# Supplementary material for: Amplicon sequencing dataset of soil fungi and associated environmental variables collected in karst and non-karst sites across Yunnan province, southwest China
Source: Data Brief. 2019 Sep 27;27:104575. doi: 10.1016/j.dib.2019.104575 (PMC6817666; doi:10.1016/j.dib.2019.104575)
Supplement: Multimedia component 1 [file mmc1.zip]

Archive with 1 entries (1 files):
- dib_104575_Supplemental file 1_mmc1.fasta
