# Supplementary material for: Amplicon sequencing dataset of soil fungi and associated environmental variables collected in karst and non-karst sites across Yunnan province, southwest China
Source: Data Brief. 2019 Sep 27;27:104575. doi: 10.1016/j.dib.2019.104575 (PMC6817666; doi:10.1016/j.dib.2019.104575)
Supplement: Multimedia component 1 [file mmc1.zip › dib_104575_Supplemental file 1_mmc1.fasta]

>0000216498b6a7a8ce3228c83653dc67
AACGCACCTTGCGCCCCTTGGTATTCCGAGGGGCACACCCGTTTGAGTGTCGTGAAAATCTCAACCTCCTTGGTTTCTTCTGGAGATCAAAGGAGGCTTGGACTTTGGAGGCCTTTGCTGGTGTCTCTCCCCAGCTCCTCTTGAATGAATTAGCGGGGTCCTCTTTGCCGACCCTTGACATGTGATAAGATGTTTCCGTGTCTTGGTTTCTGGCTCTGTTGCCTTTGGGACCTGCTTCTAACCGTCTCGACTCGAGACAATGTTCGAGACCCGTCTCCCTTCTCGGGAAACGCCTCTCGGCCCCACGAACCCTTGGCCTCAAATCGGGTGAGACTACCCGCTGAACTTAA
>00066482666b7a5ad36189cc65b67e64
AACGCACATTGCGCCCCCTGGTATTCCGGGGGGCATGCCTGTCCGAGCGTCATTACAACCCTCAAGCTCAGCTTGGTATTGGGCCCCGCCGACCCGGCGGGCCCTAAAGTCAGTGGCGGTGCCGTCCGGCTCCGAGCGTAGTAATTCTTCTCGCTCTGGAGGTCGGTCGTGTGCTCGCCAGCAACCCCCAATTTTTTTCAGGTTGACCTCGGATCAGGTAGGGATACCCGCTGAACTTAA
>000712c0b2a20d75a0fd20291941a427
AACGCACATTGCGCCCGCCAGTATCCTGGCGGGCATGCCTGTCCGAGCGTCATTTCCACCCTCAGGCTCTGCCTGGCGTTGGGGACCTGCGCTTGCAGCCCTCGAAAGATAGCGGCGGTCTCACGCCAGCTCCAAGCGTAGTAATACACGTCGCTCCGGAGTTGTAGTGGGTTCCGGCCGTAAAACCCCATCTTTACAAAGGTTGACCTCGGATCAGGTAGGAATACCCGCTGAACTTAA
>00171d0e26ad38c86a38e274b355f8c6
AACGCAACTTGCGCCCTCTGGTATTCCGGAGGGCATGCCTGTTTGAGTGTCATGAAACCTCAATCCCCCAGGGTTCTGCTCTGTTGGGTGATTGGATTTGGGCGTTGCCGGCCTGGCCGGCTCGCCTTAAAGGCGTTAGTGGGATCAGCAGACCCGATCGGCGTAATAAGTTTCGCTGAGGAGGTTTGCGCGAGCCCGCTCACAACCCTCTCCTTTGGAGAACACTCTTTTGATCTGACCTCAAATCAGGTAGGACTACCCGCTGAACTTAA
>00204db4e9a91ca95cfa4b495bd0a757
AACGCACCTTGCGCTCCTTGGTATTCCGAGGAGCATGCCTGTTTGAGTGTCATTAAATTCTCAACCTCACCAACTTTGTTGTGTGAAGGCTTGGATGTGGGGGTTGCAGGTCCGCTCTCGTGGTCTGCTCCTCTGAAATGTATTAGTGGGTTGTGCCCCTAATCTATTGGTGTGATAATTATCTACGCCGTGGATTGGGTTGGTTACTTGAAGACCTGCTTCTAACCGTCCCTTGGACAACTTTTGACAATTTTGACCTCAAATCAGGTAAGACTACCCGCTGAACTTAA
>0026c55fa5bf7be9f53f15e60b83a10d
AACGCACATTGCGCCCGCCAGCATTCTGGCGGGCATGCCTGTTCGAGCGTCATTTCAACCCTCAGGCCCCTCCGGGCTTGGTGTTGGGGATCGGCCCCGCCCCGGCGGCCGGCCCCGAAACCCAGTGGCGGTCGCGCCGTAGGCTCCTCTGCGTAGTAGCAACACCTCGCAGTGGGACGCGGCGCGGCCACGCCGTAAACCCCCCAACTTCTGAATGTTGACCTCGGATCAGGTAGGAATACCCGCTGAACTTAA
>0030082f9c9223b457736bca4b56af18
AACGCACATTGCGCCCATTGGTATTCTAATGGGCATGCCTGTTCGAGCGTCATATCAACCCTCAGGCCCACCCCCATGTGGCCTGGCGTTGGGGTATCTGCAGTTGACCGCAGGCCCTGAAAGAGAGTGGCGGCGCCTGCTAGCACTCCGGGCGCAGTGGATATCTTTCTCGCCTAGGACGTCTGGCGGGCCGCCGGCCGTAAAACAGCCCCCAGTCATTACAAGGTTGACCTCGGATCAGGTAGGAATACCCGCTGAACTTAA
>0040d24fda0ce03e0675059de43355c7
AACGCACCTTGCGCCCTTTGGTATTCCGAAGGGCATGCCTGTTTGAGTGTCATATAAACCATCACCCCTGATTTTGTCTAGTACAAGGACAGGTCGGTGCTTTGGGCGTCTGCCGTTTACTCTGGCTCGCCTTAAATGTCTAAGTGGATTTTGCATGATTAAGTCTTTGCAGAGATGTCCACTCTAATCAACCTTATATTTTGACCTCAAATCAGGTAGGACTACCCGCTGAACTTAA
>004255db2eeef9bbf72b111945926f14
AACGCACATTGCGCCCTTTGGTATTCCGAAGGGCATGCCTGTTCGAGCGTCATTATAACCACTCAAGCCTGGCTTGGTATTGGAGTTCGCTATCGGCGGCCCCTAAAATCAGTGGCGGTGCCTGTAGGCTCTACGCGTAGTAATACTTCTCGCTATAGGGTCCTGCGGGTGACTTGCCAACAACCCCTAATTTTTTAAGGTTGACCTCGGATCAGGTAGGGATACCCGCTGAACTTAA
>0045a93390829871f8a77de277d8d597
AACGCACATTGCGCCCATTAGTATTCTAGTGGGCATGCCTGTTCGAGCGTCATTTCAACCCTTAAGCCTTTGTTGCTTAGTGTTGGGAGCCTACAGTATTGTAGCTCCTCAAAGTTAGTGGCGGAGTCGGCTCACAGCTCTAGACGTAGTAATTCTTTTCTCGCCTGTGTGTTGTGCCGGTCCCCTGCCGTAAAACCCCCTAATTTTTCAAGGTTGACCTCGGATCAGGTAGGAATACCCGCTGAACTTAA
>004ffe84eb046423d1a39473a1665c6f
AACGCACATTGCGCCCTTCGGTATTCCGAAGGGCATGCCTGTTCGAGCGTCATTATCACCCCTCAAGCCCCGGCTTGGTGTTGGACGGTTTAGCCTTGGGTGACGAGGCCCGTTTTAAAATCAATGACGGCGGCCTGTTCGACCCCCGGTACACTGAGCTTCTGAACTGAGCACGTATCGGTTGAAGGGTAGGCAGGACCCGGTCTTCTTCCTTAACCGGAAACTCTTTTCAAGGTTGACCTCGAATCAGGTAGGGATACCCGCTGAACTTAA
>0056bb6c71b3821d0e4c45c5baa3b81e
AACGCACCTTGCGCCCTTTGGTATTCCGAAGGGCATGCCTGTTTGAGTGTCATTAAATTCTCAACTTCAAAATGCTTTGTTGCATTTTTGAAGCTTGGACTTTGGAGGATTTTTGCCGGCATCACTGTCAGCTCCTCTTAAATGCATTAGCGGAACTTTATTAAGGGACCAGCTTTGGTTTGATAATCCTATCTATGCCGTCGCTGTGGACTTTGCCTGTTCAGCTTCTAATGGTCTTCGGACTGTCTCTCCAATGAGGCATACACTTTTAAGCTTGACCTCAAATCAGGTAGGACTACCCGCTGAACTTAA
>005b6b0815ae3a4e3795f1a33bf4a8c2
AACGCACATTGCACTCCTTGGTATTCCGAGGAGTATGCCTGTTTCAGTATCATGAGCACTCTCACAACTAACCTTTGCTGGTAAAATTGTGGAATTGGGATGCGCCAATTGTTACTGATTGGCCCTCCTAAAATGTAGCTCTTGACTGTGGACTGCTACAGTAGTTTGGCCTAATAGTTTTGGCACTTGTTTGTCAAATCTTTGGCTACCTTTACTTTGGTCCATGCAGTCTTGATATACAGAAAACTCTAATACAACTTTGATCTGAAATCAGGTAGGGCTACCCGCTGAACTTAA
>006d7e089830e62630e24a599de88fb4
AACGCACATTGCGCCCTTTGGTATTCCGAGGGGCATGCCTGTTCGAGCGTCATTTTACCGATCAAGCCTGGCTTGGTATTGAGTCCCGCCTTTCAGCGGCCTCTAAACTCAGTGGCGGTGCCGTTCGGCTCTCAGCGTAGTAATTTTATCTCGCTACAGGGTCTCGCGGTTGCTTGCCATAACCCCCAACTTCTTAAGGTTGACCTCGGATCAGGTAGGGATACCCGCTGAACTTAA
>006e273c084e4b4194b57b50556ea854
AACGCATATTGCGCCCTTTGGTATTCCGAAGGGCATGCCTGTTCGAGCGTCATTATCAAAGTATCAAGCTTGGCTTGTTGTTGGGCCCTTTATCACCAGGAGGTGATAGGTCCAAAAGATAATGAGCGGTGTTGTAAGGACCCTGTATGCAATGAGCTTCTAACAGCATGCATCGAGTGGTTGTACGGCCCGGTCTACCCCCCTATTTCTCAAGGTTGACCTCGGATCAGGTAGGAATACCCGCTGAACTTAA
>0071a1b993912370581f6baa846b2912
AACGCACATTGCGCCCCCTGGCATTCCGGGGGGCATGCCTGTTCGAGCGTCATTAACACCACTCAAGCTCAGCTTGGTATTGGGTCACGCCAGCAATGGTGAACCTCAAACTCAGTGGCGGCACCGTTGGGTCCCGAGCGTAGTAAATATCTCGCTGAGGGTTCCCTCTGGTTGGCGACCAACAACCCAATTTTCTAAGGTTGACCTCGGATCAGGTAGGAATACCCGCTGAACTTAA
>0071ed11eb1e0720ea64d83303f192a6
AACGCACATTGCGCCCATTAGTATTCTAGTGGGCATGCCTGTTCGAGCGTCATTTCAACCCCTAAGCACAGCTTATTGTTGGGAATCTACGGTCTCGTAGTTCCTCAAAGACATTGGCGGAGTGGCAGCAGTCCTCTGAGCGTAGTAATTTTTTATCTCGCTTCTGTTAGGCGCTGTCCCCCCGGCCGTTAAACCCCCAATTTTTTCTGGTTGACCTCGGATCAGGTAGGAATACCCGCTGAACTTAA
>00728275170cd03351b94345dc3c0e28
AACGCACATTGCGCCCATTAGTATTCTAGTGGGCATGCCTGTTCGAGCGTCATTTCAACCCTCAAGCTCTGCTTGGTGTTGGGGCGTCTGCAGCTCCGGCTGCAGCCCCTGAAAATCAGTGGCGGGCTCGCTATAACTCCGAGCGTAGTAATCTCTCTCGCTTAGGAAGTGTAGCGGCACCCAGCCGTTAAACCCCCCAATTTTCTGAATGTTGACCTCGGATCAGGTAGGAATACCCGCTGAACTTAA
>0073481d7f9484e556539b9fbfd05b6b
AACGCACATTGCGCCCCCTGGTATTCCGGCGGGCATGCCTGTTCGAGCGTCATTTCTATCATCAAGCTCTGCTTGGTATTGAGAGCCGGCCTCCCTCACCGGGGCCCTCTCGAAAATCAGCGGCGGTGCGGCCGGAAATTCTCAGCGCAGTGACTTATAAATCTCGCTGGTTGGATTTCCAGGCGACTTCAGCCGGACAAACCCCAAATTTTTTATACGATTGACCTCGGATCAGGTAGGGATACCCGCTGAACTTAA
>007353550bf735c89ccd381df31436dc
AACGCATATGGCACCCTCTGGCGCATGCCCGGGGGTATGCCTGTTTGAGAATCATTTATGCCATTCTGATTTGGTGCATTGCATCGTGTCAGAGACATGGGCCTTCACCGCTGATCGCCCCGAATGCAGCGTGCGCGTGTCGTGATAGTCATTGATTGATCGACGTGCTGCACTTGCCATTATTGCTTTGCCAGTGATCTCAAATCAGGCAGGATTACCCGCTGAACTTAA
>007488c4b7a0fc92fda20826a9d2c80a
AACGCACATTGCGCCCTTTGGTATTCCTTAGGGCATGCCTGTTCGAGCGTCATCTAAACCTTCAAGCACTGCTTGGTGTTGGGCGTCCTTGTCCCGCCTCTGGCGCGGACTCGCCTTAAAATCATTGGCGGCCTGTGTATTGGCTTCGAGCGCAGCAGACTCGCGCTTTCGTCTCCTTTAGCACAGGCGTCCAGCAAGCCTCACCCACTAAGTTTGACCTCGGATCAGGTAGGGATACCCGCTGAACTTAA
>007cfa46c0b99bf607927650b412854a
AACGCATATTGCGCCCTTTGGTATTCCGAAGGGCATGCCTGTTCGAGCGTCATTAACGACCGTCAAGCCTGGCTTGGTGTTTGGACGTCGGTCGTTGAGACCGCGTCCCAAAGACAGTGGCGGTGTCGATTCAGTCCTCGGTGCAACGAGCTCCACGAGCACGCACCGCACGGGCTATCGGCGCCCGCCTAGACCCCTTATTTTCTCAGGTTGACCTCGGATCAGGTAGGTATACCCGCTGAACTTAA
>007f0cbe4b57d6b65d8187225dce0f45
AACGCACATTGCGCCCGCTGGTATTCCGGCGGGCATGCCCGTTCGAGCGTCATTTCAAACCCTTCCCGGGAGACTCTTTTTTCCAACTGGGTCCGCGGGGCGTTGGCACCAGGCGCCTTTTTTCTTTTTTAGGCGGCCGGTGCCCAAATGTAGTGGCGGACGCGTGGCGGCCCCTAGCGCAGTAGAACAACCTTCTCGCTCAGGAGGCCCGCGGCGGCGGACCACAGCCCAACGCAAGCTTCAAAACTTGCACCAAAATAATAAAACTTGACCTCGGATCGGGTAGGACTACCCGCTGAACTTAA
>007f302818917976441011cdca0b1870
AACGCACATTGCGCCCTCTGGTATTCCGGGGGGCATGCCTGTTCGAGCGTCATTATAACCACTCAAGCTCTCGCTTGGTATTGGGGTTCGCGGTTTCGCGGCCCCTAAAATCAGTGGCGGTGCCTGTCGGCTCTACGCGTAGTAATACTTCTCGCGATTGAGTTCGATAGGTCTACTTGCCAGTAACCCCCAATTTTTACAGGTTGACCTCGGATCAGGTAGGGATACCCGCTGAACTTAA
>008efb8627f660e5bd2d55ce731dc211
AACGCACATTGCGCCCCTCGGTATTCCGGGGGGCATGCCTGTTCGAGCGTCATTATAGACCATCAAGCACAGCTTGGCATTGGGCCTTCGTCCCTGCAGCGGACGGGCCCCAAAGACCTCGGCGGTGAAGCGTCGGCCTCAAGCGTAGTAGAATCCTATCCCGCTCACAGAGGCCGCGATTCGCCCGCTCCGAAAACCCAACATTTAAAGGTTGACCTCGGATCAGGTAGGGATACCCGCTGAACTTAA
>009949cf23eecb70c3dc96f6c901f1ed
AACGCACATTGCGCCCCTTGGTATTCCATGGGGCATGCCTGTTCGAGCGTCATTTGTACCCTCCAGCCTTGCTGGGTGTTGGGTGTTTGTTCCGCTGCGCGCGTGAACTCGCCTTAAATACATTGGCAGCCAGCCGTCCTGTGTGGGAGTGCAGCACATTTTGCGCTCTCCGCTGTGTACGGTGGCGTCCACAAAGCCTATACTTTTACGCTTGACCTCGGATCAGGTAGGGATACCCGCTGAACTTAA
>009edb564fa0399dfe4dc4807955ebbf
AACGCACATTGCGCCCTTTGGTATTCCTTAGGGCATGCCTGTTCGAGCGTCATCTAACCCTTCAAGCACTGCTTGGTGTTGGGCGTTTGTCCCGCCTTGGGCGCGGACTCGCCTCAAAGACATTGGCGGCCTGTGTATTGGCTTCGAGCGCAGCAGACTCGCGCGTCGACTCCTCTAGCACTAGGCGTCCAGCAAGCCTATTATCTCAAGTTTGACCTCGGATCAGGTAGGGATACCCGCTGAACTTAA
>00a4a1e3635ae6afaeb08b822556e797
AACGCACCTTGCGCTCCCTGGTATTCCGGGGAGCACGCCTGTTCGAGCGTCATGAAGCTATCAAACATCTAGTTCTTAATTAGATGGTTGGATTTGGACTCTGCTGTGTAACAAACGGCTGGCCCAAAATTTATTAGCTGATCCTAGTGAGACTTGGTTCTACTCGGCGTGATAATTATCTAACGTTGAGGACATCGCAAGATGGCCAGATCAAACTTTGTGGATTGCTTCTAATCGTCCTCACAGACAATTTATTATCAATCTGACCTCGAATCAGGCGGGACTACCCGCTGAACTTAA
>00a88355ca2e8e134e585e294d5a87a4
AACGCACATTGCGCCCTCTGGTATTCCGGGGGGCATGCCTGTTCGAGCGTCATTATGACCAATCACGCAAGTGGTATTGGGGCTTGCCATACGGCATCCCTTAAACGCAGTGGCAGTGCTATAGGCTCTCAGCGCAGTAATTATTTCGCTCTCGAGTCCTAGACCCACCCGCCAAAACCCCAACTTTCTTAGGTTGACCTCGGATCAGGTAGGGATACCCGCTGAACTTAA
>00ac18272b62425f9292a0457a7cc9ef
AACGCATATTGCGCCCTCTGGCATTCCGGAGGGCATGCCTGTCCGAGCGTCATTACCATCTTCAAGCACAGCTTGGTTGTTGAGCCCAATTGTCCTCTTAATGGACAGGCTTGAAATGCAGCGACGATGCCATGTTTGGTGCCCGAGTGTATGGGGCTTTGTCACACACTTTTGTGGCCCAGCTGGCGTTAGTCTTGACTGTTAAAAACTAAGATTTGACCTCGGATCAGGTAGGGATACCCGCTGAACTTAA
>00b0b11ecadf1abb57e83245de287cec
AACGCACATGGCACCCTCTGGTATTCCGGGGGGTACGCCTGTCCGAGCGTCATTTCAAACCTCAAGCTCCGGCTTGCTGTTGGACGTGGTCCCGACGGGACCTGTCTCTAACCGGTCGACGGCACCGTTCGGTCCCAGGCGTAGCAATGTGATCGCTTAGGGTCTCCGGGCGGCTGTCAGTCCATCCAACCCAACCAGAAGTTTGACCTCGGATCAGGCGGGGATACCCGCTGAACTTAA
>00b94c2b65f33d96178d1999112dc4c3
AACGCACATTGCGCCCTGTGGTATTCCGCAGGGCATGCCTGTTCGAGCGTCATTTCAACCCTCAAGCTCTGCTTGGTGTTGGGCCCTGCCCGCTTGCGGCCGGCCCTAAAGACAGTGGCGGCGCCGTCTGGCTCTAAGCGTAGTACATCTCTCGCTCTAGCGTCCGGCGGTGGCCTGCCAGAACCCCCAACTCTGTGGTTGACCTCGGATCAGGTAGGGATACCCGCTGAACTTAA
>00c6796b3b14f924b16e0b1f4b6114cc
AACGCACCTTGCACCCTTTGGTATTCCAAAGGGTACACCCGTTTGAGTGTCATTGTAATCTCACTTCATCAGATTTTATTGATGGAGGTGGACCTGGACTCTGTTGTGTCATTACAACTGGTCTGAAATGTGTGAGTGCACCCTGCTGTTGCAGCGTCTTCAGTGTGATAAGCATCTTCACTGAATCAAGTTCCTTTCGGACACATGCAATGTGGGCTCTGTGCTGGCAAACTGTCTTTGGACAATCTTGACAATTTGACCTCAGATCGGGTGGGACTACCCGCTGAACTTAA
>00c9a63b0ed3525e552bcc2af3da465b
AACGCACATTGCGCCCCTTGGCATTCCGAGGGGCATGCCCGTTCGAGCGTCATTATAACCCCTCAAGCCTGGCTTGGTGTTGGGGCCTGCGGTCACTGGCAGCCCTTAAAATCAGTGGCGGCGCCCTCGGACTCTGAGCGTAGTAATCCTTCTCGCTACAGGGTCCTGGTGGGTGCTGGCCATCAACCCCTCCTTTCTCTGGTTGACCTCGGATCGGGTAGGGATACCCGCTGAACTTAA
>00cd0989b44eb32d6416a7238d2471c9
AACGCACATTGCGCCCCTCGGTATTCCGTGGGGCATGCCTGTTCGAGCGTCATTTACACCCTCAAGCTATGCTTGGTGTTGGGCGTCTGTCCCGCTCTCGGAGCGCGGACTCGCCTCAAAGTCATTGGCGGCGGTCGTGCCGGCTCCTCGCGCAGCACATTTGCGCTTCTCGGAGGCCCGGCGGATCAGCGTCCAGCAAGCTAATCACCATGACTTGACCTCGGATCAGGTAGGGATACCCGCTGAACTTAA
>00cd66e827287ae2965dc45f6880f173
AACGCACATTGCGCCCGCCAGTATTCTGGCGGGCATGCCTGTTCGAGCGTCATTTCAACCTTCAAGCCCTGCTTGTGTTGGGGTCCTGCGGCTGCCCGCAGGCCCTGAAAACCAGTGGCGGGCTCGCTAGTCACACCGAGCGCAGTAGCACATCTCGCTCAGGGCGTGCGGCGGGTTCTTGCCGTTAAACACCCCCCTTTCCACAGGTTGACCTCGGATCAGGTAGGAATACCCGCTGAACTTAA
>00d0d4fb6c7f48eae08ee9543fc8020d
AACGCATATTGCGCCCCTCGGTGGACCGTGGGGCATGTCTGTTCGAGAGTGATGCTCAGGGATCGGGTCACCGCTTTGACGGCGGCGGACTCGTTTTTGAGTCCCGGGGAGTCCTCCTCCCCAGGCTCCAAAGTGACGGTCTTGCGGCCCGTGTCGGACCGGGAACATGATAACGTATCACGCGCTGTTCCGGGGTTCCGAACCGAGGCCAGCCTTGAACTTCCAAGAATCTAACTTCGGATCAGACAAGAGTACCCGCTGAACTTAA
>00d38a82f412ec11d3bbd327c6740296
AACGCACATTGCGCCCTTTGGTATTCCGAAGGGCATGCCTGTTCGAGCGTCATTTAAACCCTCAAGCTCTGCTTGGTATTGGGCGCAGGTCCTTCGGCGACCCGCCCGCAACTCGTTGGTGGTCGGTACCGGCTCTAAGCGTAGCAAAACTCTCGCTTCTGAGAACGGTGCCGTCCCGCCCGGAAAAGCTCATTTCTGAAGTTTGACCTCGGATCAGGTAGGGATACCCGCTGAACTTAA
>00db7329ed56d3741078352a011e00e5
AACGCATATTGCGCCCTTTGGTATTCCGAAGGGCATGCCTGTTCGAGCGTCATTATCAACTATCAAGCCTGGCTTGTCGTTGGATCCTTTTGTTACTGAAATATGTGACAAGGTCCGAAAGATAATGACGGCGTCGTGTTTGACCCTAAATGCAACGAGCTTTTTACAGCACGCATTGAAGTGGTCGGCCGACCCAGTCTTTAACCATCATTTTTCTAAGGTTGACCTCGGATCAGGTAGGAATACCCGCTGAACTTAA
>00dc5864cae08a007b1120b561df0c56
AACGCACATTGCGCCCGCCAGTATTCTGGCGGGCATGCCTGTTCGAGCGTCATTTCAACCATCAAGCGCCTGCGCTTGTGTTGGAGCCCTGCGGCTGCCGCAGGCTCCCAAACCCAGTGGCGGGCTCGTCGTCGTACCGAGTGCAGTAAACTTACCACGCTCAGGGCACGCGACGGGTGACCGGCCGTAAAACCCCCCACTTCTCAAAGGTTGACCTCGGATCAGGTAGGAATACCCGCTGAACTTAA
>00df8db8b7a1403e491825bb2f682c45
AACGCACATTGCGCCCTTTGGTATTCCTTAGGGCATGCCTGTTCGAGCGTCATCTCACCCCTCAAGCTATGCTTGGTGTTGGGCGTTGTCTCGCCTCCGGCGCGGACTCGCCTTAAAATCATTGGCGGCCTGTGTATTTGGGCTACGAGCGCAGCAGATTCGCGCCTCGACCCGCGTCACTGGCATCCAGTAAGCGAAAACCATAGTTTTGACCTCGGATCAGGTAGGGATACCCGCTGAACTTAA
>00e26040a68e34205446e1a8200c071f
AACGCACATTGCGCCCCCTGGTATTCCGGGGGGCATGCCTGTTCGAGCGTCATTTCACCACTCAAGCCTCGCTTGGTATTGGGCGACGCGGTCCGCCGCGCGCCTCAAATCGACCGGCTGGGTCTTTCGTCCCCTCAGCGTTGTGGAAACTATTCGCTAAAGGGTGCCGCGGGAGGCCACGCCGTAAAACAACCCCATTTCTAAGGTTGACCTCGGATCAGGTAGGGATACCCGCTGAACTTAA
>00e7b2ea65879084ab17d517322e35ad
AACGCACCTTGCGCCCCCTGGGGCATGCCGGTTTGAGCGCCTTATAACCCTGGACTACATTAGTTTGTAGACCGACTTGAGCGTTGCCAGTAGCTCGCTCCAAATGCATTAGCGATGTGAAGCTTGTAAAGTGTAATAAGATTCCACTGGACCAAGTCTATCGTTGCTTCTAATCGCCCTCGGGCAAGCCCTCGGGCACACTATAGGCATCAAAGTGGTAGGACTACCCGCTGAACTTAA
>00f3c9d95a9206292baba773f96cc8da
AACGCACCTTGCGCTCCTTGGTATTCCGAGGAGCATGCCTGTTTGAGTGTCATGAAATTCTCAACCTACCGGTCTTTGCGGATCGGTAAGGCTTGGACTTGGAGGCTTGTCGGCCGTGTGGTCAACTCCTCTCAAATGCATTAGCCTGGTTCCTTGCGGATCGGCTCTCGGTGTGATAATTGTCTACGCCGCGACCGTGAAGCGTTTGGCTGGCTTCTAACCGTCTCGATGGAGACAACTTTCTGACCTCTGACCTCAAATCAGGTAGGACTACCCGCTGAACTTAA
>00f6157f733c8539fd4d2a496f0a15e6
AACGCACATTGCGCCCCTTGGTATTCCATGGGGCATGCCTGTTCGAGCGTCATTTGAACCCTCAAGCTCTGCTTGGTGTTGGGTGTTTGTCCCGCCATTGCGCGTGGACTCGCCTTAAAGCAATTGGCAGCCATGTAATCCGGCTTTGAGCGCAGCACATTGCGTACTCTCTACTGGGACATGGGCATCCAGAAGCCTTATTTTTTACTCTTGACCTCGGATCAGGTAGGGATACCCGCTGAACTTAA
>01040b1a049b39b6bdabf136a6129680
AACGCACATTGCGCCCCTTGGTATTCCATGGGGCATGCCTGTTCGAGCGTCATTTGTACCTTCAAGCTTTGCTTGGTGTTGGGTGTTTGTCCTGAGGGACTCGCCTTAAAGTAATTGGCAGCCAGTGTTTGGTTTTGAAGCGCAGCACAAGTCGCGATTCAAGGCTGTACACCAGCTTCCACAAGCCTTTTTCACTTTTGACCTCGGATCAGGTAGGGATACCCGCTGAACTTAA
>01062a4df30d2718f7ef96c8a328be1f
AACGCACATTGCGCCCCTTGGTATTCCATTGGGCATGCCTGTTCGAGCGTCATTTACACCCTCAAGCTACGCTTGGTGTTGGGCGTCTGTCCCCGCTTCCCGCGAGGACTCGCCCCAAATCCATTGGCAGCGGCATCGCCGGCTTCTCGCGCAGCACATTGCGCTTAGGAAGGCTCCCGGCGGGCTCGCGTCCAGCAAGAACCCCCCAGTTTGACCTCGAATCAGGTAGGGATACCCGCTGAACTTAA
>010aa863612ded3e418078f379857c27
AACGCATATTGCGCCCCTTGGTATTCCGAGGGGCACACCTGTTCGAGCGCCATTTCAATCCTCAAGCATGGCTTGGTGTTGGGTGAGGTCCCTCTCCTTGGGGACCCTCCCGTAACCTGTAGGCGGTCACCGTCCGTACTCCCCTGGCGTAGCAAGCTTACGCACTCGCTCGGGGATGGGACGAGACCATGCCTTTTTTACAATCCTTTCAAAAGGTTTGGCCTCGGATCAGGTGGGGATACCCGCTGAACTTAA
>0112f1be15e150b82ae23ffb2c830375
AACGCACATTGCGCCCCCTGGCATTCCGGGGGGCATGCCTGTCCGAGCGTCATTGCTACCCCTCAAGCGCGGCTTGTGTGTTGGGCGCTGTCCCTCCCCTTCTTCGGGGGGACAGGTCTGAAAGGCAGTGGCGGCGTCGCGTCCGGTCCTCGAGCGTATGGGGCTTTGTCACCCGCTCTGTGAGGATCCGGCCGGGGCCTGTCTTACCCCCAATCTTCTAAGGTTGACCTCGGATCAGGTAGGGATACCCGCTGAACTTAA
>0116cbb05e86053f32d655abcb7e02d7
AACGCACATTGCGCCCCTTGGTATTCCATGGGGCATGCCTGTTCGAGCGTCATTTGTACCCTCCAGCCCTGCTGGGTGTTGGGCGTTTGTTCCGCTGTGCGCGTGAACTCGCCTCAAATGCATTGGCAGCCCGCCGTCCCGTGTGGGAGCGCAGCACATTTTGCGTTCTCCACTGCTGATGGTGGCATCCATAAGTCTACATTTTTACGCTTGACCTCGGATCAGGTAGGGATACCCGCTGAACTTAA
>011dcd8454c8dcaca32f27e23fbb9d9c
AACGCACATTGCGCCCTTTGGTATTCCTTAGGGCATGCCTGTTCGAGCGTCATCTAAACCCTCAAGCCACGCTTGGTGATGGGTGCCTGTCCCGCCCCGCGCGCGGACTCACCTCAAATACATTGGCGGCCCCCCATCGGCCACGAGCGCAGCAGAAGCGCGGACTCGTGCCCCGTCCGGGCGGCCCCCAGAAGCCAACCCACCAGTTTGACCTCGGATCAGGTAGGGATACCCGCTGAACTTAA
>011f6209d84d7c89b8b1bd2d5a16c9d7
AACGCACATTGCGCCCCTTGGTATTCCGAGGGGCATGCCTGTTCGAGCGTCATTACAACCCTCAAGCACAGCTTGGTATTGGGCCCCGCTGCTAACCCAGCAGGCCTTAAAATCAGTGGCGGCGTCTTTAGGCTCTGAGCGTAGTAAATATCCTCGCTACGGAGTCCTGCTGGCGGTGGTCATCAACCCCCAACTTTCTAAGTTTGACCTCGGATCAGGTAGGGATACCCGCTGAACTTAA
>0120612f959119701620d5b44464bf10
AACGCACATTGCGCCCCCTGGCATTCCGGGGGGCATGCCTGTCCGAGCGTCATTTCTGCCCTCAAGCACGGCTTGTGTGTTGGGTGTGGTCCCCCTGGGGACCTGCCCGAAAGGCAGCGGCGACGTCCGTCTGGTCCTCGAGCGTATGGGGCTCTGTCACTCGCTCGGGAAGGACCTGCGGGGGTTGGTCACCACCACATCTTTTTACAAGGTTGACCTCGGATCAGGTAGGAGTTACCCGCTGAACTTAA
>01249f2cd5392cdc6648214707c2eddc
AACGCACATTGCGCCCGCCAGTATTCTGGCGGGCATGCCTGTTCGAGCGTCATTACAACCCTCAAGTCCCCTGTGGACTTGGTGTTGGGGACCGGCGACACGCAGCTGTGTTTTTCTCACAGTTGGTTCGCCGCCCCCTAAATGACTTGGCGGCCCCGTCTTAGGCTACCCCTCTGCGTAGTAGAACACACCTCGCAACAGGAAGCCCGGCGAATGGCCACTGCCGTAAAACCCCCCAACTTCTTTCAGAGTTGACCTCGAATCAGGTAGGAATACCCGCTGAACTTAA
>01328d79170febe6c367977af5b1e83f
AACGCACATTGCGCCCTCCGGTACTCCGTTGGGCATGCCTGTCCGAACGAGCGCGAAGGAGAATTTCCGTGGCAACCTTGCGTGCCGTGGGCCCTGGAGGATGGCCGGACCGTGACCGACCACCTCCGAAATGCATCGGCTGACTGTGAGCCACCCCCCGTGTTATAACCGCTCGACGATTCACGTGGTGGAGCCCCGCAAGTCACGCCGCCCGAACCCCCAGTTCAGCCATGCGAGTTCTCTTCGGATCAGGTAGGGGTACCCGCTGAACTTAA
>0136b95f868da2cdf03b8c68b42cbfaf
AACGCACATTGCGCCCGCCAGTATTCTGGCGGGCATGCCTGTTCGAGCGTCATTTCAACCCTCGAGCCCCTCCGGGGGATCGGTGTTGGGGACCGGCACCCCGCTGTACGCAGCGGTCGCCGCCCCCGAAATACAGTGGCGGCCTCGCCGCAGCCTCCTATGCGCAGTAGCTTGCAAAACTCGCATCCTGGAGCGCGGTGCGGCCACAGCCGTTAAACCCCCCAATATTTCAAATGGTTGACCTCGGATCAGGTAGGAATACCCGCTGAACTTAA
>013940bf72591ac86938c167b82b3b7e
AACGCACATTGCGCCCCGTGGTATTCCGCGGGGCATGCCTGTCCGAGCGTCATTCTACCCTCTCGAGCGCCTGCTCGGTATTAGGTCAGGCGCCGTAGCCGGCCCTAAAATCAGTTGCGGTACCACCGGCGCACTGAGCGTAGTCATGTTCTGCCGCTCCAGTGCGTCGCGGGTAGCCTGCTAGTCGCCCCTCTCGATTGACCTCGGATCAGGTAGGGCTACCCGCTGAACTTAA
>01411cbc1f28596bc770b6ce5bacf099
AACGCATATTGCGCCCCTTGGTATTCCGGGGGGCACACCTGTTCGAGCGCCATTTCAACCCTCAAGCTTTAGCTTGGTGTTGGGTGAGGTCCCAGAAAGGGACCCTCCCATAACTTGTAAGCGGTCATCATCCGTACTCCCCTAGCGTAGCAGGCTCATGGCACTCGCTAAGGGATGGGGTGAAGACCATGCCATTTACAAAACAATCAAAGGTTTGGCCTCGAATCAGGTGGGGATACCCGCTGAACTTAA
>014988676bf2211c54e9d22499067663
AACGCATATTGCGCCCTTTGGCATTCCGAAGGGCATACCTGTTCGAGCGTCATTACACCCCTCAAACTTCGCTGTTTGATGTTGGGCAATGCCTGGAAGCATGCCTAAAATTTAGCGATGGTACATTAAACCTCAAGCGCACAGATGTCGTTATGCAGGCGAGATGGCACCAGTCTCTTAATGAATTTCTGAATGTTGACCTCGGATCAGGTAGGGATACCCGCTGAACTTAA
>014d6d01a558087aae1e1ddf0a54f32a
AACGCACATTGCGCCCATTGGTATTCCGATGGGCATGCCTGTTCGAGCGTCATTATCCTCCCTCACACCCCCTTGGGGGTGTGGTGTTGGACCAGGAGCGGCGAGAGCCTCCTCCGGTCTCAAAGACAATGACGGCGTCCGTGGGAGCCTCGGTGCAACGAGCTTTTCGGAGCACGCGTCGAGTGTTTGTGTCCCTCCGGGCCGGTCTTCCCCTTTTTATTTTACCAGGTTGACCTCGGATCAGGTAGGAATACCCGCTGAACTTAA
>0157fcd20fb528aff73a2cc0b96fc741
AACGCACATTGCGCCCGCCAGTATTCTGGCGGGCATGCCTGTCCGAGCGTCATTTCAACCCTCAAGCCCCCCTCCGGGGCTTGGTGTTGGAGACCGGCGATCCGCTCCCCCTCCGCGGGGGGCGCCGCCGCCTCCCAAATCCAGTGGCGGTCTCGCCGCAGCCTTCCTTGCGCAGTAGCATCTTATTTCGCACGGGAGAGCGGCGCGGCCACGCCGTAAAACACCCCACTTACGAACGGTTGACCTCGGATCAGGTAGGACTACCCGCTGAACTTAA
>01598abaea20cf3aec5863ae375f8bc2
AACGCACATTGCGCCCCCTGGCATTCCGGGGGGCACACCTGTTCGAGCGCCATTTCGACCCTCAAGCACAGCTTGGTGTTGGGCACGGTCCTGCGGGACCGGCCCGCAACTTGTAGGCGGCCAGCGCCCGCGCCCCCAGCGTAGCAAGCTCACGCGTTCGCTCGGGGACGGCGCGTCTGGCCCGCCGGGCACAGCCCAAACCCTCCCAAGGTTTGGCCTCGGATCAGGTGGGGATACCCGCTGAACTTAA
>0170944f167c5b6565d2e3ebedc6abd1
AACGCACATTGCGCCCACTGGTATTCCGGTGGGCACGCCTGTCCGAGCGCCATTACACCCCCCAAGCTTTGCTTGATGTTGGGCGATGCCTAGGCACGCCCCAAACTCCTGGGCGCCTGCCGCCGGCCGCTAGCGTAGCAAACTACTCGCTCGCGTGTCCGTCGGGAGGCCGCCCCTGATTTTCAACCTATCATTTTGGCCTCGGATCAGGCGGGGATACCCGCTGAACTTAA
>0171ea92594098291fed2f4dbbb6edc6
AACGCACATTGCGCCCCTTGGTATTCCGAGGGGCATGCCTGTTCGAGCGTCATTACAACCCTCAAGCATTGCTTGGTATTGGGTTCCGCTGCTCACCCAGCGGGCCTTAAAATCAGTGGCGGTGCCGTCGGGCCCTGAGCGTAGTAAACCTCCTCGCTATAGGGACCCGGTGGACGCTGGCCATCAACCCCCTCACTTTCTAAGTTTGACCTCGGATCAGGTAGGGATACCCGCTGAACTTAA
>01793c7b3da09b385e951c9425657504
AACGCACATTGCGCCCTTTGGCATTCCGAAGGGCATGCCTGTTCGAGCGTCATGATCAAATCTCAAGCTTTGCTTGGTATTGGGTTTTCGTCTCCCTTGTTTCATACAGGTAGTGACGTGCCCGAAAATCAGTCGCAGTGCCTCAATAGACTCAAGCGTAGCAGACTGACTCGCTTTGGAGAACTGTTGTAGGTTCTGTCAATAAAATAACAAGTTGGACCTCGGATCAGGTAGGGATACCCGCTGAACTTAA
>0179626f9958a627ba5ab50cb7b932c9
AACGCACATTGCGCCCGCCAGTATTCTGGCGGGCATGCCTGTCCGAGCGTCATTTCAACCCTCGAACCCCTCCGGGGGGTCGGCGTTGGGGATCGGCCCTCCTCTTGCGGGGGCCGTCTCCGAAATACAGTGGCGGTCTCGCCGCAGCCTCTCCTGCGCAGTAGTTTGCACACTCGCATCGGGAGCGCGGCGCGTCCACAGCCGTTAAACACCCAACTTTCTGAAATGTTGACCTCGGATCAGGTAGGAATACCCGCTGAACTTAA
>017998ab0bb41a60768a629575de7c6a
AACGCACATTGCGCCCCCTGGCATTCCGGGGGGCACACCTGTTCGAGCGCCATTTCAACCCTCAAGCCCTGCTTGGTGATGGGTCCCGCCCGCGCGGCGGGCCCGAAACTCGTGGGCGTCGTCGTTCGGCTCCAAGCGTAGCAAAACCCTCGCTTGGGCGCCCGGACGGCGGTAGCCTTGAACGAATTTTTACAAGGTTGGCCTCGGATCAGGTGGGGATACCCGCTGAACTTAA
>017b4d8159536fb13388c21b6101a88b
AACGCACATTGCACCCTCTGGTATTCCGGAGGGTATGCCTGTTCGAGCGTCATTGCAAACCTCAAGCTCTGCTTGGTATTGGGTGCCACCTCACATGGTGCATCTTAAAATCAGTGGCAGTGCCATGTGGCTTCCAAGTGTAGTAATATTTCTTGCTTGGGAAGTTTGGATGTGTGCTTGCCAACAACCCTCCAATCAATCAAAGGTTGACCTCGGATCAGGTAGGGATACCCGCTGAACTTAA
>017c7395fda677e0b1fc36794a6388ae
AACGCACATTGCGCCCCTTGGTATTCCGGGGGGCATGCCTGTTCGAGCGTCATTTCAACCCTCAAGCTTTGCTTGGTCTTGGGCACTGCCGGGAACGGCTTGCCTTAAAATCAGTGGCGGTGCCATTCGAGCTCTACGCGTAGTAATAAACCCCTCGCGATTGAGTCTTGGTGGATGCTTGCCAGCAACCCTCAATTTTTTATGGTTGACCTCGGATCAGGTAGGGATACCCGCTGAACTTAA
>018131194ba0c4fc20bb63482f8b384f
AACGCACATTGCGCCCTCTGGTATTCCGGAGGGCATGCCTGTCCGAGCGTCATTGCTGTACCTCAAGCCCGGCTTGTGCGTTGGGCCTACCGTTCCTTTGGACGGTGACCCGAAAGGCAGTGGCGGCGTCGCGTCCGGGTCCTTGAAGCGTATGGGGCTTTGTCACCCGCTTAGAGGCCGGCCGACCCCGTAGCCCATCGTGGATCTTCCACATTTATTCTGATGGACCTCGGATCAGGTAGGGATACCCGCTGAACTTAA
>018475876025c97802657a2d1285acce
AACGCACATTGCGCCCATTGGTATTCCGATGGGCATGCCTGTTCGAGCGTCATTATCCTCCCTCACACCCCTTGTGGTGTGGTGTTGGACCAGGAGCGGCGAGAGCCTCCTCCGGTCTCAAAGACAATGACGGCGTCCGTGGGAGCCTCGGTGCAACGAGCTTTTCGGAGCACGCGTCGAGTGTTGTGTCCCTCCGGGCCGGTCTTCCCTTTTTATTTTACCAGGTTGACCTCGGATCAGGTAGGAATACCCGCTGAACTTAA
>018ab9fafe3339f314e8653a0bc827ca
AACGCACATTGCGCCCTCTGGTATTCCGGAGGGCATGCCTGTCCGAGCGTCATTGCTGTGCCTCAAGCCCGGCTTGTGTGTTGGGCCCTACCGTCCCTCTGGACGGTGACCCGAAAGGCAGTGGCGGCGTCGCGTCCCGGTCCTTGAAGCGTATGGGGCTTTGTCACCCGCTTGGAGGCCGGCCGACCCCGTAGCCCATCGTGGATCTTTCCACATTTATTCTGATGGACCTCGGATCAGGTAGGGATACCCGCTGAACTTAA
>018c237285a4a0ff7acbbc1edabc4fe0
AACGCACATTGCGCCCTTTGGTATTCCGAAGGGCATGCCTGTTCGAGCGTCATTTCAACCCTCAAGCTCTGCTTGGTATTGGGCCTCACCGCACGGTGGGCCTTAAAATCAGTGGCGGTGCCATCTTGGCTCTAAGCGTAGTAAATCTCTCGCTCTGGGACCTCGGTGGTGCTTGCCAGCAACCCCAAATTTTCTATGGTTGACCTCGGATCAGGTAGGGATACCCGCTGAACTTAA
>018c791cb0cc3f69933d34eb8d3e6e1c
AACGCACATTGCGCCCGCCAGTATTCTGGCGGGCATGCCTGTTCGAGCGTCATTTCAACCACTCAGGCCCTGGTGCCTGGCGTCGGGGTATTTCTGTAACAGGAAATCCCCTAGAACCAGTGGCGGACCCGCCGCGGCTCCGAGCGTAGTAGTAAAATATCTCGCTATGGAGGCCCGTGGGGGGATTACCGGCCGTAAAACCTCTTCTTTACGGAAGAACTTCTCAAGGTTGACCTCGGATCAGGTAGGAATACCCGCTGAACTTAA
>01963c06af313477ace016f64fb1aabf
GAACGCACATTGCGCCCTCTGGTATTCCGGGGGGCATGCCTGTTCGAGCGTCATTATGACCAATCACGCAAGTGGTATTGGGGCTTGCCGTTGGCATCCCTTAAAACTAGTGGCAGTGCTATAGGCTCTCAGCGCAGTAATTATTTCGCTCTTGAGTCCTAGACACACCCGCCAAAACCCCAACTTTCTTAGGTTGACCTCGGATCAGGTAGGGATACCCGCTGAACTTAA
>019cbf776be297049902a3126c99be95
AACGCATATGGCACCCTTTGGTTGTACCAGGGGGTATGCCTGTTTGAGAATCATTCACCCTCTTGATCCATTGATCATCATCCAATGGCATCAGACATGGACATGTTCATCAATGATTGTCTTTAATTGTGCAGGATTGTGTCGTGATAGAGGATGGCATTGCTGTTGTTGATCGACCAATCATTCTTTACTTTGATGATCTCAAATCAGGCAAGACTACCCGCTGAACTTAA
>019d35af0c55a6b68106e334ab7f4600
AACGCACATTGCGCCCCGTGGTATCCCGCGGGGCATGCCTGTCCGAGCGTCATCCTAACCCCTCGAGCCCGCGCTCGGTGTTGGGCCAGGTCCGCCGTGACCGGCCTCCAAGCCAGCGGCGGTGCCACCGGAGAGCCTGAGCGTGTACGTAGGTATTCTGCCGCTCGAGCACCCCGTAGTCGCCCGCCATACGCCGTTCTACGGCTTGGCCTCGGATCAGGTAGGGCTACCCGCTGAACTTAA
>019f7c9a454765cd64df2396d360f912
AACGCACATTGCGCCCGCCAGTATTCTGGCGGGCATGCCTGTCCGAGCGTCATTTCAACCCTCAAGCCCCCGGGCTTGGTGTTGGAGACCGGCGAGCCCTCCGGGGCACGCCGCCTCCCAAATTTAGTGGCGGTCTCGCTGTAGCTTCCTCTGCGTAGTAGCACACCTCGCACTGGGAAACAGCGTGGCCACGCCGTAAAACCCCCCACTTCTGAAAGGTTGACCTCGGATCAGGTAGGAATACCCGCTGAACTTAA
>01ab4e531be9161c0b1d969c3655079b
AACGCACATTGCGCCCGCCAGTATTCTGGCGGGCATGCCTGTTCGAGCGTCATTTCAACCATCAAGCCCCCGGGCCTGTGTTGGGGACCTGCGGCTGCCGCAGGCCCCGAAAACCAGTGGCGGGCTCGCTGTCACCCCGAGCGTAGTAGTTTACACCTCGCCCAGGGCGCGACGCGGGTTTCCCGGCCGTTAAACACCCCCCATCTAAAGGTTGACCTCGGATCAGGTAGGAAGACCCGCTGAACTTAA
>01b333b3235077ee005e024b7eebd791
AACGCACATTGCGCCCCTTGGTATTCCGGGGGGCATGCCTGTTCGAGCGTCATTATCACCCCTCAAGCTCAGCTTGGTGTTGGGGCCTGCCCGTCACAGGGCAGCCCTTAAAAGCAGTGGCGGTGCCATCTGGCTCTACGCGTAGTAATACTTCTCGCGACGGAGTCCCGGTGGTGTCCTGCCAGAACCCCCCATATTTTTAATGATTGACCTCGGATCAGGTAGGGATACCCGCTGAACTTAA
>01b776db748f9657a26db3219a37affc
AACGCACATTGCGCCCTTTGGTATTCCTTAGGGCATGCCTGTTCGAGCGTCATTTCAAACTTCAAGCTCCGCTTGGTGTTGGGCGTTTGTCCCCCCCGGGGGACTCGCCTCAAATGCATTGGCAGCCGGTACGTTGGCTTCGAGCGCAGCAGAAAACGCGCCCGGCGTCTGGCGGTACCTGGCTCTCCAGGAAGCCTCACACCCAAGTTTGACCTCGGATCAGGTAGGGATACCCGCTGAACTTAA
>01baa4ddf07b8319d0f48c16631f4a6a
AACGCACATTGCGCCCCGTGGTATTCCGCGGGGCATGCCTGTTCGAGCGTCATCGCAACCCTCAAGCGCGCAGCTTGGTGTTGGGCCACGCCGCCAGCGGCCGGCCCCAAAGCCAGCGGCGGCGCCGCCGGGGCCCTGAGCGTAGTAGTACACACCGCTCCAGGGCACGGCGGCCGCCAGCCGGACCCCCCGTCATCGTGGTTTGACCTCGGATCAGGTAGGGCTACCCGCTGAACTTAA
>01bb052a1aaa0ebf31f6be311ad3fab3
AACGCACATTGCGCCCCTTGGTATTCCGAGGGGCATGCCTGTTCGAGCGTCATTACAACCCTCAAGCACTGCTTGGTATTGGGCCTCGCTGGTTTCAGCGGGCCTTAAAATCAGTGGCAGCGCCATCTGAGCTCTGAGCGTAGTAAATATCCTCGCTATAGAGACCGGGTGGTTCTTGCCATCAACCCCCAATTCTCCAAGTTTGACCTCGGATCAGGTAGGGATACCCGCTGAACTTAA
>01bfa6afb05aa5771227ab37b2b6c066
AACGCACATTGCGCCCGCTAGTATTCTGGCGGGCATGCCTGTTCGAGCGTCATTTCAACCATCAAGCCCTGCTTGTGTTGGGGTCCTGCGGCTGCCCGCAGGCCCTGAAAACCAGTGGCGGGCTCGCTAGTCACACCGAGCGCAGTAGCACATCTCGCTCAGGGCGTGCGGCGGGTTCTTGCCGTAAAACACCCCCTTTTTACCAAGGTTGACCTCGGATCAGGTAGGAATACCCGCTGAACTTAA
>01c13066ac170b053b1583aed08c1ada
AACGCACATTGCGCCCGCCAGTATTCTGGCGGGCATGCCTGTCTGAGCGTCATTTCAACCCTCGCAACCAGCTTGCTGGATGCGGTGTTGGGGATCGGCCACCCATCCCGGGAGGCCGTCCCTTAAATAGAGTGGCGGTTGCGCTGTGACCTCCTCTGCGTAGTAGCAATATCTCGCAGGCGGATAGCGGTGTAACCATGCCGTAAAACCCCCAACTCTTCTTTGGTTGACCTCAGATCAGGTAGGAATACCCGCTGAACTTAA
>01c35c3624e48762a889f6f3004d4c9c
AACGCACATTGCGCCCCTTGGTATTCCATGGGGCATGCCTGTTCGAGCGTCATTTGTACCCTCAAGCTCTGCTTGGTGATGGGTGTTTGTTCCGCCGCAACGCGTGAACTCGCCTCAAATCAATTGGCAGCCGGCAATCTGGTGTTTGAGCGCAGCACATTTTGCGCTCTTAGCCGTGTATTGCAGGCGTCCATGAAGCCTATATTTTCGCGCTTGACCTCGGATCAGGTAGGGATACCCGCTGAACTTAA
>01ca68fe3e501c62ec858fdfb2a1fb41
AACGCACCTTGCACCCTTTGGTATTCCGAAGGGTATGCTCGTTTGAGTGTCATTGTACTCTCACCTTCTCTAATGTTGCATTGGAGAAAGTGGATTTGGATGCTGCCGCTTCGCTGTCAGGCTCATCTCAAATGGGTTAGCACATCTCGCAGTTGGGCTTAGTACAGCGTGATAAGTGTCTTCGCTGGCATCTCTTTCGAGATGGGTCCAATTTGGAGCTCTGTGCTTCAAACCGTCTTATAGACAAACTCTGACAACTTGACCTCAAATCGAGTAGGACTACCCGCTGAACTTAA
>01d0801f0dda41ff0f3f951dca5e564b
AACGCAACTTGCACCTTTTGGTATTCCGAAAGGTATGCCTGTTTGAGTGTCTGAAATTAACCGTGTGTTTTGCACCGGATTTGGGTAATGCAATTAGGTTGCTTGCCTTAAATAGATTAGTCGGAATTTTCCCAAGTAACAAAGCGTAATAAGTTTCGCTACGTGAAACGGATTGAAGCTGGCTTCTAATCGCCGTTTGGCAATTTTTAGATTTTGACCTCAAATCAGGTAGGACTACCCGCTGAACTTAA
>01d8fa7ae4cc36ba2a43858848b9a943
AACGCACATTGCGCCCCCTGGCATTCCGGGGGGCATGCCTGTTCGAGCGTCATTACAACCCTCAAGCCCTGCTTGGTGTTGGGTGTCACCGCCTGGCGGTGCGCCCCAAAGTCAGTGGCGGCGCCTCCCGGCCCCGAGCGCAGTAGCAACTCTCGCTCCGGGGCCCGGCTGCGCGCCCGCCAGCAAACGCTTCTCCAGGTTGACCTCGGATCAGGTAGGGATACCCGCTGAACTTAA
>01dffe39724b0bc0fb905f93114e6150
AACGCACATTGCGCCCCTTGGTATTCCATGGGGCATGCCTGTTCGAGCGTCATTTTGTACCCTCAAGCACTGCTTGGTGTTGGGTGTTTGTCCTGCAAAGGACTCGCCTGAAAGCGATTGGCGGCCAACGTACTGGTGGTAGAGCGCAGCACAATTTGCGTCTCTCCCTTCTATGATGGCGACCATGAAGCCTTATTCAAACGTTTGACCTCGGATCAGGTAGGGATACCCGCTGAACTTAA
>01e489ff72d26ee40e3e64520ce0fb8b
AACGCACATTGCGCCCCTTGGTATTCCGAGGGGCATGCCTGTTCGAGCGTCATTTCAACCCCTCAAGCTCAGCTTGGTGTTGGGCTGCGCCAGCGTGCTGGCGGGCCTTAAAATCAGTGGCGGTGCCGCGTGGGCTCCAAGCGTAGTAGCATCTCTCGCTCTGGGGACCCGGCGGTTGCCTGCCAGACAAGCACTAAAAAACAAAAGGTTTGACCTCGGATCAGGTAGGGATACCCGCTGAACTTAA
>01e78f8208915d1fc0781a577b0e7bb6
AACGCACATTGCGCCCGCCAGTATTCTGGCGGGCATGCCTGTTCGAGCGTCATTTCAACCCTCAAGCCCCCTCGGGGGCTTGGTGTTGGGGACCGGCCCCGCCCCGTCGCGGGTCGCCGCCCCCGAAATTCATTGGCGGTCTCGCCGCAGCCTCCTCTGCGTAGTAATTGCACCTCGCACCGGAGCGCGGCTCGGCCACGCCGTTAAACCCCAACTTCTGAATTGTTGACCTCGGATCAGGTAGGAATACCCGCTGAACTTAA
>01e93b5fac53bd551c32212ac869cb96
AACGCACCTTGCGCTCCTTGGTATTCCGAGGAGCATGCCTGTTTGAGTGTCATGAAATTCTCAACTGCCTTTTAGCATTTATGTTAAGGGTGAAGTTGGAGTTGGAGGATAACTGCTGGCGCGACTCAGGTTGCTTGTTGGCTCCTCTTAAATGGATGAGCTTTTCTGATGGGATTATAGCTCAGTAACGCTGATGTGATAATTATCTACGTTAGACGTGAATGGCTCCTACGGAAAAGGGATGTCTTTTGACTTGTAACAAATCTGACCTCAAATCAGGTAGGACTACCCGCTGAACTTAA
>01eaa618a8a9ff102e7b79c3ba3486cb
AACGCACATTGCGCCCTTTGGTATTCCAAAGGGCATGCCTGTCCGAGCGTCATTGTCCACCTTCAAGCCCGGCTTGCTGTTGGGTTGCGTTGAGGGCGTCGACCTCAAACGGACCTGAAAGGTATTGGCAGAGCCTAAAGGGCCCCGGATGCAGCGAGCTCTCCAGCACGCGTCGCGGGGCTCTCTTCGGGCTTGGTCTTAAAAACCGACGATTTGTCTGTTGACCTCGGATCAGGCAGGGATACCCGCTGAACTTAA
>01eeca2c5557bf1850ec868c042ba313
AACGCACATTGCGCCCCGTGGTATTCCGCGGGGCATGCCTGTTCGAGCGTCAGTACAACACTCAAGCTCTGCTTGGTATTGGACCGCATCAGTTCTGATCGGTCTTAAAATCAGTGGCGGTGCCATCGTGCTCTAAGCGTAGTAATACTCCTCGCTATAGGGTCCTCGGTGTGTGCTAGCCAGCAACCCCCAACTTCTAAGTTTGACCTCGGATCAGGTAGGGATACCCGCTGAACTTAA
>01f483438bc30b5abc34d17afae0ebc5
TTGAACGCACCTTGCACCCTTTGGTATTCCGAAGGGTATGCCTGTCTGAGTGTCATTAGACCTTCTCTCTGGCGGTTTCTTGACCGTCATTGAGCTTTGGGATCGCCTCTGGCCTTCCTTAAATGCCTTAGTGTGACGAAACATCAGTTGTCTCCGTCTGCACTCTAAACCGCAGTCAATGCACTCTTGATTTGACCTCAGATCAGGTAGGACTACCCGCTGAACTTAA
>01f57e0f16a57e89fa35d41e222a7cd0
AACGCACATAGCGCCCGCCAGTACTCTGGCGGGCATGCCCGTCCGAGCGTCGATCGCACCGCTCGAGCCCCATGGCTCGGTGTTGGGACGCTAGGGGCTTCGGCCCCTAGGTCCCCAAAGGTATCGCGCGGCCCCAGGCACAGGACCCGAGCACAGTAAACACTCTGTTGGCTGCTCTGGGACGCTGGCCCGAGGCGCCTGCCGTAAAACCCCCGACATAGGCCCCTAGGGCCGACTGATGTTGACCTCGGATCGGGTAGGACGACCCGCTGAACTTAA
>01f98bf1653d719824fc692b0c2be787
AACGCACATTGCGCCTTCTGGTATTCCAGAAGGCATGCCTGTTCGAGCGTCATGAAAACATCCTCAAGTCCAAGTGGCTTGGTCATGGAGGAAGATGGCAGCATCCCCTCTGGAATCTCTCAGCAGTAGCTACAAAGATCTCTGGTGTGATAGCACTTCTTCACTTGAAGGTCTTTGTGTGCTCTCGCTGTACAGAACGCTCCCCCAGCTTTTTTTTTCAAGTTTGACCTCGGATCAGGTAGGGATACCCGCTGAACTTAA
>01f9c5ce40154315f9e1395da09aa9e0
AACGCATATTGCGCCCTTTGAGGGCATGCCTGTTCGAGCGTCATTATCACCGTGTCAAGCTTGGCTTGTTGTTGGGCCCTTTTGTCACCCGGTGACAGGCCCCAAAAATAACGACCGGTGTCGTACCGACCCTATATGCAACGAGCTGACCACAGCACGCATCTGGCGGTCTTACGGCCTGGTCTTCCTTTTATTTTTCAAGGTTGACCTCGGATCAGGTAGGAATACCCGCTGAACTTAA
>01fe54d2bd425024a426b0d0dc974e2b
AACGCATATTGCGCCCTTTGGTATTCCGAAGGGCATGCCTGTTCGAGCGTCATTATCAACCATCAAGCCTGGCTTGTTGTTGGACTTCTGCGGCTGAAACATGTGGCAGGTCCGAAAAATAATGACGGTGTCATGTTTGACCCTAGATGCAACGAGCTTTTTATAGCACGCATTGAAGTGGTCGACTGAACTGGTCTTAATCATCAATTTCTAAAGTTGACCTCGGATCAGGTAGGAATACCCGCTGAACTTAA
>02011cff802df95e8a8bc118803b09f7
AACGCACATTGCGCCCTGTGGTATTCCGCAGGGCATGCCTGTTCGAGCGTCATTTCAACCCTCAAGCTCTGCTTGGTGTTGGGCCCCGCCCGCTCGGGGCCGGCCCTAAAGACAGTGGCGGCGGCGTCTGGCTCCAAGCGTAGTACAGCTCTCGCTCTGGGGCTAGGCGGTAGCCTGCCAGAACCCCCCTTCTATGGTTGACCTCGGATCAGGTAGGGATACCCGCTGAACTTAA
>020595113c1ce086e9fb3593079d6060
AACGCACATTGCACCTTCTAGTATTCTGGAGGGTATGCCTGTTCGAGCGTCATTGCACTATCAAGCACTGCTTGGCTTTGGATATCACTTTTGTAGTGCATCTCAAGAGTATTGGCAGTAGCGTCTAGCTTCTAGTATAGTAAGTCTCTTGCTATGGAGCTGGGTGTCTGACTACCAGAACCCCTAATATTTTAAAAAGTTGACCTCGGATCAGGTAGGGATACCCGCTGAACTTAA
>020aa6cb4d1c912bd41e90d29e20bbe6
AACGCATATTGCGCTCTCTGGTATTCCGGAGAGCATGCTTGTTTGAGTATCAGTAAACACCTCAACTTCCATATCTTTTTTGAAATGGGAGTTGGACTTGAGTGATCCCAACGCTTTTCCTCACCGAAAAGTGGCGGGTTACTTGAAATGCAGGTGCAGCTGGACTTTTCTCTGAGCTATAAGCATATCTATTTAGTCTGCCTAAAAAACAGATTATTACCTTTGCTGCAGCTAACATAAAGGAGATTAGTTCTTGTGCTGACTGATGCAGGATTCACAAAGACGGCTTCGGCCGACTTTGTAAACTCGATCTCAAATCAAGTAAGACTACCCGCTGAACTTAA
>02117d9e839c1055915ee6ad09043911
AACGCACATTGCGCCCGCTAGTATTCTGGCGGGCATGCCTGTCTGAGCGTCATTTCAACCCTCGCGCCCGGCTTCTGTCGGGGGCGGTGTTGGGGATCGGCCGCCCGTAACTGGGAGGCCGGCCCCTAAATGGAGTGGCGACCACGCCGTAGCCTCCTCTGCGTAGTAGTAATACCACCTCGCAGGCGGAGAGCGGTGCGGTCCGCCGTAAAACCCCCCAACTTTCTAAGGTTGACCTCAGATCAGGTAGGAATACCCGCTGAACTTAA
>02147fa06e7f52f21141a143426545b7
AACGCACATTGCGCCCTTTGGTATTCCGAAGGGCATGCCTGTTCGAGCGTCATTATCACCCCTCAGGCCCCGTGCTTGACGTTGGCGGTCCGTCCCCTCACCGGGACCCGCCCAAAGATAACGACGGCGGCCCGTGGTTCCCCCGGCACACTGAGCTTCTCGGAGCACGTGTCGGACGAGGGCGCCCGGGTCCCGGTCTTGACCATACTTCTTCAAGGTTGACCTCGGATCAGGTAGGAATACGCGCTGAACTTAA
>022334ba7e96869e91cfe39885ae8232
AACGCATATTGCGCCCTCTGGTATTCCGGAGGGCATGCCTGTCCGAGCGTCATTATCACATCTCAAGCTCTAAGCTTGTTTTGAGCCAATCTTTTGTTCTTTTGATGAACAGGCTTGAAATGCAAGTGGCGATATCCAGTCTGGTGCCCGGCATTATAGGGCTCTGTCACATGCTTTAGTGGTCCAGATCGGTATATATTCGGCCTTTTTTATAAATCTGATTTAAAGAAGATTGACCTCGGATCAGGCAAGAGTACCCGCTGAACTTAA
>0225465679ef6a7a918ac1d53642d580
AACGCACCTTGCGCCCCTTGGTATTCCGAGGGGCACACCCGTTTGAGTGTCGTGAATACTCTCAACCTTCTTGGTTTCTTTGACCACGAAGGCTTGGACTTTGGAGGTTTTTCTTGCTGTCCTCTTTAGAAGCCAGCTCCTCCTAAATGAATGGGTGGGGTCCGCTTTGCTGATCCTCGACGTGATAAGCATCTCTTCTACGTCTCAGTGTCAGCTCGGAACCCGCTTTCCAACCGTCTTTGGACAAAGACAATGTTCGAGTTGCGACTCGACCTTACAAACCTTGACCTCAAATCGGGTGAGACTACCCGCTGAACTTAA
>0227280e7f76eadca9c2053635831cbe
AACGCATATTGCGCCCTTTGGCATTCCGAGGGGCATGCCTGTTCGAGCGTCATGATCAAACCTCCTAAGCCCTGCTTGGGGTATTGGGTTTTCGTCTCTCCCCCTATATAGGTGGTTGGGCGTACCTGAAAATTAGTGATGGTGCCTCAACAAGACTCAAGTGAAGCAGACTTTCTCGCTTTGGAGAATTTTTGTGGTACTGTCAACAAAATAATTAAACAAGTTTGACCTCGGATCAGGTAGGGATACCCGCTGAACTTAA
>0229abc581cb89ef28c2d6d304af5138
AACGCACATTGCGCCCTTTGGTATTCCGAAGGGCATGCCTGTTCGAGCGTCATTTCACCACTCAAGCCTAGCTTGGTATTGGGCGTCGCGGTTCCGCGCGCCTTAAAGTCTCCGGCTGAGCTGTCCGTCTCTAAGCGTTGTGATACATATTCGCTTCGGAGTGCGGGTGGCCGCGGCCGTTAAACTTCTTTCAAAGGTTGACCTCGGATCAGGTAGGGATACCCGCTGAACTTAA
>022e9d15fc6a3060577962ca33d8f2eb
AACGCACCTTGCGCTCCTTGGCATTCCGAGGAGCATGCCTGTTTGAGTGTCGTCGAATACTCCGAACCCCCTCTCGTTCGGGTTGGTGTGGAGGATGCATTGCTTTTGCTTCTCTCAAATGGATTGGTCTTTCCGGCTGCGATTCACGAACCTGGTCGTCGGTATGATAACGTCTTACCTGCTTCCAACCCGTGCCAGCCCGGCCCCTGACGATTTGACCTCAAATCAGGTAGGACTACCCGCTGAACTTAA
>023070707a7265fb07e4582115440010
AACGCACATTGCGCCCCTTGGTATTCCGGGGGGCATGCCTGTTCGAGCGTCATTACAACCCTCAAGCTCTGCTTGGTGTTGGGCGTCACCAGCCTTGGTGTGCCCTAAAATCAGTGGCGGCGCCGTCTGGCTCTAAGCGTAGTACATACTCTCGCTATGGACGCCTGGCGGATGCTTGCCAGCAAACCCCTAATTTATCAAGGTTGACCTCGGATCAGGTAGGGATACCCGCTGAACTTAA
>0234ac1b9ece4926db8a69f759234682
TTGAACGCATATGGCACCTCCTGGTTCTGCCAGGGGGTATGCCTGTTTGAGAATCATTCATCCCCTTTGGTCACTTGGCACCGTCCAGGTGGTCGAGACATGGACCTTCACCCCTGATCGTCTTGAATGCTGCACGGCTGTCGTGGCAAGGGAAGCAATTCCATTGGTGGACAGCCTCCATCCTGTGCAATGATCTCAAATCAGGCAAGACTACCCGCTGAACTTAA
>0241239a7957df209a254440a59fc9b8
AACGCACATTGCGCCCTTTGGTATTCCGAGGGGCATGCCTGTTCGAGCGTCATTTCACCCCCTCAAGCTTCGGCTTGGTGTTGGGCCGCGCCACTGCACTGGCGGGCCTTAAAATCAGTGGCGGTGCCGTCGCGGCTCCAAGCGTAGTAGCATCTCTCGCTCTGGAGACCCGGCGGTTGCTTGCCAGACAACCCCACCATCTTTCAATGTTTGACCTCGGATCAGGTAGGGATACCCGCTGAACTTAA
>0244520c95407aed874d779df0f47c6c
AACGCACATTGCGCCCTTTGGTATTCCGAGGGGCATGCCTGTTCGAGCGTCATTTCAACCCCTCAAGCGTAGCTTGGTGTTGGGCCGCGCCAGCGTGCTGGCGGGCCCTAAAATCAGTGGCGGTGCCGTTTGGGCTCTAAGCGTAGTAGCATCTCTCGCTCTGGAGACCCGGCGGTTGCTTGCCAGACAATCACTAAATCAAAGGTTTGACCTCGGATCAGGTAGGGATACCCGCTGAACTTAA
>024b192109b60403fe0059e831119a6f
AACGCACCTTGCGCCCCTTGGAATTCCGAGGGGCACACCCGTTTGAGTGTCGTGAACATCCTTCAACCTTTCTTAGTTTCTTGACTAAAGGAAGGCTTGGACTTTGGGGGTTTTTCATTGCTGGCCTCCTTTGAAGCCAGCTCCTCCTAAATGTATTAGTGGGGTCTGCTTTGCTGATCCTTGACGTGATAAGATGTTTCTACGTCTTGGGTTTTGCACTGTCGCTTTGGGCCCTGCTTCTAACCGTCTTGTGACAGAGTTATGAACCTTGACCTCAAATCGGGTGAGACTACCCGCTGAACTTAA
>024e845c42328a082f5341e6f9e5c833
AACGCACATTGCGCCCTTTGGTATTCCGAAGGGCATGCCTGTTCGAGCGTCATTTAAACTCTCAAGCTATGCTTGGTATTGAAGGAAGTCCTTCTGGACTCCTTTGTAACTTGTCAGTGCGGGACCTACCGGCTTCAAGCGTAGCAATAACTTTCGCTTCGTTGCTTGGTAGGCTCTTGCCTCACAATTTTTAATCCTCAGTTTGACCTCGGATCAGGTAGGGATACCCGCTGAACTTAA
>02688177bc2dc4efb5cf6175c187bdb1
AACGCACCTTGCGCTCCTTGGTATTCCGAGGAGCATGCCTGTTTGAGTGTCACGTTAATACCTCACCCCCCTTCGGTCACCTGAAGGGGTGCGTGGACTTGGACCGTGCCGTTGTTGGCTCGTCCTGAAATGCATTGGCCCCTCTCGAGGATCGTCTCCTTGGTGTGATAGTTATCTACGCCTCCGGAGTAAAAGCGAGCCTCTGGGGCCTCACCGTCCTCGGACACTTTTGACCTTTGACCTCAAATCAGGTAGGACTACCCGCTGAACTTAA
>0275f14ac11182dd78d4dfa1d2d61036
AACGCACATTGCGCCCATTAGTATTCTAGTGGGCATGCCTGTTCGAGCGTCATTTCAACCCTTAAGCCTAGCTTAGTGTTGGGAGTCTACGAGTGGGCCAGGCTACCCTGTAGCGTGGTTACCCTGTAGTTCCTGAAAATCAACGGCGGATTTACAGTATCCTCTGAGCGTAGTAATTTTTTATCTCGCTTCTGTTTAGGTGCTGTGACTTTGGCCGCTAAACCCCCAATTTTTTTTGGTTGACCTCGGATCAGGTAGGAATACCCGCTGAACTTAA
>027832ea39d049d6ae23516fe3febfb6
AACGCACATTGCGCCCCTTGGTATTCCGGGGGGCATGCCTGTTCGAGCGTCATTACACCCCTCAAGCCTGGCTTGGTCTTGGGCTCCGCCGTTCGTTCGGCGGGCCTTAAAATCAGTGGCGGTGCCTCCGCGGCCCTGAGCGCAGTAAATTTCCTCGCTTTTGGACCCGGTGGTTACTGGCCAGCAACCCCCAACTTCTAAGTTTGACCTCGGATCAGGTAGGGATACCCGCTGAACTTAA
>027d00b2cab9e7c17ebe549d5203fb3b
AACGCACATTGCACCCTCTGGTATTCCGGGGGGTATGCCTGTTCGAGCGTCATTGCAACCCTCAAGCACTGCTTGGCATTGGATGCTACCTCTTGGTACACCTCAAAAATATTGGCAGTGGCATTTAGCTTCTAGTGTAGTAATTTTCTCGCTCAGGAGTCATGAATGTCCGACTGCCAGAATCCTCTAATTTATCACAAGGTTGACCTCGGATCAGGTAGGGATACCCGCTGAACTTAA
>028111f9ac75571542f8388eae94c092
AACGCACCTTGCACCCTCTGGCATTCCGGAGGGTATGCCTGTCTGAGTGTCGTGAACGAACCTCCTGCACATTTGTGTCCACTTGTGTCCACAAGTGCGGGGTGTTGGGCGCTGCGGGTCCCCGGACCGGCTCGCCTGAAATGCAGTGGTGGTGCCGAGGAGGCCCCGATGCGCCGCTCGAAACGTAATAACATTCCGTCGAGAGCGGGCGGCAGCAGGGGCGGGCTCAGCGCGCTGCCTTACAGGGATATGCGGGGCAACCCCGATCCGTCTACCACACACCGACCTCAGATCAGGTAGGACTACCCGCTGAACTTAA
>02903b42ec0d94123365d1dc4b1fa7d4
AACGCACATTGCGCCCCTCGGTATTCCGTGGGGCATGCCTGTTCGAGCGTCATCTACACCCTCAAGCTCTGCTTGGTGATGGGCGTCTGTCCCGCCTCGGCGCGCGGACTCGCCCCAAACGCATTGGCAGCGGTCCTCGCCCCCTCTCGCGCAGCACATTGCGCTTCTCGAGGGCCCGGCGGTCCGCGTCCAGCAAGCGACCAACACCGTCTTTGACCTCGGATCAGGTAGGGATACCCGCTGAACTTAA
>02953344537fa6a4374c7b050def1774
AACGCACATTGCACTCCTTGGTATTCCGAGGAGTATGCCTGTTTCAGTATCATGAGCACTCTCACAACTAACCTTTGGGTGAAATTGTGGAATTGGAATGCGCTGATTGTAATAACCAGCCCTTCTAAAATATATTTCATGACTGTCACCTAACACAGCAGTTTGGCCTAATAGTTTTGACATTGATTTGTCAAATCTTTGGCTTACATTTGCTTCAGGTTGTCAGTTTTGATAATACAGAAAACTCATTCAAATTTTGATCTGAAATCAGGTAGGGCTACCCGCTGAACTTAA
>0297b92907c238215f8c5545351ab944
AACGCATCTTGCGCCCTTTGGTATTCCGAAGGGCATGCCTGTTTGAGTGTCGTGAAAATCTCCTCCCATCGGGTTTCCGATGATGAGGGACTTGGGTGCTGCCAGTTACATGGCTCGCCTTAAAGGACTCAGTGGTTCGGAAGGTCGAATCTGGCGTAATAAGTTTCGCTGGCCTAGATCGGACGTCTGCTCATAACCCGTCTTCCGACATCTTTTTGCTCAGACCTCAAATCAGGTAGGACTACCCGCTGAACTTAA
>029b2843b07993318693f3f3e22d3e69
AACGCACATTGCGCCTACCGGTATTCCGGTAGGCATATCTGTCTGAGCGTCAGCAAAACATTCTTCGGCCGTTCCTTTTCAGGTTCGTGCCGGTCTTGGGTTCGGAGGAACGAGCTACGACTCCCCTCCCGCCTTAAAGATGCTGTGCGACCGCAGGCTATTTCCGGCCGGGCTAATGGAGTGGTGTTTTCAATGTCTTCCATCTACCGTCGGGTTCGGCCTCAGCGGCACTAAATCAGAGAGTTACCCCTGCGGTAACTGTGGTTTGACCTCAGATCAGATAAGGATACCCGCTGAACTTAA
>02a3ed493785a6045db8aa992cf5ad33
AACGCACATTGCGCCCCTTGGTATTCCATGGGGCATGCCTGTTCGAGCGTCATTTGTACTCTCAAGCTCTGCTTGGTGTTGGGTGCTGTCTGGCTAACAGACTCGCCTCAAAAGAATTGGCAGCCAGTGTATTGGTCTTGAGCGCAGCACAATTTGCACTCTTGCCAGCTATATCTGGTATCCAGAAGCCTTTTACATCACGCTTGACCTCGGATCAGGTAGGGATACCCGCTGAACTTAA
>02b1a2244b0fad1165355b782b8c0cd7
AACGCACATTGCGCCCCCTGGTATTCCGGGGGGCATGCCTGTCCGAGCGTCATTACTGCCCTCAAGCCCGGCTTGTGTGTTGGGCCCTGCTCCCCCGGGGGCAGGCCCGAAAGGCAGTGGCGGCACCGCGTCCGGTCCTCGAGCGTATGGGGCTTTGTCACCCGCTCTGTAGGCCCGGCCGGCGCTTGCCGACCCCCATCAATCTTTTTTCAGGTTGACCTCGGATCAGGTAGGGATACCCGCTGAACTTAA
>02b34cb6f14719a1df4bdf71d3f523cf
AACGCACATTGCGCCCCTTGGTATTCCATGGGGCATGCCTGTTCGAGCGTCATTTGTACCTTCAAGCTTTGCTTGGTGTTGGGCGTCTTGTCTTTTTCTTCGGAAGCAGACTCGCCTTAAAGTAATTGGCAGCCAGTGTTTTTGGTAGTAAGCGCAGCACATTTTGCGTCTTCGTCTTCAAACAGCGGCATCCATAAAGCCTCTTTCTCACTTTTGACCTCGGATCAGGTAGGGATACCCGCTGAACTTAA
>02b945156a9c28707731457956b00a0d
AACGCACATTGCGCCCGCTAGTATTCTGGCGGGCATGCCTGTTCGAGCGTCATTTCAACCATCAAGCCCTAGGCTTGTGTTGGGGCCCTGCGGCCGTCCGCAGCCCCCGAAAAGCAGTGGCGGGCTCGCTATCACACCGAGCGTAGTAGTATATCTTCGCTAGGACGTGGTTGTGGGTTCCGGCCGTGAAACACCCAAACTTATCAAGGTTGACCTCGGATCAGGTAGGAATACCCGCTGAACTTAA
>02ca065465dc69d36164831426a42cf4
AACGCAACTTGCGCCCTCTGGTATTCCGGAGGGCATGCCTGTTTGAGTGTCGTGAACACCTCAACCCTCCAATGTTTTTGCATTGGAGGTGTTGGTAGTGAGCGCTGCCGGACTTTGGGTCGGCTCGCTTTAAAATCATTAGCTGGATCCATTCTGACCTGGTTCTACTCGGCGTAATAAGTTATTATCGTCGAGGACGCTTGTCTTTCTAGGCAGGCGGCCACAGTAAGGGTGTTTGAACCGCTTCCAACACGTCTTGCTCTTGTAGCATACACTTGAACCTCTGACCTCAAATCAGGCAGGACTACCCGCTGAACTTAA
>02cdd3e65e956a5b8548eb99ec930eef
AACGCACATTGCGCCCGGCAGTACTCTGCCGGGCATGCCTGTTCGAGCGTCATTTCAACCCTCAAGCCCTGCTTGGTGTTGGGGCCCTACGGCTGCCGTAGGCCCTGAAAGGAAGTGGCGGGCTCGCTACAACTCCGAGCGTAGTAAATCATTATCTCGCTAGGGAGGTTGCGGCGTGCTCCTGCCGTTAAAGACCCCATCTTTAACCAAGGTTGACCTCGGATCAGGTAGGAATACCCGCTGAACTTAA
>02d969176920960d0dc2a31c40e26edd
AACGCATATGGCACCCTTTGGTTGTACCATGGGGTATGCCTGTTTGAGAATCATTCACCCTCTTGATCCATTGATCATCATCCAATGGCATCAGACATGGACATGTTCATCAATGATTGTCTTTAATTGTGCAGGATTGTGTCGTGATAGAGGATGGCATTGCTGCTGCTGTTGATCGACCAATCATTCTTTATTTTGATGATCTCAAATCAGGCAAGACTACCCGCTGAACTTAA
>02e24231e93bf043b385bc07c1fcc129
AACGCACATTGCGCCCGCCAGCATTCTGGCGGGCATGCCTGTTCGAGCGTCATTTCAACCCTCGAGCTCGTCTTCATTGACGAGACCGGTGTTGGGACCCGGCGAGAAGGGACTCACGTCCACTGCCGGTCCTGAAATTCAGTGGCGGCCCGTTGCGGCGACCTCTGCGTAGTAACTTAAACCTCGCACTGGGACAGCAGCGCGGCCACGCCGTAAAACCCCCGACTTTTTTAAGGTTGACCTCGAATCAGGTAGGACTACCCGCTGAACTTAA
>02e9bbe61869710782c178664aef7e84
AACGCACATTGCGCCCCCTGGTATTCCGGGGGGCATGCCTGTCCGAGCGTCATTGCTGCCCTCAAGCCCGGCTTGTGTGTTGGGCCTCCGTCCCCCCCCACCCGGGGGGACGGGCCCGAAAGGCAGTGGCGGCACCGTGTCCGGTCCTCGAGTGTATGGGGCTCTGTCACCCACTCTGTAGGCCTGGCCGGCGCCTGCCGACCCCCATCTTCCTTTTTTTCAGGTTGACCTCGGATCAGGTAGGGATACCCGCTGAACTTAA
>02e9c497a7ba0d31bab2aa8699178673
AACGCACATTGCGCCCTGTGGTATTCCGCAGGGCATGCCTGTTCGAGCGTCATTTCAACCCTCAAGCCTCGCTTGGTGTTGGGCCCCGCCCGCTGCGGCCGGCCCCAAAGTCAGTGGCGGCACCGTACGGTCCTAAGCGTAGTAACAACTCTCGCTCTCGGGCCCTGCGGCTGCGCGCCAGAACCCCAACTTTCTATGGTTGACCTCGGATCAGGTAGGGATACCCGCTGAACTTAA
>02f9811a9cd3ebe2c68cfe6cfd8a5b32
AACGCACATTGCGCCCATTAGTATTCTATTGGGCATGCCTGTTCGAGCGTCATTTCAACCCTTAAGCTCAGCTTAGTGTTGGGAATCTACCGTGAGCGGTGTTACCCGGTACCTACCCTATAACGGGGCAGGTTACCCTGTAGCTACCCTGTAGTTCCTCAAATCCAACGGCGGAGTCATAGTCATCTCTGAGCGCAGTAATTTTTATCACGCTTTTGAAGATGCTATAACCCTTGCCGCTAAACCCCCAATTTTTTAATGGTTGACCTCGGATCAGGTAGGAATACCCGCTGAACTTAA
>03004561a8e66f4dc626ccbecfd81c7e
AACGCACATTGCGCCTCCGGGTATTCCTGGAGGCATGCTTGTTCGAGCGTCGTTTACGACATTAAGGCTTTGCCTTGTGATGAGATGCCGGTTGGCCCGTCTGGGTGGCTGGAGTCTTCAAACCTGTCGGCGTCTGAAGTTGGCCAAAGCACAGCGATATGTGTCTGAAAGCTGATGGAAGGACTGCCTCGTCTTGTTTTTTTTGGGAGTACCATCAAAAACATCTTATATACGTCGACCTCGGATCAAGCAAGATTACCCGCTGAACTTAA
>0309590ef5a0a956802eeed7a5819a92
AACGCATATTGCGCCCTTTGGTATTCCGAAGGGCATGCCTGTTCGAGCGTCATTATCAACCATCAAGCCTGGCTTGTTGTTGGACTTTTACTGCTGAAACATGTGGTAGGTCCGAAAAATAATGACGGTGTCGTGTTTGACCCTAGATGCAACGAGCTTGTTTTATAGCACGCATTGAAGTGGTCAACTGGCCTGGTCTTAACCATCATTTTCTAAGGTTGACCTCGGATCAGGTAGGAATACCCGCTGAACTTAA
>030d78a72c921a770c36c96aebcf258a
AACGCACCTTGCGCCCCTTGGCATTCCGAGGGGCACACCCGTTTGAGTGTCGTGAAAATCTCAAAACTCCTTTTCTTTGAAAAGGATTTTTGGACTTGGAGGTTCAATGCTCGCCTTTAGTTTTGAAAGTGAGCTCCTCTCAAATGAATTAGTGGGGTCCGCTTTGCCGATCCTTGACGTGATAAGATATTTCTACGTTTTGGATTTGGCATTGTCCTTCGGACGTTCGCTCCCAACTGTCTTATTGACAAAAGATGGTGCTTCGGTCGCCGCCATTTACGTTGGCGGGAGGCTGGACCCACAAAAGAAAAACCTTTGACCTCAAATCGGGTGAGACTACCCGCTGAACTTAA
>031007088cf3fc4f66ebb83242aa854b
AACGCACATTGCACTCCTTGGTATTCCGAGGAGTATGCCTGTTTCAGTATCATGAGCACTCTCACATCTAACCTTTGGGTTAAAATGTGGAATTGGGATGCGCCGGTTATTATAACGGCCCTCCTAAAATTCAGTTCTTGGCTGCTTCCTACTACAGCAGTTTGGCCTAATAGTTTTGAGTCTTCGATTCAAATCTTTGGCTAACATTTGCTTCAGGATGTCAGTCTTGATATACAGAAATCTCATTCAAACTTTGATCTGAAATCAGGTAGGGCTACCCGCTGAACTTAA
>031ce1dc6fb42b4fcbb8c6f02fe0991d
AACGCACCTTGCGCCACGTGGTATTCCACGGGGCACGCCTGTTTGAGTGTCACGTAAACCCATCGCGTCGTGAGATTGTCATGATCTTGCGGGGCGGATTTGGACGCTGCCGTCGTTGGCTCGTCTCGAAATGCATTAGCCAGTCTGAGGACACGCGCCATTGGTGTGATAATTTACTTTGCGCCGCTGGTGTGTCTGACGAAGGCTCACAATCGCCTGCAAGGGCAACTTTTTTAATGCTCTGGCCTCAAATCAGGTGGGACTACCCGCTGAACTTAA
>031f42509ba0ccd913d2fcebe99a8231
AACGCACATTGCGCCCCGTGGTATTCCGCGGGGCATGCCTGTTCGAGCGTCATTACACCACTCAAGCCTCGCTTGGTATTGGGCGACGCGGTACGCCGCGCGCCTCAAATCTTTCGGCTGGGTCTGAATCGTCCCTCAGCGTTGTGGAAACTATTCGCTAAAGGGTTCGCGTTCGGTCACGCCGTTAAACAAAACCATTTTCATTAAAGGTTGACCTCGGATCAGGTAGGGATACCCGCTGAACTTAA
>03232f7ccff2653007ba03a1c36b5610
AACGCACATTGCGCCCGCTGGTATTCCGGCGGGCATGCCTGTCCGAGCGTCATTATGACCAATCAAGCTCTGCTTGGCCTTGGGGCCTGCTATACCGGCGGTCCTTAAAACCAGTGGCGGTGCCGTCTGGCTCTAAGCGTAGTAATTCTCCTCGCTATAGAGCTCTAGACGGCCACCCGCCAGAACCCCCAACTTCTTAAGGTTGACCTCGGATCAGGTAGGGATACCCGCTGAACTTAA
>0323cb821f6571f7737a03898f31a9aa
AACGCACATTGCACCTCTCGGTATTCCGGGAGGTATGCCTGTTCGAGCGTCATAACGTGCCCTCAAGCTCTGCTTGGTGTTGGGTGTTTTGTTCCACCTCTGCGTGTGAACTCGCCTTAAAACAATTGGCAGCCGGCGTACTGGTTTCGGAGCGCAGCACATTTTGCGCTTTAGACCCATGTACAGCGGCATCCAAGAAGCCTTCTTTAATAAATTTGACCTCGGATCAGGTAGGGATACCCGCTGAACTTAA
>032acc519d9ae5892d2d6a8bb92216c0
AACGCACATTGCGCCTCTTGGTACTCCGAGGGGCATGCCTGTTCGAGCGTCATTACAACCCTCAAGCATTGCTTGGTCTTGGGCGTCGCCGCATTGCCGGCGCGCCTTAAAATTTGTGGCGGTGCTGTCAGGCCCTGAGCGCAGTAGGTCTTCTCGCTACAGGGTCTCGGCGGACGCCGGCCAAAACCCCCCAATCTTTACTATAGTTGACCTCGGATCAGGTAGGGATACCCGCTGAACTTAA
>033120eadf92e40008d39fb8e8ec13c2
AACGCACATTGCGCCCGCCAGTATTCTGGCGGGCATGCCTGTTCGAGCGTCATTTCAACCCCTTAAGCCCCTGTTGCTTAGCGTTGGGAGCCTACGGCCCGCCGTAGCTCCTCAAAGTTAGTGGCGGAGCCGGCCCGCACCCCAGGCGTAGTAGTTCAGTCAGCTCGCCCGCGGTCGGACCAGTCCCCTGCCGTAAAACACCCCATTCTCGCAAGGTTGACCTCGGATCAGGTAGGGATACCCGCTGAACTTAA
>03325cd50ca249870eeb39f769af1d50
AACGCATATTGCACCTTCTGGTATTCTGGGAGGTATGCCTGTTCGAGCGTCATTTACAACTAACAAGCCTCTAAGCTTGGTGTTGGATGTCACTAATATTTAAGGTGCATCTTAAAATCAATAAGCAGTATTCTCCAGCTTCGAGCGGTAGTAATATATCTCGCTTCTGGTGCTTTAGATGGTCTGCTGAATAATTTATCATGGTTTGACCTCGGATCAGGTAGGGATACCCGCTGAACTTAA
>0333283383e0e2c7c27e38de57f377da
AACGCACATTGCGCCCGCCAGTATTCTGGCGGGCATGCCTGTTCGAGCGTCATTTCAACCATCAAGCCCCCGGCTTGTGTTGGGGACCTGCGGCTGCCGCAGGCCCTGAAAACCAGTGGCGGGCTCGCTGTCACCCCGAGCGTAGTAGTTACATCTCGCTCTGGGCGTGCTGCGGGTTCCGGCCGTTAAAAGCCTTATTTACCCAAGGTTGACCTCGGATCAGGTAGGAAGACCCGCTGAACTTAA
>03343e3c81cbc605fd9ed6f1a770f5e5
AACGCACATTGCGCCTCCTGGCATTCCGGGAGGCATGCCTGTTCGAGCGTCATAAAATACCTCTCGAGCATTTTTGCTTGGTTGTGGAAGATGAGTATGCCAGCATTCTCCCTTCTGAAATTTAAAGGCGGATCATTGCATATTCCGTGGCGTAGTAAGTTTATCTTGTCGCTCGGTGCGTGTGTAATAGTCCTGCCCTCAAACCCCCAGTCCTTCAAGGTTGACCTCGGATCAGGTAGGGATACCCGCTGAACTTAA
>034e46140a1aa03050fd5e1828b7fa4b
AACGCACATTGCACCCTCTGGTATTCCGGGGGGTATGCCTGTTCGAGCGTCATTTCAACCCTCAAGCTTAGCTTGGTATTGGTTGTCACCTAGTTAGGTGCTTCTTAAAATCAGTGGCGGTGCTATCTAGCTTCAAGCGTAGTAAATTTCTTGCTTTGGAAGTTTAGATGTGTGTTTGCCATCAATGCTCTATTCTTTAATGGTTGACCTCGGATCAGGTAGGGATACCCGCTGAACTTAA
>034eea3a8eee09ee168c6f3726836ccf
CGAATCTTTGAACGCATATGGCACCCTCTGGCTCTGCCAGGGGGTATGCCTGTTTGAGAATCATTCATCCCTTTGGTCACCTGGCACACCCGGGTGGTCGAGACATGGACCTTCACCGCTGATCGTCTTGAATGCATGCACGGCTGCCGTGGCAAGGGAAGCGATTCCGTTGGTGGGCAGCCATCCCTGTGCAATGATCTCAAATCAGGCAGGACCACCCGCTGAACTTAAGCAT
>034f36fc597beab80f9bf52296027bd1
AACGCATATTGCGCCCTTTGTGGGCATGCCTGTTCGAGCGTCATTATCAAAGTATCAAGCTTGGCTTGCTGTTGGGCCCTTTATCACCTGGTGATAGGTCCAAAAGATAATGAGCGGTGTCGTAAGGACTCTACATGCAACGAGCTTATAACAGCACGCATGTAGTGGTTGTATGGCCCGGTCTACCCCTCTATTTCTCAAGGTTGACCTCGGATCAGGTAGGAATACCCGCTGAACTTAA
>03517e6dce3f005d8adc139e96c366bf
AACGCACATTGCGCCCCTTGGTATTCCATGGGGCATGCTTGTTCGAGCGTCATTTGTACCCTCAAGCTTTGCTTGGTGTTGGGCGGTTGTCCTTTCTTCGCGTTGGGACTCGCCTTAAAGTCATTGGCAGCCAGTGTATTGGTTTGAAGCGCAGCACAATTTGCGACTCGAACTGGTGATTACTCGCATCCATCAAGTACAATTAACACTTTTGACCTCGGATCAAGTAGGGATACCCGCTGAACTTAA
>0359ac4017a7e40d876fc3b48287f39d
AACGCATATTGCGCCCTCTGGTATTCCGGGGGGCATGCCTGTCCGAGCGTCATTACAACCTTCAAGCACGGCTTGTGTGTTGAGCATTTTGTTCCATTTTCAGTGAACAAGGCTTGAAATGCAGTGGCGATGCCTACATTGGTTGCCTGAGCGTATGGGGCTTTATTCACACGTTCTTTGGCTCCACTTGTGCATCTGGTTCCAACTTTTTATAAATCTCGAAATTGACCTCGGATCAGGTAGGAATACCCGCTGAACTTAA
>035f40fa88be9caee0e274430304bcd6
AACGCACATTGCGCCCCTTGGTATTCCGGGGGGCATGCCTGTTCGAGCGTCATTTCAACCCTCAAGCTCTGCTTGGTCTTGGGCCGCGCCGGCAACGGCGGGCCTCAAAAACAGTGGCGGCGCCATCTGGTCCCTCAGCGTAGTAATTCTTCTCGCTGCTGGGCCCCGGTGGCCGCTTGCCAGCAACCCCAAACTTTCTATGGTTGACCTCGGATCAGGTAGGGATACCCGCTGAACTTAA
>036759aa3c34a21e995bb4d5e471e820
AACGCACATTGCGCCCTTTGGTATTCCGAAGGGCATGCCTGTTCGAGCGTCATTTAAACTTCAAGCTTCAGCTTGGTTTTGAAGGATATCATCTAGATACCTTTCCAACAAGTTGTGCAAGTTTATCAAACTTCAAGCGTAGCAATGTCATCGCTTAGTTGTCTTGGTACCCTTTGCCATGAGACTTATAACCTAAAGTTTGACCTCGGATCAGGTAGGGATACCCGCTGAACTTAA
>0369bc013dea8835fcd1e5f269021599
AACGCACATTGCGCCCTCTGGTATTCCGGAGGGCATGCCTGTCCGAGCGTCATTGCTGCCCTCAAGCACGGCTTGTGTGTTGGGCCCCGTCCTCCGCTCCCGGGGGACGGGCCCGAAAGGCAGCGGCGGCACCGCGTCCGGTCCTCGAGCGTATGGGGCTTTGTCACCCGCTCTGTAGGCCCGGCCGGCGCTTGCCGATCAACCAAACTTTTATCCAGGTTGACCTCGGATCAGGTAGGGATACCCGCTGAACTTAA
>036d7c0c9e59b0e2fe1b5610a9021456
AACGCACATTGCGCCCTTTGGTATTCCGAAGGGCATGCCTGTTCGAGCGTCATTATCACCCCTCGAGCCCCCGGGCTTGATGTTGGACGGCCTCGGTCGACGCGAGTCGACCCCTCCTAAAGATAATGACGGTGGCCTCGTTGGACCCCGGTACGCTGAGCCTTTCACTGGGCATGTATCGGATGAGGGACTTCAGGCCCCGGTCGCCCTTTTCTCCGCCATTTCGGTGGTGGGAAAAGACCCCCTTTCTAAGGTTGACCTCGGATCAGGTAGGAATACCCGCTGAACTTAA
>036eb9579f0a1f5f3b5763baa6eb9786
AACGCACATTGCGCCCCTTGGTATTCCATGGGGCATGCCTGTTCGAGCGTCATTTGTACTCTCAAGCTATGCTTGGTGTTGGGTGCTGTCGTTAGCGACTCGCCTCAAAAGAATTGGCAGCCAGAATATTGGACTTGAGCGCAGCACAATTGCACTCTCCCCAGCTATTCTGGCATCCACAAGCCCACATATCGCTTGACCTCGGATCAGGTAGGGATACCCGCTGAACTTAA
>0378aa807413b7c939db6a22aa619f83
AACGCATATTGCGCCCTTTGGTATTCCGAAGGGCATGCCTGTTCGAGCGTCATTATCAACCATCAAGCCAAGCTTGTCGTTGGACCCTTTGTCGCCTGGCGACAGGTCCGAAAGATAATGAACGGTGTCATGGCGACCCTATGTGCAACGAGCTTGTAATTAGCACGCATTTGGTGGTCGTCTGGCCCGATCGTCACCTTATATTTTTTCTCTAGGTTGACCTCGGATCAGGTAGGAATACCCGCTGAACTTAA
>037c1af9f6d28067b3da19b66a8337f2
AACGCACATTGCGCCCTTTGGCATTCCGAAGGGCATGCCTGTCCGAGCGTCATTATCACCCCTCAAGCCCCGCGGCTTGGTGTTGGAGCCTCCGTTTCGGTACGGATCTCTGAAAGACAATGACGGCGGCCTCGTGGTTTCCCGGTACACTGAGCTTCCTAACCGAGCACGTACTGACGGATCTCCGGGGCAGACGGTCTCCCTCTGCGAGGAGAAAATTCTTCAAGGTTGACCTCGGATCAGGTAGGAATACCCGCTGAACTTAA
>037ef23e2c29d78464814a8a9c8415ef
AACGCACATAGCGCCCGCCAGTACTCTGGCGGGCATGCCCGTCCGAGCGTCGATCGCACCGCTCGAGCCCCATGGCTCGGTGTTGGGACGCTAGGGGCTTCGGCCCCCAGGTCCCCAAAGGTATCGCGCGGCCCCAGGCACAGGACCCGAGCACAGTAAACACTCTGTTGGCTGCTCTGGGATGCTGGCCCGAGGCGCCTGCCGTAAAACCCCCGACATAGGCCCCTAGGGCCGACTGATGTTGACCTCGGATCGGGTAGGACGACCCGCTGAACTTAA
>0396a634ec4a98ddaeabf7428fb4eae7
AACGCATATTGCGCCCTTTGGTATTCCGAAGGGCATGCCTGCTCGAGCGTCATTATCAACTATCAAGCCTGGCTTGTCGTTGGACCCTTTTTGTCACTGAAATATATGACAGGTCCGAAAGATAATGACGGTGTCGTGTTTGACCCTAAATGCAACGAGCTTTTTATAGCACGCATTGAAGTGGTCGGCCGACCCAGTCTTTAACCATCATTTTTCTAAGGTTGACCTCGGATCAGGTAGGAATACCCGCTGAACTTAA
>03a343facd3692f0b0eadde47e83b5e3
AACGCACATTGCACCCTCTGGTATTCTGGGGGGTATGCCTGTTCGAGCGTCATTGCAACCCTCAAGCGCTGCTTGGTATTGGATGTCACTGTTGCAGTACATCTCAAAGTTATTGGTGGCAGCATTCAGCTTCTGGTGTAGTAAATTTCTCGCCATGGAGCCGATGTCTGACCGCCAGAACCCCTAATGTATTAAAGGTTGACCTCGGATCAGGTAGGGATACCCGCTGAACTTAA
>03ae34f8314ebaba139e1dba92220d47
AACGCATATTGCGCCCTTTGGTATTCCGAAGGGCATGCCTGTTCGAGCGTCATTATCAACTATCAAGTCTGGCTTGTCGTTGGACCCTTTTGTCAATGAAATATGTGACAGGTCCGAAAGATAATGACGGTGTCGTGTTTGACCCTAAATGCAACGAGCTTTTTATAGCACGCATTGAAGTGGTCGGCCGACCCAGTCTTTAACCATCATTTTTCTAAGGTTGACCTCGGATCAGGTAGGAATACCCGCTGAACTTAA
>03b47f766962d06f0f8680113d17ee6f
AACGCATATTGCGCCCTTTGGTATTCCGAAGGGCATGCCTGTTCGAGCGTCATTATCACAGTCTCAAGCGCGGCTTGCTGTTGGGCCCACTGTCACTTGGTGACAGGCCCGAAAGACAATGACCGGTGTAACAGACCCCAGATGCAACGAGCTTATTACAGCAGGCATCCGGCAGTTGTGTGACCCGGTTTTCACCCTTTTTCAAAGGTTGACCTCGGATCAGGTAGGAATACCCGCTGAACTTAA
>03b55af392d017f9a496cb44a084f34b
AACGCACATTGCGCCCTGTGGTATTCCGCAGGGCATGCCTGTTCGAGCGTCATTTCAACCCTCAAGCTCTGCTTGGTGTTGGGCCACGCCCTCGCGGCCGGCCCCAAAGCCAGTGGCGGCGCCGTCCGGCTCTAAGCGTAGTACATCTCTCGCTCTAGGGCCCGGCGGCTGCCTGCCAGAACCGCAAACTCTTATGGTTGACCTCGGATCAGGTAGGGATACCCGCTGAACTTAA
>03ba9d77905ecffec7af30607d5504f4
AACGCACATTGCGCCCGCCAGCATTCTGGCGGGCATGCCTGTTCGAGCGTCATTTCAACCCTCAGGCCCTGCCTGGCGTTGGAGGACTGCGCACCGCAGCCTCCCAAAGCGAGCGGCGGCGGCGCCCCGAAACCGAACGCAGTAGTTACCTCTCGTTCTGGGTCCGGGTCGTTGTCCTGCCGGAAAACCCCCCATCTTTACAATGGTTGACCTCGAATCAGGTAGGAATACCCGCTGAACTTAA
>03bac7ff757322ee0ddfea4caad07ebd
AACGCACATTGCGCCCCCTGGCATTCCGGGGGGCATGCCTGTCCGAGCGTCATTTCTGCCCTCAAGCACGGCTTGTGTGTTGGGTGTGGTCCCCCTGGGGACCTACCTGAAAGGCAGTGGCGACGCCCGCCTAGGTCCTCGAGCGTATGGGGCTTTGTCACCCGCTCGGGAAGGATCTACGGGTGTTGGTCTTCCATATTTTTTTCCACGGTTGACCTCGGATCAGGTAGGAGTTACCCGCTGAACTTAA
>03bf905519851e783cf0907913e56f6f
AACGCACATTGCGCCCCCTGGCATTCCGGGGGGCATGCCTGTCCGAGCGTCATTTCTGCCCTCAAGCGCGGCTTGTGTGTTGGGTGTGGTCCCCCAATTTCCGGGGGACCGATCCGAAAGGCAGTGGCGATGTCGCGTCGGGTCCTCGAGTGTATGGGGCTCTGTCACTCACTCGGGAGGGACCGGTGGGCATTGGTCATTCAGTGTTTTTTCCACAGTTGACCTCGGATCAGGTAGGAGTTACCCGCTGAACTTAA
>03c3347bc7dc18811fdd46dc72277deb
AACGCATCTTGCGCTCCTTGGCATTCCGAGGAGCATGCCTGTTTGAGAGTCGTGTATAACCTCAACCTCCCTCGAGGGGTTGGATTTTGGACGCCTGTGGCGCATGTTTTGTTGCCGCTCGTCTTGAAATGCATCGGTCGTTGTTCTCCCACCTGTTGCCCGATCTGACGGCATTTGATAACCGTTTACGTTTTAAAATGCTCGAGCCGGCCTGTCGTGGGTGGTAACGATGACCCGCCCCGTAATACATTACATACAACCCCGACCTCAAATCAGGTAGGACTACCCGCTGAACTTAA
>03c4b072ecf8f5434ce6c4e9c2379cf1
AACGCACATTGCGCCCTTTGGTATTCCGAGGGGCATGCCTGTTCGAGCGTCATTTAAAACCATCAAGCATCGCTTGGTCTTGGGTGGGGTCTCTGGACCCGCCTGTAACCGGTTGGTGGTATCGTCCGGCTTCGAGCGTAGCAAGTTAAACCCTCGCTTCAGAAGCTTCGTGCGGGACCAGCCTGAGCTGAACCCAAAGTTTGACCTCGGATCAGGTAGGGATACCCGCTGAACTTAA
>03c8ad30993cd270f87b336f25ebaa7f
AACGCACATTGCGCCCCTTGGTATCCCGAGGGGCATGCCTGTTCGAGCGTCATTTCACCCCTCAAGCCTGGCTTGGTGTTGGGCGACGTCCTCTTCGGGGACGCGCTTCGAAACGTTCGGCGGCGTGGCACCGGCTTTAAGCGTAGCAGAATCTTTCGCTTTTAAGGTCGAGGCCCCGTCTACCAGAAGACCTATTCGCAAGGTTGACCTCGGATCAGGCAGGGATACCCGCTGAACTTAA
>03d7bbc37f7b8503382b3b11b113b895
AACGCACATTGCGCCCCCCGGCTTCCCGGGGGGCATGCCTGTCCGAGCGTCATTGCCATCCCTCAAGCTTCGCTTGGCTGGTTGGGCCGGCGTCCACCTGTGGCTCCTGCCATAGGGGGACGGGCCCAAAAGGCAGTGGCGGCTCCGGGGGACTTGGGTCCTCGGGGCGGTGATGCATGGGTCTCTTCATCCACCGTCCCCTGGGTCATGCCCCGGGAGTCTGTCGAACGATCGGTCTTCCCCTGTAGGTTGACCTCGGATCAGGTAGGGATACCCGCTGAACTTAA
>03e97a4eecb18f0d17faba3abec2b693
AACGCACATTGCGCCCATTAGTATTCTAGTGGGCATGCCTGTTCGAGCGTCATTTCAACCCTTAAGCCTAGCTGCTTAGTGTTGGGAGCCTACACCCGCTGTAGCTCCCCAAATCCAGTGGCGGAGTCGGTTCACACTCTAGACGTAGTAATATTCATTCTCGCCTGTGAGTTGGACCGGTCCCCTGCCGTAAAACCCCCCATTTTTCAAGGTTGACCTCGGATCAGGTAGGAATACCCGCTGAACTTAA
>03ee61a99a9b9f4de4c3a1b953ce936b
AACGCACATTGCGCCCTCTGGTATTCCGGGGGGCATGCCTGTTCGAGCGTCATTACAACCCTCAAGCTCTGCTTGGTATTAGGCCTCACCTGCTACAGGTGGGCTTTAAAATCAGTGGCGGTGCCATCTGGCTTCAAGCGTAGTAATTTTTCTCACTTGGGAGTACCAGTTGTGTGCCTGCTATAAAACCCCAATTTTTTTTAAGGTTGACCTCGGATCAGGTAGGGATACCCGCTGAACTTAA
>03ee9969799d63f5a5308b2dd7a28f8c
AACGCACATTGCGCCCTTTGGCATTCCGAGGGGCATGCCCGTTCGAGCGTCATTTAAACCACTCAAGCCTCGCTTGGTATTGGGCGTCGGGGTCCTCCCGCGCCTCCATGTCGCCAGCCGGCCGTCGATTGACTTAGCGTTGTGACAAATATCGCTATCGAGAGAGACGGTGCCGACTGCTCATCAATTCACGGGGACGTTTTAATCAATGTTCCGTTAAGGTTGACCTCGGATCGGGTAGGAATACCCGCTGAACTTAA
>03ef6d2b6546d8dab3eac666c3860390
AACGCATCTTGCGCCCTTTGGTATTCCGAGGGGCATGCCTGTTTGAGTGTCGCATTACTCTCAACCCTTGACCGTTCATCGGCTTGGGCTTGGACCGTGGCCGAACCGGCCGGCGTCGTCGACGTCTGGCCCGGCCGAAATGGATGCGGAGCGAATGCGTGACCGCGACGACCGAGCGTTGTAGAACCTCGCGAGGTCTAGCTGGCGCTGCTCCCCAGTCATATTCTTCGACCTCAAATCAGGTAGGACTACCCGCTGAACTTAA
>03f7cdfb428c218dbfa5069166121043
AACGCACATTGCGCCCCCTGGCTTCCCGGGGGGCATGCCTGTCCGAGCGTCATTGCCATCCCTCAAGCTTCGCTTGGCTGGTTGGGCCGGCGTCCACCCGTGGCTCCCGCCATAGGGGGACGGGCCCGAAAGGCAGTGGCGGCTCCGGGGGACTTGGGTCCTCGGGGCGGTGATGCATGGGTCTCTTCATCCACCGTCCCCTGGGTCATGCCCCGGGAGTCTGTCGAACGATCGGTCTTCCCCTGTAGGTTGACCTCGGATCAGGTAGGGATACCCGCTGAACTTAA
>03f85b5672fc289588b585be9a139a30
AACGCACATGGCGCCTTCCAGTATCCTGGGAGGCATGCCTGTCCGAGCGTCGTTTCAACCCTCGAGCCCCTGTGGCCCGGCGTTGGGGATCTGCCACGGCAGGCCCCTAAAACCAGTGGCGGACCCGAAGGCCCTCTCCTTTGCGCAGTAGCATCAGCCTCGCATTGGGATCCCTCGGCGTCCTGCCTCTAAACCCCCCACAAGTCCGCTCCGGCGGCACCAAGGTTGACCTCGGATCAGGTAGGAATACCCGCTGAACTTAA
>03fb8f128641cdf7ca88a48b93b69389
AACGCACATTGCGCCCTTTGGTATTCCGAGGGGCACGCCTGTTCGAGCGTCATTTAAACCATCAAGCCCAGCTTGGTCTTGGATGCGGTCGAGTGACCCGTCCGTAACCCGTTGGCGGTGCAGTCCGGCTTCAAGCGTAGCAAAAATTTCGCTTCAGGAGCCCGCGGCGGCGCCCGCCAGGTAACCACATCCCAAAGTTTGACCTCGGATCAGGTGAGGATACCCGCTGAACTTAA
>03fc25d38136b4cc4ccb3428bd30df19
AACGCACCTTGCACTCCTTGGCATTCCGAGGAGTATGTCTGTTTGAGCGTCACGTTAATACATCACCCCTCCTTGACATCTCGAGTCCTGGGGGTGCGTGGATTTGGACCGTGCCGTTGCTGGCTCGTCCTGAAATGCATTGGCTCCTCTTGAGGCTCGCCTCCATGGTGTGATAGTTATCTACGCCGTTGGTTTAATGCGCGTGTTCTCTCGGGGCCTCACCGTCTTCGGACAATTCTTGACCTTTGACCTCAAATCAGATAGGACTACCCGCTGAACTTAA
>03fd269d92249b8102aae977e66c2256
AACGCACATTGCGCCCCCTGGCATTCCGGGGGGCATGCCTGTCCGAGCGTCATTTCTGCCCTCAAGCCCGGCTTGTGTGTTGGGCGTGGTCCCCCCGGTTTAGGGGGGACCTGCCCGAAAGGCAGCGGCGACGTTCCGCCTAGGTCCTCGAGCGTATGGGGCTTTGTCACCCGCTCGGGAGGGGCCTACGGGCGTTGGCCATCCACCATTTTTTTTTACGGTTGACCTCGGATCAGGTAGGAGTTACCCGCTGAACTTAA
>04037df90b05b8ec41e5876c1d56de98
AACGCACATTGCGCCCGCCAGCATTCTGGCGGGCATGCCTGTTCGAGCGTCATTTCAACCCTCAGGCCCCGCCTGGTGTTGGAGGACTGCGCATGCAGCCTCCCAAAGCAAGCGGCGGCGGCGCCCCAAAACCGAACGCAGTAGTTACTTCTCGTTCTGGGTCTGGGTCGTTGTCCTGCCGGAAAACCCCCTTCTTTTTAATGGTTGACCTCGAATCAGGTAGGAATACCCGCTGAACTTAA
>0404b8466fa701786bd033b689db2043
AACGCACATTGCGCCCGCCAGTATTCTGGCGGGCATGCCTGTTCGAGCGTCATTTCAACCCTCAGCTCCCCCCTTTCGGGGGCGGGAAAAAGCTGGTGTTGGGGATCAGCCCTCTACGGGCTGTCCCTCAAATACAGTGGCGGTCACGCTGCAGCCTCCTATGCGTAGTAACTTACACCTCGCACCTGGAACTCTGCGCGGCCACGCCGTAAAACCCCCAATTTTTACAAGGTTGACCTCGAATCAGGTAGGAATACCCGCTGAACTTAA
>040530915ed7aa93b6c1addc80962c57
AACGCACATTGCGCCCCCCGGCATTCCGAGGGGCATGCCTGTTCGAGCGTCATTATAGCCTATCCAGCCCTGCTGGGTCCTGGGCTCGCCGCCTGGCGGGCCCCAAAGCTAGTGGCGGCGCCGTCCGGTGCTGGAGCGTAGTACAACCCCTCGCTACCGGCCCTGGGCGCGCGCCCGCCAGCGACCCCCTTCTACGGTTGACCTCGGATCAGGTAGGGATACCCGCTGAACTTAA
>040a64f49b23def1496946db13b1576f
AACGCACATTGCGCCCTTTGGTATTCCGAAGGGCATGCCTATTTGAGCGTCATTATCAACCCTCAAGCCTAGCTTGGTGTTGGAAGCCGCGAGTGTTTTGGCTCACGCTTCCCAAAGACAACGATGTGTCTGGTAGACGATCAGTACAATGAGCTTCGGCACGTATTGAGACCTTTATCTGTACCCGTCTTTCTTTATTTTTTATCAGGTTGACCTCAAATTAGGTAGGAATACCCGCTGAACTTAA
>0410bb9b473de334a3358aa49848f266
AACGCACCTTGCGCTCCTTGGTATTCCGAGGAGCATGCCTGTTTGAGTGTCATTAAATTCTCAACTTTGCTTGTCTTTTTTGTCGAGCGAAGGTTGGATTTTGGAGCGTGCTGGCGAAGGTCGGCTCCTCTTTAAATGCATTAGCGGAAAGGTCATATTTGACTTTTGCGGTGAATCGGCGTGATAATAACGTTGTTGCGTCGTTGGCCCAAAAGCTCTCTGTCCGCTTACAATGGTCTTCGGACGACTTATTATGAAACTTGACCTCAAATCAGGTAGGACTACCCGCTGAACTTAA
>04175ab5f4b13bab521b69fb7bcbf01b
AACGCAACTTGCGCTCCTTGGTATTCCATGGAGCATGCCTGTTTGAGTGTCACGTAAACCCTCACCCTTGCGATGTTAAAGTCGTCTTGTGGTGGATTTGGATTGTGCCGTAATTGGCTCATCCTGAAATGCATTAGCTTGCGCTTTTTACAGTGCTCGGCATGGTGTGATAATTATCTGCGCCGTCGCCTTAGGCCTGTTCTATATGTGCAGCTTCTAATCGTCCCTTGTGGACAACTTTACTTAACGCTTTGGCCTCAAATCAGGTAGGATTACCCGCTGAACTTAA
>04178497cb17b1b8723dc18a7d7b8023
AACGCACATTGCGCCCTCTGGTATTCCGGAGGGCATGCCTGTTCGAGCGTCATTTCAACCCTCAAGCATTGCTTGGTGTTGGGGCACTGCCTGTAAAAGGGCAGGCCCTGAAATCTAGTGGCGAGCTCGCCAGGACCCCGAGCGCAGTAGTTAAACCCTCGCTCTGGAAGGCCCTGGCGGTGCCCTGCCGTTAAACCCCCAACTTCTGAAAATTTGACCTCGGATCAGGTAGGAATACCCGCTGAACTTAA
>041f55e59b27a948a572a6e0690aaa13
AACGCACATTGCGCCCCTTGGTATTCCGGGGGGCATGCCTGTTCGAGCGTCATTACAACCCTCAAGCTATGCTTGGTTATGGGCCGTGCCGGCAACGGCTGGCCCCAAAATTAGTGGCGGCGCCATCGTGCTCTCAGCGTAGTAATTCTTCTCGCTGTTGGGTCCCGGTGGACGCTGGCCAGCAACCCCCAATTTTTTATGGTTGACCTCGGATCAGGTAGGGATACCCGCTGAACTTAA
>04266bdbfa4b430b179314ce8d08d95d
AACGCACATTGCGCCCGCCGGTACTCCGGCGGGCATGCCTGTCCGAGCGTCATTGACAACCCTCAGGCCCTGGTGCCTGGTGTTGGGGCACTACAGCATGCTGTAGGCCCTGAAATCCAGTGGCGGGACCGCTGTAAACCCGGGCGTAGTAACTTTACGTCGTCCAGGGTGTTCCGGCGCGCCCCAGCCGTTAAACCCACCATATTATCAATTTTGGCCTCGGATCAGGTAGGATTACCCGCTGAACTTAA
>04272e9ab58158e2b80a51ca32bcf610
AACGCACATTGCGCCCCTTGGTATCCCGAGGGGCATGCCTGTTCGAGCGTCATTTCACCCCTCAAGCCTGGCTTGGTGTTGGGCGACGTCCTCTTTTGAGGACGCGCCTCAAAACGCTCGGCGGCGTGGCACCGGCTTTAAGCGTAGCAGAATCTTATCTTTCGCTTTGAAAGTCGGGGCCACATCTGCCGGAAGACCTACTCGCAAGGTTGACCTCGGATCAGGTAGGGATACCCGCTGAACTTAA
>04345dc65312ff6d582ff63e51f44e76
AACGCACCTTGCGCTCCTTGGTATTCCGAGGAGCATGCCTGTTTGAGTGTCTTGAAGTCATCAACCCCTCCCGTTTCGTGCGGTGAGGTGCGTTGGAGCTGGGGGCTTTGCGGCCGTGAGGTTCGCTCCCCTCAAATGCTTCGGTTGGGCCTGCGGGTCGAACTCGGTTTGGGCGTTGTACCATCCTCGCTCCTGTCCGAGATGTTCCTGCCTATGTGAGCCCTCCCATGACCGCCTGTAGGGCTGCGGTCGCTTCTTTTGAAATCTGACCTCAAATCAGGTAGGACTACCCGCTGAACTTAA
>043af92be9a1af75cb9b067012d3714c
AACGCACATTGCACCCTCTGGTATTCCAGGGGGTATGCCTGTTCGAGCGTCATTTCAACCCTCAAGCTCAGCTTGGTATTGGGTGTCACCTGGCTATGGTGTACCTTAAAATCAGTGGCGGTGCCATCTGGCTTCAAGCGTAGTAAAACTCTCGCTTTGGAGGTTTGGATGTGTGCTTGCCCATCAACCCCCTAAATTTATCAAAGGTTGACCTCGGATCAGGTAGGGATACCCGCTGAACTTAA
>0442ec94d685aa323beb433b0616f2eb
AACGCACATTGCGCCCTGTGGTATTCCGCAGGGCATGCCTGTTCGAGCGTCATTTCAACCCTCAAGCTCTGCTTGGTGTTGGGCCCAGCCCGTCGCGGCCGGCCCCAAAGACAGTGGCGGCGCCGTCGGGCCCTAAGCGTAGTACATCTCTCGCTCTGGGGCCCCGTGGTGGCTTGCCAGCAACCCCAACTCCTATGGTTGACCTCGGATCAGGTAGGGATACCCGCTGAACTTAA
>0445b4fb5a7c13a218647e1682e08005
AACGCACCTTGCGCTCCTTGGTATTCCGAGGAGCATGCCTGTTTGAGTGTCATTAAATTCTCAACCTTATCAATTAGCTTTGATATTGGCTTGGATTGTGGGGGTTGCTGGCGACAACATTGTCAGCTCCCCTTAAATGCATTAGCTGGTGTTTCCCCCTTTGCTATTGGTGTGATAATTATCTACGCCATGCTGTGGGTGGTTTTAACACTGCTTCTAACCGTCTGTTGATTCAGACAATACAATGACAATTTGACCTCAAATCAGGTAGGACTACCCGCTGAACTTAA
>04460e50da853a595388953422be50a1
AACGCATATTGCGCCCTTTGGTATTCCGAAGGGCATGCCTGTTCGAGCGTCATTATCACCGTGTCAAGCGTGGCTTGTTGTTGGGCCCTGTGTCACCGGGTGACAGGTCCAAAAGATAATGACCGGTGTCATGCCGACGCTATATGCAACGAGCTTATCACAGCATGCATCTGGCAGTCGTGTGGCCCGGTCCTCCCCCCTTTTGTCTCTCAAGGTTGACCTCGGATCAGGTAGGAATACCCGCTGAACTTAA
>044c4414346cd4825b8f60813672ab29
AACGCACATTGCGCCCTTTGGTATTCCGAAGGGCATGCCTGTTCGAGCGTCATTGCAACCCTCAAGCATTGCTTGGTATTGGTTATCGTCCTCAGACGTAGCCGAAATTCCGTGGCGGTCCAGCGAGACTTCAAGCGATCAAGATTTCATATCCCGCTTTGCAAGCACCTCGCAGGTTCAGCCAGTTAAAATATTTCTCACGATTGACCTCGGATCAGGTAGGGATACCCGCTGAACTTAA
>04660d4534a0cc882bcba2e20ed19b6b
AACGCATATTGCGCCCCTTGGTGGACCATGGGGCATGTCTGTTCGAGAGTGATACTCGGAGATCAAGTCATTGTTTTGATGCAGTGGACTTGTTTTTGAGTCCTGGGTGCCTTCCCTGGCTCTAAAGTGGTTGTCTTGCGGTCCATGTTGAACCAAGAACATGATAATGCACTCATTGTTCTGTGGTTCTTAACTAGGGCTAGCCTTAACCTAAAATTCTAACTTCGGATCAGACAAGAATACCCGCTGAACTTAA
>046a84422cb1c15ab61d621186b5e582
AACGCACATTGCGCCCTCTGGTATTCCGGAGGGCATGCCTGTTCGAGCGTCATTACAACCCTCAAGCTCTGCTTGGCCTTGGGCGTCACCGGTAACGGTGGGCCTCAAACTCAGTGGCGGTGCCGTCTGGCTCTAAGCGTAGTAATTCTTCTCGCTATAGACGTCTGGTGGATGCTTGCCAACAACCCCCAACTTCTTAAGGTTGACCTCGGATCAGGTAGGGATACCCGCTGAACTTAA
>046b01fac8ee505fa17b7168dc9c1adc
GTGAGTCATCGAATCTTTGAACGCACATTGCGCCCTTTGGTATTCCGAAGGGCATGCCTGTTCGAGCGTCATTACACTATCAAATGGTATTGGAGCATGCGTACGCAGCCCCTAAAAACAGTGGTGGTAACTACGACCCACGCATAGTAATCTCTGCGAAGGCGACTAGGTAAACACCGAAAAACCTCTTTGTTTGACCTCGGATCAGGTAGGGATACCCGCTGAACTTAAGCATATCAATA
>046f91202a85a038654758d8215b4819
AACGCACATTGCGCCCATTGGTATTCCGATGGGCATGCCTGTTCGAGCGTCATAAAAAGGTCAAGCTTGGCTTGCTATTGGACCCACTGTCCGGCCAAAGGACAGGTCCCAAAGACAGTGACCGTGTCGAGTGTGACCCTAGATGCAATGAGCTTTGTTAAGCACGCATGTAAAGGGACCACCCGGCCCGGTCTCGACCATTTTTCTCAGGTTGACCTCGGATCAGGTAGGGATACCCGCTGAACTTAA
>047087a0cc17454b7f53c1e7eddf640e
AACGCACATTGCGCCCCTCGGTATTCCGTGGGGCATGCCTGTTCGAGCGTCATTTAAACCCTCAAGCTCAGCTTGGTATTGGGTGCCTGTCCCGCCTCCCGCGCGGCGACTCACCTCAAAATCAGTGGCAGCCCGCATCGAGTGGCCGTGAGCGAAGCACATTCGCGCTCTGGCAGTTCGGCGCGAGGCTCTCCAGAAGCTCATCTTCAACCAATTGACCTCGGATCAGGTAGGGATACCCGCTGAACTTAA
>047491e47101ed5a4ef1b1886fc25abe
AACGCACATTGCGCCCCTTGGTATTCCGAGGGGCATGCCTGTTCGAGCGTCATTTCAACCCTCAAGCTTCTGCTTGGTATTGGGCGTTGTCCTGCCTAAATGGAAGGACTCGTCTGAAACTCATGGGCGGTAGTTTACAACACCGAGTGTAGTCAAATTCATCTCACTCTGGGAAGTTTTGTTAATCTACCTGCCTAATAAACCCCTCTATTTTATCAAGTTTTGACCTCGGATCAGGTAGGGATACCCGCTGAACTTAA
>04780b1cd79745a85737757ef161855f
AACGCACATTGCGCCCGCTAGTATTCTGGCGGGCATGCCTGTTCGAGCGTCATTTCAACCCTCAAGCCCGGCTTGGTGTTGGGGCACTACAGCCTTCTGTAGGCCCTGTAAAATAGTGGCGGACCCGCTGTAAACCTGAGCGTAGTAGTTACTTCTCGCTTCTGGATTGCGGCGGTCTCCATGCCGTGAAACCCCCTATTCTAAAAGGTTGACCTCGGATCAGGTAGGAATACCCGCTGAACTTAA
>04791f3db43691250578c114126f11d4
AACGCACATTGCGCCCGCCAGTATCCTGGCGGGCATGCCTGTTCGAGCGTCATTTCAACCCTCAGGCTCTGCCTGGCGTTGGGGTCCTGCGATGCAGCCCCCTAAAGACAGCGGCGAGCACGCCCCGAAGCTGAACGTAGTACTACATCTCGTTCCGGTGCAGGGCGTCCTCGGCCGGAAAACACTTCTATGGTTGACCTCGGATCAGGTAGGAATACCCGCTGAACTTAA
>047978bc4c068bf12739367c8fc67043
AACGCGAATGGCACTGCTATGTAAGTAGCAGTATGTCTGTTTGAGAATCGCAAAACACGATCAACTCTAGTTAAGAGTTGGGATTGACCTCATATGCTCTCTAGCATATCTGGTTTGAATGCATTAAGTTGATGAGCTTCCCAACATTGCTCAATGTGTGCTAGCGAGACAGTCGTCCCGATCTCACATTAACAGTTTTGTTGCAAGGTTCTATGCACAGCTTTTTTATTTATTTAATCAAGTACGATCTCAAATCAGGCAAGATTACCCGCTGAACTTAA
>047bcacc8ec926a879379e7c1cc5f1a0
AACGCATATTGCGCCCTTTGGTATTCCGAAGGGCATGCCTGTTCGAGCGTCATTATCACCTCTCAAGCCTGGCTTGCTGTTGGATCTTGGTCTTAGTTTAGCTATGACCTATCCTAAAGATAATGACGGCGTCTATGAGGACTCCAGTACACTGAGCTTTCAAGCACGTACGAGGTAGAAATCTAGACCCGGTCTTAACTTATTTTTATCAAGGTTGACCTCGGATCAGGTAGGAATACCCGCTGAACTTAA
>047ec9f1efec361267354b6a37e3202b
AACGCACATTGCGCCTCCGGGTATTCCTGGAGGCATGCTTGTTCGAGCGTCGTTAAAGACCATAAGGCTTTGCCTTGCGATGAGTTATCGGTTAAACTTTCTTTCGAGAAAAAGCTGATAACTTTAAACTGATAGGCGTCTGAAGTTTAGCCAAAGCACAGCAAAATGTGTCTAAAAGCGAAACGATAAACGATTGCCTGTAAACACCATATTTTAAGGTCGACCTCGGATCAAGCAAGATTACCCGCTGAACTTAA
>0480a6c5fd109b58119208a5e20205b6
CGAATCTTTGAACGCACATTGCGCCCCTTGGTATTCCTTGGGGCATGCCTGTTCGAGCGCCGTTAGCATCCTAAAGCATTGCTTTGTGTTGAGCATTCCGGATCGGAAGCTTCAAATTCAGATGCCAATGACGGCTTGCGTGAAGCAGTGAAAGTGCTGAGCGTACGTACGGCAGCGGCAAGTTGACGACCGCATGGCCTCGGATCAGGTAGGGCTACCCGCTGAACTTAAGCAT
>048cbea2343ea196120a3605db26245d
AACGCACATTGCGCCCTTTGGTATTCCGAAGGGCATGCCTGTTCGAGCGTCATTATCAACCATCAAGCCCGGCTTGTCATTGAGCCCTCGGCCCGTCACACGGCCAGCTCGAAAGACAGTGGCGGAGTCGGTCGGACCCTAGATGCAACGAGCTCTAAGCACGCATTGAAGTGGCCGGCCCTCTCGCCTGGACACACGTTTCCAAGGTTGACCTCGGATCAGGTAGGAATACCCGCTGAACTTAA
>0491dc7acb05e9d02b22b55399cc1fbe
AACGCACCTTGCGCCACGTGGTATTCCACGGGGCACGCCTGTTTGAGTGTCACGTTAACCATCGCGTCGCGAATGTAACAGTTTGCGGGGCGGATTTGGGTGTTGCCGTAGTTGGCTCGCCTCGAAATGCATTAGCTGTCTAAGGACCGCGCCGTTGGTGTGATAATTACTTTGCGCCGTTGGTGTTGGACTGGGCGATGGCTTATAAACAGTCCGCAAGGACAATATCTTAATGCCTTGGCCTCAAATCAGGTGGGACTACCCGCTGAACTTAA
>0493ae159dba057fc14bef319bf3b8a5
AACGCACATTGCGCTCCCCGGTCCCCCGGGGAGCATGCCTGTCCGAGCGTCATTGCCATCCCCTCAAGCTCCGCTTGGCTGGTTGGGCCGGCGTCCACCACCGTGGTGGACGGGCCTGAAAGGCAGTGGCGGCTCCCGGGGACTCTGGTCCCTGGGGCGGTGATGCATGGGTCTCTTCATCCACCGTCCCACGGGCCATGCCCCGGGAGTCGGTCGAACGATCGGTCTTCCCCTGTAGGTTGACCTCGGATCAGGTAGGGATACCCGCTGAACTTAA
>049996d66e95bf7993b05e8bb051ccfd
AACGCACATTGCGCCCTGTGGTATTCCGCAGGGCATGCCTGTTCGAGCGTCATTTCAACCCTCAAGCTCTGCTTGGTGTTGGGCCCCGCCCGCTCGCGGCCGGCCCTAAAGACAGTGGCGGCGGCGTCTGGCTCCAAGCGTAGTACAGCTCTCGCTCTGGGGCTAGGCGGTAGCCTGCCAGAACCCCCTTCTATGGTTGACCTCGGATCAGGTAGGGATACCCGCTGAACTTAA
>049b6f17e46f8087c1fddd8f06b33cf8
AACGCACATTGCGCCCCTTGGTATTCCGAGGGGCATGCCTGTTCGAGCGTCATTACAACCCTCAAGCATTGCTTGGTATTAGGCTCCGCTGCTCACCCAGCGGGCCTTAAAATCAGTGGCGGTGCCGTCGGGCCCTGAGCGTAGTAAATCTCCTCGCTATAGGGACCCGGTGGACGCTGGCCATCAACCCCCCCTTACTTTCTAAGTTTGACCTCGGATCAGGTAGGGATACCCGCTGAACTTAA
>04a52a9e9ce743b0faa616d0956478c1
AACGCAACTTGCACCTTTTGGTATTCCGAAAGGTATGCCTGTTTGAGTGTCTGAAATTAACCGTGTGTTTTGCACCGGATTTGGGTAATGCAATTAGGTTGCTTGCCTTAAATAGATTAGTCGGAATTTTCCCGAGTAACAAAGCGTAATAAGTTTCGCTACGTGAAACGGATTGAAGCTGGCTTCTAATCGCCGTTTGGCAATTTTTAGATTTTGACCTCAAATCAGGTAGGACTACCCGCTGAACTTAA
>04ad98a5e274afbf3d7b5729a77ffd01
AACGCACATTGCGCCCCTTGGTATTCCGGGGGGCATGCCTGTTCGAGCGTCATTTCAACCCTCAAGCTCTGCTTGGTATTGGGCCTGGCCTCCAGTGGCCAGCCTTAAAACCAGTGGCGGCGCCATCTGGCTCTAAGCGTAGTAATTCTCTCGCTATAGGGTTCTTGTGGACGCTTGCTGTACCTTTTAATTTTCTATGGTTGACCTCGGATCAGGTAGGGATACCCGCTGAACTTAA
>04ae7cc02a02e8c93888d28cc0cf4004
GAACGCACATTGCGCCCTCTGGCATTCCGGAGGGCACACCTGTTCGAGCGCCGTTTCAAACCTAAGGCTCTGCCTTGCGATGGCGCGGTCCGGCGCGAGCCGGAGCGCCGAAACCCAGCGACGCGGTCGGCGGCTAGCACAGAGCACAATCTGCGGCGAAGTCGAGCGGCGGCAGTCGAAGCTACGAAAAATTTGGCCTCGGATCAGGTGGGGATACCCGCTGAACTTAA
>04b34c5ff4f4ab4922ebc48ef7603cb0
AACGCATATTGCGCCCCTTGGTATTCCGGGGGGCATGCCTGTTCGAGCGTCATTATCACCCCTCAAGCCCCTCGGCTTGGTGTTGGATTTAGGCGTGGTCTCACCCACGGCTGGTCTCAAAGATAGTGACGCCGTCCCCAGAGGGAACCGGTACGAGGAGCTTTTTAACCAGAGCATGTGCCGGTATGACCTGTGGGCGGCGGTCTGTACTTTTTAATCTAAGTGTTGACCTCGGATCAGGTAGGAATACCCGCTGAACTTAA
>04b90379173e99d4ee61db7e5dc973a6
AACGCACATTGCGCCCCTTGGTATTCCGAGGGGCATGCCTGTTCGAGCGTCATTACAACCCTCAAGCACTGCTTGGCGTTGGGCTCCGCTGGTCTCAGCGGACCTTAAAATCAGTGGCGGCGCCGTCTCGGGCTCTGAGCGTAGTAAATATCCTCGCTATAGAGACCAGGCGGTTCTTGTCATCAACCCCCAACTTTCCTAAGTTTGACCTCGGATCAGGTAGGGATACCCGCTGAACTTAA
>04baa6114594df0a327a8ced91491dc9
AACGCACATTGCGCCCATTGGTATTCCGATGGGCATGCCTGTTCGAGCGTCATTGTCAAACGTCAAGCTTGGCTTGCTATTGGACTCGCTGTCCGGCTAAAGGACAGGTCCCAAAGACAATGACCGTGTCGAGTGTGACCCTAGATGCAACGAGCTTTGTTAAGCACGCATGTAAGGGACCACCCGGCTCGGTCTCAACCATTTTTCTCAGGTTGACCTCGGATCAGGTAGGGATACCCGCTGAACTTAA
>04c7672e1d01a2125861b292ca512c44
AACGCACCTTGCACCCTTTGGTATTCCGAAGGGTATGCCCGTTTGAGTGTCATTGTAATCTCACACCCATGATTTGTTTCATGGGAGGTGGACTTGGAGGTTGCCTCTGCAAAGCGGCTCCTCTCAAAAGCATTAGTGATACGAACCCTTCACAAACCAGTGTAATAAGATTTCGCTGGACATTGTAAGGAATTAGTAGTGTTGCTTCTAATCGTCCTTTCGGACTGTCGCTTGCGGCATTTGACAACTTGACCTCAAATCGGGTAGGATTACCCGCTGAACTTAA
>04c8a98bfc0b24264437992d2aeaea4d
AACGCACCTTGCGCTCCTTGGTATTCCGAGGAGCATGCCTGTTTGAGTGTCATTAAATTCTCAAACCACACTTTGTTGTGGCTTGGATAGTTGGGTGTTGCTGGCCAAGTTCAGCTCATCTTAAATGTATAAGTGGGATTTTTTCTAGAAACTTGTTAGGTGTTGTAATAATCAATTCATCTATGTTTCTGAAAATAAGCTCGCTTCTAATGCTTTATTGATGATTTTGACCTCAAATCAGGTAGGACTACCCGCTGAACTTAA
>04cc9376cf16794808d577a778e9981b
AACGCACATTGCGCCCCCTGGTATTCCGGAGGGCACGCCCGTCCGAGTGTCATTTCTACCTCGAGCTTTAGGCTTGTTGTTGGGTACCGCCCGTGAGGGCGCACCTCAAATCTATTGGCTCCTCCAAAGGGCCCCCAAACGCATAGAGCTTAACCGCCCGCATTTGGAGGCCTGATAGAGGGTGGCCTCTTTGCCTGAGTGCAGCTTCCTAGCGTATGGCCTCGGATCGGGCGGGGTTACCCGCTGAACTTAA
>04ce426c51db9f450bd545d263806f53
GAACGCACATTGCGCCCCTTGGTATTCCGAGGGGCATGCCTGTTCGAGCGTCATTAACACCCCTCAAGCTTGCTTGGTCTTGGGGCTCGCGTCTTCGCGGCCCTTAAAATCAGTGGCGGTGCCGTCCGGCTCTCAGCGTAGTAATTTTTCTCGCTCGTGGGTCGTCCGGTGACGCTGACAACTACTTTCATGTTTGACCTCGGATCAGGTAGGGATACCCGCTGAACTTAA
>04cf1213e85830660814aec91869a106
AACGCACATTGCACCCTCTGGTATTCCAGGGGGTATGCCTGTTCGAGCGTCATTTCAACCCTCAAGCTTAGCTTGGTATTGGCTGTCACCTAGTTAGGTGCTCCTTAAAATCAGTGGCGATGCCATCTGGCTTCAAGCGTAGTAAATTTTCTCGCTTTGGAAGTTTTAGATATGTGTTTGCCATCAACACCCTATTCTTCAATGGTTGACCTCGGATCAGGTAGGGATACCCGCTGAACTTAA
>04d1621c8bbc4e00a5a22453c55969d9
AACGCACATTGCGCCCATCAGTATTCTGTTGGGCATGCCTGTTCGAGCGTCATTTCCACCCTCAAGCCCTGGCTGCTTGGTGTTGGGGTGTTCTACAGCTTGCTGTAGGCCCCGAAAATCAGTGGCGGTCTCGCTGGGACCCCGAGCGTAGTAGATTTCTCTCGCTTAGGGGCGACCAGTGGGTTTCTAGCCGTTAAAACCCCTATATTTTTAAGGTTGACCTCGGATCAGGTAGGAATACCCGCTGAACTTAA
>04d1ef300464bb5635329925a3881e33
AACGCATATTGCGCCCTTTGGTATTCCGAAGGGCATGCCTGTTCGAGCGTCATTATCAACCATCAAGCCTGGCTTGTTGTTGGACTTTACTGCTGAAACATGTGGTAGGTCCGAAAAATAATGACGGTGTCGTGTTTGACCCTAGATGCAACGAGCTTGTTTTATAGCACGCATTGAAGTGGTCAACCGGCCTGGTCTTAACCATCATTTTCTAAGGTTGACCTCGGATCAGGTAGGAATACCCGCTGAACTTAA
>04d269e9c498b02924fb96ac4915caf9
AACGCACATTGCGCCTCCTGGTATTCCGGGAGGCATGCCTGTTCGAGCGTCATGAAAAGCATCCTCAAGCAAACTTGCTTGGTCGTGGAAGAAGATGGCATCCATCTCTTCTGGAAATCCTCAGCAGAAGGCCTTGCGACCTCCGGTGTGATAAAACCTATTCACTTGATGGTTGCAAAGTTTTCTGGCTGTACAGAAAGCCCCCCCAGCATTTTCTACATGTTTGACCTCGGATCAGGTAGGGATACCCGCTGAACTTAA
>04d5a59fce4a2fd2351d71be76575a00
AACGCACATTGCGCCCGCCAGTATTCTGGCGGGCATGCCTGTTCGAGCGTCATTTCAACCCTCAAGCCCCCGGGCTTGGTGTTGGAGATCGGCACAAGCGACCTCCGGGCCGCCGCCGTCTCCCAAATCTAGTGGCGGTCTCGCTGTAGCCTCCTCTGCGTAGTAACTCACCTCGCACTGGAACGCGGCGCGGCCAAGCCGTTAAACCCCCCACTTCTGAAGGTTGACCTCGGATCAGGTAGGACTACCCGCTGAACTTAA
>04e14eb35deb10221fce282d2d49a85d
AACGCACATTGCGCCCCTTGGCATTCCGAGGGGCATGCCCGTTCGAGCGTCATTATAACCCCTCAAGCCTGGCTTGGTGTTGGGGCCTGCGGTCACCGGCAGCCCTTAAAATCAGTGGCGGTGCCATCGGGCTCTGAGCGTAGTAATTCTTCTCGCTACAGGGCCCTGGTGGGTGCTTGCCATCAACCCCTCCTTTCTCTGGTTGACCTCGGATCGGGTAGGGATACCCGCTGAACTTAA
>04e5fee2a1ccbc337b442032de9e0f7f
AACGCACCTTGCGCTCCTTGGTATTCCGAGGAGCATGCCTGTTTGAGTGTCATTAAATTCTCAACCTCTCTAGTTTTTTGACTAGTAGATGGCTTGGATTTGGGAGTAATTTTTGCAGGCTTTCACAAGTCAGCTCTCCTTAAATGTATTAGCCGGTGCCCTCTAACCGTCTATTGGTGTGATAATTATCTACGCCGTGGACTATTAGATTTGGTTGCGCTGCTTATAATCGTCCTCTGGACAATATTATGACATTTTGACCTCAAATCAGGTAGGACTACCCGCTGAACTTAA
>04ebcc38362dcfe6b3625f1c76a7068e
CGAATCTTTGAACGCACATTGCGCCCCTTGGCATTCCGGGGGGCACACCTGTTCGAGCGCCGTTTAAATCTAAGGCTCTGCCTTGTGTTGACCATTCCCGCCTGGGAGCGGTCGAAAAACATGAAGACTCCTAAGATGGAAGCAGTACGCAAAAGTATTAGTGACCAGCCTTTGGGTCTTGATATCCTGACGTATGGCCTCGGATCAGGTGGGGATACCCGCTGAACTTAAGCAT
>04f4cbfda327fd8df89fe9e2b35348ff
AACGCACATTGCGCCCGCCAGTATTCTGGCGGGCATGCCTGTTCGAGCGTCATTTCAACCCTCAAACCCCCGGGTTTGGTGTTGGGGATCGGATTGCTAGTCAATCCGTCTCCGAAATCTAGTGGCGGTCTCGCTGCAGCCTCCATTGCGTAGTAGCTAACACCTCGCAACTGGAACGCGGCGCGGCCATGCCGTTAAACACCCAACTTCTGAATGTTGACCTCGGATCAGGTAGGAATACCCGCTGAACTTAA
>04f8802276d14d677d874053c94ff91f
AACGCACATTGCGCCCCTTGGCATTCCGAGGGGTATGCCCGTTCGAGCGTCATTACAACCCTCAAGCCTCGCTTGGTGTTGGGGCCTGCGGTCACCGGCAGCCCCTAAAACCAGCGGCGGTGCCATCGGGCTCTACGCGTAGTAATCCTTCTCGCGACAGGGTCTCGGTGGGCGCTTGCCGTCAACCCCTACTCTCTATGGTTGACCTCGGATCGGGTAGGGATACCCGCTGAACTTAA
>05134b381401c666411368eace9d71d1
AACGCACATTGCGCCCCTTGGTATTCCGAGGGGCACGTCTGTGTGAACGTCATTTAAACACCCAAGCCCCGCTTGGTGATGGAGGCGGCTCTCGCCGTCGTCCGCAATCCGTCGGCTGCGGCGCCCTTCCGTGAAAGTAGTGAGACACATCTTTCTGCGGATGTCTGGCGAGCCCTGCAGGCCCAACGAAACCCCACTTAAACTTGACTTCACATCAGGCGAGGTTACCCGCTGAACTTAA
>051653f77f6ba798a19af6155f2fefe3
AACGCACATTGCGCCCCTTGGTATTCCGGGGGGCATGCCTGTTCGAGCGTCATTTAAACCCTCAAGCCCAGCTTGTTTATGGGTGCTTGTCCCGCCTTTCGTGCGGCGACTCACCTCAAAATCAGTGGCAGCCCGCACCCGCAGGCCGTGAGCGCAGCACAGAAGCGCCCAAGGTATTTGCAGGTCGGCTCTCCAGAAGCCCATTTCCACTTTTGACCTCGGATCAGGTAGGGATACCCGCTGAACTTAA
>0516f6f9aa6882da1c3fb22688f07ac9
AACGCATATTGCGCCCTTTGGTATTCCGGGGGGCATGCCTGTCCGAGCGTCATTATCCACAACTCAAGCACGGCTTGTTTGTTGAGCAATTGTTCCGTTAAAAAGGGAACAGGCTTGAAATGCAGTGGCGGAGCGATACTGTGCTTGATGGCCCGAGTGTTATAGGGCTTTGTCATACACTCCTGTGGCCCAGCTGGTGTTTCTGCCGACCTTTTTATTTTTTAGTTAGGTTGACCTCGGATCAGGTAAGGGTACCCGCTGAACTTAA
>051876904b68afcfc711742de55e43f7
AACGCACATTGCGCCCCTTGGTATTCCGAGGGGCATGCCTGTTCGAGCGTCATTTCAACCCCTCAAGCCTTAGCTTGGTGTTGGGCCGTGCCACCGCCCTCGCGGCGCCGGCAGGCCTTAAAATCAGTGGCGGTGCCCGCTGTGGTTCCAAGCGTAGTAATCTCTCTCGCTCTGGAGACCTGGCGGCGGCTTGCCAGACAACCCCATCTTCTCAAAAGTTTGACCTCGGATCAGGTAGGGATACCCGCTGAACTTAA
>051deea14fedb648ff4788500ad481ec
AACGCATATGGCACCTGCCAGCCCTGCTGGAAGGTATGCCTGTTTGAGAATCACACTATCACTGATCCGATTGCATCCACGTGCAGTTGGTCGACATGGGCCTTCAGCACTGATCGCCTCGAATTGCTCGCGATCGTCGTGGTAGACAGGGGTGTGGCAGCGATGTCATCCAGTGTTGTCGACGATCAACCCGTGCTCGTGATCTCAAATCAGGCAAGGCTACCCGCTGAACTTAA
>05205d481d17539e953d802cf74a2f27
AACGCATATTGCGCCCTCTGGTATTCCGGGGGGCATGCCTGTCCGAGCGTCATTTCTCAACTCTCTCAAGCTCGGCTTGTGTGTTGAACCTCTCCGGGGGGAAAGCCTGTCGGTTTTCCCCCGGTTCCAAAGGAAATGGCGACGCCGCGAGAAGCAGGTGTCTGAGTGTATGGGAGTCATATCTTGTCACACGCTCAATGGACCCGGCCGGCGTCAGTCTCGCCCGAAATATCGATCTTACGATTGACCTCGGATCAGGCAGGATTACCCGCTGAACTTAA
>0525657f9c9d940a605e98cc39df1625
AACGCACATTGCGCCCCTTGGTATTCCGAGGGGCATGCCTGTTCGAGCGTCATTTTGACCAATCCCGCAAGGGGTCTTGGAGCTCGCTATTCAGCGGCCCCTAAAATCAGTGGCGGTGCCATCTGGCTCTAAGCGTAGTAACTTTTCTCGCTATAGGGTTCTTAAGGATGCTTGCCATAACCTCAACTTCTCACGGTTGACCTCGGATCAGGTAGGGATACCCGCTGAACTTAA
>0525faf01cb19c5defd98b9377fa9b73
AACGCACATTGCGCCCCTTGGTATTCCGGGGGGCACACCTGTTCGAGCGCCATTTCGACCCTCAAGCACGGCTTGGTGTTGGGCGCGGTCCTGCAGGACCGGCCCGTAACTCGTAGGCGGCCGCCGCCCGCGCCCCCAGCGTAGCAAGCTCACGCGTTCGCTCGGGGACGGCGCGGCTGGCCCGCCAGCAAATCTTTCCAAGGTTTGGCCTCGGATCAGGTGGGGATACCCGCTGAACTTAA
>0526603ebdb1af44996782361e75563e
AACGCACATTGCGCCCCTTGGTATTCCATGGGGCATGCCTGTTCGAGCGTCATTTGTACCTTAAGCTCTGCTTAGTGTTGGGTGATTGTCTGCGTCTAGCGTAGACTCGCCTTGAATCCATTGGCCGCCGATAGTGTAGTATGCGAGCGCAGCACATTTGCGCACTGTACTCGACTACTCGGCCACCATCAAGTATAATACATCAACGTTTGACCTCGGATCAGGTAGGGATACCCGCTGAACTTAA
>052d6d8c26fb6c9889b46de1ad59b58a
AACGCACATTGCGCCCTGTGGTATTCCGCGGGGCATGCCTGTTCGAGCGTCATTATACCCAATCAAGCCTGGCTTGGTATTGGAGCCCGCGTCTTGCGGCTCTCAAACACAGTAGCAGTCTTAGCAGGACCCTAAGTGTAGTAATATCTCTCGCTTTTGGGCTTTGTACGGATTTGCCGTAACCTAATTTTCAAAGGTTGACCTCGGATCAGGTAGGGATACCCGCTGAACTTAA
>052da014dff7b20517d02cb86174f121
AACGCATCTTGCGCTCCTTGGTATTCCAAGGAGCATGCCTGTTTGAGTGTCATTAAATTCCTCAACCACATCAATTTTGATATGGCTTGGATGTGGGGGCTGTTTTTTTTGCAGGCTTTTCTTGAAGTCTGCTCCCCTGAAATGCATTAGTGGTATCTGAGCAGAGAAAGCTACTAGAGGTGTGATAAATTATCTATGCCTTTTTAGTACACTGCACTAAAGCAGATTACACTGCTTCTAACCAAAAGAAAAAATTGACATATTTGACCTCAAATCAGGTAGGATTACCCGCTGAACTTAA
>0530f7f197ff24f5bc336158ee0af15f
AACGCACATTGCGCCCCTTGGTATTCCGAGGGGCATGCCTGTTCGAGCGTCATGATCAAATCTCAAGCCTAGCTTGGAATTGGGCTTTCGTCTCCCGCCATTGCGGCTAGTTGAGACGTGCCTAAAAAGAAATGGCGATGCCTCAATGGACTCTAGCGTAGCAGACTGACTTGCGCTTGGAGGGCTGCTGTAGGTTTTGCTAATAAAACAATCAAGTTGGACCTCGGATCAGGTAGGGATACCCGCTGAACTTAA
>053a059a6922793749db3615105df4cb
AACGCACCTTGCACCCTTTGGTATTCCGAAGGGTACACCTGTTTGAGTGTCATTGTAATCTCACCTCTTCAACTTTCATGTTGACAAGTGTGGATTTGAATGCTGCTGTGAAATTGACAGCTCATTTGAAATGCCTGAGTGTGCCCTGTTTCTGTGGTGTATTCGGTGTAATAAATCTTCACCGGAGATTGGTCCCTTTGGGATCACATTGCTTTTACTGAGTGCATGCTTCCAACTGTCTTCACAAAGACAACATTCTGACAATTTGACCTCAAATCAGGTGGGACTACCCGCTGAACTTAA
>053c519906969f6163dba7ec649d9002
AACGCACATTGCGCCCACTAGTATTCTAGTGGGCATGCCTATTCGAGCGTCATTTCAACCCTTAAGCCCTGTTGCTTAGTGTTGGGAGTCTACGGCTTTGGCGTAGTTCCTGAAAATTAGTGGCGGAGTTAGGGTACACTCTCAGCGTAGTAATATCTCTCGCTCGTGTGGTGGCCCTGGCTGCTGGCCGTAAAACCCCCTATTTTCTAGTGGTTGACCTCGGATTAGGTAGGAATACCCGCTGAACTTAA
>054068485812a4aa5c2430765073c77d
AACGCATATGGCACCTCTTGGTTCCTACTAAGAGGTATGCCTGTTTGAGAATCATTTATCCCTTTTGATCCACTGGATCACACATCCACTTTGGTTGTTGATCCCAGTTGGTCAAGACATGGACCTTCATCACTGATCGTCTTGAATACAGGCACGGGTTGTTCGTGAGAGTGGAAGCCAGTTCTGTTGATCGACCAATCCGCTCATATACCCAGTGATCTCAAATCAGGCAAGACTACCCGCTGAACTTAA
>05410d771dca60a4fce6f391c16f15f5
AACGCATATTGCGCCCCTTGGTATTCCGGGGGGCACACCTGTTCGAGCGCCATTTTCGACCCTCAAGCATAGCTTGGTGTTGGGTATGGTCCCGGGGGACCTACCCGTAACTCGTAGGCGGCCACCGCCCGCGCCCCCAGCGTAGCAAGCTCACGCGTTCGCTCGGGGACGGCGCGTCTGGCCCGCCAGGCAAAACCCAAACCCTTCTCAAGGTTTGGCCTCGGATCAGGTGGGGATACCCGCTGAACTTAA
>054761ddfa2cafda3bc14957c6667a7f
AACGCACATTGCGCCCCTTGGTATTCCGAGGGGCATGCCTGTTCGAGCGTCATTTCAACCCTCAAGCTTCTGCTTGGTATTGGGCTTCGTCCGCCTATTTAGGACGTGCCTGAAACTCATAGGCGGTTGTGCTCAGCTCCTTAGCGTAGTCATTTCTTACCGCTCTGGAGGACTGGGTATGGCCCGCCCGAGAACCCCCCATATTTCTCAAGGTTTGACCTCGGATCAGGTAGGGATACCCGCTGAACTTAA
>0551289e3c884785f72cd186a1004d72
AACGCACATTGCGCCCTATGGTATTCCGTAGGGCATGCCTGTTCGAGCGTCATTCAAACCTTCAAGCTCTGCTTGGTGTTGGGCGACTGTCCCGCCTCACGGCGCGGACTCGCCTCAAATCTATTGGCGGCCGGCACGTTGGCTTCGAGCGCAGCAGAAACGCGAACTCGAGGTCGGTGGATCGGCTCCCACAAGCTACCCCCATGAATTTGACCTCGGATCAGGTAGGGATACCCGCTGAACTTAA
>0557a6c160077140e49ca75d8d2af02d
GTGAGTCATCGAATCTTTGAACGGACATTGCCCCTCTCTCGAGAGAGGCATGCCTGTCTGATCGTCATTTAAATCAAATGAGACTATTGGTCTCGTATTGGACATCACCCCTGGGCATAGCCTCGATGCCATCGGTCTAATGACCAGGCGAGTTCCTCTAGGACGAACCACTCGTGGCCTGACGACTTCTGACTTGATCTCAGATCAGGTAGGACTACCGCCTGAACTTAAGCATATCAATA
>055b554c2c8120ba9e2e0fd0e906e5cf
AACGCACCTTGCACCCTTTGGCATTCCGAAGGGTATGCTCGTTTGAGTGTCATTGTACTCTCACACTCCCGATCGTTTGGTTGGGAGCGGTGGACTTGGGTGTTGCTGCTTGACCGTGGCTCACCTCAAATGCAGTAGTGCACCTCTCGGTTGGACATAGTACGGCGTGATAAGTGTCTTCGCCGGCACCTCTCAGAGGGTGGCCGATCGGGAGCTCTGTGCTTCCAACCGTCCTCGGACAACGACTGACAACTTGACCTCAAATCGAGTAGGACTACCCGCTGAACTTAA
>0565bbb339793dbcc66da0f24cd51dc3
AACGCGAATGGCACTGCTATGTAAGTAGCAGTATGTCTGTTTGAGAATCGCAAACACGATCAACTCTAGTTAAGAGTTGGAATTGACCTCATATGCTTACAGCGTATCTGGTTTGAATGTATCAAGTTGATGAGCTTCCCAACGTTGCTCGATGTGTGCTAGCGAGACAGTTGTCCCGATCTCACATTACAGCTCCGCTGCAAGGTTCTATCCACAACTTTTTATTATTTTATCAATTACGATCTCAAATCAGGCAAGATTACCCGCTGAACTTAA
>0567f2a9b7888059754630ff9fd96e7e
AACGCACCTTGCGCTCCTTGGTATTCCGAGGAGCATGCCTGTTTGAGTGTCATGAAATTCTCAACCCTGTCAGCTTTTAACAGCTGATCAGGCTTGGATGTGGGAGTGTTGCGGGCTTCCTAAACAGAGGTCGGCTCTCCTTAAATTCATTAGCGGGACTTTTATGGTTGCCTTGGCCCCCTTTAGTGTGATAATTATTTACGCTATTGCACAAAGTGACTTAGTGCCGCTTCTAATTGTCTCTTTTCCTGTGAGAGAACATTTATGACAATTTGACCTCAAATCAGGTAGGACTACCCGCTGAACTTAA
>056bcab80a65b65eb30c59256828fff7
AACGCACATTGCGCCCTTTGGCATTCCGAAGGGCATGCCTGTTCGAGCGTCATTATCACCCTAAACATCCTGTTTATGTTGGGTTAAATTTGCTTCAAATTGACCTCAAAGATAATGACACAGCGTCTGACGATCGTAGATGCAACGAGCTCTCTCCGCACGCATCGAACGTCGTGGGAAACCTGTCGTACCTATTATTTTTTTTCTAGGTTTGACCTCGGATCAGGTAGGAATACCCGCTGAACTTAA
>056f3bb89272fac6927caa4f7ebdaf37
AACGCACATTGCGCCCGCCAGTATCCTGGCGGGCATGCCTGTTCGAGCGTCATTTCAACCCTCAGGCCCCGCCTGGTGTTGGGGACCTGCGCCTCGCAGCCCCCCAAAGACAGCGGCGGTCGCGTGTAGGCTCCCAGCGTAGTACTCTCTCTCGCTGCGGGTGCCGCGCGCCGGCCGGCCGGAACCTCTTTTTACATGGTTGACCTCGGATCAGGTAGGAATACCCGCTGAACTTAA
>0571493ec5611024d954c8a9ae5dc673
AACGCACATTGCGCCCATTAGTATTCTAGTGGGCATGCCTGTTCGAGCGTCATTTCAACCCTTAAGCCTCTGTTGCTTAGTGTTGGGAGCCTACAGAACCACCTGTAGCTCCTCAAAGTTAGTGGCGGAGTCGGTTCACACTCTAGACGTAGTAATTTTATCTCGCCTATTAGTTGGACCGGTCCCCTGCCGTAAAACCCTTCTTTTTAAAGGTTGACCTCGGATCAGGTAGGAATACCCGCTGAACTTAA
>05734705b7bdb7ce09636f331a645356
AACGCATATTGCGCCCTTTGGTATTCCGAAGGGCATGCCTGTTCGAGCGTCATTATCACCGTATCAAGCTTGGCTTGTTGTTGGGTCCTTTGTCACCTGGTGACAGGCCTAAAAGACAATGACCGGTGTCATACAGACTCTATATGCAACGAGCTGATCACAGCACGCATCTGGCAGTCGTGTGGCCTGGCCCTCACCCCTTTCTTTCTCAAGGTTGACCTCGGATCAGGTAGGAATACCCGCTGAACTTAA
>05742fd555a6299cbbef5786f3ca7133
AACGCACATTGCGCCCCCTGGCATTCCGGGGGGCACACCTGTTCGAGCGCCATTTCGACCCTCAAGCACGGCTTGGTGTTGGGCACGGTCCTGCGGGACCGGCCCGCAACTTGTAGGCGGCCGGCGCCCGCGCCCCCAGCGTAGCAAGCTCACGCGTTCGCTCGGGGACGGCGCGTCCGGCCCGCCGGGCACACAGCCCAAACCCTCCCAAGGTTTGGCCTCGGATCAGGTGGGGATACCCGCTGAACTTAA
>057682cbe34544cd08e2b72a30d48d1b
AACGCACATTGCACCCCTTGGTATTCCGGGGGGTACGCCTGTTCGAGCGCCATCACACACCCCAAGCTCTGCTTGATGTTGGACGATGCCTTGGCCCTTCTGGGCTGGGGCACGTCTGGAACCCGTGGGCGCCCCCGCCGAACCACGAGCGTAGCAAGACGCAAGTCACTCGCTTCTGTCGGTCTCGGTGGAGGGTCTGCCTCAATCCATTTCTGAAGATTGGCCTCGGATCAGGTGGGGATACCCGCTGAACTTAA
>057b5a99d0b220026891964857f5eea9
AACGCACATTGCGCCCGCCAGTATTCTGGCGGGCATGCCTGTTCGAGCGTCATTTCAACCCTCAAGCCCCAGCGGCCTGGTGTTGGGGACCGGCGACCTCGCCCGAGCCCGCCCTCCGGGGCGCGTGCCCGGTGCGTCCGCCGCCCCCGAAATGAATTGGCGGCCTCGTCGCGGCCTCCTCTGCGTAGTAGCACAACCTCGCAAGCGGGAGCGCGACGCGGCCACTGCCGTAAAACGCCCAACTTTTTTAGAGTTGACCTCGGATCAGGTAGGAATACCCGCTGAACTTAA
>057b968b607c7ef900e90ad526457830
AACGCACATTGCGCCCTTTGGTATTCCGAAGGGCATGCCTGTTCGAGCGTCATTATAACCACTCAAGCCTTCGCTTGGTATTGGGGTTCGCGGTCTCGCGGCCCCTAAAATCAGTGGCGGTGCCTGTCGGCTCTACGCGTAGTAATACTCCTCGCGATTGAGTCTGGCAGGTTGCTTGCCAGCAACCCCTTATTTTTACAGGTTGACCTCGGATCAGGTAGGGATACCCGCTGAACTTAA
>057ea0862163bcdfbf2c7130e71920f5
AACGCACCTTGCGCTCCTTGGTATTCCGAGGAGCATGCCTGTTTGAGTGTCATTAAATTCTCAACCTTTCCAGCTTTTATTAGTTTGGTCAGGCTTGGATGTGGGGGTTGCAGGCTTTCATTTACTCTGCTCTCCTTAAATGCATTAGCGGAACTTTTGTGGACCGTCTATTGGTGTGATAATTATCTACACCGTGGATGTAAAGCAGTTTTTATAAGGTTCAGCTTCTAACTGTCCATTGACTTGGACGATTTTGACAATTTGACCTCAAATCAGGTAGGACTACCCGCTGAACTTAA
>0586c4b702c65a70450e228c4dc64f01
AACGCACCTTGCGCCCCTTGGCTATTCCGAAGGGCATGCCTGTTTGAGTATCATGAACACCTCAACCCTCGTGGTTTGCCACGATCGGCTTGGACTTTGGAGGTTTTGCTGGCCCCCCCTGTGTGGTCGGCTCCTCTCAAATGAATCAGCTTACCAGTGTTTGGTGGCGTCGCAGGTGTGATAACTATCTACGCTCGCGGCCGTCTGCCATCCAACCTTCAGCGATGAGGGTTCGCTGGGGCTCACAGATGTCTCTCCCGAGTGAAGACAGCCTTTGATCGTTCGATCTCAAATCAGGTAGGACTACCCGCTGAACTTAA
>05882ad72ffc1302be7a288261d6be5c
AACGCACATTGCGCCCTTTGGTATTCCGAAGGGCATGCCTGTTCGAGCGTCATTATCACCCCTCAAGCCCCCGTGCTTGGTGTTGGGATCGGTCGGGCAACCGACGGTCCCCAAAGACAATGACGGCGGTCTCGTGAACCCCCGGTACACTGAGCTTCTTCGGAGCACGTATCGGACCTCAAGTGGTGCGCGAGCCCCGGTCTCCTTTTTTTTTCTCAAGGTTGACCTCGGATCAGGTAGGAATACCCGCTGAACTTAA
>059d500beede66ef1ccbc964ec11995d
AACGCACATTGCGCCCGCCAGTATTCTGGCGGGCATGCCTGTCCGAGCGTCATTTCAACCCTCGAACCCCTCCGGGGGGTCGGCGTTGGGGATCGGCCCCGTTCACCGGGTGCCGGCCCCTAAATACAGTGGCGGTCTCGCCGCAGCCTCTCATGCGCAGTAGTTTGCACACTCGCACCGGGAGCGCGGCGCGTCCACGTCCGTAAAACACCCCAACTTTCTGAAATGTTGACCTCGGATCAGGTAGGAATACCCGCTGAACTTAA
>05a952ffd1ae118d3180cc9b9d2acaa0
AACGCATATTGCGCTCTTTGGTATTCCGAAGAGCATGCTTGTTTGAGTATCAGTAAACACCTCAGCCAGATTCTTTTTCTGGATGGACTTGAGCAAACCCAACGTGGCCTCAGGCGGCGGCGGGTTGCTTAAAATGCAGGTGCAGCTGTGACAAGAACAGACTGAGCTAAAAGCATATCTAATTTAGTCCGCCTGGCGGATTATCTCTATTTGCTGCAGTTCAACCAAAAGTCGTCTTGTCGGGCTGACTGATGCAGGATTTGTCAGACTTTCTTTCTCTCTCTGAGAGAAGGGCTTCTTTCAAAACTCGATCTCAAATCAAGTAAGACTACCCGCTGAACTTAA
>05ae35200dd90a8254ffde83308a0c7b
AACGCACATTGCGCCCGCCAGTATTCTGGCGGGCATGCCTGTCCGAGCGTCATTTCAACCCTCGAACCCCTACGGGGGGTCGGCGTTGGGGATCGGCACTTACCTGCCGGCCCCGAAATGCAGTGGCGGCCTCGCCGCAGCCTCCCATGCGCAGTAGCTTGCACACTCGCACCGGGAGCGCGGCGCGTCCACGTCCGTAAAACACCCAACTTCTGAAACGTTGACCTCGGATCAGGTAGGAATACCCGCTGAACTTAA
>05afc57892d737fb329a2a21527816da
AACGCACATTGCGCCCGCTAGTATTCTGGCGGGCATGCCTGTTCGAGCGTCATTTCAACCCTCAAGCACTGCTTGGTGTTGGGGCCCTGCACCTGCAGGCCCTGAAATACAGTGGCGGATCGCCCGGAAATCTCTCTGCGTAGTACTTAACCTCGCTCTGGGACCCGGCGGTACCTGCCGTAAAACCCCCAATTTTACCAAAGGTTGACCTCGGATCAGGTAGGAATACCCGCTGAACTTAA
>05b967d0ce1c0beb70904ebdcbe7cbc9
AACGCACATTGCGCCCGCCAGTATTCTGGCGGGCATGCCTGTTCGAGCGTCATTTCAACCCTCAAGCCCCAGTGGCCTGGTGTTGGGGACCGGCGACCTCGCCCGGGGGAACACCCCCGGCGCGTCCGCCGCCCCCGAAATGAATTGGCGGCCCCGTCGCGGCCTCCTCTGCGTAGTAGCACAACCTCGCAGCGGGAGCGCGACGCGGCCACTGCCGTAAAACGCCCAACTTTTTTTAGAGTTGACCTCGGATCAGGTAGGAATACCCGCTGAACTTAA
>05c2465ff6a04d9977163f3a4c00e25a
AACGCACATTGCGCCCGCCAGCATTCTGGCGGGCATGCCTGTTCGAGCGTCATTTCAACCCTCAGGCCCTGCCTGGTGTTGGAGGACTGCGCACCGCAGCCTCCCAAAGCAAGCGGCGGCGGCGCCCCATAACCGAACGCAGTAGTTACATCTCGTTCTGGGTCTGGGTCGTTGTCCTGCCGGAAAACCCCCATCTTTTTTAATGGTTGACCTCGAATCAGGTAGGAATACCCGCTGAACTTAA
>05cd1c858b9bdbb955332f402d68ddfb
AACGCACCTTGCGCCCTCTGGTATTCCGGAGGGCATGCCTGTTTGAGTGTCATGTAGACTCAATCCCTCGGGTTTCCGAGGAGATTGGACTTGGGTGTTGCCGCTCTGCCGGCTCGCCTTAAAAGACTTGGCGGGATAGCACCGTAGTCGGCGTAATAAGTTTCGTCGGTGAAGGTTGTGATGACTGCTTACAATCGCCCTCGGGCAATTTTTGACTCTGACCTCAAATCAGGTAGGACTACCCGCTGAACTTAA
>05d1074b61f8a1c3a6036890f3106eed
AACGCACATTGCGCCCCTTGGTATTCCGAGGGGCATGCCTGTTCGAGCGTCATTTCAAACCCTCAAGCTTCTGCTTGGTGTTGGGTCCTCGTCCTTCACCGGACGTGCCCGAAACTCGTAGGCGGTGGCGCCCAGCTCCTCAGCGTAGTTATACATTCCGCTCTGGATAGTTGGGAACCTCCCGCCTAATAAAAACACTTTTTCTATGGTTTGACCTCGGATCAGGTAGGGATACCCGCTGAACTTAA
>05dad530983b1867495e227f0f8ec246
AACGCACATTGCGCCCGCTGGTATTCCGGCGGGCATGCCTGTTCGAGCGTCATTATGACCAATCAAGCTCTGCTTGGCTTTGGGGCCCGCTATACCGGCGGCTCTTAAAAATAGTGGCGGTGCCGTTTGGCTCTAAGCGTAGTAATATTTCTTGCTATAGGTTCAAGCCGGACACCCGTCAGAACTCCTTCAACTTTCTTAGGTTGACCTCGGATCAGGTAGGGATACCCGCTGAACTTAA
>05df6d76aa1ba2bc2b792d62a8fe6814
AACGCACCTTGCGCCCCTTGGAATTCCGAGGGGCACACCCGTTTGAGTGTCGTGAACATCCTTCAACCTTTCTTGGTTTCTTGACCAGGGAAGGCTTGGACTTTGGGGGTCTTTCATTGCTGGCCTCTTTGAAGCCGGCTCCTCCTAAATGGATTAGTGTGGTCTGCTTTGCCGATCCTTGACGTGATAAGATGTTTCTACGTCTTGGGTTTCGCACTGTTTGCTTCAGACCTCGCTTCTAACCGTCTTGCATTCAAGACAGAGTTTTAAACCTTGACCTCAAATCGGGTGAGACTACCCGCTGAACTTAA
>05e1ced557bbcfe0004e1958f823a5a3
AACGCACATTGCGCTCCCTGGTATTCCGGGGAGCATGCCTGTTCGAGCGTCATTACAACCCTCAAGCTCTGCTTGGTGTTGGGCCCCGCCGCCCCGGCGGGCCCTAAAGTCAGTGGCGGTGCCGTCCGGCTCCGAGCGTAGTAATTCTTCTCGCTTTGGAGGCCCGGGCGCGTGCTTGCCATCAACCCCCAATTTTTTTCAGGTTGACCTCGGATCAGGTAGGGATACCCGCTGAACTTAA
>05e47ec53c480d98e2526a8db46d86a1
AACGCATATTGCGCCCCCTGGTATTCCGGAGGGCATGCCTGTCCGAGCGTCATTAACAGCAATCAAGCGCGGCTTGTGTTGAGCTTGTTCCTTTTTTGTGGAACAAGCTTGAAATACAATGGCGATGCCGATTCTTTTGGTGCCCAAGCGTTATAGGGCTTTGTCATACGCTTTGGTGGCCCAAAGTCGGCTCTGTCTATCCTTTATTATTTGACCAGGATTGACCTCGGATCAGGTAAGGATACCCGCTGAACTTAA
>05e4ae6e009d4a518000e6eb4f3b515e
AACGCACATGGCGCCTTCCAGTATCCTGGGAGGCATGCCTGTCCGAGCGTCGTTTCAACCCTCGAGCCCACGTGGCCCGGCGTTGGGGATCTGCCGCCTGGCGGCAGGCCCCTAAAAATAGTGGCGGACCCGTACAAGGCCCTTCCCTTGCGTAGTAGCATCAGCCTCGCATCGGGAGCCTGCGGGCATCCGGCCTCTAAACCCCCCACAAGCCCGCTCCTGCGGCACCAAGGTTGACCTCGGATCAGGTAGGAATACCCGCTGAACTTAA
>05e4b74a224b842372957db2f882cb6d
AACGCACATTGCGCCCCTCGGTATTCCGTGGGGCATGCCTGTTCGAGCGTCATTTGAACTCTCAAGCTCAGCTTGGTGTTGGGTGTTTGTCCCGCCTCTGCGCGGCGACTCACCTCAAAGTCATTGGCAGCCCGCATCCGCCGGCCGAGAGCGCAGCACAGACGCGCACTAGGACCCAGCGGTTCGGCTCACCAAAAAGCTTATTTCCACGTTTGACCTCGGATCAGGTAGGGATACCCGCTGAACTTAA
>05e4fc3f0db3e1c99f53b41945ffe497
AACGCACCTTGCGCCCTTTGGCTATTCCAAAGGGCATGCCTGTTTGAGTATCATGAACATCTCAACTCTCATGGCTTGCCATGATGAGCTTGGACTTTGGGGGTCTTGCTGGCCTGTGAGCCAGCTCCTCTCAAATAAATTAGCTTGCCAGTGTTTGGTGGCATCACAGGTGTGATAACTATCTACGCTTGTGGTTTCCCACCAGATAACTTCCAGCAATGGAGGTTCGCTGGGGCTCATAAATGTCTCTCCTCGGCGAGGACAGATTTCGACCGTTTGATCTCAAATCAGGTAGGACTACCCGCTGAACTTAA
>05e76ab37867725256f75f3a41865dc8
AACGCATATGGCACCTGCCAGCCCTGCTGGAAGGTATGCCTGTTTGAGAATCACACTCACTCTGCTCCGATGCATCCACGTGCAGTCGGTCGACATGGGCCTTCAGCACTGATCGCCTCGAATTGCTCGCGATCGTCGTGGTAGACAGGGGTGTGGCAGCGATGCCATCCAGTGTTGTCGACGATCAACCCGTGCTCGTGATCTCAAGTCAGGCAAGGCTACCCGCTGAACTTAA
>05ec827b63c421637fd1423e8b4559ca
AACGCACATTGCGCCCCTTGGTATCCTGAGGGGCATGCCTGTTCGAGCGTCATTTCACCACTCAAGCCTGGCTTGGTGTTGGGCGACGTCCCCTTTAAGGACGCGCCTCGAAACGCTCGGCGGCGTGGCACCGGCTTTAAGCGTAGCAGAATCTTTCGCTTTGGAAGTCGGGGCCCCGTCTGCCGGAAGACCTACTCGCAAGGTTGACCTCGGATCAGGCAGGGATACCCGCTGAACTTAA
>05edd59d83b977a25ec24547cd4cc91b
AACGCACATTGCGCCCGCCAGCATTCTGGCGGGCATGCCTGTTCGAGCGTCATTTCAACCCTCGAGCTCCCCTTGGGGAGCCCGGCGTTGGGGACCGGCCTCTACCGCCGACCCCGAAATACAGTGGCGGCCCCGTCACGGCGACCTCTGCGTAGTAATCCAACCTCGCACCGGAAACCCGACGTGGCCACGCCGTAAAACAACCCACTTCTGAACGTTGACCTCGGATCAGGTAGGAATACCCGCTGAACTTAA
>05f34567af5ff41e8c05f795e9c187f3
AACGCATATTGCGCCCCTTGGTATTCCATGGGGCATGCCTGTTCGAGCGTCATCTACACCTTCAAGCTCTGCTTGGTGTTGGGCGTTTGTCCTCTCGGACTCGTCTTAAATGCATTGGCAGCGATTCTGCTAGGTCTTCCAATTGCGCAGCACTGTTCGCGCCCCTGGAGTTCCCGCAGATTCAGCACCCATCAAGCCCAATCTTCCAAATTTTGACCTCGGATCAGGTAGGGATACCCGCTGAACTTAA
>0602fd359421b34e58270b9709a738de
AACGCACATTGCGCCCCTTGGTATTCCGAGGGGCATGCCTGTTCGAGCGTCATTATCACCCCTCAAGCTCCGGCTTGGTGTTGGGATTACTCGGTTTGGCGACAAACCGGTCTTAAAAGATAGTGACAGTGTCCTGGAAGGAGCCCGTACGAGGAGCTTTTCGTTAAGCATGTACGCGGTATGATTCTTGGGGCGACGGTCTTTACCTAAAAGTTTTACACTAGTGTTGACCTCGGATCAGGTAGGAATACCCGCTGAACTTAA
>06060ca7994a5e7a2a2b0a8b129454c1
AACGCACATTGCGCCCCTTGGTATCCCGAGGGGCATGCCTGTTCGAGCGTCATTTCACCACTCAAGCCTGGCTTGGTGTTGGGCGACGTCCCCTTCAGGGACGCGCCTCGAAACGCTCGGCGGCGTGGCACCGGCTTTAAGCGTAGCAGAATCTTTCGCTTCAAAAGTCGGGGCACCGTCTGCCGGAAGACCTACTCGCAAGGTTGACCTCGGATCAGGCAGGGATACCCGCTGAACTTAA
>060a4d16aa1462cb3ba5d63fd6547a6e
AACGCACATTGCGCCCATTGGTATTCCGATGGGCATGCCTGTTCGAGCGTCATTATCAACCCTCAAGCCGTACGGTTTGGTGTTGGAGTTTTAGCCCAGGTCATCCGGCCTACGGCTACTCCCAAAGACAATGACGGCGTCCGCGAGCGACCCCCGGTACACTGAGCTTTTAACTGAGCATGTGCTGGGATGGGCCTCGTATACCCGGTCTCCTCTCGTTAAGAGAGACTCTTTTATCCAGGTTGACCTCGGATCAGGTAGGGATACCCGCTGAACTTAA
>060e7146441fc2c6c477ff419523504b
AACGCACATTGCGCCCTTTGGTATTCCAGAGGGCATGCCTGTTCGAGCGTCATTACAACCTCAAGCTCTGCTTGGTATTGAGTGTCACCTACCATGGTGTACCTAAAATTCAGTAGCAGTGCCATCGGCCTCCAGCGGAGTAGTCTTTCTCGCTGAGGAGGTTTGGGTAGGTGCTTGCCATCAAGCCCTAATTTATCAATGGTTGACCTCGGATCAGGTAGGGATACCCGCTGAACTTAA
>0612488bc13b442ce40c84fb3e1fbd4d
AACGCACATTGCGCCCTTTGGTATTCCTTAGGGCATGCCTGTTCGAGCGTCATCTCACCCCTCAAGCTATGCTTGGTGTTGGGCATCTGTCTCGCCTCCGGCGCGGACTCGCCTTAAAATCATTGGCGGCCTGTGTATTTGGGCTACGAGCGCAGCAGATTCGCGCCTCGACCCGCGTCACTGGCATCCAGTAAGCGAAAAACCATAGTTTTGACCTCGGATCAGGTAGGGATACCCGCTGAACTTAA
>061afe93a670ebecd422cc991bb3d168
AACGCACATTGCGCCCTTTAGTATTCTGAAGGGCATGCCTGTTCGAGCGTCATTATCACTAGTCAAGCTCGGCTTGCTGTTGGACATTGTCGTTAAGTCGGCTAGCCCTAAAGATAGTGACGGTGTTGATTGGACCCCCTAGATGCAACGAGCTTTCATTAGCACGCGTCATAGTGGCCCTTTAACCCGGTCTCTTTTAACCAATTTCTAAGGTTGACCTCGGATCAGGTAGGAATACCCGCTGAACTTAA
>061c2ffb157729eb95ca9e8703f96d66
AACGCACCTTGCGCTCCTTGGTATTCCGAGGAGCATGCCTGTTTGAGTGTCATGAAATTCTCAACCTTTTCGGCTTTTTCTAAGTTGATCAGGCTTGGATGTGGGAGTTTGCGGGCTTCTCTGAAGTCGGCTCTCCTTAAATTCATTAGTAGGGACCTATGTTGCCTTAGCTTTTGGTGTGATAATTATCTACGCCATCATGTGAAGCAGCTTTAAATTGGAGGTTACTGCTTTCTAACCGTCTCCTATGGGACATTTTCTGACAATTTGACCTCAAATCAGGTAGGACTACCCGCTGAACTTAA
>06200013f005a67922aea3c4b90c0f43
AACGCACCTTGCACCCTTTGGTATTCCAAAGGGTATGCTCGTTTGAGTGTCATTATACTCTCACACTCTTTAATTTATTAGAGAGCGGTGGAATTGGGTGTTGCCTGGTACTTGCTGTCAGGCTCATCTCAAATGCGTTAGTGCGACTGCTAGTTGGACATAGTACGGCGTGATAAATAAACCCTCGCTGTTTTCTGTCTCATTAGCGGCTCTGTGCTTCAAACCGTCTTCGGACAATCTCTGATAACTTGACCTCAAATCGAGTAGGACTACCCGCTGAACTTAA
>062fbc5e60d784c6e6885206f844c308
AACGCACATTGCGCCCTATAGTATTCTGTAGGGCATGCCTGTTCGAGCGTCATTTAACCCCTCAAGCCCAGCTTGGTATTGGGTGCTTGTCCCGCCTCCTGCGCGGCGACTCACCTCAAAGTCATTGGCAGCCCGCAATCGCCGGCCGTGAGCGCAGCACAGACGCGCTTGTGGACCCCGGCGGCTCGGCTCTCCAAAAGCTTGTCTCAACCACAATTGACCTCGGATCAGGTAGGGATACCCGCTGAACTTAA
>063085e3cf69900a678570e2805c290f
AACGCACATTGCGCCCGCCGGTATCCCGGCGGGCATGCCTGTTCGAGCGTCATTTCAACCCTCAGGCCCTGCCTGGCGTTGGGGTCCTGCGCCTGCAGACCCCCAAAGACAGCGGCGGGTGCGTCCTCCAACCGAACGTAGTAGTTACATCTCGTTCTGGCGCGGGGCGCGCTCCGGCCGTAAAACCCCCCATCTTTTACATGGTTGACCTCGGATCAGGTAGGAATACCCGCTGAACTTAA
>0633836b373eb6308e7fcbe1bc1ff519
AACGCACATTGCGCCCTGTGGTATTCCGCAGGGCATGCCTGTTCGAGCGTCATTTCAACCCTCAAGCTCCGCTTGGTGTTGGGCCCTGCCCCCGCGGCCGGCCCTAAAGACAGTGGCGGCGCCGTCTGGCTCTAAGCGTAGTACATCTCTCGCTCTAGCGCCCGGCGGTGGCCTGCCAGAACCCCAACTCTGTGGTTGACCTCGGATCAGGTAGGGATACCCGCTGAACTTAA
>06384654407df876f294cbab86ba258d
AACGCACATTGCGCCCGCCAGCATTCTGGCGGGCATGCCTGTTCGAGCGTCATTTCAACCCTCAGGCCCTGCCTGGCGTTGGAGGACTGCGCACGCAGCCTCCCAAAGCGAGCGGCGGCGGCGCCCCGAAACCGAACGCAGTAGTTACCTCTCGTTCTGGGTCCGGGTCGTTGTCCTGCCGGAAAACCCCCATCTTATCAATGGTTGACCTCGAATCAGGTAGGAATACCCGCTGAACTTAA
>0638dff54e283162e76c3033d6593891
AACGCACATTGCGCCCTCTGGTATTCCGGAGGGCATGCCTGTCCGAGCGTCATTGCTACACCTCAAGCCCGGCTTGTGTGTTGGGCCTACCGTCCCTCTGGACGGTGACCCGAAAGGCAGTGGCGGCGTCGCGTCCCGGTCCTTAAAGCGTATGGGGCTTTGTCACCCGCTTGGAGGCCGGCCGACCCCGTAGCCCATCGTGGATTTTCCACATCTATTTCTGATGGACCTCGGATCAGGTAGGGATACCCGCTGAACTTAA
>063b0c79b4ba4d5ae2061d5855045a04
AATGCATATGGCACCTTTTGGTCACACTAAAAGGTATGCCTGTTTGAGAATCATTTACCCTCTTGATCCACTGATCACCTGATTGATTGGATGGTGTCAGACGTGGACATTCATCAGTGATTGTCTTGAATTGTGCGTGATTGTGTCGTGATAGGATGGCGTTGCTGTTGTGATCGACCAGTCATTTTGTCCTTGATGATGATCTCAAATCAGGCAAGACTACCCGCTGAACTTAA
>063e59445739b56fd2151e3193a07e7a
AACGCACCTTGCGCCCTTTGGCATTCCGAGGGGCACACCCGTTTGAGTGTCATGACATCCTCAAAACCTTCTTGGTTTCTTGACCGGGAAGGCTTTGGACTTTGGAGGCTTTTGCTGGCATTCCTTTGTTGGAGCCAGCTCCTCTGAAATGAATTAGTGGGGTCTGCTTTGCCGATCCTTGACGTGATAAGATGTTTTCTACGTCTTGGGTTTCGCACTGTTCCTGCTTCTAACCGTCTCATAGAAGACGATGGTCACTTGACCGACAAACCTTGACCTCAAATCGGGTGAGACTACCCGCTGAACTTAA
>0644177ca13735cd59cda2af6e7bbbb4
AACGCACATTGCGCCCGCTAGTATTCTGGCGGGCATGCCTGTTCGAGCGTCGTTTCAACCCTCAGGCCCAGCCTGGTGTTGGGGCCCTGTGTTTGAATCCGCAGGCCCTGAAATTTAGTGGCGGGCCCAGTCGTAACCCGAGCGCAGTACTTCTCTCGCTCAGGGGCGCGGCCGGTGCCTTGCCTCGCACAGAATTTATTCTTGGTTGACCTCGGATCAGGTAGGAATACCCGCTGAACTTAA
>0644dfd2c3c1af6a05dbdadfc5219849
AACGCACATTGCGGCCATAGGTATTCCTTTGGCCATGCCTGTTCGAGCGTCATTTACACCCTCAAGCCTAGCTTGGTGTTGGGCGTCTGTCCCGCTCCGCGCGCGGACTCGCCTCGAAGTCATTGGCGGCGGTCGTGCCGGCCCCTGAGCGCAGCACATTTGCGCTTCTCGGAGGCCCGGCGGACCCGCGCTCCAGCAAGACCTTTCTACGACTTGACCTCGGATCAGGTAGGGATACCCGCTGAACTTAA
>0648d90063dadc14f9784b663bfe2123
AACGCACATTGCGCCCATCGGTATTCCGATGGGCATGCCTGTTCGAGCGTCATTATCCTCCCTCAAACCTCGGGTTTGGTGTTGGACCGGTGTTGTCTGGTGGACGGACAACTGGTCTCAATGACAATGACGGCGTCCGCGGGACCCTCTACGCAACGAGCTTCTCGGAGCACGCGTCGAGTTTCAAGGACCCCCGGGGCCGGTCTTGCCCTTTTTCTTTCAAGGTTGACCTCGGATCAGGTAGGAATACCCGCTGAACTTAA
>064f7596e77033a3d9cdbfb0b48a6dff
AACGCACATTGCGCCCGTCAGTATTCTGACGGGCATGCCTGTTCGAGCGTCGTTTCAACCCTCGAGCCCCCCCCGGGGCCCGGTGTTGGGGATCGACCGCCCCCCGTGGCGGTCGGCCCTGAAATCCAGTGGCGGTCTCGCCGCAGCCTCCTCTGCGTAGTAGCACACACTCGCACTGGACGGCCGGCGCGGCCACGCCGTGAAACCCCCACTACTGAAAGGTTGACCTCGGATCAGGTAGGACTACCCGCTGAACTTAA
>06501e5c03fdc4b34bfed9de300364f8
AACGCACATTGCGCCCTCTGGTATTCCGGAGGGCATGCCTGTTCGAGCGTCATTACAACCTTCAAGCCTGGCTTGGTGTTGGGCTTCCGTCCACTGGACGGGTCTGAAAATCAGTGGCAATGCCCTTCCAACTTCAAGCGTAGTAGATCTATCTTCGTCTTGAGTGGTTGGATGGTGTGATTTGCCAAAACCAAAACGTCTGGTTTTATCTTCTGATTGACCTCGGATCAGGTAGGAATACCCGCTGAACTTAA
>0652ca96b0a70bc23b2262886d5f12f9
AACGCACATTGCGCCCCCTGGTATTCCGGGGGGCACACCTGTCCGAGCGCCATTTCAACCCTCAAGCTTTGCTTGGTGATGGGGACCGCCCGAGGGCGGCCCCGAAACACGTGGGCGCCGACGGTCGGCCCTGAGCGTAGCAAAACCCTCGCTCGGGACCCCGGCCGGCGGCCGCCCGGATTCAAACTCACAAGGTTGGCCTCGGATCAGGTGGGGATACCCGCTGAACTTAA
>065941041f41a88f0326195262c81956
AACGCATATTGCGCCCTTTGGTATTCCGAAGGGCATGCCTGTTCGAGCGTCATTATCAACCATCAAGCCTGGCTTGTCGTTGGACCCCTTTGCGGCTGAAATACGTGGCAGGTCCAAAAGATAATGACGGCGTCGTGTTTGACCCTAGATGCAACGAGCTTTTTAATAGCACGCATTGAAGTGGTCGGTCGACCCGGTCTTTAACCATCATTTTCTAAGGTTGACCTCGGATCAGGTAGGAATACCCGCTGAACTTAA
>06596996b5e6833eafa13f04e5435a99
AACGCATATTGCGCCCTTTGGTATTCCGAAGGGCATGCCTGTTCGAGCGTCATTATCACCATATCAAGCTTGGCTTGTTGTTGGGCCCTTTGTCACCTGGTGACAGGTCCGAAAGACAATGACCGGTGTCATCCCGACTCCATATGCAACGAGCTTATAACAGCACGCATCTGGTGGTTGTGTGACCCGCGGGAAGCCTCTGGCAGGCTCTCTTTCTCCAGGTTGACCTCGGATCAGGTAGGAATACCCGCTGAACTTAA
>065a406ebf95ebb93d2afd4ba8e607f5
AACGCACATTGCGCCCACTAGTATTCTGGTGGGCATGCCTGTTCGAGCGTCATTTCAACCCTCAAGCCCTGTTTGCTTGGTGTTGGGGCCCTACGGGATTTGTCTCGTAGGCCCTGAAGGTCAGTGGCGGGCTCGCTAGTGCTCCGAGCGTAGTAGCTATTGTTTTCTCGCTTAGGACGCCTGGCGGGTTGCTAGCCGTTAAACCCCCTACATTTTTTAAGGTTGACCTCGGATCAGGTAGGAATACCCGCTGAACTTAA
>065a76036638942d59e0817d8b5cc80a
AACGCACATTGCGCCCGCCAGTATTCTGGCGGGCATGCCTGTCCGAGCGTCATTTCAACCCTCGAACCCCTCCGGGGGGTCGGCGTTGGGGATCGGCCTCCCTTCGCGGGGGCCGTCTCCGAAATACAGTGGCGGTCTCGCCGCAGCCTCTCCTGCGCAGTAGTTTGCACACTCGCATCGGGAGCGCGGCGCGTCCACAGCCGTTAAACACCCAACTTCTGAAATGTTGACCTCGGATCAGGTAGGAATACCCGCTGAACTTAA
>0660b26838c4a945c326659a9356c760
AACGCACATTGCGCCCCTCGGTATCCCGAGGGGCATGCCTGTTCGAGCGTCATTTCACCACTCAAGCCTGGCTTGGTGTTGGGCGACGTCCCTCCAAGGGACGCGCCTCGAAACGCTCGGCGGCGTGGCACCGGCTTCAAGCGTAGCAGAATCTTTCGCTTTGAAAGTCGGGGCCCCGTCTGCCGGAAGGCCTACTCGTAAGGTTGACCTCGGATCAGGTAGGGATACCCGCTGAACTTAA
>066a0d1fe69ac56210a6f8549fe6e589
AACGCACATTGCGCCCTTTGGTATTCCGAAGGGCATGCCTGTTCGAGCGTCATTTCAACCCTCAAGCTTCTGCTTGGTATTGGGAGTCGTCTGTCACAAGACGTGCCCGAAACTCGTTGGCAGTGGCGCCCAGCTCCTAGCGTAGTCAATTCTTTCGCTCTGGAGGTCTGGGTGACACCCGCCAGACAACCTTTTTTACTTCTTAAAGGTTTGACCTCGGATCAGGTAGGGATACCCGCTGAACTTAA
>067454e8ac038168f950e6e7c51f36f2
AACGCACATTGCACCCTCTGGTATTCCGGGGGGTATGCCTGTTCGAGCGTCATTTCAACCCTCAAGCCCAGCTTGGTATTGGGTGTCACCTGGCAATGGTGGACCTTAAAATCAGTAGCGGTGCTATCTGGCTTCAAGCGTAGTAAAACAATCGCTCTGGAGGTTTGGATATGTTGCTTGCTATTAACCCCTAATTTATTCAAAGGTTGACCTCGGATCAGGTAGGGATACCCGCTGAACTTAA
>06754a94676a37e36faac49bddd9ae66
AACGCACATTGCGCCCCTTGGTATTCCATGGGGCATGCCTGTTCGAGCGTCATTTGTACCTTCAAGCTCTGCTTGGTGTTGGGTGTTTGTCTCGCCTTGCGCGTAGACTCGCCTTAAAACAATTGGCAGCCGGCGTATTGATTTCGGAGCGCAGTACATCTCGCGCTTTGCACTCATAACGACGACGTCCAAAAGTACTTTTTACACTCTTGACCTCGGATCAGGTAGGGATACCCGCTGAACTTAA
>067f6d48681f02aac9b2a2cc0145006e
AACGCACATCGCGCCCTTTGGCATTCCGAGGGGCATGCCTGTTCGAGCGTCATTACACCACTCAAGCCTGGCTTGGTATTGGGCGACGGGGCTCTCCCGCGCCCCAATTTCACCGGCTGGACCGTCCGAATCTCAGCGTTGTGGCATTGAAATTCGCTGGCGAGGAGGGCGGGTCGCGCCGTTAAAACTTCCAAAGGTTGACCTCGGATCAGGTAGGGATACCCGCTGAACTTAA
>068c217343eabe8c9a4360c25b38d0de
AACGCACATTGCGCCCCTTGGTATTCCATGGGGCATGCCTGTTCGAGCGTCATCTACACCCTCAAGCTCTGCTTGGTGTTGGGCGTCTGTCCCGCCTCTGCGCGCGGACTCGCCCCAAATTCATTGGCAGCGGTCTTTGCCTCCTCTCGCGCAGCACATTGCGCTTCTCGAGGTGTCTGCGGGGCCCGCGTCCACGAAGCATTACCAGTCTTTGACCTCGGATCAGGTAGGGATACCCGCTGAACTTAA
>069720a3ac6bd84ee0a3ada1ee3bea49
AACGCATATTGCGCCCCTTGGTATTCCGGGGGGCACACCTGTTCGAGCGCCATTTCGACCCTCAAGCACAGCTTGGTGTTGGGCGCGGTCCCGGGAGGGACCCGCCCGTAACTCGTAGGCGACCGCCGCCCGCGCCCCCAGCGTAGCAAGCTCACGCGTTCGCTCGGGGACGGCGCGTTTGGCCCGCCAGGCAAAACCCAAACCCTTTCCAAGGTTTGGCCTCGGATCAGGTGGGGATACCCGCTGAACTTAA
>0698aca930c974001061c1ef44c4168d
AACGCATATTGCGCCCTTTGGTATTCCGAAGGGCATGCCTGTTCGAGCGTCATTATCACCGTCTCAAGCTTGGCTTGTTGTTGGGCCCGTTGTCACCGGGTGACAGGTCCGAAAGACAATGACCGGTGTCATACCGACTCCATATGCAACGAGCTTATAACAGCACGCATCTGGTGGTTGTGTGACCCGCTGGAAGCCTCTGGCACCCTTTCTTTCTCAAGGTTGACCTCGGATCAGGTAGGAATACCCGCTGAACTTAA
>069d5ef15f2bc2f4ad9b5824df91bb6f
AACGCATCTTGCGCCCAAGGGTAATCCTTTGGGCACGCCTGTTTCAGTGTTATGTTAAACCCAAAATCTCTTTTTTGGTGATGTAACGTTGGGCTTGCCAATCATTTTTTTGATTGGTCTTGCTTGGAATGATATCAATTCCAGTCGGATCACCTTATTCTTCAGATCAGGCTTTGGTAGACTACCGAAAGTCGCGTTTGAACGGATTTAGGCCCGAATTGATGGGATTTTTAAACATTTTCAATATTTAACCTGAAATCAGGCGGGACTACCCGCTGAACTTAA
>06a0444917c8a0906ce9d6f32918a9d4
TTGAACGCACATTGCGCCTTTTGGTATTCCGAAAGGCACGTCTGTTCGAGCGCCGTTTAACATCTAAGCCTCTGGCTTGTGTTGACGATGGTCGCTAGATCTCGCCCAAACAATGTTAAGCGTCTCATTCACAGCTAGCACGTAGCAAAATACGGGCCGATTGCGAAGTGAGATTTGCTCATCCAATGAGTTTGGCCTCGAATCAGATGAGGTTACCCGCTGAACTTAA
>06a124ba62818961cab99821727de2f4
AACGCATATTGCACCCTTTGGTCATTCCAGAGGGTATGCCTGTTTGAGTGTCATTAACAAATCAAACCAACAAGGTTGCTTGTTGGTCTTGGATGTTGAGGGTTGCTGGGTTTAATAATCAGCTCCCTTTAAATACATTAGCTCAGAGTGATGAGCCACTTTAGCTTAGGCTGATATGAATAGTATTAAATGCTTTTGCTGAAGTGTTGCTTGTCTGAGCTTATAATTGTCTTTGTACTGAGACTGTCTCTTGGACAAAATCTTGATCATGACCTCAAATCAGGTAGGACTACCCGCTGAACTTAA
>06a42a08fbce4ea3464a969c11798020
AACGCACATTGCGCCCCTTGGCATTCCGAGGGGCATGCCCGTTCGAGCGTCATTATAACCCCTCAAGCCTGGCTTGGTGTTGGGGCCTGCGGTCACCGGCAGCCCTTAAAATCAGTGGTGGCGCCCTCGGGCTCTGAGCGTAGTAATCCTTCTCGCTACAGGGCCCTGGTGGGTGCTGGCTATCAACCCCTCCTTTCTCTGGTTGACCTCGGATCGGGTAGGGATACCCGCTGAACTTAA
>06a96752f3e0265c1f962ffd33fd2d67
AACGCACATTGCGCCCTTTGGCATTCCGAAGGGCATGCCCGTTCGAGCGTCATTACACCACTCAAGCCTGGCTTGGTATTGGGTGACGGGACCTCCCCGCGCCTCTATGTCCCCTCGGCTGAACGGTTAGAAACTCAGCGTTGTGAATCAATTCGCTCAGCATTTCTGCCGGACGCGCCGTCGAAACTTCATCACAGGTTGACCTCGGATCGGGTAGGGATACCCGCTGAACTTAA
>06ad83ba1aea37f58d06587673e0ee70
AACGCACCTTGCGCTCCTTGGAATTCCGAGGAGCATGCCTGTTTGAGTGTCGTGAAATCCTCAAACCTCGTCTTTACTTTGGCGAGGCTTGGATTGTGGAGAGTGCTGGCAAAGACCATTTCCAGCTCCTCTGAAATATATCAGCTGTTGCCCACAGGAAAGGCTGCTTAGCATGCTGGTTTGATAATCTTTTGTCTACACTAGCTATTTGCAGAATAAAACTTTCCTTGTTTGGTGCACAGTTTGCCCTACAAGCGCATATGCGCATCTTGACCTTTGACCTCAAATCAGGTAGGACTACCCGCTGAACTTAA
>06b39265cb05f6e33854de5670884e43
AACGCACATTGCGCTCCCTGGTATTCCGGGGAGCATGCCTGTTCGAGCGTCATTACAACCCTCACGCCTAGCGTGGTGTTGGGCTTGCCCTGTAGGGCCTGCCTCAAAACCAGTGGCGGCACTGTCTCGACCCTAAGCGTAGTAATACTTGTCGCTTCTGGGCTCTAGGTGGCAGCCTGCCAGCAACCCCCAACTTTCTAGGTTGACCTCGGATCAGGTAGGGATACCCGCTGAACTTAA
>06b74b923cec48563fd28a08d870194d
AACGCACATTGCGCCCACTAGTATTCTGGTGGGCATGCCTGTTCGAGCGTCATTTCAACCCTCAAGCTCTGCTTGGTGTTGGGGATCGGCGTCGCGGCCTTCGGGCTGCTGCCGTCCCCTAAATCTAGTGGCGGTCCCGCTGTAGCCTCCTCTGCGTAGTAGTTTTCTCCTCGCACTGGCAGCTTAGTGGTGACCTCGCCGTAAAACCCCCAACTTCTGAAAGGTTGACCTCGAATCAGGTAGGAATACCCGCTGAACTTAA
>06bbac029b8de9b3180c361ae2a640c0
AACGCAACTTGCGCTCCTTGGTATTCCATGGAGCATGCCTGTTTGAGTGTCACGTAAACCCTCACCCTTGCGATGTTAAAGTCGTCTTGTGGTGGATTTGGATTGTGCCGTAATTGGCTCATCCTTAAATGCATTAGCTTGTGCTTTTTACAGTGCTCGGCATGGTGTGATAATTATCTGCGCCGTCGCCTTAGGCCTGTTCTATATGTGCAGCTTCTAATCGTCCCTAGTGGACAACTTACTTAACACTTTGGCCTCAAATCAGGTAGGACTACCCGCTGAACTTAA
>06bf6052a101170e645296a7e2363611
AACGCACATTGCGCCCGGCAGTAATCTGCCGGGCATGCCTGTCCGAGCGTCATTTCTGCCCTCGAGCCTGTCCAGCATCTAGGTGCTGTTCCGGCCCGGCGTTGGGGCACTACGGGAAGCCTCGTGCTATCCCCCGTAGGCCCCGAAATGAAGTGGCGGTCCTGCCGCGGCTCCCCCTGCGTAGTATTACAGCTCGCTTCGGGACCCGGTGGAGGCCTGCCGTCAAACCTTACTCTCTAAGTTTGACCTCGGATCAGGTAGGGTTACCCGCTGAACTTAA
>06c2186fa8223a72d73f540fc04d6c40
AACGCACATTGCACCCTCCGGAATTCCGGGGGGTACACCTGTTCGAGCGCCAGTTCAACCCTCAAGCTTTGCTTGGTGTTGGGGGCCGTCTAGTGAGACGCCCCCGAAACTGCTAGGCGCCTTCCCTCTCGTTTTGGTGCAGCGGGCTTAACGCAGGCACTGAAAAATGGTGGGCAGGCCGCTAAATTGACTTTATGTTGGCCTCGGATCAGGTGGGGATACTCGCTGAACTTAA
>06cfbefa39aa30d578e61b1b3919712a
AACGCACATTGCGCCCATTGGTATTCCGATGGGCATGCCTGTTCGAGCGTCATTTCAAACCTCAAGCGCTACGCTTGGTGATGAGGCTCCGCTATAGCGGGCCTCGAAAGACATCGGCAGGGCTGTTCCAACCCTTAACGCAGTAAAACCTCTCGTTCAGGGCGTTGTAGCGGTCTTCCGCCGTAAAACAACCTCTTGTTTTATAGTTGACCTCGGATCAGGTAGGAATACCCGCTGAACTTAA
>06d0853d66cd1588f0270675fc15df8c
AACGCACCTTGCGCCCCTTGGTATTCCGAGGGGCATGCCTGTTTGAGTGTCATTAAATCCCTCAACCCCTCAGGGGGCTTGGACTTTTGGAGCGTGCTGGCGGTGATCGTCGGCTCCTCTTTAAATGCATCAGCGGAACCCTCGTTCCCCGTTTCGGCGTGATAGATCTATGTTGCGCCGCGTAGGGGGGTGGTCAAGTGGTTTTTCCGCTTCCAATCGTCCTCGGACAAAAGATCGTTGACAACTTTGACCTCAAATCAGGTAGGACTACCCGCTGAACTTAA
>06ea35f7956c465c75c15bae0bfffdb9
AACGCACATTGCACCCTCTGGTATTCCGGGGGGTATGCCTGTTCGAGCGTCATTTCAACCCTCAAGCTTAGCTTGGTATTGGGTGTCACCTAGTTAGGTGCTCCTTAAAATCAGTGGCGGTGCCATCTAGCTTCAAGTGTAGTAAATTTCTCGCTTTGGAAGTTTCAGATGTGTGTTTGCCATCCAACACCTTATTCTTTAATGGTTGACCTCGGATCAGGTAGGGATACCCGCTGAACTTAA
>06f35d996713c86f6f25a1d925f25063
AACGCACATTGCGCCCGCCAGTATTCTGGCGGGCATGCCTGTCCGAGCGTCATTTCAACCCTCGAACCCCTCCGGGGGTCCGGCGTTGGGGATCGGGAACCCCTAAGACGGGATCCCGGCCCCGAAATACAGTGGCGGTCTCGCCGCAGCCTCTCCTGCGCAGTAGTTTGCACAACTCGCACCGGGAGCGCGGCGCGTCCACGTCCGTAAAACACCCAACTTCTGAAATGTTGACCTCGGATCAGGTAGGAATACCCGCTGAACTTAA
>06f8ceec3fa74c32b613fe64d7760dfa
AACGCACCTTGCGCCCTCTGGTATTCCGGAGGGCATGCCTGTTTGAGTGTCATGTAGACTCAATCCCTCGGGTTTCCGAGGAGATTGGACTTGGGTGTTGCCGCTCTGCCGGCTCGCCTTAAAAGACTTAGCGGGATAGCACCGTAGTCGGCGTAATAAGTTTCGTCGGTGAAGGTTGTGATGACTGCTTACAATCGCCCTCGGGCAATTTTTGACTCTGACCTCAAATCAGGTAGGACTACCCGCTGGACTTAA
>06fd1982ffe134c1db99f82084507b38
AACGCACATTGCACCCTCTGGTATTCCGGGGGGTATGCCTGTTCGAGCGTCATTACAACCCTCAAGCCTAGCTTGGTGTTGGGTGTCACTGCTATGGTGTTCCCTAAAATCAGTGGTGGTGCCATTCGGCCTCAAGTGTAGTAATACTTCTCGCTTTGGAGGCTAGGATGTGCGCTTGCCAGCAATCACTTTTTAATGGTTGACCTCGGATCAGGTAGGGATACCCGCTGAACTTAA
>070360d75d759de33491595e3c791a06
AACGCACATTGCGCCCCTTGGTATTCCGGGGGGCATGCTTGTTCGAGCGTCATTATGACCCCTCCAGCCTAGCTGGGTGTTGGACCGCGCCTCTGGGCGGGTCTTAAAACCAGTGGCGGTGCTTTCAGGCTCTACGCGTAGTAACTTTTCTCGCTATAGGGTCCTGGGAGATGCTAGCCAGCAACCTCAAAACTTTTTCAGGTTGACCTCGAATCAAGTAGGGATACCCGCTGAACTTAA
>0703d9a0b477fb639c9149716575ab38
TTGAACGCAACTTGCGCCTTTTGGTATTCCGAAAGGCATGCCTGTTTGAGTGTCATATAAACCTCATCAATACTGTTTTCTGAACTAGTATCTGATGCTTTGGGCGTCTGCCATTCGTGGCTCGCCTTAAATGTCTAAGTGGAATGCGTAATAAGTCTTCGCAACCCTCCACTCTAATACACTTTATATTCTGACCTCAAATCAGGTAGGACTACCCGCTGAACTTAA
>070515a290f9bc42cee43f58c165df1f
AACGCACATTGCGCCCCTTGGTATTCCATGGGGCATGCCTGTTCGAGCGTCATTTGAACCCTCAAGCTTTGCTTGGTGTTGGGTGTTTGTCCCGCTTTTGCGCGTGGACTCGCCTTAAAGTCATTGGCAGCCATGTAATTCGGCTTTGAGCGCAGCACATTGCGATCTCTATGCTGGTACATTGGCTTCCAGAAGCCTTTTTTAACGCTTGACCTCGGATCAGGTAGGGATACCCGCTGAACTTAA
>07075cb0cf6b4326261a97c390c95c9a
AACGCACATTGCGCCCCGTGGCATTCCGCGGGGCATGCCTGTTCGAGCGTCATTACACCCCTCAAGCGCGGCTTGGTGTTGGGCGTGGCCTCCGCGGCCGGCCCTAAAGAGAGTGGCGGCGCCGCCGGGCTCCTGAGCGTAGTACATCCCTCGCTCCAGGCTCCCGCGGCCGCCCGCCAGAACCCACACTCTGTGGTTGACCTCGGATCAGGTAGGGATACCCGCTGAACTTAA
>0712ab3375b36ac52cd315bf5a39a8d1
AACGCACATTGCGCCCTTTGGTATTCCGAAGGGCATGCCTGTTCGAGCGTCATTATCAACCCTCAAGCTCGGCTTGATGTTGGACACGATCCGTCACACGATCCGTCCCAAAGACAATGACGGCGTCTGTAGGACCCACGGTACATTGAGCTTTCACCAGCACGTACCAGTGTGGTTCGACAGCCCGGTCTCCTTTTCCATTTTCTCAAGGTTGACCTCGGATCAGGTAGGAATACCCGCTGAACTTAA
>07170cd4333c9b855d04c2eb93b8ff22
AACGCACATTGCGCCCCTTGGTTATTCCGAAGGGCATGCCTGTTCGAGCGTCATTATCACCCCTCAAGCCCTGGCTTGGTGTTGGACTTTAGTTATAGCTTTGCCTATCAACTGGTCTCAAAGATAGTGACGGCGCCCCAGAGGGAACCGGGTACGAGGAGCTTTTTACTAAGCATGTATCTGGGACGACTCTGATGGGCGACGGTCTTGTTATACTTTTTACCTAAGTGTTGACCTCGGATCAGGTAGGAATACCCGCTGAACTTAA
>07180f6b2cf8f8448d423450b4d28f5d
AACGCACATTGCGCCCTTTGGTATTCCGAAGGGCATGCCTGTTCGAGCGTCATTATTACAGCTCAAACCCTGGGTTTGGTGTTGGACCAATGTTGGGTCGACCAACTGGTCTTAAAGACAATGACGGCGTCCGTGGGACCCTCAGTGCAACGAGCTTTCACAGGCACGCACTGAGTTGCAAGGACCTTCCGGGCCGGTCTACTTTTACATTTCTGAAAGTTGACCTCGGATCAGGTAGGAATACCCGCTGAACTTAA
>071d3df185648d668b462f010f54b7b2
AACGCACATTGCGCCCCTTAGCATTCTAATGGGCATGCCTGTCCGAGCGTCATTTCAACCACTCAGGCCCCTACGGCCTGGCGTTGGGGCATCTACGGCCTGAAGCCGTAGGCCCTGAAAGACAGTGGCGGCATCCGCTAGCACTCCGGGCGCAGTAGAATCTCCTTCTCGTCCAGGACGTCCTGCGGGCTGCCGGCCGTAAAACAGCCCCAAAGATTACAAGGTTGACCTCGGATCAGGTAGGATTACCCGCTGAACTTAA
>071f864f9359f19be0c94ee0bbefbbd6
AACGCACATTGCGCCCCTTGGTATTCCGAGGGGCATGCCTGTTCGAGCGTCATTACAACCCTCAAGCACTGCTTGGTATTGGGCTCCGCTGGCTCCAGCGGGCCTTAAAATCAGTGGCGGCGCCGTTTGGGCTCTGAGCGTAGTAAATATCCTCGCTATAGAGACCGACGGTTCTTGTCATCAGCCCCCAACTTTCTAAGTTTGACCTCGGATCAGGTAGGGATACCCGCTGAACTTAA
>0725183af6077ed5336a856bb21937e6
AACGCATATTGCGCCCCTTGGTATTCTGGGGGGCACACCTGTTCGAGCGCCATTTCAAACCCTCAAGTTTTAACTTGGTGTTGGGTGAGGTCCCTTCTGGGACCCTCCCTTAAACCCGTAGGCGGTCATCATCCGTACTCCCCTAGCGTAGCAAGCTTATGGCACTCGCTAAGGGATGGGGTGAAGACCATGCCTTTTTACAAAACAATCAAAAGGTTTGGCCTCGAATCAGGTGGGGATACCCGCTGAACTTAA
>07281eb92a31640ccd6d5503a48990d4
AACGCACATTGCGCCTTCTGGTATTCCAGGGGGCATGCCTGTTCGAGCGTCATTACAACCCTCAAGCCCAGCTTGGTATTGGGTGTTACCTTGCCTGGTACACCTTAAAATCAGTGGTGGTGCCATTCAGCTTCAAGCATAGTAATACTTCTTGCTTTGGAGGTTGGGTGTTTGCTTGCCAGCAACCTCTAATTATCAAAGGTTGACCTCGGATCAGGTAGGGATACCCGCTGAACTTAA
>072e02892569ccb881d4944be588cf17
AACGCACATTGCACCTCTTAGTATTCTGGGAGGTATGCTTGTTCGAGCGTCATTATAACCCTCAAGCCTAGGCTTGGTATTGGATGTCATCTAGCTCTGGTGCATCTCAAAAGCAGTAGTAGGTACCATTTAGCTTCAAGCGTAGTTAATTTTATCGCTCATGGAGTGTGTTTGAGTACCTGACTTGACCCCAAAGACTTCAAAGTTGACCTCGGATCAAGTAGGAATACCCGCTGAACTTAA
>07311ea5f6779d76cf5841e0fc6fa88a
AACGCACCTTGCGCCCCTTGGAATTCCGAGGGGCACACCCGTTTGAGTGTCGTGAACATCCTTCAACCTTTCTTGGTTTTCTCAACCAAGGAAGGCTTGGACTTTGGGGGTTTTTCATTGCTGGCCTCCTTTGAAGCCAGCTCCTCCTAAATGGATTAGTGGGGTCCGCTTTGCCGATCCTTGACGTGATAAGATGTTTCTACGTCTCGGGTTTTGCACTGTCGCTTTGGACCCTGCTTCTAACCGTCTTGCATTCAGGACAGAGTCATGAACCTTGACCTCAAATCGGGTGAGACTACCCGCTGAACTTAA
>074634b03f9c13e956a60d5cad735404
AACGCATATTGCGCCCTTTGGTATTCCGAAGGGCATGCCTGTTCGAGCGTCATTATCACCGTATCAAGCTTGGCTTGTTGTTGGGCCCTTTGTCACCTGGTGACAGGTCCAAAAGACAATAACCGGTGTCATACAGACTCTATGTGCAACGAGCTTATAACAGCACGCATCTGGTGGTCGTGTGGCCCGGTTTTCACTTAAATAAATTTCTCAAGGTTGACCTCGGATCAGGTAGGAATACCCGCTGAACTTAA
>0749c8cdb835d2f7f6ad2825d1c0f2fc
AACGCACATTGCGCCCGCCAGCACTCTGGCGGGCATGCCTGTCCGAGCGTCATTAACACCACTCGGGACCCTTTGGTCCCGGCGTTGGGGACCGGCCACGCGCCGGCCCCGAATTATAGTGGCGGTCGTCACGCGACTCCCCTGTGCAGTAGCGATACAACGCAGAGGGCCTAGCGGGTCAACCACGCCGTAAAACCCCCAACTTTATGATGTTGACCTCGGATCAGGTAGGAATACCCGCTGAACTTAA
>074aa2b3c3b71426ebf85dfb67e5acee
AACGCACCTTGCGCCCCTCGGCATTCCGAAGGGCACACCCGTTTGAGTGTCGTGACTATCCTCAAACCTTCTTGGTTTCTTGATCGGGAAGGCTTTGGACTTTGGAGGTATTTTGCTGGCTTCTTTTTGCAAGTCGGCTCCTCTTAAATGGATTAGTGGGGTCACCTTTGCCACTCCCCCGACGTGATAAGATGTTTCTGCGTCTTGGGATCGGCTCTGTAACCTGCTTCTAACCATCTCATCAGAGACTATGTTCGGGTTTGCCATTTGGTAAGCTTCGACCCAGAAACCTTGACCTCAAATCGGGTGAGACTACCCGCTGAACTTAA
>074df42952d0a905256503c95c274a77
AACGCACATTGCGCCCTTTGGTATTCCGAAGGGCATGCCTGTTCGAGCGTCATTATCACCTCTCAAGCCTGGCTTGTCGTTGGATCCAGGTCCGGGTTCACCCCCGACCGGTCCCAAAAGTAATGACGGCGTCCGTGGGACTCTCGGTGCAACGAGCTTTTTCAAGCACGCACGGAGTTGAAAGGTCCCCCGGCACGGTCCTATAACCCATTTTTTTTACAAGGTTGACCTCGGATCAGGTAGGAATACCCGCTGAACTTAA
>075adb7b48cae7ef3abdc1c04653b038
AACGCACATTGCGCCCGCCAGTATTCTGGCGGGCATGCCTGTTCGAGCGTCATTTCAACCCTCAAGCCCTAGGGCTTGGTGTTGGGGATCGGCGATAGTCGCCGTCCCCCAAATCTAGTGGCGGTCTCGCTGTAGCCTCCATTGCGTAGTAGCTAACACCTCGCAACTGGAACGCGGCGCGGCCAAGCCGTTAAACCCCCAACTTCTGAATGTTGACCTCGGATCAGGTAGGAATACCCGCTGAACTTAA
>075c5915436cf67513bceb954ee8e212
AACGCACATTGCGCCCTTTGGTATTCCTTAGGGCATGCCTGTTCGAGCGTCATCTAACCCCTCAAGCACCGCTTGGTGTTGGGCGCTTGTCCCCGCCCCCGCGCGCGGACTCGCCTCGAAGACATTGGCGGCCTGTGTATTGGCTACGAGCGCAGCAGACCCGCGCCTCGTCCCTCTCCGCGCAGGCGCCCACGAAGCGCAACCCCCCAATTTTGACCTCGGATCAGGTAGGGATACCCGCTGAACTTAA
>075e43813534308145ffcfb69cfdcedf
AACGCACATTGCGCCCCTTGGTATTCCGAGGGGCATGCCTGTTCGAGCGTTATTATAACCACTCAAGCCTGGCTTGGTATTGGGGTTCGCGGTCTCGCGGCCCTTAAAATCAGTGGCGGCGGCCATCTGGCTCTAAGCGTAGTAATTTGTCTCGCTATTGGGTCCAGTGATTGCTTGCCAATAACCCCTAACTTCTAAGGTTAACCTCGGATCAGGTAGGGATACCCGCTGAACTTAA
>075f48e104454ce610ffaf8864aa78e6
AACGCACCTTGCACCCTTTGGTATTCCGAAGGGTATGCTCGTTTGAGTGTCATTGTGTTCTCACACTCCTGTCTTTGCATTGGGAGTGGTGGACTTGGGTGTTGCTGCTTTACTGTGGCTCACCTCAAATGCATCAGTGCAACTCTCGGTTGGACATTGAAAGGCGTGATAATTATTTTCGCCAGCACCTCATCAGAGGGTGACCAAACCAGAGTGCTGTGCTTCAAACTGTCTTTGGACAAGCTCTGACAAGTTGACCTCAAATCGAGTAGGACTACCCGCTGAACTTAA
>076968e433f82268e58c47cceae9ea98
AACGCACATTGCGCCCCTTGGTATTCCGAGGGGCATGCCTGTTCGAGCGTCATTACAACCCTCAAGCACTGCTTGGTCTTGGGCTCCGCCGTTCACCCGGCGGGCCTTAAAATGAGTGGCGGCGCCATTAGGCTCTGAGCGTAGTAAATTTTCCTCGCTACGGAGTCCTGGTGACGCTGGCCATCAACCCCCAACTTTCTAAGTTTGACCTCGGATCAGGTAGGGATACCCGCTGAACTTAA
>07697be085d13756947a26d87e484431
AACGCACATTGCGCCCTCTGGTATTCCGGGGGGCATGCCTGTTCGAGCGTCATTACACCTCTCAAGCTCAGCTTGGTATTGGGTGCCGTCCCCCGGGGCGCATCTGGAAATTAGCGGCGGTGCGACCGGTGATCAAGCGTAGTAACTACTCCCGCTTTGAGACACCCGGGCGTGCCAGCCGGATAACACCCAAATTTTTCAATGGTTGACCTCGGATCAGGTAGGGATACCCGCTGAACTTAA
>076d80b464373bc92e8d394a1829d925
AACGCACATTGCGCCCTCTGGTATTCCGGAGGGCATGCCTGTTCGAGCGTCATAATGACCAACTCACCGTAATGGTGGTCTTGGGGATGGCTAGCTAGCCTCCCTTAAAATCAGTGGCGGTGCTGTCAAGCTCTAAGCGTAGTAATTTTCTCGCTACAGCGTCTTGATAGTGACTTGCCATAACCCCAACTCTTAAGGTTGACCTCGGATCAGGTAGGGATACCCGCTGAACTTAA
>0771ec4fbea19a323dfb5b1ca9dc3cf7
TGAACGCAACTTGCGCCCAGCAATGGGCATGTCTGTTCGAGTACCGCCAACCAATGCAGCAATGCGATGTGGCCGAGACACAGAGGTCCTGGCTGAAACGGTGCAAGCGAGCGGATGTGTGTGCTCGGGTGTGCCAGAGACTCAAGAAGTCTTTACTCGCTCGTCCCCACCGTCCATCACATCATCTCTACTTTGGTCTCGAATCAGGCAAGGTTACCCGCTGAACTTAA
>077496f50b70957ae3c88e0343726b67
AACGCACATTGCGCCCTTTGGTATTCCGAAGGGCATGCCTGTTCGAGCGTCATTATCCCCCCTCAAGCCCCGTGCTTGGTGTTGGAGCTTGGATTTCCTCACGGAGATCTCTCCCAAAGACAATGACGGCGGTCTCGTGGAACCCCCGGTACACTGAGCTTCTTTGGAGCACGTATCGGACCTCAAGTGGTGCCCGGGACCCGGTCTCTTTACATCTTTTTTAAAGGTTGACCTCGGATCAGGTAGGAATACCCGCTGAACTTAA
>077c8d8ade040bf1b5e804d6e6870e0d
AACGCATATTGCGCCCTCTGGTATTCCGGGGGGCATGCCTGTCCGAGCGTCATTATCCATAACTCAAGCACGGCTTGTTTGTTGAGCAAATTTGCTTCCATACTTTTGGGAGCAGGCTCGAAATGCAGTGGTGAACGATACTGAGTTCGGTTGCCCGAATGTTATGGGGCTTTTTGTCATACATTCTTGTGGCCCAACCGGCGTTACCATAAACCCCTAATTAATAACTAGGTTGACCTCGGATCAGGTAAGAGTACCCGCTGAACTTAA
>077ca61c749b2f128787ea2d4b9155e4
AACGCACATTGCGCCCGCCAGTATTCTGGCGGGCATGCCTGTCCGAGCGTCATTTCAACCCTCAAGCCCCCCGGGGCTTGGTGTTGGGGATCGGCCCGCCCCCCGCGGCGCGCCGGCCCCGAAATCTAGTGGCGGTCTCGCTGTAGCCTCCTCTGCGTAGTAGCACACCTCGCACTGGAACGCGGCGCGGCCACGCCGTTAAACCCCCCACTTCTGAAGGTTGACCTCGGATCAGGTAGGAATACCCGCTGAACTTAA
>077e0adcd283dc3c33994d0a0120beeb
AACGCACATTGCGCCCTGTGGTATTCCGCAGGGCATGCCTGTTCGAGCGTCAGTACAACACTCAAGCTCTGCTTGGTATTGAGCCCCGCCGGTCACACGGTCGGGTTCTAAAACTAGTGGCGGTGCCATTGGGCTCTCAGCGTAGTAATACTTCCCGCTGTAGGGTCCCGGTGGACGCTGGCCAGCAACCCCCAACTTCTAAGTTTGACCTCGGATCAGGTAGGGATACCCGCTGAACTTAA
>078477940891633d81a64bb498ca27ad
AACGCATATTGCGCCCTCTGGTATTCCGGAGGGCATGCCTGTTCGAGCGTCATTTCTATCCTCAAGCACGGCTTGTGTGTTGAGCAAATTTGTCCTTTTAAATGGACATGCTTGAAAAGCAGTGGCAATGGCGAGTTTGGAGCCCCAGTGTATGGAGCTTTGTCACACACTGCGGTGGCCCCAGCTCCACCATCTTCTGCCAGTTTTCGCTACAACAAAAAAAATCTGATTGACCTCGGATCAGGCAGGGGTACCCGCTGAACTTAA
>0785c1407851e73109c95cd9bd084bff
TTGAACGCACATTGCGCCTTTTGGTATTCCGAAAGGCATGCCTGTTTGAGTGTCATATAGACTTCTCGCACCTGGTTTTCTGAACCGGGCGGTGAGCTTTGGACGCTGCCAGCCTTCTGGCTCGTCTCAAATGTCTAAGTGGAACGCGTAATAAGTTTTCGCCCCCTCCACTCTAATACTACTTTTAGTTTAGACCTCAAATCAGGTAGGACTACCCGCTGAACTTAA
>07901fe87ff36eadc0032ea44461c85e
AACGCACATTGCGCCCTCTAGCACTCTAGAGGGCATGCCTGTCCGAGCGTCATTTCAACCCTCAAGCGCTGTTCCGCTTGGAGTTGGGGCTCTTGCAGCGAGCACTTGATGCCCTGCAAGCCCTGAAATTCAGCGGCGGGCCCGCCGGCACACCGAGCGCAGTAATACTACTTCTCGTTCAGGGCGTGCGGCGCGGCGCAGCCGACCTCTTGAAACTTTCCAAAAGTTGACCTCGGATCAGGTAGGACTACCCGCTGAACTTAA
>079b287eb780a4bf5806d106f5dc73e9
AACGCACATTGCGCCCCTTGGTATTCCGAGGGGCATGCCTGTTCGAGCGTCATTATCACCTCTCAAGCTTTAAGCTTGGTGTTGGGGCCTGCTATCATAGGCAGCCTTTAAAATCAGTGGCAGCGTCCCATTAAGCTCTAAGCGTAGTACTCTCTCTCGCTATAGAGTGTGATGGAGCATGCCAAAAACCTAAATTATAATGATTGACCTCGGATCAGGTAGGGTTACCCGCTGAACTTAA
>079bf0baf9370a35e86c0eea55563b4a
AACGCATATTGCGCCCTTTGGTATTCCGAAGGGCATGCCTGTTCGAGCGTCATTATCACAGTCTCAAGCGTGGCTTGCTGTTGGGCCCATTGTCACTTGGTGACAGGCCCGAAAGACAATGACCGGTGTAACAGACTCCAGATGCAACGAGCTTATTACAGCAGGCATCCGGCAGTTGTGTGACCCGGTTTTCACCCTTTCTTCTTCAAGGTTGACCTCGGATCAGGTAGGAATACCCGCTGAACTTAA
>07a5043e7926d6f7a611688d528774d7
AACGCACATTGCGCCCTTTGGTATTCCTTAGGGCATGCCTGTTCGAGCGTCATTTAACCCCTCAAGCTCTGCTTGGTGTTGGGCGTTTGTCCCGCCTCGGGCGCGGACTCGCCTCAAAATCATTGGCGGCCCACGTACCGGCTTCGAGCGCAGCACAATAGCGTCTCCTGCCCGGCACGTCGGCGTCCAGCAAGCCAAAACCCCCCAATTTTGACCTCGGATCAGGTAGGGATACCCGCTGAACTTAA
>07a66a267f59ed1fa3e8a86a68004107
AACGCACATTGCGCCCTTTGGTATTCCGAAGGGCATGCCTGTTCGAGCGTCATTATCACCCCTCAAGCCCCGTGCTTGGTGTTGGACGGCCGGTCGAGCGATCGACCCCTCCCAAAGACAATGACGGCGGCCTGCGGTTCCCCCGGTACACTGAGCTTTTGCGAGCACGTGCCGGACAAGGGCGCCCGGGCCCCGGTCCTCTCCCCCCAGCGGGAAACTTTCTATGGTTGACCTCGGATCAGGTAGGAATACGCGCTGAACTTAA
>07a6e7c148d335465470c88751ebade1
AACGCACATTGCGCCCACTGGTATTCCGGTGGGCATGCCTGTTCGAGCGTCATTATCCTCCCTCAAAACTCCTGTTTTGGTGTTGGGCCGCGTTGGTCACCTCCGACCAACGGGCCTCAAAGACAATGACGGCGTCCGTGGGACCCTCTTCGCAGTGAGCTTTTGTTAGCGCGCGTTGAGTTTAAAGGACCTTCCGGGCCGGCCACCTTTATCTATTTTACAAGGTTGACCTCGGATCAGGTAGGAATACCCGCTGAACTTAA
>07b6484d4930dc948c554a2fd57800f2
AACGCACATTGCGCCCCTCGGTATCCCGAGGGGCATGCCTGTTCGAGCGTCATTTCACCACTCAAGCCTGGCTTGGTGTTGGGCGACGTCCCCTTCGGGGACGCGCTTCGAAACGCTCGGCGGCGTGGCACCGGCTTTAAGCGTAGCAGAATCTTTCGCTTTGAAAGTCGGGGCCCCGTCTGCCGGAAGGCCTACTCGCAAGGTTGACCTCGGATCAGGCAGGGATACCCGCTGAACTTAA
>07bc827dba62d51ae2fcf4922ffac165
AACGCACATCGCGCCCTTTGGCATTCCGAGGGGCATGCCTGTTCGAGCGTCATTACACCACTCAAGCCTGGCTTGGTATTGGGCGATGGGGTTCTCCCGCGCCTCAATTTCGCCGGCTGGACAACCCAGATCTCAGCGTTGTGGCAATCAATTCGCTGGCGAGAAAGGGCGGTCTGTGCCGTTAAAGAACCATCTAAGGTTGACCTCGGATCAGGTAGGGATACCCGCTGAACTTAA
>07bd3725b93d3017c3ab5399a8cefe23
AACGCACATCGCGCCCTTTGGCATTCCGAGGGGCATGCCTGTTCGAGCGTCATTACACCACTCAAGCCTGGCTTGGCATTGGGCGACGGGGCTCTCCCGCGCCTCAATTTCACCGGCTGGACCGTCCGAATCTCAGCGTTGTGGCATTAAATTCGCTGGCGAAGAGGGCGGGCCGCGCCGTTAAAATTTCCATCAAGAGTTGACCTCGGATCAGGTAGGGATACCCGCTGAACTTAA
>07c576fdcc618cab1d58878c7bdcc505
AACGCACATTGCGCCCTCTGGTATTCCAGAGGGCATGCCTGTTCGAGCGTCATTTCAACCCTCAAGCCTAGCTTGGTGTTGGGGCGTTACCTTTTCCCTCCGGGGAGGGTAAGCCCTGAAATTTAGTGGCGAGCTCGCCAGGACTCCGAGCGTAGTAGTAAAACCCTCGCTTTGGATCGTACTGGCGCGGCCCTGCCGTAAAACCCCCAACTTCTGAAAATTTGACCTCGGATCAGGTAGGAATACCCGCTGAACTTAA
>07d1d8c85c364f1464514bad0394f58d
AACGCAAATGGCACTGTACTTTCAGGGTGCAGTATGACTGTTTGAGTGGTGACAATGTTGTTGCCACCTAGATTTGGTGGTAGAGTTGGCCGTGACTAGGTCTTGGCTGGAATGGATCTGTGCTGCACCTGGATGTAGTGTGCTAGTGGACCATGTCCAAGGTCACTACATTCCAAGTGCATTGGAGCACTTGTAAAGCGATAACACCTAAAACACCCTCAAATCAGTCAGGGCTACCCGCTGAACTTAA
>07d8cd8a571169c4cf0ae2fabf7ac7e4
AACGCACATTGCGCTCTCTGGTATTCCGGAGAGCACGCCTGTTCGAGCGCCATTTCACCCACCAAGCTCTGCTTGATGTTGGACGAAGCAGAAGTGCTCGTCCCAAACTCGTTTGGCGCCGTCTGTTGAGCACCAGCGTAGCAAGTTTTCCTTCGCTTCGTGTCTCAGCGGCCGGTTGTCGTGAATTTTACCTTTTTACCAGGTTGGCCTCGGATCAGGTGGGGATACCCGCTGAACTTAA
>07d8e2cc7024d875e5876d81e38d6828
AACGCACATTGCGCCCTTTGGTATTCCGAAGGGCATGCCTGTTCGAGCGTCATTATAACCATTCAAGCCTTGGCTTGGTATTTGGGGTTTCGCGGTTTCGCGGCCCTTAAAATCAGTGGCGGTGCCATCTTGGCTCTAAGCGTAGTAATTCTCTCGCTATAGGGTCTCGGCGGTAGCTTGCTAGAAACCCCCCCTATTTTTCTACGGTTGACCTCGGATCAGGTAGGGATACCCGCTGAACTTAA
>07d9f0d0594269b174d94d2bf3ee8b6d
AACGCATATGGCACCTCTTGGTTCCTACTAAGAGGTATGCCTGTTTGAGAATCATTTATCCCTTTTGATCCACTGGATCACGCATCCACTTTGGTTGTTGATCCCTGTTGGTCAAGACATGGACCTTCATCACTGATCGTCTTGAATACAGGCACGGGTTGTTCGTGAGAGTGGAAGCCAATTCTGTTGATCGACCAATCCGTTCATATACCCCAGTGATCTCAAATCAGGCAAGACTACCCGCTGAACTTAA
>07daf4892d2115affdc1947b720292f6
AACGCACATTGCACCCTCTGGTATTCCGGAGGGTATGCCTGTTTGAGTGTCATTAATATCTCAACACAGATGGGTGTTTTGTCACCCATTCTGATTGCTTGGATGTTGAAGGCCTGCTGGTGGAGATCTTTACCGGCTCCTTTTAAAATCATTAGCAGAGAACGATGCAACAAATCTGGCTTCAGTCTGATAAAGCACTTGTCTGTTTTTTGCTGTTGCTGGTGAAAAAGCTATCGTTTCAGCTTACAACTGTCCCATCTTGCTGGACTGTCTCATTAGAGGCATATGAACTTTATCCTTGACCTCAAATCAGGTAGGACTACCCGCTGAACTTAA
>07de11d2c3c877a598f9bfd7a1fa214b
AACGCACATTGCGCCCCTTGGTATTCCGGGGGGCATGCCTGTTCGAGCGTCATTACAACCCTCAAGCTCTGCTTGGTCTTGGGCGTCACCGGTCCCGGTGTGCCTTAAAATCAGTGGCGGCGCCATCTGGCTCTAAGCGTAGTACATACTCTCGCTACAGACGCCCGGTGGATGTTGGCCAGCAACCCCTAATTTATCAAGGTTGACCTCGGATCAGGTAGGGATACCCGCTGAACTTAA
>07e06d13019c8b9ee2428cc8f3456d6e
GAACGCATATTGCGCCCCCAGGCATTCCTAGGGGCACACCTGTTCGAGCGCCGTTTAATCACTAAGGCCATGCCTTGCGATGGCGATGCCCCTGAAGGGGGCCCGCCGAAACGCGCCGGCGCCGCCCCGCGGTAAGCAACGTAGCGAAATACGCAGCGAACCGACGGTGGAGGCCGCCAGTCAAACCAAAGGTTTGGCCTCGGATCAGGTGGGGATACCCGCTGAACTTAA
>07e2e0d6f14e6c9eb87db40417be3a72
AACGCACATTGCGCCCCTTGGTATTCCGGGGGGCATGCCTGTTCGAGCGTCATTATAACCCTCAAGCCTAGCTTGGTGTTGGAGCCTGCCTCTGGGCAGCTCTTAAAATCAGTGGCGGTGCCGTCTGGCTCTAAGCGTAGTAATTCTTCTCGCTACAGGGTCCCGGCGGTTGCTTGCCAACAACCCCAAATTTTCTATGGTTGACCTCGGATCAGGTAGGGATACCCGCTGAACTTAA
>07e4c3c15543f71361e21937bfe0bcfc
AACGCACATTGCGCCCGCCAGTATCCTGGCGGGCATGCCTGTTCGAGCGTCATTTCAACCCTCAGGCCTTGCCTGGTGTTGGGGACCTGCGCCTGCAGTCCCCGAAAGACAGCGGCGGGCTCGTCCCGGCTCCGAGCGTAGTAACTTACGTCGCTCTGGGTGCCGGGCGGGCTCCGGCCGTGAACCCCTATTTCTCAAGGTTGACCTCGGATCAGGTAGGAATACCCGCTGAACTTAA
>07f1aa428b5d6f70400f89cd72081288
AACGCATATTGCACCCTCTGGTATTCCGGGGGGTACACCTGTTCGAGCGCCATTTCAACCCCTCAAGTATAACTTGGTGTTGGGTAAGGTCCCTAGGGGGACCCACCCTTAACTCGTAGGCGGTCGTCGTTTATGCCTCTAGCGTAGCAAGCTCACGCACTCGCTCGGGGATGGATGTATGATCATGCCTTTTATTTCTCAAAGTTTGGCCTCGAATCAGGTGGGGATACCCGCTGAACTTAA
>07f62c2055ab74026f2c89c3f5a9becb
AACGCATATTGCGCCCTCTGGTATTCCGGAGGGCATGCCTGTTCGAGCGTCATTTCTACCTTCAAGCACGGCTTGCGTGTTGAGCATCAGTTCTTTTTTCAAAAGGACATGCTTGAAATGTAGTGGCGATGGCGAGTTTGAAGCCCCAGCGTATGGAGCTTTGTCACACGCTGTGGTGGCCCAGCTCACCATCTTGTCTGTTTAAACAAAATTCTGATTGACCTCGGATCAGGCAGGGGTACCCGCTGAACTTAA
>07fa601e3cfb13bc1fca1af01dfeb818
AACGCACATTGCGCCCCTTGGTATTCCATGGGGCATGCCTGTTCGAGCGTCATTTGTACCCTCAAGCTCTGCTTGGTGTTGGGTGTTTGTCCCTCCTTTTTGCGTGTGGACTCGCCTTAAAGCAATTGGCAGCCGGCATATTGGCCTTGGAGCGCAGCACATTTTGCGTTTCTAGTCATAATTGTTGGCATCCAGCAAGTACAAATTCTAACTTTTGACCTCGGATCAGGTAGGGATACCCGCTGAACTTAA
>07fa8520183b5b5c7358a2ae7291324f
AACGCACATTGCACCCTCTGGTATTCCGGGGGGTATGCCTGTTCGAGCGTCATTAACAGCCCTCAAGCGTTCTGCTTGGAGTTGAGCGTCGCCGGCTCACGGCGCGCTTCAAAATCAGTGGCGGCGCCGGACGGCCCCGAGCGCAGTAAATCTCTCGCTTTAGGGGTCCGGACGGAGCCTGCCAGAAGCTGTCATGCCTAAAGGTTGACCTCGGATCAGGTAGGGATACCCGCTGAACTTAA
>0800ed3ab58232cfc91e13a25d4274b9
AACGCACATTGCGCCCCTTGGTATTCCGGGGGGCATGCCTGTTCGAGCGTCATTTCAACCCTCAAGCTCAGCTTGGTATTGGGCCGCGTCAGTCAAATGACGGGCCTTAAAATCAGTGGCGGCGCCGTTGGGTCCTGAACGTAGTAACATACCTCTCGTTACAGGGTCCCCGCGCGCTCCCGCCGTTAAACCCCCAAACTTTCTATGGTTGACCTCGGATCAGGTAGGGATACCCGCTGAACTTAA
>08016e10cb9259454b78c2d2215f7d13
AACGCACATTGCGCCTCTCGGTATTCCGGGAGGCACGCCTGTTCGAGCGCCATTACACACTCCAAGCGAAGCTTGATGTTGGACGATGCGGTCCTCTGAGGATCGCACGTCTGGAACGCGTGGGCGCCCCCCGCCGGAACGTGAACGTAGCAAGACGTCAGTCAAAATCGTTCAGCTAGTTTCTGACGGAGGGTAGCCATATCTCTTTTACAAGAACTTTGGCCTCGGATCAGGCGGGGATACCCGCTGAACTTAA
>0807517dc8b242e9e2e0e6ee9857b667
AACGCACATTGCACCCTCTGGTATTCCGGGGGGTATGCCTGTTCGAGTGTCATTTAACTATCAAGCACTGCTTGGTATTGGATGTAACCTAATTGTGGTGCATCTTAAAAGCATTTGCGACAGCATTTAGCTTCTAGCATAGTAAATTTCTTGCTCTGGGGCTTAGATGCCTGTCTTCCAGAACCACTATATCAAAGGTTGACCTCGGATCAGGTAGGGATACCCGCTGAACTTAA
>08121e37a5cfb8460e224021329d2ee5
CGAATCTTTGAACGCACATTGCGCCTCCCGTTGGGGAGGCATGCCTGTCTGAGCGTCGTTTAAATCAATAAACCTTCTCTGGGTTTGTGTTGGGCCTTGCCTGTTGGGCATCGCTTTGAAGCCATCGGTCTTTATGAACGGGCTGGTTCCCCTAGGACATAGCCGTTTTTGAGACCCAAAACTTTTGAACTTTTGACCTCAGATCAGGTAGGGACACCGCCTGAACTTAAGCAT
>0813909fca8cae0bbbdc1a3481372291
AACGCACCTTGCGCCTCTTGGTATTCCGAGGGGCATGCCTGTTTGAGTGTCATTGAAACCCTCAAGAGGGAAGCTTTGTGGCTTCTCTTTTGGAATTGGAGCGTGCTGGCCCCCCCCACCCCACTTGGTTGGGAAAAGCCCAGCTCCTCTGAAATGCATTAGCGATGTGACATCCTCGTGCCATCACGCTTCTCCAGCATTGATAAGTCACTTCATGCTCGAGTGTGTTGCGCAGCGGTGGAAAGCTTTGCTCGCTCACAAAACCCATTGGGTTTGCCCATACTTTGACCAAATTAACCTCAAATCAGGTAGGATTACCCGCTGAACTTAA
>081712c8c77601a11257fa4117b3a05d
AACGCATCTTGCACCCCCTGGTATTCCAGGGGGTATGCCTGTTTGAGTGTCATTTTTCAATCTCAATGCAACGGAAGTGTCTGCTGGGCGTTTCCTTGTATTGGACAATGAAGGTTGCTGGGTACCGCCAGCTTCTTTGAAATGCATTAGCAGGAAATAAGTACAGTCGGCTTCGGTTTGATATGATCTATGCTGTTGCCGTCGGAACTTGCATGTTCTGCTGACTTGTCTTTGTATGAGACTGTCCATCCTGTGGACACTTTATCTAACTTGACCTCAAATCAGGTAGGATTACCCGCTGAACTTAA
>081813ef77b55a5d885d7f2504cd295c
AACGCACATTGCGCCCTTTGGCATTCCGAAGGGCATGCCTGTTCGAGCGTCATTATCACCCTTCAAGCCCTCGGGCTTGGTGTTGGACGGTTTGGTGAGACCTGCAGTGTCCCACCCCTCCTAAAGACAATGACGGCGGCCTCGTTGGACCCCCGGTACGCTGAGCTTCTTAACTGAGCATGTACCGGATGCGGGTGTGCGGGGCACGGTCTGCCTCCCCTTAGGGAGAGTTCCTTTTCAAGGTTGACCTCGGATCAGGTAGGAATACCCGCTGAACTTAA
>08189e8308a378be51d58a9575d6b0ea
AACGCACATTGCGCCCATTGGTATTCCGATGGGCATGCCTGTTCGAGCGTCATTATCAACCCTCAAGCCACTGGCTTGGTGTTGGAGTCTGGCTAGGTGGTGACATCTTTGGCCGCTCCTAAAGACAATGACGGCGGTAACGATGGCCCCCGGTACACTGAGCTTCTTACCGAGCACGTACTGGATGGGCCCCGTAACCACGGTCTGCCTCCCTTGCGGAGAACATGGATTCTATCCACCAAGGTTGACCTCGGATCAGGTAGGGATACCCGCTGAACTTAA
>081bf1814fdf7284737fcf596cc7a90a
AACGCAACTTGCGCCCTCTGGTATTCCGGAGGGCATGCCTGTTTGAGTGTCATGTAGACTCAATCCCTCGGGTTTCCGAGGAGATTGGATTTGGGTGCCTGCCTCTTCTGGCTCACCTCAAAAGACTTAGCGGGATAGCACCGTAGTCGACGTAATAAGTTTCGTCGGTAAAGGTGTGATGTCTGCTCACAATCGCCCCTGGGCACTTTTGACTCTGACCTCAAATCAGGTAGGACTACCCGCTGAACTTAA
>081d6983e74b9709472a6487cfb64c07
AACGCATATTGCGCCCTCTGGCATTCCGGAGGGCATGCCTGTTCGAGCGTCATTTCTACCTTCCAAGCACGGCTTGTGTGTTGAGCATCTGTTCTTTTAAAGGACATGCTTGAAATGTAGTGGCGATGGCGAGTTTGAAGCCCGAGCGTATGGAGCTTTGTCACACGCTGTGGTGGCCCAGCTCACCATCTTCTGTCAGCTATCAATTAAACAAAATCTGATTGACCTCGGATCAGGCAGGGGTACCCGCTGAACTTAA
>081fde936917ac9cf9afcefbeb33db1e
AACGCACATTGCGCCCGCCAGTATTCTGGCGGGCATGCCTGTCCGAGCGTCATCTCAACCCTCAAGCCCCCCCGGGGCTTGGTGTTGGAGGCCGGCGAGCCGCCCCCCCGCGGGGCGCCGCCGCCTCCCAAATCCAGTGGCGGTCTCGCCTGCCATCCCTTGCGTAGTAGAATTATTTCGCACCGGAGGGCGGCGCGGCCACGCCGTTAAACACCCCACTTCTGAAAGGTTGACCTCGGATCAGGTAGGACTACCCGCTGAACTTAA
>082ea0daf5e359a8fa345f3193c436dc
AACGCACATTGCGCCCTCTGGTAGCCCCGGGGGCATGCCTGTTTGAGCGTCAGGAGGGGAGAACGAGCTCGGGTCGCCCGGCCTGTCCCGGCGACACCGGTCATAGGGGATCGTGGCGTCAGCCTCGCCACGCCTCCGAATTGCATCTCATGGCGGAACCATCCAGCCCGTGCCCGGCGTAGTAATCCTACCTTCTCGACGGGTCCACGCCTGGCAGTTCCTGCCGATCAAACCCAGCCACGCCTTCACAAAACCCGACGACTTCAAATCAGGTAGGGATACCCGCTGAACTTAA
>082f8524f46f3a2585b0345cbfe8ea41
AACGCATATTGCGCCCTTTGGTATTCCGAAGGGCATGCCTGTTCGAGCGTCATTATCACCGTATCAAGCCTGGCTTGTTGTTGGGCCCCTTGTCACTTGGTGACAGGTCCGAAAGACAATGACCGGTGTCGTACAGACTCTATATGCAACGAGCTTATCACAGCACGCATCTGGCAGTCGTGTGGCCCGGCCTACACCCTAATCAAATTAATTCTCAAGGTTGACCTCGGATCAGGTAGGAATACCCGCTGAACTTAA
>08338bba2bfa43944dd6dfbf5a4f00dc
AACGCACATTGCGCCCTCCGGTATTCCGTTGGGCATGCCTGTTCGAGCGTCATTTAAACCTTCAAGCTAAGCTTGGTGTTGGGTGCTTGTCCTCCCCAGTGGTGGACTCACCTCAAATGCATTGGCGGCCGGTATGTTGGCTTCGAGCGCAGTAGAACGCGCCTGGTGTCTTGACGTACTGGTCCTCCACGAGCCCTTTATTATCTTGACCTCGGATCAGGTAGGGATACCCGCTGAACTTAA
>08372249cc85ef5fb259e3c875415b9d
AACGCACATTGCGCCCCTTGGTATTCCGGGGGGCATGCCTGTTCGAGCGTCATTTATACCAATCTAGCCTGGCTAGGTGTTGGGCTCCGCCACCGGGCGGGCCTTAAAACTAGTGGCGGTGCTCTCAAGCTCTACGCGTAGTAATCTTCTCGCTATAGGGTCTTGGGAGATGCTGGCCAGCAACCCTAAATTTTTCTAGGTTGACCTCGGATCAGGTAGGGATACCCGCTGAACTTAA
>083e94ce9f5dbed0a0de278469da86de
AACGCACATTGCGCCCTTTGGTATTCCGAAGGGCATGCCTGTTCGAGCGTCATTTAAACTCTCAAGCTTTGCTTGGTTTTGAAGGATATCTAAGGATACCTTTCCAACAAGTTGTGCAAGATCATCAAACTTCAAGCGTAGCAATGTTATCGCTTAGTTGTAAGATGTCTCTTTGCCAATTGATTTTATAATCTTCAAGTTTGACCTCGGATCAGGTAGGGATACCCGCTGAACTTAA
>084472c4c75339e0fa71d1e4c719a293
AACGCACATTGCGCCCCCTGGCATTCCGGGGGGCATGCCTGTCCGAGCGTCATTTCTGCCCTCCAGCACGGCTGGGTGTTGGGCGCTGTCCCCCCGGGGACACGCCCCAAAAGCAGTGGCGGCGCCGCGTCGGGTCCTCGAGCGTATGGGGCTTTGTCACCCGCTCGGGAGGGACTCGGTCGGCGCTGGTCTTCCCTTTAGGCAGCCCTTCGGGGTGCGCCTCTTCCGGTTGACCTCGGATCAGGTAGGGCTACCCGCTGAACTTAA
>084568fa54c0ca3cee22bb60df1579b1
AATCATCGAATCTTTGAACGCACATTGCGCCTTTTGGTATTCCGAAAGGCATGCCTGTTTGAGTGTCATATAGACTCTTATACCTAGTTTTCTATGTATGAGCTTTGGACGCTGCCATTCTGTGGCTCGTCTTAAATGTCTAAGTGGAATGCGTAATAAGTTTTCGCTCCCTCCACTCTAATACTCTTTAGTTTAGACCTCAAATCAGGTAGGACTACCCGCTGAACTTAAGCATATCAAT
>084bc51e232c6c8b10d630726e9d17de
AACGCACATTGCGCCCGCCAGCACTCTGGCGGGCATGCCTGTTCGAGCGTCATTTCAACCCTCAGAACCCCTTCGGGGGATCTGGCGTTGGGGATCGGCATACCGCCGGCCCCGAAATATAGTGGCGGTCCCTCTGTGACCTTCCCTGTGTAGTAGCGATACCTCGCAGCGGGATAGCAGTCTGGCCACGCCGTAAAACACCCAACTTCTCAAGGTTGACCTCGAATCAGGTAGGAATACCCGCTGAACTTAA
>0850ce21c7482010943c39b3ecf81af4
AACGCACATTGCGCCCCTTGGTATTCCGGGGGGCATGCCTGTTCGAGCGTCATTTCAACCCTCAAGCTCTGCTTGGTCTTGGGCTCTGCCGGCAACGGCTTGCCTTAAAATCAGTGGCGGTGCCATCGAGCTCTACGCGTAGTAATTAAACCCTCGCGACAGAGTCTTGGTGGACGCTGGCCAGCAACCCCCAATTTTCTATGGTTGACCTCGGATCAGGTAGGGATACCCGCTGAACTTAA
>0853b4fe895fa6a6b65d2b71018ce142
AACGCACATTGCGCCCCTTGGTATTCCATGGGGCATGCCTGTTCGAGCGTCATTTGTACCCTCAAGCTCTGCTTGGTGTTGGGTGTTTGTCCCGCCTTCGCGCGTGGACTCGCCTTAAAGTGATTGGCAGCCGGAATGATTCTGGGGAACGCAGCACAACTGCAGCCTCCATCTCACGCCGAGCGTCCAGTAAGCCTATTTTTCACGTTTGACCTCGGATCAGGTAGGGATACCCGCTGAACTTAA
>08566db88f1bc6ef1a026835ec44b929
AACGCACATTGCGCCCGCTAGTATTCTGGCGGGCATGCCTGTTCGAGCGTCATTTCAACCCTCAAGCTCTGCTTGGTGTTGGGAATCGGCGTAGCGGCCTTCGGGCAGCTGCCGTTCCCTAAATCTAGTGGCGGTCCCGCTGTAGCCTCCTCTGCGTAGTAGTTTTCTCCTCGCACCGGCAGCTTAGTGGTGACCTCGCCGTAAAACCCCCAACTTCTGAAAGGTTGACCTCGAATCAGGTAGGAATACCCGCTGAACTTAA
>085cbd7f9ff2fb9abd4088c4eef54bae
AACGCACATTGCGCCCGCCAGTATTCTGGCGGGCATGCCTGTCTGAGCGTCATTTCAACCCTCATGCCCTAGCGGCGTGGTGTTGGGGCTCGGCCTGAACTTGCTTCGGGCCGTCCCCTAAATCTAGTGGCGGACCCGCTGTGGCCTCCTCTGCGTAGTAGTAATATTTCGCATGTGGAGAGCGGCGAGACCCTGCCGTAAAACCCCAACTTCTCAAGGTTGACCTCAGATCAGGTAGGAATACCCGCTGAACTTAA
>085f1a8b4487007f4a66791f9e2a8523
AACGCACATTGCGGCCATAGGTATTCCTTTGGCCATGCCTGTTCGAGCGTCATTTACACCCTCAAGCCCAGCTTGGTGTTGGGCGTCTGTCCCGCCGTTTTCGCGCGCGGACTCGCCTCAAAGTCATTGGCGGCGGTCGTGCCGGCCCCTCGCGCAGCACATTTGCGCTTCTCGGAGGCCCGGCGGATCCGCGCTCCAGCGAAGACCTTTCATGACTTGACCTCGGATCAGGTAGGGATACCCGCTGAACTTAA
>086fc4de90281721538f165f7c5aae8b
AACGCACATTGCGCCCTTTGGTATTCCGAGGGGCATGCCCGTTCGAGCGTCATTTCACCACTCAAGCCTGGCTTGGTATTGGGTCCCCGGGTGACCGGGACCTCGAACACCGTCGGCCGGACGTCCCGGACCTCAGCGTCGTGGCGTAAACATCGCTGTCGGGAAGGGCGTCGGCGCCGTTAAATCTTTATTCAAGGTTGACCTCGGATCGGGTAGGGATACCCGCTGAACTTAA
>0874986605e81b02d6371b45f4b87f36
AACGCATATTGCGCCCTTTGGTATTCCGAAGGGCATGCCTGTTCGAGCGTCATTATCACGGTATCAAGCTTGGCTTGTTGTTGGGCCCTTTGTCACCTGGTGACAGGCCCGAAAGGCAATGACTGGTGTAACAGACTCCATATGCAACGAGCTTATTACAGCACGCATCTGGCAGTTGATGTGACCCGGTCTTCACCCCTTCTTTCTCAAGGTTGACCTCGGATCAGGTAGGAATACCCGCTGAACTTAA
>0874d1961535fafbef2cd7ff2627c630
AACGCATATTGCGCCCTCTGGTATTCCGGGGGGCATGCCTGTTCGAGCGTCATTACAACCCTCAAGCCTAGCTTGGTGATGGGCCTTCGTCCCCTGGACGGGCCTGAAAATTAGTGGCAATACCCTCTAGCTTCAAGCGTAGTAAATCTATCTTTGTCTTGGTGGCTGGCTGGTGTGTTGGCCAAGTAAACCCATTTTCTTTCAGTTGACCTCGAATCAGGTAGGGATACCCGCTGAACTTAA
>0881a67f5fe9148658a2869d25268e43
AACGCACCTTGCGCCCCTTGGCATTCCGAGGGGCACACCCGTTTGAGTGTCGTGAACATCCTCAAACCTTCTCGGTCTCGGCCGGGGAAGGCTTTGGACTATGGAGGTGTCTTGCCGGCTTCCCTTGAAGCCGGCTCCTCTTAAACAGATTAGTGGGATCCCCTTTGTGGATCGCTCGACGTGATAAGATGCTTCTACGTCTTGGGATCAGCTCTGTGACCCGCTTCAAACCGTCTTTTCGGAGACAGCGCTCGAGCGTGTGCCACCTTTCATGGGTGGGATGGCTCGACCCACGAACCTTGACCTCAAATCGGGTGAGACTACCCGCTGAACTTAA
>088589087c17394d7a8aad0bf9c6f356
AACGCATATTGCGCCCTCTGGTATTCCGGGGGGCATGCCTGTCCGAGCGTCATTATCCATAATTCAAGCACAGCTTGTTTGTTGAGCAATTGCTCCGTTATGGAGCAGGCTTGAAATGCAGCGGCGAACGATACTGGAGTTTTGGTGCCCGAGTGTTATGGGGCTTTGTCACGCACTCCTGTGGCCCAGCCGGCGTTCCGCCTAAACAGTCTTAAAAAGCTAGGTTGACCTCGGATCAGGTAAGAGTACCCGCTGAACTTAA
>089a73082330d0533ae39ad173da60ac
AACGCACATTGCGCCCCTTGGTATTCCATGGGGCATGCCTGTTCGAGCGTCATTTGTACCCTCCAGCCCTGCTGGGTGTTGGGCGTTTGTTCTGCTATTTGCGCAGAACTCGCCTCAAATGAATTGGCAGCCAGCCGTCTAGTTGTAGAGCGCAGCACATTTTGCGTTCTCTCCTATGTGTGGTGGCGTCCACAAGCCTAAACCTTTACGCTTGACCTCGGATCAGGTAGGGATACCCGCTGAACTTAA
>08a300df29a5c4e88ada66da6cbfc06c
AACGCACATTGCGCCCTTTGGTATTCCGAAGGGCATGCCTATTCGAGCGTCATTATCACCCCTCAAGCCCGGCTTGGCCTTGGGCCCGCGTCGTCTCGCGACCGGCCCGAAAGATAATGGCGGTGTCGAACGGACCCCTCCGGTGCAGCGAGCTTCGGCACGCACCGCGAGGCCCGTCGGCGTCGGTCGTACCCATTCTTCAGGTTGACCTCGGATTAGGTAGGAATACCCGCTGAACTTAA
>08a5d494c68dc090fbe39ea4a30a46cc
AACGCACATTGCGCCCTGTGGTATTCCGCAGGGCATGCCTGTTCGAGCGTCATTTCAACCCTCAAGCCTCGCTTGGTGTTGGGCCCTGCCCGCCGCGGCCGGCCCTAAAGACAGTGGCGGCGCCGCCTGGCCCTCAGCGTAGTACATCTCTCGCTCCAGGGTCCCGGCGGCAGCCTGCCAGAACCCCCCAACTCTGTGGTTGACCTCGGATCAGGTAGGGATACCCGCTGAACTTAA
>08a6060f03936b3687dfc0db99ddeab1
AACGCACATTGCGCCCGCCAGCTATTCTGGCGGGCATGCCTGTTCGAGCGTCATTTCAACCCTCAAGCCCCAGCGGTTTGGTGTTGGCGCGCGGCTGGACCCAGTGCCAGCCGCCGCCGAAATGCAGGGGCGGTCGCCTCGCGGCAACCATTACGCAGTAGTAACATCTCGTAACTGGGACGCGGAGCGGCCACGCCTAACCCACTCATTTTCTTAGAGTTGACCTCGGATCAGGTAGGGATACCCGCTGAACTTAA
>08a9890ceddcd1c868012d273833423b
GAATCATCGAATCTTTGAACGCACATTGCGCCTCCCGCAAGGGAGGCATGCCTGTCTGAGCGTCATTTAAACCATAGACCCTTTATGGGTTTGTCATGGGCTTTGCACATTGGGCATTGCCTCAAAGTCATCGGTCTAACAAGCAGAGGAGTTCCATTAGGACTGACTGTTTGCTGACCTTAAATCTCTGACTTGACCTCAGATCAGGTAGGACTACCGCCTGAACTTAAGCATATCAATA
>08b88f4a5e7cd8c6820f0c4a6526a6da
AACGCATATTGCGCCCTCTGGTATTCCAGAGGGCATGCCTGTCCGAGTGTCATTGCCTCTCTCCAAGCTCAGCTTGGGTGTTGGGCTGTCGTCCCCCCTCTCCGCTTGCGGGGCTGGTGGGGCGGGCCTGAAAGACAACGGCGGTGCCACAATCAATCCCCGAGCGTATGGGCTTTCCCCGCTCTATGGGTTTGATGGGCACCTGCCTTCCCCCCTGCGGTGTTGACCCCAGTGGACCTCGGATCAGGTAAGGATACCCGCTGAACTTAA
>08bcdb66ce32fc80912d1acd0fdab75e
AACGCACATTGCGCCCATTAGTATTCTAGTGGGCATGCCTGTTCGAGCGTCATTTCAAACCCTTAAGCCCTGTTGCTTAGCGTTGGGAGCCCGCTGGCCCTAGGCCTGCAGCTCCTCAAAGTTAGTGGCGGAGTTAGTGCATACTCTAGGCGTAGTAATTACATCTCGCTTCTGTGGTTGCGCTGGCGCCTGCCGTAAAACACCCAACTTTTACAGGTTTGACCTCGGATCAGGTAGGAATACCCGCTGAACTTAA
>08c0bff1ce90b907381cd13b5e424917
AACGCACATTGCGCCCTGTGGTATTCCGCAGGGCATGCCTGTTCGAGCGTCATTTCAACCCTCAAGCCCCGCTTGGTGTTGGGCCCCGCCCGCTGTGGCCGGCCCTAAAGACAGTGGCGGCGCCGCCTGGCCCTCAGCGTAGTACATCTCTCGCTCCAGGGTCCGGCGGCCGCCTGCCAGAACCCCCCAACTCTGTGGTTGACCTCGGATCAGGTAGGGATACCCGCTGAACTTAA
>08c4eb41ab18deb833135efbc438e0a7
AACGCACATTGCGCCCATTGGCATTCTAATGGGCATGCCTGTCCGAGCGTCATTTCAGTCACTCAGGCCTATACAGCCTGGCGTTGGGGTATCTACAATTAAGTGTAGGCCCTGAAAGATAGTGGCGGTGTCCGCTAGCACTCCGGGCGCAGTACATTTCCTTCTCGCCTTGGACGTCTCGCGGGCTGCCGGCCGTAAAACAGCCTGAAGCTTAGAAGGTTGACCTCGGATCAGGTAGGATTACCCGCTGAACTTAA
>08cda2eb8004e35915bfdcd6d94444b1
AACGCATATTGCGCCCTTTGGTATTCCGAAGGGCATGCCTGTTCGAGCGTCATTATCAACCATCAAGCCTGGCTTGTCGTTGGACCCTTTGCAACTGAAATATGTGGCAGGTCCGAAAAATAATGACGGTGTCGTGTTTGACCCTAGATGCAACGAGCTTTTCATAGCACGCATTGAAGTGGTCGGCCGGCCTGGTCTTAACCATCATTTTCTAAGGTTGACCTCGGATCAGGTAGGAATACCCGCTGAACTTAA
>08cf7c22701181a81cd97110f7557104
AACGCACATTGCGCCCCTTGGTATTCCATGGGGCATGCCTGTTCGAGCGTCATTTTGTACCCTCAAGCACTGCTTGGTGTTGGGCGTTTGTCCTGCAAAGGACTCGCCTGAAAGCGATTGGCGGCCAACGTACTGGTGGCAGAGCGCAGCACAATTTGCGTCTCTCCCTTCTACGTCGGCGTCCATGAAGCCTTTTTTCAACGTTTGACCTCGGATCAGGTAGGGATACCCGCTGAACTTAA
>08d1b79da2119ffea0b58470f4fca969
AACGCATATTGCACTCTGTTTCGGCAGAGTATGCCTGTTTGAGAATCTATTGTATTTCTTACCTCTTGGTGGTTTTCTCTCGGGAAGGCTGCTGCTAGGTAGATTTGAGACATGAATCTTTACTGATACTGTCTTTAAATAGATTGCCGCCTGGATGGTGACTTTTTGTGTTTGAATAGAACCTAGTTCTCGATTACGCTTAGAGGCTCTATCGTAAGGGTGGTTCATACCTATAAAGCTCTCTTTGGAGAACTTGAACCATGGTCTCAAATCAGGTAGGAAGACCCGCTGAACTTAA
>08d354790c9577ea158db442a3ca65c0
AACGCACATTGCGCCCCTTGGCATTCCGAGGGGCATGCCCGTTCGAGCGTCATTATAACCCCTCAAGCCTGGCTTGGTGTTGGGGCCTGCTGTCACCGGCAGCCCTTAAAATCAGTGGCGGCGTCCTCGGGCTCTGAGCGTAGTAATCCTTCTCGCTACAGGGCTCTGGTGGGTGCTGGCCATCAACCCCTCCTTTCTCTGGTTGACCTCGGATCGGGTAGGGATACCCGCTGAACTTAA
>08d5826f14dcc12ce41220bdeac3ab7d
AACGCACATTGCGCCCTCTGGTATTCCGGGGGGCATGCCTGTTCGAGCGTCATTGCAACCCTCAAGCACTGCTTGGTGTTGGGCGGTACCGCGCGCGGTACGCCTCAAACTCAGTGGCGGCGCCACCCGGCTTCAAGCGTAGTAACACTTCTCGCTTCGGACGCCGGGCGCGCTCCCGCCAGCAAGCCTCACTTCTCAAGGTTGACCTCGGATCAGGTAGGGATACCCGCTGAACTTAA
>08d7ef0e7434ec5dfc3e7264e5e5da48
AACGCACATTGCGCCCCTTGGTATTCCGGGGGGCACACCTGTTCGAGCGTCATTACACCAATCAAGCTTTGCTTGGTATTGGGCCTGGTCCCCTTGTAAAAAGGGGGACCGACCTTAAAGATCGTGGCGGCATGGTCCGGCTTCAAGCGTAGCAAATGTTTTCGCTCATGAGGTTTCCGGGCCATGTTCTGTCCATAAATCATTATTTTTCAAAGGTTGACCTCGGATCAGGTGGGGATACCCGCTGAACTTAA
>08da95c073b060e79ae20b639efd11c4
AACGCACCTTGCGCCCTTTGGCTATTCCGAAGGGCATGCCTGTTTGAGTATCATGAACACCTCAACTCTCATGGCTTGCCATGATGAGCTTGGACCTTGGGGGTCTTGCTGGCACGTGGTGGTTGGCTCCTCTCAAATGAATCAGCTTGCCGGTGTTTGGTGGCGTCACAGGTGTGATAAATATCTATGCTTGTGGCTTTCCACCAGGTAACCTTCAGCAATGGAGGTTCACCGGAGCTCACAAACGTCTCTCCTCAGTGGGGACAGATTTTGACAGTTTGATCTCAAATCAGGTAGGACTACCCGCTGAACTTAA
>08e1f98c747f145949264b074ca510e4
AACGCACATTGCGCCCTTTGGTATTCCGAAGGGCATGCCTGTTCGAGCGTCATTTAAACCCTCAAGCTCTGCTTGGTATTGGGCGCAGGTCCTCCGGAGACCCGCCCGCAACTCGTTGGTGGTCGGTACCGGCTCTAAGCGTAGCAGAAAACTTTCGCTTCTGAGAACGGTGCCCTCCCGCCCGGAAAGCTCACTTTCTTAAAGTTTGACCTCGGATCAGGTAGGGATACCCGCTGAACTTAA
>08e51b0a55a29719f01d3411a1a2d8a4
AACGCACCTTGCGCCCCTTGGTATTCCGAGGGGCATGCCTGTTCGAGTGTCATTAAATTATCAGCTCGAAAATCTTTCGATGTCTGGATCTTGGAGCGTGCGGGTCTTCGCGATCCGCTCCTCTCGAAATGCATTAGCGGGCTTGCGGGTCTGCCCCGGCGTGATAATTATCTACGTCGCGGCGGCGAAGCTTCCGCTCACAAACACCCACTAAATGACAATTTTGACCTCGAATCAGGTAGGACTACCCGCTGAACTTAA
>08e551f0188209f634b1a313e95210fc
AACGCACATTGCGCCCTCCGGTATTCCGGAGGGCACGCCTGTCCGAGCGTCATTACAACCCTCAAGCTCTGCTTGGTATTGGGCGACCGCCCGCCTGCCCTCGGGCGGCGGACGCGCCTCGAAGAACTCGGCGGTCCCAGGACGGCTCCGGGCGTAGCAAAAGCGAATCGCCTTGGAGTCCGCCCCGGCGGCCTGCCGCACAAATGACACGCAACTTTTTTTGCAAGGTTGACCTCGGATCAGGCGGGGATACCCGCTGAACTTAA
>08ebf3ce644d62a70221bb75ff2ba7e7
AACGCACATTGCACCCCTTGGTATTCCGGGGGGTACGCCTGTTCGAGCGCCATCACACACCCCAAGCTCTGCTTGATGTTGGACGATGCCTTGGCCCTTCTGGGCCGGGGCACGTCTGGAACCCGTGGGCGCCCCCGCCGAACCACGAGCGTAGCAAGACGCAAGTCACTCGCTTCTGTCGGTCCCGGTGGAGGTCTGCCTTAATCCATTTCTGAAGATTGGCCTCGGATCAGGTGGGGATACCCGCTGAACTTAA
>08ec8c3c3f122f0e4a5d1f754a151852
AACGCACATTGCGCCTGCCAGTATTCTGGCAGGCATGCCTGTCCGAGCGTCATTTCAACCCTCAAGCCCCCGGGCTTGGTGTTGGGGACCGGCCACCGCCGCAACTCGCGGCAGGCCGCCCCCGAAATACAGTGGCGGTCACGCTGCGGCATCTCCTGCGTAGTAACACACCTCGCATCAGATACGCTACGAGACCACGCCGTAAAACAACCCACTTCTGAAATGTTGACCTCGGATCAGGTAGGGATACCCGCTGAACTTAA
>08fd9408d0ded403b800b9fbae3ffdca
AACGCACATTGCACTCCTTGGTATTCCGAGGAGTATGCCTGTTTCAGTATCATGAGCACTCTCACACCTAACCTTTGGGTTTTGTTGTGGAATTGGGATGCGCCGATTTCAATGGTCGGCACTCCTAAAATGTAGTTCTTGGCTGTTTCCTACTACAGCAGTTTGGCCTAATAGTTTTGACTTTTGTCAAATCTTTGGCTACATTTGCTTTTGGAAATCAGTCTTGATTATACAGAAAACTCATTCAAACTTTGATCTGAAATCAGGTAGGGCTACCCGCTGAACTTAA
>08fe599c09d2ccd2f023c1cf2d3faf90
AACGCACATTGCGCCCTTTGGTATTCCTTAGGGCATGCCTGTTCGAGCGTCATTTACACCCTCAAGCACAGCTTGGTGTTGGGCGTCTGTCCTCCGGGACTCGCCTCAAAAGGATTGGCAGCCACTTCAGCGGCTTAGAGCGCAGCAGAATTGCGACCTCTGGCAGTCGAAGGCGGCATCCATAAGCTTACTTTTTAGTTTGACCTCGGATCAGGTAGGGATACCCGCTGAACTTAA
>0900f9e697cefceadaa80f67bd521788
AACGCACCTTGCGCCCTCTGGTATTCCAGAGGGCATGCCTGTTTGAGTGTCTTGAAAACTCATCCTAATCGGGTCTTCCTGTATTAGCGATGGATTGGGCGTTGCCATCCTCTGGCTCGCCTTAAAAACATAAGGAACTGTCCGATGTAATACGTTTCATCAAGTACAGCACCTGATAAAACCCATCTTTCATTCTGACCTCAAATCAGGTAGGGCTACCCGCTGAACTTAA
>0901e6d2afa83e99bf8198bc6333439b
AACGCACCTTGCACCCCTTGGTATTCCGAGGGGTACACCCGTTTGAGTGTCGTGAATTTCTCAAACCTTCTTGGTTTCTTGATCAAGAAGGCTTTGGACTTGGAGGTCTTTGCCGGCTTTGTGAAAAAGTCGGCTCCTCTTAAATGCATTAGTGGGATCCCCTTTGCCGATCTCTAGGCGTTGATAATATGCTTCTACGTCTTGGGATTTGCTCTGTTCTTTGGGAACTCGCTTCTAACCGTCTCGGTCGGAGACATCGTTCGAGCTTGCTCGACCCACGAACCTTGACCTCAAATCGGGTGAGACTACCCGCTGAACTTAA
>0904fa2517d305739419187ed628b2b4
AACGCACATTGCGCCCGCGAGTATTCTCGCGGGCATGCCTGTTCGAGCGTCATTTCAACCCTCAAACCCCCGGGTTTGGTGTTGGGGATCGGCGGTCGCGGCCCTCTACGGGCCCGCGCCGGCCCCGAAATCTAGTGGCGGTCTCGCTTGCAGCCTCCTCTGCGTAGTAGTAACATTCTCGCACCGGAGCGCGGGCGCGGCCACGCCGTTAAACACCCCACTTCTGAAAGGTTGACCTCGGATCAGGTAGGAATACCCGCTGAACTTAA
>09051aeff9c73ac7da9ad9c3f7d0061b
AACGCACATTGCGCCCGCCAGTATTCTGGCGGGCATGCCTGTTCGAGCGTCATTTCAACCCTCAAGCCCCAGCGGTTTGGTGTTGGGGGCCGGCGAGTACAGAGGCTTTGGGGACTTGTCCCCCTTCCCTCGGCGCCGCCCCCGAAATGAATTGGCGGTCTCGTCGCGGCCTCCTCTGCGTAGTAGCACAACCTCGCATCAGGAGCGCGGCGCGGCCACTGCCGTAAAACGCCCAACTTTTTTTAAGAGTTGACCTCGAATCAGGTAGGAATACCCGCTGAACTTAA
>0908a09f0dedd73354962496aa657a1f
AACGCACATTGCGCCCCTTGGTTATTCCGAAGGGCATGCCTGTTCGAGCGTCATTATCACCCCTCAAGCCCTGGCTTGGTGTTGGACCTTAGTTATAGCTTTGACTATCAACTGGTCTCAAAGATAGTGACGGCGCCCCAGAGGGAACCGGGTACGAGGAGCTTTTTACTAAGCATGTATCTGGGACGACTCTGATGGGCGACGGTCTTGTTATACTTTTTACCTAAGTGTTGACCTCGGATCAGGTAGGAATACCCGCTGAACTTAA
>0909f15cd61e9c99ae18ed9dd1612de6
AACGCATATTGCGCCCTTTGGTATTCCGAAGGGCATGCCTGTTCGAGCGTCATTATCACAGTCTCAAGCGTGGCTTGCTGTTGGGCCCATTGTCACTTGGTGACAGGCCCGAAAGACAATGACCGGTGTAACAGACTCCAGATGCAACGAGCTTATCACAGCAGGCATCCGGCAGGTGTGTGACCCGGTTTTCACCCTTTCTTTTTCCAGGTTGACCTCGGATCAGGTAGGAATACCCGCTGAACTTAA
>091543bb9a3119ba462060a31f555b82
AACGCACATTGCGCCCGCCAGTATTCTGGCGGGCATGCCTGTTCGAGCGTCATTTCAACCATCAAGCCCCAGGCTTGTGTTGGGGACCTGCGGCTGCCCGCAGGCCCTGAAAACCAGTGGCGGGCTCGCTAGTCACACCGAGCGTAGTAATACATCTCGCTCAGGGCGTGCTGCGGGTTCCGGCCGTTAAAAGCCTTTTTTACCCAAGGTTGACCTCGGATCAGGTAGGAAGACCCGCTGAACTTAA
>0919bc4e01c004f4d085d0905daf0924
AACGCACCTTGCGCCCTTTGGCTATTCCGAAGGGCATGCCTGTTTGAGTATCATGAACACCTCAACTCTCACAGCTTGCCTGTGATGAGCTTGGACTTTGGGGGTCTTGCTGGCCTGTGGTTGGCTCCTCTCAAATGGATTAGCTTGCCGGTGTTTGGTGGGATCACGGGTGTGATAACTATCTACGCTTGTGGTTTTCCACCAGGTAACCTTCAGCGATGGAGGTTCACTGGAGCTTACAAATGTCTCTCCTCAGTGAAGACAGATTTTGACCATTTGATCTCAAATCAGGTAGGACTACCCGCTGAACTTAA
>091cfca3f950502b9ddec70c39db46f0
AACGCATATTGCGCCCTTTGGTATTCTGAAGGGCATGCCTGTTCGAGCGTCATTATCACTGTATCAAGCTTGGCTTGTTGTTGGGCCTTGTCACTGGGTGACAGGTCCCAAAGACAATGACCGGTGTCATACCGACTCTGTATGCAACGAGCTGATCACAGCACGCATCTAGTAGTTATATGGCCCAGTTCTCGTACCTTTATTTCTCCAGGTTGACCTCGGATCAGGTAGGAATACCCGCTGAACTTAA
>091fc3930212fa2715b3657112357bc3
AACGCACATTGCGCCCGCCAGTATTCTGGCGGGCATGCCTGTTCGAGCGTCATTTCAACCCTCAAGCTCTGCTTGGTGTTGGGGATCGGCGTAGTGCCCTCGGGCGCTGCCGTCCCCTAAATCTAGTGGCGGTCCCGCTGTAGCCTCCTCTGCGTAGTAGTTTTCTCCTCGCTCTGGAATCTCAGCGGTGCCCTGCCGTTAAACCCCCAACTTCTGAAAGGTTGACCTCGAATCAGGTAGGAATACCCGCTGAACTTAA
>0920f030fd4108d95a8fc89e30c17670
AACGCACATTGCGCCCATTAGTATTCTAGTGGGCATGCCTGTTCGAGCGTCATTTCAACCCTTAAGCCTAGCTTAGCGTTGGGAGCCTACTGCTTTTGCTAGCTGTAGCTCCTGAAATACAACGGCGGATCTGCGATATCCTCTGAGCGTAGTAATTTTTTATCTCGCTTTTGACTGGAGTTGCAGCGTCTTTAGCCGCTAAACCCCCCAATTTTTTAATGGTTGACCTCGGATCAGGTAGGAATACCCGCTGAACTTAA
>09240740f1c64fa066af8f819c4ccbc1
AACGCACATTGCACCCTCTGGTATTCCGGGGGGTATGCCTGTTCGAGCGTCATTACAACTCTCAAGCTCTGCTTGGTATTGGGTGCCACCTTGCGATTGTGGTGCACCTTAAAATCAGTGGTGGTGCCATTTGGCCTCGAGCGTAGTAGAATTTCTCGCTTTGGAGGTCTTGATGTGTACTGGCCAGCAACTAATTTTTAATGGTTGACCTCGGATCAGGTAGGGATACCCGCTGAACTTAA
>0924a8ac49395ba570db20c743a4ec80
AACGCACATTGCGCCCCTTGGTATTCCATGGGGCATGCCTGTTCGAGCGTCATTTGTACCCTCCAGCCCTGCTGGGTATTGGGCGTTTTGTTCCGCTACGCGCGTGAACTCGCCTCAAATGCATTGGCAGCCCGCCGTCCCGTGTGGGAGCGCAGCACATTTTGCGCTCTCCGCTGCTGACGGTGGCATCCACAAGTCTACCATTTTGCGCTTGACCTCGGATCAGGTAGGGATACCCGCTGAACTTAA
>0933020e8ea3fe362abdba69d39050c2
AACGCACATTGCGCCCCCTGGTATTCCGGGGGGCATGCCTGTCCGAGCGTCATTTCAACCCTCAAGCCCCGCTTGGTGTTGGGCCCGTGCCAGCGATGGCAGGCCTCAAAGTCAGTGGCGGTGCCGCTGGGTCCTGAGCGTAGTACACCTCTCGCTACGGGGCCTCGGCGCGCGGGCCGTCCACGAACCCCCCCTCTTCACGGTTGACCTCGGATCAGGTAGGAGTACCCGCTGAACTTAA
>093dfbf669eef78886e2e59c890330ef
AACGCACATTGCACCCTCTGGTATTCCGGGGGGTATGCCTGTTCGAGCGTCATTTCAACCCTCAAGCTCAGCTTGGTATTGGGTGTCACCTGGCAATGGTGTACCTTAAAATCAGCGGCGGTGCCATCTGGCTTCAAGCGTAGTAATTCTCTCGCTTTGGAGGTATTTAGGTGTGTGCTTGCCATCAACCCCCTAATTTTTCAAAGGTTGACCTCGGATCAGGTAGGGATACCCGCTGAACTTAA
>0941ffed264c814597c85ea1a4c09ab8
AACGCATATTGCGCCCTTTGGTATTCCGAAGGGCATGCCTGTTCGAGCGTCATTATCACCGTATCAAGCCTGGCTTGTTGTTGGGCCCCTTGTCACTTAGTGACAGGTCCGAAAGACAATGGCCGGTGTCATACCGACTCTAGATGCAACGAGCTTATCACAGCACGCATCTGGCAGTCGTGTGGCCCGGCCTACACCCTTATCACATTAATTCTCCAGGTTGACCTCGGATCAGGTAGGAATACCCGCTGAACTTAA
>0946cc194ed8457b3c0f34dc69ee7c30
AACGCACATTGCGCCCCCTGGTATTCCGAGGGGCATGCCTGTTCGAGCGTCATTATCACCCCTCAAGCCTAGCTTGGTGTTGGGGCTCGCCCGCTGAGGGCGGCCCTTAAAATCAGTGGCGGCGCCGTTAGGCTCTAAGCGTAGTAATACTCCTCGCTACAGAGTCCTGGCGGTCCCCAGCCAAACCCCCCCATTTTTTTATGATTGACCTCGGATCAGGTAGGGTTACCCGCTGAACTTAA
>094bc0dedd1293a828066bdee74b5548
AACGCATCTTGCGCCCTTTGGTATTCCGAGGGGCATGCCTGTTTGAGTGTCGCATTCCTCTCAACCCTTGACCGTTCATCGGCTTGGGCTTGGACCGTGGCCGAACCGGCCGGCGTCGTCGACGTCTGGCCCGGCCGAAATGGATGCGGAGTGAATGCCGACCGCGACGACCGAGCGTTGTAGAACCTCGCGAGGTGTTGCTGGCGCTGCTCTCCAGTCATATTCTTCGACCTCAAATCAGGTAGGACTACCCGCTGAACTTAA
>095545f71523ccac44bf6da02d927cd5
AACGCATATTGCGCTCTTTGGTATTCCGAAGAGCATGCTTGTTTGAGTATCAGTAAACACCTCAACCTCCTCTTGTTTTTTCAAAAGGAGGGTGGACTTGAGCTATCCCAACAACCTTCACCGGTAGGCGGGCGGCTTGAAATGCAGGTGCAGCTGGACTTTTATCTGAGCTAAAAGCATATCTATTTAGTCCTCGTCAAACAGGATTATTACTATTGCTGCAGCTAACATAAAGGATAATTGTCCTCATTGCTGACTGATGCAGGATTTTACGACACTTTATTGTGTTGTTCAACTCGATCTCAAATCAAGTAAGACTACCCGCTGAACTTAA
>095c4983a94f786a967b79d7331e60c0
AACGCACATTGCGCCCATTAGTATTCTAGTGGGCATGCCTGTTCGAGCGTCATTTCAACCCTTAAGCTTAGCTTAGTATTGGGAGTCTGCCTAAACCGCAGTTCCTTAAATCTAGTTGGCAGAGCACATCTGTACTCTGAGCGTAGTAATTCATTATCTCGCTTTCTGAAGACAGTTGTACGATCGCCATAAACCTATTTATTTTCTAATGGTTGACCTCGGATCAGGTAGGAATACCCGCTGAACTTAA
>095d65beb7649bd2f1b69002c81ff82a
AACGCACCTTGCGCTCCTTGGTATTCCGAGGAGCATGCCTGTTTGAGTGTCATGAAATCTTCAACCTACAAGCTTTTGTGGTCTGTAGGCTTGGACTTGGAGGCTTTGTCGGCCGCTCTTGGCCGGCTCCTCTTGAATGCATTAGCTTGGTTCCTTGCGGATCGGCTCTCGGTGTGATAATATCTACGCTGCGACCGTGAAGCGTTTGGCGAGCTTCTAACCGTCTCAGTTGGAGACAACTTTATGACCTCTGACCTCAAATCAGGTAGGACTACCCGCTGAACTTAA
>095d942a87107b4a00aa215eb42c0126
AACGCATATTGCGCTCTTTGGTATTCCGAAGAGCATGCTTGTTTGAGTATCAGTAAACACCTCAAAACTTTTTTTTATTTTTGAAAAACAGTTTTGGACTTGAGCAATCCCAACACCAATCTTTTTTAGATCGGTGGCGGGTTGCTTGAAATGCAGGTGCAGCTGGACATTCTCCTGAGCTAAAAGCATATTTATTTAGTCCCGTCAAACGGATTATTACTTTTGCTGCAGCTAATATAAAGGGAGTTTGACCGTTTTGGCTGACTGATGCAGGATTTCACAAGGGTCGGCAACGATTCTTGTAAAACTCGATCTCAAATCAAGTAAGACTACCCGCTGAACTTAA
>095fd08d4d594f8659d903ab9cccba0c
AACGCACATTGCGCCCGCCAGTATTCTGGCGGGCATGCCTGTTCGAGCGTCATTTCAACCCTCAAGCCCGGCTTGGTGTTGGGGTTCTGTCTATCTAATACAGGCCCTGAAATATAGTGGCGAGCTCGCCTGGACTCCGAACGTAGTAGTTAACGTCGTTCAGGATGTCCGGCGGGTTTCTGCCGTAAAATCCACCATTTTACAGAAAGGTTGACCTCGGATCAGGTAGGAATACCCGCTGAACTTAA
>09659414929d40fc119792cc85ff4e2d
AACGCATATTGCGCCCCTTGGTATTCCGAAGGGCATGCCTGTTCGAGCGTCATGATCAAACCTCAAGCCTTTGCTTGGTGTTGGGCCTTCGTCTCTCCTGTCGTTGTTACAGGTAGTGACGTGCCTAAAAGTCAATGGCGGTGCCCCAAATAGGCTCAAGCGAAGCAGACTGACTCGCTTTGGAGAACTTTTTGTGGGTACTGTTAAACAAAAATCAAAGTTTCCGACCTCGGATCAGGTAGGGATACCCGCTGAACTTAA
>0966eac4f99c097ad826680c6331bec8
AACGCACCTTGCGCTCCTAGGTCTTCCGAGGAGCATGCCTGTTTGAGTGCCCAGAAGTACTCTCGACCAACACCTTGTGTGGTGGTCGGATATGGAGGGATCTGCCGTTGACCCAGTTCATGGCTCCTCCCAAATGTGTTAGCTTGTGGTGATGAACCGCTGTTAGCTTGATATTATTGTCTATGCTGCAGTTGTACATTGTGCCTGGCTTACAGTCGTCCTCGGACAATGTATATTCTGACCTCGGGCCTCAAATCAGGTAGGACTACCCGCTGAACTTAA
>096f97bbd0098dbd10d5a68de7b9f35e
AACGCACCTTGCACCCTTTGGCATTCCGAAGGGTATGCTCGTTTGAGTGTCATTGTACTCTCACACTCTCTACTCCTTTGGATGTGGGGAGCGGTGGACTTGGGTGTTTGCTGCTTTTCCTTGTGGCTCACCTCAAATGTGTTAGTGTACCTCCTGGTTGGACATAGTACGGCGTGATAAGTGTCTTCGCCGGCACCTCACTAGAGGGTGGTCAATTCAAGGAGCTCTATGCTTTCTTAACCGTCTTCGGACACTCTCTGACAACTTGACCTCAAATCGAGTAGGACTACCCGCTGAACTTAA
>09735f2a53efd6e3ed3c892a3c88b844
AACGCATATTGCGCCCTTTGGTACTCCGAAGGGCATGCCTGTTCGAGCGTCATTATCAACCTCTCAAGCTTGGCTTGTCGTTGGACCTTGCAGATGCCGGTAATCGGCGGGGGCAGGTCTTCAACCTAGTGGCGGAGTTCGGTGTGGACCCGGATACAACGAGCTCTCTGTAGCATGTATCTAGGTAGTCCGCCGATCTAGCCTCATCGAATAGTCTTAACCATGGTTGACCTCGGATCAGGTAGGAGAACCCGCTGAACTTAA
>0979d4797d3c045f20c7b370426a4162
AACGCACATTGCGCCCTCTGGTATTCCGGGGGGCATGCCTGTTCGAGCGTCGTCACACCCCACGAGCCCAGCTCGGTCTTGGGGCGTCGCCTGCCCCCCCGGGGCAGGTGCCCCCGAAAAGGAGCGGCGGCGCGGCCCGACCTGGAGCGCATGGAAGCCCTTTCGCTGCCACGGTCGCGGTCGCCCCGGCCGACGAACCCCCGGGCGCCTCGGCGCCCGCGCTGCACGGTTTGACCTCGGATCAGGTAGGGATACCCGCTGAACTTAA
>097ad603802b5662b7f076fe2e449528
AACGCATATTGCACTCTTTGGTATTCCGAAGAGTATGCCTGTTTCAGTATCATAAAACTCTCACTATTTCAAGCTTTTTTTGGCTATGAAAAGTGGATTTGGGCTTGCAAGATAAAAAACCTATTTTGCTAGTCTAAAATGCATTTCTTGATCTGTTCATTCGATTTTGCTTAATAGTTTTAGCCTTTGCGCTGAATCTTTGGCTTTATCAATGAATAAACAGCTTCAAGATTTACGATATAATTGGCCACGAGCCTTTCAAAATTTGATCTGAAATCAGGTAGGACTACCCGCTGAACTTAA
>097d2e6d584f731a50c81d7d8d592f93
AACGCATATTGCGCCCTTTGGTATTCTGAAGGGCATGCCTGTTCGAGCGTCATTATCACGGTATCAAGCTTGGCTTGTTGTTGGGCCCTGTGTCACACCAGGTGACAGGCCCAAAAGACAATGACTGGTGTCATACCGACTCTCTATGCAACGAGCTGATTACAGCAAGCATTTAGTAGTTATATGGCCCGGTTCTGGTGCCTTTATTTCTCCAGGTTGACCTCGGATCAGGTAGGAATACCCGCTGAACTTAA
>098f575c0c6b58568cbeaa3b068c689a
AACGCATATTGCGCCCTTTGGTATTCCAAAGGGCATGCCTGTTCGAGCGTCATTATCAAAGCATCAAGCTTGGCTTGTTGTTGGGTCCTTTGTCACCTGGTGATAGGTCCAAAACATAATGACCGGTGTCATAAAGACTCTAAATGCAACGAGCTTGTTACAGCACGCATTAACAGTCAATATGGCCCGGTTTTCACCCCTTTATTTCTCAAGGTTGACCTCGGATCAGGTAGGAATACCCGCTGAACTTAA
>09987e68c05711ad7a2eaca48023c1e2
GAGTCATCGAATCTTTGAACGCACATTGCGCCTTTTGGTATTCCGAAAGGCATGCCTGTTTGAGTGTCATATGACTTCTCATACCTAGTTTTCTATGTATGAGCTTTGGATGCTGCCAGCGATGGCTCGTCTTAAATGTCTAAGTGGAATGCGTAATAAGTTTTCGCTCCCTCCACTCTAATAACTCTTATGTTAGACCTCAAATCAGGTAGGACTACCCGCTGAACTTAAGCATATCAAT
>09a5257d1e39d330a32a716762d47b94
AACGCACATTGCGCCCTTTGGTATTCCGAAGGGCATGCCTGTTCGAGCGTCATTATCACCCCTCAAGCCCGGCTTGCTGTTGGTGCCGGCGTGGCTTTAGGCCTCGTCCCGCCCAAAGATAATGACGGCGTCTGTGAGGACCCCTGTACACTGAGCTCTCGGGCACGTACACGGTCGGGAGTCCAGGCGCCGGTCGACGTCCGCAAGGACACTTTTTCTAAGGTTGACCTCGGATCAGGTAGGGATACCCGCTGAACTTAA
>09a52e61e4b093333821b56ca09f1374
AACGCACATTGCGCCCCTCGGTATTCCGGGGGGCATGCCTGTTCGAGCGTCATTACACCACTCAAGCCTGGCTTGGTATTGGGCGCCGCGGTCCCGCCGCGCGCCCTAATGTCTTCGGCTGAGTCGTCTGTCCTCCAGCGTTGTGGTAATACTATCCGCTGCCGGGACGTGATGGCTCACCGCCGTTAAACCCTTTTTTATCTAAAGGTTGACCTCGGATCAGGTAGGGATACCCGCTGAACTTAA
>09a66fc83436909cea4fc805cb99e727
AACGCATATTGCGCCCTCTGGTATTCCGGAGGGCATGCCTGTTCGAGCGTCATTTCTACCTTCAAGCATGGCTTGTGTGTTGAGCATCTGTTCTTTTTAAGAACATGCTTGAAATGCAGTGGCGATGGTGAGTTTGAAGCCCGAGCGTATGGAGCTCTGTCACACGCTGCGGTGGCCCAGCTCACTATCTTCTGTCAGTTTTGTTATTATAACACAAAAATCTGATTGACCTCGGATCAGGCAGGGGTACCCGCTGAACTTAA
>09a7d8bbde181107f6581be6f0b8ba78
AACGCACATTGCGCCCGCCAGCATTCTGGCGGGCATGCCTGTTCGAGCGTCATTTCAACCCTCGACATCCCCTTGGGGAAGTCGGCGTTGGGGACCGGCAGCACACCGCCGGCCCCGAAATTGAGTGGCGGCCCGTCCGCGGCGACCTCTGCGTAGTAATCCAACCTCGCACCGGAACCCCGACGTGGCCACGCCGTAAAACACCCAACTTTCTGAACGTTGACCTCGGATCAGGTAGGAATACCCGCTGAACTTAA
>09b05ca8867cb4c5bba1d1623c92be5e
AACGCACATTGCGCCCTCTGGTATTCCGGGGGGCATGCCTGTTCGAGCGTCATTACAACCCTCAAGCTCTGCTTGGTATTAGGCTTCACCTGCTACAGGTGGGCTTCAAAATCAGTGGCGGTGCCATCTGGCTTCAAGCGTAGTAATTTTTCTCACTTGGGAGCTCCAGTTGTGTGCCTGCTATCAAAACCCCAATTTTTTAAGGTTGACCTCGGATCAGGTAGGGATACCCGCTGAACTTAA
>09b4bf65fd014eef0add8e6f3b72f5e6
AACGCATATTGCGCCCCTTGGCATTCCGAGGGGCACACCTGTTCGAGCGCCGTTTTAAACTTAAGGCTTTGCCTTGTGTTGGAGGTAGCCTACTCTTACTGAGTGGGCTCCGCCCAAAATTTCAGGCGCTGTTTCGCGGTCGGCTTGCGTAAAAAGCATGTTCGGTTGGCGTAGACGGTAGCCAGTACAAACGAACCTTTGGCCTCGAATCAGGTGAGGATACCCGCTGAACTTAA
>09b6b3f1f39bad05afa374b03a18f0c1
AACGCACATTGCGCCCTTTGGTATTCCTTAGGGCATGCCTGTTCGAGCGTCATTTCAAAATTCAAGCTCAGCTTGGTGATGGGCGTCTGTCCCGCCTCAGCGCGCGGACTCGCCTCAAAAGTAGTTGGCAGCTCCCTTATCGGCACTGAACGCAGCAAATTTGCGGGACGCACCGAAGAAAGGGGCTTACCAGTAAGCAAACCACCCCAGATTGACCTCGGATCAGGTAGGGATACCCGCTGAACTTAA
>09b6cbafcedf3afd67efc03436ddb7db
AACGCATATTGCGCCCTCTGGTATTCCGGAGGGCATGCCTGTCCGAGCGTCATTGCAACCCCTCAAGCCCGGCTTGTGTGTTGGACCCCGTCCCCCGTGGACAGGCCCGAAATGCAGTGGCGACATGGCGATCTGAAAGTCCTGAGTGCATGGGAATCTTTTCTCACTCGAGGGACGCGGTCGACCGTGGCTGCCGAACAACCAATTTTTCTAAGGTTGACCTCGGATCAGGTAGGAGTACCCGCTGAACTTAA
>09badb4b97a14bb111707144d7295f7a
AACGCACCTTGCACCCTCTGGTATTCCGGAGGGTATGCCTGTTCGAGTGTCATGTCAATCATCATCCCGCCGGGTCCTGCCCGGCGGAGTTGGAATTGGGCGCTGCCATCCCGGCTCGCCTCAAATGCATCGGTGGCACACCTTGCCCACTGGTCGGCGTAATACGTTTCGTCGCGACGTGGAACGGGGAGCTTCCTTGAAACCGCCCCTCGGGGAATGTACGATTGACCTCGGATCAGGTAGGACTACCCGCTGAACTTAA
>09bde73e02bf5e039b803388baf83d33
AACGCACATTGCGCCCGCCAGTATTCTGGCGGGCATGCCTGTCCGAGCGTCATTTCAACCCTCGAACCCCTCCGGGGGTCCGGCGTTGGGGATCGGGAACCCCTAAGACGGGATCCCGGCCCCGAAATACAGTGGCGGTCTCGCCGCAGCCTCTCATGCGCAGTAGTTTGCACAACTCGCACCGGGAGCGCGGCGCGTCCACGTCCGTAAAACACCCAACTTCTGAAATGTTGACCTCGGATCAGGTAGGAATACCCGCTGAACTTAA
>09bf1ebb066bcf261a54b302416f64cd
AACGCACATTGCGCCCCTTGGTATTCCGGGGGGCATGCCTGTTCGAGCGTCATTTCAACCCTCAAGCCTAGCTTGGTCTTGGGCTCTGCCGGCAACGGCTGGCCTTAAAATCAGTGGCGGTGCCATCGAGCTCTACGCGTAGTAATTAAACCCTCGCGTGTGAGTCTTGGTGGATGCTTGCCAGCAACCCCCAATTTTCTATGGTTGACCTCGGATCAGGTAGGGATACCCGCTGAACTTAA
>09bfa33d6d45bef7d4881fc7d1fa925f
AACGCATATTGCGCCCCTTGGTATTCTGGGGGGCACACCTGTTCGAGCGCCATTTCAACCCTCAAGTTTTTAACTTGGTGTTGGGTGAGGTCCCTTTCTGGGACCCTCCCTTAACCCGTAGGCGGTCATCATCCGTACTCCTCTAGCGTAGCAGGCTCATGGCACTCGCTAAGGGATGGGGTGAAGACCATGCCTTTTTACAAAACAATCAAAAGGTTTGGCCTCGAATCAGGTGGGGATACCCGCTGAACTTAA
>09c30d31a2a22e83349633bd46bc3ae4
AACGCACATTGCGCCCCTTGGTATTCCGAGGGGCATGCCTGTTCGAGCGTCATTACAACCCTCAAGCTCAGCTTGGTCTTGGGCTCCGCCGCTCACCCGGCAGGCCCTAAAATCAGTGGCGGCGCCGCCGTGGCCCTGCGCGTAGTAAACCTCCTCGCTACAGGGACCCGGCAAACGCTGGCCAGCAACCCCTAACCCTCTACGTTTGACCTCGGATCAGGTAGGGATACCCGCTGAACTTAA
>09c3bee2efc47e5e7b07b94e213323b6
AACGCACATTGCGCCCGCCAGTATTCTGGCGGGCATGCCTGTTCGAGCGTCATTTCAACCCTCAAACCCTCGGGTTTGGTGTTGGGGATCGGATTGACTTGTCAATCCGTCTCCGAAATCTAGTGGCGGTCTCGCTGCAGCCTCCATTGCGTAGTAGCTAACACCTCGCAACTGGAACGCGGCGCGGCCATGCCGTTAAACACCCAACTTCTGAATGTTGACCTCGGATCAGGTAGGAATACCCGCTGAACTTAA
>09c46692f7e6015176b5ed231f6d049e
AACGCACCTTGCACCCTCTGGTATCCCGGAGGGTATGCCTGTTTGAGTGTCATTAATCTCTCAACGCAAGAAAACTTTTCTTGTGCTTGGATAGTGAAGGTTTTGCTGGCGCAAATAACTGTCAGCTCCTTTTAAATGCATTAGCAGAGCAGTGTAGGACTGGCCTCAGTTTGATAAGAAAAGTTTATCTATGCTGTCGCTAGATTTCCTCTGTGTTCAGCTTCAAACTGTCTTCGGACTGTCTCTCTTGAGGCAAAATAATTCATTGATCGACCTCAAATCAGGTAGGACTACCCGCTGAACTTAA
>09cbf347b5187be8b2295570c7417b81
AACGCACATTGCGCCCGCTGGTATTCCGGCGGGCATGCCCGTTCGAGCGTCATTTTAATTCCTTCCCAGAAAGGAGCTTCTGTTTCCACAGAGGTTTCTGTCAGGGGTGTTGGCACCTGTCGCCGCCTAGGCGACCAGAGCCCAAATGCAGTGGCGGACGCGCAAGCGGCCCCTAGCGCAGTAGCAAACTTCGCTTAGGAGGCTCGTAGCAGCGGACCACAGCCTAACAGCAAAGCTCTTTTGTTTTGCAACAAAAACTTGACCTCGGATCGGGTAGGACTACCCGCTGAACTTAA
>09cc83930156f12faf97f522deb4d61f
AACGCATATTGCGCCCTTTGGTATTCTGAAGGGCATGCCTGTTCGAGCGTCATTATCACAGTATCAAGCTTGGCTTGTAGTTGGGCCCTGTGTCACCGGGTGACAGGTCCGAAAGGCAATGACGGGTGTCATGCAGACTCTATATGCAACGAGCTTGTCACAGCACGCATCTAGTGGTTGTGTGGCCCCGTGCTCCCCCTTTATTTCTCCAGGTTGACCTCGGATCAGGTAGGAATACCCGCTGAACTTAA
>09ccdbc6dd7c563198bf892c01301743
AACGCATATTGCGCCCCTTGGTATTCCTTGGGGCACACCTGTTCGAGCGTCATTTCACCAATCAAGCCTCGCTTGGTTTTGGGCGATGCGCAAGTCGCACGCCTCAAATGCCCCGGCCGAGCAGTCTCTCACCCGGCGTCGTGGAAACATACCGCTACGGAGACGAGACCTGCCCGCGCCGCAGAATAACCTCTCAAAGGTTGACCTCGGATCAGGTGGGGATACCCGCTGAACTTAA
>09d011638840531975cf4b11da3e8c96
AACGCACATTGCGCCCGCCAGTATTCTGGCGGGCATGCCTGTTCGAGCGTCATTTCAACCATCAAGCCCCGGGCTTGTGTTGGGGACCTGCGGCTGCCGCAGGCCCTGAAAACCAGTGGCGGGCTCGCTGTCACTCCGAGCGTAGTAGTTACATCTCGCTCAGGGCGTGCTGCGGGTTCCGGCCGTTAAACCCCCCATTTTACAAGGTTGACCTCGGATCAGGTAGGAAGACCCGCTGAACTTAA
>09dd0ecf551fa4e642cc8ac6499d5560
AACGCACATTGCGCCCCCTGGTATTCCGGGGGGCACGCCTGTTCGAGCGCCATTACAAACCTCAAGCCTTGCTTGGTGATGGGTCCCGCCCGCGCGGCGGGCCCGAAACTCGTGGGCGCCCCAGGCCGGACTCCAAGCGTAGCAAAACCCTCGCTTGTGGATGACCGGTCAGAGGCCGCCCCGGACCCCTTATTTTTCAATGGTTGGCCTCGGATCAGGTGGGGATACCCGCTGAACTTAA
>09e0b568c783ee19f8b4274853f47342
AACGCACATTGCGCCCGCTAGTATTCTGGCGGGCATGCCTGTTCGAGCGTCATTTCAACCATCAAGCCCTAGGCTTGTGTTGGGGCCCTGCGGCCGTCCGCAGCCCCCGAAAAGCAGTGGCGGGCTCGCTGTCACACCGAGCGTAGTAGTATATCTTCGCTAGGACGTGGTTGTGGGTTCCGGCCGTGAAACACCCAAACTTATCAAGGTTGACCTCGGATCAGGTAGGAATACCCGCTGAACTTAA
>09e2fadf8f1bb82ec279fda7c35de55f
AACGCACATTGCGCCCCGTGGTATTCCGCGGGGCATGCCTGTTCGAGCGTCATCGCAACCCTCAAGCGCGCAGCTTGGTGTTGGGCCACGCCGCTAGCGGCCGGCCCCAAAGCCAGCGGCGGCGGCGCCGGGGCCCTGAGCGTAGTAGAAACACCCCGCTCCAGGGCACGGCGGCCGCCTGCCGGACCCCCCCGTCCTCGTGGTTTGACCTCGGATCAGGTAGGGCTACCCGCTGAACTTAA
>09e5b37a3dd3c5b398f54ffbea0f3716
AACGCACATTGCACCCTCTGGTATTCCGGGGGGTATGCCTGTTCGAGCGTCATTACAACCCTCAAGCTCTGCTTGGTATTGGATGTCACCCTTGTGGTGCATCTCAAAATCAGTAGCGGTGCCTTTTGGCCTCAAGTGTAGTAAAATTTCTCGCTTCGGAGGTTCAGATGTGTGCTTGCTAGTAAAACATATTTCTTTAATGGTTGACCTCGGATCAGGTAGGGATACCCGCTGAACTTAA
>09e9c8cdaa5ea2cbf70831cc8201b73b
AACGCACCTTGCGCTCCTTGGTATTCCGAGGAGCATGCCTGTTTGAGTATCATGAAAATTCTCAACCTTTGTTTGCATCTGTGATCAAGGTTGGATTGTGGGAGACTTTTGCAGGCTTCAATCGAAGTCTGCTCTCCTGAAATGTATTAGCAGAGTTGCATGAACAGCTTTGGTGTGATAATCATCATCTATGCCATGGGCTGTGAAAGCGAGTTTTGCCTTCCAATCAATATATCATATTCATGACTTTTTGATCTCAAATCAGGTAGGACTACCCGCTGAACTTAA
>09f23f01104b3dd836b5de778551132b
AACGCATATTGCGCCCCCTGGCATTCCGGGGGGCACACCTGTCCGAGCGCCGTCGCAACACTGAGGCTCAGCCTTGCGTTGGTGGCCGGCCCGCCCCCTTTAAAACGGGGTGGGCCGCCTCCGAAACCACGACGGCGCCGCACCGCGGCCGACGATGCGCAAAAAGCAGACGAGCGGCGAGCGGGGTAGTCGGCGGCCAGTTTTTATTATCATTAGCTTGGCCTCGGATCAGGTGGGGATACCCGCTGAACTTAA
>09f5e5d8056fdcc85e6a081c412ffaf8
AACGCACATTGCGCCCGCCAGCATTCTGGCGGGCATGCCTGTCCGAGCGTCATTTCAACCCTCAGGGCCCCCCTTCGCGGGGCGGGACCTGGTGTTGGGGTCCGGCCGCCCTGCGCGCGCCGCCCCCGAAATGCAGTGGCGACCTCGCCGCAGCCTCCCCTGCGTAGTAGCACAACCTCGCACCGGAGCGCGGAGACGGTCACGCCGTAAAACGCCCAACTTTCAAGAGTTGACCTCGGATCAGGTAGGAATACCCGCTGAACTTAA
>09f60678f79417dc28ff770aff3b1b4c
AACGCATATTGCGCCCTTTGGCATTCCGAAGGGCATGCCTGTTCGAGCGTCATTTACACCCCTCGAGCCATTCGGCTTGGTGTCGGAAGGTTTGGTTTTGGTGACAAAACCCCTCCTAAAGTTAATGACGGCGGCCTGTGGAACCCCCGGTACACTGAGCTTCTTAACTGAGCACGTATCGGTCGTTAAAAGGGTGGACAGGACCCCGGTCTTCAACGGGAAAATCTCTTTCCAACAAGGTTGACCTCGGATCAGGTAGGGATACCCGCTGAACTTAA
>09fd1493581e237f1696b4f728cbd538
AACGCACATTGCGCCCACCAGCACTCTGGTGGGCATGCCTGTTCGAGCGTCATTTCAACCCTCAGGCCCGGCCTGGTGTTGGGGCCCTGCGCACCGCAGGCCCCGAAATGCAGTGGCGGACACGCCGGATCTCCGAGCGCAGTAATCTCTCTCGTTCTGGACGGCCCGGCGCTGGCTTGCCTCGCACACACTTTTGCAAGGTTGACCTCGGATCAGGTAGGAATACCCGCTGAACTTAA
>0a0f389295949499d32b11ca3c1ea13c
AACGCATATTGCGCCCTCTGGTATTCCGGGGGGCATGCCTGTTCGAGCGTCATTAATACCCTCAAGCATAGCTTGGTATTGGGCTTTTTCATCTTTTGATGGGCCTAAAAATTAGTGGCGATGCCCTAGGCCTTTCAAGCGTAGTAATTTTCTCGCCTTGATTTAAAGGTTTGGATGGGATCATCTGCCAAAAAAATAACATCCAAAAGGTTGACCTCGAATCAGGCAGGAATACCCGCTGAACTTAA
>0a104a5b2cb7f2f7f9a8a03b043553b0
AACGCACCTTGCACCCTTTGGCATTCCGAAGGGTATGCTCGTTTGAGTGTTATTGTACTCTCACACTCTCCAATCTTTTCGATGGGGAGCGGTGGACTTGGGTGTTGCTGCTTCACTGTGGCTCACCTCAAATGTGTTAGTGCAACTCCTTGGTTGGACATAGTACGGCATGATAAGTATCTTTGCCGGCACCTCACAAGAGGGTGGCCAATTGGGAGCTCTGTGCTTCAAACTGTCTTTGGACAATCTCCTGACAACTTAACCTCAAATCGAGTAGGATTACCCGCTGAACTTAA
>0a14b4d1c7c416068a2f82bd8972abb2
AACGCACATTGCGCCCCCCGGGATCCCGGGGGGCATGCCCGTCCGAGCGTCGCGAAGCCCCCTCAGGCCGCCCTGTGTGGGATGGCCCGGTGATGGGTGCCTCGTCGGGGGCTGCACAGCTGCCCGACCCACCCTGAAGGCATCGGCAGCATGGCGCTGGCCCGCTGCGAAGCAGAGCCTGATCGCAGTGGTGCCTGGCGACCCGTGCCTGCCGTGGACGACGGACCCGAACGACACAGTGTCGACCTCGGATCGGGCAGGAGTACCCGCTGAACTTAA
>0a1816ee67c50224cdf9450b7b72e4f0
AACGCACCTTGCGCTCCTTGGTATTCCGAGGAGCATGCCTGTTTGAGTGTCGTGAAATTCTCAACCTTTCGTACTTTCACAAGTTCGTTAGGCTTGGATTATGGGAGTTGCTGGTTTTTCCGCAATCAGCTCTCCTTAAATGCATTAGCAAAATCTCTGCTGACCATCTTTGGTATGATAATTATCTATACCATTGAGAATCAGCTTTCCGCCTTGGAAGGGTTTTGCTTCTAATCGTCTTTGCAGACAACTTGACAATTTGACCTCAAATCAGGTAGGACTACCCGCTGAACTTAA
>0a18e1474fb7545e917b3f1f816798db
AACGCACATTGCACCCTCTGGTATTCCGGGGGGTATGCCTGTTCGAGCGTCATTTCAACATCAAGCACTGCTTGGTATTGGATGCAACTTGCTTGTGGTGCATCTTAAAAGCATTGGCGGGTAGCATTGAGCTTCTAGTGTAGTAAATTTCTCACTCTGGAGCTTAGATGCCTGCCTGTTAGAACTATTATTTCAGAGGTTGACCTCGGATCAGGTAGGGATACCCGCTGAACTTAA
>0a1e0ac25e774a445959030813884c81
AACGCACATTGCGCCCTTTGGTAGCCCAAAGGGCATATCTGTTCGAGTGTCATTTACCTCTTCAAGCTCTGCTTGGTGTTGGGTGCTTGCCTTGCTAGGCTCACCTTAAAGAGATGAGTGCTTGCGAAGCCCGTAAGTAGCGGAGTAGAATCTGCTTCCTGGGGGCTGTTCGGGGCACTGTAAACCTATTTTCACCTTTTGACCTCGGATCAGATAGGGATACCCGCTGAACTTAA
>0a1fe6eb1d7b23f11707a9141f9df3f4
TTGAACGCACATTGCGCCCCTTGGTATTCCGAGGGGCACACCTGTTCGAGCGCCGTTTTAAAACTAAGGCTCAGCCTTGCGTTGACCAATTCCCGGATGGGAACGGTCGAAAAACATGAAGACTCCAAAGATGGAAGCAGTACGCAAAAGTATTCGTGACCAGCCTTTTGGGTCTTGATTTTTCTCAAGTATGGCCTCGGATCAGGTGGGGATACCCGCTGAACTTAA
>0a2442c6caa40a74a8be8fae18ecdae7
AACGCACATTGCGCCCACCAGTATTCTGGTGGGCATGCCTGTCCGAGCGTCATTTCAACCCTCAGGCCCGGCCTGGTGTTGGGGATTGGCTTCGCAGCCAGCCCCGAAATGCAGTGGCGGCCCTCCGCAACTCCTCTGTGTAGTAGTGATACCCGCATTGGATAGTGGTTGCGCCTCGCCGTAAAACCTCCAACTCTTCAAGGTTGACCTCGGATCAGGTAGGAATACCCGCTGAACTTAA
>0a251c5eba360f887dadb71bdf7cc377
AACGCACATTGCGCCCCCTGGCATTCCGGGGGGCACACCTGTTCGAGCGCCATTTCGACCCTCAAGCACAGCTTGGTGTTGGGCACGGTCCTGCGGGACCGGCCCGTAACTCGTAGGCGGCCGCCGCCCGCGCCCCCAGCGTAGCAAGCTCACGCGTTCGCTCGGGGACGGCGCGTCTGGACCGCCAGACAATTTTTTCAAGGTTTGGCCTCGGATCAGGTGGGGATACCCGCTGAACTTAA
>0a26e62d999298d5742f52ac0601bb19
AACGCACATTGCGCCCCTTGGTATTCCGAGGGGCATGCCTGTTCGAGCGTCATTTCAACCCCTCAAGCTCTGCTTGGTGTTGGGCATCGCCGTTTTCGCGGCGGGCCTCAAAATCAGTGGCGGTGCCGTCCGGGCTCTAAGCGTAGTAACATCTCTCGCTCTGGAGACCTGGCGGTTGCTTGCCAGCGAAACCCCCCAATTTCTCAAAGGTTGACCTCGGATCAGGTAGGGATACCCGCTGAACTTAA
>0a29d5f51a98685bad80dc3596e85d9c
ATCGAATCTTTGAACGCACATTGCGCCTCTCTCCACGGGAGGCATGCCTGTCTGAGCGTCATTACAACCGATAGGCCCCTCGAGGGTCTGTGTTGGGCCTCGCGTGTCCGCGCGTCGCCTCAAAGGCATCGGTCGTACTAGCGGACGTGATCCATTAGGACTTGACACCGTTAGGGGACCCTAAATCTAAGACTTGACCTCAGATCAGGTAGGGACACCGCCTGAACTTAAGCATAT
>0a2c3e75f8f077fde12b674860c5eb52
AACGCACCTTGCGCTCCTTGGTATTCCGAGGAGCATGCCTGTTTGAGTGTCATTAAATTCTCAACCCCTCCAGTTGTGATGGGGCTTGGATATGGGGGCTTGCGGGTCTTTACTGATGTAAAGGTCAGCTCTCCTGAAATACATTAGCGGAACCGTTTGCAGTCCCGTCACTGGTGTGATAATTATCTACGCTGTGATGGATTGCTCTCTGACTAGTTCAGCTGCTAATCGTCCGTTATGGACAATGTTTAATGAACTTCTTGACCTCAAATCAGGTAGGACTACCCGCTGAACTTAA
>0a3129ad853a277f019519bfec62b1a4
AACGCACATTGCGCCCGCCAGTATTCTGGCGGGCATGCCTGTCTGAGCGTCATTTCAACCCTCATGCCCCAGCGGTGTGGTGTTGGGGATCGGCCTGAGCTAACGCCCGGGCCGTCCCCTAAATCTAGTGGCGGACTCGCCGTAGCCTCCTCTGCGTAGTAGTGATATTTCGCACCGGAGAGCGGCGAGCCCCTGCCGTAAAACCCCAACTTCTAAGGTTGACCTCAGATCAGGTAGGAATACCCGCTGAACTTAA
>0a3348c57e3941311d2eb10c523432b4
AACGCATCTTGCGCTCCTTGGTATTCCGAGGAGCATGCCTGTTTGAGTGTCATTAAATTCTCAAACCACACTTGTTTTGTGGCTTGGATAGTTGGGTGTTGCCTGCTTTTAATACAAGTAGGCTCTCCTTAAATATATAAGTGGCATTTTTAGAAACTTGTTAGGTGTTGTAAATTATTAATACATCTATTGTTTCTGAATAATACTGCTTCTAACCAACCCTTTCTTTGATGATTTTGACCTCAAATCAGGTAGGACTACCCGCTGAACTTAA
>0a34fab4e0a49bd3e62ae514c5dce63e
AACGCATATTGCGCCCTTTGGTATTCTGAAGGGCATGCCTGTTCGAGCGTCATTATCACCGTATCAAGCTTGGCTTGTTGTTGGGCCTTGTGTCACTGGGTGACAGGTCCCAAAGACAATGACCGGTGTCATACCGACTCTGTATGCAACGAGCTGATCACAGCACGCATCTAGTAGTTATATGGCCCCGTTCTCGTACCTTTATTTCTCCAGGTTGACCTCGGATCAGGTAGGAATACCCGCTGAACTTAA
>0a368f28fa1de2d22072f2737bb49dfc
AACGCATATTGCGCCCTTTGGTATTCCGAAGGGCATGCCTGTTCGAGCGTCATTATCAACCATCAAGCCTGGCTTGTCGTTGGACCTCTTTTGCGGTTGAAATATGCCGTAGGTCCGAAAGATAATGACGGTGTCATGTTTGACCCTAGATGCAACGAGCTTTTTAATAGCACGCATTGAAGTGGTCGACCGACCCGGTCTTAACCATCATTTTTTCTAAGGTTGACCTCGGATCAGGTAGGAATACCCGCTGAACTTAA
>0a36ad658cc8f72b3b6eb297cbb7758c
AACGCACATTGCGCCCACTGGTATTCCGGTGGGCACGCCTGTCCGAGCGCCATTACACCCCCCAAGCTTTGCTTGATGTTGGGCGATGCCTAGGCACGCCCCAAACTCCTGGGCGCCTGCCGCCGGCCGCTAGCGTAGCAAAACCACTCGCTCGCGTGTCCGTCGGGAGGCCGCCCCTGAACTTCAACTACAAAGTTTGGCCTCGGATCAGGCGGGGATACCCGCTGAACTTAA
>0a4316149bdbc79124983fd30152df46
AACGCATATTGCGCCCTTTGGTATTCCGAAGGGCATGCCTGTTCGAGCGTCATTATCAAAGTATCAAGCTTGGCTTGTCGTTGGGCTCTTTGTCACCTGGTGACAGGTCCAAAAGATAATGACCGGTGTCATAAAGACTCTATATGCAACGAGCTTATAACAGCACGCATCTAGTGGTCAATACGGCCCGGTTGTGACCCCTTTGTTTCTCCAAGGTTGACCTCGGATCAGGTAGGAATACCCGCTGAACTTAA
>0a458c8d9c4aafd2cc1a16a2efeb6773
AACGCACATTGCGCCCGCCAGTATTCTGGCGGGCATGCCTGTCCGAGCGTCATTTCAACCCTCGAACCCCCTCGGGGGTCCGGCGTTGGGGATCGGGGACCCCTAAGACGGGATCCCGGCCCCGAAATACAGTGGCGGTCTCGCCGCAGCCTCTCCTGCGCAGTAGTTTGCACAACTCGCACCGGGAGCGCGGCGCGTCCACGTCCGTAAAACACCCAACTTTCTGAAATGTTGACCTCGGATCAGGTAGGAATACCCGCTGAACTTAA
>0a48c285eb98aa9bd6e52d2631b2c098
AACGCACATTGCGCCCTTTGGTATTCCGAAGGGCATGCCTGTTCGAGCGTCATTTCAAACCTCAAGCTTCTGCTTGGTATTGGGCCTCGTCCGCCTAGGACGTGCCCGAAACTCGTAGGCAGTGGTGTCCATCTCCCAGCGTAGTCAAATTCTATCCGCTTCGGAGCTTTAGGCACTGCCCGCCGAACAACCACTATTTTTCTATGGTTTGACCTCGGATCAGGTAGGGATACCCGCTGAACTTAA
>0a49e0dca8d5bfe86f162c7a99796a90
AACGCACCTTGCGCTCCTTGGTATTCCGAGGAGCATGCCTGTTCGAGTGTCGTGAAGCTCTCAACTCACTTCTTTTGTTAAAAAGGAAGTGCAGCTTGGACTTGGAGTCTGTCGGCGTGAGTCGACTTCTCTGAAATGCATTAGCCCTACTGCAGATAAACGATGGGTAACAGTGTAGTAATCTTTTGATCGTCGCTGTGTCCGTTCCCCTTCCGCGGTTGGCTCACAAAGTAAAAGCAGAAGTCAATCTTCTCTTTTTTTCAATCTTTTGACCTCGAATCAGGTAGGACTACCCGCTGAACTTAA
>0a56d1a1ef16bbd09d5b310484a9a260
AACGCACATTGCGCCCCTTGGTATTCCGAGGGGCATGCCTGTTCGAGCGTCATTATCACCCCTCAAGCCTAGGCTTGGTGTTGGGTTTTGGTATACTAAACCTGTACCTAACCCCAAAGATAGTGATGGCATCCTAGAGGGATCCAGTACGAGGAGCTTTTTACGAGGCATGTACTTGGAAGGACTCTATGGGTGACGGTCTACAACCACATATTTCAAGTGTTGACCTCGGATCAGGTAGGAATACCCGCTGAACTTAA
>0a5a3b33862e4afeba8bc768c2b3744f
AACGCATATGGCGCCCCCTGGCACTGCCACGGGGCATGCCTGTTTGAGAATCATTTTCACGCATCCACCATCATCCATTCATCATGCTCACTCGCTGATTGGTGGACGGGGCGGGACATGGACGGTCAGCACTGACTGCCTCGAATGCATGCACGGTGCGTCGTGACGGAATGGCAGCATTGTGGATCGACGAGCGTGCACATCCTTTTTGACAGTGATCTCAAATCAGGCAGGGTCACCCGCTGAACTTAA
>0a5ab023af02b0f9baeb9d7add730be6
AACGCACATTGCGCCCTTTGGCATTCCGAGGGGCATGCCCGTTCGAGCGTCATTTCCACCACTCAAGCCCCGCTTGGTGTTGGGTCACGGGGGCGACCCGGACCTCAACGTCGCCGGCTGGAACGCCCGGATCTCAGCGTTGTGGCAATTGAATTCGCTGCCGGAGACTGGTGGGCAACGCCGCTAAACGTCCATCAAAGGTTGACCTCGGATCGGGTAGGGATACCCGCTGAACTTAA
>0a5f56886c9f4b646ce6b832d8a678ce
AACGCACATTGCGCCCACCAGTACTCTGGTGGGCATGCCTGTCCGAGCGTCATTTCAACCCTCGAGCCTCCTCCGGGAGGCCCGGTGCTGGGACGCTACAGCGCGCTTGCCGTGCTGTAGGCCCCGAAATACAGTGGCGGCCTCGCCGAGACCCCGAGCGCAGTAAACCGTGCACTAGCACAGCGCCTCGCTCAGGGCGTCCGGCGGGTGCCCCGGCCGTTAAACCCCCAACTTACAGAAGGTTGACCTCGGATCAGGTAGGAATACCCGCTGAACTTAA
>0a6a4a2680a9ba2a48b4cb814edcbefe
AACGCATATTGCGCCCTTTGGTATTCCGAAGGGTATGCCTGTTCGAGCGTCATTATCACCGTGTCAAGCTTGGCTTGTTGTTGGGCCCTTTGTCACCTGGTGACAGGTCCAAAAGATAATGACCGGTGTCGTACCGACTCTATATGCAACGAGCTGATCACAGCACGCATCTGGCAGTCTTACGGCCCGGTCTTGACCTCTTTATTTCTCAAGGTTGACCTCGGATCAGGTAGGAATACCCGCTGAACTTAA
>0a6ce5af7b6530e30be59a2574025559
AACGCACCTTGCACCCTTTGGTATTCCGAAGGGTACACCCGTTTGAGTGTCATTGTAACCTCACCACATCAATCTATTGTTGATGTTGTGGACTTGGATGCTGCCGTGTTATGACGGCTCATCTGAAATCTATGAGTGCATCCTGATTTGTGGTGTGTTCGGTGTGATAAATCTTCACCGAGTCGACCTCTGGTCACACCCACTTGACATGGCTCTGTGCTTCCAACAGTCTCCCCCGTGAGACAACTCCTGACAATTTGACCTCAAATCGGGTGGGACTACCCGCTGAACTTAA
>0a757ede3fee5eaeacc9c8f45042fde2
AACGCACATTGCGCCCCTTGGTATTCCATGGGGCATGCCTGTTCGAGCGTCATTTGTACCTTCAAGCTTTGCTTGGTGTTGGGCGTCTTGTCTTTTCTCCTGTGATCAGACTCGCCTTAAAGTCATTGGCAGCCAGTGTTTTTGGTAGTAAGCGCAGCACATTTTGCGTCTTAGTCCTTAAACAGCGGCATCCATATAGCTACTTTTTCACTTTTGACCTCGGATCAGGTAGGGATACCCGCTGAACTTAA
>0a76f0dc4c56ed9ed23b67a3d2006175
AACGCACCTTGCGCCCCTTGGTATTCCGAGGGGCACACCCGTTTGAGTGTCGTGAATACTCTCAACCTTCTTGGTTTCTTTGACCACGAAGGCTTGGACTTTGGAGGTTTATCTTGCTGGCCTCTTTTGAAGCCAGCTCCTCCTAAATGAATGGGTGGGGTCCGCTTTGCTGATCCTCGACGTGATAAGCATTTCTTCTACGTCTCAGTGTCAGTTCGGAACCTGCTTTCCAACCGTCTTTGGACAAAGACAATGTTCGAGTTGTGACTCGACCTTACAAACCTTGACCTCAAATCGGGTGAGACTACCCGCTGAACTTAA
>0a77dcac8763553b0c4b4ee6e328092c
AACGCACATGGCGCCTTCCAGTATCCTGGGAGGCATGCCTGTCCGAGCGTCGTTTCAACCCTCGAGCCCCCGTGGCCCGGCGTTGGGGATCTGCCCAGGCAGTCCCCCAAAACCAGTGGCGGACCCGTTACAGGCCCTTCCCTTGCGTAGTAGCATTCGCCTCGCATCGGGAGCCGGCGGGCTTCCAGCCTCTAAACCCCCATCAAGTCCGCCCCGGCGGCACCAAGGTTGACCTCGGATCAGGTAGGAATACCCGCTGAACTTAA
>0a786fe0519fca8d8a8b6afbd7ef30eb
AACGCACATTGCGCCCTGTGGTATTCCGCAGGGCATGCCTGTTCGAGCGTCATTTCAACCCTCAAGCTCGGCTTGGTGTTGGGCCCTGCCCGTGGTGGCTGGCCCTAAAGATAGTGGCGGTGCCGCCTGGCCCTCAGCGTAGTACAACTCTCGCTCCAGGGTCCGGTGGTGGCCTGTCAGAACCCCCAACTCTATGGTTGACCTCGGATCAGGTAGGGATACCCGCTGAACTTAA
>0a7ef729264a2a20eb7dcdf73e0db14f
AACGCACCTTGCGCTCCCTGGTATTCCGGGGAGCACACCTGTTCGAGTGTCGTGAATCTATCAAGCTAGGATGCTTTTTTGTGCCTCCTGGTTTGGTTTATTGGGCTTTGCCGTGTTCCCTTCATTGGGGAATGGCTGGCCTTAAAAGTATTAGCTGACTCACATGGGGTTGGGTTTTCTACTTGGCGTGATAATAATCTGACCGCTGAGGAAGCATCCCTCTGGGATGCCCAATTTTCATGTGGGTCGCTCCTAATCTGGAGCTTGTAGTAAAGTTCCGTGTTCAACTTTGGCCTCGAATCAGGTGGGACTACCCGCTGAACTTAA
>0a80f52195e6877be133e953470cabc1
AACGCACCTTGCGCCCCTTGGAATTCCGAGGGGCACACCCGTTTGAGTGTCGTGAACATCCTTCAACCTTTCTTGGTTTCTTGATCAAGGAAGGCTTGGACTTTGGGGGTTTTTCATTGCTGGCCTCCCTTGAAGCCAGCTCCTCCTAAATGTATTAGTAGGGTCTGCTTTGCCGATCCTTGACGTGATAAGATGCTTCTACGTCTTGGGTTTCGCACTGTCGCTTTGGACCCTGCTTCTAACCGTCTTGCATTCAGGACAGAGTCATGAACCTTGACCTCAAATCGGGTGAGACTACCCGCTGAACTTAA
>0a8b035587d73f2d6ce9a26e566ec821
AACGCACATTGCGCCCCCCGGTTTCCCGGGGGGCATGCCTGTCCGAGCGTCATTGCCATCCCCTCAAGCTCCGCTTGGCTGGTTGGGCCGGCGTCCACCACGGCGGACGGGCCCGAAAGGCAGTGGCGGCTCCCGGGGACTTGGGTCCTCGGGGCGGTGATGCATGGGTCTCTTCATCCACCGTCCCCCGGGTCATGCCCCGGGAGTCTGTCGAACGATCGGTCTTCCCCTGTAGGTTGACCTCGGATCAGGTAGGGATACCCGCCGAACTTAA
>0a8e8a2d9d9a0e37adb8c5b998007453
AACGCACATTGCGCCCCGTGGTATTCCGCGGGGCATGCCTGTTCGAGCGTCAGTACAACACTCAAGCTCTGCTTGGTATTGGGCCCTGCCGGCAACGGCAGGCCTTAAAATCAGTGGCGGCGCCATCTGGCTCTAAGCGTAGTAATACTCCTCGCTACAGAGTCCCGGTGGATGCTTGCCAGCAACCCCCAACTTTCTAAGTTTGACCTCGGATCAGGTAGGGATACCCGCTGAACTTAA
>0a9015e5b7a83980888a68d6c45f79b2
AACGCACATTGCGCCCCTTGGTATTCCGGGGGGCACACCTGTTCGAGCGCCATTTCGACCCTCAAGCACTGCTTGGTGTTGGGCTTGGTCCCGGGGGACCCGCCCGCAACTCGTAGGCGGCCGGCGCCCGCGCCCCCAGCGTAGCAAGCTCACGCGTTCGCTCGGGGACGGCGCGGCTGGCCCGCCCTAAATTATTCCAAGGTTTGGCCTCGGATCAGGTGGGGATACCCGCTGAACTTAA
>0a9208a42f7727fb966efea094d574d4
AACGCACATTGCGCCCGCCAGTATTCTGGCGGGCATGCCTGTCCGAGCGTCATTTCAACCCTCGAACCCCTCCGGGGGGTCGGCGTTGGGGATCGGCCCTGCCTCTGGCGGTGGCCGTCTCCGAAATACAGTGGCGGTCTCGCCGCAGCCTCTCCTGCGCAGTAGTTTGCACACTCGCATCGGGAGCGCGGCGCGTCCACAGCCGTTAAACACCCAACTTCTGAAATGTTGACCTCGGATCAGGTAGGAATACCCGCTGAACTTAA
>0a92fba1b0d3b55b58474065d229dc5d
AACGCACATTGCGCCCGCCAGTATTCTGGCGGGCATGCCTGTTCGAGCGTCATTTCAACCCTCAAACCCCTGGGTTTGGTGTTGGAGATCGGCATGAGTCCTTCGGGGCGACGCCGTCTCCCAAATATAGTGGCGGTCTCGCTGTAGCTTCCTATGCGTAGTAGCACACCTCGCACTGGAAAGCAGCGCGGCCACGCCGTTAAACCCCCCACTTTCTGAGTTTGACCTCGAATCAGGTAGGATTACCCGCTGAACTTAA
>0a9b28764334af697118f3567f306036
AACGCACATTGCGCCCATTAGTATTCTAGTGGGCATGCCTATTCGAGCGTCATTTCAACCCTTAAGCCTAAGTTGCTTAGCGTTGGGAATCTGCCCTGTATTACGGGGCAGTTCCCTAAAGTTATCGGCGGAGTTAGGGCATACTCTAAGCGTAGTACTATTATTCTCGCTTCTGCAGTTGTCCCGACGGCTTGCCGCTAAACCCCTATATTTTCTAGTGGTTGACCTCGGATTAGGTAGGAATACCCGCTGAACTTAA
>0a9fc02f835bf0c16879ce8318063bee
AACGCACATTGCGCCCCTTGGTATTCCGAGGGGCATGCCTGTTCGAGCGTCATTACAACCCTCAAGCTCTGCTTGGTATTGGGCTTCACCCGCAAGGGCGTGCCTTAAAATCAGTGGCGGTGCCATCTGGCTCTAAGCGTAGTAATACTTCTCGCTATAGTGTCTGGTGGTGACTTGCCAACAACCCCTAATTTTACTATGGTTGACCTCGGATCAGGTAGGGATACCCGCTGAACTTAA
>0aaa07f314cb399c1630057ebf826a94
AACGCATATCGCGCCCTCCGGTATTCCAGAGGGCATGCCTGTCCGAGCGTCATTGCCTTCCCTCCAAGCTCGGCTTGGGTGTTGGGCTTGTTTGTCCCCTGTTCGTCCCACCGTCGGGGAGACGGTGGGGGTTGGGGACAGGCCCGAAAGATAGTGGCGATACCGTGGTCAACCCCCGAGCGTATGGGCTTCTCCCGCTCTAGGGGCTTTGATCGGCATCGGCCGTTCCCTGCAGTGCTCACTCCAGTGGACCTCGGATCAGGTAAGGGTACCCGCTGAACTTAA
>0aae8ab505f267cc5e25d899e0833538
AACGCATATTGCGCCCTTTGGTATTCCGAAGGGCATGCCTGTTCGAGCGTCATTATCACAATATCAAGCTTGGCTTGTTGTTGGGCCCTTTGTCACCTGGTGACAGGTCCAAAAGACAATGACCGGTGTCATATTGACTCCATATGCAACGAGCTTATAACAGCACGCATCTGGTGGTTGTGTGACCCGCTGGAAGCCTCTGGCACCTTTCTTTCTCAAGGTTGACCTCGGATCAGGTAGGAATACCCGCTGAACTTAA
>0ab7530c158c04ff3f32334cfa5e45ee
AACGCACATTGCGCCCCCTGGTATTCCGGGGGGCATGCCTGTCCGAGCGTCATTGCAACCCCCATCAAGCCCGGCTTGTGTGTTGAGCGCTGGCCCCCCAGGGGCCTGCTCCAAATGCAGTGGCGGCGTCGCTCAATCAAGGGTGACCGAGCATATGGGAGACTTATTCTGGATGCTCGCACGCTCCCGGTGAACGCTGGCCTCGAAACACGACCCCTACCAGCTAGGGATCGCTTCCATTCAGGTTGACCTCGGATCAGGTAGGGATACCCGCTGAACTTAA
>0ac97c98f3b2996b8722c77fb9936d54
AACGCACATTGCGCCCGCCAGCATTCTGGCGGGCATGCCTGTTCGAGCGTCATTTCAACCCTCGACCCCTCCTCGCGGGGGTCGGCGTTGGGGGACGGCAGCACGCCGCCCCCGAAATACAGTGGCGGCCCGTCCGCGGCGACCTCTGCGCAGTCACACCACTCGCACCGGGACCCCGACGCGGCCACGCCGTAAAACACCCAACTTCTGAACGTTGACCTCGGATCAGGTAGGACTACCCGCTGAACTTAA
>0ad1d097cc48c6b9c15c59c773d6962a
AACGCACATTGCGCCCCTTGGTATTCCGAGGGGCATGCCTGTTCGAGCGTCATTATCACCCTTCAAGCTTTGCTTGGTGTTGGGGCATGCCATCACAGGCAGCCCTTAAAATCAGTGGCAGTAACCATTAGGCTCTAAGCGTAGTAATTCTTCTCGCTATAGCGTCTGGTGGTCGCGCGCCCAAACCCCCCATTTTTCATGATTGACCTCGGATCAGGTAGGGATACCCGCTGAACTTAA
>0adb7202000739292f808d813fc1b56d
AACGCACATTGCGCCCCTTGGTATTCCGGGGGGCATGCCTGTTCGAGCGTCATTACAACCCTCAAGCTCTGCTTGGTGTTGGGCGTCACCAGCCTTGGTGTGCCCTAAAATCAGTGGCGGCGCCGTCTGGCTCTAAGCGTAGTACATACTCTCGCTATGGACGCCTGGCGGATGCTTGCCAGCAACCCCTAATTTATCAAGGTTGACCTCGGATCAGGTAGGGATACCCGCTGAACTTAA
>0ade7a9d6e8e5e03e9161f4d058d5f4e
AACGCACATTGCGCCCGCCAGCATTCTGGCGGGCATGCCTGTTCGAGCGTCATTTCAACCCTCGCAGCCCATCTGGGCAGCGGTGTTGGGGACCGGCACCACCGGCGAAGCCCTTAGGGGCCCAGCCGGCGCCGCCCCCGAAATACAGTGGCGGTCTCGCTGCAGCCTCCCTTGCGTAGTAGCACACCTCGCACCGGAGCGCAGCGCGGCCACGCCGTAAAACCCCCGACTTTCTGAGTTTGACCTCGAATCAGGTAGGAATACCCGCTGAACTTAA
>0ae3b7f4da60ee26c6e16678b2ff7a2e
AACGCACATTGCGCCCTTTGGCATTCCGAGGGGCATGCCTGTTCGAGCGTCATTACACCACTCAAGCCTGGCTTGGTATTGGGCGGTAGGGCTCCCCTACGCCTCAATTTCATCGGCTAGACGACCCGTATCTCAGCGTTGTGGCATTCAATTCGCTAGGGGAATGGGTGGTCTGCGCCGTTAAATTTTCCATTTAAGGTTGACCTCGGATCAGGTAGGGATACCCGCTGAACTTAA
>0ae869c1b266bafe4320f88a26b70b66
AACGCACATTGCACCCTCTGGCATTCCGGAGGGTATGCCTGTTCGAGCGTCATTATAGCCCTCAAGCACTCTGCTTGGAGTTGAGCGCCGCCGGTTCGCGGCGCGCTCTAAAATCAGTGGCGGTGTCGGACGGCCCCGAGCGCAGTAAATCTCTCGCTTTGGGGGTCTGGACGAAGCCTGCCAGAAGCGATCACGCCAAGAGGTTGACCTCGGATCAGGTAGGGATACCCGCTGAACTTAA
>0aefda17ba25d73362e601cbb7a9393a
AACGCACATTGCGCCCGCCAGTATTCTGGCGGGCATGCCTGTTCGAGCGTCATTACAACCCTCAGGCCCCCGGGCCTGGCGTTGGGGATCGGCGGAGCCCTTTGCGGGCACACGCCGTCCCCCAAATACAGTGGCGGTCCCGCCGCAGCTTCCATCGCGTAGTAGCTAACACCTCGCGACTGGAGAGCGGCGCGGCCACGCCGTAAAACACCCAACTCTTCTGAAGTTGACCTCGAATCAGGTAGGAATACCCGCTGAACTTAA
>0af1f364d69c2b2118971a3fd648c71b
AACGCACATTGCGCCCCTTGGTATTCCATGGGGCATGCCTGTTCGAGCGTCATTTACACCCTCAAGCTCAGCTTGGTGTTGGGCGTCTGTCCCGCTTCGTGCGTGGACTCGCCCCAAAGGTATTGGCAGCGGTCCTTGCCAGCTTCTCGCGCAGCACATTGCGCTTCTCGAGGCTGGCGGATCGGCGTCCATCAAGCCCACTTCCACAGTTTGACCTCGGATCAGGTAGGGATACCCGCTGAACTTAA
>0af26bdf2015f179d16e686df26b6d28
AACGCATATTGCGCCCTTTGGTATTCCGGAGGGCATGCCTGTTCGAGCGTCATTTTCACCGTATCAAGCGTGGCTTGTGGTTGGGCCCTTTGTCACTTGGTGACAGGTCCGAAAGACAATGACTGGTGTCGTACCGACGCTGTATGCAACGAGCTGATCACAGCACGCATCTGGCAGTTGTGTGGCCCGGTCTGCCCCCCTTTCTTTCTCCAGGTTGACCTCGGATCAGGTAGGAATACCCGCTGAACTTAA
>0af4b6805825d48f524ee15da946b231
AACGCACATTGCGCCCTCTGGTATTCCGGAGGGCATGCCTGTTTGAGCGTCGTTTCTCCCTCAAACCGCTGGGTTTGGTGTTGAGCAATACGACTTGGGTTTGCTTGAAAGACGGTAGTGGTAAGGCGGGATCGCTTTGACAATGGCTTAGGTCTAACCAAAAACATTGCTTGCGGCGGTAACGTCCACCACGTATATCTTCAAACTTTGACCTCAAATCAGGTAGGACTACCCGCTGAACTTAA
>0af4e2f9b1653f644aa8239aef6cc0b1
AACGCACCTTGCGCCCCTTGGTATTCCGAGGGGCACACCCGTTTGAGTGCCGTGAAAACCTCAACCTCCTTGGTTTCTTCTGGAGACCAAAGGAGGCTTGGACTTTGGAGGCCTTTGCTGGCATCCCTGCCAGCTCCTCTCAAATGAATTAGCGGGGTCCTCTTTGCCGACCCTTGACATGTGATAAGATGCTTCCGTGTCTCGGTTTCTGGCTCTGTTGCCTTTGGGACCCGCTTCTAACCGTCTAGGTCGAGACAATGTTCGAGCTCGTCTCCCTTCTCGGGAAACCTTCTCGACCCCACGAACCCTTGGCCTCAAATCGGGTGAGACTACCCGCTGAACTTAA
>0af5e0143c85d77cfd57f5ad48c5bddd
AACGCACATTGCGCCCCTTGGTATTCCGAGGGGCATGCCTATTCGAGCGTCATTATCACCCCTCAAGCTCAGCTTGGTGTTGAGGCCTGCTGTGAAGGCAGCCTCTAAAAGCAGTGGCAGTGCTGTCAGGCTCTAAGCGTAGTAATCTCTCTCGCTACAGACACCTGATGGACACTCGCCAGAACCCCCCATCTTTTAATGATTGACCTCGGATTAGGTAGGGATACCCGCTGAACTTAA
>0af6221d031abde22656560cbd0ad4b3
AACGCACATTGCGCCCCCCAGTATTCTGGCGGGCATGCCTGTTCGAGCGTCATTTCAACCATCAAGCCCTGCTTGTGTTGGGGTCCTGCGGCTGCCCGCAGGCCCTGAAAACCAGTGGCGGGCTCGCTAGTCACACCGAGCGCAGTAGCACATCTCGCTCAGGGCGTGCGGCGGGCTCCAGCCGTTAAAGCACCCACCTTTCGCAAGGTTGACCTCGGATCAGGTAGGAATACCCGCTGAACTTAA
>0af68ceec9e83505078fba23ac880e2b
AACGCACATTGCGCCCCTTGGTAGTCTGGGGGGCATGTCTGTTCGAGCGTCATATCACCCTCAAGTCATCATTTATCAATGGTTGATCTTGGTTTTGAGGTGTGGAGTGTTACCACTCCAGCTCTAAAGTTGTACGATATGCAGTCCGTGTTAAACCCTGAACATGATAACATTCTTTTGTTGTTGATGGCTCTTAACACTGGACTAGCCTTTCAATCTCGAATTTTGACCTCGGATCAGACAAGGATACCCGCTGAACTTAA
>0afce43a2ead35d045657d9e12fa84e5
AACGCACATTGCGCCCATTGGTATTCCGATGGGCATGCCTGTTCGAGCGTCATTATCCTCTCTCCAGCCTCCGGGTTGGGTGTTGGACCGAGTTGGGGGCAACCGCAACTGGTCTCAAAGACAATGACGGCGTCCGTGGGACCCTCTTCGCAACGAGTCTTTCGAGGCACGCGGGGAGTTGCAAGGTCCCGTCGGGCCGGTCTATACCTTTGTATTTTTCTCAGGTTGACCTCGGATCAGGTAGGAATACCCGCTGAACTTAA
>0b0ad42185601bca25a648e1f9460856
AACGCACATGGCGCCTTCCAGTATCCTGGGAGGCATGCCTGTCCGAGCGTCGTTTCAACCCTCGAGCCCCCGTGGCCCGGCGTTGGAGATCTGCCCAGGCAGTCTCCGAAATCCAGTGGCGGACCCGTTACAGGCCCTTCCTTTGCGTAGTAATACTGCCTCGCATCGGGAGCCGGCGGGCTTCAGCCTCTAAACCCCCAGCAAGTCCGCTCCGGCGGCACCAAGGTTGACCTCGGATCAGGTAGGAATACCCGCTGAACTTAA
>0b0f02498e78cbed32f7453c43f7045c
AACGCACATTGCGCCCTTTGGTATTCCACTGGGCATGCCTGTTCGAGCGTCATCTACACCTTCGAGCCCTGCTCGGTGTTGGGTGTCTGTCTGTCCTGCAGACTCACCTCAAATCCATTGGCGGTGGCCCGCCTAGCTTCCTGTGCAGCGCATGCAACTTGCGAGCTGTCGCGGGCCCACATCCACCAAGATCATCGCGATTTGACCTCGAATCAGGTAGGGATACCCGCTGAACTTAA
>0b135440b378bfbc18f12b13aad7dd08
AACGCACATTGCGCCCATTGGCATTCTAATGGGCATGCCTGTCCGAGCGTCATTTCAACCACTCAGGCCTATACAGCCTGGCGTTGGGGCATCTACAGTTAAGCGTAGGCCCTGAAAGATAGTGGCGGTGTCCGCTAGCACTCCGGGCGCAGTACATTTCCTTCTCGCCTAGGACGTCTTGCGGGCTGCCGGCCGTAAAACAATAGCTTGAAGCTTAAAAGGTTGACCTCGGATCAGGTAGGATTACCCGCTGAACTTAA
>0b1a1b61516b13a73c6d9da4db321092
AACGCACATTGCGCCTTTTGGTATTCCGAAAGGCACGCCTGTCCGAGCGCCATTACACCCCCCAAGCATTGCTTGATGTTGGGTCCTGACGTAAGTCAGACCCCAAACTCCTAGGCGCCTCTGCCGGCCGCAAACGTAGCATTGTTACCGTTCTGCGTAGTTGGTAGGGTCTGCCTTGAACGTCTTACGACACCTCAAGTTTGGCCTCGGATCAGGCGGGGTTACCCGCTGAACTTAA
>0b1f9eb2be1d9d9c508399b7b7e741fc
AACGCACATTGCGCCCGCCAGCATCCTGGCGGGCATGCCTGTTCGAGCGTCATTTCAACCCTCAAGCCCCCGCGGCTTGGTGTTGGGGACCTGCGCACCGCAGCCCCCTAAAGACAGCGGCGGGCGTGGCCTGGCACCGAACGTAGTAGACTCTCTCTCGTTCGCGGTCCAGATCGCGCTCCGGCCGGTAAAACCCCATCTTTTACAATGGTTGACCTCGGATCAGGTAGGAATACCCGCTGAACTTAA
>0b21f7def136af9f3e6ef5482ead0cb8
AACGCATATTGCGCCCTCTGGTATTCCGGGGGGCATGCCTGTTCGAGCGTCATTACTACCTTCAAGCTCGGCTTGTGTGTTGAGCATCTGTTTATATGAACAGGCTTGAAATGCAGTGGCGGTGTCGGGTTTGGAGCCCGAGCGTATGGGGCTTCGTCAAACGCTCTGGTGGCCCAGCTCACACTGTCGGTTATATGTTACCACAGTTTGATTGACCTCGGATCAGGCAGGGTTACCCGCTGAACTTAA
>0b2362ac8266a0b17d95c19bcb1ef9d6
AACGCACATTGCGCCCATTAGTATTCTAGTGGGCATGCCTGTTCGAGCGTCATTTCAACCCTTAAGCCTCGGTTGCTTAGTGTTGGGAGGCTACGCCTCGCCGTACCTCCTGAAATATAGTGGCAGAGTCGGCTCACACTCTAGACGTAGTAGCTCCTATCTCGTCTACTGGTTGTGCCGGCCCCTCGCCGTAAAACCCCCCATATCTAAAGGTTGACCTCGGATCAGGTAGGAATACCCGCTGAACTTAA
>0b266b5c0c388f6c3c189f21fa257eda
AACGCACATTGCACCCCCTGGTATTCCAGGGGGTATGCCTGTTCGAGCGTCATTACAACCCTCAAGCCTGGCTTGGTATTGGGTGTCACCATCGTGGTGCTCCCTAAAATTAGTGGCGGTGCCATCTAGCCTCAAGCGTAGTAACACTTCTCGCTTTGGAGGTTAGGGTGTGTGTTTGCCAACAATCACTATTTTTCAAAGGTTGACCTCGGATCAGGTAGGGATACCCGCTGAACTTAA
>0b2f88e5226fb91c0724c741edfc3624
AACGCACATTGCGCCCCTTGGTATTCCGAGGGGCATGCCTGTTCGAGCGTCATTACAACCCTCAAGCATTGCTTGGTATTGGGCTCCGCTGCTCACCCAGCCGGCCTTAAAATCAGTGGCGGTGCCGTTAGGGCCCTGAGCGTAGTAAATATCCTCGCTATAGGGACCTAGTGGACATTAGCCATTAACCCCCATTTTCCAAGTTTGACCTCGGATCAGGTAGGGATACCCGCTGAACTTAA
>0b3b5cfe481359a6e1b8d66ed17f6de5
AACGCACATTGCGCCCCTTGGTATTCCGGGGGGCATGCCTGTTCGAGCGTCATTTCAACCCTCAAGCTCTGCTTGGTATTGGGCCGCGTCGGCAACGACGGGCCTCAAAAGTAGTGGCGGCGCCGGTCGCGTCCTCAGCGTAGTAATTCTTCTCGCTGTTGGGTGCGGGCGGCCGCTGGCCAGCAACCCCAAACTTTCTATGGTTGACCTCGGATCAGGTAGGGATACCCGCTGAACTTAA
>0b4188de5a320f1e1df0113462a5322d
GAATCTTTGAACGCATATGGCACCCTCTGGCCCTGCCAGGGGGTATGCCTGTTTGAGAATCATTCATCCCTTTGGTCACTGGCACGTCCAGGTGGCCGAGACATGGACCTTCACCGCTGATCGTCTTGAATGCATGCACGGCTGCCGTGGCAAGGGAAGCGATTCCGTTGGTGGTGGCAGCCTCCATTGTGCAGTGATCTCAAATCAGGCAGGACTACCCGCTGAACTTAAGC
>0b45decbc088dc3f31a24c5d8af7557f
AACGCACATTGCGCCCGCCAGCATTCTGGCGGGCATGCCTGTTCGAGCGTCATTTCAACCCTCAGGCCCTGCCTGGCGTTGGAGGACTGCGCACGCAGCCTCCCAAAGCGAGCGGCGGCGGCGCCCCGAAACCGAACGCAGTAGTTTTCTCTCGTTCTGGGTCCGGGTCGTTGTCCTGCCGGAAAACCCCCATCTATTCAATGGTTGACCTCGAATCAGGTAGGAATACCCGCTGAACTTAA
>0b50bb3492a8563b9900a5f29adca5b0
AACGCACATTGCGCCCATTAGTATTCTAGTGGGCATGCCTATTCGAGCGTCATTTCAACCCTTAAGCCTCAGTTGCTTAGCGTTGGGACTCTACGACCTATTATAGCGTAGTTCCTTAAAGTTAGTGGCGGAGTTATAGCACACTCTAAGCGTAGTAATTCTCTCTCGCTTCTTGTAGTGGCTATAGTTGCTAGCCATAAAACACCCCCTATTTTAATGGTTGACCTCGGATTAGGTAGGAATACCCGCTGAACTTAA
>0b54608c21e1a216ff551b263c0ddd16
AACGCACATTGCGCCCCCTGGTATTCCGGGGGGCATGCCTGTTCGAGCGTCATTTCACCACTCAAGCCTCGCTTGGTATTGGGCGACGCGGTCCGCCGCGCGCCTCAAATCGACCGGCTGGGTCTTCTGTCCCCTAAGCGTTGTGGAAACTATTCGCTAAAGGGTGCTCGGGAGGCTACGCCGTAAAACAACCCCATTTCTAAGGTTGACCTCGGATCAGGTAGGGATACCCGCTGAACTTAA
>0b55277496c4c77e7924f5197efcc8b0
AACGCACATTGCGCCCTTTGGTATTCCGAAGGGCATGCCTGTTCGAGCGTCATTATCACCCCTCAAGCCCCGTGCTTGGTGTTGGACGGCCTGGTCGAGGTGCCCTCGACCCCTCCTAAAGACAATGACGGCGGCCTGTGGTTCCCCCGGTACACTGAGCTTTTAACTGAGCACGTATCGGACAAGGGCGCCCGGGACCCGGTCCTCTCCTTTCACAAGGAAACTTTTTCAAGGTTGACCTCGGATCAGGTAGGAATACGCGCTGAACTTAA
>0b5dc831ba552bb3c89bdee53ce60b35
AACGCACATTGCGCCCCTTGGTATTCCGAGGGGCATGCCTGTTCGAGCGTTATTATAACCACTCAAGCCTGGCTTGGTATTGGGGTTCGCGGTCTCGCGGCCCTTAAAATCAGTGGCGGCGGCCATCTGGCTCTAAGCGGAGTAATTTGTCTCGCTATTGGGTCCAGTGATTGCTTGCCAATAACCCCTAACTTCTAAGGTTAACCTCGGATCAGGTAGGGATACCCGCTGAACTTAA
>0b67a0cdd80596cc5321db16010fe8c1
AACGCACATTGCGCCCTTCGGTATTCCGTTGGGCATGCCTGTTCGAGCGTCATTTGACCATTCAAGCTCAGCTTGGTGTTGGGTGCTTGTCCCTCCCCCGTGGTGGACTCACCTCAAATGCATTGGCGGCCGGCATGTTGGCTTCGAGCGCAGTAGAAACGCGCCTGTCCTGACGTGCCCGTCCTCCACAAGGCCTTTTTTAACCTTGACCTCGGATCAGGTAGGGATACCCGCTGAACTTAA
>0b67c1126c6e10044450e273a24eef2a
AACGCATATTGCGCCCTCTGGTATTCCGGAGGGCATGCCTGTCCGAGCGTCATTACTATCTTCAAGCACAGCTTGGTTGTTGAGCCAAATTGTCCTTGGTGGACAGGCTTGAAATGCAGTGGCGATGCCAATTGGTGCCCGAGTGTATGGGGCTTTGTCACACACTTTGGTGGCCCAGCTGGCGTTCAGTCTTACCCTAAACTAAGATTTGACCTCGGATCAGGTAGGAATACCCGCTGAACTTAA
>0b6dc1a025c62dc359a8d7384eb668f7
AACGCACATTGCGCCCCTTGGTATTCCATGGGGCATGCCTGTTCGAGCGTCATTTGTACCCTCCAGCCTTGCTGGGTGTTGGGCGTTTTGTTCCGCTGCGCGCGTGAACTCGCCTCAAATACATTGGCAGCCAGCCGTTCCGTGTGGAAGCGCAGCACATTTGCGCTTTTCTCGGGTCGCGGCGGCGTCCACAAGTCTACATCTTTAACGCTTGACCTCGGATCAGGTAGGGATACCCGCTGAACTTAA
>0b7095d8b8acd68a19e9373767150bc8
AACGCACATTGCGCCCCCTGGCATTCCGGGGGGCATGCCTGTCCGAGCGTCATTTCTGCCCTCCAGCACGGCTGGGTGTTGGGTGCTGTCCCCCCGGGGACACGCCCCAAAAGCAGTGGCGGCGCCGCGTCGGGTCCTCGAGCGTATGGGGCTCTGTCACCCGCTCGGGAGGGACTCGGTCGGCGCTGGTCTTCCTCTAGGCGACCCTTCGGGGCTCGTCTCCTCCGGTTGACCTCGGATCAGGTAGGGCTACCCGCTGAACTTAA
>0b70d2e5a27ed332a8a01f7fb827c8ee
AACGCACCTTGCACCCTTTGGCATTCCGAAGGGTATGCTCGTTTGAGTGTCATTGTACTCTCACACTCCCAATGCTTTTGGATTGGGAGCGGTGGACTTGGGTGTTGCTGCTTTACTGTGGCTCGCCTCAAATGAAGTAGTGCAACTCGCGGTTGGACATAGTACGGCGTGATAAGTATCTTCGCCGGCGCCTCACTAGAGGGTGGCCGATCGGGAGCTCTGTGCTTCCAACCGTCTTCGGACAATCTCTGACAACTTGACCTCAAATCGAGTAGGACTACCCGCTGAACTTAA
>0b734c20ba9f68d7f3369274ed8a70e5
AACGCATATTGCGCCCTTTGGTATTCCGAAGGGCATGCCTGTTCGAGCGTCATTATCACAGTATCAAGCTTGGCTTGTTGTTGGGCCTCTTGTCACCCGGTGACAGGTCCGAAAGACAATGACCGGTGTCATAAGACTCCATATGCAACGAGCTTATAACAGCACGCATCTGGTGGTTGGTGTGACCCGTGGGCAGCCTCTGGCACCCTCTCTTTCTCAAGGTTGACCTCGGATCAGGTAGGAATACCCGCTGAACTTAA
>0b75a70b40655ecf0db780399071ed31
AACGCACATTGCGCCCCCTGGCATTCCGGGGGGCATGCCTGTCCGAGCGTCATTTCTGCCCTCCAGCACGGCTGGGTGTTGGGCGCTGTCCCCCCGGGGACACGCCCCAAAAGCAGTGGCGGCGCCGCGTCGGGTCCTCGAGCGTATGGGGCTTTGTCACCCGCTCGGGAGGGACTCGGTCGGCGCTGGTCTTCCTCCAGGCGACCCTTCGGGGTTCGCCTCTTCCGGTTGACCTCGGATCAGGTAGGGCTACCCGCTGAACTTAA
>0b7ae6770b90b1e32ca61daa43e9907a
AACGCACATTGCGCCCGCTGGTATTCCAGCGGGCATGCCCGTTCGAGCGTCATTTTAATTCCTTCCCAGGAGGGAGCTTCTGTTTCTACAGAGGTTTCTACTAGGGGTGTTGGCACCTGGCGCCGCCTAGGCGACCGGAGCCCAAATGCAGTGGCGGACGCGCAAGCGGTCCCTAGCGCAGTAAACAAAAACTTCGCTCAGGAGGCTCGCAGCAGCGGACTACAGCCTAACGCAAAAAGCTTTTGGTTTTTTGCAAACAAAAACTTGACCTCGGATCGGGTAGGACTACCCGCTGAACTTAA
>0b839248bc05fff95fc9881e69110b33
AACGCACATTGCGCCCCTTGGTATTCCATGGGGCATGCCTGTTCGAGCGTCATTTGTACCTTCAAGCTCTGCTTGGTGTTGGGTGTTTGTCTCGCCTCTGCGCGCAGACTCGCCTCAAAGCAATTGGCAGCCGGCGTATTGATTTCGGAGCGCAGTACATCTCGCGCTTTGCACTCATAACGACGACGTCCAAAAAGTACATTTTTTACACTCTTGACCTCGGATCAGGTAGGGATACCCGCTGAACTTAA
>0b87e459d20a386754d29351543a7ef5
AACGCATATTGCGCCCTTTGAGGGCATGCCTGTTCGAGCGTCATTATCACCGTGTCAAGCTTGGCTTGTTGTTGGGCCCTTTTGTCACCCGGTGACAGGCCCCAAAAATAACGACCGGTGTCGTACCGACCCTATATGCAACGAGCTGACCACGGCACGCATCTGGCGGTCTTACGGCCTGGTCTTCCTTTTATTTTTCAAGGTTGACCTCGGATCAGGTAGGAATACCCGCTGAACTTAA
>0b8db19edc5e4b7713be64bc02280086
AACGCACATTGCGCCCATTAGCATTCTAGTGGGCATGCCTGTTCGAGCGTCATTTCAACCCTTAAGCCCTCGTTGCTTAGTGTTGGGAGCCTGCGGCATTCGCAGCTCCCCAAAGTCAGTGGCGGAGTCGGTTTCACGCTCTAGACGTAGTAGATTCTTTCTCGTCTGCAGCTGGGCCGGTCCCCTGCCGTAAAACACACCAATTTTTCAAGGTTGACCTCGGATCAGGTAGGAATACCCGCTGAACTTAA
>0b8e718aa61d6168467122871ddefa46
AACGCACATTGCGCCCATTAGTATTCTAGTGGGCATGCCTGTTCGAGCGTCATTAAGTCCACTTAAGCCCAGCTTAGTGTTGGGAATCTACTTTGAGCGGTGCTACCCGGGACTTACCCTGTAGCTACCCTGTAGTTCCTTAAAGACAGCGGCGGAGTTGTGGTATCCTCTGAGCTTAGTAATTTACACCTAGCTTTCGAGTAGACCACTTCGACTGCCGTTAAACACCCTTCTTTTGAACGGTTGACCTCGGATCAGGTAGGAATACCCGCTGAACTTAA
>0b90d1dae87bd02679aaf6c42791c62e
AACGCATATTGCGCCTTCCGGTATTCCGGAGGGCGTGCCTGTCCGAGCGTCATTACGTTTCTTCAAGCCCCGGCTTGTGTGTTGAGCATCTGTTCTTTCGATGGACATGCTTGAAATGCAGCGGCAATGCTGCATCCGGTAGCCCAAGCATTATAGGCCCATCTGCTTTGTTGGCTCCGGTCGGCATTTTAGCCTCCAAACCCTCCAAAAATATATCCGATCCGACCTCGGATCAGGCAAGAAAACCCGCTGAACTTAA
>0b9515505537162259d90e9c04844321
GAACGCACATTGCGCCCTCTGGTATTCCGGGGGGCATGCCTGTTCGAGCGTCATTATGACCAATCACGCAAGTGGTATTGGGGCTTGCCGCCGGCATCCCTTAAAACTAGTGGCAGTGCTATAGGCTCTCAGCGCAGTAATTATTTCGCTCTTGAGTCCTAGACACACCCGCCAAAACCCCAACTTTCTTAGGTTGACCTCGGATCAGGTAGGGATACCCGCTGAACTTAA
>0b951c0abfbeac0573739e4c0b3fbb14
AACGCACATTGCGCCCTCTGGTATTCCGGAGGGCACGCCTGTTCGAGCGCCATCACACCCTCCAAGCTCTGCTTGATGTTGGACGCTGCGTCGGCTTAACCTCTGACGCACGTCTGGAACGTGTGGGCGTCCGTCCTGTCGAGACACCTCGAGCGTAGCAAGACTTCTAGTCATTTTCGCTTTGTAGGGACTCCAGCGGACTGCCTCCTCTTGATTAGGGACTAGACCCCCTATCAAATCACTGAGTTTGGCCTCGGATCAGGTGGGGATACCCGCTGAACTTAA
>0b9d573a9872608e7569885549001195
AACGCACATTGCGCCCGCTAGTATTCTGGCGGGCATGCCTGTTCGAGCGTCATTTCAACCCTCAAGCCCCCGGGCTTGGTGTTGGGGATCGGCGAGCCTCCGCGCCCGCCGTCCCCCAAATCTAGTGGCGGTCTCGCTGTAGCTTCCTCTGCGTAGTAGCACACCTCGCACTGGGAAACAGCGCGGCAACGCCGTTAAACCCCCAACTTCTGAAAGTTTGACCTCGGATCAGGTAGGAATACCCGCTGAACTTAA
>0ba26854eac3a560edf08dfa413f6b44
AACGCATATTGCGCCCCTTGGCATTCCGGGGGGCACACCTGTTCGAGCGCCATTTCGACCCTCAAGCACAGCTTGGTGTTGGGCATGGTCCCGGGGGACCCGCCCGTAACTCGTAGGCGGCCAACGCCCGCGCCCCCAGCGTAGCAAGCTCACGCGTTCGCTCGGGGACGGCGCGTCTGGCCGGCCACTAAATTATTTCAAGGTTTGGCCTCGGATCAGGTGGGGATACCCGCTGAACTTAA
>0baac8e882c29303fcf2dde1b9e8ccbd
AACGCACATTGCGCCCGCCAGTATTCTGGCGGGCATGCCTGTTCGAGCGTCATTTCAACCCTCAAGCCCCTTTGGACTTGGTGTTGGGGACCGGCGATGGACAACACGTCCTGTCGCCGCCCCCTAAATGACTTGGCGGCCTCGTCGCGGCCCTCCTCTGCGTAGTAGCACACACCTCGCAACAGGAGCCCGGCGAATGGCCACTGCCGTAAAACCCCCAACTTTTTTCAGAGTTGACCTCGAATCAGGTAGGAATACCCGCTGAACTTAA
>0bac53fb0a013eb7c1fe03130ef31032
AACGCACCTTGCGCTCCTTGGTATTCCGAGGAGCATGCCTGTTTGAGTGTCATGAAATTCTCAACCTTATCAGCTTTTTTTGTTGATTAGGCTTGGATGTGGGAGGTTTTGCGGGCTTTAACCCTAAGTCAGCTCTCCTTAAATTCATTAGCGGGACCTTTTTGGTTGCCCCAGCCCTAGTGTGATAATTATCTACGCTATTGCTAGAGTGACTTGGTGCAGCTTCTAATCGTCTCATTCTCGAGACAATTTATGACAATTTGACCTCAAATCAGGTAGGACTACCCGCTGAACTTAA
>0baf12780b659a62ed7fa33cbdd88c73
AACGCACATTGCGCCCTTTGGTATTCCGAGGGGCATGCCTGTTCGAGCGTCATTTCAACCCTCAAGCTCTGCTTGGTATTGGGCCCGGCCGCGATGGCCGGCCTTAAAATCAGTGGCGGTGCCGTCTGGCTCCAAGCGTAGTACATCTCTCGCTCTGGAGGCCTGGTGGTGTCTTGCCAGATAACCCCAATTATCTTCTATGGTTGACCTCGGATCAGGTAGGGATACCCGCTGAACTTAA
>0bbba4520bc200e12c14da398f1471d2
AACGCACATTGCGCCCGCCAGCATTCTGGCGGGCATGCCTGTTCGAGCGTCATTTCAACCCTCGAGCCCGACTCTTCGGAGGACGGCTCGGCGTTGGGGGACGGCAGACTCCCCCCGGCACCTCGCCGGGGACGCCGCCCCCGAAATTTAGTGGCGGCCCTCCGAGGCGACCTCTGCGTAGTAACTTGTTCTCGCACCGGAAAGCTCAGAGCGGCCACGCCGTAAAACCCCAACTTTTTTTAGGTTGACCTCGAATCAGGTAGGACTACCCGCTGAACTTAA
>0bbcdf494f19078d363d65a23b0197cc
AACGCACATTGCGCCCGCCAGTATTCTGGCGGGCATGCCTGTTCGAGCGTCATTTCAACCCTCAAGCCCAGCTTGGTGTTGGGGATCGGCACGGGCGCCCTCGGGCGCCAGCCGTCCCCTAAATCCAGTGGCGGTCCCGCTGCAGCCTCCTCTGCGTAGTAGTTTTCTCCTCGCAAGGGCAGCTCGGTGGCGACCTCGCCGTAAAACCCCCAACTTCTGAAAGGTTGACCTCGAATCAGGTAGGAATACCCGCTGAACTTAA
>0bc4a89c4606bf1061cb58172e011c94
AACGCACATTGCGCCCGCCAGTATTCTGGCGGGCATGCCTGTTCGAGCGTCATTTCAACCATCAAGCCCCGGGCTTGTGTTGGGGACCTGCGGCTGCCGCAGGCCCTGAAAACCAGTGGCGGGCTCGCTAGTCACTCCGAGCGTAGTAGTAACATCTCGCTCAGGGCGTGCTGCGGGTTCCGGCCGTTAAAAGCCTTTTACCCCAAGGTTGACCTCGGATCAGGTAGGAAGACCCGCTGAACTTAA
>0bc4efe368de7fc96c2674f217aaa4cf
AACGCATATTGCGCCCTCTGGTATTCCGGAGGGCATGCCTGTCCGAGCGTCATTAACAGCAATCAAGCGCGGCTTGTGTTGAGCTTTAACAAATGTTAAGCTTGAAATACAATGGCGATGCCGATATTTTTGGTGCCCAAGCGTTATAGGGCTTTGTCACACGCTTTGGTGGCCCAAGTCGGCTCTGTCTAGTCCTTATTATTTGACCAGGATTGACCTCGGATCAGGTAAGAATACCCGCTGAACTTAA
>0bd60868f296ec6a10711a33cbe632a7
AACGCACATTGCGCCCCGTGGTATTCCGCGGGGCATGCCTGTCCGAGCGTCATTTCAACCCTCAAGCCTGGCTTGGTGTTGGGCCCCGCCTGCCCGGCCGGCCCTAAAGACAGTGGCGGCGCCGCCCGGTGCTAAGCGTAGTACAGCTCTCGCTCCAGCGCCTGACGGTGGCCTGCCAGAACCCCAACTCTGTGGTTGACCTCGGATCAGGTAGGGATACCCGCTGAACTTAA
>0bd886d30535a1850616fb7eabc2afb5
AACGCACATTGCGCCCCTTGGTATTCCATGGGGCATGCCTGTTCGAGCGTCATTTGTACCCTCCAGCCTTGCTGGGTGTTGGGTGTTTGTTCCGCTACGCGCGTGAACTCGCCTTAAATACATTGGCAGCCAGCCGTCCTGTGTGGGAGTGCAGCACATTTTGCGCTCTCCGCTGTGTACGGTGGCGTCCACAAAGCCTATACTTTTACGCTTGACCTCGGATCAGGTAGGGATACCCGCTGAACTTAA
>0bd92aad18b4757238e8a931c1c4bec5
AACGCATATTGCACCCTCTGGTATTCCGGGGGGTACACCTGTTCGAGCGCCATTTCGACCCTCAAGTATAACTTGGTGTTGGGCGTAGTCCCTTAATAGGGGACTCCCCCCTAACTCGTAGGCGGTCATGGCCCTTTTTCCTCAGCGTAGCAAGCTAACGCACTCGCTCGGGAATAGGCGGTTTGACTCGCTAAATAAAAACCCTTTTTAAAGGTTTGGCCTCGGATCAGGTGAGGATACCCGCTGAACTTAA
>0bdb759c5f2def70655dff9059de4203
AACGCACATTGCGCCCGCCAGTATTCTGGCGGGCATGCCTGTTCGAGCGTCATTTCAACCCTCAAGCCTCTCCGGGCTTGGCATTGGGGATCGGCCCCGCTCCGGCGGCCGGCCCCGAAATTCAGTGGCGGTCCCGCCGCAGCGTCCTCTGCGTAGTAGCACACACCTCGCACTGGAACGCGGCGCGGCCACGCCGTAAAGCAGACGCAAGTCTCTTTTCTCAAGGTTGACCTCGGATCAGGTAGGAATACCCGCTGAACTTAA
>0bde7cfc7c538fc373b7e7694c1ba1b3
AACGCATATTGCGCCCTTTGGTATTCCGAAGGGCATGCCTGTTCGAGCGTCATTATCACCGTGTCAAGCTCGGCTTGTTGTTGGGCCCTGTCACCCGGTGACAGGCCCAAAAAATAACGACCGGTGTCGTACTGACCCTATATGCAACGAGCTGATTACAGCACGCATCTGGCGGTCTTATGGCCCGGTCTTCACCCCTTTATTTCTCAAGGTTGACCTCGGATCAGGTAGGAATACCCGCTGAACTTAA
>0bdea004041381d5288f79f7188b48e6
AACGCAACTTGCGCCCTATTAGGGCATGTCTGTTTGAGTACCGCAATCTTTTATGCAGCAATGCGAATTGATCATGGCGTTAGGCCTTGGTTTAAAAATAGTATGTAGTATCGAGCTAGAGCTTGGAACACTATGTGTTAGAGACGCAAGTCTTCTCATGGTACCATGCGCTAATGCTAGATAATAAATACTCTTTATTTTGGTCTCAAATCAGGCAAGACTACCCGCTGAACTTAA
>0be92912b484af734ad2eeb9d1b41983
AACGCACATTGCGCCCGCCAGTATTCTGGCGGGCATGCCTGTTCGAGCGTCATTTCAACCCTCAAGCCCTCGGGTTTGGTGTTGGGGATCGGCGAGCCCTTGCGGCAAGCCGGCCCCGAAATCTAGTGGCGGTCTCGCTGCAGCTTCCATTGCGTAGTAGTAAAACCCTCGCAACTGGTACGCGGCGCGGCCAAGCCGTTAAACCCCCAACTTCTGAATGTTGACCTCGGATCAGGTAGGAATACCCGCTGAACTTAA
>0beee04c749f77ff1be061b4774e4cb2
AACGCACATGGCGCCTTCCAGTATCCTGGGAGGCATGCCTGTCCGAGCGTCGTTTCAACCCTCGAGCCCCAGTGGCCCGGTGTTGGGGATCTGCCACGGCAGGCCCCTAAATCCAGTGGCGGACCCGTCGGGCCCTCTCCTTTACGTAGTAGCATCAGCCTCGTATCGGGAGCCTCCGGTGTCCTCGCCTCTAAACCCCCCAACAAGCCCGCCTCGGCGGCACCAAGGTTGACCTCGGATCAGGTAGGAATACCCGCTGAACTTAA
>0bf20772155cc7cf5b1826cf9e05e3df
AACGCATCTTGCGCTCCTTGGTATTCCGAGGAGCATGCCTGTTTGAGTGTCATGAATATATCAAATAACAATTGTTTTTGTTAACAATTGTCTGTTTGGACGTTGGATGTTTGCTGGACGGTTATATGTCATCCAGCTCATCCAAAATCTATTAGCTGATCTTAACATCATGGATTTATCCACTTGGCGTGATAAGTATCACCCGCTGAGGACTTGTCCAGAGATAATGGATCGCTTCTAATCACAGATACTATTGTATCCTACTGAATCATCTGACCTCAAATCAGGTAGGACTACCCGCTGAACTTAA
>0c07394a5a0a683c4d86b4f64b00e845
AACGCACATTGCGCCCGCTGGAATTCCAGCGGGCATGCCTGTTCGAGCGTCATTTCACCCCTCAAGCCTTGCTTGGTGTTGGAGCACTACCGCTTTTTCAAAGTGGTAGGCTCTGAAATTCAGTGGCGGGCTCGCTAAGACTCTGAGCGTAGTAGTTTATCACCTCGCTTTGGAAGGATTAGCGGTGCTCTTGCCGTAAAACCCCCAACTTCTGAATTTTGACCTCGGATCAGGTAGGAATACCCGCTGAACTTAA
>0c20ad5c597130bdcefb36785d7b045f
AACGCACATTGCGCCCTTTGGTATTCCACAGGGCACACCCGTTCGAGCGTCATTACAACATTCAGGCCCCGCCTGGTATTGGGTGCCGCCCTCACAGGGCGCTCCTCAAACCCCTCGGCGTCGCCGTCCGTCCTCGAGCGCAGCGAGAAAATCACTTTTCAGCGTCATCGGGGCGGGCCGCGGCCGCCGGAATCACATCGATTCCTTTCACGTTTGACCTCGGATCGGGTGGGGATACCCGCTGAACTTAA
>0c240f83c22c1c8568f12368737166ff
AACGCATATTGCGCCCTTTGGTATTCCGAAGGGCATGCCTGTTCGAGCGTCATTATCACCCCTCAAGCTCCCTGGGCTTGGTGTTGGACGGTTTGGTGTTGGCGACAAGACCCCTCCTAAAGTTAACGACGGCGGCCTGTGCGACCCCCGGTACACTGAGCTTCTTAACTGAGCACGTACCGGCTTCAGGGTTGACGGGGCCCGGTCTTCTTCCTTCTACGGGAAAAATTCTTTCCACAAGGTTGACCTCGGATCAGGTAGGGATACCCGCTGAACTTAA
>0c26fc1fd27509f0ea3acf842f726a45
AACGCACATTGCGCCCTCTGGTACTCCGGAGGGCATGCCTGTCCGAGCGTCATTTCAACCCTCCAGCCCGGCTGGTGTTTGGGTCACGTCCTCCGGGGCGGGCCTCAAAGACAGGGACGACGCCGCGTCTGACTCCGAGCGTATGGGACTTTGTCACTGCTCGATCGGTCAGCCGACGTTGGGCCACCCACCCCAATTTTTTTCAGGTGGACCTCGGATCAGGTAGGGATACCCGCTGAACTTAA
>0c287f1008709739de1c730e2179c0fc
AACGCACCTTGCACCCTTTGGTATTCCGAAGGGTATGCCTGTTTGAGTGTCATTAAATTCTCAACTTCAAAGGGATTTTGTCTTTTTTTGAAGCTTGGACTATGGAAGTTTGCTGGTATCATTATCAGCTCTTCTTAAATGCATTAGCGGAACTTTGAAGGACCAGCTTTGGTTTGATAATCCTATCTATGCCGCTGCTGTGGACTTGTGTGTTCAGCTTCTAATGGTCTTTGGACTGTCTCCATTGTGAGGCATACACTTTTAAGCTTGACCTCAAATCAGGTAGGACTACCCGCTGAACTTAA
>0c28cd4baa9b999fb5d9369fcb5d541f
AACGCATATTGCGCCCTTTGGTATTCTGAAGGGCATGCCTGTTCGAGCGTCATTATCACTGTATCAAGCTTGGCTTGTTGTTGGGCCCTGTGTCACCAGGTGACAGGTCCAAAAGATAATGACCGGTGTCATACCGACTCTCTATGCAACGAGCTGACCACAGCACGCATTTAGTAGTTATATGACCCGGTTCTGGTGCCTTTATTTCTCCAGGTTGACCTCGGATCAGGTAGGAATACCCGCTGAACTTAA
>0c291f858b8784a5f4e67a88e1dd3cdb
AACGCACATTGCACCCTCTGGTATTCCAGGGGGTATGCCTGTTCGAGCGTCATTTCAACCCTCAAGCACTGCTTGGTATTGGATGTCATCATGTTTGGTGTATCTTAAAAGCATTGGCGGTAGCGTTTAGCTCTTAGCATAGTAATTTTCTTGCTTGGGGTCTGAATGTCTGCTTGTCGAGAACCCTTGATTTATCAGGTTGACCTCGGATCAGGTAGGGATACCCGCTGAACTTAA
>0c2daff79bc5f63fdc79470fc9831b4e
AACGCACCTTGCGCCCCTTGGAATTCCGAGGGGCACACCCGTTTGAGTGTCGTGAACATCCTTCAACCTTTCTTTGGTTTCTTGACCAGGGAAGGCTTGGACTTTGGGGGTCTTTCATTGCTGGCCTCTTTGAAGCCGGCTCCTCCTAAATGGATTAGTGTGGTCTGCTTTGCGGATCCTTGACGTGATAAGATGTTTCTACGTCTTGGGTTTCGCACTGTTGCTTCAGACCCCGCTTCTAACCGTCTTGCATTCAAGACAGAGTTTTAAACCTTGACCTCAAATCGGGTGAGACTACCCGCTGAACTTAA
>0c3692e909b632da387295d581fa1959
AACGCACCTTGCGCTCCTTGGTATTCCGAGGAGCATGCCTGTTTGAGTGTCGTGAAATCATCAACTCCCTTTGCTTTTTGGTAAAGGCGAGCTTGGAATTGGGGACTTGCTGGCCTTTACGGGTTCTGGCTTCCCTTGAATGCATTAGCTGGTAATTGATTTGCAGCATATATGCGGTGTGATAATGTCTTCACTGTGTAGCTCAAGTCGACTGGCTTCTAATCGTCCTTCACGGGACAACATTTTGATCATTAGACCTCAAATCAGGTAGGACTACCCGCTGAACTTAA
>0c4048288941135c0dbba29208e2129c
AACGCACATTGCGCCCGCCAGTATTCTGGCGGGCATGCCTGTTCGAGCGTCATTTCAACCCTCAAGCCCAGCTTGGTGTTGGGGCATTGCGGCTCGTCCGCAAGCCCTGAAAAGCAGTGGCGGGCTCGCCGTAACTCCGAGCGCAGTAGTTTATTCTCGTTCTGGAAGCGTGGCGGGTGCCGGCCGTTAAACCCCTACTTTTATAAGGTTGACCTCGGATCAGGTAGGAATACCCGCTGAACTTAA
>0c4088a659239a972a80feb06b955b84
AACGCATATTGCACTCTTTGGTATTCCGAGGAGTATGCTTGTTTCAGTATCATGAAAATCTCACAAATGAAACATTTTTTTGTTTCAAACCTTGTGGACTTGGATTTGCGATTGTAAAAAGATGATTGCTAATCTGAAATGAATTTCATGAAGCTTAACTTGCTTTGAATCTTTGCTTAATAGTTTTGCTTTGTCAAATCTTTTGCAAATTGATTCAAAAGCCAAAAACGTGGATTGATTTTACGAAATCTATATCTCATTTTTTGATCTGAAATCAAGTAGGATTACCCGCTGAACTTAA
>0c41115a933ef6c00bb979fb3677f4e9
AACGCACATTGCGCCCTCCAGTATTCTGGAGGGCATGCCTGTTCGAGCGTCATTTCAACCCTCAAGCCCCTCGGGTTTGGTGTTGGGGATCGGATCGTCAAGAGCCGGCCCCGAAATCTAGTGGCGGTCTCGCTGCAGCCTCCATTGCGTAGTAGCTAACACCTCGCAACTGGAACGCGGCGCGGCCAAGCCGTTAAACCCCCAACTTCTGAATGTTGACCTCGGATCAGGTAGGAATACCCGCTGAACTTAA
>0c419ec5829908759244726df380f0fb
AACGCACATTGCGCCCACCAGCATTCTGATGGGCATGCCTGTTCGAGCGTCATTTCAACCCTCAGGCTCCGCCTGGTGTTGGGGCCCTGTGTTTCTACAGGCCCCGAAAGACAGTGGCGGGCTCCGTAGGACCCCGAGCGTAGTACATCTCTCGCTCCGGGCGTTCGCGGCTCCCAGCCGTCAATCCTATTTTATACTATAAAGTTGACCTCGGATCAGGTAGGAATACCCGCTGAACTTAA
>0c42767451097e9826a3d14efbfffafe
AACGCACATTGCGCCCCTTGGTATTCCGAGGGGCATGCCTGTTCGAGCGTCATTATGACCACTCAAGCCTAGCTTGGTATTGGGGTTCGCGGCTTCGCGGCCCCTAAAATCAGTGGCGGTGCCGCCTGGCTCTAAGCGCAGTAATTCTCTCGCTATAGTGCCCGGGTGGTTGCTTGCCAGAATCCCCCAACTCTCACGGTTGACCTCGGATCAGGTAGGGATACCCGCTGAACTTAA
>0c4987ad222c229f033a4fd97eea421d
AACGCACATTGCGCCCACTGGTATTCCGGTGGGCATGCCTGTTCGAGCGTCATTATCCTCCCTCAAACCTCGGGTTTGGTGTTGGACCCAAGTTGTGTGAACAACTGGTCTCAAAGACAATGACGGCGTCCGTGGGACCCTCGATGCAACGAGCTTTTTAACGAGCACGCGTCGAGTTTCAAGGACCTTCCGGGCCGGTCTCCTTCTTTTATTTACAAAGGTTGACCTCGGATCAGGTAGGAATACCCGCTGAACTTAA
>0c6388c51b3e043581329e173f6726d6
AACGCACCTTGCACCCTTTGGTATTCCGAAGGGTATGCTCGTTTGAGTGTCATTGTACTCTCACCTTTTCTAATGTTGCATTGGAGAAAGTGGATTTGGATGTTGCCGCTTCGCTGTCAGGCTCATCTCAAATGGGTTAGCGCATCTCGCAGTTGGGCTTAGTACAGCGTGATAAGTGTCTTCGCTGGCATCTTGAAAGAGATGGGTCCAATTCGACGCTCTGTGCTTCAAATCGTCTTATGACAAACTCTGACAACTTGGCCTCAAATCGAGTAGGACTACCCGCTGAACTTAA
>0c6802a12daf2ce74189518bdc4916c0
AACGCACCTTGCGCCCTTTGGCTATTCCGAAGGGCATGCCTGTTTGAGTATCATGAACACCTCAACTCTCATGGCTTGCCATGATGAGCTTGGACTTTGGGGGTTTTGCTGGCCCTGTGGTCGGCTCCTCCCAAATGCATTAGCTTGCCAGTGTTTGGTGGCATCACAGGTGTGATAAAATCTACGCTTGTGGTTGCCTGCCAAGTAACCTTCAGCGATGAAGGTTTGCTGGGGCTTCAAAACGTCTCGGCAGAGACAGCTTCTTGAACGTTCGATCTCAAATCAGGTAGGATTACCCGCTGAACTTAA
>0c708a5e131b21fe32f0af47b0a76f20
AACGCACATTGCGCCCCGTGGCACTCCGCGGGGCATGCCTGCCCGAGCGTCGTCTCGCCCCTCAAGCTCCTGCTTGGTGTTGGGCCCTGCCCGCCGCGGCCGGCCCCGAAGTCAGTGGCGGCGCCGCGCGGCCCCGGGCGTGAGTAGCACCTCGACGCGCCGGGTCCCGCGGCCGCTGGCCAGGAGCCCCCCGACAACCCCACCGGTTGACCTCGGGTCAGGCAGGGACACCCGCTGAACTTAA
>0c77538ac7144199f88c8b0adaa4e505
AACGCACCTTGCGCTCCTTGGTATTCCGAGGAGCATGCCTGTTTGAGTGTCATTAAATTCTCAACCCTTAACCTCTTTTTTGGAGGCTTCTGGGCTTGGACTGTGGAGGTCTTGCTGGTGAAAATCAGCTCCTCTGAAATGCATTAGCGGAACCGTTTGCGATCTGCCACAAGTGTGATAATTATCTACACTGGCTAGGGGGATTGCTCTCTTTGTGTTCAGCTTCTAATCGTCTCCGGACAACAATGAAAACTTGACCTCAAATCAGGTAGGACTACCCGCTGAACTTAA
>0c7a24045c7f5c47bc9db25ba29c95ad
AACGCACCTTGCGCCCTCTGGTATTCCGGAGGGCATGCCTGTTTGAGTGTCATGTAGACTCAATCCCTCGGGTTCCCGAGGAGATTGGACTTGGGTGTTGCCGCTCTGCCGGCTCGCCTTAAAAGACTTAGCGGGATAGCACCGTAGTCGGCGTAATAAGTTTCGTCGGTGAAGGTTGTGATGACTGCTTACAATCGCCCTCGGGCAATTTTTGACTCTGACCTCAAATCAGGTAGGACTACCCGCTGAACTTAA
>0c7ccd33ba40a8abd88bc891bf1b9b28
AACGCATATTGCGCCCCTCGGTGGACCGTGGGGCATGTCTGTTCGAGAGTGATGCTCAGAGATCGGGTCACCGCTTTGACGGCGGCGGACTCGTTTTTGAGTCCCGGGGAGTCCTCCTCCCCAGGCTCCAAAGTGACGGTCTTGCGGCCCGTGTCGGACCGGGAACATGATAACGTATCACGCGCTGTTCCGGGGTTCCGAACCGAGGCCAGCCTTGAACTTCCAAGAATCTAACTTCGGATCAGACAAGAGTACCCGCTGAACTTAA
>0c7eadc6e016a6598b723d78cee3d590
AACGCATATTGCGCCCTCTGGTATTCCGGAGGGCATGCCTGTCCGAGCGTCATTACTACCTTCAAGCTCGGCTTGTGTGTTGAGCATCTGTTTATATGAAACAGGCTTGAAATGCAGTGGCGGTGTCGGGTTTGGAGCCCGAGCGTATGGGGCTTCGTCAAACGCTCTGGTGGCCCAGCTCACACTGTCGGTTATATGTTACCACAGTTTGATTGACCTCGGATCAGGCAGGGTTACCCGCTGAACTTAA
>0c7fc1dfdc75c8d156496305344a01e5
GAACGCATATGGCACCTTTTGGTTCTTACTAAAGGGTATGCCTGTTTGAGAATCATTCTATCCGTTGTTTCCCTTGGATTCCAATCCATTCCGTAAACGCATTGGGCATTCATCAGTGATAGCCTTGAATTGGTGCACGATTGTGTCGTGACAGTGATCAACCGTTTCTGATCGACCAATCGCTTCTTTGTCAATGATCTCAAATCAGGCAAGACTACCCGCTGAACTTAA
>0c80aa6f74742c60fb858541381349ee
AACGCACATTGCGCCCCTTGGTATCCCGAGGGGCATGCCTGTTCGAGCGTCATTTCACCTCTCAAGCCTGGCTTGGTGTTGGGCGACGTCCTTTTTGAGGACGCGCTTTGAAACGTTCGGCGGCGTGGCACCGGCTTTAAGCGTAGCAGAATCTTTCGCTTTTAAGGTTGAGGCCCCGTCTGCCGGAAGACCCACTCATAAGGTTGACCTCGGATCAGGCAGGGATACCCGCTGAACTTAA
>0c80fb57c2242f0bd33180af7b2428cc
AACGCACATTGCGCCCCTTGGTATTCCGAGGGGCATGCCTGTTCGAGCGTCATTATGACCACTCAAGCCTAGCTTGGTATTGGGGTTCGCGGTCTCGCGGCCCTTAAAATCAGTGGCGGTGCCATCTGGCTCTAAGCGTAGTAATTTATCTCGCTATTGGGTCTGGTGGTTGCTTGCTAATAACCCTCAACTTCTAAGGTTGACCTCGGATCAGGTAGGGATACCCGCTGAACTTAA
>0c82f4cd0864221c7cd0711aee156b1d
AACGCACCTTGCGCTCCTTGGTATTCCGAGGAGCATGCCTGTTTGAGTGTCATTACATTCTCAACTATACAAGTTTTTAAAACATGTATAGCTTGGATCTTGGGATTTGCGGGCTTTCACAAGTCGGCTATCCTTAAATGCATTAGCAGTGCTTTTGCCGCTAAACTCTAGTGTGATAATTATCTACGCTATTGTGCAGCGACATGAATAGAGCTTTGCTTCTAATCGTCTTCACAGACAATATTTGACAATCTGACCTCAAATCAGGTAGGATTACCCGCTGAACTTAA
>0c88a2359be28774961384828f2fe3af
AACGCACCTTGCGCCTTTCGAGGCATGCTGGTTTGAGCGCCTTATACCCCTGGACTATCAGCTCGCTGTTAGACCGATTTGAGTGTTGCCGTAGGCTCGCTCTGAATGCATTAGCGATTGAAGGCTTGTAACAGTGTAATAAGATTCCATTGTAGCAAGTCGTAGACCGCTTCTAACCGTCGTAACGACAACACCATGAACTAGGCATCAAAGTAGTAGGACTACCCGCTGAACTTAA
>0c8d4ad24ad199757d805e999138a7f0
AACGCACATTGCGCCTCCTGGTATTCCGGGAGGCACGCCTGTTCGAGCGCCATTACACACTCCAAGCCTGGCTTGATGTTGGACGGTGCGGTCCCCCGGCGGGGGGCTGGACGTCTGGAACGTGTGGGCGTTTGCCGCCGGACCACGAGCGTAGCAAGACCTCCAAGTCATTCGCTTCAGTGGGCCCGGCGGCGAGCTCGCCAAACCGAAAACTTAACCCAAAGTTTGGCCTCGGATCAGGCGGGGATACCCGCTGAACTTAA
>0c9fd7b8c0de7442fd9c057334539bfa
AACGCACATTGCGCCCGCTGGAACTCCGGCGGGCATGCCTGTCCGAGCGTCATTTCAACCCCTCAGGCCCCCCTTCCGGGGGCGGGCCTGGTGTTGGGGCTCGGCCGCTTCCCTGCGGCCGTCCCCTAAATGCAGTGGCGGCCTCGCCGCAATCCCTTGCGTAGTACTATACCTCGCACTGGAGAGCGACGCGGCCACGCCGTAAAACCCCCAATTTTCAATGGTTGACCTCGGATCAGGTAGGAATACCCGCTGAACTTAA
>0ca69f5c6e047e8524dc877ef2ab14c2
AACGCAACTTGCGCCCTCTGGTATTCCGGAGGGCATGCCTGTTTGAGTGTCGTGAACACATCAACCCTCCAATGTTTTTGCATTGAAGGCGTTGGTAGTGAGCGCTGCCGGACTTTGGATCGGCTCGCTTTAAAATCATTAGCTGGATCCATTCTGACCTGGTTCTACTCGGCGTAATAAGTTATTATCGTCGAGGACGCTTGTCCTTCTAGGTAGGCGGCCACAGTAAGGGTGTTTGAACCGCTTCCAACACGTCTTGCTCTTGTAGCAAACACTTGAACCTCTGACCTCAAATCAGGCAGGACTACCCGCTGAACTTAA
>0cae1e3dfe2b515d030afecc0422066f
AACGCACATTGCGCCCCTTGGTTATTCCGAAGGGCATGCCTGTTCGAGCGTCATTATCACCCCTCAAGCCCTGGCTTGGTGTTGGACTTTAGTCATAGCTTTGCCTATCGACTGGTCTCAAAGATAGTGACGGCGCCCCAGAGGGAACCGGGTACGAGGAGCTTTTTATTAAGCATGTATCTGGGACGACTCTGATGGACGACGGTCTTGTTATACTTTTACCTAAGTGTTGACCTCGGATCAGGTAGGAATACCCGCTGAACTTAA
>0cae250886112b1ac3e87674960013bd
AACGCACATTGCGCCCCTCGGTATCCCGGGGGGCATGCCTGTTCGAGCGTCATTTCTACCCTTCAAGCTTTGCTTGGTATTGGGTATTATTATCTTTTAAGAGGTAATAGGCCTTAAATATAGCCGGCGGCAAGCACTAGTCCCAAGCGTAGCAGTAAAACATTTCGCTTTAGGAGCCTAGAGTATTGTCTACCGCATAGTATCTTTTACTATAGTTTGACCTCGGATCAGGCAGGGATACCCGCTGAACTTAA
>0caf27efe2957af56bf2c6cd13deb45a
AACGCATATTGCGCCCTCTGGTATTCCGGAGGGCATGCCTGTCCGAGCGTCATTAGCAACCATCAAGCGCGGCTTGTGTTGAGCTTTTAACATGTTCCTATTGTGAACAAGCTTAAAATGCAGTGGCGATGCCGAGTTTTTGGTGCCCAAGCGTTATAGGGCTTTGTCACGCGCTTTGGTGGCCCAAGTCGGCAATTATTCAGCCCTAATTTTTTTTTATTTTGATCAGGATTGACCTCGGATCAGGTAAGAGTACCCGCTGAACTTAA
>0cb078dfeba9e5731b59427ce5c4129f
AACGCACATTGCGCCCGCCAGCATTCTGGCGGGCATGCCTGTTCGAGCGTCATTTCAACCCTCAAGCCCCCGGGCTTGGTGTTGGCGGACGGCGGCCCCCCGGGCCAGCCGCCGCCGAAATGAATTGGCGGCCGAGGCGTCCGCCTCCCCTGCGTAGTAGCACAGCAGTCTCGCAGACGGGAGCGCGCCGCGGCCACGCCGTAAAACGCACAACTTCTTTAGAGTTGACCTCGGATCAGGTAGGAATACCCGCTGAACTTAA
>0cbdef909857c7119c3a1ad593525ebd
AACGCACATTGCGCCCTTTGGTATTCCAGAGGGCATGCCTGTTCGAGCGTCATTACAACCTCAAGCTTTGCTTGGTATTGAGTGTCACCTAGCATGGTGCACCTAAAATTCAGTGGCAGTGCCATCGGCCTCTAGCGGAGTAATCTTTCTCGCTGAGGAGGTTTGGGTAGGTACTTGCCAGCAAAGCCCTAATTTATGAATAGTTGACCTCGGATCAGGTAGGAATACCCGCTGAACTTAA
>0cc7b4fe91dcc17dfdf481ab7c38fbdf
AACGCACATTGCGCCCCTCGGTAGTCCGTTGGGCATGCCTGTTCGAGCGTCATGAGGACATATTCAAGCTCGGCTTGGTGTTGGGTGCTTGTCCCCTGGCGGTGGACTCACCTCAAAAGCATCGGCGGCCGGTATGTTGGCTTCGAGCGCAGTAGAGAGCGCCCGGCGTTCCGATGTACCGGTCCTCCCGTGAAGGCACTCTTTAGTAGCTTGACCTCGGATCAGGTAGGGATACCCGCTGAACTTAA
>0cc891b75018e98549f2ecc0714a73cd
AACGCATATTGCGCCCTTTGGTATTCCGGGGGGCACACCTGTTCGAGCGCCATTTCAACCCTCAAGTTTAGCTTGGTGTTGGGTGAGGTCCCAGAAGGGACCCTCCTATAACTTGTAGGCGGTCATCATCCGTACTCCCCTAGCGTAGCAGGCTCATGCACTCGCTCGGGGATGGGGTGAGACCATGCCTTTTACAAAACAATCAAAAGGTTTGGCCTCGAATCAGGTGAGGATACCCGCTGAACTTAA
>0cc8f0ec6b00e0be42aeb3353d288a5a
AACGCACATTGCGCCCTGTGGTATTCCGCAGGGCATGCCTGTTCGAGCGTCAGTACAACACTCAAGCTTAGCTTGGTATTGAACCACATCCGCAAGGATCGGTTTTAAAATCAGTGGCGGCGCCATCTGGCTCTAAGCGTAGTAATACTTCTCGCTTCTGGGTCCTGATGGATGCTGGCCAGCAACCCCCAACTTTCTAAGTTTGACCTCGGATCAGGTAGGGATACCCGCTGAACTTAA
>0cc9eaab1b629ed3d3f46c9c78fdbedc
AACGCACATTGCGCCCGCCAGTATTCTGGCGGGCATGCCTGTTCGAGCGTCATTTCAACCCTCAAGCCCCCGTGGTTTGGTGTTGGGGACCGGCGATCCTCGCTGCCTCGGCAGCGCTGCGCCGCCCCCGAAATGAATTGGCGGTCTCGTCGCGGCCTCCTCTGCGTAGTAGCACAACCTCGCAACAGGAGCGCGACGCGGCCACTGCCGTAAAACGCCCAACTTTTTTTTTAGAGTTGACCTCGAATCAGGTAGGAATACCCGCTGAACTTAA
>0cca0e5ca6ef59f2a1f8d2458d910466
AACGCATATTGCGCCCTCTGGTATTCCGGAGGGCATGCCTGTTCGAGCGTCATTTCTATCCTCAAGCACGGCTTGTGTGTTGAGCAAATTTGTCCTTTTAAATGGACATGCTTGAAAAGCAGTGGCAATGGCGAGTTTGGAGCCCCAGTGTATGGAGCTTTGTCACACACTGTGGTGGCCCAGCTCCACCATCTTCTGCCAGTTTTCGCTACAACAAAAAAAAATCTGATTGACCTCGGATCAGGCAGGGGTACCCGCTGAACTTAA
>0ccaacb933929793406df8092d5cefde
AACGCACATTGCGCCCTCTGGTATTCCGGAGGGCATGCCTGTCCGAGCGTCATTGCTATACCTCAAGCCCGGCTTGTATGTTGGGCTTACTGTCTTGTTGGGACAGTAGCCCTAAAGGCAGAGGCAGGGTCGTAGTCCGGTCTTTTCAATGCGTATGGGGCATTGTCACACGCTTGAAGGCTGGCCGACCCTTTATGCCTATTGTGGATTTTTATCCTCTATCAATTTTTTTCTGATAGACCTCGGATCAGGTAGGGATACCCGCTGAACTTAA
>0cd03633e112e4831a0cadec2cc9c2ad
AACGCACATTGCGCCCATTGGTATTCCGATGGGCATGCCTGTTCGAGCGTCATTATCCTCCCTCACACCCCTTGGGGTGTGGTGTTGGACCAGGAGCGGCGAGAGCCTCCTCCGGTCTCAAAGACAATGACGGCGTCCGTGGGAGCCTCGGTGCAACGAGCTTTTCGGAGCACGCGTCGAGTGTTGTGTCCCTCCGGGCCGGTCTTCCCTTTTTATTTTACCAGGTTGACCTCGGATCAGGTAGGAATACCCGCTGAACTTAA
>0cd64874f04aa234bc44b9ece9eab421
AACGCACCTTGCGCCCCTTGGCATTCCGAGGGGCACACCCGTTTGAGTGTCGTGACATCCTCAAACCTTCTTGGTTTCTTGACCATGGAAGGCTTTGGACCTTGGAGGTTTTTGCTGGCTTTCCTTTGTTGGAGCCAGCTCCTCTGAAATGAATTAGTGGGGTCTGCTTTGCCGATCCTTGACGTGATAAGATATTTTCTACGTCTTGGGTTTTGCACTCCTGCTTCTAACCGTCTCACAGAAGACAAATGGTCTTTGACCCATGAACCTTGACCTCAAATCGGGTGAGACTACCCGCTGAACTTAA
>0cdcd70f5b83e0d99806f38792b43a92
AACGCACATTGCGCCCTTTGGTATTCCGAAGGGCATGCCTGTTCGAGCGTCATTATCACCCCTCGGGCCCCGTGCTCGGTGTTGGACGGCCGGTTCGGGCGACCGAACCCCTCCTAAAGACAATGACGGCGGCCTGTGGTTCCCCCGGTACACTGAGCCTTTGGCACGTGCCGGACGAGGGCGCCCAGGACCCGGTCCTCTCCTCTCAGCAGGAAACTTCTCAAGGTTGACCTCGGATCAGGTAGGAATACGCGCTGAACTTAA
>0ce8208c1fd3d856c81056ea2331305b
TGAACGCACATTGCGCCTAAGAGTATTCTTTTAGGCATGCTTGTTCGAGCGTCGTTTAAACCTTAAGGCTTTGCCTTGCGTTGATGTTTTGGGATTGTCCCAAACGTCCAAAACAGTTGGCGAAACTATAGTAACCAAAACGCAGCGAAATGCGACTGAAGTTATTGATAGTGACTGCCAGTTACTCACTGTTCGACCTCGGATCAAGTAAGAATACCCGCTGAACTTAA
>0cedcd7f9929daa117697c94c0bce1b0
AACGCACATTGCGCCCTTTGGCATTCCTCAGGGCATGCCTGTTCGAGCGTCACTAACAACCATCTCACATCTAATGTGGTATTGGCTCAGGTGGATGGCACCCCCTGTGCTGGCTCCCCCCGGCCGAAATGGATAGGCCAGAGAAGTAAACCATGGCAACAGACTCACAGAGTATTTCACAATGCTAGACCTGTCTGTAACTGGTAGCAATCTGTGCCACTGGACCCCCCGTTCATTCAAACCCAAGATGTTGACCTCGGATCAGGTAGGGATACCCGCTGAACTTAA
>0cee343b116ec5eba5786bcd3b73775d
AACGCATCTTGCGCCCCTTGGTATTCCTGGGGGCATGCCTGTTTGAGTGTCATTTCTTATTCTCGGTGAACCCCTTAATTGCACCGGATGATGAAGGGTTGCTGACCTTGTCAGCTCCTTTGAAATGCATGAGCAGAAAAACGAGCATTGTCAGCTTCGGTTTGATATGTTTCTAGGCCGTTGCTGATGTCGTCCCTGCTGCTGCTGGTCTCTTCAACCAGAGACTGTGTCTGCCGACACATTTTCAACCATGACCTCAAATCAGGTAGGATTACCCGCTGAACTTAA
>0cfa301414a672e42f786c87b4d90aa3
AACGCACATTGCGCCCTTTGGCATTCCGAAGGGCATGCCTGTTCGAGCGTCATTATCAACCCTCAAGCCTGGCTTGCTGTTGGACCTCTCGTCGTCAAAGGCGGGTCCTAAAGTTAATGGCGGAGTCGTCGGACCCTAGATGCAACGAGCTCTCGTAGCACGCATTTAAAGGGCTTGCGGCTCTAGTCTCAACCCCATATCATTTATAAGGTTGACCTCGGATCAGGTAGGAATACCCGCTGAACTTAA
>0d002597668d7f3ef867b4e4039ae38c
AACGCACATTGCGCTCCTTGGCATTCCGAGGAGCATGCCCGTTCGAGCGTCATTATAACCCCTCAAGCCTGGCTTGGTGTTGGGGCCTGCGGTCACCGGCAGCCCTTAAAATCAGTGGCGGCGTCCTCGGACTCTGAGCGTAGTAATCCTTCTCGCTACAGGGTCCTGGTGGGTGCTGGCCATCAACCCCTCCTTTCTCTGGTTGACCTCGGATCGGGTAGGGATACCCGCTGAACTTAA
>0d052584bfbc4b4f8c83046764c5f993
AACGCACATCGCGCCCTTTGGCATTCCGAGGGGCATGCCTGTTCGAGCGTCATTACACCACTCAAGCCCGGCTTGGTATTGGGCGGCGGGTTCTCCCGCGCCTTAATTTCACCGGCTGGACGACCCGTATCTCAGCGTTGTGGTATCAAATTCGCTGGCGAGAAGGGTGGTCCGCGCCGTTAAAATTTCAATCAAGGTTGACCTCGGATCAGGTAGGGATACCCGCTGAACTTAA
>0d059a41b0a25c75d8184a318a94e44c
AACGCACATTGCGCCCTTTGGTATTCCGAAGGGCATGCCTGTTCGAGCGTCATTATCACCCCTCAAGCCCGGCTTGTTGTTGGTGGCGGCGAGACCCAAAGGTCTCGCCCCGCCCAAAGATAATGACGGCGTCTGCGAGGACTCCTGTACACTGAGCTTTCGGGCACGTACACGGCTAGAAGTCCAGGCGCCGGTCGACGTCCTCCGGGACACTTTTTACCAAGGTTGACCTCGGATCAGGTAGGGATACCCGCTGAACTTAA
>0d05b5ecd7a67d83b225c8942f1c2e4f
AACGCATATTGCGCCCTCTGGTATTCCGGGGGGCATGCCTGTCCGAGCGTCATTATCCATAACTCAAGCACAGCTTGTTTGTTGAGCCAAATTGCTTTCATAGTCGGGAGCAGGCTCGAAATGCAGTGGTGAACGATACTGAGTTTGGTTTGCCCGAGTGTTATGGGGCTTTGTCATGCACTCTTGTGGCCCAACCGGCGTTCCATAAAACCTCATTAATAACTAGGTTGACCTCGGATCAGGTAAGAGTACCCGCTGAACTTAA
>0d14d8e2ecc7b9317d43b9c854fa7899
AACGCACATTGCGCCCGCCAGTATTCTGGCGGGCATGCCTGTCCGAGCGTCATTTCAACCCTCGAGCCCCTCCCCGGGGGGGCTTGGTGTTGGGGATCGGCCCGCCCACGGCGGCGCGCCGGCCCCGAAATCTAGTGGCGGTCTCGCTGTAGCCTCCTCTGCGTAGTAGCACACCTCGCACCGGGACGCAGCGCGGCCACGCCGTTAAACCCCCCACTTTTGAAGGTTGACCTCGGATCAGGTAGGAATACCCGCTGAACTTAA
>0d18d5ac6e3c5bddf1a50d25e974f68f
AACGCACATTGCGCCCGCCAGTATTCTGGCGGGCATGCCTGTTCGAGCGTCATTTCAACCCTCAGGCCCCCAGTGCCTGGTGTTGGGGATCGGCCCAGCCTTCTCGCAAGGCCGCCGGCCCCGAAATCTAGTGGCGGTCTCGCTGTAGTCCTCCTCTGCGTAGTAGCACAACCTCGCAGTTGGAACGCGGCGGTGGCCATGCCGTTAAACACCCCACTTCTGAAAGTTGACCTCGGATCAGGTAGGAATACCCGCTGAACTTAA
>0d1b281814fe79273cbf9b020e3a843c
AACGCACCTTGCACCCTTTGGCATTCCGAAGGGTATGCTCGTTTGAGTGTCATTGTACTCTCACACTTCCGATCCTTTGGATTGGGAGCGGTGGACTTGGGTGTTGCTGCTTCACTGTGGCTCACCTCAAATGCATTAGTGCAACTCTTGGTTGGACATAGTACGGCGTGATAAGTGTCTTCGCCGGCACCTCGCAAGAGGGTGGCTGATCAGGAGCTCTGTGCTTTCCAACTGTCTGTCTTCAGACAACAACTGACAACTTGACCTCAAATCGAGTAGGACCACCCGCTGAACTTAA
>0d1b762205aeba71b23606a32e60b8a3
AACGCACATTGCACCCTCTGGTATTCTGGGGGGTATGCCTGTTCGAGCGTCATTGTAACCCTCAAGCGCTGCTTGGTATTGGATGTCACTGTTATAGTGCATCTCAAAGTTATTGGTGGCAGCATTAAGCTTCTTGTGTAGTAAATTTCTCGCTCTGGAGTTGATGTCTGACTGCTAGAACCCCCAATGTATTAAAGGTTGACCTCGGATCAGGTAGGGATACCCGCTGAACTTAA
>0d1e39f470b4e9eb4de82cd523490890
AACGCATATTGCACCTTCTGGTATTCCAGGAGGTATGCCTGTTCGAGCGTCATTGCGACTAACAAGCCTTAAGCTTGGTATTGGATGGCACTATTTTACGTGCATCTTAAAGTCAAGGAGCAAGACTCCCAGCTTTCAAGCGTAGTAATTTAATCTCGCTTCTGGAGCCTGGATGATGTTCTGCTGAACAGTTAAATTATCAATGTTTGACCTCGGATCAGGTAGGGATACCCGCTGAACTTAA
>0d1f5286d917bc2688f6dc97d1a2e61a
AACGCACATTGCGCCCGCCAGTATTCTGGCGGGCATGCCTGTTCGAGCGTCATTTCAACCCTCAAGCTCTGCTTGGTGTTGGGGATCGGCGTAGTGTCCTTCGGGGCGCTGCCGTCCCCTAAATCTAGTGGCGGTCCTGCCGTAGATACCTCTGCGTAGTAGTTTTCTCCTCGCTCTGGAATCTCGGCGGTGCCTTGCCGTTAAACCCCCAACTTCTGAAAGGTTGACCTCGAATCAGGTAGGAATACCCGCTGAACTTAA
>0d2176c01279efee538cfac663aba434
AACGCACATTGCGCCCGCCAGTATTCTGGCGGGCATGCCTGTCCGAGCGTCATTTCAACCCTCGAGCCCCCCGGGCTTGGTGTTGGGGACCGGCCTCGCGCCGCCCCCGAAATGCAGTGGCGACCTCGCCGCAGCCTCCCCTGCGCAGTAGCACAACCTCGCACCGGAGCGCGGAGACGGTCACGCCGTGAAACGCCCAACTCTCTCAGAGTTGACCTCGGATCAGGTAGGAATACCCGCTGAACTTAA
>0d24ad016419a76e33b87d44f434d5b8
AACGCACATTGCGCCCATTAGTATTCTAGTGGGCATGCCTGTTCGAGCGTCATTTCAACCCCTAAGCACAGCTTATTGTTGGGAATCCACGCCTGTGGTTCCTCAAAGACATTGGCGGAGTGGCAGTAGTCCTCTGAGCGTAGTAATTCTTTATCTCGCTTTTGTTAGGTGCTGCCCCCCCGGCCGTAAAACCCCCAATTTTTTCTGGTTGACCTCGGATCAGGTAGGAATACCCGCTGAACTTAA
>0d305ee3451717f4f3b6c84ddb1c7a31
AACGCACATTGCGCCCTCTGGCATTCCGGAGGGCACACCTGTTCGAGCGCCGTCAAAACACTGAGGCTCAGCCTTGCGTTGGCGGACGACTGTAAGAGTCGCCGCCCAAACACCGACGGCGCCGCCCCGCGGCCGACGATGCGCAAAAAGCAAAAGTCCAAGCGGGAGACGGCGGCCTTGTTACTCCAACAGTTTTGGCCTCGAATCAGGTGGGGATACCCGCTGAACTTAA
>0d33cc9e0093df0dbcc8b48611726b56
AACGCACATTGCGCCCCTTGGTATTCCGAGGGGCATGCCTGTTCGAGCGTCATGATCAAATCTCAAGCCTAGCTTGGAATTGGGCTTTCGTCTCCTGCCATTGCGGCTAATTGAGACGTGCCTAAAAAGAAATGGCGATACCTCAATGGACTCTAGCGTAGCAGACTGACTTGCGCTTGGAGGGCTGCTGTGGGTTTTTGCTATAAAATAATCAAGTTGGACCTCGGATCAGGTAGGGATACCCGCTGAACTTAA
>0d3a2060b15249089350407120c245c3
AACGCATATTGCGCCCTTTGGTATTCCGAAGGGCATGCCTGTTCGAGCGTCATTATCACAATATCAAGCTTGGCTTGTTGTTGGGCCCTTTGTCACCTGGTGACAGGTCCAAAAGACAATAACCGGTGTCATACAGACTCTATATGCAACGAGCTTATAACAGCACGCATCTGGTGGTCGTGTGGCCCGGTTTTTATATAAATACATTTCTCAAGGTTGACCTCGGATCAGGTAGGAATACCCGCTGAACTTAA
>0d3d7c4fc9a13b094e2ef80d4b611042
AACGCACATTGCGCCCGCTAGTATTCTGGCGGGCATGCCTGTTCGAGCGTCATTTCAACCCTCAAGCTCTGCTTGGTGTTGGGAATCGGCGTAGCGGCCCTCGGGCAGCTGCCGTTCCCTAAATCTAGTGGCGGTCCCGCTGTAGCCTCCTCTGCGTAGTAGTTTTCTCCTCGCACCGGCAGCTTAGTGGTGACCTCGCCGTAAAACCCCCAACTTCTGAAAGGTTGACCTCGAATCAGGTAGGAATACCCGCTGAACTTAA
>0d49b7c0ac1f77b482bc5009c822e112
AACGCACATTGCGCCCTTTGGTATTCCTTAGGGCATGCCTGTTCGAGCGTCATTTCGACCTTCAAGCTCAGCTTGGTGATGGGTGTCTGTCCCGCCTTTCCTGCGCGCGGACTCGCCTCAAAAGCAGTTGGCGGCTTCTTCTCCGGCCCTAAACGCAGCAGAATGCGCTGAAGCAGGGGGAGGAGGCTTTCCAGTAAGCACTTCTTGCACGGTTGACCTCGGATCAGGTAGGGATACCCGCTGAACTTAA
>0d4a72e954cfd213f26b08369a23fc91
AACGCACATTGCGCCCGCCAGTATTCTGGCGGGCATGCCTGTTCGAGCGTCATTTCAACCCTCAAGCCCCCGGGCTTGGTGTTGGGGCTCGGCCCGTCCCTAGCGGCGCGCCGTCCCCGAAATCTAGTGGCGGTCTCGCTGTCGCCTCCCCTGCGTAGTAGCTAACACCTCGCAACGGGAACGCAGCGCGGCCACGCCGTTAAACCCCCAACTTCTGAAAGGTTGACCTCGGATCAGGTAGGAATACCCGCTGAACTTAA
>0d601cc0fb020682406146faa0e0a79e
AACGCACATTGCACCCTCTGGTATTCCGGGGGGTATGCCTGTTCGAGCGTCATTTCAACCCTCAAGCTCAGCTTGGTATTGGGTGTCATCTAGTTAGGTGTACCTTAAAATTAGTGGCGGTGCCATCTGGCTTCAAGCGTAGTAAATTTCTCGCTTTGGAGGTTTAGATGTGTGTTTGCCATCAACGCACTATTTTTCAATGGTTGACCTCGGATCAGGTAGGGATACCCGCTGAACTTAA
>0d6047273ab7da819a4ac0020eb421ca
AACGCATATTGCGCTCTCTGGTATTCCGGAGAGCATGCTTGTTTGAGTATCAGTAAACACCTCAACTTCCATATCTTTTTTGAAATGGGAGTTGGACTTGAGTGATCCCAACGCTTTTCCTCACCGAAAAGTGGCGGGTTACTTGAAATGCAGGTGCAGCTGGACTTTTCTCTGAGCTATAAGCATATCTATTTAGTCTGCCTAAAAAACAGATTATTACCTTTGCTGCAGCTAACATAAAGGAGATTAGTTCTTGTGCTGACTGATGCAGGATTCACAAAGACAGCTTCGGCCGACTTTGTAAACTCGATCTCAAATCAAGTAAGACTACCCGCTGAACTTAA
>0d63b45e7b8b65f9dc874c13676c13d6
AACGCACATTGCGCCCGCCAGTATTCTGGCGGGCATGCCTGTCCGAGCGTCATTTCAACCCTCAAGCCCCCAGGGGCCTGGTGTTGGGGACCGGCCGCCCGTCCGCGGCGGCCGCCCCCGAAATGCAGTGGCGACCTCGCCGCAGCCTCCCCTGCGTAGTAGCACAACCTCGCACCGGAGCGCGGAGACGGTCACGCCGTTAAACGCCCAACTCTCAAGAGTTGACCTCGGATCAGGTAGGAATACCCGCTGAACTTAA
>0d67317676acdfbf0680132743e2dc9d
AACGCACATTGCGCCCCCTGGTATTCCGGGGGGCATGCCTGTCCGAGCGTCATTGCTGCCCTCAAGCCCGGCTTGTGTGTTGGGCCTCGTCCCCCTTCCGGGGGACGGGCCCGAAAGGCAGCGGCGGCACCGTGTCCGGTCCTCGAGCGTATGGGGCTTTGTCACCCGCTCTGTAGGCCCGGCCGGCGCCTTAGCCGACGACACAACTTTTTTTTCAGGTTGACCTCGGATCAGGTAGGGATACCCGCTGAACTTAA
>0d67da188bb01eb3bd57e9718d0ef205
AACGCACATTGCGCCCTCTGGTATTCCGGGGGGCATGCCTGTTCGAGCGTCATTACAACCCTCAAGCACTGCTTGGTATTGAGTGTCACCTTTTGTGCACCTTAAAATCAGTGGCGATATTCTGCAGCTTCAAGCGTAATAAATTTCTCGCTCTGGGGCCTGTTAGGAACACTGTCAACAACCTTCTATATTATCTAAGGTTGACCTCGGATCAGGTAGGGATACCCGCTGAACTTAA
>0d6cf32fcb1ffd9c725dc88a699daad3
AACGCACATTGCGCCCATTAGTATTCTAGTGGGCATGCCTGTTCGAGCGTCATTTCAACCCTTAAGCTTAGCTTAGTGTTGGGAGACTGCCTAACCGCAGCTCCTCAAATGCAGTTGGCAGAGTGTATATGTGCTCTGAGCGTAGTAATTTATTCTCGCTTCTGAAAACTATATACTGTAGCCACAAACCAATTAATTTTTAATGGTTGACCTCGGATCAGGTAGGAATACCCGCTGAACTTAA
>0d6e5c1401f0363250073f849488a7a2
AACGCACATTGCGCCCATTAGTATTCTAGTGGGCATGCCTATTCGAGCGTCATTTCGACCATTAAGCCCTCGTTGCTTAGCGTTGGGAGCCTGCGTCCCCTAGGGGCGCAGTTCCTCAAAGTTAGTGGCGGAGCTAGGGCACACTCTAAGCGTAGTAAGCTATTCTCGCTTCTGTGGTGTACCTAGCTGCCTGCCGTAAAACCCCTATACTTCTAGTGGTTGACCTCGAATTAGGTAGGAATACCCGCTGAACTTAA
>0d72b5cb99042f43996a3a3b9bee79c9
AACGCACCTTGCACCCTTTGGTATTCCGAAGGGTATGCTCGTTTGAGTGTCATTGTGTTCTCACACTCCTGTCTTTGGATTGGGAGTGGTGGACTTGGGTGTTGCTGCTTTACTGTGGCTCACCTCAAATGCATCAGTGCAACTCTCAGTTGGACATTGAAAGGCGTGATAATTATTTTCGCCAGCACCTCATCAGAGGGTGACCAAACCAGAGTGCTGTGCTTCAAACTGTCTTTGGACAAGCTCTGACAAGTTGACCTCAAATCGAGTAGGACTACCCGCTGAACTTAA
>0d76f96af40bbd21e97648aecd8eb3b4
AACGCATATTGCGCCCTCTGGTATTCCGGAGGGCATGCCTGTCCGAGCGTCATTATCACATCTCAAGCTCTAAGCTTGTTTTGAGCCAATCTTTTGTTCTTTTGATGAACAGGCTTGAAATGCAAGTGGCGATATTCAGTCTGGTGCCCGGCATTATAGGGCTCTGTCACATGCTTTAGTGGTCCAGACCGGTATATATTCGGCCTTTTTTATAAATCTGATTTAAAGAAGATTGACCTCGGATCAGGCAAGAGTACCCGCTGAACTTAA
>0d794e2fb4b081f193f49af7fa36d810
AACGCACATTGCGCCCCTTGGTATTCCATGGGGCATGCCTGTTCGAGCGTCATCTACACCCTCAAGCTCTGCTTGGTGTTGGGCGTCTGTCCCGCCTCCGCGCGCGGACTCGCCCCAAATGCATTGGCAGCGTCCCTTGCCCCCTCTCGCGCAGCACATTGCGCTTCTCGAGGGCGGCTCCGGGGCGCGACCCACCGAAGATGACCACCGTCTTTGACCTCGGATCAGGTAGGGATACCCGCTGAACTTAA
>0d7a4fa6dedd868a45593fba44b5cca2
AACGCACATTGCGCCCTCTGGTATTCCGGGGGGCATGCCTGTTCGAGCGTCATTACAACCCTCAAGCTCCTGCTTGGTATTGGGTGTCACTGCTTAGGTACACCTTAAAATCAGTGGCGGTGCCATCTGGCTTCTAGCGTAGTAATACTTCCCGCTATGGAGTTTAGGTGTGTGCCTGCCATCAACCCCTAATTCTACAGGTTGACCTCGGATCAGGTAGGGATACCCGCTGAACTTAA
>0d7e7b2cbf87783071e9152fd689d185
AACGCACATTGCGCCCGCCAGCATTCTGGCGGGCATGCCTGTCCGAGCGTCATTTCAACCCTCAGGGCCCCCCTTCGCGGGGGTGGACCTGGTGTTGGGGGCCGGCCGCCCTGCGCGCGCCGCCCCCGAAATGCAGTGGCGACCTCGCCGCAGCCTCCCCTGCGTAGTAGCACAACCTCGCACCGGAGCGCGGAGACGGTCACGCCGTAAAACGCCCAACTTTCAAGAGTTGACCTCGGATCAGGTAGGAATACCCGCTGAACTTAA
>0d81010320823f08bf1b497f2b9b1c17
AACGCATATTGCGCCCTTTGGTATTCCGAAGGGCATGCCTGTTCGAGCGTCATTATCAATCATCAAGCCTGGCTTGTCGTTGGACCCCTTTGCGGCTGAAATATGCGGCAGGTCCGAAAGATAATGACGGCGTCGTGTTTGACCCTAGATGCAACGAGCTTTTTAATAGCACGCATTGAAGTGGTCGACCGACCCGGTCTTTAACCATCATTTTCTAAGGTTGACCTCGGATCAGGTAGGAATACCCGCTGAACTTAA
>0d8b198b3d3c5c42c9d45b0684e3516d
AACGCACATTGCGCCCTCTGGTATTCCGGAGGGCATGCCTGTCCGAGCGTCATTGCTGTACCTCAAGCCCGGCTTGTGTGTTGGGCCTACCGTCCTGTTTGGATGGTGGCCCGAAAGGCAGTGGCGGCGTCGCGTCCCGGTCCTTGAAGCGTATGGGGCTTTGTCACCCGCTTGGAGGCCGGCCGATGCCGTAGCCCATCGTGGATCTTCCACATTTATTCTGATGGACCTCGGATCAGGTAGGGATACCCGCTGAACTTAA
>0d8c1672ae4ae3ae77ca72a522ba30ea
TTGAACGCACATTGCGCCTCCCTTAACCGGGGGGCATGCCTGTCTGAGCGTCATTTAAACCTATGGGCCTAATTTGGGTTCCGTATTGGGCCTCGCCTCTTTAAGCGGCGTCGCCTTGAAGGCATCGGCCTCATGGAGTGGACGGGATCCTTATGGACTGACCATTTCATAGCCGGATTTTGACTCTGATTTGACCTCAGATCAGGTAGGGACACCGCCTGAACTTAA
>0dae613c6bad6c5de1ae2c8d0503aa81
AACGCATCTTGCGCTCCTTGGTATTCCGAGGAGCATGCCTGTTTGAGTGTCATTAAGTATCTCAAAAAATATTATGCCTTGGCATAGGTTTTTTTGGACATTGGGAGTTGCCGGCTGCTAGCAGTGGGCTCTTCTGAAAAGCATTAGTTGAGGAGCTTTGCACTCTATTGGTGTGATAGACTATCTATGCCATGAGATGCTTTATGGGAACCTCTGCTGTCTAACTGTCTTTTATCGGACAATATGATGAACTTGACCTCAAATCAGGTAGGACTACCCGCTGAACTTAA
>0daf1e5a22ab7aa2486d20b96716f221
AACGCACATTGCGCCCTTTGGCATTCCGAAGGGCATGCCCGTTCGAGCGTCATTACACCACTCAAGCCTCGCTTGGTATTGGGCGACGGGACCTCCCCGCGCCTCCATGTCCCCTCGGCTGGACGGTTGGAATCTCAGCGTTGTGAATCAATTCGCTCAGCATCTCCGCCGGACGCGCCGTCGAAACTTCATTACAGGTTGACCTCGGATCGGGTAGGGATACCCGCTGAACTTAA
>0dbe0d1f42142e90581e273ca43fe6da
AACGCAAATTGCGCTCTCTGGATCCCCAGGGAGCATGTCTGTCTGAGTGTCGCGAACGAAAACAACACACCTCGGTGTGAAGTGGGTGCTCGGGTTAGGCAAGCCTTCGGGCGAGCAGATCCCGTCGCTCTAAGTGTGTGGAACCGGATCGCAGCCAACGGTGAAAACTGTGGCTCTGCGTTCTCTGGAAGGCTCTAAGTTCATTTTGAAATGGGGTGACAATGTGACCTTCTCAGAACCCAGCTGAGAAAGGCGGCGGCTCGGTTTGGTTTCGTTGGCTGGCATGCTGCGGCCAAGTTGTGCGTGTGTTAACGTCTCTGAGTCTTTGACCTCAGATCAGGCAAGACTACCCGCTGAATTTAA
>0dbeef487ac728b174ff134c6c4d7093
AACGCACATTGCGCCCCTCGGTATTCCGGGGGGCATGCCTGTTCGAGCGTCATTTCAACCCTCAAGCACTGCTTGGTATTGGGCCTCTTGCCAGCGATGGCAGGCCCTAAAGCTAGTGGCGGCGCCGCTGGGTCCTGAGCGTAGTAATTCTCTCGCTACTGGGCTTCGGCGTGCTCCTGCCAGCAACCCCAACTTTCTATGGTTGACCTCGGATCAGGTAGGGATACCCGCTGAACTTAA
>0dc4051cc7e6c6af09091ecd43dbf144
AACGCACATTGCGCCCTGTGGTATTCCGCAGGGCATGCCTGTTCGAGCGTCATTTCAACCCTCAAGCTCTGCTTGGTGTTGGGCCCCGCCCGCTCGCGGCCGGCCCTAAAGACAGTGGCGGCAGCGTCTGGCTCCAAGCGTAGTACAGCTCTCGCTCTGGGGCTAGGTGGTAGCCTGCCAGAACCCCCTTCTATGGTTGACCTCGGATCAGGTAGGGATACCCGCTGAACTTAA
>0dc5816ee695f30b2913cefbbabe05e1
AACGCACCTTGCACCTTTTGGTATTCCGAAAGGTACACCCGTTTGAGTGTCATTGTAATCTCACTCCGACGACTTTGTTGTTGTCTGGAGGTGGACCTGGACTCTTGCCGTGTTACAACGGCTGGTCTGAAATGCATGAGTGCACCCTGCTGTTGCAGCGTCTTCAGTGTGATAAGTATCTTCACTGAGTAAGTTCCCTTTGGGACACGCCTTGCCGGTGGGCTCTGTGCTTCCAACCGTCCTGTATTGGACAACACTTTGACAATTTGACCTCAAATCGGGTGGGATTACCCGCTGAACTTAA
>0dc9dcaa73e583a0c0f58c893eff0d96
AACGCACATTGCACCCTCTGGTATTCCGGAGGGTATGCCTGTTCGAGCGTCATTGCAACCTTCAAGCTCAGCTTGGTATTGGGTATCATCTAGCAACCGTCGGTGTACCCTAAACTCAGTGGCAGTGCCATCTGGCTTCAAGCATAGTAAACTTTCTTGCTTTGGAGGTTCCAGGTGTGCTAGCCAGCAAACCCTACTATATATCAATGGTTGACCTCGGATCAGGTAGGGATACCCGCTGAACTTAA
>0dd0764831d4af4d140a418cb4e63f21
AACGCACATTGCACCCTCTGGTATTCCAGGGGGTATGCCTGTTCGAGCGTCATTAACAACCCTCAAGCCCAGCTTGGTGTTGGGTGTCACCTGGCAATGGTGCACCTTAAAATCAGTGGCGGTGCCATCTGGCTTCAAGCGTAGTAAATCTTTCGCTTTGGAGGTTTGAGTGTGCTTGCCAAATCAACCCCTAATTTTATCAAAGGTTGACCTCGGATCAGGTAGGGATACCCGCTGAACTTAA
>0dd5c217ada3f553c1037320871f85da
AACGCACATTGCGCCCGCCAGCATTCTGGCGGGCATGCCTGTTCGAGCGTCATTTCAACCCTCGAGCCCCCCCGGGGGCCTCGGTGTTGGGGGACGGCACACCAGCCGCCCCCGAAATGCAGTGGCGACCCCGCCGCAGCCTCCCCTGCGTAGTAGCACACACCTCGCACCGGAGCGCGGAGGCGGTCACGCCGTAAAACGCCCAACTTTCTTAGAGTTGACCTCGGATCAGGTAGGAATACCCGCTGAACTTAA
>0dd76fcff5fabc55bce2c3ecdc5fda35
AACGCATATTGCGCCCTTTGGTATTCCGAAGGGCATGCCTGTTCGAGCGTCATTATCACCATATCAAGCTTGGCTTGTTGTTGGGCCCTTCTGTCACCTGGTGACAGGCCCGAAAGACAATGACCGGCGTCATACAGACTCCTTATGCAACGAGCTTATAACAGCACGCATCTGGTGGTTGTGTGACCCGTGGGAAGCCTCTCTGGCACCCTCTCTTTCTCAAGGTTGACCTCGGATCAGGTAGGAATACCCGCTGAACTTAA
>0deeb3150ff3736bd57d159a341e6fa9
AACGCATCTTGCGCTCCTTGGTATTCTGAGGAGCATGCCTGTTTGAGTGTCATTAAATTCTCAACTACACTGACTTTGATTGGTGTGGCTTGGATTTGTGGGGGGAAACTGTTGTGGGCTTTTGTAGTCTGCTCCCCTGAAATTGATTAGCAGTACCTTGGTGGATCTGTCTACAGGTGTGATAATTATCTACATCCTGGACATCTGCTTTAATGCTGCTTTCTAAATATCTTTTGTATTGACCATCTTGACCTCAAATCAGGTAGGACTACCCGCTGAACTTAA
>0df272164b748da247600c5ab860d5be
AACGCACATTGCGCCCGCCAGCATTCTGGCGGGCATGCCTGTTCGAGCGTCATTTCAACCCTCGACTTCCCTTTGGGGAAATCGGTGTTGGGGATCGGCAGCACTAGCCGGCCCCGAAATGGAGTGGCGGCCCGTCCGCGGCGACCTCTGCGTAGTAACTCAACCTCGCACCGGAACCCCGACGCGGCCACGCCGTAAAACACCCAACTTTCTGAACGTTGACCTCGGATCAGGTAGGAATACCCGCTGAACTTAA
>0df446d5e0007162dd449ffa0216ce53
AACGCACATTGCGCCCCTTGGTATCCCGAGGGGCATGCCTGTTCGAGCGTCATTTCACCCCTCAAGCCTGGCTTGGTGTTGGGCGACATCCTCTTTGGGGACGCGCCTCAAAACGCTCGGCGACGTGGCACCGGCTTTAAGCGTAGCAGAATCTTATCTTTCGCTTTGAAAGTCGGGGCCACATCTGCCGGAAGACCTACTCGCAAGGTTGACCTCGGATCAGGTAGGGATACCCGCTGAACTTAA
>0df914fcc8ab2cea8dab6d9aa3f67b74
AACGCACCTTGCACCCTTTGGCATTCCAAAGGGTATGCCTGTTTGAGTATCATGAAATTCTCAACTCCCCTTGGATTACATCTGTAGGGTGAGCTTGGACTTGGAGGTTTCTGCTGGCGTTCGCCGGCTCCTCTTGAAATCATTAGCTTTGAGTTGATCTCGATGGCTCGACCGGTGTGATAAACATCTACGCCGATTTGTGCCGTCCTGAGCGACGACGTCGGAGACGCTCTGGCTTACAACCGTCTTCACCAGAGGACGACGCCCTGAACTTTTGATCTCAAATCAGGTAGGACTACCCGCTGAACTTAA
>0df974b114b29aaa9c4b4b3ec35356a2
AACGCATATTGCGCCCTTTGGCATTCCGAAGGGCATACCTGTTCGAGCGTCATTACACCCCTCAAACTTCACAGTTTGATGTTGGGCAATGCCTGGAGGCTTGCCTAAAATTTAGCGATGGTACATTAAAACCTCAAGCGCACAGATGTCGTTATGTAGGCGAGATGGCACCAGTCTCATGAATTTCTGAATGTTGACCTCGGATCAGGTAGGGATACCCGCTGAACTTAA
>0e016fb592f03cd1886487a48d2fac3a
GAACGCACATTGCGCCCTTTGGTATTCCGAAGGGCATGCCTGCTCGAGCGTCATCTAAATATCAAGCATCGCTTGGTCTTGAGCGTGGTCCTACGAGGACCAGCTCGTAACTCGTTGGCGGTACGGCTCGGCTTCAAGCGTAGCAGAATATGCTCCGAAGTCGGTTGAACCTGCCCAACAAAGTACCTAGAGTTTGACCTCGGATCAGGTAGGGATACCCGCTGAACTTAA
>0e0185baee82a2190a3861be799fb75d
AACGCACATTGCGCCCCTTGGTTATTCCGAAGGGCATGCCTGTTCGAGCGTCATTATCACCCCTCAAGCCCTGGCTTGGTGTTGGACTTTAGTTATAGCTTTGCCTATCAACTGGTCTCAAAGATAGTGACGGCGCCCCAGAGGGAACCGGGTACGAGGAGCTTTTTACTAAGCATGTATCTGGGACGACTCTGATGGACGACGGTCTTGCTATACTTTTACCTAAGTGTTGACCTCGGATCAGGTAGGAATACCCGCTGAACTTAA
>0e09048e2c198e98674af9c1f17a63be
AACGCACATTGCGCCCTTTGGTATTCCGAGGGGCATGCCCGTTCGAGCGTCATTATACCCCTCAAGCGTCGCTTGGTGTTGGGGCCTGCTGTGACCGGCAGCCCTTAAAATCAGTGGCGGTGCCCTCTGGCCCTGAGCGTAGTAATACTTCTCGCTACAGGGTCCGGGAGGTGCCTGCCAGCAACCCTCAACTTTCTCTGGTTGACCTCGGATCGGGTAGGGATACCCGCTGAACTTAA
>0e0a4137fd481f7179f34082b5339c61
AACGCACATTGCGCCCTTTGGTATTCCGAAGGGCATGCCTGTTCGAGCGTCATTATCACCCCTCAAGCTTGGCTTGTTGTTGGGCCTCTGTCGTGATAGACGGGCCCCAAAGACAATGACGGCGTCCCCGAGACCCCTGGTACAATGAGCTTTTAACGAAGCACGTACTGCGGCGGGCTCGAGGACCCGGTCTCAACCACATTTTTTTCAGGTTGACCTCGGATCAGGTAGGAGTACCCGCTGAACTTAA
>0e0b8427000c2413067aaf528a80c729
AACGCACATTGCGCCCCTTGGTATTCCGAGGGGCATGCCTGTTCGAGCGTCATTACACCACTCAAGCACCGCTTGGTATTGGGCACCCGTCCGCCGCAAGGCGGGCGTGCCTCGAAGACCTCGGCGGGGCCTCACCAGCTTCGGGCGTAGTAGAGTTAAATCAAAACGTCTTATAAGTCTGGGGAGACTCCATTGCCGTAAAACCTTTTATTTTTCAGGTTGACCTCGGATCAGGTAGGGATACCCGCTGAACTTAA
>0e10b58e6c493234d2483140f4377247
AACGCATCTTGCACCCTTGGGTATTCCTGAGGGTACGCCTGTTTCAGTATCATTTTTATCTTCTCCCACTTTCATAGTGGGTGGGGAAAATCACTATTGGCCTTGATACCCACGGAATTTTTTCCTGGCTTCTCGGCTTAAATCCGTTGGTCTTTTTTTTGTGACTACCGATAGTTTTGGTAGATTTTTCTGCGAAAAACTCTCTTATCACTCTAATCTAACCCAAACCCATCAACTTGATCTGAAATCAGGCGGGATTACCCGCTGAACTTAA
>0e14cbd9007032d5e5a159366a259419
AACGCATATTGCGCCCTCTGGTATTCCGGAGGGCATGCCTGTCCGAGCGTCATTGTCAACCCTCAAGCCCTGCTTGCTGTTGGATCCCTCGACGAAAGTTGGCGGCCCCAAAGATAATGACGGCGTTGTGGTAACCCCCAGATGCAAAGAGCTTTAACACGCACGCGTCACGGCGGTACCATGGCCCCAGTCTTTAACAATTATTCTAAGGTTGACCTCGGATCAGGTAGGAATACCCGCTGAACTTAA
>0e162983aeb90c6cd8758a60f0b8f4d0
AACGCATATTGCGCCCTTTGGTATTCCGAAGGGCATGCCTGTTCGAGCGTCATTATCAACCATCAAGCCTGGCTTGTCGTTGGACCCTTTTACTGCTGAAATATGTGGTAGGTCCGAAAGATAATGACGGTGTCGTGTTTGACCCTAAATGCAACGAGCTTTTTATAGCAAGCATTGAAGTGGTCGACCGACCCAGTCTTTAACCATCATTTTTCTAAGGTTGACCTCGGATCAGGTAGGAATACCCGCTGAACTTAA
>0e1713ef628182c7bb6eed1d094c0083
AACGCACATTGCGCCCCTTGGTATTCCGAGGGGCATGCCTGTTCGAGCGTCATTATGACCACTCAAGCCTAGCTTGGTATTGGGGTTCGCGGTCTCGCGGCCCTTAAAATCAGTGGCGGTGCCATCTGGCTCTAAGCGTAGTAATTTATCTCGCTATTGGGTCCGGTGGTTACTTGTCAACAACCCCCAACTTCTAAGGTTGACCTCGGATCAGGTAGGGATACCCGCTGAACTTAA
>0e207f0f7239fd69aefffccc36b42b1f
AACGCACATTGCGCCCTTTGGCATTCCGAAGGGCATGCCTGTCCGAGCGTCATTATCCTCCCTCAAACCTCCGGGTTTGGTGTTGGACCGCGTTGGCCTTCACCGGCCAACTGGTCTCAAAGACAATGACGGCGTCCCCGGGACCCTCTTTGCACTGAGCTTTTCGGAGCACGCAGGGAGTTTCAAGGGCCCAGGGACCCGGTCGCCTCTAAAACTATTTTTCAGGTTGACCTCGGATCAGGTAGGAATACCCGCTGAACTTAA
>0e22c721f23eb5b07eea52134b982a66
AACGCACATTGCGCCCTTTGGCATTCCGAAGGGCATGCCTGTTCGAGCGTCATTACTCGCCTCAGACCCTGCCCTGTTTGGGCAGATCTGGCGTTGGGCGGTGCCGCAAGGCACGCCTAAAAGTTAGCGACGGCATCCTCGACCGCAAGCGCACAACTGTCGCGGTGCAGGGCGGGTGGTGCTGGTGAACCCCTAAATGTTGACCTCGGATCAGGTAGGATTACCCGCTGAACTTAA
>0e295092f4ce1c2c48cdd0116e270f6c
AACGCACATTGCGCCCTTTGGTATTCCTTAGGGCATGCCTGTTCGAGCGTCATCTAAACCCTCAAGCACTGCTTGGTGTTGGGCGTTTGTCCCGCCGCGGCGCGGACTCGCCTCAAAAGCATTGGCGGCCTGTGTATTGGCTTCGAGCGCAGCAGAATGCGGCTCGGGACCTCTTGCGCGGGCGTCCATCAAGATCTCTCCCAAGTTTGACCTCGGATCAGGTAGGGATACCCGCTGAACTTAA
>0e2abf3d1c351302e5d303f3e5e18565
AACGCACATTGCGCCCCGTGGTATTCCGCGGGGCATGCCTGTTCGAGCGTCAGTACAACACTCAAGCTCTGCTTGGTCTTGGGCCCCGTCAGTCTGACCGGCCTTAAAATCAGTGGCGGTGCCATCGTGCTCTAAGCGTAGTAATACTCCTCGCTACAGGGTCTCGGTGCGTGCTGGCCAGCAACCCCCAACTTTCTAAGTTTGACCTCGGATCAGGTAGGGATACCCGCTGAACTTAA
>0e32820799ddc50da0ce64bb9f474895
AACGCACATTGCGCCCCCTGGTATTCCGGGGGGCATGCCTGTCCGAGCGTCATTGCTGCCCTCAAGCCCGGCTTGTGTGTTGGGCCCCGTCCCCCGATCTCCGGGGGACGGGCCCGAAAGGCAGCGGCGGCACCGCGTCCGGTCCTCGAGCGTATGGGGCTTTGTCACCCGCTCTGTAGGCCCGGCCGGCGCTTGCCGATCAACCCAAATTTTTATCCAGGTTGACCTCGGATCAGGTAGGGATACCCGCTGAACTTAA
>0e396f6f6456bd59965cc728cc804207
AACGCACCTTGCACCCTTTGGAATTCCGAAGGGTATGCTCGTTTGAGTGTCATTGTACTCTCACACTCTCCGATTTGGGGAGCGGTGGACCTGGGTGCTTGCTGCTTTCCTTGTGGCTCACCTCAAATGCGTCAGTGCATCTCTTGATTGGACATAGTACGGCGTGATAAGTGTCTTCGCCGGCACCTCGTAAGAGGGTGGCCAACTGGGAGCTCTGTGCTTTCCAACCGTCCTCGGACAATCTCTGACAACTTGACCTCAAATCGAGTAGGACTACCCGCTGAACTTAA
>0e447a5941f6cb76ebcd98fbe3ceab48
AACGCATATTGCGCCCAGTAGTATTCTACTGGGCATGCCTATTCGAGCGTCATTTCAACCCTTACGCCCTGTAGCGTAGTGTTAGGACTCTACTCTTTCGAGAGCAGTTCCCTAAAACCAGTGGCAGTGTTCGGTACACTCATAGCGTAGTAATTCTTCTCGCTTCTGCAGTGGCCCGTACTATTCGCCGTAAAACCCCCTATTTTCTAATGGTTGACCTCGGATTAGGTAGGAATACCCGCTGAACTTAA
>0e472a2d0ab18181ef5423961d3244dd
AACGCACATTGCGCCCATTAGTATTCTAGTGGGCATGCCTGTTCGAGCGTCATTAAGTCCATTAAGCCTAGTTGCTTAGCGTTGGGAGCATTACCGCATGGTAACTCCTTAAAGTCAGTGGCAGGGTTACGGTACACTCTAAGCGTAGTAGATTTCTTTTCTCGCTTCTGATGTGGCCGCGGCCGTTGCCATAAACCTCTATTTTAGTTGGTTGACCTCGGATCAGGTAGGAATACCCGCTGAACTTAA
>0e4ac5ee712591ffb56e7a2d1624c6a2
AACGCACATTGCGCCCGCCAGTATTCTGGCGGGCATGCCTGTCCGAGCGTCATTTCAACCCTCGAACCCCTCCGGGGGGTCGGCGTTGGGGATCGGCCTTCCTTCACGGGGGCCGTCTCCGAAATACAGTGGCGGTCTCGCCGCAGCCTCTCCTGCGCAGTAGTTTGCACACTCGCATCGGGAGCGCGGCGCGTCCACAGCCGTTAAACACCCCAAATTCTGAAATGTTGACCTCGGATCAGGTAGGAATACCCGCTGAACTTAA
>0e4b1364f994c2e554f86970f9a7eccd
GTGAGTCATCGAATCTTTGAACGCATATTGCGCCTCCCGTAAATGGGAGGCATGCCTGTCTGAGCGTCATTTAAACACCATAACCTTTGGGTTGTATTGGGAATCGCCTCGAGGCGTCTCCTCAAAGTCATCGTGTCTACAAGCGTACGAGCTCCTCTAGGACGGAACGTTTGAGGACCCTAAACTCTCTGACTTGACCTCAGATCAGGTAGGACTACCGCCTGAACTTAAGCATATCAATA
>0e4cb180dcbe7964c1103a6350411de9
AACGCACATTGCGCCCCTTGGTATTCCATGGGGCATGCCTGTTCGAGCGTCATTTTGTACCCTCAAGCACAGCTTGGTGTTGGGCGTTTGTCCTGCAGAGGACTCGCCTGAAAGCGATTGGCGGCCAACGTAGTCGTGGCAGAGCGCAGCACAATCTCGCGTCTCTCCCTTCAGCGTCGGCGTCCATGAAGCCTACAATCTCAACGTTTGACCTCGGATCAGGTAGGGATACCCGCTGAACTTAA
>0e53259ec0f6e5b6444b443f1c4a91d6
AACGCACCTTGCACCCTTTGGAATTCTGAAGGGTATGCTCGTTTGAGTGTCATTGTACTCTCACTCTCTCCGATTCTTTTGATTTGGGGAGTGGTGGACTTGGGTGTTTGCTGCTTTCCTTGTGGCTCACCTTAAATATGTCAGTACACCTCTTGGTTGGTACATAGTACGGCGTGATAAGTGTCTTCGCCGGCACCTCGCAAGAGGGTGGACAATCAGGAGCTCTGTGCTTCAAACTGTCTTTGGACACTCTTTGACAACTTGACCTCAAATCGAGTAGGACTACCCGCTGAACTTAA
>0e62f6324eed61441b4c37f1f29c12aa
AACGCACATTGCGCCCCCTGGTATTCCGGGGGGCATGCCTGTCCGAGCGTCATTGCTGCCCTCAAGCACGGCTTGTGTGTTGGGCCTCCGCCCCCCGGTTCCGGGGGGCGGGCCCGAAAGGCAGCGGCGGCACCGCGTCCGGTCCTCGAGCGTATGGGGCTTCGTCACCCGCTCTGTAGGCCCGGCCGGCGCCCGCCGGCGACCCCAATCAATCTTTCCAGGTTGACCTCGGATCAGGTAGGGATACCCGCTGAACTTAA
>0e63210b598eb4fde7367acf16a8ad23
AACGCATATTGCGCCCTCTGGTATTCCGGAGGGCATGCCTGTTCGAGCGTCATTTCTACCTTCAAGCACGGCTTGTGTGTTGAGCATCTGTTCTTTTTTTAAGGACATGCTTGAAATGTAGTGGCAATGGCGAGTTTGAAGCCCGAGCGTATGGAGCTTTGTCACACGCTGTGATGGCCCAGCTCACCGTCTTGTCAGCTATTATTAAACAAAATCTGATTGACCTCGGATCAGGCAGGGGTACCCGCTGAACTTAA
>0e6c714eeb768e34f43c1ecd49dd6904
AACGCATATTGCGCCCTTTGGTATTCCGAAGGGCATGCCTGTTCGAGCGTCATTATCAACTATCAAGCCTGGCTTGTTGTTGGACTTTGCAGCTGAAATATGTGGCAGGTCCGAAAAATAATGACGGTGTCATGTTTGACCCTTAATGCAACGAGCTTTTTAGAGCACGCATTGAAGTGGTCGACTGAACTGGTCTTAACCATTAATTTCTAAGGTTGACCTCGGATCAGGTAGGAATACCCGCTGAACTTAA
>0e7807f5f2ee5463b3958ea8efa4bfaf
AACGCACATTGCGCCCTCTGGCATTCCGGAGGGCATGCCTGTTCGAGCGTCATTACAACCCTCAAGCTCTGCTTGGTATTGGGCTCGCCTTCGGGCTTGCCTCAAAGTCAGTGGCGGCACCGTCTGACCTTAAGCGCAGTAATACTCGTCGCTTGTAGAATCAGTCGGAGGCTCGCTAGAAACCCCCACCATACTAAAGGTTGACCTCGGATCAGGTAGGGATACCCGCTGAACTTAA
>0e79013a042a090f67dccc692eaf6cb7
AACGCATATTGCGCCCCTTGGTATTCCTTGGGGCACACCTGTTCGAGCGTCATTTCACCAATCAAGCCTCGCTTGGTATTGGGCGATGCGCAAGTCGCACGCCTCAAATGCCCCGGCCGAGCAGTCTCTCACCCGGCGTCGTGGAAACATACCGCTACGGAGACGAGACCTGCCCGCGCCGCAGAATAACTTTTCAAAGGTTGACCTCGGATCAGGTGGGGATACCCGCTGAACTTAA
>0e7c019bfd8a0d40b4a16c23c064bf5b
AACGCACATTGCGCCCGCCAGCATCCTGGCGGGCATGCCTGTCCGAGCGTCATCTCAACCCGTCAAGCGCCGCTTGTGCTGGGGCCCTGCGGCCGCCGCAGGCCCCGAAATGGAGTGGCGGGACCGCCGCCGCGCCGAGCGTAGTAGCGATAGCCTCGCTCCGGAGCGGCGGCGGCCACCGGCCGTAAAAGCCCCCACCCGTAACCAGGTTGACCTCGGATCAGGTAGGAATACCCGCTGAACTTAA
>0e8a5559594f9bc975e5eb147a5544ae
AACGCACATTGCGCCCCTTGGTATTCCATGGGGCATGCCTGTTCGAGCGTCATTTGTACCTTCAAGCTTTGCTTGGTGTTGGGTGCTTGTCTTTTTGTTAAGACTCACCTCAAAGTCATTGGCAGCCAGTGTTTTGGTAGTAAGCGCAGCACATTTTGCGTCTTGGTCCCTTAACAGCAGCATCCATCAAGCCATTTTCTCACTTTTGACCTCGGATCAGGTAGGGATACCCGCTGAACTTAA
>0e95bd11a7987375828a2568c248a46f
AACGCACATTGCGCCCTTTGGTATTCCAGAGGGCATGCCTGTTCGAGCGTCATTACAACCTCAAGCTTTGCTTGGTATTGAGTGTCACCTAGCATGGTGTACCTAAAATTCAGTGGTAGTGCCATCGACCTCTAGCGGAGTAATCTTTCTCGCTGAGGAGGTTTGGGTAGGTACTTGCCAGCAAGCCCTAATTTATGAATAGTTGACCTCGGATCAGGTAGGAATACCCGCTGAACTTAA
>0e9f7a54911f6eab9c260586cf258665
AACGCATATTGCGCCCCTTGGCATTCCGGGGGGCACACCTGTTCGAGCGCCATTTCGACCCTCAAGCACTGCTTGGTGTTGGGCACGGTCCTGCGGGGACCCGCCCGTAACTCGTAGGCGGCTGCCGCCCGCGCCCCCAGCGTAGCAAGCTCACGCATTCGCTCGGGGACGGCGCGTCTGGCCCGCCAGTAAATTTTTCCAAGGTTTGGCCTCGGATCAGGTGGGGATACCCGCTGAACTTAA
>0ea45259f52efd1dea92eb1dfb738062
AACGCACATTGCGCCCTTCGGTATTCCGTTGGGCATGCCTGTTCGAGCGTCATTAGAAACTTCAAGCTCAGCTTGGTGTTGGGTGCTTGTCCCCCTCCCGGGGGACTCACCTCAAATGCATTGGCGGCCGGTATATTGGCTACAGCGCAGTACAACGCGTCTGGCGTCTTGGTATACTGGTCCCCCAGAAGCCACTTCTTTTGCTTGACCTCGGATCAGGTAGGGATACCCGCTGAACTTAA
>0eb25bc5103512f9326cc2c8791e6fb2
AACGCACCTTGCGCTCCTTGGCATTCCGAGGAGCACGCCTGTTTGAGTGTCATGTTAACTCTCAGCCCTTCGGGTTGGACTTTGGACGCTGCGGGAGCCCCTTCCGCTCGTCTCAAATGCATTAGCGGGGTTTCGGTTACCCATTGCTGGCGTTTAGTAATGCTTGCGCCGCGCGGGGTTCCCTCGACCGCTCACTAGCCCCCCCGGCGCCTCCGCGTCGAACTTGACTTTCTGGCCTCAAATCAGGTGGGATTACCCGCTGAACTTAA
>0ebae7117f815f0d9389513a282f1670
AACGCACATTGCGCTCCTTGGTATTCCGAGGAGCATATCTGTTCGAGCGTCATATCTCTCTCAAGTCCACCGCTTTGCCGTGGGAGACTTGGTGCTGAGCTTGGAGAGCTGAGAAGCCTCCAGCTCCAATTTCGCACGCTTGCGGTCCCCGTTGAACCTCAGACATGATAAACTTGACTGTTTGGTGCGTTCATGACGGCGGATTCGCCACCGAAACCCCCTTAAAAGTTTGACCTCGGATCAGATAAGGATACCCGCTGAACTTAA
>0ec5f36832cf5f4a6aaf45e669ad8e85
AACGCACATTGCGCCCGCCAGTATTCTGGCGGGCATGCCTGTTCGAGCGTCATTTCAACCCTCAAGCCCAGCTTGGTGTTGGGAGCTGTCGTCTGACACTCCCCAAATACATTGGCGGTCACGTCGAGCTTCCATAGCGTAGTAATTTACACATCGTTACTGGTAATCGTCGCGGCCACGCCGTTAAACCCCAACTTCTGAATGTTGACCTCGGATCAGGTAGGAATACCCGCTGAACTTAA
>0ecd25db1a6eb8a6d6453ddb720b8399
AACGCATATTGCGCCCTTTGGCATTCCGAAGGGCATGCCTGTTCGAGCGTCATTATCAACCATCAAGCACGGCTTGTCGTTGGACTCTTGTCGTTGTAACACGCGACAGGTCCGAAAGATAATGACGGGTGTCGTGTTGGACCCTCGATGCAACGAGCTCTTTATAGCACGCATCGAACGTGGTCTGCCGCCCCGGTCTCCACCTCTATTTTTTTCAGGTTGACCTCGGATCAGGTAGGAATACCCGCTGAACTTAA
>0ed0de432978b0177d27a3c1ade9949e
AATGCATATGGCACCTTTTGGTCACACTAAAAGGTATGCCTGTTTGAGAATCATTTACCCTCTTGATCCACTGATCACCTGATTGATTGGATGGTGTCAGACGTGGACATTCATCAGTGATTGTCTTGAATTGTGCGTGATTGTGTCGTGATAGGATGGCATTGCTGTTGTGATCGACCAGTCATTTTGTCCCTGATGATGATCTCAAATCAGGCAAGACTACCCGCTGAACTTAA
>0ed17c6b09381b0ea4bc53fd046c890b
AACGCACATTGCGCCCATTAGTATTCTAGTGGGCATGCCTGTTCGAGCGTCATTACGACCCTTACGCCCTAGCTGCGTAGCGTTGGGAACCTTTGCTTAACCGGCAATTCCCCAAAGTCAGTTGGCAGAGTTGCGGCATACTCTAAGCGTAGTAATTCTTTTCTCGCTTTTGAAGGTGTCGTGGCGATTGCCATAAACCCCTATTTTTCTAGTGGTTGACCTCGGATCAGGTAGGAATACCCGCTGAACTTAA
>0ed9656ed88b047c5c08e4f958928648
ATCGAATCTTTGAACGCACATTGCGCCTCCCTTCGCGGGGAGGCATGCCTGTCTGAGCGTCATTCGAACCGATAGGCCCTTCGGGGCCTGTGTTGGGCGTCGCGCCGGCGCGCGTGGCCTGGAACCGATCGGTCGATGGAGCGGACGCGATCCACTAGGACTGACAACGCTCTGAAGACCCTAAATCTCAGATTTGACCTCAGATCAGGTAGGGACACCGCCTGAACTTAAGCATAT
>0edec7d7a2a273343696e9b94d35826c
AACGCACATTGCGCCCTCTGGTATTCCGGGGGGCATGCCTGTTCGAGCGTCATTATGACCAATCACGCAAGTGGTATTGGGGCTTGCCGTACGGCATCCCTTAAACGCAGTGGCAGTGCTATAGGCTCTCAGCGCAGTAATTATTTCGCTCTTGAGTCCTAGATCCACCCGCCAAAACCCCAACTTTCTTAGGTTGACCTCGGATCAGGTAGGGATACCCGCTGAACTTAA
>0ee018acebd7d6f8c404a0a72bd4de94
AACGCACATTGCGCCCCTTGGTATTCCGGGGGGCATGCCTGTTCGAGCGTCATTTCAACCCTCAAGCTCTGCTTGGTATTGGGCTCCGTCCTCTGCGGACGCGCCTCAAAGACCTCGGCGGTGGCGTCTTGCCTCAAGCGTAGTAGAAAACACCTCGCTTTGGAGCGCATGGCGCCGCCCGCCGGACGAACCTTTGAATTTTTCTCAAGGTTGACCTCGGATCAGGTAGGGATACCCGCTGAACTTAA
>0ee0e7cb83bd0f9bb3e7eb31f66f711a
AACGCACATTGCACCCTCTGGTATTCTGGGGGGTATGCCTGTTCGAGCGTCATTACAACCCTCAAGCATAGCTTGGTATTGGGCGTCACCAGCTTGGTGCTCCCTAAAATCAGTGGCGGTGTCATCCAGCCTCAAGCGTAGTACTACTTTCTCGCTTTGGAGGTTGGCGTGTACATCAGCCAGCAATCACTATTTTTCAAAGGTTGACCTCGGATCAGGTAGGGATACCCGCTGAACTTAA
>0eea7993aee351381f703c72a1f6c646
AACGCACATTGCGCCCTCTGGCATTCCGGAGGGCATGCCTATCCGAGCGTCATTATCACCCCTCAAGCCCCCTGGCTTGGTGTTGGACCACGGTTGTACCAGCCGGCACGACCGGTCCCAAAGTGAATGACGGTGTCCGCGGGACCCCTCGGTGCAATGAGCTCTCTCGTAGCACGCACCGCAGTGGCCCGGGGGCGCGTTCCTCAACCACACTTTTTCTCAGGTTGACCTCGGATTAGGTAGGGATACCCGCTGAACTTAA
>0eeb7d97bf0b458ffafbaf8773f84eea
AACGCATATTGCGCCCTCTGGTATTCCGGGGGGCATGCCTGTTCGAGCGTCATTACAACCCTCAAGCCTAGCTTGGTGATGGGCCTTCGTCCCCTGGACAGGCCTGAAAATTAGTGGCAATACCCTCTAGCTTCAAGCGTAGTAAATCTATCTTTGTCTTGGTGGCTGGCTGGTGTGTTGGCCAAGTAAACCCATTTTCTTTCAGTTGACCTCGAATCAGGTAGGGATACCCGCTGAACTTAA
>0eecb2a7ac0cbe3fafc3f4642a7895cd
AACGCACCTTGCGCCCCTTGGCATTCCGAGGGGCACACCCGTTTGAGTGTCGTGACATCCTCAACCTTCTTGGTCTTTTTGACTTTAGAAGGCTTGGACTTTGGGGGTTTTTGCTGGCCTTTATTTTTAAAAGCCAGCTCCTCCTAAATGCATTAGTAGGGTCTACATTGTCGATCCTCGACGTTGATAAGATGCTTCTACGTCTTGGTTTACCTTTTGTAGCCTGCTTCTAACCGTCTCATTGGAGACAAAGCGGCTCAAGTTTTCACTTGAACCCACAAACCCATTGACCTCAAATCGGGTGAGACTACCCGCTGAACTTAA
>0eef253c508e8e2db9d976eb42b1cae3
AACGCACATTGCGCCCGCTAGTACTCTAGCGGGCATGCCTGTCCGAGCGTCATTTCAACCCTCAAGCCCTGCTTGGTGTTGGGGCCCTACGGCTGCCGTAGGCCCTGAAAGGAAGTGGCGGGCTCGCTACAACTCCGAGCGTAGTAATTCACTATCTCGCTACGGACGTTGCGGCGGTGCTCCTGCCGTTAAAGACCCCATCTTTAACCAAGGTTGACCTCGGATCAGGTAGGAATACCCGCTGAACTTAA
>0efdc7c6a35cce73c9ea9aa2fbc98977
AACGCACATTGCGCCCGCCAGTATTCTGGCGGGCATGCCTGTTCGAGCGTCATTACATCCCTCAAGCCCCCGGGCTTGGTGTTGGGGATCGGCGAGCCTCAGCGCCCGCCGTCCCCTAAATTTAGTGGCGGTCACGCTGTAACTTCCTCTGCGTAGTAGCACACTTAGCACTGGGAAACAGCGCGGCCACGCCGTAAAACCCCCCAACTTTTGAACGTTTGACCTCGAATCAGGTAGGACTACCCGCTGAACTTAA
>0effbc0d35af2694ae5d419b6556c8ef
AACGCACATTGCGCCCTTTGGCATTCCGAAGGGCATGCCTGTTCGAGCGTCATTACACCCCTCAAACCCAACCGTTTGATGTTGGGCAGTGCCAGACGGCACGCCTAAAAGATAGCGATGGTCCTCCGAACCTCGAGCGCACAGATGCCGCTACGTAGGGGAGCTAGGCGCCAGTCTTTCCAGCGAAAGCTTTGAACGTTGACCTCGGATCAGGTAGGGATACCCGCTGAACTTAA
>0f072923bc76bd1b2d53ed041f2da6e5
AACGCACCTTGCACCCTTTGGTATTCCGAAGGGTACACCCGTTTGAGTGTCATTGTAATCTCACTACAATCCTCTCTGGTTGTATGTGGATCTGGATGGTGCCGTCTGCTACAAACGGCTCGTCTGAAATGCCTGAGTGTACCCTGCTTTGCAGTGTATTCGGTGTGATACATCTTCACCGGAGTTTGACCTTTCGGGGTCACATCTGCTTACTTATGGGTCTATGCTTCCAACTGTCTTGACCAGACAATGCCTGACAATTTGACCTCAAATCGGGTGGGACTACCCGCTGAACTTAA
>0f15fb681c77ce4e2c2629a2067afa91
AACGCACATTGCGCCCCCTAGCATTCTAGAGGGCATGCCTGTCCGAGCGTCATTTCACCCCTCAAGCGCTGCTTCGCTTGGAGTTGGGGCTCTTGCAGCGGGCACTTGGTGCCCCGCAAGCCCCGAAATTCAGCGGCGAGCCCGCCGGCACACCGAGCGCAGTAGAACTACTTCTCGCTCAGGGCGTGCGGCGCGGCGCTGCCGACCCCTAAACTTTTTGAAAAGTTGACCTCGGATCAGGTAGGACTACCCGCTGAACTTAA
>0f167be5252876c9f112f66b91d8181c
AACGCACATTGCGCCCGCCAGTATTCTGGCGGGCATGCCTGTTCGAGCGTCATTTCAACCCTCAAGCCCCCTGTGGACTTGGTGTTGGGGACCGGCGACAATCACCTGTCGCCGCCCCCTAAATGAATTGGCGGCCCCGTCGCGGCCCTCCTCTGCGTAGTAGCATACACCTCGCAACAGGAGCCCGTCGGTGGCCACTGCCGTAAAACACCCCAAACTTTTTTAGAGTTGACCTCGAATCAGGTAGGAATACCCGCTGAACTTAA
>0f1904b94c4d2d42e723cdc96e869666
AACGCACATTGCGCCTATTGGTATTCCAATAGGCATGCCTGTTCGAGCGTCATTTAACTCTTCAAGCTTTGCTTGGCGTTGGGTATTGTTCGCCTTGTGAACTTGCCTTGAATAAATTGGCAGCCAACCATTGGGTGTTAGAGCGCAGCACATTTTGCGTTCTTGACCTTAGTAGCTGGCGTCCAGAAAGCTTATTTCAACGTTTGACCTCGGATCAGGTAGGGATACCCGCTGAACTTAA
>0f214581d9760c254a6da8917169c1df
AACGCACATTGCACCTCTTGGTAATCCTTGAGGTATACTTGTTCGAGCGCCGTTTATGTTCTAAGGCTTTGCCTTGCGTTGATGTTTATTCTGTCAATAGAATTCATCCAAACATATTGCGCACCTACTTATGGTCATTAACCGCAGTGAAATGCGTTTTTTTGATCACTAAAGTTTTGGTTGCCTGTTTTTACTCTTCTAAAACATGGCCTCGGATCAAGTAGGGATACCCGCTGAACTTAA
>0f31dc3aea1b6e3e4f8e8b714b94d773
AACGCACATTGCGCTCCTTGGTATTCCGAGGAGCATGCCTGTTCGAGCGTCATTTCAACCCTCAAGCTTCGGCTTGGTATTGGGCCTCGTCCGTCAAGGACGTGCCTGAAACTCATAGGCAGTAGCGCCCAGCTCCTAGCGTAGTCATATCTATCCGCTCTGGAGGTCTGAGTTCTACCCGCCGGACAACCACCCATTTTTCTTAAGGTTTGACCTCGGATCAGGTAGGGATACCCGCTGAACTTAA
>0f33c19fed34b42acbe46dc3e8296093
AACGCACATTGCGCCCCGTGGTATTCCGCGGGGCATGCCTGTTCGAGCGTCAGTACAACACTCAAGCTCTGCTTGGTCTTGGGCCGCGTCCGTCTGGACCGGCCTTAAAATCAGTGGCGGTGCCATCGTGCTCTAAGCGTAGTAATACTCCTCGCTACAGGGTCCCGGTGCGTGCTGGCCAGCAACCCCCAACTTTCTAAGTTTGACCTCGGATCAGGTAGGGATACCCGCTGAACTTAA
>0f395d20c279cc517926f6014fe5bbc5
AACGCACATTGCACTCCTTGGTATTCCGAGGAGTATGCCTGTTTCAGTATCATGAGCACTCTCACAACTAACCTTTGGGTGAAATTGTGGAATTGGAATGCGCTGATTTTAATGATCAGCCCTTCTAAAATATATTTCATGACTGTCACCTAACACAGCAGTTTGGCCTAATAGTTTTGACATTGATTTGTCAAATCTTTGGCTTACATTTGCTTCAGGTTGTCAGTTTTGATAATACAGAAAACTCATTCAAATTTTGATCTGAAATCAGGTAGGGCTACCCGCTGAACTTAA
>0f3ea1888a57415d073266f2715e22d2
AACGCAAATTGCGCTCGAGGCCTCGGCCAAGAGCATGTCTGCCTCAGCGTCGGCTTTACATCCTCGCCCTCAAACATTCGTTTGCCGGGCGGAACTGGTCGTCTCAGTCTCCCGACTGGGTCGGTCGAAACGCAGAGGCTGAACCGGACCTTTCAAAGGCGTCAACTTGGTAGGTGGCTCATGCCGCATGCCGTTGTCGCTCGGGTTTGGGGAGGCCAGTCGGAATCGGCGTTTGCCGATCCACCTTTCAATTTTCGACCTGAGTTCAGGCAAGAGCACCCGCTGAACTTAA
>0f419767a339908d73f2cd5ba3805cec
AACGCACATTGCGCCCACCGGCATCCCGGTGGGCATGCCTGTTCGAGCGTCATGTCAACAACCCCTGGGCCCTGCCCAGCGTTGGGGATCTACCGGCCCGCGTAGTCCCTCAAATCCAGCGGCGGGCGCGTGCGAGTCCCCCCGGGCGCAGTAGAATCACGTTCTCGCCCCTGCGGGCGCCGCGGTCCCGGCCGTCCAGCGCGCTTCTTTCCTAGTGGTTGACCTCGGATCAGGTAGGGGTACCCGCTGAACTTAA
>0f43d8977d9bbfb3dc0043e8589cfa4c
AACGCATCTTGCGCCCAAGGGTAATCCTTTGGGCACGCCTGTTTCAGTGTTATGTTCAACCCAAAATCTCTTTTTGGTGATGTAACGTTGGGCTTGCTAGTCTTTTAGACTGGTCTTGCCTGGAATGATGTCAATTCCAGTCGGACTCTAATGATTTTCAGATCTGGCTTTGGTAGTCTACCGAAGGTCGCTTTTGAATGATTTGGACCCGAATTTACTGGGGTATTTGCATTTTTCACTTTTTAACCTGAAATCAGGCGGGACTACCCGCTGAACTTAA
>0f44ad2438a4dd7af3e3d561ee798cae
AACGCACATTGCGCCCGCCAGTATTCTGACGGGCATGCCTGTCCGAGCGTCATTTCAACCCTCCAGCGTCCTTGCCTCGCTGGGTGTTGGGGATCGTGCCTGCCCACCAGGGCCCCGGCGCGGCCCCGAAATGAAGCGGCAGCTATTCTGTGGTAGAAACCCCTGCGTAGTAGAAGCATTCTCGCATCGGACCACCGAACTTGGCTACGCCCGTCAAATTCGACCAATACAAGGTTGACCTCGGATCAGGTAGGAATACCCGCTGAACTTAA
>0f45d8a004e7f0e87e7ae015ffb7b93c
AACGCACATTGCGCCCATTAGTATTCTAGTGGGCATGCCTGTTCGAGCGTCATTACGACCCCTAAGCCCGGCTTAGTGTTGGGGCTCCGCCCGCGTGGCGGTCCCCTAAAACCAGCGTGCGGATCCGCGGTGATCTCTGAGCGTAGTAAATACTCCTCGCTTCTGAGCAGCCGCGCCTCCGGCCGTAAAACCCCCAACTTCTAGTGGTTGACCTCGGATCAGGTAGGAATACCCGCTGAACTTAA
>0f45e2e27a0ac24b8ef19206fbcba59c
AACGCACATTGCGCCCATTGGTATTCCGATGGGCATGCCTGTTCGAGCGTCATTATCAACCCTCAAGCCCACGGCTTGGTGTTGGAGGTCGGCCCTGCTCACGCGGCGGCCGCTCCGAAAGACAATGACGGCGTCCACGAGCGACCCCCGGTACATTGAGCTTTTAACCGAGCACGTACTGGAACGGGCCTCGTCGACACGGTCTGCCTCCCCTCAGGGAGAACTTTTCTCAAGGTTGACCTCGGATCAGGTAGGGATACCCGCTGAACTTAA
>0f49b66daf3bdff38182e8d8cf40d81d
AACGCACATTGCGCCCGCCAGCACTCTGGCGGGCATGCCTGTCCGAGCGTCATTTCAACCCTCAAGCACTGCTTGGCGTTGGGGCACTACGCGCTGAGCGTAGGCCCCCAAAATCAGTGGCGGGCCCGCCGTGGCTCCGGGCGTAGTAGCAACACCTCGCCTCGGGACTGCGGCGCGCTCCGGCCGTTAAACCCCCACTATACAGAAGGTTGACCTCGGATCAGGTAGGAATACCCGCTGAACTTAA
>0f49cd72c7ab6bb62b899298d3e1e54b
AACGCACATTGCGCCCGCTGGTATTCCGGCGGGCATGCCCGTTCGAGCGTCATTTTAATTCCTTCCCAGAAGGGAGCTTCTGTTTCCACAGGGGTTTCCTCCAGGGGTGTTGGCACCTGTCGCCGCCTAGGCGACCGGAGCCCAAATGCAGTGGCGGACGCGCAAGCGGTCCCTAGCGCAGTAACAAAAACTTCGCTCAGGAGGCTCGCAGCAGTGGACCACAGCCTAACGCAAAAAGCTTTTTTTGCAACCAAAAACTTGACCTCGGATCGGGTAGGACTACCCGCTGAACTTAA
>0f50f9f095c6462ea25d050814941218
AACGCACATTGCGCCCCCTGGTATTCCGGGGGGCATGCCTGTTCGAGCGTCATTACAACCCTCAAGCTCTGCTTGGTGTTGGGCCCCGCCGCCCCGGCGGGCCCTAAAGTCAGTGGCGGTGCCATCCGGCTCCGAGCGTAGTAATTCTTCTCGCTCTGGAGGCCCGGGTGTGTGCTCGCCAGCAACCCCCAATTTTTTTCAGGTTGACCTCGGATCAGGTAGGGATACCCGCTGAACTTAA
>0f5d3286b8a5788f66570e5d2f9812f7
AACGCACCTTGCGCTCCTTGGTATTCCAAGGAGCATGCCTGTTTGAGTGTCATCGAGTTCTCAAGTGAATTTAATTCAATTGACTTGGACTTGGGAGTTGCTGGCTTGGTTTCAGCTCTCCTGAAATGCATCATATTAGGCTTTGACATGCACGGCCTCCGACGTGATAACGATCGTCGTGGCTGGAGTGTAGGCTTCTTTGAAACTTGACCTCAAATCAGGTAGGACTACCCGCTGAACTTAA
>0f608391245d7683d1d9db87a9c6ca3a
AACGCACATTGCGCCCTTTGGCATTCCGAAGGGCATGCCTGTTCGAGCGTCATTACACCAATCAAGCCTGGCTTGGTATTGGGCGACGGGGCCGTCACACGCCCCGCGCCCCAACGACCCCCGGCGGGACGGACTGAATCTCAGCGTTGTGCAAATAGTCGCTGGCGAGACGGGACGGCCGTGCCGTTAAAACCTCTTATCACAGGTTGACCTCGGATCAGGTAGGGATACCCGCTGAACTTAA
>0f641206b2942ca9c37bb76710f7903e
AACGCACATTGCGCCCGCCAGTATTCTGGCGGGCATGCCTGTTCGAGCGTCATTTCAACCCTCGGGCCCCCCCTTCGGGGACGGGCGCGGTGTTGGGGGTCCGGCCTTGGCCGCCCCCGAAATGCAGTGGCGACCCCGCCGCGGCCTCTCCTGCGCAGTAAGCAAACGCTCGCAACGAGGGACCCGGAGGACGAGTCCGCCGTAAAACGCCCACTTCCTAGAAGTTGACCTCGGATCAGGTAGGGATACCCGCTGAACTTAA
>0f681178144d3a641b2703f3e5ae3ded
AACGCATATTGCGCCCTTTGGCATTCCGAAGGGCATGCCTGTTCGAGCGTCATTATCACCGTATCAAGCGCGGCTTGTAGTTGGGCTCTTTGTCACCGGGTGACAGGTCCAAAAGACAATGACTGGTGTCATACAGACTCTATATGCAACGAGCTTTTAACAGCACGCATCTGGCAGTTGTATGACCCGGTTCCTGCCCTCTTATTTTCTCAAGGTTGACCTCGGATCAGGTAGGAATACCCGCTGAACTTAA
>0f6ada4d0d1138ebca035b0664af2745
AACGCGAATGGCACTGTTATGTAAATAGCAGTATGTCTGTTTGAGAATCGCAAACACGATCAACTCTAGTTAGAGTTGGAATTGGCCTCATGTGTCGCATGACGCATCTGGTTTGAATGGATCAAGTTGATGGGCTTCCCAGCGGTGCTCAATGTGTGCTAGCGAGACAGTCGTCCCGATCTCACATTTAGTCTCGTTGCAAAGTCCTAGTCACGGCTTGTAAATACATTTATCTATTACGATCTCAAATCAGGCAAGATTACCCGCTGAACTTAA
>0f6b02a440f2d45879a33f17f736bd25
AACGCACATTGCGCCCATTGGTATTCCGATGGGCATGCCTGTTCGAGCGTCATTATCCTCCCTCAAACCTCGTGTTTGGTGTTGGGCCGCGTTGGTCGAGCGACCAACTGGTCTCAAAGACAATGACGGCGTCCGTGGGACCCTCGGTGCAACGAGCTTCTAAGGAGCACGCGTCGAGTTTCAAGGACCCTCCGGGCCGGTCTTGACCTTTATCTTCTCAAGGTTGACCTCGGATCAGGTAGGAATACCCGCTGAACTTAA
>0f6ea13a9dbd94e3698b679a75e0217b
AACGCACATTGCGCCCGCCAGTATTCTGGCGGGCATGCCTGTTCGAGCGTCATTTCAACCCTCAAGACCCCTTCGGGGGACTTGGTGTTGGGGACCGGCACAGGGCCTGCTTGCTTGTCTCGCAGCGCCTCGCCGCCCCCGAAATGAATTGGCGGCCTCGTCGCGGCCTCCTCTGCGTAGTAGCACAACCTCGCAACGGGAGCGTGACGCGGCCACTGCCGTAAAACAACCCAATTTTATTAGAGTTGACCTCGAATCAGGTAGGAATACCCGCTGAACTTAA
>0f72ad0f5257ad5a86f20e57a3cf200b
AACGCACATTGCGCCCATTAGTATTCTAGTGGGCATGCCTGTTCGAGCGTCATTTCAACCCTTAAGCCTAGCTTAGTGTTGGGAGACTGCCTAATACGCAGCTCCTCAAAACCAGTGGCGGAGTCTGTTCGTGCTCTGAGCGTAGTAATTCTTTATCTCGCTTCTGTAAGCCGGTCAGACGACAGCCATAAACCGCACCCTTCGGGGGCACTTTTTAATGGTTGACCTCGGATCAGGTAGGAATACCCGCTGAACTTAA
>0f735b56db915e10ff74038ae932e8ce
AACGCACATTGCGCCCCTTGGTATTCCATGGGGCATGCCTGTTCGAGCGTCATTTGTACCCTCAAGCTTTGCTTGGTGTTGGGCGTTTTGTCTTTTTTATCAAGACTCGCCTTAAAGTAATTGGCAGCCAGTGTTTTGGTAGTAAGCGCAGCACATTTTGCGTCTTAGTCCCTTGACAGTGGCATCCACAAAGCCTCTTTCTCACTTTTGACCTCGGATCAGGTAGGGATACCCGCTGAACTTAA
>0f80af9d587e75c1a1e30dbcaa9241fb
AACGCACATTGCACCCTCTGGTATTCCGGAGGGTATGCCTGTTCGAGCGTCATTGCAACCCTCAAGCACTGCTTGGTATTGGATGCTACCCTAACGAGTACATCCTAAAAACATTGGCGGTAGCACTTGGCTTCTAGCGTAGTACAATTCTCGCTTTGGAGTGTCAGGTGTGAGCCTGCCAGAACCCCAATTTTATCAATGGTTGACCTCGGATCAGGTAGGGATACCCGCTGAACTTAA
>0f8322149718781b12064d0e6a1935f5
AACGCACATTGCGCCCTTTGGCATTCCGAAGGGCATGCCTGTTCGAGCGTCATGATCAAATCTCAAGCTTTGCTTGGTATTGGGTTTTCGTCTCTCTCGTCTTTGCTACGGGTATTGACGTGCCTGAAAATCAATGGCAGTGCCTTATTAGACTCAAGCGTAGCAGACTGACACGCTTTAGAGAACTTTTGTAGGTCCTGTCAATAAAATAATAAGTTGGACCTCGGATCAGGTAGGGATACCCGCTGAACTTAA
>0f8a62d3edde6ccf1a0649e44fd2d5a2
AACGCACATTGCGCCTCCTGGCATTCCGGGAGGCATGCCTGTTCGAGCGTCATAAAATACCTCTCGAGCATTTTTGCTTGGTTGTGGAAGATGAGTATGCCTGCATTCTCCCTTCTGAAATTTAAAGGCGGATCATTGCATATTCCGTGGCGTAGTAAGTTTATCTTGTCGCTCGGTGCGTGTGTAATAGTCCTGCCCTCAAACCCCCAGTCCTTCAAGGTTGACCTCGGATCAGGTAGGGATACCCGCTGAACTTAA
>0f8aa6f01aabfb05848a574e0e4d4c70
AACGCACATTGCGCCCTTTGGCATTCCGAGGGGCATGCCTGTTCGAGCGTCATTAATACCACTCAAGCCTGGCTTGGTATTGGGCGGCGGGGAGCCCCCGCGCCTCGATTTCGCCGGCCGGACGACCCGAATCTCAGCGTTGTGGCATGAATCCGCTGGCGAGAAGGGTGGTCGCGCCGTTAAAATTTATTGCGATCAAGGTTGACCTCGGATCAGGTAGGAATACCCGCTGAACTTAA
>0f98fab8c5382ebcce2f4ae65f17f32c
AACGCACATTGCGCCCTTTGGCATTCCGAGGGGCATGCCTGTTCGAGCGTCATTACACCACTCAAGCCTGGCTTGGTATTGGGCGGCAGGGCTTCCCTCCGCCTCAATTTCTTCGGCTGGACGACCCGTATCTCAGCGTTGTGGCACTAAATTCGCTGGCGGAGAAGGGTGGTCTGCGCCGTTAAATCTTCTATCAAGGTTGACCTCGGATCAGGTAGGGATACCCGCTGAACTTAA
>0f9a404742737347ebbdac49419cb195
AACGCACATTGCGCCCCCTGGTATTCCGGGGGGCACACCTGTTCGAGCGCCATTACAAACCTCAAGCATCGCTTGGTGATGGGCCCCGCCTGCGCGGCGGGCCCGAAACTCGTGGGCGCCCCAGGCCGGACTCCAAGCGTAGCAAAACCCTCGCTTGCGGACGACCGGTCGGAGGCCGCCCCGGACCCCAATTTTATCAATGGTTGGCCTCGGATCAGGTGGGGATACCCGCTGAACTTAA
>0f9cff286832b6d05a94e13cb1bd2b81
AACGCACATTGCGCCCTCTGGCATTCCGGGGGGCATGCCTGTTCGAGCGTCATTATAACCCTCAAGCCCTGCTTGGTATTGAGCACCACCTGCTATGGTGTGTTCTAAAATCAGTGGCGGTGCCATTCGGTTTCAAGCATAGTAATTCTTCTTGCTCTGAGTTCCTGGATGTGTGCCTGCCAGCAACCCCAATTTTATCAAAGGTTGACCTCGGATCAGGTAGGGATACCCGCTGAACTTAA
>0f9e2d916a8ee4baea70770c533a4189
AACGCACATTGCGCCCATTAGTATTCTAGTGGGCATGCCTGTTCGAGCGTCATTAAGTCCATTAAGCCTAGTTGCTTAGCGTTGGGAGCATTACCACATGGTAACTCCTTAAAGTCAGTGGCAGGGTTACGGTACACTCTAAGCGTAGTAGATTTCTTTTCTCGCTTCTGATGTGGCCGCGGCCGTTGCCATAAACCTCTATTTTAGTTGGTTGACCTCGGATCAGGTAGGAATACCCGCTGAACTTAA
>0f9edb90655bfc78a094b4e8f8f29b9b
AACGCACCTTGCGCTCCTTGGCTATTCCGAGGAGCATGCCTGTTTGAGTGTCATTATATTCTCAACTCCACCAGCTTTTGTGGCTGGCTCTTGGAGATTGGATGTGGAGGCTTTGCTGGCCCTTGGTCAGCTCCTCTGAAATACATTAGCGGAACCGTTTGCGATCCGTCACAGGTGTGATAATTATCTACGCCAGTGGGTTGCTCTCTGTCTGTTCAGCTCATAATTGTCCTGGAACATGGACAAACTATAATGAACGTTTGACCTCAAATCAGGTAGGACTACCCGCTGAACTTAA
>0f9f040bef9f60a1a77ad9153e97dad1
AACGCATATTGCGCCCTTTGGTATTCCGAAGGGCATGCCTGTTCGAGCGTCATTATCAACCATCAAGCTAAGCTTGTCGTTGGACCCTTTGTCGCCTGGCGACAGGTCCGAAAGATAATGAACGGTGTCATGGCGACCCTATATGCAACGAGCTTGTAAATAGCACGCATTTGGTGGTCGTCTGGCCCGATCGTCACCTTTTATTTTTTCTCCAGGTTGACCTCGGATCAGGTAGGAATACCCGCTGAACTTAA
>0fa3c3c9af978ed8676f148dd9e79e00
AACGCACATTGCGCCCCTTGGTATTCCGGGGGGCATGCCTGTTCGAGCGTCATTTCAACCCTCAAGCTTAGCTTGGTCTTGGGCACTGCCGGTGACGGCTTGCCTTAAAATCAGTGGCGGTGCCATTCGAGCTCTACGCGTAGTAATTAACCCTCGCGATTGAGTCTTGGTGGATGCTTGCCAGCAACCCTCAATTTTTTATGGTTGACCTCGGATCAGGTAGGGATACCCGCTGAACTTAA
>0faae3f65570d478a2c423e9d9db9768
AACGCACATTGCGCCCGCCAGTATTCTGGCGGGCATGCCTGTCCGAGCGTCATTTCAACCCTCGGGCCCCCCCTCTAACCGGGGGCGGGACCGGTGTTGGGGCTCAGGCGTCCTCTCGGGCGCCTGTCCCCTAAATGCAGTGGCGGCCTCGCCGCTGCCTCCTCCGCGTAGTAGCACAAACCTCGCGGGCGGAAGGCGGCGCGGCCACGCCGTAAAACCCCAACTTTTACCAAGGTTGACCTCGGATCAGGTAGGAATACCCGCTGAACTTAA
>0fae592ee9fca4fdaa9bb938ef5bf14d
AACGCACATTGCGCCCTGTGGTATTCCGCAGGGCATGCCTGTTCGAGCGTCATTTCAACCCTCAAGCTCTGCTTGGTGTTGGGCCCTGCCCGCTGCGGCCGGCCCTAAAGACAGTGGCGGTGCCGCCTGGCCCTGAGCGTAGTACATCTCTCGCTCCAGTGCCCGGCGGTGGCCTGCCAGAACCCCAACTCTCGTGGTTGACCTCGGATCAGGTAGGGATACCCGCTGAACTTAA
>0fb03abd6f09c3c3bc716af2a11f48e1
AACGCACATTGCGCCCGCCAGTATTCTGGCGGGCATGCCTGTTCGAGCGTCATTTCAACCATCAAGCCTTAGGCTTGTGTTGGGGCCCTGCGGCCGTCCGCAGCCTCCTAAAAATAGTGGCGGGCTCGCTATATACCGAGTGCAGTAGTTTACTCTTCGCTTAGGACGTGTAGCGGGTTCTAGCCGTAAAACCCCCAAATTTATTAAGGTTGACCTCGGATCAGGTAGGAATACCCGCTGAACTTAA
>0fb74ca756b7066e7e364d2fcb692e1e
AACGCATATTGCGCCCTTTGGTATTCCGAAGGGCATGCCTGTTCGAGCGTCATTATCACAATATCAAGCTTGGCTTGTTGTTGGGCCCTTTGTCACCTGGTGACAGGTCCGAAAGACAATGACCGGTGTCACATCGACCCCCTATGCAACGAGCTGATCACAGCACGCATCTGGTGGTTGTGTGACCCGCTGACAGCCTCTGGCACCCCTTCTCAAGGTTGACCTCGGATCAGGTAGGAATACCCGCTGAACTTAA
>0fc15e789218ca0a7bed71ebf341c19d
AACGCATATTGCGCCCTCTAGTATTCTGGAGGGCATGCCTGTCCGAGCGTCATTACAATCCTCAAGCATGGCTTGGTTGTTGAGCCAATTGTCCTCAGATGGGACAGGCTTGAAAAGCAGTGGCGATGCCGCGTCTTGGTCCGAGTGTATGGGGCTTTGTCACACACTCTGGTGACCTAGGCGGCATTCTGCCAAAAAATAGGGTTAAATAAACCTAAGATTTAACCTCGGATCAGGTAAGGATACCCGCTGAACTTAA
>0fc2954107151529660dce7f23f61632
AACGCATATTGCGCCCTTTGGTATTCCGAAGGGCATGCCTGTTCGAGCGTCATTATCTCCATATCAAGCTTGGCTTGTTGTTGGGCCCTTTGTCACCTGGTGACAGGTCCGAAAGACAATGACCGGTGTCATCCCGACCCCATATGCAACGAGCTTATAACAGCACGCATCTGGTGGTGGTGTGACCCGTGGGAAGCCTCTGGCAGGCTCTCTTTCTCCAGGTTGACCTCGGATCAGGTAGGAATACCCGCTGAACTTAA
>0fc2a0efe6b918919014b3b0036dc8d0
AACGCACCTTGCGCCCTCTGGTATTCCGGAGGGCATGCCTGTTTGAGTGTCATGTAGACTCAATCCCTCGGGTTTCCGAGGAGATTGGACTTGGGCGTTGCCGCTCTGCCGGCTCGCCTTAAAAGACTTAGCGGGATAGCACCGTAGTCGGCGTAATAAGTTTCGTCGGTGAAGGTTGTGATGACTGCTTACAATCGCCCTCGGGCAATTTTTGACTCTGACCTCAAATCAGGTAGGACTACCCGCTGAACTTAA
>0fc2d6fca26d04f50e27b5302d01b9a3
AACGCATCTTGCGCTCCTTGGTATTCCGAGGAGCATGCCTGTTTGAGTGTCATTAATATCTCTCAACCACACGTCTCTTAGATGGTGTTGGCTTGGATTTGGGGATCTTATGCAGGCTTTTCATAAGTCTTGCTGCCCTGAAATGAATGAGTGGGCTTTTTTTTGAAGCTGCATCTTAGATGTGATAACTACTTTGCATCTTTGTTGCATTCATTGAACTTGACCTCAAATCAGGTAGGACTACCCGCTGAACTTAA
>0fc379951f455521b5677cfd0dec4fd4
AACGCACCTTGTGCCCCTTGGTATTCCGAGGGGCACACCCGTTTGAGTGTCATGAACACCCTCAACCTTCTTGGTTTCTTGATCAGGAAGGCTTGGACTTTGGAGGTTTTTCTTGCTGGCCTTTCTTTGAAGCCAGCTCCTCCTAAAAGGATTAGTGGGGCTCGCTTTGCCGATCCTTGACGTGATAAGTATGCTTCTACGTCTTGGGTTTCGAACGAACCCGCTTCAAACCGTCTTTGAACAAAGACAACGTTCGAGTTGCATTGCGACTCGAACACAGCGACCTTGACCTCAAATCGGGTGAGACTACCCGCTGAACTTAA
>0fcc23d265dbcae42c7f51dc75df7679
AACGCACATTGCGCCCCTTGGTATTCCGAGGGGCATGCCTGTTCGAGCGTCACTTCAACCTTCAAGCTCTGCTTGGTATTGGGCACCGCCAGCATCGGCGGGCCTTAAAATCAGTGGCGGCGTCGCTAGGTCCTGAGCGTAGTAATACTCCTCGCTACTGGATGCTAGTAGATGTCTGCCATCAACCCCAACTCTTAATGGTTGACCTCGGATCAGGTAGGGATACCCGCTGAACTTAA
>0fd554be633925a1854603ea511e323e
AACGCACATTGCGCCCCTTGGTATTCCATGGGGCATGCCTGTTCGAGCGTCATTTGTACCCTCAAGCTTTGCTTGGTGATGGGTGTTTGTTCCGCTGCAACGCGTGAACTCGCCTCAAATCAATTGGCAGCCGGCGATATGGTGTTTGAGCGCAGCACATTTTGCGCTCTTCGCTGTGTATTGCGGGCGTCCATGAAGCCTATATTTTGCGCTTGACCTCGGATCAGGTAGGGATACCCGCTGAACTTAA
>0fdba5447cbfc8ea5cdd3fbf45640979
AACGCATATTGCGCCCTCTGGTATTCCGGGGGGCATGCCTGTTCGAGCGTCATTACAATCCTCAAGCCTAGCTTGGTGTTGGGCCTTCGTCCTCTGGACGGGTCTAAAAATTAGTGGCGATATCCTCCAGCTTTCAAGCGTAGTAACCTTGTCTTCGTTTTGGATTGTTGGATGTTGCTTCAGCCAATGCAATCTCCAATTTATTTATTTAGTTGACCTCGAATCAGGTAGGAATACCCGCTGAACTTAA
>0fe672eceaca4ab22c9bf7dd5235f06e
AACGCACATTGCGCCCCTTGGTATTCCATGGGGCATGCCTGTTCGAGCGTCATTTGTACCTTCAAGCTCTGCTTGGTGTTGGGTGTTTTGTCTCGCCTCCGCGCGCAGACTCGCCTTAAAACAATTGGCAGCCGGCGTATTGATTTCGGAGCGCAGTACATCTCGCGCTTTGCACTCATAACGACGACGTCCAAAAGTACATTTTTACACTCTTGACCTCGGATCAGGTAGGGATACCCGCTGAACTTAA
>0fe71c8d31d9c2c2108f7f87bf8609fa
AACGCACATTGCGCCCGCCAGTATTCTGGCGGGCATGCCTGTTCGAGCGTCATTTCAACCATCAAGCCCCCGGCTTGTGTTGGGGACCTGCGGCTGCCGCAGGCCCTGAAAACCAGTGGCGGGCTCGCTAGTCACTCCGAGCGTAGTAATACATCTCGCTCAGGGCGTGCTGCGGGTTCCGGCCGTTAAAAAGCCTTATTTACCCAAGGTTGACCTCGGATCAGGTAGGAAGACCCGCTGAACTTAA
>0fe7498926ecb5e6aefb658a9e06d2e3
AACGCGAATGGCACTGCTATGTAAGTAGCAGTATGTCTGTTTGAGAATCGCAAACACGATCAACTCTAGTTAAGAGTTGGTACTGACCTCATATACCGTATCGTGTATTTGGTTTGAATGTATCAAGTTGATGAGCCTCCCAATGTCGCTCAATGTGTGCTAGCGAGACAGTCGTCCCGATCTCACATTCCTGCTTCATTGCAAGGTTCTATAAACAGCTTTTTATTAGTCTCATTATCATTTACGATCTCAAATCAGGCAAGATTACCCGCTGAACTTAA
>0feaeda10c6707ef31237d2cbf31b263
AACGCACATCGCGCCCTTTGGCATTCCGAGGGGCATGCCTGTTCGAGCGTCATTACACCACTCAAGCCTCGCTTGGTATTGGGCGATAGGGTCTTCCTACGCCTCAATTTCGCCGGCTGGACCGAATGTATCTCAGCGTTGTGACGTGAAATTTCGCTGGAGGAACAGGAGGTTCGCGGCCGCAAACAACCCGGACATGCCGACTTTTAATGGGAAGCGGCGAGAAAAAGTCCAACTAGGTTGACCTCGGATCAGGTAAGGATACCCGCTGAACTTAA
>0ff8e0a52eef9c5cb5dfac59e8951288
AACGCACATTGCGCCCGCCAGCATTCTGGCGGGCATGCCTGTTCGAGCGTCATTTTCAACCCTCAGGCCCGGCCTGGTGTTGGAGGACTGCGCCTGCAGCCTCCCAAAGCGAGCGGCGGCGGCGCCCCTTACCGAACGCAGTAGTTTACTCTCGTTCCGGGACCGGGTCGTTGTCTTGCCGGAAAACCCCCAACTTTTGTGGTTGACCTCGAATCAGGTAGGAATACCCGCTGAACTTAA
>1003e552c53205c33e709933c6f4e318
AACGCACATTGCGCCCGCCGGTATCCCGGCGGGCATGCCTGTTCGAGCGTCATTACAACCCTCAGGCCACGCCTGGCGTTGGGGCCCTGCGCTGCAGGCCCCGAAAGACAGCGGCGGGTGCGTCCCACGACCGAACGCAGTAGTTACTTCTCGTTCCGGGCGCGGGCGCATGCCGGCCGTAAAACCCCCAATTTTACAAGGTTGACCTCGGATCAGGTAGGAATACCCGCTGAACTTAA
>1007e318dbb4724bf116b062243490b8
AACGCACATTGCGCCCGCCAGTATTCTGGCGGGCATGCCTGTTCGAGCGTCATTTCAACCCTCAAGCCTGGCTTGGTGTTGGAGTTCTGTTTGTTTAAAACAGGCTCTGAAATACAGTGGCGAGCTCACCTGGACTCCGAGCGTAGTAGTTAACGTCGCTCAGGGCGTCCGGCGGGTTTCTGCCGTAAAATCCCCTATTTTACAGAAAGGTTGACCTCGGATCAGGTAGGAATACCCGCTGAACTTAA
>100983aa45e7885a321963e7686c3c5b
GTCATCGAATCTTTGAACGCACATTGCACCTCTTTGGAGGTATGCCTGTCTGAGCGTCTTTGTAACCCAATAGGCTTGGCCTGTTTTGGGCTTCGCTGGGCCCCCCAGCGTTGCCTCAATTGCATGTCGTTGCAAATGGACGAGATCCTGTAGGACACTCTATTCCAATCAAGCGACTGGACTGAATGAATATTTGACCTCAGATCAGGTAGGAGTACCGCCTGAACTTAAGCATATCA
>100a4e227d318ddec9dc0190fd4868c8
AACGCACCTTGCACCCTTTGGTATTCCGAAGGGTACACCCGTTTGAGTGTCATTGTAATCTCACTTCATCAGCTTTTGTTGATGGAGGTGGACCTGGACTCTGTTGTGTCATTACAACTGGTCTGAAATGTGTGAGTGCACCCTGCTATTGCAGCGTCTTCAGTGTGATAAGCATCTTCACTGAATCAAGTTCCTTTTGGACACGTGTGCATTGTGGGCTCTGTGCTGACAAACTGTCTTTGGACAAACTTGACAATTTGACCTCAGATCGGGTGGGACTACCCGCTGAACTTAA
>100b6d78402f0e720f3c845276b9f002
AACGCACATTGCGCCCGCCAGTATTCTGGCGGGCATGCCTGTTCGAGCGTCATTTCAACCACTCAGGCCCTGGTGCCTGGCGTCGGGGTTTCTTATAGATCCCCTAGAATCAGTGGCGGACCCGCCGCGGCTCCGAGCGTAGTAGTAAAATATCTCGCTATGGAGGTCCGTGGGGGGATTACCGGCCGTAAAACCTCTTCTTTACTGAAGAACTTCTCAAGGTTGACCTCGGATCAGGTAGGAATACCCGCTGAACTTAA
>10158ee00ade43913874f2fcde32226c
AACGCACATTGCGCCCCTTGGTATTCCATGGGGCATGCCTGTTCGAGCGTCATTTGTACCTTCAAGCTTTGCTTGGTGTTGGGTGTTTTGTCCTCGTCTCTGTGTGGACTCGCCTAGAATTCATTGGCAGCCGGCAATCTGGTGTTGGGAGCGCAGCACAATTTGCGCTTTTCCCCACGATAATCGGCGTCCAGTAAGCCTGCATTTTAACGCTTGACCTCGGATCAGGTAGGGATACCCGCTGAACTTAA
>1019e1a3e2e134397f0c119e101a4849
AACGCACATTGCGCCCCTTGGTATTCCGGGGGGCATGCCTGTTCGAGCGTCATTACACCAATCAAGCTCTGCTTGGCATTAGGCCTCTTCGCCCCCGGTCCTCACGGACGGCGGGGCGGGCCTCAAACACTTCGGCGGAGTCTCATCGACTTTGGGCGTAGCAGAATTTCTAAAACGTCAAGAGCGCTGGGCCTTCAGCCGCGAAAACACGGCGGTCGCAAGACCCCAACTTTTCTCAAAGGTTGACCTCGGATCAGGTAGGAATACCCGCTGAACTTAA
>101b58ecac3c2b57991e0625fa8c8b61
AACGCACATTGCGCCCATTGGTATTCCGATGGGCATGCCTGTTCGAGCGTCATTATATCAACGTCAAGCCTGGCTTGCTATTGGACTCGCTGTCCGGCTAAAGGACACGTCCCAAAGACAATGACCGTGTCGAGTGTGACCCCAGATGCAATGAGCTTTGTTAAGCACGCATGTCAGGGACCACCCGGCCCGGTCTCGACCCATTTTTCTCAGGTTGACCTCGGATCAGGTCGGGATACCCGCTGAACTTAA
>101d98968580671f6aa797c7db81b3e4
AACGCATATTGCGCCCTTTGGTATTCCGAAGGGCATGCCTGTTCGAGCGTCATTATCAACTATCAAGCCTGGCTTGTTGTTGGACTTTGTGGCTGTAACATGTGGCAGGTCCGAAAAATAATGACGGTGTCATGTTTGACCCTAGATGCAACGAGCTTTTTATAGCACGCATTGAAGTGGTCGACTGAACTGGTCTTAACCATCAAATTTCTAAGGTTGACCTCGGATCAGGTAGGAATACCCGCTGAACTTAA
>101dab8bc93b749433b5fad204f9b9f4
AACGCACATTGCGCCCCCTGGCATTCCGGGGGGCACACCTGTCCGAGCGCCATTTCGACCCTCAAGCATAGCTTGGTGTTGGGCACGGTCCTAGGGGACCCGCCCGTAACTCGTAGGCGGCCGCCGCCCGCGCCCCCAGCGTAGCAAGCTCACGCGTTCGCTCGGGGACGGCGCGTCTGGCCCGCCAGGCAAAGCCTAAACCCTTTCCATGGTTTGGCCTCGGATCAGGTGGGGATACCCGCTGAACTTAA
>1028692595f63ccfa380c6f58d22c0a3
AACGCACATTGCGCCCGCCGGCATTCCGGCGGGCATGCCTGTTCGAGCGTCATTTCAACCCTCAGGCACCGCCTGGTGTTGGGGCACCACCGCAGTCGTGGGCCCCCAAACTCAGTGGCGGGCGTCCCCTGGACCCGAGCGCAGTAACACATCTCGCTTAGGGCGCCGGGCGCGCTCCGGCCGTTAAACCCCCAATTCAGAAGGTTGACCTCGGATCAGGTAGGAATACCCGCTGAACTTAA
>102a440e55a8afe92e2cf31910196852
AACGCACATTGCGCTCCTTGGTATTCCGAGGAGCATGCCTGTTCGAGCGTCATTACAACCCTCAAGCTATGCTTGGTATTGGGCCTCATCGGGAACGATGTGCCTTAAAGAGAGTGGCGGCACTGCTTGGCTCTAAGCGTAGTAAACTTCTCGCTATAGACGCTCGGGAGCTGCCTGCCATAACCCAAAATTTCTTAGGTTGACCTCGGATCAGGTAGGGATACCCGCTGAACTTAA
>102c6dacfe3707887bb403382f49ea71
AACGCACATTGCGCCCCTTGGTATTCCGGGGGGCATGCCTGTTCGAGCGTCATGATAACCCTCAAGCTTAGCTTGGTGTTGGGGCCTGCCTATCGGTAGCCCTTAAAATCAGTGGCGGTGCCATCTGGCTCTAAGCGTAGTAATTCTTCTCGCTATGGGGACCTGGTGAACACTTGCCAACAACCTATATTTTTTATGGTTTGACCTCGGATCAGGTAGGGATACCCGCTGAACTTAA
>1032251a78209a2b4dc9f3043a54b371
AACGCACATTGCGCCCTTTGGTATTCCTTAGGGCATGCCTGTTCGAGCGTCATTTCAAACTTCAAGCCCCCCTCATGGCTTGGTGTTGGGCGTCTGTCCTCCCCCCGGGACTCGCCTCAAATGCATTGGCAGCCGGCACGTTGGCTTCGAGCGCAGCAGAAACGCGCGCGGCGTCTGACGGTGCCTGGCTCTCCAGGAAGCCACCCCCCAAGTTTGACCTCGGATCAGGTAGGGATACCCGCTGAACTTAA
>103b1d61dd3967a19e80ce232ae8fcd4
AACGCACATTGCGCCCTTTGGTATTCCTTAGGGCATGCCTGTTCGAGCGTCATCTAAACCTTCAAGCACCGCTTGATGTTGGGCGTTTGTCCCGCCTCGCGCGTGGACTCGCCTCAAAAGCATTGGCGGCCTGTGTAACGGCTTCGAGCGCAGCAGATGCGCGCCTCGTCTCCTTCGCACCGGCGTCCAGCAAGCCTCACTCCTCAGTTTGACCTCGGATCAGGTAGGGATACCCGCTGAACTTAA
>104476133a174667417151d3c01ed657
AACGCACATTGCACCCTCTGGTATTCCAGGAGGTATGCCTGTTCGAGCGTCATTTCAACCCTCAAGCTTGGCTTGGTATTGGGTGTCACCTAATTAGGTGCACCTTAAAATCAGTGGCGGTGCCATCTGGCTTCAAGTGTAGTAAATTTCTCGCTCTGGAGGTTTAGATGTGTGTTTGCCATCAACACTCTATTCTTCAATGGTTGACCTCGGATCAGGTAGGGATACCCGCTGAACTTAA
>1052c6d19a02f3fae61d41b36c2fc36f
AACGCACATTGCGCCCCTCGGTACTCCGGGGGGCACGCCTGTCCGAGCGTCATTGAAAACCATCAAGCCTGGCTTGGTCTTGGGCGCGGTCTCGGGACCCGCCCGCAACCCGTCGGCGGTGCCGGCCCGGCCCTGAGCGTAGCAAGACTCTCGCTCGGGGGCCGCGGCGGCGCCAGCCGGGAGCACACACCTCAAGTTTTGACCTCGGATCAGGTGGGGATACCCGCTGAACTTAA
>1052f8ba933c0ce29ead87aaa195089b
AACGCACATTGCGCCCGGCAGTAATCTGCCGGGCATGCCTGTCCGAGCGTCATTTCTACCCTCGAGCGAGTCCAGCATCTAGGTGCTGGGCCCGCCCGGCGTTGGAGCACTACGGGAAGCCCTGTGCTGTCCCCCGTAGGCCCCGAAATGAAGTGGCGGTCCTGCCGCGGCGCCCCCTGCGTAGTATAACAGCTCGCTTCGGGACCCGGTGGAGGCCTGCCGTCAAACCTTACTCTCTAAGTTTGACCTCGGATCAGGTAGGGTTACCCGCTGAACTTAA
>1056bea2a0e24b53e8bed0316cb30b9f
AACGCACATTGCGCCCCCTGGCATTCCGGGGGGCATGCCTGTCCGAGCGTCATTGCAACCCTCAAGCGCGGCTTGTGTGATGGAGGCTCGTCCCGCCCCCCGGGCGCGGACGCCCCCCAAAGGCAGTGGCTGCGGCACGCCGCGAAAACCGACGCCTGAGCGAATGGGACACCCACCGCTCCAGGGTACGGCCGGCTGCCCGCCTAACGTTGACCCAATTCTAACCGGTTGACCTCGGATCAGGTAGGGATACCCGCTGAACTTAA
>1057b4a154f9b0acab431acf76071c4b
AACGCACATCGCGCCCTTTGGCATTCCGAGGGGCATGCCTGTTCGAGCGTCATTACACCACTCAAGCCTGGCTTGGTATTGGGCGTCGGGGCTTCCCGCGCCTCAATTTCACCGGCTGGACGACCCGTATCTCAGCGTTGTGGCATTTGTTCGCTGGCGAGAAGGGCGGTCCATGCCGTTAAAATTTCCATCAAGGTTGACCTCGGATCAGGTAGGGATACCCGCTGAACTTAA
>1057ec67d24a6f0f6961d4bf57b6547b
AACGCACATTGCGCCCCCTGGCATTCCGGGGGGCATGCCCGTTCGAGCGTCATTTCAAACCCTCAAGCACCGCTTGGCCATGGGCGTCCACGCCCCCCGCACGCCGGGGGGCGCGCCCCAAAGACCTCGGCGGTGGCACCGAGCCTCTGAGCGCAGTAGAAACACCCCGCTCACCGAGGCCCGGCGTCGCCCGCCCCCAGCACCCCCACACCTTCAAGGTTGACCTCGGATCGGGTAGGGATACCCGCTGAACTTAA
>1062362b50b52fbe5046981fdaaaad1f
AACGCACATTGCACCTTCTGGCATTCCGGGAGGTATGCCTGTTCGAGCGTCATTAACAACCATCAAGCACGGCTTGGTATTGGGCGTCACCCGTGGGTGCGCCTTAAAACCAGCGGCGACGTCGCCCGGCTCCAAGCGCAGTAATGCTCTCGCTCATGGGGTTGGGGTGCGCGTCCGCCACAAAACCCCTCTATCACAAGGTTTGACCTCGGATCAGGTAGGGATACCCGCTGAACTTAA
>10688efaa6640db1266c19a24a0e2593
TTGAACGCACATTGCGCCTCCCTTAACCGGGGGGCATGCCTGTCTGAGCGTCATTTAAACCAATGGACCCGATTGGGTTTCGTGTTGGGCTTCGCCTCTATCTTAGCGGCGTTGCCTCGAAGGTATCGGCTTCATAGAGCGGATAAGATCCTTATGGACTGACCGTTTTGTGACCGGAAGTTGACTCTGACTTTGACCTCAGATCAGGTAGGAACACCGCCTGAACTTAA
>106d2fe1cb191fb04749019cc27a2125
AACGCATATTGCGCCCTTTGTGGGCATGCCTGTTCGAGCGTCATTATCAAAGTATCAAGCTTGGCTTGCTGTTGGGCCCTTTATCACCTGGTGATAGGTCCAAAAGATAATGAGCGGTGTCATAAGGACTCTACATGCAACGAGCTTATAACAGCACGCATGTAGTGGTTGTATGGCCCGGTCTACCCCTCTATTTCTCAAGGTTGACCTCGGATCAGGTAGGAATACCCGCTGAACTTAA
>1079fa4adc2e3532d51e9512b66c903c
AACGCACCTTGCGCTCCCTGGTATTCCGGGGAGCACGCCTGTTCGAGCGTCATGAAGCTCTCAAACACTATCTTTTTTCTTAACTGAGAAGGTGGCCGTTTGGATTTGGACTCTGCCGTGTAACAAACGGCTGGTCCGAAAGATATTAGCTGATCCTAGCAAAGCTTGGTTCTACTCGGCGTGATAATTATCTGACGTCGAGGACATCGCAAGATGGCCAAAATTTGTTTTATGGGATTGCTTCTAATCGTCTTCATCGACAACACATCATCAATCTGACCTCGAATCAGGTGGGACTACCCGCTGAACTTAA
>107ab7b6e8b8ea2995edb587a7f162e4
AACGCACATTGCGCCCGCCAGTATTCTGGCGGGCATGCCTGTCCGAGCGTCATTTCAACCCTCGAACCCCTCCGGGGGGTCGGCGTTGGGGATCGGCCACTCCCTCCTAGGGGGCGGCCGGCCCCGAAATACAGTGGCGGTCTCGCCGCAGCCTCTCCTGCGCAGTAGTTTGCACACTCGCATCGGGAGCGCGGCGCGTCCAATGCCGTAAAACACCCAACTTTCTGAAATGTTGACCTCGGATCAGGTAGGAATACCCGCTGAACTTAA
>107ce339f18996a5419e4f7f586eaaa9
AACGCACATTGCGCCCCGTGGTATTCCGCGGGGCATGCCTGTTCGAGCGTCATTACACCACTCAAGCCTCGCTTGGTATTGGGCGACGCGGTACGCCGCGCGCCTCAAATCTTCCGGCTGGGTCTGAATCGTCCCTCAGCGTTGTGGAAACTATTCGCTAAAGGGTTCGCGTTCGGTCACGCCGTTAAACAAAACCATTTTCATTAAAGGTTGACCTCGGATCAGGTAGGGATACCCGCTGAACTTAA
>1086af4fa4fd63e4e34048aeda82338b
AACGCATATTGCGCCCCTTGGTATTCCGAGGGGCATGCCTGTTCGAGCGTCATGATCAGATCTCAAGCTCTTTTTGCTTGGTATTGGGCCTTCGTCTACTGTTATGCCTATGCGTAGTATATATACAGGGTTTGACGTGCCTGAAAATCAATTGCGGTGCCTCAAATGGACTCAAGTGTAGCAGGCTAACTCTCGCTTTGGAGAACTTTGGTGGTGCTGTCGACTGAAATAATCAATTTGGACCTCGGATCAGGTAGGGATACCCGCTGAACTTAA
>109c258c035f9d9fb0a65f0070ea5dfd
AACGCATCTTGCGCCCTTTGGTATTCCGAAGGGCATGCCTGTTTGAGTGTCGTGAAAATCTCTTCCCATCGGGTTTCCGATGACGAAGGACTTGGGCGTCTGCCAGTAACATGGCTCGCCTTAAAGGTCTTAGTGGTTCCGAAGATTGAATCTGGCGTAATAAGTTTCGCTGGCCTAGATCGGACGTCTGCTCATAACCCGTCTTCCGACATTTTTTGCTCAGACCTCAAATCAGGTAGGACTACCCGCTGAACTTAA
>10a41c34c23e5bdeecfd30bea6dd083a
AACGCACATTGCGCCCATCAGTATTCTGGTGGGCATGCCTGTTCGAGCGTCATTTCAACCCTTAAGCCTAGCTTAGTGTTGGGAATCTACTGTATTGTAGTTCCTTAAAGACAGTGGCGGAGCGATAGTTGTCCTCTGAGCGTAGTAAATTTATTTCTCGCTTCTGTAAGGCTCTGTCCTCCCGCCATAAAACCCCCAATTTTTTAGTGGTTGACCTCGGATCAGGTAGGAATACCCGCTGAACTTAA
>10ab92b91adfe9556e34eed1a8d73bc3
AACGCACCTTGCGCCCCTTGGCATTCCGAGGGGCACACCCGTTTGAGTGTCGTGAAATTCTCAAAACCCATTTCTTTTGGTCAAAAATGACCATGGAAAGGATTTTGGACTTGGAGGCCTTTTGCTGGTTTCACCTTGAAGCGAGCTCCTCCCAAATGTATTAGTGGGGTCTGCATTGTCGGTCCTTGGCGTGATAAGTTGTTTCTACGTCTTGGATCTTTTGGCGCTGTACACCTGCTTCTAACCGTCTCATTGACAACGATGGTGTTCCGGTCACCGCCGATTTATCGGTGGGAGGCTTGACCCACAAAACAAACCTTGACCTCAAATCGGGTGAGACTACCCGCTGAACTTAA
>10b090adbc07207ad83201760b8cec6a
AACGCACATTGCGCCCCTTGGTATCCCGAGGGGCATGCCTGTTCGAGCGTCATTTCACCACTCAAGCCTGGCTTGGTGTTGGGCGCCGTCCCCGCAGCGGACGCGCCTCAAAGCTCTCGTGCGGCGCGGCACCGGCTTCGAGCGTAGCAGAAATCTTTCGCTTTGGAAGCCCGGGGCCCCGCCCGCCGGAACGCCCACTCAAGGTTGACCTCGGATCAGGCAGGGATACCCGCTGAACTTAA
>10bb998819f68b0b5dc96d9ff78fe41c
AACGCACATTGCGCCCCTTGGTATTCCGAGGGGCATGCCTGTTCGAGCGTCATTATAACCACTCAAGCCTGGCTTGGTGTTGGGGTTCGCGGTCCCGCGGCCCTTAAAATCAGTGGCGGCGCCATCTGGCTCTAAGCGTAGTAATCTTTCTCGCTACAGGGTCCCGGTGGATGCTTGCCAGCAACCCCCCATTTTCTTAGGTTGACCTCGGATCAGGTAGGGATACCCGCTGAACTTAA
>10bd1f3d9b783151783dec043b3c6539
AACGCATATTGCGCCCTTTGGTATTCCGAAGGGCATGCCTGTTCGAGCGTCATTATCAACTATCAAGCCTGGCTTGTTATTGGACTTTGCTGCTGAAATATGTGGCAGGCCTGAAAAATAATGACGGTGTCGTGTTTGACCCTAGATGCAACGAGCTTTTTATAGCACGCATTGAAGTGGTCGACCGGACCTGGTCTTAACTAATAATTTCTAAGGTTGACCTCGGATCAGGTAGGAATACCCGCTGAACTTAA
>10bd659df46a0666aee08cc18fda9d47
AACGCACATTGCGCCCTTTGGTATTCCGAGGGGCACGTCTGTGTGAACGTCATTTAAACACCCAAGCCCTGCTTGGTGATGGAGGCGGCTTTCGCCGTCGTCCGCAATCCGTCGGCTGCGGCGCCCGTCCGTGAAAGTAGTGAGACACATCTTTCTGCGGATGTCGGCGTGCCCTGCAGGCCCAACGAACCCCCCAAATACTTGACTTCACATCAGGCGAGGTTACCCGCTGAACTTAA
>10bd928ef4425583c635907e11f41ae5
AACGCACATTGCGCCCATTGGTATTCCGATGGGCATGCCTGTTCGAGCGTCATTATCCTCCCTCAAACCTCGTGTTTGGTGTTGGACCGCGTTGGCCGAGCGACCAACTGGTCTCAAAGACAATGACGGCGTCCGTGGGACCCTCGGTGCAACGAGCTTCTAAGGAGCACGCGTCGAGTTTCAAGGACCCTCCGGGCCGGTCTTAACCTCTATCATCTCAGGTTGACCTCGGATCAGGTAGGAATACCCGCTGAACTTAA
>10bf996b6d83e73b6b56f0e49e0f39b2
AACGCACATTGCGCCCCTCGGTATCCCGGGGGGCATGCCTGTTCGAGCGTCATTTCTACCACTCAAGTTTACTTGGTATTGGGCACTGTGGCCCCCTTTAAAAAGGGGCAACACGCCTTAAATTTAGCCGGCAGCAAGCACTAGTTCCGAGCGTAGCAGTAAAACATTTCGCTTTGGGGGCTTTAGAGCATTGTTCACCGTATAGTTTACTACAGTTTGACCTCGGATCAGGCAGGGATACCCGCTGAACTTAA
>10c2ba5d047553a1f1545acf1691f8dd
AACGCACATTGCGCCCATTGGTATTCCGATGGGCATGCCTGTTCGAGCGTCATTATCCTCCCTCAAACCTCGTGTTTGGTGTTGGACCGCGTTGGCCGAGCGACCAACTGGTCTCAAAGACAATGACGGCGTCCGTGGGACCCTCGGTGCAACGAGCTTCTAAGGAGCACGCGTCGAGTTTCAAGGACCCTCCGGGCCGGTCTTTACCTATATCTTCTCAGGTTGACCTCGGATCAGGTAGGAATACCCGCTGAACTTAA
>10c2dbc094c14f72d28bbfe0b7044f06
AACGCACATTGCGCCCCTTGGTATTCCGAGGGGCATGCCTGTTCGAGCGTCATTGTACAATCTTCAAGCCTAGGCTTGGTGTTGGGTCTTCATCTCTTGCTCTCTCTCCCCCTCTCTGCTTTTTGAGTAGGAGGAGGAGGACCTGGATGTACCTGAAAATTAGTTGGCGGTGCCTATGGTGGCCTCAAGCGTAGCAGACACTCTCTCGCTTTGGATGGCCTGTCATATAGCTTACCCAGCCCTACACACATCTTTAACCAAAGTTTGACCTCGGATCAGGTAGGGATACCCGCTGAACTTAA
>10c564a64b9e70be17a25b2286eae582
AACGCGAATGGCACTGCTATGTAAGTAGCAGTATGTCTGTTTGAGAATCGCAAAACACGATCAACTCTAGTTAAGAGTTGGGATTGACCTCATATGCTATCTAGCATATCTGGTTTGAATGTATTAAGTTGATGAGCTTCCCAACATTGCTCAATGTGTGCTAGCGAGACAGTCGTCCCGATCTCACATTACAGCTTTGTTGCAAGGTTCTATGCACAGCTTTTTATTTTATTTTATCAAGTACGATCTCAAATCAGGCAAGATTACCCGCTGAACTTAA
>10d4de6542f4a768a99abc0f7a04b586
AACGCACATTGCGCCCTTTGGTATTCCGAAGGGCATGCCTGTTCGAGCGTCATTTAAACTCTCAAGCTATGCTTGGTATTGGAAGATGTCCTTCGAGGACCCTTTCGTAACTCGTCATGGCGGGATCGTCCAGCTTCAAGCGTAGCAAGTCATTCGCTTAGTTGTCTTGACGGTTCTCTGCCTGGAAAACCTCTTTTTTTTTCCACAGTTTGACCTCGGATCAGGTAGGGATACCCGCTGAACTTAA
>10e5fb82f65d38f3f34799cadf313386
AACGCACCTTGCACCCTTTGGCATTCCGAAGGGTATGCTCGTTTGAGTGTCATTGTACTCTCACACTCCCAATGCTTTTGGATTGGGAGCGGTGGACTTGGGTGTTGCTGCTTTACTGTGGCTCACCTCAAATGAAGTAGTGCAACTCTCGGTTGGACATAGTACGGCGTGATAAGTATCTTCGCCGGCGCCTCACTAGAGGGTGGCCGATCGGGAGCTCTGTGCTTCAAACCGTCTTCGGACAATCTCTGACAACTTGACCTCAAATCGAGTAGGACTACCCGCTGAACTTAA
>1101e909c04d436d92df45f913bfd068
AACGCACATTGCACCCTCTGGTATTCCAGGGGGTATGCCTGTTCGAGCGTCATTTCAACCCTCAAGCCCAGCTTGGTGTTGGGTGTCACCTGGCAATGGTGCACCTTAAAATCAGTGGCGGTGCCATCTAGCTTCAAGCGTAGTAAATCTTTCGCTTTGGAGGTTTGAGCGGTTCTTGCCAAATCAACCCCTAATTTTATGTAAGGTTGACCTCGGATCAGGTAGGGATACCCGCTGAACTTAA
>1108a7e618029ba6da47ef503ffe6c29
AACGCACATTGCGCCCCTTGGTATTCCTTGGGGCATGCCTGTTCGAGCGTCATTTGTACCCTCCAGCCTTGCTGGGTGTTGGGCGTTTTGTTCCGCCGCGCGCGTGAACTCGCCTCAAATGCATTGGCAGCCAGCCGTTCCGCAGGAAGCGCAGCACATTTTGCGCCTTCTGCTGGGTGCGGCGGCGTCCACAAGCTTATACTTTTCACTTGACCTCGGATCAGGTAGGGATACCCGCTGAACTTAA
>11093dc04f4fd0a96db3165c376bc1cf
AACGCACCTTGCGCTCCTTGGTATTCCTTGGAGCATGCTTGTTTGAGCGTCGTGAATTTCTCCAACCTAAGCGTTTTGCGCTTAGTGCGGGTCCATGGGTTTGCAGGCCACCACACTTGCTCACCTTAAATACAGTATGCTGGACAACCAGTGAGTTGCTAATTTCTTTGCTAACTTACGTCGGTGTTGTCCGCTTCTAACCCCACACACGACTGGCGACGATCCGTCGTTGCCTGGTCTATTATTTTGACCTCAAATCAAGTAGGACTACCCGCTGAACTTAA
>1115d64dacb251f85d14da88fd09cc3f
AACGCACATTGCGCCCCTCGGTATTCCGTGGGGCATGCCTGTTCGAGCGTCATTTAAACCTTCAAGCTCAGCTTGGTATTGGGTGCTTGTCCCGCCTCTGCGCGGCGACTCACCTCAAAGTCATTGGCAGCCCGCATCCGCCGGCCGTGAGCGCAGCACAGTCGCACTCTAGGTATTTGGCAGGTCGGCTCCCCAGAAGCACTTCTTTTATTATTGACCTCGGATCAGGTAGGGATACCCGCTGAACTTAA
>1116d443daa53c9f7f73a5209fb957ff
AACGCACCTTGCGCCCCTTGGTATTCCGAAGGGCACACCCGTTTGAGTGTCGTGAAGTTCTCAACCTTTTCTTCATTTGAAGTAAAAAGGCTTGGACTTTGGAGGCTTTTGCTGGACTTCTTGATGGAGGTCGGCTCCTCTTAAATGGATTAGTAGGAACCCTTTTGTGCTGGTCCTCGACGTGATAAGCCTTTTTCTACGTCTGGAGCTTTTAGCCATGAGGCCTGCTTCCAACCGTCTCTCGCGAGACACAAATCATTTTGAACCCCTTTGACCTCAAATCGGGTGAGACTACCCGCTGAACTTAA
>111932ce47cc2ee892bd81fdc5fdb93e
AACGCATATTGCGCCCCTTGGCATTCCGAGGGGCATGCCTGTTCGAGCGTCATTATCACCCCTCAAGCCCCCCGGTTTGGTGTTGGACTCAGTCGTCGCTCGCCCGGTGACTGGTCTCGAAGACAGTGACGCCGTCCCAGAGGGAACCGGTACGAGGAGCTTTCTTAATCGAAGCATGTGCCGGGAAGACTCCCGCGGGCGGTGGTCTCTTGCACCCACAAATTTTCAAGTGTTGACCTCGGATCAGGTAGGAATACCCGCTGAACTTAA
>111979a9fe507e0ab00b8faaec5036f9
AACGCATATTGCACCCTCTGGCATTCCGGGGGGTACATCTGTCCGAGCGCCGTTTCAACCCTCAAGCATTGCTTGGTGTTGGGCGGGGTCATAGGGGGACCTCCCCGTAACTCGTAGGCGGTCGTCGCCCATGCTCCAGCGTAGCAGGCTTTACGCACTCGCTCGGGCATCGGCGAGAGTTCGCTCAAATCCAAACCCAAAGGTTTGGCCTCGGATCAGATGGGGATACCCGCTGAACTTAA
>111d3492f66b95dc45214c29963163ef
AACGCACATTGCGCCCGCCAGCATTCTGGCGGGCATGCCTGTTCGAGCGTCATTTCAACCCTCGACGTCCCCTGGGGACGTCGGCCTTGGGGACCGGCAGCACACCGCCGGCCCTGAAATCGAGTGGCGGCCCGTCCGCGGCGACCTCTGCGCAGTACTCCAGCTCGCACCGGGAACCCGACGCGGCCACGCCGTAAAACACCCAACTCTGAACGTTGACCTCGGATCAGGTAGGACTACCCGCTGAACTTAA
>111d5fc6f9a3f3084070bf21cd966acb
AACGCACATTGCGCTCCCTGGTATTCCGGGGAGCATGCCTGTTCGAGCGTCATTACAACCCTCAAGCTCTGCTTGGTGTTGGGCCCCGCCGCCCCGGCGGGCCCTAAAGTCAGTGGCGGTGCCGTCCGGCTCCGAGCGTAGTAATTTTTCTCGCTTTGGAGGCCCGGGCGCGTGCTTGCCATCAACCCCCAATTTTTTTTCAGGTTGACCTCGGATCAGGTAGGGATACCCGCTGAACTTAA
>11239de7efc8c85b79c5bcc355a16a18
AACGCACATTGCGCCCCTTGGTATTCCGAGGGGCATGCCTGTTCGAGCGTCATTATAACCATTCAAGCCCAGCTTGGTGTTGGGGCTCGCTATCTGAGCGGCTCCTAAAGTCAGTGGCGGTGCCACCCGGCTCTGAGCGCAGTAATTATCCTCGCTACGGAGTCTGGTGGGTGCTAGCCATCAACCCCCCTAACTCTTTACGGTTGACCTCGGATCAGGTAGGGATACCCGCTGAACTTAA
>112548b150fd17377a680a4d726ee242
AACGCACATTGCGCCCCTTGGTATTCCATGGGGCATGCCTGTTCGAGCGTCATTTGATACCTCAAGCTCTGCTTGGTGTTGGGCGTTTGTCCTGTCAAGGGACTCGCCTTAAAGCAATTGGCAGCCGATGTACCGGTCGTGGAGCGCAGCACATTCTTGCGATTCCCGCCAGCGCGTCGGCGTCCAGAAGCCCATTTTCTCAATTTTGACCTCGGATCAGGTAGGGATACCCGCTGAACTTAA
>112686dadee5b2f57d6fb4ace765e80d
AACGCACATTGCGCCCGCCAGTATTCTGGCGGGCATGCCTGTTCGAGCGTCATTTCAACCATCAAGCCCGGCTTGTGTTGGGGACCCTGCGGCTGCCCGCAGGCCCCGAAATCCAGTGGCGGGCTCGTCGTCACCCCGAGCGCAGTAGGTAGTAACACACATCCTCGCTCAGGGCCGTGAAGGCGGGCTCCGGCCGTTAAAGTGACTTCAAACCCCACAAAACAAGGTTGACCTCGGATCAGGTAGGAGTACCCGCTGAACTTAA
>112c0a4e48fc9dafbe4a6227933d1e37
AACGCATATTGCACTCTATAGTATTCTGTAGAGTATGCTTGTTTGAGCGTCATTTCACTCTTAAACCTCTAGGTTTAGTTATGGAGGAAGTGGGGATACTCTTTCCACTCCTCTGAAATGACTCGGCAGGTCCTTTAGTGGCTATTTATAGCTTTGGAGAATTTATTACTAGGTTTTACCATTTTAATAAATACCTCTAAGCTAGGTTACTCTAGGTTATCGGCCTAATCAACTGTCATCATAAATTTTGACCTCAAATCAAGTAAGGATACCCACTGAACTTAA
>1132b5e36990fc7e6487f058d25f411d
AACGCACATTGCGCCCCGTGGTATTCCGCGGGGCATGCCTGTCCGAGCGTCATTCCAACCCTCAAGCCCGGCTTGGTGTTGGGCCTGGCCCGTCCGCGGCCGGCCCCAAAGGCAGTGGCGGCGCCGTCCGGCCCTGAGCGCAGTACTCTCCCTCGCTCCAGGGTCGGGTGGTGGCCAGCCAGAACCCGCAACGCTCAGTTGACCTCGGATCAGGTAGGGGTACCCGCTGAACTTAA
>11347d85c74066787f183220f3b85577
AACGCATATTGCGCCCTTTGGCATTCCGAAGGGCATGCCTGTTCGAGCGTCATTATCACGGTATCAAGCTTGGCTTGGTGTTGGGCCCTTTGTCACCTGGTGACAGGTCCGAAAGACAATGACTGGTGTAACAGACTCCATATGCAACGAGCTTATAACAGCACGCATTTGGCAGTTGTGTGACCCGGTCTTCACCCCTTCTTTCTCAAGGTTGACCTCGGATCAGGTAGGAATACCCGCTGAACTTAA
>113a69205374b7d945df6166f25e58c9
AACGCACATTGCGCCCCTTGGTATTCCGGGGGGCATGCCTGTTCGAGCGTCATTACAACCAATCCAGCTCGCTGGGTCTTGGGCACCACCAGCTGGTGGGCCTCGAAATCAGTGGCGGTCTAGCCAGGCTCTGAGCGTAGTAAATCTCCTCGCTATAGACTCTGGGTAGCACCTGCCAGAACCCCCCCATTTCTCCTTGGTTGACCTCGGATCAGGTAGGGATACCCGCTGAACTTAA
>113a8e3338beea45c50873cca5167175
AACGCACATTGCACCCTTTGGTATTCCGAAGGGTATGCCTGTTCGAGCGTCATTTAAACTCTCAAGCTATGCTTGGTCTTGAAGGATGTTGTTCTGGACGGCACCTTCGCAACCGGTCGGCTTGATCATCTCATCATCAGACGTAGCAATGTCATCGTTTGGATTTTGGATGGTCAAGGCCGTATGAAATCCTACTCATAAGTTTGACCTCGGATCAGGTAGGGATACCCGCTGAACTTAA
>114602df7f930dd5dc6f0ac8b8ac6f4e
AACGCACATTGCGCCCCTTGGTATTCCGGGGGGCATGCCTGTTCGAGCGTCATTTCCACTCTCAAGCCTGGCTTGGTATTGGGCATCGCGGGTCTAGTATCTGCGCGCCTTAATGTCCTCGGCTAGGCCGTCCGCCTCTAAGCGTTGTGATTTATCAATTCGCTAGTGGGTGTGGGCGGTCCTGCGCCGTTAAACATTTTTTAAGGTTGACCTCGGATCAGGTAGGGATACCCGCTGAACTTAA
>114612a00c65caf963f582f71139ab4b
AACGCATATTGCGCCCAGTAGTATTCTACTGGGCATGCCTATTCGAGCGTCATTTCAACCCTTACGCCCTGTAGCGTAGTGTTAGGACTCTACTCTTTAGAGAGCAGTTCCCTAAAACCAGTGGCAGTGTTCTGTACACTCATAGCGTAGTAATTCTTCTCGCTTCTGCAGTGGCCCGTACTATTCGCCGTAAAACCCCCTATTTTCTAATGGTTGACCTCGGATTAGGTAGGAATACCCGCTGAACTTAA
>114b32e4fb068f48619eb22d7c776ae4
AACGCATATTGCGCCCTTTGGTATTCCGAAGGGCATGCCTGTTCGAGCGTCATTATCAACCATCAAGCCTGGCTTGTTGTTGGACTTCTGCGGCTGAAACATGTGGTAGGTCCGAAAAATAATGACGGTGTCGTGTTTGACCCTAGATGCAACGAGCTTTTTATAGCAAGCATTGAAGTGGTCGACCGGGCTGGTCTTAACCATCAATTTCTAAGGTTGACCTCGGATCAGGTAGGAATACCCGCTGAACTTAA
>114f0fb30ce7d13e155286098bbf907b
AACGCATATTGCGCCCTCTGGTATTCCGGAGGGCATGCCTGTTCGAGCGTCATTTCTCCCTTCAAGCACGGCTTGTGTGTTGAGCATCTGTTCTTTTTTTTTAAAAGGACATGCTTGAAATGTAGTGGCGATGGCGAGTTTGAAAGCCCGAGCGTATAGAGCTTTGTCACACGCTGTGGTGGCCCCAACTCACCATCTTGTCAATTATTATTTTAAACAAAAATTCTGATTGACCTCGGATCAGGCAGGGGTACCCGCTGAACTTAA
>114f1d70df65813efa3760422bd1426b
AACGCACATTGCGCCCCCCGGCATTCCGAGGGGCATGCCTGTTCGAGCGTCATTATAGCCTATCCAGCCCTGCTGGGTCCTGGGCTCGCCACCTGGCGGGCCCCAAAGCTAGTGGCGGCGCCGTCCGGTGCTGGAGCGTAGTACAACCCCTCGCTACCGGCCCTGGGCGCGCGCCCGCCAGCGACCCCCTTCTACGGTTGACCTCGGATCAGGTAGGGATACCCGCTGAACTTAA
>114fc9f90e908f1e09509ce72e210d6e
AACGCACATTGCGCCCCTTGGTATTCCATGGGGCATGCCTGTTCGAGCGTCATTTGTACATTCAAGCCTCGCTTGGTGTTGGGTGTTTTGTCCTGCTTTTTGCGCATGGACTCGCCTTAAATCCATTGGCAGTCGGCAATCTGGCGTGAGAGCGCAGCACATTTTGCGCTCTTCACCGTGTATTGCGGCGTCCATGAAGCCTATATTCTAGCGCTTGACCTCGGATCAGGTAGGGATACCCGCTGAACTTAA
>11566a07529e0ad278dcc5b8ed55f1c3
AACGCACATGGCGCCTTCCAGTATCCTGGGAGGCATGCCTGTCCGAGCGTCGTTTCAACCCTCGAGCCCCCGTGGCCCGGCGTTGGGGATCTGCCCAGGCAGGCCCCGAAAACCAGTGGCGGACCCGTTACAGGCCCTTCCTTTGCGTAGTAATACTGCCTCGCATCGGGAGCCGGCGGGCTTCCAGCCTCTAAACCCCCAGCAAGTCCGCCCCGGCGGCACCAAGGTTGACCTCGGATCAGGTAGGAATACCCGCTGAACTTAA
>115e5376dba43ad452bd8ca19943fdcb
AACGCACCTTGCACCCTTTGGTAATCCGAAGGGTACACCCGTCTGAGTGTCATTGTAATCTCACTCCACCAGCTTTTTGTTGATGGATGTGGACTTGGACTCTGTTGTGTGACTACAACTGGTCTGAAATGCATGAGTGCACCCTGCTGTTGCAGCGTTTTCAGTGTGATAAGCATCTTCACTGGATCAAGTTCCCTTTGGACGCGCATGTATCGTGGGCTCTGTGCTAGCAAACCGTCTTTGGACAAGCTTGACAATTTGGCCTCAGATCGGGTGGGACTACCCGCTGAACTTAA
>115ed1d5ec19dd1aea07ad0b4de5eaca
AGTCATCGAATCTTTGAACGCACCTTGCACCCTTTGGTATTCCGAAGGGTATGCCTGTCTGAGTGTCATTAGAACCTCACCCCTGTGGTTTTCTAACCGCAGCGCGTGCTTTGGGATCGCCTCTGGCCTTCCTTAAATGACTAAGTGGAAAACGTCTCAGTTTCGTGAGCCACTCTAATGACCATCTCTATCTCTGACCTCAGATCAGGTAGGACTACCCGCTGAACTTAAGCATATCAAT
>1160e3c54df7f779f94b4de0f990bd71
AACGCACATTGCGCCCGCCAGCATCCTGGCGGGCATGCCTGTTCGAGCGTCATTTCAACCCTCAGGCTCTGCCTGGTATTGGGGACCTGCGCCTCGCAGCCCCCGAAAGACAGCGGCGGTCCCGTCCCGGCACCGAGCGTAGTAGCACATCTCGCTATGGGCGTTCGGGCGGTGGCCTGCCGGAAAACCCCCAATTTTCGTGGTTGACCTCGGATCAGGTAGGAATACCCGCTGAACTTAA
>1161506839882adf83df16e1022f540d
AACGCACCTTGCACCCTTTGGCATTCCGAAGGGTATGCTCGTTTGAGTGTCATTGTACTCTCACACTCTCTAATCCTTTGGATTTGGGGAGCGGTGGACTTGGGTGTTTGCTGCTTTTCCTTGTGGCTCACCTTAAATGTGTTAGTGTACCTCCTGGTTGGACATAGTACGGCGTGATAAGTGTCTTCGCCGGCACCTCACTAGAGGGTGGTCAATTCAAGGAGCTCTATGCTTTCAAACCGTCTTCGGACACTCTCTGACAACTTGACCTCAAATCGAGTAGGACTACCCGCTGAACTTAA
>116224a8cca771e7885dc41a4fbb5c5d
AACGCACATTGCGCCCCTTGGTATTCCGAGGGGCATGCCTGTTCGAGCGTCATTACAACCCTCAAGCACTGCTTGGTGTTGGGCTCCGCTGGTCTTAGCGGGCCTTAAAATCAGTGGCGGCGCCGTCTCGGCTCTGAGCGTAGTAAACATCCTCGCTATAGAGACTAGGCGGTTCTTGTCATCAACCCCCAACTTTTCTAAGTTTGACCTCGGATCAGGTAGGGATACCCGCTGAACTTAA
>11668a5772d971e9f837143ad6a76b7a
AACGCATCTTGCGCCCTTTGGTATTCCGAAGGGCATGCCTGTTTGAGTGTCGTGAAAATCTCTTCCCATCGGGTTTCCGATGATGAAGGACTTGGGTGTTGCCGGTTACTCGGCTCGCCTCAAAGGTCTCAGTGGTTCGGAAGGTCGAATCTGGCGTAATAAGTTTCGCTGGCCTAGATCGGACGTCTGCTCATAACCCGTCTTCCGACATCTTTTTGCTCAGACCTCAAATCAGGTAGGACTACCCGCTGAACTTAA
>11670ba0bd38d2b8446b0ed10c8dcb78
AACGCACCTTGCGCCCCTTGGCTATTCCGAGGGGCATGCCTGTTTGAGTATCATGAACACCTCAACTCTCACGGTTCGCCGCGATGAGCTTGGAGTCTGGAGGTTTTGCTGGTCTCTGGTCAGCTCCTCTCAAATGAATCAGCTTGCCAGTATCTGGTGGCATCATGGGTGTGATAACTATCTACGCTCAGGACCGTCTGCCAGGTAACCTCCAGCGATGGAGGTTTGCTGGGGCTCACAAACGTCTCTCTTCAGTGGGGACAGCTTTTGAACGTTCGATCTCAAATCAGGTAGGACTACCCGCTGAACTTAA
>1170ce506b5161ff0483a3c536c4db53
AACGCACCTTGCACCCTTTGGTAATCCGAAGGGTACACCCGTCTGAGTGTCATTGTAATCTCACTCCACCAGCTTTTTGTTGATGGATGTGGACTTGGACTCTGTTGTGTGACTACAACTGGTCTGAAATGCATGAGTGCACCCTGCTGTTGCAGCGTTTTCAGTGTGATAAGCATCTTCACTGGATCAAGTTCCCTTTGGACACGTATGTATTGTGGGCTCTGTGCTAGCAAACTGTCTTTGGACAAGCTTGACAATTTGGCCTCAGATCGGGTGGGACTACCCGCTGAACTTAA
>1180786ee7322db3004125a6ce16104e
AACGCACATTGCGCCCCCTGGTATTCCGGGGGGCATGCCTGTTCGAGCGTCATTACAACCCTCAAGCTCTGCTTGGTGTTGGGCCCCGCCGCCCCGGCGGGCCCTAAAGTCAGTGGCGGTGCCGTCCGGCTCCGAGCGTAGTAACTCTTCTCGCTCTGGAGGCCCGGGCGCGTGCCCGCCAGCAACCCCCAATTCTTTCAGGTTGACCTCGGATCAGGTAGGGATACCCGCTGAACTTAA
>118880e4f5d4bbcce2b9d1395ad4dcce
AACGCACATTGCGCCCCTCGGTATTCCGACGGGCACGCCTGCGTGAACGTCATTTAAACGCTCGAGCCTGGCTCGGTGATGGGGTTGGTCCTCCGGGGCCTACGCCTGCAAACAAACAGAGTCGAGGGAACGCAGCCCGAGTAGTGAAACACGCCTCGGATCTCGTTCTTGCCCCGACTTCCTCTCTTCAAAACTTGACTTCACGTCAGACGAGGTTACCCGCTGAACTTAA
>118df61ecb5fc7af5f5d888ab3b2563b
AACGCACCTTGCACTCCTTGGTATTCCGAGGAGTATGCCTGTTTGAGTGTCATTAAATTCTCAAGCTTCAACCTTGTTGTAATGACTTGGTTTGTTGTTTGGACTTGAGGGTTGCCGCGAGTTCTCGGACTTTTGAACGGCTCCCTTTAAATGCATTAGTGGTGACTTGGATCCACTATCAAATGTGTTGATAGTTATCTACACTTTGAAGTGACCGACTGTCTTTCCGCTTCTAACTGTCCTTTGGGACAATATCTTGAAATTTGACCTCAAATCAGGTAGGACTACCCGCTGAACTTAA
>1192398e4439ecad477a7b41f3d99fd1
AACGCACATTGCGCCCTCTGGTATTCCGGAGGGCATGCCTGTCCGAGCGTCATTACTATCTTCAAGCACAGCTTGGTTGTTGAGCCAAATTGTCCTTTAATGGACAGGCTTGAAATGCAGTGGCGATGCCAATTGGTGCCCGAGTGTATGGGGCTTTGTCACACACTTTGGTGGCCCAGCTGGCGTTCAGTCCGATTGATCGTAAACTAAGATTTGACCTCGGATCAGGTAGGAATACCCGCTGAACTTAA
>119371fe89cc190cc1d40f04a87912b5
AACGCACATTGCGCCCATCAGTATTCTGTTGGGCATGCCTGTCCGAGCGTCATTTCAACCCTCAGGGCCCGTTCGCGGGAACTGGTGTTGGGGATCGGCCTCCCCCCGGAGGCCGGCCCCGAAATGCAGTGGCGGCTCTACCGCGATCTCCTCTGTGTAGTAGCGATACCTCGCAGCTGGATAGTGGTGGTGCCACGCCGTAAAATCCCAACTTTACCAAGGTTGACCTCGGATCAGGTAGGAATACCCGCTGAACTTAA
>1196ae868174287eaf629549531a6d88
AACGCACATTGCGCCCGCCAGCACTCTGGCGGGCATGCCTGTCCGAGCGTCATTTCAACCCTCGCGCCCCCCAGGGGGCTCGGTGTTGGGGGTCGGCCCTGGCCGCCCCCGAAATGCAGTGGCGACCTCGCCGCGGCCTCCCCTGCGTAGTAGAGCACACCTCGCACCGGAGCGCGGAGACGGTCACGCCGTAAAACGCCCCAACTCCAGTAGTTGACCTCGGATCAGGTAGGAATACCCGCTGAACTTAA
>119ab642443a3487f4c32e2f04d8537a
AACGCACATTGCGCCCGCCAGTATTCTGGCGGGCATGCCTGTTCGAGCGTCATTTCAACCATCAAGCCCCAGGCTTGTGTTGGGGACCTGCGGCTGCCGCAGGCCCTGAAATCCAGTGGCGGGTTCGCTGTCACCCCGAGCGTAGTAGCAATATCTCGCTCAGGGCGTGCTGCGGGCACCGGCCGTTAAAAGCTGCCTTCTGGCAACACCCAAGGTTGACCTCGGATCAGGTAGGAAGACCCGCTGAACTTAA
>119b7e5eb9421be8f32a1b43ac891d87
AACGCATATTGCGCCCCTTGGTATTCCGAGGGGCATGCCTTTTCGAGCGTCATTACAACCGTCAAGCTCTGCTTGGTGTTGGGCCTCTGCCCCTGCGTGGGCGGGCCTCAAAGTCATCAGCGGCTGAGCGAACGGCTTCTAGCGTAGTAGAAATTAACTCGCCAGGGGAGCCGGCCTTGGGCAGCTGTCAAACCCGCGCTTTGCGCACATCTTAGGTTGACCTCGGATAAGGTAGGGATACCCGCTGAACTTAA
>119d0192e7bd2a6741f321dbeae09df9
AACGCACATTGCGCCCCCCGGTATTCCGAGGGGCATGCCTGTTCGAGCGTCATTATAGCCTATCCAGCCCTGCTGGGTCCTGGGCTCGCCGCCTGGCGGGCCCCAAAGCTAGTGGCGGCGCCGCCCGGTGCTGGAGCGTAGTACAACCCCTCGCTACCGGCCCCGGGCGCGCGCCCGCCAGCGACCCCCTTCTACGGTTGACCTCGGATCAGGTAGGGATACCCGCTGAACTTAA
>11a179efbfaa1a9e7b84f206bc2a0199
AACGCACATTGCGCCCCCTGGCATTCCGGGGGGCATGCCCGTTCGAGCGTCATTAAATCCAATCAAGCCTGGCTTGGTATTGGGCGGCGGGACTCCCCCGCGCCTCAATTTCACCGGCTGGCCGTCGCCCGTCTTAGCGTTGTGACACACTTCTCGCTAGCGATGGGAGCGGACCACGCCGTTAGAACCCATGAATTTCAATCGAAATTCGATTAGGTTGGCCTCGGATCGGGTAGGAATACCCGCTGAACTTAA
>11a1b64ffe032acfc5a2b780395ed4ee
AACGCACATTGCGCCCCTTGGTATTCCGAGGGGCATACCTGTTCGAGCGTCATTATAGACCATCAAGCTCAGCTTGGCATTGGGCGACCGTCCCCGCGGACGCGCCCTAAAGTCTTTGGCGACGGCGTCGAGCCTCAAGCGTAGTAGAATATTTCCCGCTTCAGAGGCCTCGTGGTCGTTGGCTCCTAGAACCCCCCAACCTCAAGGTTGACCTCGGATCAGGTAAGGATACCCGCTGAACTTAA
>11a5a29529afc159584e38875bb42cc8
AACGCACATTGCGCCCCCTGGTATTCCGGGGGGCATGCCTGTCCGAGCGTCATTGCTGCCCTCAAGCACGGCTTGTGTGTTGGGCTTCGCCCCCCGGCTCCCGGGGGGCGGGCCCGAAAGGCAGCGGCGGCACCGCGTCCGGTCCTCGAGCGTATGGGGCTTCGTCACCCGCTCTGTAGGCCCGGCCGGCGCCCGCCGGCGACCCCAATCAATCTTTTCAGGTTGACCTCGGATCAGGTAGGGATACCCGCTGAACTTAA
>11ba1bdc8b044b3172295ae7de4519eb
AACGCACATTGCGCCCTTTGGCATTCCGAAGGGCATGCCTGTTCGAGCGTCATTATCACCCCTCAAGCCCCTGGCTTGGTGTTGGACGGTCTGGTCCTTTAACGAGGACCCCTCCCAAAGTCAATGACGGCGGACTGTTGGACCCCCGGTACACTGAGCTTCTTAACTGAGCACGTATCGGTTTTAGGGTTGACAGGACCCGGTCTCCTTTTTTTCCTTATCAAGGTTGACCTCGGATCAGGTAGGGATACCCGCTGAACTTAA
>11bb74c7adab8a70767d0d6eaaca5e58
AACGCACATTGCGCCCTTTGGTATTCCGAAGGGCATGCCCGTTCGAGCGTCATTAAACCCACTCAAGCCTGGCTTGGCCTTGGGCGGCGGGACGTCCCCGCGCCTCAATCTCGCCGGCGAGACTTTCGATCGCAAGCGTTATGGTTTTCCAACTCGCGACGCGACTCCGATTAAGCCTCGGCCGTTAAATCTTTCAATCAAGGTTGACCTCGGATCGGGTAGGGATACCCGCTGAACTTAA
>11cc7322eaaa1df9bff615f028512b5b
AACGCACATTGCGCCCCTTGGTATTCCATGGGGCATGCCTGTTCGAGCGTCATTTGAACCCTCAAGCTCTGCTTGGTGTTGGGTGTTTGTCCCGCCATTGCGCGTGGACTCGCCTTAAAGCAATTGGCAGCCATGTAATCCGGCTTTGAGCGCAGCACATTGCGTACTCTCTACTGGGACATGGGCATCCAGAAGCCTTATTTTTATACTCTTGACCTCGGATCAGGTAGGGATACCCGCTGAACTTAA
>11d08c6ea57f4876b8300480d3ca39ba
AACGCACATTGCGCCCCTTGGTATTCCATGGGGCATGCCTGTTCGAGCGTCATTTGTACCCTCAAGCTTTGCTTGGTGATGGGTGTTTGTTCCGCTGCAACGCGTGAACTCGCCTCAAATCAATTGGCAGCCGGCAATCTGGTGTTTGAGCGCAGCACATTTTGCGCTCTTCGCTGTGTATTGCGGGCGTCCATGAAGCCTATATTTTCGCGCTTGACCTCGGATCAGGTAGGGATACCCGCTGAACTTAA
>11e4ac4d13049ea32e0cb009595a5247
AACGCACATTGCGCCCACCAGTATTCTGGTGGGCATGCCTGTCCGAGCGTCATTTCAACCCTCAGGCCCAGCCTGGTGTTGGGGATTGGCTTCGCAGCCAGCCCCGAAATGCAGTGGCGGCCTTCCGCAACTCCTCTGTGTAGTAGTGATACCCACACTGGATAGCGGTTGCGCCTCGCCGTAAAACCTCCAACTCTTCAAGGTTGACCTCGGATCAGGTAGGAATACCCGCTGAACTTAA
>11f4b7b963efa90b6a14a19bbee7cc52
AACGCACCTTGCGCCCGGTGGTATTCCGCCGGGCATGCCCGTTCGAGTGTCACGTTAACCCTCATTCATGAGACTTTATTGTCGCATGAATGGACTTGGATGCTGCCGTAGATGGCTCGTCCCAAACGAATTAGCTTTGCGTCTATTAGCGCGCTCGGCGTGGTGTGATAATTATCTTCGCCCGCCTCAGGCCGCTTCCAATGGCGTCGCTTCCAACCGTCCCCTGTGGACAACTTAACACAAAGCTTTGGCCTCGAATCGGGTAGGATTACCCGCTGAACTTAA
>11fc4d7d526569eb6db3a77f949d3715
AACGCAAATGGCGATAGCGCAAGCTATCATGTTCGTTTCAGTGTATCTGGTTACCAACATCACAGATCCAAATGCGATTGAAGTAATTCTCTCGCTGAATCTGGAGCCGCTTGGCGCCGACTCTTAAGCGAAGTAGTCACTATATAAGTGATGTCGCATTAATCAGTCGAACGCCTTTAAGAGCGACTCACCAAATATATATCCTCAATATGGTACCTGAGATGAGCAAGATTACCCGCTGAACTTAA
>120220fb37c4935b6ed12c3918e3a33b
AACGCACATTGCGCCCCTTGGTATTCCAGGGGGCATGCCTGTTCGAGCGTCATTACACACCTCAAGCTCTGCTTGGAATTAGGCCCTCGTCCGCTCGGACGTGCCTGAAACTCATCGGCGGCGTGGCCCTTGCTTCAAGCGTAGTAAAAGAAACATCTCTCGCTTTGGAAGTGGAGGCCTCGCCCGCCGGACGACCCCAATCTTTTCTCAAAGGTTGACCTCGGATCAGGTAGGGATACCCGCTGAACTTAA
>12023a937bb3ed3e685b62cfccd9b8f1
AACGCACATTGCGCCCTTCGGTATTCCGTTGGGCATGCCTGTTCGAGCGTCATTTAAACCCTCAAGCTCTGCTTGGTGTTGGGCGTTTGTTCCGCCTCCGCGCGTGGACTCGCCTCAAATTCATTGGCAGCCGGTCAGTTGGCTTTTCGTGCGCAGCACATTGCGTAGCGGCCCCAGCTTGCCTCCTACCATTAAGCTACTCTACATCTTTTGACCTCGGATCAGGTAGGGATACCCGCTGAACTTAA
>1206637804979bfa042177c4143aa127
AACGCACATTGCGCCCTTTGGCATTCCGAAGGGCATGCCTGTTCGAGCGTCATTATCAACCCTCAAGCCTGGCTTGCTGTTGGACCTCTCGTCGTTAAAGACGGGTCCTAAAGTTAATGGCGGAGTCGTCGGACCCTAGATGCAACGAGCTCTCGTAGCACGCATTCAAGGGGCTCACGGCTCTAGTCTCAACCCAGATCATTTACAAGGTTGACCTCGGATCAGGTAGGAATACCCGCTGAACTTAA
>1208524928f8e0ace2c45930c9052a79
AACGCACATTGCGCCCTCTGGTATTCCGGGGGGCATGCCTGTTCGAGCGTCATCAAACCCACTCAAGGGGGGATTTTTCGAAACCCCAGCTTGGTCTTGGGCCTGAGGGATCAGAACCCTCTGCCTGCAATCCAGTGGCGGATTTTCCAGCGCGGCATCAGCGTGATGAACACGTCGTTCGCGAATGGCGGCGGGAAAGTCCAGCCATGACAAAACCCTCAAATAAATTTTCAAGTTTGACCTCGGATCAGGTAGGGATACCCGCTGAACTTAA
>120f27d4f17d43f41263fcf9b978cdc2
AACGCACATTGCGCCCGCCAGTATCCTGGCGGGCATGCCTGTTCGAGCGTCATTTCAACCCTCAGGCTCTGCCTGGCGTTGGGGGCCTGCGCCGCAGCCTCCTAAAGACAGTGGCGGGTGCGCTCTAAAACTGAACGTAGTATTGTATCTCGTTCTGGTGCAGAGCGTGCTCCGGCCGGAAAACCCTTCTATGGTTGACCTCGGATCAGGTAGGAATACCCGCTGAACTTAA
>1215ffc64327317a86e4c62eac311f73
AACGCACATTGCGCCCCATGGTATTCCGTAGGGCACGTCTGTCTGAACGTCATTATAAACTCAGGCCCAGCCTGGTGATGGGGGCGGCGGTGAGCCGTCCCTGCAAACCGTCGGCGGAGGCCGCCGTGGGCCGATACGATGAACATCTTTGTCGGATCCCCCGGTGGGCAGCCTGCCTAACGAACAAACCCTAGAGATTGACTTCAGGTCAGACGAGGTTACCCGCTGAACTTAA
>121e990ecaa16b4a4e40883067b59d3d
AACGCACATTGCGCCCGCTAGTATTCTGGCGGGCATGCCTGTCCGAGCGTCATTTCAACCATCAAGCCCCGGGCTTGTGTTGGGGCCCTGCGGCCGTCCGCAGCCCCCGAAAAGCAGTGGCGGGCTCGCTATCACACCGAGTGCAGTAGTATCTCCTCGCTCTGGTCGTGTGGCGGGTGCCGGCCGTGAAACCCCCTACTTTTACAAAGGTTGACCTCGGATCAGGTAGGAATACCCGCTGAACTTAA
>1230729daad803cb911a4055abc1882e
AACGCACATTGCGCCCACTAGTATTCTGGTGGGCATGCCTGTTCGAGCGTCATTAAGTCCACTTGAGCCCTGCTCAGTGTTGGGAGACCACCACCCTCCGGGGAGGTAGCTCCTCAAAGACAGCGAGCGGAGTCGTGTCGTCCTCTGAGCTTAGTAATTTTTTCTAGCTTGCGAGCGAGGCGCGTCCCCTGCCGTAAAACACCCAACTTTTTAGGTTTGACCTCGGATCAGGTAGGAATACCCGCTGAACTTAA
>12307aa265f71fd5b79f2ddef11aec50
AACGCATATTGCGCCCTTTAGTATTCTGAAGGGCATGCCTGTCCGAGCGTCATTATCAACCATCAAGCTTGGCTTGCTGTTGGACCCTGCGCATGCTGGTAGTCGGCAATAGCAGGTCTTTAAGGTAGTGGCGGTGTCGTGGCGGACCCCGGATACAACGAGCTCTCTATAGCACGTATCAAGGCGGCCCCCGGTCCAGCCTCACTGAAATCTCACATCCAAAGGTTGACCTCGGATCAGGTAGGAGTACCCGCTGAACTTAA
>1235b8d4a31ae64b3f2b13631a21cc07
AACGCACATTGCGCCCCCTGGCATTCCGGGGGGCATGCCTGTCCGAGCGTCATTACTGCCCTCAAGCGCGGCTTGTGTGTTGGGCCTCGTCCCCCCCGGGGGACGGGCCCGAAAGGCAGTGGCGGCGCCGTGCCCGGTCCTCGAGCGTATGGGGCTCTGTCACCCGCTCCTGAGGCCCGGCCGGTTGCCGTCGACCCAACCCCCAAACACAGGCGTTCGCGCCTTTAACCGGTTGACCTCGGATCAGGCAGGGATACCCGCTGAACTTAA
>1238c3b0dd77b9dd52de9d8369e1c57f
AACGCACATTGCGCCCATTAGTATTCTAGTGGGCATGCCTGTTCGAGCGTCATTTCAACCCTTAAGCTTAGCTTAGTATTGGGAATCTGCCTAAACCGCAGTTCCTTAAATCTAGTTGGCAGAGCACATCTGTACTCTGAGCGTAGTAATTCATTATCTCGCTTTCTGAAGACAGTTGTACGATCGCCATAAACCTATTTATTTTCTAATGGTTGACCTCGGATCAGGTAGGAATACCCGCTGAACTTAA
>12393397b5953c6f3d08d7a612793e73
AACGCACATTGCGCCCTGTGGTATTCCGCAGGGCATGCCTGTTCGAGCGTCATTTCAACCCTCAAGCCTCGCTTGGTGTTGGGCCCTGCCCGCCGCGGCCGGCCCTAAAGATAGTGGCGGCGCCGCCTGGCCCTCAGCGTAGTACAGCTCTCGCTCCAGGGTCCGGCGGCAGCCTGCCAGAACCCCCCAACTCTGTGGTTGACCTCGGATCAGGTAGGGATACCCGCTGAACTTAA
>12397856ec54e0b9912af4a7a57e1d90
AACGCACATTGCGCCCTCTGGCATTCCGGAGGGCATGCCTGTTCGAGCGTCATTATCACCACTCAAGCATTGCTTGGTATTGGGCTACGCTGCTCTTGCGCGCGGTGGGCTCTAAATTCAACGGCCGTCCCTGCTGGGTCTTAGGCGAAGTAACATTACTCGTTCAAGCACCGGTAGAACGACGCGTCTCTCAATTTAATCTTTGGTTGACCTCGGATCAGGTAGGAGTACCCGCTGAACTTAA
>123a8a190d14fcbb62ea1455faf68be0
AACGCACCTTGCGCCCTCTGGTATTCCGGAGGGCATGCCTGTTTGAGTGTCTTGATATCATCAAACCCCTCGGGTTCGCGCCCGTTGCGGTTTGGAGTTGGGGGCTTGCTGCCGCAAGGCGGCTCCCCTTAAAATCATCGGTTTGGCCCGCACCATGCGGCTTGCACCTTTGGCGTTGTATTTTCCTCGCCTTCAATCGGTCTCGCTCGCTTCCGCGCCTCACCTCGACTTGCCCTTTGGGTGGCGGTCACTTCTTGACAATCTGGCCTCAAATCAGGTAGGACTACCCGCTGAACTTAA
>1249e4659e0be9781acf90c55abef514
AACGCACATTGCGCCCTCTGGTATTCCAGGGGGCATGCCTGTTCGAGCGTCATTACAACCCTCAAGCTCTGCTTGGTATTGGGTGCTACCTTTTGTCTGGTACACCTTAAAATCAGTGGCGGTGCCATTCAGCTTCAAGCATAGTAATACTTCTTGCTTTGGAGGTTGGGTGTTTGCTTGCCAGCAAGCCCTAATTATCAAAGGTTGACCTCGGATCAGGTAGGGATACCCGCTGAACTTAA
>125e61915af4ad810fad128fd996d7bd
AACGCACATTGCGCCCGCCAGTATTCTGGCGGGCATGCCTGTCTGAGCGTCATTTCACCACTCGCAACCGGCTTTGCTGGATGCGGCGTTGGGGATCGGCTCCCGCAAGGGTGCCGCCCCCGAAATGGAGTGGCGGTCTTGCTGTGACCTCCTCTGCGTAGTAACTTATTCTCGCAGGCGGATAGCAGCGTGACCACGCCGTAAAACACCCAACCTTTCTTATGGTTGACCTCAGATCAGGTAGGAATACCCGCTGAACTTAA
>127086e5b2ba036e11a5af3cb11b940a
AACGCACATTGCGCCCCTTGGTATTCCATGGGGCATGCCTGTTCGAGCGTCATTTGTACCTTCAAGCTCTGCTTGGTGTTGGGTGTTTGTCTCGCCTCGCGCGTAGACTCGCCTCAAAACAATTGGCAGCCGGCGTATTGATTTCGGAGCGCAGTACATCTCGCGCTTTGCACTCAGAACGACGACGTCCAAAAGTACTTTTTACACTCTTGACCTCGGATCAGGTAGGGATACCCGCTGAACTTAA
>1274d26e75eeade4dfca148b9bfd4bee
AACGCATATTGCGCCCTTTGGTATTCCGAAGGGCATGCCTGTTCGAGCGTCATTATCACCGTATCAAGCTTGGCTTGTGGTTGGGCCCTGTCACCGAGTGACAGGTCTGAAAGATAATGACCGGTGTCATACCGACGCTATATGCAACGAGCTGACCACAGCACGCATCTGGCAGTTGTGTGGCCCGGTCCGCACCACCTTTTTTTCTCAAGGTTGACCTCGGATCAGGTAGGAATACCCGCTGAACTTAA
>127f8cfe31bc02be3018c6a3b8329b02
AACGCACATTGCGCCCCTTGGTATCCCGAGGGGCATGCCTGTTCGAGCGTCATTTCACCACTCAAGCCTGGCTTGGTGTTGGGCGCCGTCCCCGCAGCGGACGCGCCTCAAAGCTCTCGTGCGGCGCGGCACCGGCTTCGAGCGTAGCAGAAATCTTTCGCTTTGGAAGCCCGGGGTCTCGCCCGCCGGAACGCCCACTCAAGGTTGACCTCGGATCAGGCAGGGATACCCGCTGAACTTAA
>12841caa7309c7f622d21d812ab33927
AGTCATCGAATCTTTGAACGCACATTGCGCCTTTTGGTATTCCGAAAGGCATGCCTGTTTGAGTGTCATATCACCTCTCAGCCATAGTTTTCCTATGGTTGAGCTTTGGACGCTGCCATCCGTGGCTCGTCTTAAATGACTAAGTGGAATGCGTAATAAGTTTTCGCTCCCTCCACTCTAATAACTCTTTAGTTAGACCTCAAATCAGGTAGGACTACCCGCTGAACTTAAGCATATCAAT
>1287e3143d96186e431274f2d01767a3
AACGCACCTTGCACCCTTTGGCATTCCGAAGGGTATGCTCGTTTGAGTGTCATTGTACTCTCACACTCTCAATCGGTTTGGGTTGAGATCGGTGGACTTTGGGCATTGCTGCTTGACCGCAGCTTGCCTTAAATGTGTTAGTGCAACTCCAGGTTGGACATCGTACGGCGTGATAACTGTCTTCGCCGGCACCTCGCAAGAGGGTGGCTGATCGGGAGCTCTGTGCTTCAAACTGTCTTCGGACAATACTCTGACAACTTGACCTCAAATCGAGTAGGACTACCCGCTGAACTTAA
>128c4a1804792d21c08089e57f4e03c2
AACGCACCTTGCACTCCTTGGTATTCCGAGGAGTATGCCTGTTTGAGTGTCATTAAATTCTCAAAACCTATTGTTCTTCTTGAATGGTAGGTTTTGGATGTGAGGGCTTTGCTGGCCTTTGACAGGTTCAGCTCCCTTCAAATGCATTAGTGGTTGCTGATCCGCTTTCAATTGGTGTGATAGTTATCTACGCCTTTGAAGCGGAATCGCTTGCTTATCCGCTTCTAACCGTCCTCTTATGTTGGACAACTCTTGACTATTTGACCTCAAATCAGGTAGGACTACCCGCTGAACTTAA
>128d46de745ea9946a9f0a044a57641a
AACGCACATTGCGCCTCCTGGTATTCCGGGAGGCACGCCTGTCCGAGCGCCATCACACCCCCCAAGCCTTGCTTGATGTTGGGCCATGACATACCCGTCAGGCCCCAAACCTTTAGGCGCCCCCTACTGGCCGCGAGCGTAGCAAGAATTTATTTTCCCTCGCTTCGCGTGTCCAATAGGCGGGCCGCCCATCGACCCACAAACTTTTACAAGGTTTGGCCTCGGATCAGGCGGGGATACCCGCTGAACTTAA
>128e823da9f273c0cfbcf6bff411d3ac
AACGCACCTTGCGCTCCTTGGTATTCCGAGGAGCATGCCTGTTTGAGTGTCATTAATATATATCAACCACTTCTTGTCGAGTGGCTTGGATGTGGGGGGGTTTGCTGGCCTTGTTGAAGGGTCAGCTCCCCTGAAATTCATTAGCAGAACCAACCTGTTCAATGGTGTGATAACTATCTACGCTATTTGAAAGGGTAAGGCAGTTCAGCTTCCTAACCGTCCTTTTGGACAAATTTATCACTTATGTGACCTCAAATCAGGTAGGACTACCCGCTGAACTTAA
>1299059be97b1e54eba6cc51cefdaaac
AACGCACATTGCGCCCTTTGGTATTCCGAAGGGCATACCTGTTCGAGCGTCATTATCACCCCTCAAGCCCCGTGCTTGGTGTTGGACGGCCCGGTCGAGGTTACTCGACCCCTCCTAAAGACAATGACGGCGGCCTGTGGTTCCCCCGGTACACTGAGCTTTTAACTGAGCACGTATCGGATAAGGGCGCCCGGGACACGGTCCCCTCCTTTAACTAGGAAACTTTTACAAGGTTGACCTCGGATCAGGTAGGAATACGCGCTGAACTTAA
>129b2545fe800cb8af0e27d7f25d0b43
AACGCACATTGCGCCCGCCAGTATTCTGGCGGGCATGCCTGTCCGAGCGTCATTTCAACCCTCGGGACCCTTCGGGGAACCGGTGTTGGGGACCCGTCCGCCGACCCACGGCGGCCGGCCCCGAAATACAGTGGCGGCCCTGCGGCGACCTCCTCTGCGTAGTAGCGATACCTCGCAGCTGGAAAGCGGCAGCGGCCACGCCGTAAAACCCCCACTTCTATGGTTGACCTCGGATCAGGTAGGAATACCCGCTGAACTTAA
>12a23d0693203984c8bcfe6dd1677d26
ATCGAATCTTTGAACGCACATTGCGCCTCTTGGAAACGGGAGGCATGCCTGTCTGAGTCTCGTTTAATCTAATAAACCCGATGGGGTTTGTGTCTGGGCATTCGCCTTTGGGCGTGGCCTCAAAGTCATCTGTCTTATGAGCGGACGTGATCCTCTTGGACTTGACCGTTTGTTTGACCATTTCATCTCTGATTCGAGCTCAGATCAGGTAGGACTACCGCCTGAACTTAAGCATAT
>12a8815f2d9925364fabb647a6f23af1
AACGCACATTGCGCCCATTAGTATTCTAGTGGGCATGCCTGTTCGAGCGTCATTTCAACCCTCAAGCACTGCTTGGTGTTGGGGCTCTACGCGCGCGTAGGCCCTCAAATTCAGTGGCGGACTCTCCATGACTCCGAGCGCAGTACTCTCTCTCGCTCTGGTCGTCTGGAGGGCGCTTGCCGTGAAACCCCCCATCTATCGTGGTTGACCTCGGATCAGGTAGGAATACCCGCTGAACTTAA
>12acb6ecc04eaf46c8ba814d8f757e0f
AACGCACATTGCGCCCTTTGGTATTCCGAAGGGCATGCCTGTTCGAGCGTCATTATCAACCCTCAAGCCCAGCTTGTTGTTGGACTTGGTGAGGTCATCCTCACCAGCCTGAAAGATAATGACGGTGCCTGGAGGACCCTCGGTACAATGAGCTTTCTAAAGCACGTATTGAAGTGGACTTCGAGGCCCGGTCTCTTTTAACTATTTACAAGGTTGACCTCGGATCAGGTAGGGATACCCGCTGAACTTAA
>12b4f1a309319e4dfab394414d3368b3
AACGCACATTGCGCCCCCTGGTATTCCGGGGGGCATGCCTGTCCGAGCGTCATTACAACCCTCAAGCTCAGCTTGGTATTGGGCCCCGCCGACCCGGCGGGCCCTAAAGTCAGTGGCGGTGCCGTCTGGCTCCGAGCGTAGTAATTCTTCTCGCTCTGGAGGTCCGGTCGTGTGCTCGCCAGCAACCCCCAATTTTTTTCAGGTTGACCTCGGATCAGGTAGGGATACCCGCTGAACTTAA
>12c28b6232172a6d8ca8893dd99a5d28
AACGCACATTGCGCCCGCCAGTACTCTGGCGGGCATGCCTGTTCGAGCGTCATTTCAACCCTCAAGCTCTGCTTGGTGTTGGGGATCGGCGTAGCGCCCTCGGGCGTCGCCGTCCCCTAAATCTAGTGGCGGTCCCGCTGTAGCCTCCTCTGCGTAGTAGTTTTCTCCTCGCACTGGAATCTCGGCGGTGCCCTGCCGTAAAACCCCCAACTTACCGAAATGTTGACCTCGAATCAGGTAGGAATACCCGCTGAACTTAA
>12c34837db752a7b162da71d65a2f7f0
AACGCACCTTGCGCCCTTTGGTATTCCGAAGGGCATGCCTGTTTGAGTGTCATTAAATTCTCAACTTCAAAAGTTTATTCATTTGAAGCTTGGATGTTGGAGGACTTTGCCGGCACAAGTCAGTGTCGGCTCCTCTTAAATGCATTAGCAGAACTCGTACGTTCAGCTCTGGTTTGATAATGCTATCTATGCCATTGCTGAAAGGTGATTTGTTCAGCTTCCAATGGTCCATTATGGACTGTCTCCTTGGAGGCATTATCTTTGACTTGACCTCAAATCAGGTAGGACTACCCGCTGAACTTAA
>12c3546bd31f94db407e9f847ce37947
AACGCACATCGCGCCCTTTGGCATTCCGAGGGGCATGCCTGTTCGAGCGTCATTACACCACTCAAGCCTGGCTTGGTATTGGGCGACGGGACAGTCCCGCGTCCCAATTTCACCGGCTGGACCGTCCGAATCCTAGCGTTGTGGCATAAAAGTCGCTGGCGAGGAGGGCGGGCCACGCCGTTAAAGTCCCCATCAAAGGTTGACCTCGGATCAGGTAAGGATACCCGCTGAACTTAA
>12c4216f99ead3e31700cb77d404b736
AACGCACCTTGCGCCCCTTGGAATTCCGAGGGGCACACCCGTTTGAGTGTCGTGAACATCCTTCAACCTTTCTTGGTTTCTCGACCAAGGAAGGCTTGGACTTTGGGGGTTTTTTCATTGCTGGCCTCAATCGAAGCCAGCTCCTCCTAAATGTGTTAGTGGGGTCTGCTTTGCCGATCCTTGACGTGATAAGATGCTTCTACGTCTCGGGTTTCGCACTGTCGCTTTGGACCCTGCTTCTAACTGTCTTGCATTCAGGACAGAGTCATGAACCTTGACCTCAAATCGGGTGAGACTACCCGCTGAACTTAA
>12c67b7ebb84f51c38f08bca209beb1f
AACGCACCTTGCGCCCTTTGGCTATTCCGAAGGGCATGCCTGTTTGAGTATCATGAACACCTCAACTCTCATGGCTTGCCATGATGAGCTTGGACCTTGGGGGTCTTGCTGGCACGTGCTGGTCAGCTCCTCTCAAATGAATCAGCTTGCCGGTGTTTGGTGGCATCACAGGTGTGATAAATATCTATGCTTGTGGCTTTCCACCAGGTAACCTTCAGCAATGGAGGTTCACCGGAGCTCATAAACATCTCTCCTCAGTGAGGACAGATTTTGACAGTTTGATCTCAAATCAGGTAGGACTACCCGCTGAACTTAA
>12c70d98cd724dfd2b853127ac5eb9b1
AACGCACATTGCGCCCGCTAGTATTCTAGCGGGCATGCCTGTTCGAGCGTCATTTCAACCCTCAAGCACTGCTTGGTGTTGGGGCCCTACGGCTGCCGTAGGCCCTGAAAGTAAGTGGCGGGCTCGCTACAACTCCGAGCGTAGTAGAATACTATCTCGCTAGGGAGTTGCGGCGTGCTCCGGCCGTTAAAGACCCCATCTTTAAACCAAGGTTGACCTCGGATCAGGTAGGAATACCCGCTGAACTTAA
>12cd79f3ae8d6f5fcf00b5bc6943c2d8
AACGCATCTTGCGCCCTTTGGTATTCCGAAGGGCATGCCTGTTTGAGTGTCGTGAAAATCTCTTCCCATCGGGTTTCCGATGACGAAGGACTTGGGCGTCTGCCAGTTACATGGCTCGCCTTAAAGGTCTTAGTGGTTCTGAAGATTGAATCTGGCGTAATAAGTTTCGCTGGCCTAGATCAGAAGTCTGCTTACAACCCGTCTTCCGACATTTTTTGCTCAGACCTCAAATCAGGTAGGACTACCCGCTGAACTTAA
>12cfd534757680257a62fcc901ad6b15
AACGCACATTGCGCCCTGTGGCATTCCGCAGGGCATACCTATTCGAGCGTTATTGCACCCCTCAAGCACTGCTTGGTGTTGGGCGCGGCCCGCGTGGCCGGCCTCAAAGATAGTGGCGGCGGCGCCAGGTCCTAAGCGCGGTACGACTCTCGCTCTAGGGCCTAGCGGTAGCTGGCCAGACAGCCAACTCTGTGGTTAACCTCGGATTAGGTAGGGCTACCCGCTGAACTTAA
>12f0b28be69bdc79cd36ca56618feb70
AACGCACCTTGCACTCCTTGGTATTCCGAGGAGTATGCCTGTTTGAGTGTCATTAAATTCTCAAACCTTCATTGGTTTTGTAAACTTTTGAAGGCTTTGGATGTGGGGGCTGCTGGAATCTAACGAATTCAGCTCTCCTTAAATGCATTAGTGGTTACTGTTCCCCACTTTGATGTGATAATTATCTACATCTTGTAAGTCGGGGATGTTAAGTGTAGCTGCTTTCTAACCGTCCGAGTTGCTTTGGACAATTTGAACCATTTGACCTCAAATCAGGTAGGACTACCCGCTGAACTTAA
>12fa4c036b26ded80640bb52fa8d4bee
TGAACGCACATTGCGCCCTTTGGTATTCCTCAGGGCATGCCTATTCGAGCGTCGTTTCAACCCAGCGCAAGCTGTTTTGAGGATTGCCAGTGGCAGCCTTTAAAATCACCGGCGGCAGCAGCGAGCCTAACGCAGCAGATTGCGGGCTTCTCGCGGCTTCCTGCCGTAAAACCGGCCTCGGCCATCTACAGCTCGACCTCGAATTAGGTAGGGATACCCGCTGAACTTAA
>12fd25eebd810865693b2159327271c0
AACGCACATTGCGCCCCTTGGTATTCCGAGGGGCATGCCTGTTCGAGCGTCATTTTAACCACTCAAGCCTGGCTTGGTATTGGGGTTTTCGCGTGCTCGCGGCCCTTAAAATCAGTGGCGGTGCCGTCTGGCTCTAAGCGTAGTAATTTCTCTCGCTATAGGGTTCCGGTGGTTACTTGCCAAAACCCCCCATTTTTTCTAGGTTGACCTCGGATCAGGTAGGGATACCCGCTGAACTTAA
>12ff19a3a659abb14b7865dfa4db9ef6
AACGCATATTGCACCCCTTGGTATTCCGGGGGGTACACCTGTTCGAGCGCCATTTTTACCCTCAAGTATTACTTGGTGTTGGATGAGGTTCCCTTTTCGAGGAACCCTTCCATAACTTGTAGGCGGTTATCATTCGTAGTCCCCCTAGCGTAGCAGGCTCACGCACTCGCTCGGGGTATGGGGTGAGATCATGCCTTTACAAAAAACCCTTCTCAAAAGGTTTGGCCTCGAATCAGATGGGGATACCCGCTGAACTTAA
>1304f666257b6200fe6fb913b97b69d3
AACGCATATTGCACTCTGTTTCGGCAGAGTATGCCTGTTTGAGAATCTATAGTATTTCTTATCCTTTAGTGCTTTTCTCTCGGGAAGAGTGCTACTGGGTAGATTTGAGATATGAATGCGCAAGTGTTCTGTCTTTAAATAGATTGCCGCCTAGATGGTGACTACTAGTGTTTGAATAGAACTTTAGTTCTCGATTACGCCTGTAAAAGCTGTTGTTTGGTGGTTCATACCAATTAAGAGGCTAGTACGCAAGGAAAGTCTCTGAACCATGGTCTCAAATCAGGTAGGAGGACCCGCTGAACTTAA
>1309085960540fdd16430d1088bd253f
AACGCACATTGCGCCCCTTGGTATTCCGAGGGGCATGCCTGTTCGAGCGTCATTATAACCACTCAAGCCTCGGCTTGGTCTTGGGGTTCGCGGTCTCGCGGCCCTTAAAATCAGTGGCGGTGCCGTCTGGCTCTAAGCGTAGTAATTCTCTCGCTATAGAGTCCCGGTGGCTACCTGCCAGAACCCCCCATTTTTTACGGTTGACCTCGGATCAGGTAGGGATACCCGCTGAACTTAA
>131013e9075e0931f183aa555a769bb4
AACGCACATTGCGCCCGCCAGTATTCTGGCGGGCATGCCTGTTCGAGCGTCATTTCAACCCTCAAGTCCCCTGTGGACTCGGTGTTGGGGACCGGCGAGACAGCCGCGGATCTTCTTCCGCGGCGAGTCGCCGCCCCCTAAATGACTTGGCGGCCTCGTCGCGGCCCTCCTCTGCGTAGTATAGCACACCTCGCAACAGGAGCCCGGCGAATGGCCACTGCCGTAAAACCCCCCAACTTTTTCAGAGTTGACCTCGAATCAGGTAGGAATACCCGCTGAACTTAA
>1316aab5b51d82369403401cdb280efb
AACGCACATTGCGCCCATTAGTATTCTAGTGGGCATGCCTGTTCGAGCGTCATTAAGTCCATTAAGCCTAGTTGCTTAGCGTTGGGAGCATTACCGTACGGTAACTCCTCAAAGTCAGTGGCAGGGTTGCAGGCGCACTCTTAGCGTAGTAGATTTATTACCGCTTACGATTGTACTGTAACTATCGCCATAAACCCATAATCTTTTATTGGTTGACCTCGGATCAGGTAGGAATACCCGCTGAACTTAA
>13194590df04fc40b4b92cb4608fc280
AACGCATATTGCGCCCTCTGGTATTCCGGAGGGCATGCCTGTCCGAGCGTCATTACTATCTTCAAGCACAGCTTGGTTGTTGAGCCAAATTGTCCTTTGATGGACAGGCTTGAAATGCAGCGGCGATGCCACTTGGTGCCCGAGTGTATGGGGCTTTGTCACACACTTTGGTGGCCCAGCTGGCGTTAGTCAGGATTTATAACTAAGATTTGACCTCGGATCAGGTAGGAATACCCGCTGAACTTAA
>131af42ed0baca73d2faf9d05426fac5
AACGCACATTGCGCCTGCTGGTATTCCGGTAGGCATGCCTGTTTGAGCGTCAGCAAAACTCCTCAGCAATTTATTTTGCTGGTTATGGGTATAGAGTGGCCTAAACCCCGCTTTTACCTTAAACTTGCTGCACGACCGCAAGCTTATGCTAGGTTAATGGAGTGGTGTTTACAATATTCCAGCTGCCTGTATAGCTAGTGGCATTAAACCTGATGTTGCTTAACTGCGACTGAAGTTTGACCTCAAATCAGACAAGGATACCCGCTGAACTTAA
>131ef47c111089521f4a0598c7604f52
AACGCACATTGCGCCCGCCAGCATTCTGGCGGGCATGCCTGTTCGAGCGTCATTTCAACCCTCGAGCTCGTCTTCATTGACGAGATCGGTGTTGGGACCCGGCGAGAAGGGACTCACGTCCACTGCCGGTCCTGAAATTCAGTGGCGGCCCGTTGCGGCGACCTCTGCGTAGTAACTTAACCTCGCACTGGGACAGCAGCGCGGCCACGCCGTAAAACCCCCGACTTTTTTAAGGTTGACCTCGAATCAGGTAGGACTACCCGCTGAACTTAA
>1321d61b6d3f6bdd6edfa059fda49d01
AACGCGAATGGCACTGTTATGTAAGTAACAGTATGTCTGTTTGAGAATCGCAAAACAAGATCAACTCTAGTTGAGAGTTGGGCGTGGCCTTATATGCGTAAGTGTATTTGGCTTGATTACATCGAGTTGATGAGCTTCCCAGTACGGCTCAATGTGTGCTAGCGAGACAGTCGTCCCGATCTCACATTAATGTCGCATTGCAGAGTTCTGTCCACAGCTCGCTAAAAATCACAAATCAATTACGATCTCAAATCAGGCAAGATTACCCGCTGAACTTAA
>133828e9071fb1bd0706e61d9fef516e
AACGCATATTGCGCCCTTTGGTATTCCGAAGGGCATGCCTGTTCGAGCGTCATTATCACCGTGTCAAGCGTGGCTTGTTGTTGGGCCCTGTGTCACTGGGTGACAGGTCCAAAAGATAATGGCCGGTGTCATGCCGACGCTGTATGCAACGAGCTTATCACAGCACGCATTGGCAGTCGTGTGGCCCGGTCCTCCCCCCTTTATCTTTCAAGGTTGACCTCGGATCAGGTAGGAATACCCGCTGAACTTAA
>133e5556d5aa2c2ace5e49c93dbaea6f
AACGCACATTGCGCCTACTAGTATTCTAGTAGGCATGCCTATTCGAGCGTTGTTTCCGCCCTCAGCATCCTGCTGGTGCTGGAGGCTGGCAGTGGCCGGCTTCTGAAATGCAGTGGCTAGTGGCGCTCTGCCCCCTTTCGCACAGGAATCTTCTGCGTTGCAAGAGGCAGAGCGGGCTACGCCCAGCACAACTCTTTAAGTTGACCTCGAATTAGGTAGGAATACCCGCTGAACTTAA
>134741141f7df3b3ab25b3a83597e095
AACGCACATTGCGCCCCCCGGCTTCCCGGGGGGCATGCCTGTCCGAGCGTCATTGCTACACCCTCAAGCCCTGCTTGGCTGGTTGGGCCGGCGTCCACCCACGGCCTTTGTGCCCCGGGGGGGACGGGCCCGAAAGGTAGTGGCGGCTCCCGGAGGGTGGTCCTTTGGGGCGGTGATACATGGGTTGTCGTCTTCCGCCGCTCCGTTGGCCGCGCTCCGGGTGCCCGTCGAACGATTGGTCTTCCCCTTTAGGTTGACCTCGGATCAGGTAGGGATACCCGCTGAACTTAA
>134be696a49db4689b57cc55075187c4
AACGCACATTGCGCCCCTTGGTATTCCGAGGGGCATGCCTGTTCGAGCGTCATTACAACCCTCAAGCTCTGCTTGGTATTGGGCCTCACCCGTCAGGGCGTGCCTTAAAATCAGTGGCGGTGCCATCTGGCTCTAAGCGTAGTAATTTTTCTCGCTATAGGGTCCTATGGATGCTTGCCAGCAACCCCAATTTTTCTATGGTTGACCTCGGATCAGGTAGGGATACCCGCTGAACTTAA
>134d2353c94af23442a8d4282afc6888
AACGCACATTGCGCCCCTTGGTATTCCATGGGGCATGCCTGTTCGAGCGTCATTTGTACCCTCAAGCTCTGCTTGGTGTTGGGTGTTTGTCCTGCCTTCGCGTTTGGACTCGCCTTAAAGTAATTGGCAGCCGGAATAAATCTGGGGAACGCAGCACAACTGCAGCCTCTAGACTTATACGCCGAGCGTCCAACAAGCCTTTTATTCTTGCGTTTGACCTCGGATCAGGTAGGGATACCCGCTGAACTTAA
>135bcc890a20a4140647b78e7810cadb
AACGCACCTTGCACCCTTTGGCATTCCGAAGGGTATGCTCGTTTGAGTGTCATTGTACTCTCACACTCCCGATCTTTGGATTGGGAGCGGTGGACTTGGGTGTTGCTGCTTGACTGTGGCTCACCTCAAATGGATTCGTGCAACTCTTGGTTGGACATAGTACGGCGTGATAAGTGTCTTCGCCGGCGCCTCTAGTCACTGGAGGGTGGCCGATCAGGAGCTCTGTGCTTCAAACCGTCTTCGGACAATGACTGACAACTTGACCTCAAATCGAGTAGGACTACCCGCTGAACTTAA
>13646816a178f1bd78207e15c1192a12
AACGCACATTGCACCCTCTGGTATTCCAGAGGGTATGCCTGTTCGAGCGTCATTTCAACCCTCAAGCTCAGCTTGGTATTGGGTGTCACTTAGCAATAGGTGCATCTTAAAATCAGTGGTGGTGCCATCTGGCTTCAAGTGTAGTAATTCTCTCACTTTGGAGGTTTGGATGTGTGCTTGCCATCAACCCTCTAATTTATCAATGGTTGACCTCGGATCAGGTAGGGATACCCGCTGAACTTAA
>136a906c196e31578a9dda5254cfff12
AACGCACATTGCGCCCCTTGGTATTCCGGGGGGCATGCCTGTTCGAGCGTCATTACAACCCTCAAGCTTTGCTTGGTCTTGAGCCGCGCCGGCAACGGCAGGCTTTAAAATCAGTGGCGGCGCCATCGTGCTCTCAGTGTAGTAATTCTTCTCGCTGTTGGGTCTCGGTGGACGCTGGCCAGCAACCCCCAATTTTCTATGGTTGACCTCGGATCAGGTAGGGATACCCGCTGAACTTAA
>136dc151f3433aa729e854330df0f3e7
AACGCACATTGCGCCCTCTGGTATTCCGGGGGGCATGCCTGTTCGAGCGTCATTACAACCCTCAAGCCTAGCTTGGTGATGGGCCTTCGTCCCCTGGACGGGCCTGAAAATTAGTGGCAATACTCTCCATCTTCAAGCATAGTAAATTTGTCTTGTCTTGACGGTTGGTTGGTGTATTGGCCAAGTGAATTCACTTTTATTTTGGTTGACCTCGGATCAGGTAGGGATACCCGCTGAACTTAA
>136e5212f52b1589c4ae249573719e08
AACGCATATTGCGCCCTTTGGTATTCCGAAGGGCATGCCTGTTCGAGCGTCATTATCACCGTGTCAAGCTTGGCTTGTTGTTGGGCCCTGTCACCGGGTGACAGGTCCAAAAGATAATGACCGGCACCGTACCGACTCTGTATGCAACGAGCTGATCACAGCACGCATCTGGCAGTCTTACGGCCCGGTCTTCACCTCTTTCTTTCTCAAGGTTGACCTCGGATCAGGTAGGAATACCCGCTGAACTTAA
>13729e0b46e5685908ea09653aea3080
AACGCACATTGCGCCCCTTGGTATTCCGAGGGGCATGCCTATTCGAGCGTCATTATCACCCCTCAAGCCTAGCTTGGTGTTGAGACCTGCTGTCAAGGCAGTCTCTAAAATCAGTGGCAGTGCTGTCAGGCTCTAAGCGTAGTAAATTCATCGCTATAGACACCTGGTGACCACTCGCCAGAACCCCCCCATTTTTTAATGATTGACCTCGGATTAGGTAGGGATACCCGCTGAACTTAA
>137e1a8d9757d5e3baacb144713216fd
AACGCATATTGCGCCCTTTGGTATTCCGAAGGGCATGCCTGTTCGAGCGTCATTATCACCATATCAAGCCTGGCTTGTTGTTGGGCCCTTTGTCACCAGGTGACAGGTCCGAAAGACAATGACCGGTGTCCTCCCGACTCCATATGCAACGAGCTGATCACAGCACGCATCTGGTAGTGGTGTGGCCCGCCGAAAGCCTCTGGCACCCCCAGAGTTATTTGCAAGGTTGACCTCGGATCAGGTAGGAATACCCGCTGAACTTAA
>13889401f2ec6eeba9cb2e9920a5ba20
AACGCATATTGCGCCCTTTGGTATTCCGAAGGGCATGCCTGTTCGAGCGTCATTATCACAATATCAAGCTTGGCTTGTTGTTGGGCCCTTTGTCACCTGCTGACAGGTCCAAAAGACAATAACCGGTGTCATACAGACTCTATATGCAACGAGCTTATAACAGCACGCATCTGGTGGTCGTGTGGCCCGGTTTTTATATAAATAAATTTCTAAGGTTGACCTCGGATCAGGTAGGAATACCCGCTGAACTTAA
>1388a5b6a7d360505dcf530a0be01e1f
AACGCACATTGCGCCCCCCGGCATTCCGAGGGGCATGCCTGTTCGAGCGTCATTATAGCCTATCCAGCCCTGCTGGGTCCTGGGCTCGCCGCCTGGCGGGCCTCAAAGCTAGTGGCGGCGCCGTCCGGTGCTGGAGCGTAGTACAACCCCTCGCTACCGGCCCTGGGCGCGCGCCCGCCAGCGACCCCCTTCTACGGTTGACCTCGGATCAGGTAGGGATACCCGCTGAACTTAA
>138bb5214335b6d6ed693714c0aeb76f
AACGCACATTGCGCCCTTTGGTATTCCATAGGGCATGCCTGTTCGAGCGTCATTTAACCCTTCAAGCCTAGCTTGGTGTTGGGCGTCTGCCCCCGCGTACGCGCGAGGGCTCGCCTCAAAGTCATTGGCAGCTGAGATACCGGCCCCGAGCGCAGCACAATGCGTCCTCGACCCGCGTAGCTCGGCGTCCACGAAGCCCATTCTTCCTTTTTGACCTCGGATCAGGTAGGGATACCCGCTGAACTTAA
>138f40ae262da8894b248ed978ccc852
CGAATCTTTGAACGCACATTGCGCCTCTCATAACTGGGAGGCATGCCTGTCTGAGTGTCAGCTTAACCAATAGGCCCGTGAGGGCCTGTGTTGGGCCTCGCCCCCAGGGGCGTCGCCTCAAAACCATTTGTCCATGAGCGGATGAGATCCATTTTGGGACTGGCCGTTTGAGGACCATAAGACTCTCTGAATTTGACCTCAGATCAGGTAGGATTACCGCCTGAACTTAAGCAT
>13917a762b1ec0f13be2987d71b0e362
AACGCACATTGCGCCCTTTGGTATTCCTTAGGGCATGCCTGTTCGAGCGTCATCTAACCCCTCAAGCACCGCTTGATGTTGGGCGCTTGTCCCCGCCCCCGCGCGCGGACTCGCCTCGAAGACATTGGCGGCCTGTGTATTGGCTACGAGCGCAGCAGACCCGCGCCTCGTCCCCTCTCCGCGCAGGCGCCCACGAAGCGCAACCCCCCAATTTTGACCTCGGATCAGGTAGGGATACCCGCTGAACTTAA
>13a3e68dd5876efb31979f6273930205
AACGCACATTGCGCCCGCCAGCATTCTGGCGGGCATGCCTGTTCGAGCGTCATTTCAACCCTCAGGCCCTGCCTGGCGTTGGAGGACTGCGCACCGCAGCCTCCCAAAGCGAGCGGCCGCGGCGCCCCGAAACCGAACGCAGTAGTTTTCTCTCGTTCTGGGTCCGGGTCGTTGTCCTGCCGGAAAACCCCCATCTATACAATGGTTGACCTCGAATCAGGTAGGAATACCCGCTGAACTTAA
>13a4eb026f40b874fdb6504f225d4b24
AACGCACATTGCGCCCGCCAGCATTCTGGCGGGCATGCCTGTTCGAGCGTCATTTCAACCCTCAGGCCCTGCCTGGCGTTGGAGGACTGCGCACCGCAGCCTCCCAAAGCGAGCGGCGGCGGCGCCCCGAAACCGAACGCAGTAGTTACCTCTCGTTCTGGGTCCGGGTCGTTGTCCTGCCGGAAAACCCCCATCTTTTACATGGTTGACCTCGAATCAGGTAGGAATACCCGCTGAACTTAA
>13aa6d6a6314a7a312e4209df652bc7b
AACGCACATTGCGCCTGAGGCTTGTCCAAGGGCATGTCTGCCTGAGCGTCTGTGAAACCTATTCAGCCCTTGCCCTTCGATGGGCAGGGGTTTACATGGCTGTCCGTGGACTTGTGCCCGGTCGGCTTCATAGTATGTGTTGTGCTTGGTGTCTCCTGGTCATTTTACCGGTGTATTCTCCTTTCCAGCACAATGCTCGGTGTTAAAATCGCTATGGACCTCAGGTCAGGCAGGACTACCCGCTGAGTTTAA
>13af5b2c81ed384d762bc4e4fc43646d
AACGCACATTGCGCCCCTTGGTATTCCGAGGGGCATGCCTGTTCGAGCGTCATTACACCACTCAAGCTATGCTTGGTATTGGGTGCCGTCCTTAGTCGGGCGCGCCTTAAAGACCTCGGCGAGGCCTCACCGGCTTTAGGCGTAGTAGAATTTATTCGAACGTCTGTCAAAGGAGAGGAACTCTGCCGATTGAAACCTTTATTTTTCTAGGTTGACCTCGGATCAGGTAGGGATACCCGCTGAACTTAA
>13b15117d64c871c1b0780cd7b6ca62c
AACGCACATTGCGCCCCGTGGTATTCCGCGGGGCATGCCTGTTCGAGCGTCAGTACAACACTCAAGCTCTGCTTGGTATTGGACCGCACCGGTAACACGGTCGGTCTTAAAATCAGTGGCGGCGCCATCTGGCTCTAAGCGTAGTAATACTCCTCGCTACAGAGTCCTGGTGGATGCTTGCCAGCAACCCCCAACTTTCTAAGTTTGACCTCGGATCAGGTAGGGATACCCGCTGAACTTAA
>13b1bec86902f7a78db79e4a09f79ee7
AACGCACCTTGCACCCTTTGGTATTCCAAAGGGTACACCCGTTTGAGTGTCATTGTAATCTCACCTCTTCAACTTTGCTGTTGATGTGTGTGGATTTGGATGCTGCTGTGAAATGCAATCGGCTCATCTGAAATGTTTGAGTGTACCCTGTTTCTGTGGTGTATCTGGTGTGATAAATCTTCATCAGAGAATGATCTTTTTGGATCGCATCACTTTTACTGGGTGTATGCTTCCAACTGTCTTCATGGACTACATTCTGACAATTTGACCTCAAATCGGGTGGGACTACCCGCTGAACTTAA
>13b4c6e66f286aa40dd059e4b24f39d0
AACGCACATTGCGCCCTTTGGCATTCCGAAGGGCATGCCTGTTCGAGCGTCATTATCACCCCTCAAGCTCCCGGGCTTGGTGTTGGACGGTTTTGGTGGGACCTGCGGCGTTTCACCCCTCCTAAAGACAATGACGGCGGCCTCGTTAGACCCCCGGTACACTGAGCTTCTTAACTGAGCACGTACTGGATGCGGGTGCGCGGGGCACGGTCTGCCTCCCCTCAGGGAGAACTCTCAAGGTTGACCTCGGATCAGGTAGGAATACCCGCTGAACTTAA
>13b9222aa3ac9b91621137b6b53a0d41
AACGCACATTGCGCCCGCCAGTATTCTGGCGGGCATGCCTGTTCGAGCGTCATTTCAACCATCAAGCCCCCGGCTTGTGTTGGGGACCTGCGGCTGCCGCAGGCCCTGAAAACCAGTGGCGGGCTCGCTGTCACCCCGAGCGTAGTAGTTACTTCTCGCTCTGGGCGTGCTGCGGGTTCCGGCCGTTAAAAGCCTTATTTACCCAAGGTTGACCTCGGATCAGGTAGGAAGACCCGCTGAACTTAA
>13ba93649be0f69ee76bd2c547e3cc4a
AACGCACATTGCGCCCCGTGGTATTCCGCGGGGCATGCCTGTTCGAGCGTCATTACACCACTCAAGCCTCGCTTGGTGTTGGGCGACGCGGTACGCCGCGCGCCTCAAATCTTTCGGCTGGGTCTGAATCGTCCTACAGCGTTGTGGAAACTATTCGCTAAAGGTGTCGCGGTTCGGTCACGCCGTTAAACAAACCCATTTTCATCAAAGGTTGACCTCGGATCAGGTAGGGATACCCGCTGAACTTAA
>13c2af7bd06dd10d3d9a70086e779049
AACGCAAATTGCGCCCTTTGGTATTCCGAAGGGCATGCCTGTTTGAGTGTCATATAGACTTCACCCAATCATTTACTAGCTTAAGTGGTTGTTAACGGTGCTTTGGACGTCTTGCCATTAACCTTGGCTCGTCTTAAATGTCTAAGTGAATATTAGCGTGATAAGTTCTTCGCTATCCCTGTTCACTATAATAACTATATCAAGCTCTGACCTCAAATCAGGTAGGACTACCCGCTGAACTTAA
>13d04d24f1d227d9889e47441d25d35a
AACGCACATTGCACCTTCTGGCATCCTGGGAGGTATGCCTGTTCGAGCGTCATTGCAACCAACAAGCCTAAGCTTGGTATTGGATGACACTATTAGGTGCATCTTAAAATCAATTGCGGTGCTCCTAGCTTCAAGCGTAGTAATTTTCTCGCTTCTGGAGTCTTAGGGTTGTACACTGTCTGAACCCCTAAATTATCGTGATTTGACCTCGGATCAGGTAGGAATACCCGCTGAACTTAA
>13d0511b9495462f2e681c7e6534ac68
AACGCACATTGCGCCCTTTGGCATTCCGAAGGGCATGCCTGTTCGAGCGTCATTATCACCCTTCAAGCTCTGCGCTTGGTGTTGGACGGCTTGGTCGCATATCTCGTTCGACCCCTCCTAAAGACAATGACGGCGGCCTGCGGTTCCCCCGGTACACTGAGCTTTTTAACTTGAGCACGTATCGGACAAGGGCGCCCGGGTCACGGTCCTCTCCCGTAACGGGAAACACTTAACTAAGGTTGACCTCGGATCAGGTAGGAATACGCGCTGAACTTAA
>13d26a0b80dabba194649613c57481cf
AACGCATATTGCGCCCTTTGGTATTCCGAAGGGCATGCCTGTTCGAGCGTCATTATCACCGTGTCAAGCTTGGCTTGTTGTTGGGCCCTTTGTCACCTGGTGACAGGTCCTAAAGATAATGACCGGTGTCGTACCGACTCTATATGCAACGAGCTGACCACAGCACGCATCTGGCAGTCTTACGGCCCGGTCCTCACCCCTATTATTTTTTCCAGGTTGACCTCGGATCAGGTAGGAATACCCGCTGAACTTAA
>13d67afbac4cb0118fee1eb23cc45602
AACGCACATTGCGCCCTCTGGTATTCCGGAGGGCATGCCTGTCCGAGCGTCATTGCTATACCTCAAGCCCGGCTTGTATGTTGGGCTTACTGTCTTGTTGGACAGTGGCCCGAAAGGCAGAGGCAGGGTCGTAGTCCGGTCTTTTCAATGCGTATGGGGCATTGTCACCCGCTTGAAGGCTGGCCGATCCTTTATGCCTATTGTGGATTTTATCCACCATCAATTTTTTTCTGATGGACCTCGGATCAGGTAGGGATACCCGCTGAACTTAA
>13de86156108209556ac70ec7833fbf0
AACGCACATTGCGCCCTTTGGCATTCCGAAGGGCATGCCTGTTCGAGCGTCATGATAAAATCTCAAGCCTTGCTTGGTATTGGGTTTTCGTCTCACTTGTCTCTGTACAGGTAATGACGTGCCTGAAAATCAATGGCAGTGCCTCAATAGACTCAAGCGTAGCAGACTGACTCGCTTTGGAGAAACTGTTGTGGGTCCTGCAATAAAAATATTAAGTTGGACCTCGGATCAGGTAGGGATACCCGCTGAACTTAA
>13e3564e352dacddd7e719a577d55c98
AACGCACATTGCGCCCTTTGGCATTCCGAAGGGCATGCCCGTTCGAGCGTCATTTTAACCAAATCAAGCCCGGCTTGGTGTTGGGCGCCGGGGTGACCCGCGCCTCGAATCGATGGGCTGTTGAACAGAGTGGCCGACGCCTAGCGTAGTGATTCAATTCCCGCACGGCGCGACCGCTCTGGCCCTCATCGAATTGGTGGGATTCCACCAGCAGGTTGACCTCGGATCGGGTAGGGATACCCGCTGAACTTAA
>13e3ce1eaea8bc9b6e87b0dadf7eb827
GAGTCATCGAATCTTTGAACGCAGGCCGCACTTTCCGCCATCACATTCTTTGTGATGGTGAAAAGTATCTACGTATGAGTGTCAGCCAAATACACTTTTGGTTCATGAGGAAAGTATGACATTATTGTCCTACCTAACTTGTGAATACACACATGTCACACGACATCTCACGTGTAAAAACATGATTTTCGTGTCTGGCCTCATATGTGGAAGGTTACCCGCTGGATTTAAGCATATCAAT
>13e81139f2759d0371e4431dd8a3c0af
AACGCATCTTGCGCTCCTTGGTATTCCAAGGAGCATGCCTGTTTGAGTGTCGTTAAACTATCAAAACACTTTTCTTGGGTGTTTTGGACTTTGGGAGTATCTTGCTGGTCTGTTTGAGCCAGCTCTCCTCAAAAGCATTAGCTTTGGAGACCATCAGTGTGATAATTTGTTTACACTGACTCGAGTGTCTCAGCTTCTCTTTTTTAATGCCCCTTTGACCTCAAATCAGGTAGGACTACCCGCTGAACTTAA
>13ec143c849cf9fb33d40d0a928fdb5d
AACGCACATTGCGCCCCTTGGTATTCCATGGGGCATGCCTGTTCGAGCGTCATTTGTACCTTCAAGCTCTGCTTGGTGTTGGGTGTTTGTCTTGCGTTTTCGCATAGACTCGCCTTAAAACGATTGGCAGCCGGCATATTGGTCGTGGAACGCAGCACATTTTGCGCTCCTAGCCTTGAATGTTGGCGTCCATTAAGTCTATACATTTGCTCTTGACCTCGGATCAGGTAGGGATACCCGCTGAACTTAA
>13ede23a96cdfeb2fbf49942d11cd72a
AACGCACATTGCGCCCCTTGGTATTCCGAGGGGCATGCCTGTTCGAGCGTCATTATCACCACTCAAGCCTAGCTTGGTGTTGGGGCATGCTGTAAAGGCAGCCTCTAAAACCAGTGGCAGTGCTGTCAGGCTCTAAGCGTAGTAAAATTCATCGCTATAGAGTCCTGGGAGTTACTCGCCAGAACCCCCAATTCTAATGGTTGACCTCGGATCAGGTAGGGATACCCGCTGAACTTAA
>13eecab77f4436bcc29399f3fa3417fb
AACGCATATTGCGCCCTTTGGTATTCCGAAGGGCATGCCTGTTCGAGCGTCATTATCAACTATCAAGCCTGGCTTGTTGTTGGACCCTTTGCAACTGAAACATGTAGCAGGTCCGAAAAATAATGACGGTGTCGTGTTTGACCCTAGATGCAACGAGCTTTTCATAGCACGCATTGAAGTGGTCGGCCGGCCTGGTCTTAACCATCATTTTCTAAGGTTGACCTCGGATCAGGTAGGAATACCCGCTGAACTTAA
>13f39773bef45a828cf0c383844ca889
AACGCACATTGCGCCCCTTGGTATCCCGAGGGGCATGCCTGTTCGAGCGTCATTTCACCCCTCAAGCTTGGCTTGGTGTTGGGCGAAGTCCTCTTTAGGGACGCGCTTCGAAACGTTCGGCGGCGTGGCATCGGCTTTAAGCGTAGCAGAATCTTTCGCTTTTAAGGTCGAGGCCTCGTCTACCGGAAGACCTACTCGCAAGGTTGACCTCGGATCAGGCAGGGATACCCGCTGAACTTAA
>13f3c525c0252a17449c7edbfa7750f6
AACGCACATTGCGCCCGCCAGTATTCTGGCGGGCATGCCTGTTCGAGCGTCATTTCAACCCTCAGGCCCCCAGTGCCTGGCGTTGGGGATCGGCGCGGGCCGGGGTCGTCCTCCGGGACGGTCCCGCGCCTGCCGGCCCCGAAATTCAGTGGCGGTCTCGCTGTAGTCCCCCTCTGCGTAGTAGCACAACTCGCATTGGAGCTCGGCGGTGGCCATGCCGTAAAACACCCCACTTCTGAAAGTTGACCTCGGATCAGGTAGGAATACCCGCTGAACTTAA
>1404f34f8681f766222ffc9872592d62
AACGCACATTGCGCCCGCCAGTATTCTGGCGGGCATGCCTGTTCGAGCGTCATTTCAACCCTCAAGCTCCGGCTTGGTGTTGGGGATCGGCAGCCCGGCTTCGCGCCGGACGCCGTCCCCTAAATGCAGTGGCGGTCACGCTGTAGCTTCCTATGCGTAGTAGCACACCTCGCACTGGAAAGCAGCGCGGCCACGCCGTAAAACCCCCTACTTTTTGTGGTTGACCTCGAATCAGGTAGGACTACCCGCTGAACTTAA
>1405be2f9207bc04d1d75d8ad01dda5f
AACGCATATTGCGCCCTTTGGTATTCCGAAGGGCATGCCTGTTCGAGCGTCATTATCACCGTATCAAGCCTGGCTTGTTGTTGGGCCCCTTGTCACTTGGTGACAGGTCCAAAAGACAATGACCGGTGTCATACAGACTCTATATGCAACGAGCTTATCACAGCACGCATCTGGCAGTCGTGTGGCCCGGCCTGCACCCTCACCACAATTCATTTTCAAGGTTGACCTCGGATCAGGTAGGAATACCCGCTGAACTTAA
>140b79c2adf257ba6ff9a690e898bdf8
AACGCACATTGCGCCCTTCGGTATTCCGTTGGGCATGCCTGTTCGAGCGTCATTTTAACCTTCAAGCATAGCTTGGTGTTGGGTGCTTGTCCCCCCTAGTGGCGGACTCACCTCAAATGCATTGGCGGCCGGTATGTTGGCTTCGAGCGCAGTACAACGCGCCTGGTGTCTAGACGTGCTGGTCCTCCACAAGACCTTCTTTAATCTTGACCTCGGATCAGGTAGGGATACCCGCTGAACTTAA
>14119bdbd2212697311e91533c7e0e86
AACGCACATTGCGCCCCTTGGTATTCCGAGGGGCATGCCTGTTCGAGCGTCATTTCAAACCCTCAAGCTTCTGCTTGGTGTTGGGCTCTCGTCCGTCAAAGGACGTGCCCGAAACTCGTAGGCGGTGGCGCCCAGCTCCTTTGCGTAGTTATACATTCCGCTCTGGAGGGTTGGGTACCGCCCGCCTGGTAATTATTTACTATCTATGGTTTGACCTCGGATCAGGTAGGGATACCCGCTGAACTTAA
>1414d7af66a13418de89f2d1b4e332e4
AACGCACATTGCGCCCATTGGTATTCCGATGGGCATGCCTGTTCGAGCGTCATTATCCTCCCTCAAACCTCGGGTTTGGTGTTGGGCCGTGCCGGTTCCTCCGTGACCAGCTGGCCTCAAAGACAATGACGGCGTCCGTGGGACCCTCGGTGCAACGAGCTTCTAAGGAGCACGCGTCGAGTTTCAAGGACCTTCCGGGCCGGTCTCCCTCCTTTTACTATCACAAGGTTGACCTCGGATCAGGTAGGAATACCCGCTGAACTTAA
>14160edbb6c09dffcc2cda2bed9def54
AACGCAACTTGCGCCCTCTGGTATTCCGGAGGGCATGCCTGTTTGAGTGTCGTGAACACCTCAACCCTCCAATGTTTTTGCATTGAAGGCGTTGGTAGTGAGCGCTGCCGGACTTCGGATCGGCTCGCTTTAAAATCATTAGCTGGATCCATTCTGACCTGGTTCTACTCGGCGTAATAAGTTATTATCGTCGAGGACGCTTGGCCTTCTAGGCTGGCGGCCACAGTAAGGGTGTTTGAACCGCTTCTAACGCGTCTTGCTCTTGTAGCAAACACTTGAACCTCTGACCTCAAATCAGGCAGGACTACCCGCTGAACTTAA
>1418e7ccc6a237e4ba2b6a975e763524
AGTCATCGAATCTTTGAACGCACATTGCGCCTTTTGGTATTCCGAAAGGCATGCCTGTTTGAGTGTCATATAGACTCTTATACCTAGTTTTCTATGTATGAGCTTTGGACGCTGCCATTCTGTGGCTCGTCTTAAATGTCTAAGTGGAATGCGTAATAAGTTTTCGCTCCCTCCACTCTAATACTCTTTAGTTTAGACCTCAAATCAGGTAGGACTACCCGCTGAACTTAAGCATATCAAT
>141fe195c32956f4fa8a512cb540af76
AACGCATATTGCGCCCTCTGGTATTCCGGAGGGCATGCCTGTTCGAGCGTCATTACTACCTTCAAGCACGGCTTGTGTGTTGAGCACCTGTTCATGAAAAGAACGGGCTTGAAATACAGTGACGATGGCGAGTTTGGAGCCCCAGCATATGGAACTTTGTAACAGGCTGCGGCGGCCCAACTCACTATTTTCTGTCAGTTGCTACATAATTTTGATTGACCTCGGATCAGGCAGGGATACCCGCTGAACTTAA
>142170b53f1fff927985cc4809d94210
AACGCAACTTGCGCTCTCTGGTATTCCGGAGAGCATGCCTGTTTGAGTGTCATGAAATCTCAACCATTAGGGTTTCTTAATGGCTTGGATTTGGAGGTCTGCCAGTCTAACTGGCTCCTCTTAAAGGAGTTAGCAAGTTTGACTATTGCTATCTGGCGTAATAAGTTTCGCTGGAATGGCATTGTGAAGCGTGCTTCTAATCGTCCTTTGGACAATTACTTTGACTCTGGCCTCAAATCAGGTAGGACTACCCGCTGAACTTAA
>14222302a0e6d8607ad43ca507a76226
AACGCATATTGCGCCCTTTGGTATTCCGAAGGGCATGCCTGTTCGAGCGTCATTATCACCATCTCAAGCTTGGCTTGTTGTTGGGCCCTTTGTCACCGGGTGACAGGCCCGAAAGACAATGACCGGTGTCATACCGACTCCATATGCAACGAGCTGATAACAGCACGCATCTGGTGGTGGTGTGACCCGCTGGACGCCTCTGGCACCCTTTCTTTCTCAAGGTTGACCTCGGATCAGGTAGGAATACCCGCTGAACTTAA
>1423461a2cfaad42d1ba81205abdc899
AACGCACATTGCACTCCTTGGTATTCCGAGGAGTATGCCTGTTTCAGTATCATGAGCACTCTCACAACTAATCTTTGTTGGTTAAGATTGTGGAATTGGGATGCGCCAATTGTTATTGATTGGCCCTCCTAAAATGTAGCTCTTGACTGTGGACTACTACAGTAGTTTGGCCTAATAGTTTTGGCAGTTATATGTCAAATCTTTGGCTACATTTACTTTGGTCCATGCAGTCTTGATATACAGAAAACTCTAAATACAACTTTGATCTGAAATCAGGTAGGGCTACCCGCTGAACTTAA
>1432f4a2e21203896d8cc44ab40518f4
AACGCACATTGCGCCCATTAGTATTCTAGTGGGCATGCCTATTCGAGCGTCATTTCAACCCTTAAGCCCTGTTGCTTAGTGTTGGGAGTCTACGGCTTCGGCGTAGTTCCCGAAAATCAGTGGCGGAGTTAGGGTACACTCTCAGCGTAGTAATCTCTCTCGCTTGTGTGGTGGCCCTGGCTGCTAGCCGTAAAACCCCCTATTTTCTAGTGGTTGACCTCGGATTAGGTAGGAATACCCGCTGAACTTAA
>1436f0e5bfde400ae4380d205ca4e0d3
AACGCATATTGCGCCCTTTGGTATTCCGAAGGGCATGCCTGTTCGAGCGTCATTATCACCGTGTCAAGCTTGGCTTGTTGTTGGGCCCTTTGTCACCTGGTGACAGGTCCAAAAGATAATGACCGGTGTCGTACCGACTCTATATGCAACGAGCTGACCACAGCACGCATCTGGCAGTCTTACGGCCCGGTCCTCACCCCTATTATTTTCTCCAGGTTGACCTCGGATCAGGTAGGAATACCCGCTGAACTTAA
>1451b7cd0159a8f06e3fccefa2c08626
AACGCACATTGCGCCCCTTGGTATTCCATGGGGCATGCCTGTTCGAGCGTCATTTGTACTCTCAAGCCTTGCTTGGTGTTGGGTGTTTGTCTTCGCCTCGCTTAGACTCGCCTTAAATATATTGGCAGCCGGTATACTGGTTTGAAGCGCAGCACAATTGCATTTCAGGCTCTTAGTACTAGCATCCACAAAGATTATCAACACTTTTGACCTCGGATCAGGTAGGGATACCCGCTGAACTTAA
>1455be0f1d7b8a46bc1bca4c302692cb
AACGCACATTGCGCCCTTTGGTATTCCGAAGGGCATGCCTGTTCGAGCGTCATTATCACCCCTCGGGCCCCGTGCTCGGTGTTGGACGGCCGGTTCGGGTGACCGAACCCCTCCTAAAGACAATGACGGCGGCCTGTGGTTCCCCCGGTACACTGAGCCTTTGGCACGTGCCGGACGAGGGCGCCCAGGACCCGGTTCTCTCCTCTCAGCAGGAAACTTCTTAGGTTGACCTCGGATCAGGTAGGAATACGCGCTGAACTTAA
>14585d2281a39524fb102d5699493eeb
AACGCACATTGCGCCCGGTGGTATTCCGCCGGGCATGCCTATTCGAGCGTCATTACAACCCTCACGCCCCGCGTGGTCTTGGGTCGAGCCCCCCGGGGCTGGCCTCAAAAGCAGTGGCGGTGCCTCTGGGTCCTGAGCGTAGTAATACTTCCGCTACAGGGCTCCCGAGTGCGCTGGCCAAACCCCAACTCTCCAGGTTGACCTCGGATTAGGTAGGGATACCCGCTGAACTTAA
>1460ab8627c2e61d956a58b86e0dd17b
AACGCACATTGCGCCCTCTGGTATTCCGGAGGGCACGCCTGTTCGAGCGCCATCGCACCCTCCAAGCTCTGCTTGATGTTGGGCGCTGCGGACCACCCTCTGGGTGCCGCACGCCTGGAACGCGTGGGCGTCCGGCCTGTCGAGACCCGCGAGCGTAGCAAGGCTGCAAAGTCATTTCGCTCTGCCGGGACTCCAGCGGACCGCCTCTGACCCGCCCCTTTTTGGGGAGGTCACCCACTAAGAGTTTGGCCTCGGATCAGGCGGGGATACCCGCTGAACTTAA
>1464f0cd6b59ab808ebb0a58c859bf1f
AACGCACATTGCGCCCTTTGGTATTCCGAGGGGCATGCCTGTTCGAGCGTCATTTCAACCCTCAAGCTCTGCTTGGTATTGGGCTTCGCCGTCGTGTGGCGGGCCTTAAAATCAGTGGCGGTGCCGTCTCGGCTCCAAGCGCAGTAGCATCATCTCGCTCTGGAGACCCTGGTGGTTGCTGGCCAGCTAAAAACCCCCCTTTTTTTCTCATGGTTGACCTCGGATCAGGTAGGGATACCCGCTGAACTTAA
>1467353c7f279c4246f1711f5d71dec2
AACGCACATTGCGCCCTCTGGTATTCCGGGGGGCATGCCTGTTCGAGCGTCATTATGACCAATCACGCAAGTGGTATTGGGGCTTGCCAGCTGGCATCCCTTAAAACTAGTGGCAGTGCTATAGGCTCTCAGCGCAGTAATTATTTCGCTCTTGAGTCCTAGACACACCCGCCAAAACCCCAACTTTCTTAGGTTGACCTCGGATCAGGTAGGGATACCCGCTGAACTTAA
>146b5dab052c0b2bf9067d99bf56539e
AACGCACCTTGCGCCCTTTGGCTATTCCGAAGGGCATGCCTGTTTGAGTATCATGAACACCTCAACTCTCACGGTTTCTCGTGACAAGTTGGACTTGGGGGTTTTGTTGGCCTGTGGTCAGCTCTCCTCAAATGAATCAGCTTGCCAGTGTCTGGCGGCATCACAGGTGTGATAACCATCTACGCTTGTGATCGTCTGCGAGGTAAACCTCTGGTCTGCAGAGGTTCGCTGGAGCTTATAGATGTCTCTCCTTGGCGAAGACAGCTGTCTGAAGTTCGATCTCAAATCAGGTAGGACTACCCGCTGAACTTAA
>147447ac363026767650e68884ef6df4
AACGCACATTGCGCCCCTTGGTATTCCGAGGGGCATGCCTGTTCGAGCGTCATTATCACCCTTCAAGCTCTGCTTGGTGTTGGGGCCTGCTGTTACAGGCAGCCCTTAAAATCAGTGGCAGTGGTCATTAGGCTCTAAGCGTAGTAATTCTTCTCGCTATAGCGTCTAGTGGTTGCGCGCCAAAACCCCCAACTTTTTATGATTGACCTCGGATCAGGTAGGGATACCCGCTGAACTTAA
>147d59237a75f5d266c11c8e122b04e9
AACGCACATTGCGCCCTTTAGTATTCTGAAGGGCATGCCTGTTCGAGCGTCATTATCACTAATCAAGCCCGGCTTGCTGTTGGACCTCTTGTCGTTAAAAGACAGGTCCTAAAGATAATGACGGTGTCAGTTGGACCCTAGATGTAACGAGCTTTCACCAGCACGCATCATAGTGGCCTTTTGACCCGGTCTTTTTTAACCAATTTCTAAGGTTGACCTCGGATCAGGTAGGAATACCCGCTGAACTTAA
>1481766347350274bf997426b17d69de
AACGCACATCGCGCCCTTTGGCATTCCGAGGGGCATGCCTGTTCGAGCGTCATTACACCACTCAAGCCTGGCTTGGTATTGGGCGACGGGGCTCTCCCGCGCCCCAATTTCACCGGCCGGACCGTCCGAATCCCGGCGTTGTGGCATGAATTCGCTGGCGAAGAGGGTGGGCCGCGCCGTTAAAATTTCCATCAAAGGTTGACCTCGGATCAGGTAGGGATACCCGCTGAACTTAA
>148257989ad7678dbf24719b697a9286
AACGCATATTGCGCCCCTTGGCATTCCGGGGGGCACACCTGGTCGAGCGCCATTTCGACCCTCAAGCACAGCTTGGTGTTGGGCACGGTCCCGGGGGACCCGCCCGTAACTCGTAGGCGGCTGACGCCCGCGCCCCCAGCGTAGCAAGCTCACGCGTTCGCTCGGGGACGGCGCCTCTGGCCCGCTAAATCATTTTCAAGGTTTGGCCTCGGATCAGGTGGGGATACCCGCTGAACTTAA
>148909aa94e0d605486da76ea1fcb027
AACGCATATTGCGCCCTTTGGTATTCCGGAGGGCATGCCTGTTCGAGCGTCATTATCACAGTCTCAAGCTTGGCTTGTTGTTGGGCCCTGTCACCTTGTGACAGGTCTAAAAGATAACGACCGGTGTCATAAAGACTCGATATGCAACGAGCTTATAACAGCATGCATCTTGCAGTTATATGGCCCGGTCATCACCCCTTTATTTCTCCAAGGTTGACCTCGGATCAGGTAGGAATACCCGCTGAACTTAA
>14932188f8d4a6f00839bd335cbd702d
AACGCATATTGCGCCCTCTGGTATTCCGGAGGGCATGCCTGTTCGAGCGTCATTACTACCTTCAAGCACGGCTTGTGTGTTGAGCACCTGTTCATGGAAAGAACAGGCTTGAAATACAGTGACGATGGCGAGTTTGGAGCCCCAGCATATGGAACTTTGTAACAAGCTGCGGCGGCCCAACTCTCTATTCTGTCAGTTGCTACATAATCTTGATTGACCTCGGATCAGGCAGGGATACCCGCTGAACTTAA
>14991f7263840447928482bd3ddc91dc
AACGCACATTGCGCCCTATAGTATTCTGTAGGGCATGCATGTTCGAGCGTCATTTGTACCTTCAAGCTTTGCTTGGTGTTGGGTGTTTGTCCTCTCCCTGGTGTTTGGACTCGCCTTAAAACAATTGGCAGCCAGTGTTTTGGTATTGAAGCGCAGCACAATTTGCGATTCTGGCCTAAAATACTAGCGTCCATAAGTACTTTCTCACTTTTGACCTCGGATCATGTAGGGATACCCGCTGAACTTAA
>1499ea8253a68d3096cc420070682c55
AACGCACATTGCGCCCCTTGGTATTCCATGGGGCATGCCTGTTCGAGCGTCATTTGTACCCTCAAGCTCTGCTTGGTGTTGGGTGTTTGTTCCGCCTTGTGCGTGAACTCGCCTTAAATCAATTGGCAGCCGGCAATCTGGTGTTTGAGCGCAGCACATCTTGCGCTCTTCGCTGTATTGTGGCGTCCATAAAGCCTATATTTATGCGCTTGACCTCGGATCAGGTAGGGATACCCGCTGAACTTAA
>14a465dcf1b2cbbdf418da002bbfd7bd
AACGCACATTGCGCCCTTTGGTATTCCGAAGGGCATGCCTGTTCGAGCGTCATTATCAACCCTCAAGCCTGGCTTGTTGTTGGACCCGGGGACCCTTTTTTGGGTTCACCGGTCTTAAAGACAATGACGGCGTCCGTGAGACCCTCGGTACAATGAGCTTTCTGAGCACGTACCGCAGTGGGCTGGCGGACCCGGTCCTCCTTTTTCAATTTCTAAGGTTGACCTCGGATCAGGTAGGAATACCCGCTGAACTTAA
>14a60840478c466dcf024d24adf002bc
AACGCACATTGCGCCCCTTGGTATTCCGAGGGGCATGCCTGTTCGAGCGTCATTATAACCACTCAAGCCTAGCTTGGTATTGGGGTTCGCGGTCTCGCGGCCCTTAAAATCAGTGGCGGTGCCATCTGGCTCTAAGCGTAGTAATTTATCTCGCTATTGGGTCTGGTGGTTGCTTGCCAATAACCCTCAACTTCTAAGGTTGACCTCGGATCAGGTAGGGATACCCGCTGAACTTAA
>14a737251c547835ccbe4fa7612419ef
AACGCACATTGCGCCCCTTGGTATTCCATTGGGCATGCCTGTTCGAGCGTCATTTAACCCTTCAAGCTCTGCTTGGTGTTGGGCGTTTGTCCGCGAAATCGTGGACTCGCCCCAAAAACATTGGCAGCGGTTTGCCAGCCTCTCGCGCAGCACTTTGCGCTCTTGGAGGCTCTGGCGAGCTTGCGTCCATCAAGAACACTCTTATTTTGACCTCGAATCAGGTAGGGATACCCGCTGAACTTAA
>14b99439ee1f32979691d4c18324d8c5
AACGCACATTGCGCCCACTGGTATTCCGGTGGGCATGCCTGTTCGAGCGTCATTATCCTCTCTCCAAGCTCCGGTTTGGGTGTTGGACCGAGTTGTGGCAACGCAACTGGTCTCAAAGACAATGACGGCGTCCGTGGGACCCTCTTCGCAACGAGTCTTTCGAGGCACGCGGGGAGTTGCAAGGTCTCGTCGGGCCGGTCTAACCTTTAATTTTCTCAGGTTGACCTCGGATCAGGTAGGAATACCCGCTGAACTTAA
>14bb3f4a18b0ba6d6c3849a8651aa97f
AACGCACATGGCGCCCCCTGGCATCCCGGGGGGCATGCCTGTCCGAGCGTCGTTTCAACCCTCGAGCCCCCGTGGCCCGGCGTTGGGGCCCTACGCGCCTCCCGGCAGTAGGCCCCGAAAAGCAGTGGCGGTCCCGTGTGGTCCTCTCCTTTGCGTAGTAGCATTCGCCTCGCATTGGGAGCCCGCGGCGTGCCGGCCTCGAAACCCCTCCAAGTCCGCCCCGGCGGCACCCAGGTTGACCTCGGATCAGGTAGGAATACCCGCTGAACTTAA
>14bbeaac0690fd169f8c7924a1c21d85
AACGCACATTGCGCCCCTTGGTATCCCGAGGGGCATGCCTGTTCGAGCGTCATTTCACCCCTCAAGCCAGGCTTGGCGTTGGGCGACGTCCTCTTTGGGGACGCGCCTCGAAACATTCGGCGGCGTGGCACCGGCTTTAAGCGTAGCAGAATCTTATCTTTCGCTTTGAAAGTCGGGGCCACGTCTGCCGGAAGACCTACTCGCAAGGTTGACCTCGGATCAGGCAGGGATACCCGCTGAACTTAA
>14bda7b15c15ea73aed766deb173a548
AACGCACCTTGCGCCCCTTGGCCATTCCGAGGGGCATGCCTGTTTGAGTATCATGAACACCTCAACTCTCACGGTTTGCTGTGATGAGCTTGGACTTTGGGGGTTTTGCTGGTCTTTGGTCGGCTCCTCTCAAACGAATCAGCTTGCCAGTGTTTGGTTGGGCGGTCACGGGTGTGATAACTATCTACGCTTGTGGTCGTTCGCCGGATAACCTTCTTGACAATGGAGGTTTGCTGGAGCTCATAGATGTCTCTCCTAAGCGAAGACAGCTTTTTGAACGTTTGATCTCAAATCAGGCAGGACTACCCGCTGAACTTAA
>14be12538f081f112c2770572d72aebf
AACGCATATTGCGCCCCTTGGTATTCCGGGGGGCACACCTGTTCGAGCGCCATTTCAATCCTCAAGTTTTGGCTTGGTGTTGGGTGAGGTCTCTTTCTGGGACCCTCCCGTAACCCGTAGGCGGTCATCATCCGTACTCCCCTAGCATAGCAGGCTCACGCACTTGCTCGGGGATGGGGTGAGACCCATGCCTTTATAACCTTTTCAAAGGTTTGGCCTCGAATCAGGTGGGGATACCCGCTGAACTTAA
>14c880828edd4f3c3987fa047bdfb01d
AACGCACATTGCGCCCTATGGTATTCCGTAGGGCATGCCTGTCCGAGCGTCATTTGACCTCTTCAAGCTCTGCTTGGTGTTGGGCGCTTGTCCTGCCGATATGGCGTGGACTCGCCTTGAACTGATTGGCGGCCGTCACCCCGGCTTTGAGTGCAGCACATATGCTCTCGACACCGTGGTAGCGGCTCCCAGAAATACATCTTCACTGGTTGACCTCGGATCAGGTAGGGATACCCGCTGAACTTAA
>14cabcb0504b5482ab065ed468923ec2
AACGCACATTGCACCTCTTGGTATTCCTTGAGGTATACTTGTTCGAGCGCCGTTTAAATCTTAAGGCTTTGCCTTGTTTTGATGTTTTTTGCCTCTTAATAGAGGCTCATCTAAAAATATTGGCGTCTTTCTTTTTGACCCGAAACGCAGCAAAAATGCGAAATAGAGTCATTAGTTAAGGATTGCCTTGTTATCATTATCAACATGGCCTCGGATCAAGTAGGGATACCCGCTGAACTTAA
>14d02291f327737a6f7eff1bcbe3ee5e
AACGCACATTGCGCCCTGTGGTATTCCGCAGGGCATGCCTGTTCGAGCGTCATTTCAACCCTCAAGCCCGGCTTGGTGTTGGGCCCCGCCCGCTGCGGCCGGCCCTAAAGACAGTGGCGGCGCCGCCTGGCCCTCAGCGTAGTACAGCTCTCGCTCCAGGGTCCGGTGGTGGCCCGCCAGAACCCCCAACTCTGTGGTTGACCTCGGATCAGGTAGGGATACCCGCTGAACTTAA
>14d47f6c35878bdcf1ddc799497aa885
AACGCATATTGCGCCCTTTGGTATTCCGAAGGGCATGCCTGTTCGAGCGTCATGATCAAACCCTCAAGCCTTGCTTGGTATTGGGTCTTCGTCTCTCCTGTCATTGTACAGGTAGTGACGTGCCTGAAAGTCAATGGTGGTGCCTCAAATAGACTCAAGCGAAGCAGACTGACTCGCTTTAGAGAACTTTTGTGGGTCCTGTCAAACAAAAATCTAAGTTTTCGACCTCGGATCAGGTAGGGATACCCGCTGAACTTAA
>14ddb6be7be2dcb21f5db1b036ca48f9
AACGCACATTGCGCCCCTTGGTATTCCATGGGGCATGCCTGTTCGAGCGTCATTTGAACCCTCAAGCTCTGCTTGGTGTTGGGTGTTTGTCCCGCCATTGCGCGTGGACTCGCCTTAAAGCAATTGGCAGCCATGTAATCCGGCTTTGAGCGCAGCACATTGCGTACTCTCTACTGGTACATTGGCATCCAGAAGCGCATTTTTTTACTCTTGACCTCGGATCAGGTAGGGATACCCGCTGAACTTAA
>14ec394fd8c4d11dece533db503ef6fd
AACGCACATTGCGCCCCTTGGTATTCCATGGGGCATGCCTGTTCGAGCGTCATCTACACCCTCAAGCTCTGCTTGGTGTTGGGCGTCTGTCCCGCCTCCGCGCGTGGACTCGCCCCAAATTCATTGGCAGCGGTCTTCTTGCCCCCTCTCGTGCAGCACATTGCGCTTCTCGAGGGCGGCGGGCCGCGTCCACGAAGCAACATTCACCGTCTTTGACCTCGGATCAGGTAGGGATACCCGCTGAACTTAA
>14ef4fe8be38f7a94e6f22d1c803881a
AACGCACCTTGCACCCTCTGGTATTCCGGAGGGTATGCCTGTCTGAGTGTCATGTAGACTCAACCTTTCGGGTTCTACCCGGCTGGTTGGATTTGGGCGTTGCCTATTGCTGGCTCGCCTTAAAAGCGTTAGTGGTGTGATGGGTGGTTAGGCGTAATACGTTTCGTCGAGTCATCTTGAAGCATTGCTCATAACAATCATACTTGTAACTCTGGCCTCAGATCAGGTAGGACTACCCGCTGAACTTAA
>14f6aa45a7ae0a33d4e7c522d69c08ea
AACGCACATTGCGCCCATTAGTATTCTAGTGGGCATGCCTGTTCGAGCGTCATTAAGTCCACTTAAGCCCAGCTTAGTGTTGGGAGACTGCTCCAGCGGTGCTACCCTGTAGCTACCCTGCAGCTCCTCAAAGACAGCGGCGGAGTTGTGGTATCCTCTGAGCTTAGTAACTTGTTCTAGCTTTCGAGTACACCACTTCCCCTGCCGTAAAACCCTTAATTTTTAATGGTTGACCTCGGATCAGGTAGGAATACCCGCTGAACTTAA
>150165d06fc3b2a52e177e4bc0293748
AACGCATATTGCGCCCTTTGGTATTCCGAAGGGCATGCCTGTTCGAGCGTCATTATCACCGTGTCAAGCTTGGCTTGTTGTTGGGCCCTGTCACCGGGTGACAGGTCCAAAAGATAATGACTGGTGTCATACCGACGCTATATGCAACGAGCTTACCACAGCACGCATCTGGCGGTCGTGTGGCCCGGTCCTCCCCCCCTTTATTTCTCAAGGTTGACCTCGGATCAGGTAGGAATACCCGCTGAACTTAA
>1501ccd8409b825c90c183c856eddad0
GAATCATCGAATCTTTGAACGCACATTGCGCCCTTTGGTATTCCGAAGGGCATGCCTGTTCGAGCGTCATTACACTATTCTTCGGAGTATTGGCACTGACTTACGTCTTGCCTAAAACACTTGGTGGTAACTATCAATCACGCATAGTAATCTCTGCGAAGGCTGATGGGTAAACACCTTAAAACTTTCTTGTTTGACCTCGGATCAGGTAGGGATACCCGCTGAACTTAAGCATATCAAT
>150219e04bf813131648d442f3b873e9
AACGCATATTGCGCCCTTTGGTATTCCGAAGGGCATGCCTGTTCGAGCGTCATTATCACCATCTCAAGCTTGGCTTGTTGTTGGGCCCGTTGTCACCGGGTGACAGGTCCGAAAGACAATGACCGGTGTCATGCCGACTCCATATGCAACGAGCTTATAACAGCACGCATCTGGTGGTGGTGTGACCCGCTGGAAGCCTCTGGCACCCTTTCTTTCTCAAGGTTGACCTCGGATCAGGTAGGAATACCCGCTGAACTTAA
>15146e810226bab7197fd0d0fcc0d8bd
AACGCACATTGCGCCCGCCAGTATTCTGGCGGGCATGCCTGTCCGAGCGTCATTTCAACCCTCGAACCCCTCCGGGGGGTCGGCGTTGGGGATCGGGACCCCTCACCGGGTGCCGGCCCTGAAATACAGTGGCGGTCTCGCCGCAGCCTCTCCTGCGCAGTAGTTTGCACAACTCGCACCGGGAGCGCGGCGCGTCCACGTCCGTAAAACACCCAACTTTCTGAAATGTTGACCTCGGATCAGGTAGGAATACCCGCTGAACTTAA
>152afb5c6698a8fc598c1b9d97f84b18
AACGCACATTGCGCCCGCCAGCACTCTGGCGGGCATGCCTGTTCGAGCGTCATTTCAACCCTCAAGCCCCCCCGGGGGCCTGGTGTTGGGGACCGGCCCCGCCCCGTCGCGGGTCGCCGCCCCCTAAAATCAGTGGCGGTCCTGCCGCAGCCTCCTCTGCGTAGTAGCTTATGAAACCTCGCACCGGAGCGCGGCTCGGCCACGCCGTTAAACCCCAACTTCTGAAAGTTTGACCTCGGATCAGGTAGGAATACCCGCTGAACTTAA
>152cf5ca6027f1846b673595cc2fc0e9
AACGCACATTGCGCCCGCCAGCATTCTGGCGGGCATGCCTGTCCGAGCGTCATTTCAACCCTCAGGCTCCCGCGCCTGGCGTTGGGGATCGGCCTTCACCGGCCGGCCCCGAAATACAGTGGCGGCCCCGCCCGTGTACCTCTGCGTAGTAGCACAACCTCGCAGCTGGGAGCGGCGGCGGCCACGCCGGAAAACCCCCGACTTCTGAAAGTTGACCTCGGATCAGGTAGGAATACCCGCTGAACTTAA
>152d2978bbbf32581b121cbfca4bea98
AACGCACATTGCGCCCGCCAGTATTCTGGCGGGCATGCCTGTTCGAGCGTCATTTCAACCCTCAGGCCCTGCCTGGCGTTGGAGGACTGCACTGCAGCCTCCCAAAGCAAGCGGCGGCGGCGCCCCAAAACCGAACGCAGTAGTTACTTCTCGTTCTGGGTGTGGGACGTTGACCTGCCGGAAAACCCCATCTTTTTAATGGTTGACCTCGAATCAGGTAGGAATACCCGCTGAACTTAA
>152e99a43614e8ba31874a6bbc437b2b
AACGCACATTGCGCCCTCTGGTATTCCGGGGGGCATGTCTGTTCGAGCGTCATTTCAACCCTCAAGCCTAGCTTGGTGATGGGCCCTTCGTCTTCTGGACGGGTCTGAAAATTAGTGGCGATGCCCTCTAGCTTCAAGCATAGTAAATGTGTCTTTGTCTTGAATAGTTGGCTGGTGTATTGGCCAAGTGAATTGTATATTTATTCTGGTTGACCTCGAATCAGGTAGGGATACCCGCTGAACTTAA
>15316b0aa479a9315c308bea833b12be
AACGCACATTGCGCCCGCCAGCATTCTGGCGGGCATGCCTGTTCGAGCGTCATTTCAACCCTCAGGCCCTGCCTGGTGTTGGAGGACTGCGCATGCAGCCTCCCAAAGACAGCGGCGGCGGCGCCCCAAAACCGAACGCAGTAGTTACCTCTCGTTCTGGGTCTGGGTCGTTGTCCTGCCGGAAAACCCCCCTCTTTTACATGGTTGACCTCGAATCAGGTAGGAATACCCGCTGAACTTAA
>1531cdd4ca2b426d26fe7508b37da4a7
AACGCACATTGCGCCCCTTGGTATTCCATGGGGCATGCCTGTTCGAGCGTCATTTGTACCTTCAAGCTTTGCTTGGTGTTGGGTGTTTGTCCTGCCGTTGCGCATGGACTCGCCTTAAATCTATTGGCAGCCGGCAATCTGGTGTTTGAGCGCAGCACATTTTGCGCTCTTTGCTGGTATTGCGGCGTCCACGAAGCCTATATTCTAGCGCTTGACCTCGGATCAGGTAGGGATACCCGCTGAACTTAA
>153a057f1b12a2227ed671a5d0e997f3
AACGCATATTGCGCCCCTTGGTATTCCGGGGGGCACACCTGTTCGAGCGCCATTTCAACCCCTCAAGCATGGCTTGGTGTTGGGTGAGGTCCCCCTTGGGGACCCTCCCGTAACTTGTAGGCGGTCACCGTCCGTACTCCCCTGGCGTAGCAGGCTCACGCACTCGCTCGGGGATGGGGTGAGACCATGCCTTTTTACAAACCCTTTCAAAAAGGTTTGGCCTCGGATCAGGTGGGGATACCCGCTGAACTTAA
>153da5d8fa4ebc7531e272cb79e473c6
AACGCATATTGCGCCCTTTGGCATTCCGAAGGGCATGCCTGTTCGAGCGTCATTATCACCTCTCAAGCGTAGCTTGTTGTTGGACTTTTGGTTATTATTTAGCTATGACCAGTCCTAAAGATAACGACGGCGTCTGTGAGGACCCCAGTACACTGAGCTATAACTGGCACGTATTAGGTGGAAGTCCAGGCCCGGTCCTACCTATTTTTTCTTAAGGTTGACCTCGGATCAGGTAGGAATACCCGCTGAACTTAA
>154266e598cbad6e4ae0045832575669
AACGCACCTTGCGCTCCTTGGTATTCCGAGGAGCATGCCTGTTTGAGTGTCAGTAAATTCTCAACCCCTCCTGGCTTTTGATAGCTGGGCTTCTGGGGCTTGGATAGATGGAGGTTCTGCAGGCCCTTTCCAAGGTGTCAGCTCCTCTGAAATATATTAGCAGAACAACTTTGCAATCTGTTACAGGCATGATAATTTATCTATGCTATTTGGTTGCTCTGTATATGTTCAGCTTCTAGTCGTCTCTGTGAGACAACTTTTGAACTTTTGACCTCAAATCAGGTAGGACTACCCGCTGAACTTAA
>1550d00b20728a21f5f7becbd25767b8
AACGCACATTGCGCCCTCCGGTATTCCGGAGGGCATGCCTGTTCGAGCGTCATTACAACCCTCAAGCCCCCGGCTTGGTATTGGGCGTCACCGGCGACGGTGTGCCTCAAAATCAGTGGCGGTGCCATCTGGCTCTAAGCGTAGTAACACTCTCGCTCTAGGTGCCCGGCGGTCGCTAGCCAGCAACCCCATCTTCTCAAGGTTGACCTCGGATCAGGTAGGGATACCCGCTGAACTTAA
>1556dd149cc78be281a6962f255bc61e
AACGCACCTTGCGCCCCTTGGCATTCCGAGGGGCACACCCGTTTGAGTGTCGTGAAATTCTCAAAAACCTTTCTTTTATGAAAGGGTTTTGGACTTGGAGGCTTTTTGCTGGCTTCACCTCGAAGATAGCTCCTCCTAAATGAATTAGTGGGGTCTGCTTTGCCGATCCTCGACGTGATAAGATGTTACTACGTCTCGGGTTTGGCGATGGCACCCGCTTCTAATCGTCTCATTGACAATGATGGCGTTCCGGTCACCACCGTTTCATCGGTCGGGAGGCTTGACCCACCAAAAAAACCTTGACCTCAAATCGGGTGAGACTACCCGCTGAACTTAA
>1557364d36d28ba13ac1201fcfed6398
AACGCATATTGCGCCCTTTGGTATTCCGAAGGGCATGCCTGTTCGAGCGTCATTATCACAGTATCAAGCTTGGCTTGTAGTTGGGCCCTGTGTCACCGGGTGACAGGTCCGAAAGGCAATGACGGGTGTCATGCAGACTCTATATGCAACGAGCTTATCACAGCACGCATCTAGTGGTTGTGTGGCCCCGTGCTCCCCCTTTATTTCTCCAGGTTGACCTCGGATCAGGTAGGAATACCCGCTGAACTTAA
>15590c82ebfab4652d15b8a825763de3
AACGCACATTGCGCCCGCCAGTATTCTGGCGGGCATGCCTGTTCGAGCGTCATTTCAACCCTCGAGCCCCCCCGGGGGCCCGGTGTTGGGGATCGGCCTGCGCTAGCCCGCCGGCGCCGCCCCCGAAATCCAGTGGCCGTCTCGCTGTCGGCCTCCCTTGCGTAGTAGCTTTCGTGAACTCGCAGCGGGAGGCGGGCGTGTCATCGTGCCGTTAAACACCCAACTTTCTGAAATGTTGACCTCGGATCAGGTAGGAATACCCGCTGAACTTAA
>155c19536532e05a1bcaa7b185945262
AACGCACATTGCGCCCGCCAGTATTCTGGCGGGCATGCCTGTCTGAGCGTCATTTCAACCCTCGGGACCCCTTCCTTGCGGAGGGCGACTCCCGGCGTTGGGGATCGGCCGTTAACGCGGCCGGCCCCTAAATGAAGTGTGCGGTCCCACCGTATCCTCCTCTGCGTAGTAGCACAAACCTCGCAGGCGGAGAACGGTGCGGCCACGCCGTAAAACCCCCGACCATTCTAAGGTTGACCTCAGATCAGGTAGGAATACCCGCTGAACTTAA
>155d1ada8683501fb89761768d6cd884
AACGCACATTGCGCCCTTTGGTATTCCGAAGGGCATGCCTGTTCGAGCGTCATTATCACCCCTCGGGCCCCGTGCTCGGTGTTGGACGGCCGGTTCGGGTGACCGAACCCCTCCTAAAGACAATGACGGCGGCCTGTGGTTCCCCCGGTACACTGAGCCTTTGGCACGTGCCGGACGAGGGCGCCCAGGACCCGGTCCTCTCCTCTCAGCAGGAAACTTCTTAGGTTGACCTCGGATCAGGTAGGAATACGCGCTGAACTTAA
>15690d1c9e016fbd449579fab4f0a5e3
AACGCACATTGCGCCCGCCAGTATTCTGGCGGGCATGCCTGTTCGAGCGTCATTTCAACCTTCAAGCCCTGCTTGTGTTGGGGTCCTGCGGCTGCCCGCAGGCCCTGAAAACCAGTGGCGGGCTCGCTAGTCACACCGAGCGCAGTAGCACATCTCGCTCAGGGCGTGCGGCGAGTTCTTGCCGTTAAACACCCCCCCTTTCCACAGGTTGACCTCGGATCAGGTAGGAATACCCGCTGAACTTAA
>1569679db2551988e2eb30452e808775
AACGCATATTGCACTCTGTTTCGGCAGAGTATGCCTGTTTGAGAATCTATAGTATTTCTTATCCTTTAGTGCTTTTCTCTCGGGAAGAGTGCTACTGGGTAGATTTGAGATATGAATGCGCAAGTGTTCTGTCTTTAAATAGATTGCCGCCTAGATGGTGACTACTAGTGTTTGAATAGAACTTTAGTTCTCGATTACGCCTGTGGAAGCTGTTGTTTGGTGGTTCATACCAATTAAGAGGCTAGTACGCAAGGAAAGTCTCTGAACCATGGTCTCAAATCAGGTAGGAGGACCCGCTGAACTTAA
>156b692926d2647681dbd441aafb711a
AACGCACATTGCGCCCTCTGGCATTCCGGGGGGCATGCCTGTCCGAGCGTCATTTCTGCCTCTCAAGCGCGGCTTGTGTGTTGGGTGTTATCCACCTCTTTTTGAGGGGGATATATCCAAAAGGCAGCGGCGGTGTCGCGTCCGGTCCTCGAGCGTATGGGGCTTTGTCACTCGCTCTGGAGGCTTGGCCGGTGCCTGCCACTTCACCAATTTTTCTAGGTTGACCTCGGATCAGGTAGGGATACCCGCTGAACTTAA
>156ecaab6f68e5afea1f95fed85067d1
AACGCACATTGCGCCCACTGGTATTCCGGTGGGCATGCCTGTTCGAGCGTCATTATCCTCCCTCAAACCCCCGGGTTTGGTGTTGGACCCAAGTTGTGTGAACAACTGGTCTCAAAGACAATGACGGCGTCCGTGGGACCCTCGGTGCAACGAGCTTTTAGGAGCACGCGTCGAGTTTCAAGGACCTTCCGGGCCGGTCTCCTTTACCATTTTTACAAGGTTGACCTCGGATCAGGTAGGAATACCCGCTGAACTTAA
>15701dfa515f3165c3036b0a9f0fed48
AACGCACATTGCGCCCTTTGGTATTCCGAAGGGCATGCCTATTCGAGCGTCATTATCACCCCTCAAGTCTGACTTGGTGTTGGTGGCCTTAAGCAGATGTTTCGTCGTTTGCTCCACTGAAAGATAATGACCGGGTTGTGATTCAACACTAGGTACAGTGAGCTGATTGATTTTGGCACGTACTTGAGTCGTGGTCACGGACCCGTCTGGGAGCGATTTCGGTCGTTCCCCCCCAACTTTTTGAAAGTTGACCTCGGATTAGGTAGGGATACCCGCTGAACTTAA
>15a201bebfb37470c8d963d7d7bff04b
AACGCACATTGCGCCCTTTAGTATTCTGAAGGGCATGCCTGTTCGAGCGTCATTATCACTAATCAAGCCCGGCTTGCTGTTGGACCTTTTGTCGTTAAGACAGGCCCTAAAGATAATGACGGTGTCAGTTGGACCCTAGATGCAACGAGCTTTAACCAGCACGCATCATAGTGGCCTTTTGACCCGGTCTTTTTTAACCAATTTCTAAGGTTGACCTCGGATCAGGTAGGAATACCCGCTGAACTTAA
>15ac1e8010ddd35f788917b5f6c5780d
AACGCACATTGCGCCCTCTGGTATTCCGGAGGGCATGCCTGTTCGAGCGTCATTTCAAACCTCAAGCTTCGGCTTGGTATTGGGTCCCGTCCGCCTGGACGTGCCCGAAACTCGTGGGCGGTGGTGCCAGTCTCCCAGCGTAGTCAAATACAACCCGCTACGGAGCTCAGGTGCTGCCCGCCGGATGACACCAAAACTATTTCTATGGTTTGACCTCGGATCAGGTAGGGATACCCGCTGAACTTAA
>15af9e4e70bc0cbbec3b8a8b40704ed1
AACGCACATTGCGCCCTTTGGTATTCCGAAGGGCATGCCTGTTCGAGCGTCATTATCACCCCTCAAGCCCCTCGGCTTGGTGTTGGACGGTTTGGCGGAGACCACGTCTCCACCCCTCCCAAAGACAATGACGGCGGCCTCGTTGGACCCCCGGTACACTGAGTTCTTCACGGGACACGTACTGGACACAAGGGTGTGCGGGGCCCGGTCTGACCTCCCCTTCAAGGGAGAACTTTTCACAAGGTTGACCTCGGATCAGGTAGGGATACCCGCTGAACTTAA
>15b8406facce6a001970fe490ec5d10a
AACGCACATTGCGCCCGGCAGTAATCTGCCGGGCATGCCTGTCCGAGCGTCATTTCTACCCTCGAGCGAGTCCAGCATCTAGGTGCTGGGCCTCGCCCGGCGTTGGAGCACTACGGGAAGCCCTGTGCTGTCCCCCGTAGGCCCCGAAATGAAGTGGCGGTCCTGCCGCGGCGCCCCCTGCGTAGTATAACAGCTCGCTTCGGGACCCGGTGGAGGCCTGCCGTCAAACCTATACTCTCTAAGTTTGACCTCGGATCAGGTAGGGTTACCCGCTGAACTTAA
>15ba3f5fdfc0a71792a1c2971bef1e7e
AACGCACCTTGCGCTCCCTAGTATTCTGGGGAGCATGTCTGTTTGAGTGTCATGAACTCTTCAACCCACTAGTTTCTTGTAGACTAGCTGGTGTTTGGATTTTGAATGTTGCTGGTCTTCGGACGTAGCTCGTTCGTAATACATTAGCATCTCTAATTCGAATTCGGATTGACTCAGTGTAATAGACTATTCGCTGAGGACACTTTTATTAGTGGCCGAACAAGATAATTGTAGAAGCTTCAAACCTCTATAGTCAATTTTAGATTAGACCTCAGATCAGGCAGGATTACCCGCTGAACTTAA
>15bc17ae2e16b5703aa1f08b6a0b835d
AACGCACATTGCGCCCGCCAGCACTCTGGCGGGCATGCCTGTCCGAGCGTCATTTACCACCCTCGGGCCCCCTTGGGGGCCCGGTGCTGGGGGCACGGCCCAGGCCGCCCCCGAAATGCAGTGGCGACCCCGCCGCGTCCTCCCCTGCGCAGTAGCACAATCTCGCACCGGAAGCGCGGAGGCGGTCACGCCTGGAAACGCCCCAACTCAACGCAGTTGACCTCGGATCAGGTAGGAGTACCCGCTGAACTTAA
>15c191c5e2a3886f8affb11661d04b7a
AACGCACATTGCGCCCCTTGGTATTCCATTGGGCATGCCTGTTCGAGCGTCATTTACACCCTCAAGCTCTGCTTGGTGTTGGGCGTCTGTCCGTGCTCTCTGCATGGACTCGCCCCAAATTTATTGGCAGCGGCATTGTTGGCTTCTTGCGCAGCACATTGCGCTATAGGAAAACCAACAGGCAAGCATCCATTCAAGAACCACCCAGTTTGACCTCGAATCAGGTAGGGATACCCGCTGAACTTAA
>15c1c5a5bea5dd61fa9fa16000279201
AACGCACATTGCACCCTCTGGTATTCCGGGGGGTATGCCTGTTCGAGCGTCATTTCAACCCTCAAGCTCAGCTTGGTATTGGGTGTCACCCAGCAGTGGTGCACCTTAAAATTAGTGGCGGTGCCATCTGGCTTCAAGTGTAGTAATTCTCTCGCTTTGGAGGTTTCGATGTTGTGCTTGCCATCAACCCCTAAATTTTCAATGGTTGACCTCGGATCAGGTAGGGATACCCGCTGAACTTAA
>15c47af5d6dce3b9f76e6db7baaaaa74
AACGCATATTGCGCTCTTTGGTATTCCGAAGAGCATGCTTGTTTGAGTATCAGTAAACACCTCAAAGCTTTTGGATTTTTTAATCGAAAAGCCTTGGACTTGAGCAATCCCAACACCAATCTTTTTGAGATCGGTGGCGGGTTGCTTGAAATGCAGGTGCAGCTGGACATTCTCCTGAGCTAAAAGCATATTCATTTAGTCCCGTCAAACGGATTATTACTTTTGCTGCAGCTAACATAAAGGGAGTTTGACCGTATTGGCTGACTGATGCAGGATTTCACAAGGGTCGGCAACGATTCTTGTTAAACTCGATCTCAAATCAAGTAAGACTACCCGCTGAACTTAA
>15c63ca019bddfb309e0d6cfc4c6dcc9
AACGCATATTGCGCCCCTTGGCATTCCGGGGGGCACACCTGTTCGAGCGCCATTTCGACCCTCAAGCACAGCTTGGTGTTGGGCACGGTCCCGGGGGACCCGCCCGTAACTTGTAGGCGGCCGACGCCCGCGCCCCCAGCGTAGCAAGCTCACGCATTCGCTCGGGGACGGCGTGTCTGGCCCGCCACTAAATTATTCCAAGGTTTGGCCTCGGATCAGGTGGGGATACCCGCTGAACTTAA
>15c7bf7dee0ba45a0a20b7ab37623ca2
AACGCACCTTGCGCCCCTTGGAATTCCGAGGGGCACACCCGTTTGAGTGTCGTGAACATCCTTCAACCTTTCTTGGTTTCTTGATCAAGAAAGGCTTGGACTTTGGGGGTTTTTCATTGCTGGCCTCCCTTGAAGCCAGCTCCTCCTAAATGTATTAGTGGGGTCTGCTTTGCCAATCCTTGACGTGATAAGATGCTTCTACGTCTTGGGTTTCGCACTGTCACTTTGGACCCTGCTTCTAAACCGTCTTGCATTCAGGACAGAGTCATGAACCTTGACCTCAAATCGGGTGAGACTACCCGCTGAACTTAA
>15cbe64a72d690f458a712fa0ee88052
AACGCATATTGCGCCCTTTGGTATTCCGAAGGGCATGCCTGTTCGAGCGTCATTATCAACCATCAAGCTAAGCTTGTCGTTGGACCTTTTTGTCGCCTGGCGACAGGTCCGAAAGATAATGAACGGTGTCATGGCGACCCTATATGCAACGAGCTTGTAAATAGCACGCATTTTGGTTGTCGTCTGGCCCAATCGTCACCTTTTATTTTTTTCCAGGTTGACCTCGGATCAGGTAGGAATACCCGCTGAACTTAA
>15d0ac9b73ae817986902160f5d4ecbb
AACGCACCTTGCGCCCTTTGGTATTCCGAAGGGCATGCCTGTTTGAGTGTCATGAAACCTCACCCCACTTGGGTTTTTGCCTGAGTGGTTGGTGGATTGGGTGTTTGCCATCATTGGCTCGCCTGAAAAGTATAAGCGCCTTGGATGTAATACGTTTCATCCTCTTGGGTGGCTGATAACCCCACATATCTCATGATCTGGCCTCAAATCAGGTAGGGCTACCCGCTGAACTTAA
>15d8315b82e4f8a2c848371364058f4a
AACGCACATTGCGCCCCTTGGTATTCCATGGGGCATGCCTGTTCGAGCGTCATTTGTACCCTCAAGCTCTGCTTGGTGTTGGGTGTTTGTCCCGCTTTACGCGTGGACTCGCCTTAAAGCAATTGGCAGCCGGCAATCTGGTTATAGAGCGCAGCACATTTTGCGCTTCTTGCCATGGATGTCGGCGTCCATCAAGTACATTTTTTTGCTCTTGACCTCGGATCAGGTAGGGATACCCGCTGAACTTAA
>15de51e30af1deb1fb3549aed36a2e42
AACGCACCTTGCGCTCCTTGGTATTCCGAGGAGCATGCCTGTTTGAGTGTCATTAAATTCTCAACCCATTCAGCTTTTGTTAGATGAATGTGGCTTGGATTTTGGGGGTTGTGCGGGCTTTATCAAGTCGGCTCCCTTTAAATGCATTAGCGGAAAACCCTTGTGGACCGTCTTTGGTGTGATAATTATCTACGCCATTGCCGTGAAGCAGCTATACAATGGGACTTCAGCTTCAAACCGTCCTTAATTGAGGACAACACTTAATTGACATTTTGACCTCAAATCAGGTAGGACTACCCGCTGAACTTAA
>15e10d83174f2c62ec73afcbadebc1c7
AACGCACATTGCGCCCGCCAGTATTCTGGCGGGCATGCCTGTTCGAGCGTCATTTCAACCCTCAAGATCCCTTCGGGGGACTTGGTGTTGGGGACCGGCACAGGGCCTGCTTGCTTGTCTCGCAGCGCCTCGCCGCCTCCGAAATGAATTGGCGGCCTCGTCGCGGCCTCCTCTGCGTAGTAGCACAACCTCGCAACGGGAGCGTGACGCGGCCACTGCCGTAAAACAACCCAATTTTATTAGAGTTGACCTCGAATCAGGTAGGAATACCCGCTGAACTTAA
>15e12ecf6c3a50a3e0ace4605af5709c
AACGCACATTGCGCCCTCTGGTATTCCGGAGGGCATGCCTGTTCGAGCGTCATTACAACCCTCAAGCTCTGCTTGGTATTGGGCATCACCGGTTCCGGTGAGCCCTAAAATCAGTGGCGGTGCCATCTGGCTCTAAGCGTAGTACATCTCTCGCTATGGAAGTCCGGTGGATGCTTGCCAGCAACCCCTAATTTTTTAAGGTTGACCTCGGATCAGGTAGGGATACCCGCTGAACTTAA
>15e30f841aa6f6807f0b6731f8a4177c
AACGCACATTGCGCCCCTTGGTATTCCGAGGGGCATGCCTGTTCGAGCGTCATTTCAAACCTCAAGCTTCTGCTTGGTATTGAGCGTCCGCCCCTCCCCAGAGGCGGTGCTCGAAACTCGTGGGCGGTAGAAGTCCAGCGTCGTAGCGTAGTCATAAACAAACTTCCGCTTCTTTGTCGCCTCTTCTGCTCGCCAGAGAACCTCTTTTTTACAAGGTTTGACCTCGGATCAGGTAGGAATACCCGCTGAACTTAA
>15e6ff40fa3afb4cc74e11b13a0f3f11
AACGCATATTGCGCCCTTTGGTATTCCGAAGGGCATGCCTGTTCGAGCGTCATTATCAACCATCAAGCTAAGCTTGTCGTTGGACCTTTTTGTCGCCTGGCGACAGGTCCGAAAGATAATGAACGGTGTCATGGCGACCCCTATGCAACGAGCTTGTAAATAGCACGCATTTTGGTTGTCGTCTGGCCCAATCGTCACCTTTTTATTTTTTTCCAGGTTGACCTCGGATCAGGTAGGAATACCCGCTGAACTTAA
>15e7dc3697052214cf6f205d77a1584e
AACGCACATTGCGCCCGCCAGTATTCTGGCGGGCATGCCTGTCTGAGCGTCATTTCAACCCTCATACCCCTAGGGTGTGGTGTTGGGGATCGGCCAAGGCCCGCAAGGGACGGCCGGCCCCTAAATCTAGTGGCGGACCCGTCGTGGCCTCCTCTGCGAAGTAGTGATATTCCGCATCGGAGAGCGACGAGCCCCTGCCGTTAAACCCCCAACTTTCTAAGGTTGACCTCAGATCAGGTAGGAATACCCGCTGAACTTAA
>15ede001e9466e2a07af2d09486371b7
AACGCATATTGCGCCCTTTGGTATTCCGAAGGGCATGCCTGTTCGAGCGTCATTATCACCATATCAAGCTTGGCTTGTTGTTGGGCCCTTTGTCACCTGGTGACAGGTCCAAAAGACAATAACTGGTGTCATACAGACTCTATATGCAAAGAGCTTATAACAGCACGCATCTGGTAGTCGTGTGGCCCGGTTTTCACCTTAATAAATATATTTCTCAAGGTTGACCTCGGATCAGGTAGGAATACCCGCTGAACTTAA
>160ad0ee334bb41b03fef55a56d247d1
AACGCACATTGCGCCCGCCAGTATTCTGGCGGGCATGCCTGTTCGAGCGTCATTTCAACCCTCAAGCCCCAGCCGGCTTGGTGTTGGGGACCGGCCCCGGCCGCCCCCCAAATGCAGTGGCGACCTCGCCGCAGCCTCCCCTGCGTAGTAGCACAACCTCGCACCGGAGCGCGGAGACGGTCACGCCGTAAAACGCCCAACTTCTCAGAGTTGACCTCGGATCAGGTAGGAATACCCGCTGAACTTAA
>1610032f057b845e480e20cb3984bd1f
AACGCACATTGCGCCCTCTGGTATTCCGGGGGGCATGCCTGTTCGAGCGTCATTACAACCCTCAAGCCTGGCTTGGTGTTGGGCCTCCGTCCACTGGACGGGCCTGAAAATCAGTGGCGATGCCCTTCCAACTTCAAGCGTAGTAGATCTATCTTCGTCTTGAGTGGTTGGATGGTGTGGTTTGCCAAAACCAAACCTCTGGTTTTATCATCTGGTTGACCTCGGATCAGGTAGGAATACCCGCTGAACTTAA
>161851008b06f47c5b8a83442773e90c
AACGCACATTGCGCCTCTTGGTATTCCATGAGGCATGCCTGTTCGAGCGTCATTTGGTACACTCAAGCCTTGCTTGGTGCTGGGTGCTTGTTCCGCCGCGCGCGCGAACTCACCTCAAATGCATTGGCAGCCGGCCGCCTGGTGTTTGGAGCGCAGCACATTGCGCGCCCGTCGCCGGGCGGCGGCATCCACGAAGCCTCACAGCACGCTTGACCTCGGATCAGGTAGGGATACCCGCTGAACTTAA
>161a8595d0336e2ecb3769528ee2f795
AACGCACATTGCGCCCTTTGGTATTCCGAAGGGCATGCCTGTTCGAGCGTCATTATCACCCCTCAAGCCCTCGGCTTGGTGTTGGACGGCTTGGTCGTGGAAATCTCGACCCCTCCTAAAGACAATGACGGCGGCCTGTGGCGCCCCCGGTACACTGAGCTTTTTTACTGAGCACGTATCGGACAAGGGTGCCCGGGACACGGTCCTCTCCTTTCACTAGGAAACTTTTCTTAGGTTGACCTCGGATCAGGTAGGAATACGCGCTGAACTTAA
>1621ffc3331e7d2a3980e3b6175b52a1
AACGCACATTGCGCCCTTTGGTCTTCCATGGGGCATGCCTGTTCGAGCGTCATTCAAACCTTCAAGCCCCGCTTGGTGTTGGGCGCTTGTCCCGCCGCGTGCGTGGACTCGCCTTAAAACTATCGGCGTCGACGTGTCGGCCTCGAGCGCAGCAGAAGAGTCGCTTCGAGACCGGCGCTACGGCTTGCCGTAAAACGACCACACCCAGTTCTTGACCTCGGATCAGGTAGGGATACCCGCTGAACTTAA
>1622f266864a8b34e72b502f9d481f3a
AACGCACATTGCGCCCGCCAGTATTCTGGCGGGCATGCCTGTCCGAGCGTCATTTCAACCCTCGAACCCCCTAGGGGGTCCGGCGTTGGGGATCGGGAACCCCTAAGACGGGATCCCGGCCCCGAAATACAGTGGCGGTCTCGCCGCAGCCTCTCCTGCGCAGTAGTTTGCACAACTCGCACCGGGAGCGCGGCGCGTCCACGTCCGTAAAACACCCAACTTCTGAAATGTTGACCTCGGATCAGGTAGGAATACCCGCTGAACTTAA
>16287c345fd18fa9b1b95084cadeeec1
AACGCACATTGCGCCCTTCGGTATTCCGTTGGGCATGCCTGTTCGAGCGTCATTTTAACCCTCAAGCTCAGCTTGGTGTTGGGTGCTTGTCCTCCCCCTGTGGTGGACTCACCTCAAATGCATTGGCGGCCTGTATGTTGGCTTCGAGCGCAGTAGAAACGCGCCCTGAGTCTCCACGTGCAGGTCCCCCAGAAGCACCTTCTTATCATTGACCTCGGATCAGGTAGGGATACCCGCTGAACTTAA
>1628d09bfb5c9b3b84ba0a3d49f21c08
AACGCACATTGCGCCCTTTGGTATTCCGAAGGGCATGCCTGTTCGAGCGTCATTATCACCCCTCAAGCCCCCGGCTTGGTGTTGGACGGTTTGGTGGAAGCCCCCTCGTCGGGGTCGCTGCCCCTCCCAAAGACAATGACGGCGGCCTCGTTGGACCCCCGGTACACTGAGTTCTTCACGGGACACGTACTGGATACAAGGGTGCGCGGGGCACGGTCTGCCTCCCCTCTAGGGAGAATTATCTCAAGGTTGACCTCGGATCAGGTAGGGATACCCGCTGAACTTAA
>16290ab8f85d0bf0944a660994b1e6fc
AACGCACATTGCGCCCCTTGGCATTCCGAGGGGCATGCCCGTTCGAGCGTCATTATAACCCCTCAAGCCTGGCTTGGTGTTGGGGCCTGCCGTCACCGGCAGCCCTTAAAATCAGTGGCGGCGTCCTCGGGCTCTGAGCGTAGTAATCCTTCTCGCTACAGGGCTCTGGTGGGTGCTGGCCATCAACCCCTCCTTTCTCTGGTTGACCTCGGATCGGGTAGGGATACCCGCTGAACTTAA
>16314fd2aaa8c2a9a4917b63f8650860
AACGCACATTGCACCCTCTGGTATTCCGGGGGGTATGCCTGTTCGAGCGTCATTTCAACCCTCAAGCTCAGCTTGGTATTGGGTGTCACCTGGCAATGGTGCACCTCAAAATCAGTGGCGGTGCCATCTGGCTTCAAGCGTAGTAATTCTCTCGCTTTGGAGGTTTGGATGTGTGCCTGCCATCAACACCTAATTTATTAATGGTTGACCTCGGATCAGGTAGGGATACCCGCTGAACTTAA
>16388c38cd5388ae403ba7cc8245adc4
AACGCACATTGCGCTCGCCAGTATTCTGGCGAGCATGCCTGTTCGAGCGTCATTTCAACCATCAAGCTCTGCTTGCGTTGGGGATCCGCGGCTGCCCGCGGTCCCTCAAAAACAGTGGCGGGCTCGCTAGTCACACCGAGCGTAGTAACTCTACATCGCTATGGTCGTGCGGCGGGTTCTTGCCGTAAAACCCCCCAATTTCTAAGGTTGACCTCGGATCAGGTAGGAATACCCGCTGAACTTAA
>1642caef7b30153d6ffcde479a2d8f3b
AACGCACATTGCGCCCATTGGTATTCCGATGGGCATGCCTGTTCGAGCGTCATTATCAACCCTCAAGCCCCTTTCGGGTTTGGTGTTGGAGATTTAGCCCAGGTCATCTCCACTGTGGCTGCTCCTAAAGACAATGACGGCGTCCGCGAGCGACCCCTGGTACACTGAGCTTCTAACCGAGCACGTGCTGGATTGGGCCCCGTGGGCACGGTCTACTCCCCCCGGTGGGAGACACCATTTCATCAAGGTTGACCTCGGATCAGGTAGGGATACCCGCTGAACTTAA
>164cafcb64dfc6d08c64928f581e863c
AACGCACATTGCGCCCGCTAGTATTCTGGCGGGCATGCCTGTTCGAGCGTCATTTCAACCATCAAGCCCTAGGCTTGTGTTGGGGCCCTGCGGCTGTCCGCAGCCTCTGAAAAGCAGTGGCGGGCTCGCTATCACACCGAGCGTAGTAGTATATCTTCGCTAGGACGTGGTTGTGGGTTCCGGCCGTGAAACACCCAAACTTATCAAGGTTGACCTCGGATCAGGTAGGAATACCCGCTGAACTTAA
>16518b39229571206327f15143e6db44
AACGCACCTTGCGCTCCTTGGTATTCCGAGGAGCATGCCTGTTTGAGTGTCATGAAATCTTCAACTTGCAAGCTCTTTGCGGGGTTTGTAGGCTTGGACTTGGAGGCTTGTCGGCCTTTAATGGTCGGCTCCTCTTAAACGCATTAGCTTGATTTCCTTGCGGATCGGCTGTCGGTGTGATAATAACGTCTACTCCGCGACCGTGAAGCGTCTGGCAAGCTTCTAATAGTCTCGTTACGGAGACAGCTTTATGACCTCTGACCTCAAATCAGGTAGGACTACCCGCTGAACTTAA
>165de0c998f9e810b90e9dfc6de208e2
AACGCATATTGCGCCCTTTGGTATTCCGAAGGGCATGCCTGTTCGAGCGTCATTATCACCATCTCAAGCCTGGCTTGTTGTTGGGCCCTTTGTCACCGGGTGACAGGTCCGAAAGACAATGACCGGTGTCATACTGACTCCCTATGCGACGAGCTTATAACAGCATGCATCTGGTGGTTGTGTGACCCGCTGGAAGCCTTTGGCACCCTTTCTTTCTCAAGGTTGACCTCGGATCAGGTAGGAATACCCGCTGAACTTAA
>165e9b650da24378b7fa43ed3d0f8161
AACGCATATTGCGCCCTCTGGCATTCCAGAGGGCATGCCTGTCCGAGTGTCATTGCCTCTCTCCAAGCCCCTCAGCTTGGGTGTTGGGCCTGTCGTCCCCCTCCCGTGGCGGGGTTGGGACGGGCCTGAAAGACAACGGCGATGCGATGGTCAGCTCCCGAGCGTATGGGTTCATTCTCCCGCTCTAGGTGTGATCGGCATCTGCCCCTGCCCTGCAGTGCTGACTCCAGTGGACCTCGGATCAGGTAAGGATACCCGCTGAACTTAA
>1666a63bad13c0c62d5d90b13f998530
AACGCACATTGCGCCCCCTGGTATTCCGGGGGGCATGCCTGTCCGAGCGTCATTGCTGCCCTCAAGCCCGGCTTGTGTGTTGGGCCGCCGTCCCCCCGGGGACGGGCCCGAAAGGCAGCGGCGGCACCGCGTCCGACCCTCGAGCGTATGGGGCTTCGTCACCCGCTCCGTAGGGCCGGCCGGCGCCTGCCGACCTCCATCAACCTTCTTTCCAGGTTGACCTCGGATCAGGTAGGGATACCCGCTGAACTTAA
>166a0842f0d988a26672cdff5502c1ae
AACGCACATTGCGCCCGCCAGTATTCTGGCGGGCATGCCTGTTCGAGCGTCATTGCAACCCCTCAGGCCCTGCCTGGCGTTGGAGGACTGCGCTACGCAGCCTCCCAAAGCAAGCGGCGGCGGCGCCCCAAATCCGAACGCAGTAGTTACCTCTCGTTCTGGGTGCTGGGACGGCGTCCGGCCGGAAAACCCCCATCTATATCGTGGTTGACCTCGAATCAGGTAGGAATACCCGCTGAACTTAA
>166b759eae6c9ef5d538ae1d1ab63d66
AACGCACATTGCGCCCCTTGGTATTCCGAGGGGCATGCCCGTTCGAGCGTCATTATAACCCTCAAGCCTGGCTTGGTATTGGGGCCTGCTGTTACCGGCAGTCCTTAAAATCAGTGGCGGTGCCATCTGGCTCTAAGCGTAGTAATACTTCTCGCTACAGGGCCTGGTGGATGCCTGCCAACAACCCCTAATTTTTCTAAGGTTGACCTCGGATCGGGTAGGGATACCCGCTGAACTTAA
>166ba5133d765759542719cdbcef7041
GAGTCATCGAATCTTTGAACGCACATTGCGCCTCTAGTAACTTGGAGGCATGCCTGTCTGAGCGTCATTTAAAACCATAAACTCAACTGGGTTTGTATTGGGCGTCGTCCCAGGACGTAGCCTCAAAGTCATCGGTCTTATACGCGGACGAGCTCCATTAGGACAGATCGTGTGTGGACTTTAAATCTCTGACTTGACCTCAGATCAGGTAGGACTACCGCCTGAACTTAAGCATATCAAT
>166c5369e9f9152ba93de39c0d91b20c
AACGCACATTGCGCCCGCTAGTACTCTAGCGGGCATGCCTGTCCGAGCGTCATTTCAACCCTCAAGCCCTGCTTGGTGTTGGGGCCCTACGGCTGCCGTAGGCCCTGAAAGGAAGTGGCGGGCTCGCTACAACTCCGAGCGTAGTAATTCACTATCTCGCTACGGACGTTGCGGCGGTGCTCCTGCCGTTAAAGACCCCATCTTTAACTAAGGTTGACCTCGGATCAGGTAGGAATACCCGCTGAACTTAA
>166ffdbb88798b57b582bfe01d404786
AACGCACATTGCGCCCGCCAGTATTCTGGCGGGCATGCCTGTTCGAGCGTCATTTCAACCATCAAGCCCCCGGCTTGTGTTGGGGACCTGCGGCTGCCGCAGGCCCTGAAAACCAGTGGCGGGCTCGCTGTCACCCCGAGCGTAGTAGTTACATCTCGCTCTGGGCGTGCTGCGGGTTCCGGCCGTTAAAAAGCCTTATTTACCCCAAGGTTGACCTCGGATCAGGTAGGAAGACCCGCTGAACTTAA
>1674227df69da4da430b9e02edd0b17b
AACGCATATTGCGCCCTTTGGTATTCCGAAGGGCATGCCTGTTCGAGCGTCATTATCACCGTCTCAAGCGTGGCTTGTTGTTGGGCCCCCTTGTCACGTGGTGACAGGTCCAAAAGACAATGACCGGTGTCATACAGACTCTATATGCAACGAGCTCATCACAGCACGCATCTGGCAGTCGTGTGGCCCGGTCGGCACCCCCCCTTCTTTCTCAAGGTTGACCTCGGATCAGGTAGGAATACCCGCTGAACTTAA
>1677931a28efccc46178dccc95fdf9bd
AACGCACATTGCGCCCGCCAGTATTCTGGCGGGCATGCCTGTTCGAGCGTCATTTCAACCCTCAAGCCCCCGGGCTTGGTGTTGGGGACCGGCCACCGCGGGCTTCTGCCCGCCGGCCGCCCCCTAAATCCATTGGCGGTCACGCCGCGGCTTCCTCTGCGTAGTAGCACACCTCGCAGCCGGATCGCGGCGCGGCCACGCCGTAAAACCCCAACTCTGAAATGTTGACCTCGGATCAGGTAGGAATACCCGCTGAACTTAA
>1688e3609cfa488af6b24ae4452c5702
AACGCATATTGCGCCCTTTGGTATTCCGAAGGGCATGCCTGTTCGAGCGTCATTATCACCGTATCAAGCCTGGCTTGTTGTTGGGCCCCTTGTCACTTGGTGACAGGTCCAAAAGACAATGACCGGTGTCATACCGACTCCATATGCAACGAGCTTATCCACAGCACGCATCCGGCAGTCGTGTGGCCCGGCCTGCACCCTCACAATCATTTTCAAGGTTGACCTCGGATCAGGTAGGAATACCCGCTGAACTTAA
>168e9bcb550fc106735dfaa540f4898c
AACGCATATTGCGCCCTTTGGTATTCCGAAGGGCATGCCTGTTCGAGCGTCATTATCACTGTATCAAGCTTGGCTTGTAGTTGGGCCCGGTGTCACCTAGTGACAGGTCCGAAAGACAATGACTGGTGTCATTCTGACTCTACATGCAACGAGCTGATCACAGCACGCATCTGGTGGTCAGGTGGCCTGGTTTTCGCCCCCTCTCTTTCTCAAGGTTGACCTCGGATCAGGTAGGAATACCCGCTGAACTTAA
>1693d7cd368cfcf8cd56dc337d1fc3c9
AACGCATATGGCACCCTGTGGCACTTGTCACGGGGTATGCCTGTTTGAGAATCATTTTCATTTCGCTCTGCTTTGCACATTCATTTGTTTGTGAGGCAGGACATGGGCGTTCATCAGTGATTGCCTTGAATGCAGTGCACGATCGTGTCGTGACAAGGATGCGTGGCATTGTTTGTCGACAAGGTCGCTTCTTTGGCGATGATCTCAAATCAGGCAGGATCACCCGCTGAACTTAA
>16961a5c71db9904f49ced1404bc5f0b
AACGCACCTTGCGCCCCTTGGCTATTCCGAAGGGCATGCCTGTTTGAGTATCATGAACACCTCAACTCTCATGGTTTGCCATGATGAGCTTGGACTCTGGGGGTTTTGCTGGCCTGCGGTCAGCTCCTCTCAAATGAATCAGCTCGCCGGTGTTTGGTGGCGTCACAAGTGTGATAACTATCTACGCCTGTGATTGTCCACCAGGTAACCTTCAGCAATGGAGGTTCACTGGGGCTCACAGACGTCTCTCCTCAGTGAGGACAGCTTTGAACGTTCGATCTCAAATCAGGTAGGACTACCCGCTGAACTTAA
>169b2ea2683d0d24d149339442dec5f6
AACGCACATTGCGCCCTCCAGCACTCTGGGGGGCATGCCTGTCCGAGCGTCATTACAACCTTCAAGCGCCTCTGCTTGGTGTTGGGTGCCACCTTGGTGCGCCCTAAAAGCAGTGGTGGGACTGCCCGGCCCTAAGCGTTAGTAGCAATATCAGCTTGTGGTGCTGGGTGTGGGCCTGCTGTCACCTATTAGAGAGTTGACCTCGGATCAGGTAGGGTTACCCGCTGAACTTAA
>16b01bad361743c9b76fb79d76ad95e4
TTGAACGCAACTTGCGCCTCTCACGAGGCATGTCTGTTTGAGTGCCGTAATCCTCTGCAGTAATGCGATTTGACTCTTGTCTTTGTTGACTGAGTTTAAAGGGAGCTAGAGGATGGTCAGTTTAGACTAGCCCGAGTGCTAAGCATTCTTGGGTCTAGCGCTGGATTGTTCATTTAATCTATTCTTTATTTTGGCCTCAAATCAGGCAAGACTACCCGCTGAACTTAA
>16b8c0977219a0151104d55d89643c1b
AACGCACATTGCGCCCTGTGGTATTCCGCAGGGCATGCCTGTTCGAGCGTCATTTCAACCCTCAAGCCCCGCTTGGTGTTGGGCCCCGCCCGCTGTGGCCGGCCCTAAAGACAGTGGCGGCGCCGCCTGGCCCTCAGCGTAGTACATCTCTCGCTCCAGGGTCCGGTGGCCGCCTGCCAGAACCCCCCAACTCTGTGGTTGACCTCGGATCAGGTAGGGATACCCGCTGAACTTAA
>16bdd90b8d0b07847c599d1b3a5de9be
AACGCACATTGCGCCCCTTGGTATTCCGAGGGGCATGCCTGTTCGAGCGTCATCACAACCTTCAAGCACTGCTTGGTCTTGGGCTCCGCCGCTAACCCGGCGGGCCTCAAAACGAGTGGCGGCGCCATCAGGCTCTGAGCGTAGTAGATTTCCTCGCTACGGAGTCCTGGTGACGGTAGTCATCAAACCCCAACTCTCTAAGTTTGACCTCGGATCAGGTAGGGATACCCGCTGAACTTAA
>16c51f02b7ec5975093188779f29de7d
AACGCACATTGCGCCCTGTGGTATTCCGCAGGGCATGCCTGTTCGAGCGTCAGTACAACAATCAAGCCTAGCTTGGTCTTGGGCCTCGCCGGAGACGGCGGGCCTTAAAATCAGTGGCGGCGCCTGTCGGGCCTTAAGCGTAGTAATAACTCCTCGCTACAGGGACTCGACGGATGCTGGCCATCAACCCCCAACTTTCTAAGTTTGACCTCGGATCAGGTAGGGATACCCGCTGAACTTAA
>16caed1008be34a3e512c448c9b66ee1
AACGCACATTGCGCCCTTCGGTATTCCGTTGGGCATGCCTGTTCGAGCGTCATTTGACCCTTCAAGCTCTGCTTGGTGTTGGGCGTTTGTTCCGCCTCTGCGCGTGGACTCGCCTCAAATTCATTGGCAGCCGGCAAGTTGGCTTCGTGCGCAGCACATTGCGTCACGGCTCCAGCCTGCCTCCGTCCAGTAAGGCTCCTCATCACTTTGACCTCGGATCAGGTAGGGATACCCGCTGAACTTAA
>16d1a5ac88f081ea540462e8098e47bf
AACGCACATTGCGCCCCCTGGTATTCCGGGGGGCACACCTGTTCGAGCGCCATTACAAACCTCAAGCCTTGCTTGGTGATGGGCCCCGCCCGCGCGGCGGGCCCGAAACTCGTGGGCGCCCCTTGCCGGACTCCAAGCGTAGCAAAACCCTCGCTTGCGGACGACCGGTCGGAGGCCGCCCCGGACCCCAATTTTTATCAATGGTTGGCCTCGGATCAGGTGGGGATACCCGCTGAACTTAA
>16d5ee886b547e26719e794ae68a66b5
AACGCACATTGCGCCCTTCGGTATTCCGAGGGGCATGCCTGTTCGAGCGTCATTTCAAACCTCAAGCTCTGCTTGGTATTGGGTCCGGCCCCCGCCTCAGGGAGGCCGTCCTGAAAGTCAGCGGCGAGGCTGTCTAGCTTCAGGCGTAGTAGAACCTTTCGTCTCGCCTTGCGAGCCTAGGCTGCCCTCGCCGGATAACCTTCATCTATAAGGTTGACCTCGGATCAGGTAGGGATACCCGCTGAACTTAA
>16d841ea740cf19070f8e59c7d28d7fb
AACGCACATTGCGCCCCCTGGCATTCCGGGGGGCATGCCTGTCCGAGCGTCATTTCTGCCCTCAAGCGCGGCTTGTGTGTTGGGTGTGGTCCCCCCGGGGACCTGCCCCAAAGGCAGCGGCGACGCCCGTCGGGTCCCCGAGCGCATGGGGCTCTGTCACTCGCTCGGGAGGGACCTGCGGGGGTTGGTCACCACCATATCTACCACGGTTGACCTCGGATCAGGTAGGAGTTACCCGCTGAACTTAA
>16dcb3a80e15ea77a040c376983e779d
AACGCATCTTGCGCTCCTTGGTATTCCGAGGAGCATGTCTGTTTGAGTGTCATTTAATCTATCAACCATAAGTGTTGGATATGGGAGTTTGTGCAGGCTTATTTTTCAAGTCAGCTCTCCTTAAATGTATTAGTGGTGTTTAGGACTTACTATAGGTGTGATAATGTATTTTACATCTCTGGGTAATTGTCATCACATTGCTAAAAAGTGAGGATTTTTTTTAAGACTTGACCTCAAATCAGATAGGACTACCCGCTGAACTTAA
>16de01a5d831b3993d08200ce2b0bf97
AACGCACCTTGCGCTCCTTGGTATTCCGAGGAGCATGCCTGTTTGAGTGTCATGTTAACTCTCAACCCTCGGGTTGGATTGTGGACGCTGCGGGTTCCCGCTCGTCTTAAATGCATTTAATGAATACCTTGCGGTGCTCAGGCTGCACGGCCAGGCTGCCGGCTAAGTCATACTTGCCAGGCGCTGGGCTTGCTTGCGCCGTTCACTCGCAAGCGAGGGATTGCATCCCCATTTGACTTCTGGCCTCAAATCAGGTAGGACTACCCGCTGAACTTAA
>16e5f435d248e68d17ef9acf34d3f74f
AACGCATATTGCGCCCCTTGGCATTCCGGGGGGCACACCTGTTCGAGCGCCATTTCGACCCTCAAGCACAGCTTGGTGTTGGGCACGGTCCTGGGGGACCCGCCCGCAACTCGTAGGCGGCCGCCGCCCGCGCCCCCAGCGTAGCAAGCTCACGCGTTCGCTCGGGGACGGCGCGTCTGGCCCGCCAGGCAAAACCCAAACCCTTCCAAGGTTTGGCCTCGGATCAGGTGGGGATACCCGCTGAACTTAA
>16e620e382b2f92bbd265d8c6b4614fb
AACGCATCTTGCGCCCTTTGGTATTCCGAAGGGCATGCCTGTTTGAGTGTCGTGAAAATCTCTTCCCATCGGGTTTCCGATGACGAAGGACTTGGGCGTTGCCAGTCATATGGCTCGCCTTAAAGGTCTCAGTGGTTCAGAAGATTGAATCTGGCGTAATAAGTTTCGCTGGCCTAGATCGGACGTCTGCTCATAACCCGTCTTCCGACATTTTTTGCTCAGACCTCAAATCAGGTAGGACTACCCGCTGAACTTAA
>16eb599a5197720490460c373e2de917
AACGCACATTGCGCCCGCCGGCACTCCGGCGGGCATGCCTGTCCGAGCGTCATTTCAACCCTCAGGACCCCCTTCCGGGGGGACCTGGTGCTGGGGACCAGCGGCCTCTGGGCCCCTGCCCCCCAAATACAGTGGCGGTCGCGCCGCAGCCTCCCCTGCGTAGTAGCACACCTCGCACCGGAGAGCGGCTCGGCCACGCCGTGAAACCCCCAATTTTTCAAGGTTGACCTCGGATCAGGTAGGAATACCCGCTGAACTTAA
>16f1971f27fdee8cac80b4e450aed19c
AACGCACATTGCGCCCTTTGGTATTCCGAAGGGCATGCCTGTTCGAGCGTCATTATCACCCCTCAAGCCCCGTGCTTGGTGTTGGACGGCCTGGTCGAGGTACCCACGACCCCTCCTAAAGACAATGACGGCGGCCTGCGGTTCCCCCGGTACACTGAGCTTTTAACTGAGCACGTATCGGACAAGGGCGCCCGGGACCCGGTCCTCTCCTTTCACAAGGAAACTTTTTCAAGGTTGACCTCGGATCAGGTAGGAATACGCGCTGAACTTAA
>16f2e433336333344f72b4e459325409
AACGCACATTGCGCCCCTTGGCATTCCGGGGGGCACACCTGTTCGAGCGCCGTTTTACATCTAAGGCTCCGCCTTGTGTTGACGGTCCCCGCAATTTTTGGGGGCGGTCGAAATGCATGAAGACTCCCGAGACGGAAGCAGTACGCACAAGTATTAGCGACCGATCTTTTTTTTGGGGGTTCTTGATAACCCGAACGTATGGCCTCGGATCAGGTGGGGATACCCGCTGAACTTAA
>16f980fc1e9ba4ad621792a0e3179414
AACGCACCTTGCGCCCTTTGGTATTCCGAAGGGCATGCCTGTTTGAGTGTCATGAAACCTCACCCCACTTGGGTTTTTGCCCGAGCGGTGGTGGATTGGGCGTCTGCCGTTAATGGCTCGCCTGAAAAGCATAAGCAACTTTGGATGTAATACGTTTCATCCTTTCGAGTGGCTGACAACCCAACATATCTCATGATCTGGCCTCAAATCAGGTAGGGCTACCCGCTGAACTTAA
>16fd670603214f04d9c0dcbfb9d8eb60
AACGCACCTTGCGCCCCTTGGCATTCCGAGGGGCACACCCGTTTGAGTGTCGTGAAATCATCAAAACCTTTTCTTTCGAGAAAAGGATTTTGGACTTGGAGGATCAATGCTCACTCTCATTTCTTTTTGAAGGTGAGCTCCTCTCAAATAAATTAGTGGGGGGTTTGCTTCGCCGATCCTTGACGTGATAAGTTGTTTCTACGTTTCGGATTTGGTGCTGTCCCTTGAACGCCTGCTTCTAACCGTCTTATGGACAAAGGTGGTGTTCCGGTCGCTTCTGTGGCCGGGCCCACTAGAAAACCTTGACCTCAAATCGGGTGAGACTACCCGCTGAACTTAA
>17046be30e334f054b762f074cbb976a
AACGCATATTGCGCCCTCTGGTATTCCGGAGGGCATGCCTGTCCGAGCGTCATTACAACCTTCAAGCCCGGCTTGTGTGTTGAGCATCTGTTTATATGAAACAGGCTTGAAATGCAGTGGCGGTGTCGGGTTTGGAGCCCGAGCGTATGGGGCTTCGTCAAACGCTCTGGTGGCCCAGCTCACACTGTCGGTTATATGTTACCACAGTTTGATTGACCTCGGATCAGGCAGGGTTACCCGCTGAACTTAA
>170e8ecd1713be935eac710fb56aa7af
AACGCATATTGCGCCCTTTGGTATTCCGAAGGGCATGCCTGTTCGAGCGTCATTATCACCGGGTCAAGCATGGCTTGTTGTTGGGCCTTGTCACCAAGTGACAGGTCCAAAAGATAATGACCGGTGTCATATCGACGCTATATGCAACGAGCTTAATTATAGCACGCATCTGGCAGTTGTGTGGCCCGGTCGTCACCCCTTTATTTCTCAAGGTTGACCTCGGATCAGGTAGGAATACCCGCTGAACTTAA
>1715dbcbfe276b56b0cb4d6dbe2b4393
AACGCACATTGCGCCCCTTGGCATTCCGAGGGGCATGCCCGTTCGAGCGTCATTATAACCCCTCAAGCCTGGCTTGGTGTTGGGGCCTGCCGTCACCGGCAGCCCTTAAAATCAGTGGCGGCGTCCTCGGGCTCTGAGCGTAGTAATTCTTCTCGCTACAGGGTCCTGGTGGGTGCTGGCCATCAACCCCTCCTTTCTCTGGTTGACCTCGGATCGGGTAGGGATACCCGCTGAACTTAA
>1720acf627aeeac0bc9be90da4353a52
AACGCACCTTGCACCCTTTGGTATTCCGAAGGGTATGCTCGTTTGAGTGTCATTGTACTCTCACTCTCCCGATCTTTGGATTGGGAGTGGTGGACTTGGGTGTTGCCGCTTTACTGTGGCTCACCTCAAATGCATTCGTGCAACTCTTGATTGGACATAGTACGGCGTGATAAGTGTCTTCGCCGGCACCTCATTAGAGGGTGACTGATCGGGAGCTCTGTGCTTCAAACCGTCTTCGGACAACAACTGACAACTTGACCTCAAATCGAGTAGGACTACCCGCTGAACTTAA
>17270ff01d77d7d696f10bca6fc17b34
AACGCACATTGCGCCCGCCAGTATTCTGGCGGGCATGCCTGTTCGAGCGTCATTGCAACCCTCAGGCCCTGCCTGGCGTTGGAGGACTGCACTGCAGCCTCCCAAAGCAAGCGGCGGCGGCGCCCCAAAACCGAACGCAGTAGTTACTTCTCGTTCTGGGTGTGGGACGTTGACCTGCCGGAAACCCCCATCTTTTTAGTGGTTGACCTCGAATCAGGTAGGAATACCCGCTGAACTTAA
>172973981cd6d73e794af69568092b69
AACGCACATTGCGCCCCTCGGTATTCCGTGGGGCATGCCTGTTCGAGCGTCATTACACCCCTCAAGCTCTGCTTGGTGTTGGGCCTCTGTCGCGCCTCTCCCGGCGTCGACTGGCCTCAAATGCTCCGGCAGCCTCCCCGCCCGGCCCTCTCAGCGCAGCAGTTCGCGCCTGCGAGCCGGCGGGAGCGCCGCCTCCACCGAAGAACCCCCCGAGTTTGACCTCGAATCAGGCAGGGATACCCGCTGAACTTAA
>172c41c0faff09065ce5f7030f988d42
AACGCACCTTGCGCTCCTTGGTATTCCGAGGAGCATGCCTGTTTGAGTGTCATGAAATCCTCAACCTACAAGCTTTTGTGGTTTGTAGGCTTGGACTTGGAGGCTTGTCGGCCGTTATCGGTCGGCTCCTCTTAAATGCATTAGCTTGGTTCCTTGCGGATCGGCTCTCGGTGTGATAATGTCTACGCCGCGACCGTGAAGCGTTTGGCGAGCTTCTAACCGTCTTATAAGACAGCTTTATGACCTCTGACCTCAAATCAGGTAGGACTACCCGCTGAACTTAA
>172f56a66e35e66d1b40fe396c84c2e2
AACGCACATTGCGCCCCTTGGTATTCCGAGGGGTATGCCTGTTCGAGCGTCATTATCACCCCTCAAGCCTCGGCTTGGTGTTGGACCCTGGGTCTGGGCTACCAGACCGGTCTCAAAGATAGTGACGGCGTCCGGAAAGGAACCCGTACGAGGAGCTTCTAGTCAAGCATGTACGCGGCGTGATTTCGTGGACGACGGTCTTTACTTAAATTTATACCAGTGTTGACCTCGGATCAGGTAGGAATACCCGCTGAACTTAA
>173aee02751931f62a550a326887e35a
AACGCATATTGCGCCCCTTGGTATTCCGAGGGGCATGCCTGTTCGAGCGTCATTACAACCCTCAAGCATTGCTTGGTATTGGGCTCCGCTGTTCACCCAGCGGGCCTTAAAATCAGTGGCGGTGCCGTCGGGCCCTGAGCGTAGTAAATATCCTCGCTACAGGGACCTGGTGGACGCTGGCCATCAACCCCCAACTTTCTAAGTTTGACCTCGGATCAGGTAGGGATACCCGCTGAACTTAA
>174623f006dfe896e3ff1421d9673f6d
AACGCACCTTGCACCCTTTGGCATTCCGAAGGGTATGCTCGTTTGAGTGTCATTGTACTCTCACACTCCCAATTGCTTGGATTGGGAGCGGTGGACTTGGGTGCTGCTGCTTCATTGTGGCTCACCTTAAATATGTTAGTGCACCTCTTGATTGGACATAGTACGGCGTGATAAGTGTCTTCGCTGGCTCCTCGCAGAGAGGGTGGCTGATCAGGAGCTCTGTTGCTTCCAACTGTCTTCGGACTCTTTTGACAACTTGACCTCAAATCGAGTAGGACTACCCGCTGAACTTAA
>1747b92dca37e9d87975328b6a941397
AACGCACATTGCGCCCCTTGGTATTCCGGGGGGCATGCCTGTTCGAGCGTCATTTCAACCCTCAAGCTCTGCTTGGTCTTGGGCCGCGCCGGCAACGGCGGGCCTCAAAAACAGTGGCGGCGCCATCTGGTCCCTCAGCGTAGTAATTCTTCTCGCTGCTGGGCCCCGGTGGCCGCTTGCCAGCAACCCCAAATTTTCTATGGTTGACCTCGGATCAGGTAGGGATACCCGCTGAACTTAA
>1753454fddf74a7253268475d6d8b0f2
AACGCATATTGCGCCCTTTGGTATTCCGAAGGGCATGCCTGTTCGAGCGTCATTATCAACTATCAAGCCTGGCTTGTCGTTGGACCCTTTTATCACTGAAATATGTGACAAGGTCCGAAAGATAATGACGGTGTCGTGTTTGACCCTAAATGCAACGAGCTTTTTATAGCACGCATTGAAGTGGTCGGCCGACCCAGTCTTTAACCATCATTTTTCTAAGGTTGACCTCGGATCAGGTAGGAATACCCGCTGAACTTAA
>175562c328b2b7eab4e80b4c189ca683
AACGCACATTGCGCCCGCCAGTATTCTGGCGGGCATGCCTGTCTGAGCGTCATTTCACCACTCGCCCCCGGCCTCGCGCTGGGGGCGGCGTTGGGGATCGGCCAAGCCCCCCTGGCGGGGAGGGCCGCCCCCTAAATACAGTGGCGACCGCCCCGTAGCCTCCTCTGCGTAGTAGTAACTCACCTCGCGGGCGGAGAGCGGTGCGGCCTGCCGTGAAACCCCCCCAATCTTCTCAGGTTGACCTCAGATCAGGTAGGAATACCCGCTGAACTTAA
>175616aa1d17b72204b04f32d09b18f3
AACGCATCTTGCGCTCCTTGGTATTCCGAGGAGCATGTCTGTTTGAGTGTCATTTGAACCTCTCAACCGCTCCAAAATCTGTTTTGGATGTGGCTTGGAAATGGGGGAGTGTTTTGTGCAGGCCCTTTGTGTGAAGAGTCTGCTCCCCTGAAATGCATTAGTGGGCGACTGCCACAGGTGTGATAACTGTCAACGCCTCGGCTACATGCTGCCGCTTCCAACCCTTTTGAAATGACCAACTTGACCTCAAATCAGATAGGATTACCCGCTGAACTTAA
>1758b08b4b6dc3610f590c7e9261c336
TTGAACGCAACTTGCGCCTCTTACGAGGCATGTCTGTTTGAGTGCCGTAATCCTCTGCAGCAATGCGATTTGACTCTTGTCTTTGTTGACCGAGTTTAAAGGGAGCTAGAGGATGGTCAGTTTAGACTAGCCCGAGTGCTAAGCATTCTTGGGTCTAGGCTGGATTGCTCATTTCATCTAACTTTTATTTTGGCCTCAAATCAGGCAAGACTACCCGCTGAACTTAA
>17594be46b03e89af83b3fb84eb8532b
AACGCATATTGCGCCCTTTGGTATTCCGAAGGGCATGCCTGTTCGAGCGTCATTATCACCGTGTCAAGCTTGGCTTGTTGTTGGGCCCTTTGTCACCTGGTGACAGGTCCAAAAGATAATGACCGGTGTCGTACCGACTCTTTATGCAACGAGCTGACCACAGCACGCATCTGGCAGTCTTACGGCCCGGTCCTCACCCCTTTATTTTCTCAAGGTTGACCTCGGATCAGGTAGGAATACCCGCTGAACTTAA
>1759ceda047b4dee3e9ab406e94e1837
AACGCACATTGCGCCCTTTGGTATTCCGAAGGGCATGCCTGTTCGAGCGTCATTATCACCTCTCAAGCCTGGCTTGTTGTTGGATCTAGGTCTTGCTTTAGGCATGACCGGTCCCAAAGATAATGACGGCGTCTGTGAGGACCCCAGTACACTGAGCTTTCTAAGCACGTATTAGGTGGAAGTCCAGGCCCGGTCTTACTTATATTTTTACAAGGTTGACCTCGGATCAGGTAGGAATACCCGCTGAACTTAA
>175b2c90a6f796719436b86cb2609e34
AACGCACCTTGCACCCTCTGGTATCCCGGAGGGTATGCCTGTTTGAGTGTCATTAATCTCTCAACGCAAGAAAACTTTTCTTGTGCTTGGATAGTGAAGGTTTTGCTGGCGCAAATAACTGTCAGCTCCTTTTAAATGCATTAGCAGAGCAGTGTAGGACTGGCCTCAGTTTGATAAGAAAAGTTTATCTATGCTGTCGCTAGATTTCCTCTGTGTTCAGCTTCAAACCGTCTTCGGACTGTCTCTCTTGAGGCAAAACAATTCATTGATCGACCTCAAATCAGGTAGGACTACCCGCTGAACTTAA
>175b91f176aa501bacf1b48faffe195e
AACGCACCTTGCGCCCCTTGGAATTCCGAGGGGCACACCCGTTTGAGTGTCGTGAACATCCTTCAACCTTTCTTGGTTTCTTGACCAGGGAAGGCTTGGACTTTGGGGGTCTTTCATTGCTGGCCTCTTTGAAGCCGGCTCCTCCTAAATGGATTAGTGTGGTCTGCTTTGCCGATCCTTGACGTGATAAGATGTTTCTACGTCTTGGGTTTCGCACTGTTGCTTCAGACCTCGCTTCTAACCGTCTTGCATTCAAGACAGAGTTTTAAACCTTGACCTCAAATCGGGTGAGACTACCCGCTGAACTTAA
>175bd5597c033aaa91050575fd1b0045
AACGCACCTTGCGCTCCTTGGCATTCCGAGGATGCACGCCTGTTTGAGTGTCATAAAAATTCTCAAATCCACTTCCTGGAGGGAACTGGGTTTGGATCAGTGGAGGCACTATGAGGGTTGCTTCACAGCTGAAGCCCCCCACTCCTCCAAAATGCAGCGATTAAGTGAGGGCTGTGATTGTTGCATGTCTGTCGCTGCTGGCATGGTTAAAAAACTCTTACCTTATGCTGGTGGGACAAAGGGACTGCCTTTCCACCCCTTGGCTCTCGTTTTCACCTTTCGTGCACTCCACAATGGTGACAATCTTGACCTCAAATCAGGTGGGACTACCCGCTGAACTTAA
>1764f9b1a31cc2adfb408cf717459744
AACGCACATTGCGCCCGCCAGTATTCTGGCGGGCATGCCTGTCCGAGCGTCATTTCAACCCTCGAACCCCTCCGGGGGGTCGGCGTTGGGGATCGGCCGTCTGACGGCCGGCCCCGAAATACAGTGGCGGTCTCGCCGCAGCCTCTCCTGCGCAGTAGTTTGCACACTCGCACCGGGAGCGCGGCGCGTCCACGTCCGTAAAACACCCCAAACTTCTGAAAGGTTGACCTCGGATCAGGTAGGAATACCCGCTGAACTTAA
>176f44bb290f6c4d716d7b0002e61150
AACGCACATTGCGCCCCGTGGTATTCCGCGGGGCATGCCTGTTCGAGCGTCATTACACCACTCAAGCCTCGCTTGGTATTGGGCGACGCGGTACGCCGCGCGCCTCAAATCTTTCGGCTGGGTCTGAATCGTCCCTCAGCGTTGTGGAAACTATTCGCTAAAGGGTTCGCGTTCGGTCACGCCGTTAAACAAACCAATTTCATTAAAGGTTGACCTCGGATCAGGTAGGGATACCCGCTGAACTTAA
>177a9e60bdeded51e63ff49673f0c54e
AACGCACCTTGCGCCCCTTGGTATTCCGAGGGGCACACCCGTTTGAGTGTCGTGAACACCCTCAACCTTCTTGGTTTCTTGACCAGGAAGGCTTGGACTTTGGAGGTTTTCCTTGCTGGCCTCCCTTTTGAAGCCAGCTCCTCCTAAATGGATTAGTGGGGTCCGCTTTGCTGATCCTTGACGTGATAAGTATCCTTCTACGTCTTGGGTTTTGCACTGTTGGCCTGGAACCCGCTTCCAACGGTCTTCGAAAGGAGACGACGTTCGAGTCGCATCGTGACTTGACCTCAATGACCTTGACCTCAAATCGGGTGAGACTACCCGCTGAACTTAA
>1786fc0b5959946f7589b67b1febd59a
AACGCACATTGCGCCCCTTGGCATTCCGAGGGGCATGCCCGTTCGAGCGTCATTAAATCCAATCAAGCCTGGCTTGGTATTGGGCGTCGGGGTCCCCCGCGCCTCAACTTCACCGGCTGGCCGTCGCCCGTCTTAGCGTTGTGACACACTTCTCGCTACCGATGGGACCGGACCATGCCGTCAAAACCCCACGAATTTCAATCGAAATTTGATTAAAGGTTGACCTCGGATCGGGTAGGAATACCCGCTGAACTTAA
>178a030f209061cc28d856707091ce51
AACGCATATTGTGCCCTTTGGTATTCCGAAGGGCATGCCTGTTCGAGCGTCATTATCACTGTGTCAAGCTTGGCTTGTTGTTGGGCCCTGTGTCACCTGGTGACAGGTCCAAAAGATAATGACTGGTGTTGTACCGACTCCATATGCAACGAGCTGATCACAGCACGCATCTGGCAGTCTTACGGCCCGGTTTCTACCCCTTTATTTCTCAAGGTTGACCTCGGATCAGGTAGGAATACCCGCTGAACTTAA
>17929c4805f615b035153265de401936
AACGCACATGGCGCCTTCCAGTATCCTGGGAGGCATGCCTGTCCGAGCGTCGTTTCAACCCTCGAGCCCCTGTGGCCCGGCGTTGGGGATCTGCCACGGCAGGCCCCTAAAACCAGTGGCGGACCCGAAGGGCCCTCTCCTTTGCGCAGTAGCATTCGCCTCGCATCGGGAGTCCTCGGCGTCCTGCCTCTAAACCCCCCACAAGCCCGCCTCGGCGGCACCAAGGTTGACCTCGGATCAGGTAGGAATACCCGCTGAACTTAA
>1794660b232a705b1cf0205786285c4b
AACGCACCTTGCGCTCCTTGGTATTCCGAGGAGCATGCCTGTTTGAGTGTCATTAAATTCTCAACCCCTCCAGTTGTGATGGGGCTTGGATATGGGAGTTTGCGGGTCCTTTATCAGTAAAGGTCAGCTCTCCTGAAATACATTAGCGGAACCGTTTGCAGTCCCGTCACTAGTGTGATAATTATCTACACTGTGATGATTGCTCTCTGACTAGTTCAGCTGCTAATCGTCCGTTACGGACAATGTTTAATGAACTTCTTGACCTCAAATCAGGTAGGACTACCCGCTGAACTTAA
>179953e76cf8b29d37331f26e807f1cd
AACGCACCTTGCGCTCCTTGGTATTCCGAGGAGCATGCCTGTTTGAGTGTCATTAAATTCTCAACCTCACCAGTTTTCTAAACTGTTCTTCGAGGCTTGGATGTGGGGGTTTGTGCAGGCTGCCTCTGGCGGTCTGCTCCCCTGAAATGCATTAGCGAGTTCATACTGAGCTCCGTCTATTGGTGTGATAATTATCTACGCCGTGGACGAGGTTCAGACTTGCTTCTAACCGTCCGTAAGGACAATACCTTGACAATTTGACCTCAAATCAGGTAGGACTACCCGCTGAACTTAA
>179b03d6a71e92a61f5cf55822054fe0
AACGCACATTGCGCCCGCCAGCATTCTGGCGGGCATGCCTGTTCGAGCGTCATTTCAACCCTCGAGCCCCCCCGGGGGCCCGGTGTTGGGGACCGGCCCCGCCCAGTCGCGGGCTGCCGCCCCCTAAATTCAGTGGCGGTCTTGCCGCAGCCTCCTCTGCGTAGTAGCTCTTGAAACCTCGCACCGGAGCGCGGCTCGGCCACGCCGTCAAACCCCAACTTCCTGAAAGGTTGACCTCGGATCAGGTAGGAATACCCGCTGAACTTAA
>17a49b8dfe36659b32cdb98d4eaa2957
AACGCACCTTGCGCTCCTTGGTATTCCGAGGAGCATGCCTGTTTGAGTGTCTTGAAGTCATCAACCCCTCCCGTTTCGTGCGGGTGTGGGTTGGAGCTGGGGGCTTGCTGCCGAGAGGCGGCTCCCCTCAAATCCGTCGGTTGGGCCTGCGGGTCGGACTCGATTGGGCGTTGTACCATCCTCGCTCTAACGAGATGTTCCCCTTCTGTGCCCATCCTCGACCTGCCTTTTGGAGTGGCGGTCAAACCAAACTTTGAAATCTGACCTCAAATCAGGTAGGACTACCCGCTGAACTTAA
>17b950f28221b65d347520dcc4a3898e
AACGCACATTGCGCCCCCTGGTATTCCGGGGGGCATGCCTGTCCGAGCGTCATTACAACCCTCAAGCTCAGCTTGGTGTTGGGCCCCGCCGCCCCGGCGGGCCCTAAAGTCAGTGGCGGTGCCGTCCGGCTCCGAGCGTAGTAATTCTTCTCGCTCTGGAGGCCCGGTCGCGTGCCCGCCAGCAACCCCCAATTTTTTCAGGTTGACCTCGGATCAGGTAGGGATACCCGCTGAACTTAA
>17bcad641344a3e784df38983faf8b1a
AACGCATATTGCGCCCTCTGGTATTCCGGAGGGCATGCCTGTTCGAGCGTCATTACTACCTTCAAGCGCGGCTTGTGTGTTGAGCACCTGTTCATGGAAAGAACAGGCTTGAAATACAGTGACGATGGCGAGTTTGGAGCCCCAGCATATGGAACTTTGTAACAAGCTGCGGCGGCCCAACTCACTATTTTCTGTCAGTTGCTACATAATCTTGATTGACCTCGGATCAGGCAGGGATACCCGCTGAACTTAA
>17c62e7db24c7ffc47103b5405e25f52
GAACGCAACTTGCGCCTCTCTGAGGCATGTCTGTTTGAGTGCCGCATACTCTCTGCAGCAATGCGACATGACTGTCTGTCTGCGTCTCTGGATGCTGACTCGGTCTAAACAAAGCCAGATAGTGGCCTGTGTGGCTAGCCCGAGTGCTAAGCATTCTCTAGCTAGTTACACCGGTCATCACTAATCTCATCTTTGGCCTCAAATCAGGCAAGACTACCCGCTGAACTTAA
>17cea8188e1a5e25fa99693533745a45
AACGCACATTGCACCCTCTGGTATTCCAGGGGGTATGCCTGTTCGAGCGTCATTTCAACCCTCAAGCTCAGCTTGGTATTGGGTGTCACCTGGCAATGGTGCACCTTAAAATCAGTGGCAATGCCATCTGACTTCAAGCGTAGTAATTTTCTCGCTTTGGAGGTTTAGGTGTGTGCTTGCCATCAACCCCTAATTTTTCAAAGGTTGACCTCGGATCAGGTAGGGATACCCGCTGAACTTAA
>17d225cf943647ccbb970ac8ce5027fc
AACGCACCTTGCGCCCATTGGTATTCCGATGGGCATGCCTGTTTGAGTGTCTTGAAATCATCAAGCCCGTTCGGTTTCACCGCCGAGCGTGGTTTGGACTTGGGGGCTTGCCGCTTCGCCGCGGCTCCCCTTAAATGAATCGGTTTCGGGTCTCCGTGGGAGTAACCCCTTGGGCGTTGTATAACCCTCGCCGTCTGGGAACTCCTCGCGACGTTCGCGTCGTCGAAGGGCCTTGAAGGAACCTAGACCTGCTGTAGAGTGGCGGTCAATGTTAAATCGAGATCTGACCTCAAATCAGGTAGGACTACCCGCTGAACTTAA
>17e979cea32821258734cd8c44652599
AACGCACATTGCGCCCGCCAGTATTCTGGCGGGCATGCCTGTCTGAGCGTCATTTCAACCCTCAGGGCCCGTCCGCGGGACCTGGCGTTGGGGATCGGCCCGCCTCGCGCGGCGCCGGCCCCGAAATCTAGTGGCGGTCCCCCGCGATCTCCTCTGTGCAGTAGCGATACCTCGCAGCTGGATAGCGGTCGGGACCACGCCGTAAAACCCCAACTTCTCAAGGTTGACCTCAGATCAGGTAGGAATACCCGCTGAACTTAA
>17e9d639b6ffd484f61333d6466aeae4
AACGCACCTTGCGCCCTCTGGTATTCCGGAGGGCATGCCTGTTTGAGTGTCATGTAGACTCAATCCCTCGGGTTTCCGACGAGATTGGACTTGGGTGTTGCCGCTCTGCCGGCTCGCCTTAAAAGACTTAGCGGGATAGCACCGTAGTCGGCGTAATAAGTTTCGTCGGTGAAGGTTGTGATGACTGCTTACAATCGCCCTCGGGCAATTTTTGACTCTGACCTCAAATCAGGTAGGACTACCCGCTGAACTTAA
>17ea40a34a2f1c5dadee2bc2bec73904
AACGCACATTGCGCCCGCCAGTATTCTGGCGGGCATGCCTGTCCGAGCGTCATTTCAACCCTCGAACCCCTCCGGGGGGTCGGCGTTGGGGATCGGCCCTCCCTCTGCGGGGGCCGTCTCCGAAATACAGTGGCGGTCTCGCCGCAGCCTCTCCTGCGCAGTAGTTTGCACACTCGCATCGGGAGCGCGGCGCGTCCACAGCCGTTAAACACCCAAACTTTCTGAAATGTTGACCTCGGATCAGGTAGGAATACCCGCTGAACTTAA
>17ec320bb31d38163abd4779ebc1d22d
AACGCATATTGCACCCTCTGGTATTCCGGGGGGTACACCTGTTCGAGCGCCATTTTCGACCCTCAAGCATAGCTTGGTGTTGGGTGAAGTCCTTAAGGGGACCCACCCCTAACTCGTAGGCGGTCATCGCCCGCTTCCCTCAGCATAGCAGGCTCACGCACTTGCTCGGGGACGGGTGGTTTGACCCGCTCAATAAAAACCCTTTTCAAAGGTTTGGCCTCGGATCAGGTGGGGATACCCGCTGAACTTAA
>17fa77effc65da9181dc735b934151c1
AACGCATATTGCACCTTCTGGTATTCTGGGAGGTATGCCTGTTCGAGCGTCATTACAACCAACAAGCCTTTAAGCTTGGTGTTGGATGTCACTATAATATTAAGGTGCATCTCAAAATCAATAAGCAGTATTCTCAGCTTCGAGCGGTAGTAATATATCTCGCTTCTGTGCTTAGATAGTCTGCTAAATAATTAATTTATCGTGGTTTGACCTCGGATCAGGTAGGGATACCCGCTGAACTTAA
>17fb5d44d149df3b523802ba431f0ace
AACGCACATTGCGCCCTTTGGTATTCCGAAGGGCATGCCTGTTCGAGCGTCATTGAAAGCCATCAAGCACGGCTTGGTGTTGGGCGTTTGTTCTGCCGCTCCGGCGCGGAACTCGCCTCAAATCCATCGGCGGCACGCGATGTGGGCTTGCAGCACAGCAGATTGTGCCGTTGCAAGCGTCCACTGCGAGGCCTGCCGCAAGGCCTCTTTCTCTGGAATCGACCTCGGATCAGGTAGGGATACCCGCTGAACTTAA
>18084f4d4e1e516f12361625c02aa13e
AACGCACATTGCGCCCGTTGGCATTCCAACGGGCATGCCTGTTCGAGCGTCATTGGCTTCTCCAGCATTGCTGGGTGCTGGGCGAGTGGGGCGCCGCGCGCGTCCCTCGCCTCAAATGCATTGGCCGCCCGCCGTCCCGGGAAGGAGCGCAGCACAGTCCGCGCGCCTCGCCGGGGGGCGGTGTCCACAAGTGGCTTCTACGCTTGACCTCGGATCAGGTAGGGATACCCGCTGAACTTAA
>18092f7a96ae30512659865926c39bd7
AACGCACATTGCGCCCTGTGGTATTCCGCAGGGCATGCCTGTTCGAGCGTCATAATAACCAATCTAGCCCCGCTAGGTATTGGGCTCCGCGGTCTTTCGCGGGCCTCAAAATCCTACAGCAGCGCTACCGAGCCCTAAGCGTAGTAACTTTATCGCTAAAGGACCGGTGGATGTGTGCTGTATAATCTTCCACACAAGGTTTGACCTCGGATCAGGTAGGGATACCCGCTGAACTTAA
>1812b2d33deedba34755eebacd122119
AACGCACATTGCGCCCCTTGGTATTCCGGGGGGCATGCCTGTTCGAGCGTCACTTCAACCCTCAAGCTCTGCTTGGTGTTGGGCCCTGCCGGCGACGGCAGGCCTTAAAACCAGTGGCGGCGCCGCTGGGCCCTGAGCGTAGTAATACTCCTCGCTACTGGGCCCCAGCGGATGCCTGCCAGCAAACCCAACTTTCTATGGTTGACCTCGGATCAGGTAGGGATACCCGCTGAACTTAA
>1816d2a930a80833358c4e3be73a5845
AACGCACATTGCGCCCTCTGGCATTCCGGAGGGCACACCTGTCCGAGCGCCGTCGCAACACTGAGGCTCAGCCTTGCGTTGGCGGCCAGCTTCTGGAGACAGAAGCTGCCGCTCAAACTCGACGGCGCCGCGACCGGCGGAGACGAACGCACGAAAGCGAGAGTCGTCCCGGTCACGGCCGCCTTGTAGACCATCAAGCTTGGCCTCGGATCAGGTGGGGATACCCGCTGAACTTAA
>18172b83ca6d205c797c9e3d0f369c10
AACGCACATTGCGCCCTCTGGTATTCCAGAGGGCATGCCTGTTTGAGCGTCATTTCTCTCTCAAACCTTCGGGTTTGGTATTGAGTGATACTCTTAGTCGAACTAGGCGTTTGCTTGAAATGTATTGGCATGAGTGGTACTGGATAGTGCTATATGACTTTCAATGTATTAGGTTTATCCAACTCGTTGAATAGTTTAATGGTATATTTCTCGGTATTCTAGGCTCGGCCTTACAATATAACAAACAAGTTTGACCTCAAATCAGGTAGGATTACCCGCTGAACTTAA
>181af44836809479196453b0cc0e275b
AACGCACATCGCGCCCTTTGGCATTCCGAGGGGCATACCTGTTCGAGCGTCATTACACCACTCAAGCCTGGCTTGGTATTGGGCGACGGGGCTCCCCGCGCCTCAATTTCACCGGCTGGACCGTCCGCATCCCAGCGTCGTGGCTTCAAATTCGCTGGCGAGAAGGGCGGGCCGTGCCGTTAAAACCCCCATCGAAAGTTGACCTCGGATCAGGTAGGGATACCCGCTGAACTTAA
>18271ed848f424bce8565f44d7aba26f
AACGCATATGGCACCCTGTGGCACTTGTCACGGGGTATGCCTGTTTGAGAATCATTTTCATTTCGCTCTGCTCTTCACATTCATTTGTGAGGCAGGACATGGGTGTTCATCAGTGATTGCCTTGAATGCAGTGCACGATCGTGTCGTGACAAGGATGCGTGGCATTGTTTGTCGACGGGTCGCTTCTTTGGCGATGATCTCAAATCAGGCAGGATCACCCGCTGAACTTAA
>182e566c696f8f0b0e5f5d22d8afbd31
AACGCACATTGCGCCCTGTGGTATTCCGCAGGGCATGCCTGTTCGAGCGTCATTTCAACCCTCAAGCCCTGCTTGGTGTTGGGCCCTGCCCGTTGCGGCCGGCCCTAAAGTCAGTGGCGGCGCCGTCCGGCTCTAAGCGTAGTACATCTCTCGCTCTAGGGCCCCGCGGTGGCTTGCCAGCAACCCCAACTCCTATGGTTGACCTCGGATCAGGTAGGGATACCCGCTGAACTTAA
>183bd70636858654a9dfd564a83358a2
AACGCACATGGCGCCTTCCAGTATCCTGGGAGGCATGCCTGTCCGAGCGTCGTTTCAACCCTCGAGCCCCTGTGGCCCGGCGTTGGGGATCTGCCACGGCAGGCCCCTAAAACCAGTGGCGGACCCGAAGGGCCCTCTCCTTTGCGCAGTAGCATTCGCCTCGCATCGGGAGTCCTCGGCGTCCTGCCTCTAAACCCCCCACAAGCCCGCTTCGGCGGCACCAAGGTTGACCTCGGATCAGGTAGGAATACCCGCTGAACTTAA
>1840fe9948e9b26027e4cf42b3d7a9ba
AACGCACATTGCGCCTCCTGGTATTCCGGGAGGCATGCCTGTTCGAGCGTCATCAAACAAACCTCAAGCACTTTTGCTTGGTATTGGAGATGGAGGAAGCCGCAAGGTTCGCCTCCACTCCGAAATTCAACGGCAGAGAGCTCTCGGTGCGATTGCGTAGTAAGTAACTATTTCGCGGTCACCTGGAAGCCTTCTCGCCATAGAACCCCCATTTTTCTTAGTTTGACCTCGGATCAGGTAAGGATACCCGCTGAACTTAA
>184b5fe6533ef173e36d97c06397a06c
AACGCACATTGCGCCCGTTGGCATTCCAACGGGCATGCCTGTTCGAGCGTCATTTGGTACCCGCCAGCGCTGCTGGGTGTTGGGCGTCTTGTTCCGCCGCGTGCGCGAACTCGCCTCAAATGCATTGGCCGCCCGCCGTCCCGTGGGGGAGCGCAGCACAGCCCGCGCGCCCCATGGCCCGACGGCGGCGCCCATCCAAGTCGCCCCTTTTTTACGCTTGACCTCGGATCAGGTAGGGATACCCGCTGAACTTAA
>184c1a0db9e32fc7804791d3b7e1fd79
AACGCACATTGCGCCCCTTGGTATTCCATGGGGCATGCCTGTTCGAGCGTCATTTGTACCCTCAAGCTCTGCTTGGTGTTGGGTGTTTGTCCCGCTGCATGCGTGGACTCGCCTCAAAACAATTGGCAGCCGGCATATTAGTCCTGGAGCGCAGCACATTTTGCAATCCAGCCTAGAATGTTGGCAACCACAAGCCTAATTTTTTACGCTTGACCTCGGATCAGGTAGGGATACCCGCTGAACTTAA
>184ccd4dac42fe97b97d57f6769aeca9
AACGCACATTGCGCCCTTTGGTATTCCGAAGGGCATGCCTGTTCGAGCGTCATTATCAACCCTCAAGCCTGGCTTGTTGTTGGACCCGGAACCCTCGTCAGGGTTGATCGGTCTCAAAGACAATGACGGCGTCCGTGGGACCCTCGGTACAATGAGCTTTCTGAGCACGTACCGCAGTGGGCTGGCGGACCCGGTCCTCCTTTTTTCATTTCTAAGGTTGACCTCGGATCAGGTAGGAATACCCGCTGAACTTAA
>1854eb570c80138e3e04393adb74e4af
AACGCACATTGCGCCCCTTGGTATTCCGGGGGGCATGCCTGTTCGAGCGTCATTTCAACCCTCAAGCTCTGCTTGGTCTTGGGCCCTGCCGGCAACGGCTGGCCTTAAAATCAGTGGCGGTGCCATCGAGCTCTACGCGTAGTAATAAAACCCTCGCTTCTGAGTCTTGGTGGACGCTTGCCAGCAACCCCCAATTTTTTATGGTTGACCTCGGATCAGGTAGGGATACCCGCTGAACTTAA
>186650ea498c49267a41ac0ed4cc992c
AACGCACATTGCGCCCGTTAGTATTCTAGCGGGCATGCCTGTTCGAGCGTCATTTCAACCCTCAAGCTCTGCTTGGTGTTGGGGCTCTATAGTTGATATAGGCCCTGAAAATCAGTGGCGGGCTCGCTATAACTCCGAGCGTAGTACATACCTCGCTTAGGGCGTTTTAGTGGGATCCAGTCTCCCTTTATATACTCCAAAGGTTGACCTCGAATCAGGTAGGAATACCCGCTGAACTTAA
>18668bc91c0817102f36821aaed55ec8
AACGCATCTTGCGCTCCTTGGTATTCCGAGGAGCATGCCTGTTTGAGTGTCATTAATATCTCAACCATGCCAGATTTTTCTTTTGGTGTGGCTTGGATTTGGGTCGTGATGCAGGCTTTTGGGTCTGCTCACCTGAAATGAATAGGTGGTTGTTACCTGCATCTGGATGTGATAATTGTCTTGCATCTGATTGTGGTGTTTCCAATGCCTTTGAAATGATTTGTTTTTATGACTTGATCTCAAATCAGGTAGGACTACCCGCTGAACTTAA
>186b93f47b7434568d477ea7b02dd4fb
AACGCACATTGCGCCCGCCGGCATTCCGGCGGGCATGCCTGTTCGAGCGTCATTTCAACCCTCAGGCCACGCCTGGTGTTGGGTCCCCACCGCTCGGTGGGGCCCGAAAGTCAGCGGCGAGCGTCCCCTGGACCCGAGCGTAGTAGCATACGTCGCTTAGGGCGCCGGGAGCGGTTCCAGCCGTTAAACCCCCCATATTCTAAAGGTTGACCTCGGATCAGGTAGGAATACCCGCTGAACTTAA
>186e9ab33048ae7f31dfc035442b3647
AACGCACATTGCGCCCCTCGGTATCCCGGGGGGCATGCCTGTTCGAGCGTCATTTCTACCACTCAAGTTTAACTTGGTATTGGGCATCGTTATGAAAATTTTAACGTGCTTTAAATGTAGACGGCAACAATTCCCCAGCTTAGAGCGTAGCAGTAAAACATTTTCGCTTTAAAAGCTGCTGGGTCTTGTTTACCGCATAGTTTTTACTACAGTTTGACCTCGGATCAGGCAGGGATACCCGCTGAACTTAA
>18726829bfeb117c16f7f40d12f0b54b
TTGAACGCAAATTGCGCCTTTTGGTATTCCGAAAGGCATGCCTGTTTGAGTGTCATATAGACCTTCACCCGTACGGTTTCATGACTTTACGAGGTGCTTTGGGCCTTTGCCATCCGTGGCTGGCCTTAAATGTCTAAGTGGAACAGCGTGATAAGTCTTCGCTACCCCTCCACTCTAATATAACACCAAGCTCTGACCTCAAATCAGGTAGGACTACCCGCTGAACTTAA
>18743bdf6df883fb54e22d903255f2e0
AACGCACATTGCACCCTCAGGTCTTTTCCAGAGGGTATGCCTGTTTGAGTGTCGTTGACCCATCAATGCAGACAATTTGTTTTTCTGTACTTGGATGTTGAAGGCTGCCGGCGTCATGGCCAGCTCCTTTTAAATTCATTAGCGGGACTTTGAAGACTCGGCTTCAGTTTGATAATGCATCTATGCCGTCGCCGAAGAACGTTTTGTCTGGCTTATAGCTGTCCCTTTGGGGACTGTCTCTTTACGAGGCACAACGCAATCAACTCTTGACCTCAAATCAGGTAGGACTACCCGCTGAACTTAA
>18750ddc7794ea2dc0964ef4106039a3
AACGCACATTGCGCCCTTTGGTATTCCTTAGGGCATGCCTGTTCGAGCGTCATCTAAACCCTCAAGCACTGCTTGGTGTTGGGCGCTTGTCCCGCCTCGGGCGCGGACTCGCCTCAAAAGCATTGGCGGCCTGTGTAGTTGGCTTCGAGCGCAGCAGACTCGCGCCTCGCGAACCACTGGCACGGGCGTCCATCGAGACGACCCCCAAAGTTTGACCTCGGATCAGGTAGGGATACCCGCTGAACTTAA
>18779ae531c7ab37b32f6a92cd8a09bd
AACGCACATTGCGCCCTTTGGTATTCCGAAGGGCATGCCTGTTCGAGCGTCATTATCACAGCTCAAACCCTGGGTTTGGTGTTGGACCAACGTTGGGGCGACCAACTGGTCTCAAAGACAATGACGGCGTCCGTGGGACCCTCAGTGCAACGAGCTTTCATAAGCACGCACTGAGTTGCAAGGACCCTCCGGGCCGGTCTACTTTTACATCTTCTGAAAGTTGACCTCGGATCAGGTAGGAATACCCGCTGAACTTAA
>187ec2783b67fcd33fd8e329029fc19e
AACGCACATTGCGCCCCTTGGTATTCCGGGGGGCATGCCTGTTCGAGCGTCATTTATACCAATCTAGCCTGGCTAGGTGTTGGGCTCCGCCACCGGGCGGGCCTTAAAACTAGTGGCGGTGCTCTCAAGCTCTACGCGTAGTAATCTTCTCGCTATAGGGTCTTGGGAGATGCTGGCCAGCAATCCTAAATTTTTCTAGGTTGACCTCGGATCAGGTAGGGATACCCGCTGAACTTAA
>18803c99176fbfdf8f18c5a6d4930a10
AACGCATATTGCGCCCCTTGGTATTCCGGGGGGCACACCTGTTCGAGCGCCATTTCGACCCTCAAGCATAGCTTGGTGTTGGGTATGGTCCCGGGGGACCTACCCGTAACTCGTAGGCGGCCACCGCCCGCGCCCCCAGCGTAGCAAGCTCACGCGTTCGCTCGGGGACGGCGCGTCTGGCCCGCAAGGCAAAACCCAAACCCTTCTCAAGGTTTGGCCTCGGATCAGGTGGGGATACCCGCTGAACTTAA
>189820190f6b37fd9851329b913172f8
AACGCACATTGCGCCCCTTGGTATTCCGGGGGGCACACCTGTTCGAGCGCCATTTTCACCATCGAGCCCTGCTCGGAGATGGGCTTCGTCCTCGCGGACGGGCCCGAAACCCGTGGGCGCCTTTGTCCGGCCCTGAGCGTAGCAAGAGAAATCCCTCGCTCGGTGGACGGTATGGCGGCTGCCCCGATCATTTTTCATAAGATTGGCCTCGGATCAGGTGGGGATACCCGCTGAACTTAA
>189bad3ddc724a5264c0db17a771fc72
AACGCATATTGCGCCCTTTGGTATTCCGAAGGGCATGCCTGTTCGAGCGTCATTATCACAGTCTCAAGCGTGGCTTGTTGTTGGGCCCGTTGTCACTTGGTGACAGGCCCGAAAGACAATGACCGGTGTAACAGACTCCAGATGCAACGAGCTTATTACAGCAGGCATCCGGCAAGTTGTGTGACCCGGTTTTCACCCTTTCTTTTTCCAGGTTGACCTCGGATCAGGTAGGAATACCCGCTGAACTTAA
>189bcb25471b09fcd6ae380e23dd04ca
CATCGAATCTTTGAACGCACATTGCGCCCTTTGGTATTCCGAAGGGCATGCCTGTTTGAGTGTCATATAGACTCACCTACTCGGGTTTCCGAACTAGGTGCTTTGGACGTTTGCCGCCTTCTGGCTCGTCTTAAATGTCTAAGTGGAATGCGTAATAAGTTTTCGCTCCCTCCACTCTAATTACACTTTAGCTCTGACCTCAAATCAGGTAGGACTACCCGCTGAACTTAAGCATATC
>189c7bd34e33b9aad497e0533f95503c
AACGCACATTGCGCCCCTTGGTATTCCGAGGGGCATGCCCGTTCGAGCGTCATTATACCCCTCAAGCCTAGCTTGGTGTTGGGGCCTGCTGTTACCGGCAGCCCTTAAAACCAGTGGCGGTGCCATCTGGCTCTAAGCGTAGTAATACCTCTCGCTACAGGGTCCTGGTGGATGCTTGCCATCAACCCCTAATTCTCCATGGTTGACCTCGGATCGGGTAGGGATACCCGCTGAACTTAA
>18a34e0d306d6e363b15d3577efd330e
AACGCACATTGCGCCCTTTGGCATTCCGAAGGGTATGCCCGTTCGAGCGTCATTAAACCCACTCAAGCCTAGCTTGGTATTGGGCGCCGGGGACCCCCCGCGCCTCCATTTCGCCGGCTGGCCGTCGTTTGACTTAGCGTTGTGACACATGTCGCTAACGACGAAGACGGACCGCGCCGTGAAAATCTCTCTTGAATGTCACCCAACATTCAGTAAAGGTTGACCTCGGATCGGGTAGGAATACCCGCTGAACTTAA
>18aa19697088d9ebcfe690971ae263f9
AACGCACATTGCGCCCGCCAGTATTCTGGCGGGCATGCCTGTCCGAGCGTCATTTCAACCCTCGAGCCCCTCCGGGGGGTCGGCGTTGGGGATCGGCCCTCCCTCGCGGGGGCCGGCCCCGAAATCCAGTGGCGGTCTCGCCGCAGCCTCCCCTGCGCAGTAGTTTGCACAACTCGCACCGGGAGCGCGGCGGGCCCATGCCGTGAAACCACCCAACCTTCTGAAATGTTGACCTCGGATCAGGTAGGAATACCCGCTGAACTTAA
>18bc4fe00d6cd2c7db87cf0aaa2d6de1
AACGCACATTGCGCCCGCCAGTACTCTGGCGGGCATGCCTGTTCGAGCGTCATTTCAACCCTCAAGCCCTGCTTGGTGTTGGGGTCCTACGGCTGCCGTAGGCCCTGAAAGCTAGTGGCGGGCTCGCTATAACTCCGAGCGTAGTAGTAAAATATCTCGCTAGGGAGGTGTCGCGGGTTCCGGCCGTGAAAGCCCATCTTTTACACAAGGTTGACCTCGGATCAGGTAGGAATACCCGCTGAACTTAA
>18c265cd4623310a3cf054e23fea111e
AACGCACATTGCGCCCCTTGGTATTCCATGGGGCATGCCTGTTCGAGCGTCATTTGTACATTCAAGCCTTGCTTGGTGTTGGGCGTCTTGTCCTGCTTTTTGCGCATGGACTCGCCTTAAATCCATTGGCAGTCGGCAATCTGGCGTGGGAGCGCAGCACATTTTGCGCTCCTCCCCGTGTATTGCGGCGTCCATGAAGCCTATATTCTAGCGCTTGACCTCGGATCAGGTAGGGATACCCGCTGAACTTAA
>18c50a3a420d83e5c9710198aec56851
AACGCACATTGCGCCCCTTGGTATTCCATGGGGCATGCCTGTTCGAGCGTCATTTGTACCCTCAAGCTCTGCTTGGTGCTGGGTGTTTGTTGGCTCTTTGTAGCCCAACTCGCCTTAAATACATTGGCAGCCGGCGTATTGGCTATAAGCGCAGCACATTTTGCGCGTATACCAATCACTTCAGCGTCCAAGAAGCCTTTAACTATCACTTTTGACCTCGGATCAGGTAGGGATACCCGCTGAACTTAA
>18c5b159b7ffc4282398e2bf467c5b67
AACGCACATTGCGCCCGCCAGTATTCTGGCGGGCATGCCTGTCCGAGCGTCATTTCAACCATCAAGCCCCCGGCTTGTGTTGGGGACCTGCGGCACACCCGCAGGCCCTGAAAACCAGTGGCGGGCTCGCTGTCCACACCGAGCGTAGTAGCATATCTTTGTCTCGCTCAGGGCGTGCGGCGGGTTCCGGCCGTGAAACCCACCTTCTCGAAGGTACCCAAAGGTTGACCTCGGATCAGGTAGGAAGACCCGCTGAACTTAA
>18c8feaa473343d700fa858167a8d872
AACGCATATGGCACCTCTTGGTTCCTACTAAGAGGTATGCCTGTTTGAGAATCATTTATCCCTTTTGATCCATTGGATCACGCATCCACTTTGGTTGTTGATCCCAGTTGGTCAAGACATGGACCTTCATCACTGATCGTCTTGAATACAGGCACGGGTTGTTCGTGAGAGTGGAAGCTAATTCTGTTGATCGACCAATCCGCTCATATACCCCAGTGATCTCAAATCAGGCAAGACTACCCGCTGAACTTAA
>18d0b3dbb7e29ce74e326a2b4387373a
AACGCACATTGCGCCCATTAGTATTCTAGTGGGCATGCCTATTCGAGCGTCATTTCGACCCCTAAGCCCTTGTTGCTTAGTGTTGGGAATCTACGGCGTAGTTCCTTAAAGTTAGTGGCGGAGTTAGGGTACACTCTCAGCGTAGTAATATCTCTCGCTCGTGTGGTGGCCTTGGCTGCTAGCCGTTAAAACCCCTATATTTTTTAGTGGTTGACCTCGAATTAGGTAAGAATACCCGCTGAACTTAA
>18d164d5cbb2052ab2aa3ee54fae33fa
AACGCACATTGCGCCCGCTGGTACTCCGGCGGGCACGCCTGTCCGAGCGTCATTTCAACCCTCGGGCCCCCCCTTCCAGAAGGGGCGGGCCCGGTGTTGGGGCCCGGCCGCCCCCTCCGGCGGCCGTCCCCTAAACGCAGTGGCGGTCACGCCGCAACTCCCTTGCGTAGTAAAACACCTCGCACCGGATAGCGACGCGGTCCACGCCGTAAAACCCCCAACTTTCAATGGTTGACCTCGGATCAGGTGGGAATACCCGCTGAACTTAA
>18d48aa24083d9f476581cb29aed46b6
AACGCATATTGCGCCCTTTGGTATTCCGAAGGGCATGCCTGTTCGAGCGTCATTATCAACCATCAAGCTAAGCTTGTCGTTGGACCCTTTGTCGCCTGGCGACAGGTCCGAAAGATAATGAACGGTGTCATGGCGACCTTATATGCAACGAGCTTGTAAATAGCACGCATTTGGTGGTCGTCTGGCCCGATCGTCACCTTTTATTTTTCTCTAGGTTGACCTCGGATCAGGTAGGAATACCCGCTGAACTTAA
>18d4a4846337f8bde03652a9a9c1ac1b
ATCGAATCTTTGAACGCACATTGCGCCTCCCCCAGGGGGGCATGCCTGTCTGAGCGTCATTTAAACCAAATGGACCCGATTGGGTTCGTGTTGGGCCTCGCCCCTGAGGGGGCGTCGCCTCGAGGCCATCGGTCTAACGAGCGGACGAGTTCCTTTAGGACGGACCGCTCGATGACCCACATTAATCACTGATTTGACCTCAGATCAGGTAGGGACACCGCCTGAACTTAAGCATAT
>18d51f5246e8f22cb82ad04984c249a5
AACGCACATTGCACCCTTTGGTATTCCGAAGGGTATGCCTGTTCGAGCGTCATTTAAACTCTCAAGCTATGCTTGGTCTTGAAGGATGTTGTTCTGGACGGCACCTTCGCAACCGGTCGGCTTGATCATCTCATCATCAGACGTAGCAATGTCATCGTTTGGATTTTGGATGGTCGAGGCCGTATAAAATCTTACTCACAAGTTTGACCTCGGATCAGGTAGGGATACCCGCTGAACTTAA
>18de3be3e0b3e2a808fce3cb9d30f3ec
AACGCACATTGCACCCTCTGGTATTCCGGGGGGTATGCCTGTTCGAGCGTCATTGCAACCCTCAAGCGCTGCTTGGTATTGGATGTCACTGTTGCAGTGCATCTCAAAGTTATTGGTGGCAGCATTCAGCTTCTGGTGTAGTAAATTTCTCGCCATGGAGCTGATGTGTGACTGCCAGAACCCCTAATGTATTAAAAGGTTGACCTCGGATCAGGTAGGGATACCCGCTGAACTTAA
>18e0deec1e505ff85f8df3b469ddf950
AACGCACATTGCGCCCCTTGGTATTCCATGGGGCATGCCTGTTCGAGCGTCATTTGTACCCTCAAGCTCTGCTTGGTGTTGGGTGTTTGTCCCGCCTCCGCGCGTGGACTCGCCTTAAAGTGATTGGCAGCCGGAATAATTCTGGGGAACGCAGCACAACTGCAGCCTCCACGTTAGACTGAGCGTCCACAAGCCTTTTTTCAACGTTTGACCTCGGATCAGGTAGGGATACCCGCTGAACTTAA
>18eb05ce2cfd9982ae114cf90dd6cc1e
AACGCATATTGCACCCTCTGGTATTCCGGGGGGTACACCTGTTCGAGCGCCATTTCGAACCCTCAAGTTTAACTTGGTGTTGGGTGAAGTCCCTTAGGGGGGACCCACCCTTAACTTGTAGGCGGTCATCGCTATTTACCTTCAGCGTAGCAGGCTAACGCACTCGCTCAAGGTTAGGCGGTTTGACTCGCTAAATAAAAACCTATTTTAAAGGTTTGGCCTCGAATCAGGTGGGGATACCCGCTGAACTTAA
>18ebac6a07ecfb8708a1963712c0d33d
AACGCACATTGCACCCTCTGGTATTCCGGGGGGTATGCCTGTTCGAGCGTCATTGCAACCCTCAAGCACTGCTTGGTATTGGATGTCACTGTTATAGTGCATCTCAAAGTTATTAGTGGCAGCATTATGCTTCTTGTGTAGTAAATTTCTCGCTATGGAGTTGATGTCTGACTGCTAGAACCCCAATATATTAAAGGTTGACCTCGGATCAGGTAGGGATACCCGCTGAACTTAA
>18f14aaedea011f067070f2f94a4e261
AACGCACATTGCGCCCTTTGGTATTCCGAGGGGCACGCCTGTTCGAGCGTCATTTAAACCATCAAGCCCTGCTTGGTCTTGGACGCGGTCAAGTGACCCGTCCGTAACCCGTTGGCGGTGCAGTCCGGCTTCAAGCGTAGCAAGAAATCCGCTTTAGGAGTCCGTGGCGGCGTCTGCCAGGAAACACTACCTAACGTTTGACCTCGGATCAGGTGAGGATACCCGCTGAACTTAA
>1901480098eac74ff357dd5d21941c8d
AACGCACCTTGCACCCTCTGGTATTCCGGAGGGTATGCCTGTCTGAGTGTCATGTAGACTCAACCTTTCGGGTTCTACCCGGCTGGTTGGATTTGGGCGTTGCCTATTGCTGGCTCGCCTTAAAAGCGTTAGTGGTGTGATGGTTGGCCTGGCGTAATACGTTTCGTCGAGTTGACCTGTAGCACTGCTCATAACACCCATACTTGTAACTCTGGCCTCAGATCAGGTAGGACTACCCGCTGAACTTAA
>19098bb89c247fedcfd1a1af2f591ea7
AACGCACATTGCGCCCTTTGGTATTCCGAAGGGCATGCCTGTTCGAGCGTCATTTAAACTCTCAAGCTTTGCTTGGTTTTGAAGATTGACTTAAAGTCATCTTTCCAACAAGTTGTGCAAGATAAATCAAACTTCAAGCGTAGCAATGTTATCGTTTAGTTGTTAGATTTCCCTTTGCCAATTGATTTTTTCAATTCTAAAGTTTGACCTCGGATCAGGTAGGGATACCCGCTGAACTTAA
>190c38b6ec15ff452e500bb4d60beece
AACGCACATTGCGCCCTTTGGTAGCCCAAAGGGCATATCTGTTCGAGTGTCATTTACCTCTTCAAGCTCTGCTTGGTGTTGGGTGCTTGCCTAGCTAGGCTCACCTTAAAGAGATGAGTGCTTGCGAGGCCCGTAAGTAGCGGAGTAGAACCTGCTTCCTAGGGGCTGTTTGGGGCACTGTAAACTTACTTTCACCTTTTGACCTCGGATCAGATAGGGATACCCGCTGAACTTAA
>190d3fd83272c3d0ff6b722fac62bb70
AACGCACATTGCGCCCCCTGGTATTCCGGGGGGCACACCTGTCCGAGCGCCATTTCAACCCTCAAGCTTCGCTTGGTGATGGGGACCGCCCGAGGGCGGCCCCGAAACATGTGGGCGCCGACGACCGGCCCTGAGCGTAGCAAAACCCTCGCTCGGGACCCCGGTCGGCGGCCGCCCGGATTCAAACTCACAAGGTTGGCCTCGGATCAGGTGGGGATACCCGCTGAACTTAA
>19112ba3f41e1a3a0d984f58b549d491
AACGCACATTGCGCCCCTCGGTATTCCTTGGGGCATGCCTGTTCGAGCGTCATTTACACCCTCAAGCTCTGCTTGGTGTTGGGCGTCTGTCCCGCCTCCGCGCGCGGACTCGCCTCAAAGCAATTGGCGGCTGGTACTGTGGCCTGGCGTGCAGCAGAATTGCGCGCCTTGCCCTGCGGTGCGGCTCCCAGAAGCGAAATCTCACTCTTTTGACCTCGAATCAGGTAGGGATACCCGCTGAACTTAA
>1915a1ea33d51b91dd67dd5d15941696
AACGCATCTTGCGCTCCTTGGTATTCTGAGGAGCATGCCTGTTTGAGAGTCATTAAATTCTCAACTACACTGCCTCTTGATCAGTGTGGCTTGGATTTGGGGGTTATTGTGGGCTTTATCAAGTCTGCTCCTCTGAAATTAATTAGCAGTGCCTTGGTGGAACTGTCTACAGATGTGATAATTATCTGCATCATAGACAACTTCTGAAATGCTGCTTTCTAAACCTTACTTTGTATTGACAATGTTGACCTCAAATCAGGTAGGACCTACCCGCTGAACTTAA
>1916e2fd86ebc02a15931b09ea8eb334
AACGCACATTGCGCCCTGTGGTATTCCGCGGGGCATGCCTGTTCGAGCGTCATTATGACCACTCACGCCTGGCGTGGTGTTGGGGCACGCGGTTCCGCGGCCCTCAAATCCAGTGGCGGCGCCGGTTGGCTCTAAGCGCAGTACAACTTCTCGCTTGAGGGTCCGCCCGGTGGCTCGCCAGAACCCCCCAACTTCTCAAGGTTGACCTCGGATCAGGTAGGGATACCCGCTGAACTTAA
>191b958c58537267d9b422757f4efb94
AACGCACATTGCGCCCGTTAGCATTCTAGCGGGCATGCCTGTCCGAGCGTCATTTCAACCCTCAGGACCCCCCTTTGCGGGGTGGGACCTGGCGTTGGGGATCGGCCCCGCCACGTGCGGCGCCGTCCCCGAAAACCAGTGGCGGTCTCGCTGCAGCCTCCCTTGCGTAGTAGTACAACCTCGCACCGGAGCGCGGCGCGGCCACGCCGTAAAACCCCCGACTTTCTGAACGTTGACCTCGGATCAGGTAGGAATACCCGCTGAACTTAA
>191c05e69f0bec84b258028d3389d6d6
AACGCACATTGCGCCCTCTGGCATTCCGGGGGGCATGCCCGTTCGAGCGTCATTAACACCCATCAAGCCTGGCTTGGTCTTGGGCGTCGGGACCTCCCCGCGCCCCGATTTCGCCGGCTGGACGACCCCGATCTCAAGCGTTGTGATGAATCTCGCTGGAGGGATGGGCGGCCATGCCGTTAACCTCGTAATCAAAGTTGACCTCGGATCGGGTAGGAATACCCGCTGAACTTAA
>19229cdf57ad2a29f42997647e84ab01
AACGCACATTGCGCCCCCTGGCATTCCGGGGGGCATGCCCGTTCGAGCGTCATTTCAAACCCTCAAGCACCGCTTGGCCATGGGCGCCCACGCCCCCCGCACGCCGGGGGGCGCGCCCCAAAGACCTCGGCGGTGGCACCGAGCCTCTGAGCGCAGTAGAAACACCCCGCTCACCGAGGCCCGGCGTCGCCCGCCCCCAGCACCCCCACACCTTCAAGGTTGACCTCGGATCGGGTAGGGATACCCGCTGAACTTAA
>192baa7c1f066f7cee6ee3aad7781731
GTGAATCATCGAATCTTTGAACGCACATTGCGCCTCTCTTTCGAGAGGCATGCCTGTCTGAGCGTCATTTAAATCAAATGAGACTATTGGTCTCGTATTGGGCGTCGCCTCTGGGCGTAGCCTCGATGCCATCGGTTTAATGAGTGGGCGAGTTCCTCTAGGGCGGACCACTCGTGGCCTGACGACTTCTGACTTGACCTCAGATCAGGTAGGACTACCGCCTGAACTTAAGCATATCAATA
>192c805f782f0f7312440a140083e588
AACGCACCTTGCACCCTTTGGTATTCCGAAGGGTACACCCGTTTGAGTATCATTGTAACCTCATCACATCAGCATTTTGTTGGTGTCATGGACTTGGATGCTGCCGTGTTATGACGGCTCATCTGAAATATCTGAGTACATCCTGATTTGTGATGTGTTCGGTGTGATAAATCTTCACCGAGTCGACCTCTGGTCACACTCACTCGACATGGCTCTGTGCTTCCAACGGTCTCCCATGTGAGACAGCTTTTGACAATTTGATCTCAAATCGGGTGGGACTACCCGCTGAACTTAA
>192eaa8930a42d590a5f547f7e725a24
AACGCACATTGCGCCCGCCAGTATTCTGGCGGGCATGCCTGTTCGAGCGTCATTTCAACCCTCGAGCCCCTCCGGGGGCCCGGCGTTGGGGACCGGCCCCGCCCTTCGCGGCTGCGGGCGCCGCCCCCGAAATGCAGTGGCGGTCTCGTCGCAGCCTCCCATGCGCAGTAGCTTTGCTAATACGCTTCGCAGAGGGAGTGCGGCGCGGCCACGCCGTAAAACAACCCAAACTTCTGAAAGGTTGACCTCGGATCAGGTAGGAATACCCGCTGAACTTAA
>1930332a5b22865f3ef4942ab6e44029
AACGCACATTGCGCCCATCAGTATTCTGTTGGGCATGCCTGTTCGAGCGTCATTTCCACCCTCAAGCCCTAGCTGCTTGGTGTTGGGGTGCTCTACAGCTTGCTGTAGGCCCCGAAAATCAGTGGCGGTCTCGCTGGGACCCCGAGCGTAGTAGATTTCTCTCGCTTAGGGGCGTCTGGTGGGTTTCTAGCCGTTAAAACCCTTATATTTAAAAGGTTGACCTCGGATCAGGTAGGAATACCCGCTGAACTTAA
>194421ab14f1a44ddcc915e2420a36a1
AACGCACCTTGCGCCCTTTGGTATTCCGATGGGCATGCCCGTTCGAGTGTCTTGAAAACCTCACCCCTCCGGATTTTGTCGTCCGGTGCGCGGTGGATGTGGGGGCCTGCTGCCGTCGAGGCGGCTCCCCCGAAATGCATCGGTCGGGCCCGCAGCGGCTTTGCCCCTGGCGTTGTAATGCAACCGCCTCCGTGGGTGCCGTCTCAGAGCCCGTCCCCGACCGCCGGTTGCGTCGGCGGCCAACGATTCAACTTCTGACCTCGAATCGGGTAGGACTACCCGCTGAACTTAA
>194a07f2a9c4415ed5de82968bc634a8
AACGCACATTGCGCCCGCCAGTATTCTGGCGGGCATGCCTGTTCGAGCGTCATTTCAACCCTCAAGCCCCCGCTTGGTGTTGGGTGCCGGCGCCGGCGCCTGCGAGTTCTCTCGCAGCAGCGCCCGCCGCCCCCGAAATTGATTGGCGGTCTCGTCGCGACCTCCCTTGCGTAGTAACATACCACCTCGCATGGCGGAGCGCGGCGCGGCCACGCCGTAAAACAACCCAATTTCTCAAGAGTTGACCTCGGATCAGGTAGGAATACCCGCTGAACTTAA
>194b1c2b168d414875536b07ee257cd1
AACGCACATGGCGCCTTCTAGTATCCTGGAAGGCATGCCTGTCCGAGCGTCGTTTCAACCCTCGGTGCCCGTCCTCACAGGCGGGCGACCGGTGTTGGGGTTCCACGCCTGGCGTGGTCCCTTAAAATCAGTGGCGGACCCGTGGTGGCCCTTCCCCTGCGTAGTAACTAACGCCTCGCATCGGGAGCACCTGGGACGAATTCCAGCCGTTAAACCCCCCACAAGCCCGCCCCGCGCGGCACATGGTTGACCTCGGATCAGGTAGGAATACCCGCTGAACTTAA
>194ce099f2fdaed2927e61d5d6636cbd
AACGCACATTGCGCCCGCTAGCACTCTAGCGGGCATGCCTGTCCGAGCGTCATTTCAACCCTCAGACCCCCTTCGGGGGGACTGGCGTTGGGGATCGGCCCGCCATAGCGCGGTGCCGTCCCCTAAATACAGTGGCGGTCTCGCTGCAGCCTCCCCTGCGTAGTAGCACACCTCGCATCGGAGAGCGGCGCGGCCACGCCGTGAAACCCCCAACTTCTGAACGTTGACCTCGGATCAGGTAGGAATACCCGCTGAACTTAA
>194d10c17337deb72a841fc81eecc823
AACGCACATTGCGCCCTTTGGTATTCCGAAGGGCATGCCTGTTCGAGCGTCATTATCACCCCTCAAGCCCCTGGCTTGGTGTTGGACGGTTTGGTGGAGGCCCCCTCGCGGGGCCACCGCCCCTCCCAAAGACAATGACGGCGGCCTCGTTGGACCCCCGGTACACTGAGTTCTTCACGGGACACGTATCGGACACATGGGTTTACGGGACACGGTCTGCCTCCCCTCAGGGAGAATCTTTCTAAGGTTGACCTCGGATCAGGTAGGGATACCCGCTGAACTTAA
>1950d21354dad39785e8bd08a55b9855
AACGCACATTGCGCCCGCCAGTATTCTGGCGGGCATGCCTGTCTGAGCGTCATTTCAACCCTCAAGCAACTTCTGCTTGGTGTTGGGGATCGGCCGTCAAACGCCGCCCCCGAAATCTATTGGCGATCTCGCTGTAGCTTCCTATGCGTAGTAGTAACATCTCGCATCTGGAGAGCGGCGCGGTCATGCCGTAAAACACCCAACTTCTCAGGTTGACCTCAGATCAGGTAGGAATACCCGCTGAACTTAA
>195e9317010361a7f908e5fdc4922cba
AACGCACCTTGCGCTCCTTGGTATTCCGAGGAGCATGCCTGTTTGAGTGTCATTAATATATATATCAACCTCTCTTGTTGAGTGGTTTGGATGTGGGGGGTTTGCTGGCCTGTTCAGCTCCTCTGAAATACATTAGCAGAACAACCTGTTTCATTGGTGTGATAACTATCTACACTATTGAATGTGAGGTGTGGTTCAGCCATCTAACAGTCCTTGGACAATTTATCATTAATGTGACCTCAAATCAGGTAGGACTACCCGCTGAACTTAA
>196e04312b1cc642f97953bf4185cc33
AACGCATATTGCGCCCTTTGGTATTCCGGAGGGCATGCCTGTCCGAGCGTCATTACTACCTTCAAGCATGGCTTGTGTGTTGAGCATTTGTTCTTTAATGGACAGGCTTGAAATGCAGTGGCAATGCTGTATCTGGATGCCCGAGCGTATAGGGGCTTTGTCACCTGCTCTGTTGGCCCCAGCTAGCATTTCGCCCTAAATTTAGTTTTCATTTGAACTGACCTCGGATCAGGCAAGAGTACCCGCTGAACTTAA
>19732e33f54be1586090d845efecc3d0
AACGCACATTGCGCCCTCTGGTATTCCAGAGGGCATGCCTGTTCGAGCGTCATTACATCCCTCAAGCTTTGCTTGGTATTGGGTGTCACCTAGCATGGTGTACCTAAAATTCAGTGGCAGTACCACTAGTCTCAAGTGTAGTAATATTTCTCACTTTCGGGTTTGGTGTTATGCTTGCCAGTAAGCCCTAATTTATCAAAGGTTGACCTCGGATCAGGTAGGGATACCCGCTGAACTTAA
>197687d672538904c052e58703448182
AACGCATATTGCGCCCCTTGGCATTCCGGGGGGCACACCTGTTCGAGCGCCATTTCAACCCTCAAGCATAGCTTGGTGTTGGGTAAGGTCCTAAAAAGGGGGACCAACCCGTAACTTGTAGGCGGCCACCGCCCGTACTCCCAGCGTAGCAGGCTAAACGCAATCGCTCGGGGACGGGTTAGTTGTAGCATGTCCACTAAAAATTTCCAAAGGTTTGGCCTCGGATCAGGTGGGGATACCCGCTGAACTTAA
>1979362609d0d38ee304b6b0f658b97d
AACGCACCTTGCACCCTTTGGTATTCCGAAGGGTATGCTCGTTTGAGTGTCATTGTAATCTCACACTACTTACTCTTGTTGGAGTAGGGAGCGGTGGACTTGGATGTTGCGGCATTACTGTGGCTCATCTTAAATGGAGTAGTGCAACTCTTGGTTGGACATAGAACAGCGTGATAAGTATCTTTGCTGGCTCCTTACTCGTAAGAGGGAGGGTGTCCGATCGGGAGCTCTGTGCTTCAAACTACACTGTCTTTGGGCATTATTTGACAACTTGACCTCAAATCGAGTAGGACTACCCGCTGAACTTAA
>1984caef6a9c3d571f9c2955ba33135a
AACGCACATTGCACCTTCTGGTATTCCGGGAGGTATGCCTGTTCGAGCGTCATTGCAACCATCAAGCTTAAGCTTGGTATTGGATGCCACCCATTTGGTGCATCTCAAAATTAGTGGCGGTGCCATTTAGCTTCAAGTGTAGTAAATTTATCGCTTTGGAGCTTGTGTGGTACCTGCTAGAACCCCTAATTTATCAAGGTTTGACCTCGGATCAGGTAGGGATACCCGCTGAACTTAA
>1985f292f92052b384d6799394409262
AACGCACATTGCGCCCCCTGGTATTCCGGGGGGCATGCCTGTCCGAGCGTCATTACTGCCCATCAAGCCCGGCTTGTGTGTTGGGTCGACGTCCCCTCCCTCGCGGGGGGACGGACCCGAAAGGCAGTGGCGGTGCCGCGCCGGTGCTTCGAGCGTATGGGGCTTTGTCACCCGCTCCGGAGGCCTGGCCGGCGCCCGTCGTCCCCACACTATTTTTCTCGGTGGACCTCGGATCAGGTAGGGATACCCGCTGAACTTAA
>19872864565d0354779144220e204cb4
AACGCATATGGCACCTGCCAGCCCTGCTGGAAGGTATGCCTGTTTGAGAATCACAACATCACTCTGATTCGATTGCATCCACGTGCAGTCTGTCGACATGGGCCTTCAGCACTGATCGCCTCGAATTGCTCGCGATCGTCGTGGTAGACAGGGGTTGGCAGCGATGCCATCCAGTGTTGTCGACGATCAACCCGTGCTCGTGATCTCAAATCAGGCAAGACTACCCGCTGAACTTAA
>198f4d50bca48b7deee144d778446650
AACGCACATTGCACCTCTTGGTAATCCTTGAGGTATACTTGTTCGAGCGCCGTTTATGTTCTAAGGCTTTGCCTTGCGTTGATGTTTATTCTGATTAAAGAATTCATCCAAACATATTGCGCACCTACTTATGGTCATTAACCGCAGTGAAATGCGTTTTTTTGATCACTAAAGTTGGGTTGCCTTGTTTTTTATACCAAAACATGGCCTCGGATCAAGTAGGGATACCCGCTGAACTTAA
>1991d07402131012cb8a0f2715d9357d
AACGCACCTTGCGCTCCTTGGTATTCCGAGGAGCATGCCTGTTTGAGTGTCTTGAAGTCATCAACCCCTCCCCGTTTCGTGCGGAGAGAAGGTTGGATTCTGGGGGCCTGCCGCCGTCGAGGCGGCTCCCCTCAAACGCGTCGGTTGGGCCTGCGGGTCGAACTCGGTTGGGCGTTGTACCATCCTCGCTCTGGTCCCGAGACGTTCCCCTTTGTTGAGCCCTTCCCGGACCACCTCTGGAGCGGTGGTCAAAGTTTGAACTTTGAAATCTGACCTCAAATCAGGTAGGACTACCCGCTGAACTTAA
>199d852858c19ee33092b165213b3c29
AACGCACATTGCGCCCGCCAGCATTCTGGCGGGCATGCCTGTTCGAGCGTCATCTCAACCCTCGGGCCCCAGAGGCCCGGCGTTGGGGACCGGCCCGCCCCGCGCGGCGCCGGCCCCGAAATGGAGTGGCGGTCTCGCCGCGGCCTCCCCTGCGCAGTACCATAACCTCGCACCGGAGCGCGGCGCGGCCACGCCGTGAAACCCCCAACTCTCTAAGTTGACCTCGGATCAGGTAGGAATACCCGCTGAACTTAA
>19a45763c80731378792dffea21e0eb4
AACGCACATTGCGCCCGCTAGTATTCTGGCGGGCATGCCTGTTCGAGCGTCATTTCAACCATCAAGCCGTCGGCTTGTGTTGGGGCCCTGCGGCTGTCCGCAGCCCCCTAAATCTAGTGGCGGCCTCGCTATCATACCGAGCGCAGTAGCGTAATCTTCTCGCTCTGGGCGTGGTAGCGGGCACCCTGCCGTTAAAGCACATATTTTCAAGGTTGACCTCGGATCAGGTAGGAATACCCGCTGAACTTAA
>19acc2203285ed0c21c2f3c59a2ad960
AACGCACATTGCGCCCGCTGGTATTCCGGCGGGCATGCCTGTTCGAGCGTCATTATGACCAATCAAGCTCTGCTTGGCTTTGGGGTCCGCTATACCGGCGGCTCTTAAAAATAGTGGCGGTGCCGTTTGGCTCTAAGCGTAGTAATATTTCTCGCTATAGGTTCAAGCCGTCCACCCGTCAGAACTCCTTCAACTTTCTTAGGTTGACCTCGGATCAGGTAGGGATACCCGCTGAACTTAA
>19ad4ed6c6a4c865f77a09a1756ff4d6
AACGCATATTGCGCCCTCTGGTATTCCGGAGGGCATGCCTGTTCGAGCGTCATTACTACCTTCAAGCACGGCTTGGGTGTTGAGCACCTGTTCATGGAAAGAACAGGCTTGAAATACAGTGACGATGGCGAGTTTGGAGCCCCAGCATATGGAACTTTGTAACAAGCTGCGGCGGCCCAACTCTCTATTTTCTGTCAGTTTGCTACATAATTTTGATTGACCTCGGATCAGGCAGGGATACCCGCTGAACTTAA
>19b1d707009a2564f1044d4f399f0d98
TTGAACGCATATTGCGCCCTTCGGCATTCCGAAGGGCATACCTGTTCGAGCGTCATTACAACCCTCAGATGACATCTGATGTTGGGTGTTGCGTGGAGCATGCCCTAAAGCCAACGACGGCGGCGTGCCGACCTCAAGCACACAGCAGTGCGATGCTGGGAAGAGCGCCGTCGGGACCCCTTCCAAGACGTTGACCTCGGATCAGGTAGGAATACCCGCTGAACTTAA
>19b34accc27038387e761e202673f7fd
AACGCACATTGCGCCCCTTGGTATTCCGAGGGGCATGCCTGTTCGAGCGTCATTTCAACCCTCAAGCTCTGCTTGGTATTGGGCCCCGTCCTCCACGGACGCGCCTTAAAGACCTCGGCGGTGGCGTCTTGCCTCAAGCGTAGTAGAAAACACCTCGCTTTGGAGCGCACGGCGTCGCCCGCCGGACGAACCTTTGAATTATTTCTCAAGGTTGACCTCGGATCAGGTAGGGATACCCGCTGAACTTAA
>19baafdf607d3facea44bcf3493b2414
AACGCACATTGCGCCCTTTGGTATTCCGAAGGGCATGCCTGTTCGAGCGTCATTATCACCCCTCAAGCCCCGTGCTTGGTGTTGGACGGCCGGTCGCGTCACCGCGACCCCTCCGAAAGACAATGACGGCGGCCTGTGGTTCCCCCGGTACACTGAGCTTTTCACGGAGCACGTACCGGACGAGGGCGCCCGGGACCCGGTCTTCTCCTTTAGCTAGGAAACTTCTCATGGTTGACCTCGGATCAGGTAGGGATACGCGCTGAACTTAA
>19bf7a23b1978820325a7443be56ae32
AACGCACATTGCACCCCCTGGTATTCCAGGGGGTATGCCTGTTCGAGCGTCATTGCAACCCTCAAGCACTGCTTGGTATTGGATGTCACTATTGCTGTGCATCTCAAAGCTATTGGTGGCAGCATTCTGCTTCTGGTGTAGTAATTTTCTCGCCATGGAGTTTAATGTCTGACTACCAGAACCCCCAATGTATTAAAGGTTGACCTCGGATCAGGTAGGGATACCCGCTGAACTTAA
>19c53ddad5389d06ed6ae41af1a963f1
AACGCATATTGCGCCCTTTGGTATTCCGAAGGGCATGCCTGTTCGAGCGTCATTATCACAGTCTCAAGCTTGGCTTGTTGTTGGGCCCTTTGTCACCTTGTGACAGGTCCAAAAGATAATGACCGGTGTCGTAAAGACTCGATATGCAACGAGCTTATCACAGCACGCATCTCGCAGTCATATGGCCCGGTTATCACCCTTTTATTTCTCCAAGGTTGACCTCGGATCAGGTAGGAATACCCGCTGAACTTAA
>19c72ca8275a292732a5ba092f0b2e0f
AACGCACATTGCACTCCTTGGTATTCCGAGGAGTATGCCTGTTTCAGTATCATGAGCACTCTCACAACTAACCTTTGGGTGAAATTGTGGAATTGGAATGCGCTGATTTTAATAACCAGCCCTTCTAAAATATATTTCATGACTGTCACCTAACACAGCAGTTTGGCCTAATAGTTTTGACATTGATTTGTCAAATCTTTGGCTTACATTTGCTTCAGGTTGTCAGTCTTGATAATACAGAAAACTCATTCAAATTTTGATCTGAAATCAGGTAGGGCTACCCGCTGAACTTAA
>19c86d986b173995959c5cde2c5ea148
AACGCACATTGCGCCCATTGGTATTCCGATGGGCATGCCTGTTCGAGCGTCATTATCAACCGTCAAGCCTGGCTTGCTATTGGACCTGCTGTCCGGCTGAATGGACACGTCCCAAAGACAATGACCGTGTCGAGTGTGACCCCAGATGCAATGAGCTTTGTTAAGCACGCATGTAAGGGACCGCCCGGCCCGGCCTCGACCATTTTTCTCAGGTTGACCTCGGATCAGGTAGGGATACCCGCTGAACTTAA
>19ca3a3c102fb053e6441196d9c94fca
AACGCACATTGCGCCCTTTGGTATTCCGAAGGGCATGCCTGTTCGAGCGTCATTATCACCCCTCAAGCCCCGTGCTTGGCGTTGGACGGCCGGTCGAGCGATCGACCCCTCCGAAAGACAATGACGGCGGCCTGTGGTTCCCCCGGTACACTGAGCTTTTCACGGAGCACGTATCGGACAAGGGCGCCCGGGACCCGGTCTTCTCCTCTCAGCAGGAAACTTCTCAAGGTTGACCTCGGATCAGGTAGGAATACGCGCTGAACTTAA
>19d4a258e226100fb9a3568e0444e6b2
AACGCACATTGCGCCCTCTGGTATTCCGGGGGGCATGCCTGTTCGAGCGTCATTACAACCTTCAAGCTTTGCTTGGTATTAGGTGCCGTCTTCGACCTCTTATGGTTTAGGGACGCGCCTGAAAATCAGCGGCGAAACGACCGGTGATCGAGCGTAGTAAAACATTGCTTCCCGCTCAAGATCCACCCGGACGGTTTTAGCCGGACAAAAACCCAATTATTTTTCTATGGTTGACCTCGGATCAGGTAGGGATACCCGCTGAACTTAA
>19d7328ce75a5a640d583f0438ead2da
AACGCATATTGCGCCCTTTGGTATTCCGAAGGGCATGCCTGTTCGAGCGTCATTATCACCATCTCAAGCTTGGCTTGTTGTTGGGCCTATTGTCACCGGGTGACAGGCCTGAAAGACAATGACCGGCGTCATACAGACTCCATATGCACCGAGCTTATAACAGCACGCATCTGGTGGTTGTGTGGCCCGTGGGAAGCCTCTGGCGCCCTTTCTTTCTCCAGGTTGACCTCGGATCAGGTAGGAATACCCGCTGAACTTAA
>19e15e253431e2b743a0c49c0986d0c0
AACGCACATTGCGCCCCTTGGTATCCCGAGGGGCATGCCTGTTCGAGCGTCATTTCACCATTCAAGCCTGGCTTGGTGTTGGGCGACGTCCCCTTTGGGGACGCGCTTCGAAACGCTCGGCGGCGTGGCACCGGCTTCAAGCGTAGCAGAATCTTTCGCTTTGAAAGTCGGGGCACCGTCTGCCGGAAGACCTACTCAAGGTTGACCTCGGATCAGGTAGGGATACCCGCTGAACTTAA
>19e723457c31c8122fdac4060bce8c38
AACGCACATTGCGCCCATTAGTATTCTAGTGGGCATGCCTGTTCGAGCGTCATTAAGTCCACTTAAGCCTCTTTGCTTAGTATTGGGAATCTACGTCAGAAGCTACCCTGTAGCTACCCTGTAGTTCCTTAAAGACAGCGGCGGAGTCGTGGTTTTCTCCGAGCTTAGTAATTATTTTTCTAGCTTTCGAGTTGCCACTGCCCCTGCCGTAAAACACCCTTTATTTTTAAATGGTTGACCTCGGATCAGGTAGGAATACCCGCTGAACTTAA
>19f4caddbd95f43c8c6b1511d5485de8
AACGCACATTGCACCCTCTGGTATTCCGGGGGGTATGCCTGTTCGAGCGTCATTGCAACCCTCAAGCACTGCTTGGCATTGGATGTTACCTCTTGGGTATGTCTCAAAAATATTAGCAGTGGCATTCAGCTTCTAGTGTAGTAATTTTCTCGCTTAGGAGTCACGAGTGTCTGACAGCTAGAACCCTCTAATTTATCACAAGGTTGACCTCGGATCAGGTAGGGATACCCGCTGAACTTAA
>19f5bcebf659aeb28bba73c2808a57fa
AACGCACATTGCGCCCCTCGGTATTCCGTGGGGCATGCCTGTTCGAGCGTCATTTACACCCTCAAGCTATGCTTGGTGTTGGGCGTCTGTCCCGCCTCCGTGCGCGGACTCGCCTCAAAGTCATTGGCAGCGGTCTCGTCGGCTTCTCGCGCAGCACATTTGCGCTTCTCGGAGCCCCGGCGGATCAGCGTCCAGCAAGCAATTTCATGACTTGACCTCGGATCAGGTAGGGATACCCGCTGAACTTAA
>19fb467eb9bdfad53a1615f08a227c46
AACGCACATTGCGCCCTTTGGTATTCCGAAGGGCATGCCTGTTCGAGCGTCATTATCACCCCTCAAGCCCCGTGCTTGGTGTTGGACGGCCTGGTCGAGGTACCCTCGACCCCTCCTAAAGACAATGACGGCGGCCTGCGGTTCCCCCGGTACACTGAGCTTTTAACTGAGCACGTATCGGACAAGGGCGCCCGGGACCCGGTCCTCTCCTTTCACAAGGAAACTTTTTCAAGGTTGACCTCGGATCAGGTAGGAATACGCGCTGAACTTAA
>1a080248e887d241e688ace42012d2a2
AACGCACCTTGCGCCCCTTGGAATTCCGAGGGGCACACCCGTTTGAGTGTCGTGAACATCCTTCAACCTTTCTTGGTTTCTTGACCAGGGAAGGCTTGGACTTTGGGGGTCTTTCATTGCTGGCCTCTTTGAAGCCGGCTCCTCCTAAATGGATTAGTGTGGTCTGCTTTGTGGATCCTTGACGTGATAAGATGTTTCTACGTCTTGGGTTTCGCACTGTCGCTTCAGACCCCGCTTCTAACCGTCTTGCATTCAAGACAGAGTTTTAAACCTTGACCTCAAATCGGGTGAGACTACCCGCTGAACTTAA
>1a0d713a9bdef641f08fe36d53ead446
AACGCACCTTGCGCTCCTTGGCATTCCGAGGAGCATGCCTGTTTGAGTGTCGTTGAATCTATCTCAGAACGACTGGGGATTGGTGGAGGATGCATTGTGGTTACGTTAAGTTACCCTTTGCTTCTCTGAAATGGATTGGCGTTGCGGCCGTGCCGGTGGTCGGTATGATACACGTCTTACCTGCTGTCAACTCGTGCCAGCCCAGCCAGGCCGAGACGACAATGTCTGTCTCACACAATTTTGACCTCAAATCAGGCAGGACTACCCGCTGAACTTAA
>1a0fae576c410d17c9c6e920b3709540
AACGCACCTTGCACCCTTTGGAATTCCGAAGGGTATGCTCGTTTGAGTGTCATTGTACTCTCACACTCTCTGATCCTTTGGATTCGGGGAGCGGTGGACTTGGGTGTTTGCTGCTTTTCGTTGTGGCTCACCTCAAATGCGTCAGTGCACCTCTTGGTTGGACATAGTACGGCGTGATAAGTGTCTTCGCCGGCACCTCGCAAGAGGGTGGCCGATCGAGAGCTCTGTGCTTTCAAACCGTCTTCGGACACTTTCTGACAACTTGACCTCAAATCGAGTAGGACTACCCGCTGAACTTAA
>1a1253ade3db2d4733d3d463c6bf2ec4
AACGCACATTGCACCTTCTGGTATTCCAGGAGGTATGCCTGTTCGAGCGTCATTGCAACCATCAAGCTTAAGCTTGGTATTGGATGCCACCCATTTGGTGCATCTCAAAATTAGTGGCGGTGCCATTTAGCTTCAAGTGTAGTAAATTTATCGCTTTGGAGCTTGTGTTGTACCTGCTAGAACCCCTAATTTATCAAGGTTTGACCTCGGATCAGGTAGGGATACCCGCTGAACTTAA
>1a1ccc1faf1790e3b5697ab6b54d209a
AACGCACATTGCGCCCGCCAGTATTCTGGCGGGCATGCCTGTCCGAGCGTCATTTCAACCCTCGCGCCCATCCGGGCTGCGGTGTTGGGGACCGGCACAACCCCCCCTCGGGGGGGCGCCGCCCCCCAAATCCAGTGGCGGCCCCGCCGCTGCCTCCCCTGCGTAGTAGCACACCTCGCACCGGAGCGCGGCTCGGCCACGCCGTAAAACCCCCGACTCTCAGAGTTTGACCTCGGATCAGGTAGGAATACCCGCTGAACTTAA
>1a23b57d5de504e6d5e40eea7721ce90
AACGCACATTGCGCCCGCCAGCATTCTGGCGGGCATGCCTGTTCGAGCGTCATTTCAACCCTCAGGCCCTGCCTGGCGTTGGAGGACTGCGCACCGCAGCCTCCCAAAGCGAGCGGCGGCGGCGCCCCGAAACCGAACGCAGTAGTTACCTCTCGTTCTGGGTCCGGGTCGTTGTCCTGCCGGAAAACCCCCATCTCATACATGGTTGACCTCGAATCAGGTAGGAATACCCGCTGAACTTAA
>1a268e979238209d93e33bc0a10a7f8e
AACGCACCTTGCACCCTTTGGTATTCCGAAGGGTATGCTCGTTTGAGTGTCATTGTACTCTCACACTCCGGTCCTTTGGATCGGAGCGGTGGACTTGGGTGTTGCTGCTTTACTGCGGCTCGCCTCAAATGGATTCGTGCACCTCTTGGTTGGACATAGTACGGCGTGATAAGTATCTTCGCCGGCGCCTCATTCGAGGGTGGCCGATCGGGAGCTCTGTGCTTCAAACCGTCTTCGGACAACACTGACAACTTGACCTCAAATCGAGTAGGACTACCCGCTGAACTTAA
>1a278f9a7234d9374ba0b7f1b71286a6
AACGCACATTGCGCCCCTTGGTATTCCGAGGGGCACACCTGTTCGAGCGCCGTTTTACACCTAAGGCTCAGCCTTGTGTTGACCGTTCCCGCGTCGGGGAGCAGTCGAAAAACATGAAGACTCCCTAAAAGATGGAAGCAGTACGCAAAAGTATTCGTGACCAGCCTTTTGGGTCTTGATATCTCATCACGAGTATGGCCTCGGATCAGGTGGGGATACCCGCTGAACTTAA
>1a27c60735acdae5b3cb6b92cb13a832
AACGCACATTGCGCCCCTTGGTATTCCATGGGGCATGCCTGTTCGAGCGTCATTTTTGTACCCTCAAGCACTGCTTGGTGTTGGGCGTTTGTCCTGCAGAGGACTCGCCTGAAAGCGATTGGCGGCCAACGTATCGGTGGCAGAGCGCAGCACAATCTCGCGTCTCTCCCCTCTACGTCGGCGTCCATGAAGCCTACAATTCAACGTTTGACCTCGGATCAGGTAGGGATACCCGCTGAACTTAA
>1a29b671d5ebe080e8f67a2298618dae
AACGCACATTGCGCCCGCCAGCACTCTGGCGGGCATGCCTGTCCGAGCGTCATTTACCACCCTCGGGCCCCCAAGGGGGCCCGGTGCTGGGGGCACGGCCCAGGCCGCCCCCGAAATGCAGTGGCGACCCCGCCGCGTCCTCCCCTGCGCAGTAGCACAATCTCGCACCGGAAGCGCGGAGGCGGTCACGCCTGGAAACGCCCCAACTCAACGCAGTTGACCTCGGATCAGGTAGGAGTACCCGCTGAACTTAA
>1a2f0f6e8c8a6c2b7637d12b73b3e4d2
AACGCACATTGCGCCCGCCAGTATTCTGGCGGGCATGCCTGTTCGAGCGTCATTTCAACCCTCAAACCCCCGGGTTTGGTGTTGGGGATCGGGCTGCTAGTCAGCCCGGCCCCGAAATCTAGTGGCGGTCACGCTGCAGCTTCCATTGCGTAGTAGATAACACCTCGCAACTGGTACGCGGCGCGGCCAAGCCGTTAAACCCCCAACTTCTGAATGTTGACCTCGGATCAGGTAGGAATACCCGCTGAACTTAA
>1a365d69cf098974b127210bcedec94c
AACGCACATTGCGCCCGCCAGTATTCTGGCGGGCATGCCTGTCCGAGCGTCATTTCAACCCTCGAACCCCTCCGGGGGGTCGGCGTTGGGGATCGGCCCTCCCTTAGCGGGTGGCCGTCTCCTAAATACAGTGGCGGTCTCGCCGCAGCCTCTCCTGCGCAGTAGTTTGCACACTCGCATCGGGAGCGCGGCGCGTCCACAGCCGTTAAACACCCAACTTCTGAAATGTTGACCTCGGATCAGGTAGGAATACCCGCTGAACTTAA
>1a381ff990d1f30124041ff820ace725
AACGCACATTGCGCCCTCTGGTATTCCGGAGGGCATGCCTGTTCGAGCGTCATAATGACCAACTCACCGTAATGGTGGTCTTGGGGATGGTTAACTAGCCTCCCTTAAAATCAGTGGCGGTGCTGTCAAGCTCTAAGCGTAGTAATTTTCTCGCTACAGCGTCTTGGTGGTGACTTGCCATAACCCTAACTCTTAAGGTTGACCTCGGATCAGGTAGGGATACCCGCTGAACTTAA
>1a386cabfc9ddee37409f8e90311eaa4
AACGCACATTGCGCCTCTCGGTATTCCGGGAGGCACGCCTGTTCGAGCGCCATTACACACTCCAAGCGATGCTTGATGTTGGACGATGTGATGCCCTAGGTGTCGCACGTCTGGAACGCGTGGGCGCCCGCCGCCGGAACGTGAACGTAGCAAGACGTCAGTCAAATTCGTTCAGTAAGTTCTGACGGAGGGCCGCCTCATCTCTTTCTATACTAGAAATTTGGCCTCGGATCAGGCGGGGATACCCGCTGAACTTAA
>1a413bb879d4c39d54197e0717e847c4
AACGCACATTGCGCCCGCCAGTATTCTGGCGGGCATGCCTGTTCGAGCGTCATTTCAACCCTCAAGCCCCAGCGGCTTGGTGTTGGGGACCGGCACCCGCCTGCGCGGCCCTTCTGGGCCCGCCGGCCGCCGCCCCCGAAATGAATTGGCGGTCTCGTCGCAGCCTCCTCTGCGTAGTAGCACAAACCTCGCATCGGGAGCGCGACGCGGCCACTGCCGTAAAACGCCCAACTTTTTTAGAGTTGACCTCGGATCAGGTAGGAATACCCGCTGAACTTAA
>1a4378876db5fdb824271465df36cc87
AACGCACATTGCGCCCTCTGGCATTCCGGGGGGCATGCCTGTTCGAGCGTCATTTCATCTTCCAGCTGCGCTGGGTATTGGGTAGTCCACAGTAGTGGACGCCTAAAACTTAGGTGGAGAAGCAGCCGAAAACTTTTAGCGCAGTGACTAAAAATCTCGCTCTAGTTTCGGCTGTTGCTTTCCCCAAACTTCTCGTCTAATCCCAGGATTGAGAAATCTCCAAGATTGACCTCGGATCAGGTAGGAATACCCGCTGAACTTAA
>1a487a9c79ac2ddcac4e382c21731be4
AACGCACATTGCGCCCGCCAGTATTCTGGCGGGCATGCCTGTCCGAGCGTCATTTCAACCCCTCAAGCCCTGCTTGGTGCTGGGGCCCTACGTGCGCCGTAGGCCCCGAATTCCAGTGGCGGGCTCGCCGCGGACCCGAGCGTAGTAGCTTCTGCCTCGCTCAGGGCCCGCGGCGGGCGCCTGCCGTGAAAGAACACGACTATTCCAAAGGTTGACCTCGGATCAGGTAGGAATACCCGCTGAACTTAA
>1a4ba5e7a949041771d7d3574d98137d
AACGCACATTGCGCCTAGAGGTATTCCTCTAGGCATGCCTGTTCGAGCGTCATTTCAACCCTCAAGCTCAGCTTGGTATTGGGTGCCACCGGCACGGTGCGCCTTAAAATCAGTGGCGGTGCCATCTGGCTTCAAGCGTAGTAATACTTCTCGCTCTGGAGGTCCAGGTGGTCGCTTGCCAAAACCCCATACTTTTCAAAGGTTGACCTCGGATCAGGTAGGGATACCCGCTGAACTTAA
>1a4e0fc22a24825d75a6128237e370eb
AACGCACATTGCGCCCTCTGGTATTCCGGAGGGCATGCCTGTTCGAGCGTCATTATCACCCCTCAAGCCCGGCTTGTTGTTGGATGCAGCGGCTTCACCCCCGCTCCTCTCAAAGATAATGACGGCGTCTGCGGCGACTCCTGTACACTGAGCTTTCGGGCACGTACTAGGCTAGAAGTCCAGACCCGGTCGACGTCCGTGTACCCCACGGACACCACTTTTTCACCAAGGTTGACCTCGGATCAGGTAGGAATACCCGCTGAACTTAA
>1a56e82883f049815557df210ef2f36c
AACGCACCTTGCGCTCCTTGGTATTCCGAGGAGCATGCCTGTTTGAGTGTCTTGAAGTCAATCACCCTTCCCCGTTTTTCTTAGCGGAGAGGGTTGGAGCATGGGGTGTGCTGCTGAACAAGTGGCTCCCCTCAAATGTGTCGGTTGGGCCTGTGGGTCGAACTCGATTGGGCGTTGTACCATCCTCGCTCGTTCAGATGTTCCCGCTTTCCGTGCCTCGACCTCGACCTGCCTGTGGAGTGGCGGTCAAAAGCCTTTTGAAATCTGACCTCAAATCAGGTAGGACTACCCGCTGAACTTAA
>1a585fffa1a62ec3a755cbe5d88ba161
AACGCACATTGCGCCCCTTGGTATTCCATGGGGCATGCCTGTTCGAGCGTCATTTACACCCTCAAGCTCAGCTTGGTGTTGGGCGTCTGTCCCGCTTCATGCGTGGACTCGCCCCAAAGGTATTGGCAGCGGTCCTTGCCAGCTTCTCGCGCAGCACATTGCGCTTCTCGAGGCTGGCGGATCGGCATCCATCAAGCCCACTTCCACAGTTTGACCTCGGATCAGGTAGGGATACCCGCTGAACTTAA
>1a65919ad3f5782d417d055a489588f7
AACGCACATTGCGCCCTTTGGTATTCCTTAGGGCATGCCTGTTCGAGCGTCATCTAACCCTTCAAGCACTGCTTGGTGTTGGGCGTCTGTCCCCCTCCCGGGACTCGCCTCGAAATCATTGGCGGCCCGTGTATTGGCTTCGAGCGCAGCAGACTCGCGCCTCGTCCCCTCTCCACGCGGGCGTCCAGCAAGCGAACCCCCCCAAGTTTGACCTCGGATCAGGTAGGGATACCCGCTGAACTTAA
>1a6a315a2f27a5541dd0fbb2b9fa092f
AACGCACATTGCGCCCGTTAGTATTCTGACGGGCATGCCTGTCCGAGCGTCATTTCAACCCTCAAGCACAGCTTGGCGTTGGCGGATTGCGCTGCAACCGCTCAAATACAGTGGCGGTCCCGCTGCGGCCCCCTTTGCGTAGTAACTCACCTCGCACTGGACCGGGCGGCGGCTCGCCGTAAAACCCCAACTCACGAAATGTTGACCTCGGATCAGGTAGGAATACCCGCTGAACTTAA
>1a6a5a0dc9d0520fec0cd7ac01d61142
AACGCACATTGCGCCCCCTGGTATTCCGGGGGGCATGCCTGTCCGAGCGTCAGTAACGCCCCTCGAGCCCCCGGGCTCGGTCTTGGACCCCGCGGCCCCCGCGGGTCCTGAATCCAGTGGCAGCGCCGCGAGGCTCCCGAGCGCAGTAACAACGCACCGCTCCGGGCGCCCGCGATCGCTGGCCAGCCATCCCAACAACCCTTCAGGTTGACCTCGGATCAGGTAGGAGTACCCGCTGAACTTAA
>1a78565b6fbe4f8e5c4cd74041cd37b0
AACGCACATTGCGCCCTTTGGCATTCCGAAGGGCATGCCTGTTCGAGCGTCATTATCACCCTTCAAGCCCTGCGCTTGGTGTTGGACGGCTTGGTCGCATATCTCGTTCGACCCCTCCTAAAAACAATGACGGCGGCCTGTGGTTCCCCCGGTACACTGAGCTTCTTAACTGAGCACGTATCGGACAAGGGCGCCCGGGTCACGGTCCTCTCCCACAACGGGAAAAACTTTTTATCAAGGTTGACCTCGGATCAGGTAGGAATACGCGCTGAACTTAA
>1a796b9b196dea0f0cb3018900cd9e38
AACGCACCTTGCGCTCCTTGGCATTCCAAGGAGCATGCCTGTTTGAGTGTCATTAAAGTCTCAAGACCTGTCTGATTTTGATAGGTATTGGATTTTGGGGGTTGCAGGCTTTTTCAGACTGCCTGCTCTCCTTGAATGTATTAGTGGAGAAAAAGCCATTTGAACTCCATTGGTGTGATAAAATCTATCAATGCCAGGAGCAATGCTAGTAATCTCTGCTGTCTAACTGTCTGTAAAAATGGACAATTTGACCAACTTGACCTCAAATCAGGTAGGACTACCCGCTGAACTTAA
>1a8e16216f81c2a857b5b899525f1806
AACGCACATTGCGCCCGCTGGTATTCCAGCGGGCATGCCTATCCGAGCGTCGTCTCCACCCTCAGAACCTAGGGGACTCGTCCCCCGGGTTCGGGTCTTGGGGATCTGCCACTTATCCTTAGTGGCCGGTCCCCTAAATATAGTGGCCGGGCGTGGCGGCCCCCTTACGTAGTAGATACTATCCGTTTAGGGGTTGGCCTATCCCCGGGCCCAGGCGCTCCCAGGGTCCCCCCCCCCGTAAGGGGGGCTCCCCGGCGATCGTCCTACTCGCTAAGTGACCTCGGATTAGGTAGGAATACCCGCTGAACTTAA
>1a924b88bd9d5a14d6c843dd2e5d0bf5
AACGCACATTGCGCCCTTTGGTATTCCGAAGGGCATGCCTGTTCGAGCGTCATTTCAAACCCTCAAGCACCGCTTGGTTTTAGGCGCAGGTCCGGTGAGGACCCGTCTGTAACTCGTTAGCGGGACTGTCCGGCCCTAGGCGTAGTAAGAATCTTCCCTCGCTCTAGAGCTCTAGGTCAGGCCCCTGCTAGAGAAGCACCGAACCTTAACGTTTGACCTCGGATCAGGTAGGGATACCCGCTGAACTTAA
>1a9ca765df062ceeffbfdf0f1949c048
AACGCACATTGCGCCCGCCAGTATTCTGGCGGGCATGCCTGTTCGAGCGTCATTGCAACCCTCAGGCCCTGCCTGGCGTTGGAGGACTGCGCACGCAGCCTCCCAAAGCAAGCGGCGGCGGCGCCCCATAACCGAACGCAGTAGTTACTTCTCGTTCTGGGTCTGGGACGTTGTCCGGCCGGAAAACCCCCAACTATTACAAGTGGTTGACCTCGAATCAGGTAGGAATACCCGCTGAACTTAA
>1aa72e270db00eaec18c5dea6699279c
AACGCACATTGCGCCTGAGGCTTGTCCAAGGGCATGTCTGCCTGAGCGTCTGTGAAACCTATTCAGTCCTTGCCCTTCGGTGGGCAGGGGTTTACATGGCTGTCCGTGGACTTGTGCCCGGTCGGCTTCATAGTATGTGTTGTGCTTGGTGTCTCCTGGTCATTTTACCGGTGTATTCTCCTTTCCAGCACAATGCTCGGTGTTAAAATCGCTATGGACCTCAGGTCAGGCAGGACTACCCGCTGAGTTTAA
>1aa9a5938c68e468151869253ae5ed2c
AACGCACATTGCGCCCTTTAGTATTCTGAAGGGCATGCCTGTTCGAGCGTCATTATCACAAATCAAGCTCGGCTTGCTGTTGGACCTCTTGTCGGTAAAAGACAGGCCCCAAAGATAATGACGGTGTTATTAGAACCCTAGATGCAACGAGCTTTAACTAGCACGCACCATAGTGGCCTTTTAACCCGGTCTTTTTAACCAATTTCTTAAGGTTGACCTCGGATCAGGTAGGAATACCCGCTGAACTTAA
>1aabd75df113d1676a72d0eb7d735f27
AACGCACATTGCGCCCGCCAGTATTCTGGCGGGCATGCCTGTTCGAGCGTCATTTCAACCATCAAGCCCCAGGCTTGTGTTGGGGACCTGCGGCTGCCGCAGGCCCTGAAAACCAGTGGCGGGCTCGCTGTCACTCCGAGCGTAGTAGTTTACATCTCGCTCAGGGCGTGCTGCGGGTTCCGGCCGTTAAAAGCCTTATTTTACCCAAGGTTGACCTCGGATCAGGTAGGAAGACCCGCTGAACTTAA
>1ab321a8f1b053e9c058cff5247c0488
AACGCAAATGGCGACAGCGTGAGCTGTCATGTTCGTTTCAGTGTATCTGGTTACCAATATCACATATCCAAATGCGATTGAAGTCATTCTCTCGCTGAATATGGAGCCACTTGGCGCCGACTCTTAAGCGAAGTAGTCACTACATAAGTGATGTCGCATTAATCAGTCGAACGCCTTTAAGAGTGACTCACTAAAAATATATCCTCAATATGGTACCTGAGATGAGCAAGATTACCCGCTGAACTTAA
>1ab48ecc9edf793dbf3ceb55569b1917
AACGCACATTGCGCCCCTTGGTATTCCATGGGGCATGCCTGTTCGAGCGTCATTTGTACCTTCAAGCTTTGCTTGGTGATGGGTGTTTGTCCTGTCCTTTGTGACTGGACTCGCCTTAAAATTATTGGCAGCCGGCATATTGGCCTTTGGAGCGCAGCACATTTTGCGATCTAAGCCTGTATACTGGTATCCATAAAGACTTATTATCACTTTTGACCTCGGATCAGGTAGGGATACCCGCTGAACTTAA
>1ab828c98b51192272ceb2afa7ab7d9f
AACGCATCTTGCGCTCAATGGTATTCCATTGAGCACGCCTGTTTCAGTATCAATAACACCCCACATCAATAACTTGTTTGTTGAATGGAACTGAGAGTCTATCGGTCTATTTTTTAGACTGAACTCTTTAAAACTATTAGGCCTGAACTATTGTTCTTTTTCGCCTGAACATTTTTTTAATATAAAGGAATGCTCTAGTAATTAAGACTGTCTTCTGGGGCCTCCCAAATAAAACTCTTTTAAACTTGATCTGAAATCAGGCGGGATTACCCGCTGAACTTAA
>1ab8f112a54e5386327ce5726f431203
AACGCACCTTGCGCCCTTTGGTATTCCGAAGGGCATGCCTGTTTGAGTGTCATGAAACCTCACCCCACTTGGGTTTTTGCCTGAGCGGTGGTGTATTGGGTGTTGCCATCAGTGGCTCGCCTGAAAAGTATAAGCGCCTTGGATGTAATACGTTTCATCCTTCTGGGTGGCTGATAACCCCACATATCTCATGATCTGGCCTCAAATCAGGTAGGGCTACCCGCTGAACTTAA
>1abe8a29b151c6d0d279f37f7ffe6c91
AACGCATATTGCGCCCTTTGGTATTCCGAAGGGCATGCCTGTTCGAGCGTCATTATCACCGTATCAAGCTTGGCTTGTTGTTGGGCCCTGTCACCTGGTGACAGGTCCAAAAGACAATAACCGGTGTCATACCGACTCTAGATGCAACGAGCTGATCACAGCACGCATCTGGTCGTCGTGTGGCCCGGTTCTCACCCCTTTCTTTCTCAAGGTTGACCTCGGATCAGGTAGGAATACCCGCTGAACTTAA
>1ac0a524bf19053534fb609e387157b9
AACGCACATTGCGCCCCTTGGTATTCCAGGGGGCATGCCTGTTCGAGCGTCATTTCAACCCTCAAGCTCTGCTTGGTATTGGGCTTCTATCAGTAAAATGATAGGCCTTAAAGTCAGTGGCGGCGCCGTTGGGTCCTGAACGTAGTAATATATTTCGTTACAGGTTCCCCGCGTGCTTCTGCCATTAAACCCCCAATTTTCTATGGTTGACCTCGGATCAGGTAGGGATACCCGCTGAACTTAA
>1ac4d0da65384e72d268c49e87fc8fb9
AACGCACATTGCGCCCGCCAGTATTCTGGCGGGCATGCCTGTTCGAGCGTCATTTCAACCATCAAGCCCCCGGCTTGTGTTGGGGACCTGCGGCTGCCCGCAGGCCCTGAAAACCAGTGGCGGGCTCGCTGTCACCCCGAGCGTAGTAGCAATCACCTCGCTCAGGGCGTGCCGCGGGCACCGGCCGTTAAAGCTGCCTTCGCGCAACACCCAAGGTTGACCTCGGATCAGGTAGGAAGACCCGCTGAACTTAA
>1ac7c1a5f1dbac3835c5055a40524faf
AACGCACATTGCGCCCCTTGGTATTCCGAGGGGCATGCCTGTTCGAGCGTCATTACAACCCTCAAGCACTGCTTGGTCTTGGGCTCCGCCGCTCACCCGGCGGGCCTCAAAATGAGTGGCGGCGCCATTAGGCTCTGAGCGTAGTAAATTTCCTCGCTACGGAGTCCTGGTGACGCTGGCCATCAACCCCCAACTTTCTAAGTTTGACCTCGGATCAGGTAGGGATACCCGCTGAACTTAA
>1aca0ff4ac089f1379de151b67bad443
AACGCACATTGCGCCCCTTGGTATTCCATGGGGCATGCCTGTTCGAGCGTCATCTACACCCTCAAGCTTTGCTTGGTGTTGGGCGTCTGTCCCGCCTCCGCGCGTGGACTCGCCCCAAATTCATTGGCAGCGGTCTTTGCCTCCTCTCGCGCAGCACATTGCGCTTCTCGAGGTGCGCGGCCCGCGTCCACGAAGCAACATTACCGTCTTTGACCTCGGATCAGGTAGGGATACCCGCTGAACTTAA
>1ad3398f56ba02562b1579a501aff4db
AACGCATATTGCGCCCTCTGGTATTCCGGAGGGCATGCCTGTTCGAGCGTCATTTCTACCTTCAAGCACGGCTTGTGTGTTGAGCATCTGTTCTTTTTTTTTCAAAGGACATGCTTGAAATGTAGTGGCGATGGCGAGTTTGAAGCCCGAGCGTATGGAGCTTTGTCACACGCTGTGGTGGCCCAGCTTACCATCTTTCTTGTCAGTTATTATTAAAACAAAATCTGATTGACCTCGGATCAGGCAGGGGTACCCGCTGAACTTAA
>1ad4b5c6943f6bff458fb19ef50f79e6
AACGCACATTGCGCCCGCCAGTATTCTGGCGGGCATGCCTGTTCGAGCGTCATTTCAACCATCAAGCCCTAGGCTTGTGTTGGGGGTCTGCAGCTGCTGCAGCCCCCTAAAAGCAGTGGCGGACTCGCTGTCATTCCGAGCGCAGTAGTTACATCTCGCTCTGGACGTGGTGGCGGGCACCTGCCGTGAAACACTCTTTCTAAGGTTGACCTCGGATCAGGTAGGAATACCCGCTGAACTTAA
>1ad77dfc5d2b391aa8ee17852f5fd0f9
AACGCACATTGCGCCCTCTGGCATTCCGGAGGGCATGCCTGTCCGAGCGTCATTATCACCCCTCAAGCCCCCTGGCTTGGTGTTGGACCGCAGTCGTACCGTCGGGTACGACCGGTCCTAAAGTGAACGACGGTGTCCGCGGGATCCCTCGGTGCAATGAGCTCTCTCGTAGCACGCACCGTAGGGGCCCTGGGGCGCGTTCCTCAACCACTCTTTTTCTCAGGTTGACCTCGGATCAGGTAGGGATACCCGCTGAACTTAA
>1adf7b68c26648642b7355d98d8c0c0f
AACGCACATTGCGCCCTTTGGCATTCCTTAGGGCATGCCTGTTCGAGCGTCATTTACACCCTCAAGCGCAGCTTGGTGTTGGGCGTCTGTCCCCCCTCCGGGGCGTGGACTCGCCTCAAAGTCATTGGCGGCCGGTACGTAGGCTTCGAGCGCAGCACAGTCGCGTCTCGAGGCTCGCGGTACCTGCGACCAAAAGGCACTTCTTCCACAGTTTGACCTCGGATCAGGTAGGGATACCCGCTGAACTTAA
>1ae0c6cdfe1048c04a34cf27c7b677f0
AACGCACATTGCGCCCCTTGGTATTCCGGGGGGCATGCCTGTTCGAGCGTCATTATAACCACTCAAGCCTGGCTTGGTGTTGGGGTTCGCCTGTAGGTGGCCCCTAAAACCAGTGGCGGTGCCGTCTGGCTCTAAGCGTAGTAATTTTTCTCGCTATAGGGTCCTGGCGGTGTTTGCCATCAACCCCAAATTTTATTAGGTTGACCTCGGATCAGGTAGGGATACCCGCTGAACTTAA
>1ae16525d4c93b645ec9b1f464406bc3
AACGCACATTGCGCCCCTTGGTATTCCAGGGGGCATGCCTGTTCGAGCGTCATTACACACCTCAAGCTCTGCTTGGTCTTAGGTCCTCGTCCGCTCGGACGTGCCTGAAACTCATCGGCGGCGTGGCCCTTGCTTCAAGCGTAGTAAAAGAAACATCTCTCGCTTTGGAAGTGCAGGCCTCGCCCGCCGGACGACCCCAATCTTTTCTCAAAGGTTGACCTCGGATCAGGTAGGGATACCCGCTGAACTTAA
>1ae59bd6ec5a122633ea23ced7e20e38
AACGCACATTGCGCCCCTTGGCATTCCGAGGGGCATGCCCGTTCGAGCGTCATTACAACCCCTCAAGCCTCGCTTGGTGTTGGGGCCTGCGGTCACCGGCAGCCCCTAAAATCAGTGGCGGTGCCGTCGGGCTCTGAGCGTAGTAATCCTTCTCGCTACAGGGTCCCGGTGGGTGCTGACCATCAACCCCTTCTTTCTATGGTTGACCTCGGATCGGGTAGGGATACCCGCTGAACTTAA
>1aeb026481693409748839026eee0695
AACGCACCTTGCGCCCCTTGGTATTCCGAGGGGCACACCCGTTTGAGTGTCGTGAAATTCTCAAACCTTCTTGGTTTCTTGATGATCAAGATGGCTTTGGACTTTGGAGGCATTTGCTGGCTTTGCAAAAAGTCAGCTCCTCTTGAATGCATTAGTGGGGTCCCCTTTGCCGATCCCCAGGCGTGATAAGATGTTTCTACGTCTTGGGATTTGCTCTGTTCCTTGGGAACCCGCTTCTAACCGTCTCATGGAAGACGTTGTTCGAGCTTGCTCGACCCACGAACCTTGACCTCAAATCGGGTGAGACTACCCGCTGAACTTAA
>1af5849a8fc71658451f8deee8c91bab
AACGCATATTGCGCCCTCTGGTATTCCGGAGGGCATGCCTGTCCGAGCGTCATTATCACATCTCAAGCTCTAAGCTTGTTTTGAGCCAATCTTTGTTCCTTTGATGAACAGGCTTGAAATGCAAGTGGCGATATCCAGTTTGGTGCCCGGCATTATAGGGCTCTGTCACATGCTTTAGTGGCCCAGACCGGTATATATTCGGCCTTTTCATTAATCATATTTAAAAGAGATTGACCTCGGATCAGGCAAGAGTACCCGCTGAACTTAA
>1af88a3f650fb1876b8a4357f9fba767
AACGCACATTGCGCCCCTTGGCATTCCGAGGGGCATGCCCGTTCGAGCGTCATTATAACCCCTCAAGCCTAGCTTGGTGTTGGGGCCTGCTGTCACCGGCAGCCCTTAAAATCAGTGGCGGTGCCATCTGGTTCTAAGCGTAGTAATCCTTCTCGCTATAGAGTCCCGGTGGATGCTTGCCATCAACCCCTAATTTTCTATGGTTGACCTCGGATCGGGTAGGGATACCCGCTGAACTTAA
>1aff3bcbd80fd03bb88faef716ed095b
AACGCACATTGCGCCCTTCGGTATTCCGTTGGGCATGCCTGTTCGAGCGTCATTTAAATATTCAAGCTCAGCTTGGTGTTGGGTGTTTGTCCCCCCTATCTGGGGGGACTCGCCTCAAATGCATTGGCGGCCGGTATGTTGGCTTCGAGCGCAGTAGAAACGCGCCTGGCGTCTTGACATACGGGTCCTCCACAAGCCCTTCTTTAATCTTGACCTCGGATCAGGTAGGGATACCCGCTGAACTTAA
>1afff0609899fe192001947ff50f5781
AACGCACATTGCGCCCTGTGGTATTCCGCAGGGCATGCCTGTTCGAGCGTCAGTACAACACTCAAGCCTAGCTTGGTCTTGAGCCTTACTGGTAATACAGTAGGCTTTAAAATCAGTGGCGGCGCCATTAGGCTCTTAGCGTAGTAATATTTCTCGCTATTGGGTTCTCGTGGTTAGCTAGCCAGCAACCCCAATTTCTAAGTTTGACCTCGGATCAGGTAGGGATACCCGCTGAACTTAA
>1b026a3eeea5626565fd2eff870b2a74
AACGCACATTGCGCCCTTTGGTATTCCGAAGGGCATGCCTGTTCGAGCGTCATTTCACCACTCAAGCCTGGCTTGGTATTGGGCGTCGCGGTTTTCCGCGCGCCTTAAAGTCTTCCGGCTGAGCTGTCCGTCTCTAAGCGTTGTGGATTTTTCAATTCGCTTCGGAGTGCGGATGGCCGCGGCCGTTAAATCTTTATTCAAAGGTTGACCTCGGATCAGGTAGGGATACCCGCTGAACTTAA
>1b0495559e8d3c4b1b4ce8d982546a16
AACGCACATTGCGCCCATCAGTATTCTGATGGGCATGCCTGTTCGAGCGTCATTTCAACCCTCAAGCCCCCGGGCTTGGTGTTGGGGATCGGCCCGCCCACTCGCGGCGCGCCGGCCCTGAAATCTAGTGGCGGTCTCGCTTGCAGCCTCCTCTGCGTAGTAGCAACACCTCGCACCGGAACGCAGCGTGGCCACGCCGTTAAACCCCCCACTTTCTGAAGGTTGACCTCGGATCAGGTAGGAATACCCGCTGAACTTAA
>1b080ac147f446c7827a0c9a516831d7
AACGCACATTGCGCCCCTTGGTATTCCGGGGGGCACACCTGTTCGAGCGTCATTACACCAATCAAGCCTTGCTTGGTATTGGGTATAGTCCCTATTTTTAGGGACCGACCTTAAAATCTTTGGCGGCGCAGTCCGGCTTCAGGCGTAGCAGAAATTACTCGTCTATGAGGTTTGGGTTGGTGTCTTGTCCATAAAATTTTTATTTTTCAAAGGTTGACCTCGGATCAGGTGGGGATACCCGCTGAACTTAA
>1b0e61e17797dbf694778b8c890ab149
AACGCACATTGCGCCCTTTGGTATTCCAAAGGGCATGCCTGTTCGAGCGTCATAAAATCTCAAGCCTAGAAGCTTGGTGTTGGGTTGTCATGACTGCCTTGCATTGGGTTGGTTATGTACCTGAAAATTAGTGGCAGTGCCTAAAGTGACCTCAAGCATAGTGGACACTCTTGTGCTTTGGAGGCTTCATTAAGGATTGCTTGCCTTTTAACTGCTTTTGACAAAGGTTTGACCTCGGATCAGGTAGGGATACCCGCTGAACTTAA
>1b117c2087373a33313cd3470912ef29
AACGCATATTGCGCCCCTTGGTATTCCGGGGGGCACACCTGTTCGAGCGCCATTTATACCCCTCAAGCATTGCTTGGTGTTGGGCTATGTCCTTTTAAGGGGACCAGCCCGTAATTTGTAGGCGGCCATCGGTGGCCCCCCAGCGTAGCAGGCTAACGCACTCGCTTGGGGGTGGCCCATATGGCCCGCCCAAATTTTATCTATAAAAGGTTTGGCCTCGGATCAGGTGAGGATACCCGCTGAACTTAA
>1b1d72be297a4e7d752ca846931ba3b8
AACGCACATTGCACCTTCTGGTATTCCAGGGGGTATGCCTGTTCGAGCGTCATTACAACTGTTAAGCACTGCTTAGTATTGGATGTCACCATTCTGGTGTATCTCAAAAGTATTGGTAGTAGCATTCAGCCTCTAGCGTAGTAAATTTCTCGCTTTGAAGTTGAATGTTTAATTGCCAGAACCCTTTATTTATCAAAGATTGACCTCGGATCAGGTAGGGATACCCGCTGAACTTAA
>1b24710a5207854d5f9de7c6382965db
AACGCACATTGCGCCCTTTGGTATTCCGAGGGGCATGCCTGTTCGAGCGTCATTTCAACCCCTCAAGCGTAGCTTGGTGTTGGGCCGCGCCAGCGTGCTGGCGGGCCCTAAAATCAGTGGCGGTGCCGTTTGGGCTCTAAGCGTAGTAGCATCTCTCGCTCTGGAGACCCGGCGGTTGCTTGCCAGACAACCACTAAATCAAAGGTTTGACCTCGGATCAGGTAGGGATACCCGCTGAACTTAA
>1b25f3687a604604dd31fa624db51306
AACGCACATTGCGCCCCTTGGTATTCCATGGGGCATGCCTGTTCGAGCGTCATTTGTACCCTCAAGCTCTGCTTGGTGTTGGGTGTTTGTCCCGCTTTTACGCGTGGACTCGCCTTAAAGCAATTGGCAGCCGGCATACTGGCCTGGGAGCGCAGCACATTTTGCGTTTCTTGCCTTGAATGTCGACGTCCATCAAGTCAAACATTTTGCTCTTGACCTCGGATCAGGTAGGGATACCCGCTGAACTTAA
>1b26deb7dc2986b2a25773b5fafc6f05
AACGCATATTGCGCCCTTTGGTATTCCGAAGGGCATGCCTGTTCGAGCGTCATTATCAACCATCAAGCTAAGCTTGTCGTTGGACCCTTTATCGCCTGGCGATAGGTCCGAAAGATAATGAACGGTGTCATGGCGACCCTATATGCAACGAGCTTGTAAATAGCACGCATTTGGTGGTCGTCTGGCCCGATCGTCACCTTTTATTTTTTCTCTAGGTTGACCTCGGATCAGGTAGGAATACCCGCTGAACTTAA
>1b2a6375c310fd65045802e1301160a2
AACGCACCTTGCACTCCTTGGTATTCCGAGGAGTATGCCTGTTTGAGTGTCATGAAATTCTCAACTTCATAGTTTTATCACTGTGATGCTTGGATTTGGAAGCTTGCTGGCGAAAGTCAGCTCTTCTTAAATGTATTAGCTGCTTGTCCGTAAGTTGGCTCAGAGTGTGATAAGTATCTACACTTGGTGGCTGCTTGGGATGTGGCTTCTAATCGTCTTTGGACAATTTCTTAAGATCTGACCTCAAATCAGGTAGGACTACCCGCTGAACTTAA
>1b2e65bb7c717e075469f6242159f1fb
AACGCACCTTGCACCCTTTGGTATTCCGAAGGGTATGCTCGTTTGAGTGTCATTGTACTCTCACACTCCTGATCTTTGGATCGGGAGCGGTGGACTTGGGTGTTGCTGCTTGACTGTGGCTCACCTCAAATACGTTAGTGCAACTCTTGATTGGACATAGTACGGCGTGATAAGTGTCTTCGCCGGCACCTCACCAGAGGGTGGCTGATTAGGAGCTCTGTGCTTCAAACCGTCTTCGGACAACAACTGACAACTTGACCTCAAATCGAGTAGGACCACCCGCTGAACTTAA
>1b31046fb639c03d2a3e7679107f23c9
AACGCATATTGCGCCCTCTGGTATTCCGGAGGGCATGCCTGTCCGAGCGTCATTGTCAACCCTCAAGCCCTGCTTGCTGTTGGACCCTCGACGAAAGTTGATGGCCCCAAAGATAATGACGGCGTTGTGGCAACCCCCAGATGCAATGAGCTTTAACACGCACGCGTCACGGCGGTACCATGACCCCAGTCTTTAACAATTATTCTAAGGTTGACCTCGGATCAGGTAGGAATACCCGCTGAACTTAA
>1b35b865d36a9755552ad96cd9f53854
AACGCATATTGCGCCCCTTGGTATTCCGGGGGGCACACCTGTTCGAGCGCCATTTCAACCCTCAAGCTTAGCTTGGTGTTGGGTGAGGTCCCCTTCTGGGACCCTCCCGTAACCTGTAGGCGGTCATCGTTCGTACTCCCCTAGCGTAGCAGGCTCATGGCACTCGCTAAGGGATGGGGTGATACCATGCCTTTACAAACCCATTTCAAAAGGTTTGGCCTCGGATCAGGTGGGGATACCCGCTGAACTTAA
>1b3601e8007ec1f1027ddc6522164a40
AACGCACATTGCGCCCGCTAGTATTCTAGCGGGCATGCCTGTCCGAGCGTCATTTCAACCCCTCAAGCCCGGCTTGGTGTTGGGGCCCTGCGGCTGCCGCAGGCCCTGAAAGGAAGTGGCGGGCCCGCAGCGACTCCGAGCGTAGTAGAAACCTATTCTCGCTAGGGAGGACGCGGCGGCGCCCCTGCCGTTAAAACGCATCACAGCACTCCAAGGTTGACCTCGGATCAGGTAGGAATACCCGCTGAACTTAA
>1b38fc9f51ae0984626a43be6764163e
AACGCACATTGCGCCCCTTGGTATTCCATGGGGCATGCCTGTTCGAGCGTCATTTGTACTCTCAAGCTCTGCTTGGTGTTGGGTGTTGTCTAGCTACTAGACTCGCCTCAAAAGAATTGGCAGCCAGTGTATTGGTCTTGAGCGCAGCACAACTTGCACTCTTGCCAGCTATATCTGGTATCCAGAAGCCTTTTACATCACGCTTGACCTCGGATCAGGTAGGGATACCCGCTGAACTTAA
>1b3b64d796304b4f1bd463478a6f34db
AACGCATATGGCACCTGCCAGCCCTGCTGGAAGGTATGCCTGTTTGAGAATCACACTATCCCTCTGATCCGATTGCATCCACGTGCAGTCGGTCGACATGGGCCTTCAGCACTGATCGCCTCGAATTGCTCGCGATCGTCGTGGTAAACAAGGGGGCAGCAATGCCATCCAGTGTTGTCGACGATCAACCCGTGCTCGTGATCTCAAATCAGGCAAGGCTACCCGCTGAACTTAA
>1b3ddcb63ef909e35cc1baa17282f576
AACGCACATTGCGCCCGCCAGTATTCTGGCGGGCATGCCTGTCTGAGCGTCAGTTCAACCCTCACAACCGGCTTTCTTGCTGGATGTGGTGTTGGGGATCGGCTGCCTTTCTTCTAGGTGGCCGGCCCCGAAATAGAGTGGCGGTCTCGTCGTGGCCTCCTCTGCGTAGTAGCAATATCTCGCAGGCGGAGAGCGGCGTGGCTATGCCGTAAAACACCCAACTCTTCTAAGGTTGACCTCAGATCAGGTAGGAATACCCGCTGAACTTAA
>1b4095c7f07c689e8a6d9c50258072c7
AACGCACATTGCGCCCATTGGTATTCCGATGGGCATGCCTGTTCGAGCGTCACAAAAAGGCGTCAAGCTTGGCTTGTGATTGGACCCGTTGTCCCGTTAAAGGACAGGTCCCAAATATAATGACGGAGTTGAGCGTGACCCTAGATGCAACGAGCTTTTCGAAGCACGCATGTCATGGGTCCGCCCGGCCTGGTGATGACTTAATTATTTTTGAAGATTGACCTCGAATCAGGTAGGGATACCCGCTGAACTTAA
>1b416962240216967c4c4be614832c9f
AACGCACATTGCGCCCTTTGGTATTCCGAAGGGCATGCCTGTTCGAGCGTCATTATCACAGCTCAAACCCTGGGTTTGGTGTTGGACCGATGTTGGGTCGACCAACTGGTCTCAAAAACAATGACGGCGTCCGTGGGACCCTCAGTGCAACGAGCTTTTACTAGCACGCATTGAGTTGCAAGGACCCTCCGGGCCGGTCTACTTTTACGTCTTCTGAAAGTTGACCTCGGATCAGGTAGGAATACCCGCTGAACTTAA
>1b47bf9f0e26df66e8053da5c103d715
AACGCACATAGCGCCCGCCGGCCATTCCGGCGGGCATGCCTGTCCGAGCGTCGATGACGCCGTTCGAGCCCCTCTGATGGGCTCGGTGTTGGGGCGCTAGGGGGCGGTTTCTCGCGAAGCCCCCCCTAGGCCCCCAAGCAGAAGTGCGCGGTCCGGCTGCGGGCCCCGGGTACAGTAACTTTACCGTTAGATGCCCTGGGAGAAGCAGCTAGGCTTGCCGTAAAACCCCCGACATAGGGACCCCCGCGAGGGAGGGACCGCCATATGTTGACCTCGGATCAGGTAGGACTACCCGCTGAACTTAA
>1b48846de2602eb1298dcd1bc1dd4b96
AACGCATATTGCGCCCTTTGGTATTCCGAAGGGCATGCCTGTTCGAGCGTCATTATCGACCATCAAGCCTGGCTTGTCGTTGGACCCCTTTGCAGCTGAAATATGCGGCAGGTCCGAAAGATAATGACGGTGTCGTGTTTGACCCTAGATGCAACGAGCTTTTTATAGCACGCATTGAAGTGGTTGACCGACCCGGTCTTTAACCATCATTTTTCTAAGGTTGACCTCGGATCAGGTAGGAATACCCGCTGAACTTAA
>1b4bbe9dd8502ee45828a1647228f2b5
AACGCACATTGCGCCCTTTGGCATTCCGAAGGGCATGCCTGTTCGAGCGTCATTATCACCCCTCAAGCTCAGCTTGTTGTTGGGCCACGTTGTCATAAATGGGCCCCAAAGACAATGACGGCGTCTGTAGGACCCTCGGTACAATGAGCTTTCAACGAGGCACGTACTGGAGTGGGCCTGGGGACCCGGTCTCTTAGTTTCGGGACTAAAATTTTTCCAAGGTTGACCTCGGATCAGGTAGGGATACCCGCTGAACTTAA
>1b4cb9fd893df4b6f299501c91f317cf
AACGCACATTGCGCCCCTTGGTATTCCATGGGGCATGCCTGTTCGAGCGTCATTTGAACCCTCAAGCTTTGCTTGGTGTTGGGTGTTTGTCCCGCCTTTGCGTGTGGACTCGCCTTAAAGTCATTGGCAGCCATGTAATTCGGCTTTGAGCGCAGCACATTGCGATCTCTCTGCTGGTACATTGGCATCCAGAAGCCTTTTTTTTACGCTTGACCTCGGATCAGGTAGGGATACCCGCTGAACTTAA
>1b517baa8f522f028fec2fa1a4f729cf
AACGCACATTGCGCCCGCCAGCATTCTGGCGGGCATGCCTGTTCGAGCGTCATTTCAACTCTCGACCTCCCTTTGGGGAAGTCGGCGTTGGGGACCGGCAGCACACCGCCGGCCCTGAAATGGAGTGGCGGCCCGTCCGCGGCGACCTCTGCGTAGTAATCCAACTCGCACCGGAACCCCGACGCGGCCACGCCGTAAAACACCCAACTTCTGAACGTTGACCTCGAATCAGGTAGGACTACCCGCTGAACTTAA
>1b55fffa53074b7ab54d499b42554bf4
AACGCACATTGCGCCCTTTGGTATTCCGAAGGGCATGCCTGTTCGAGCGTCATTATCAACCATCAAGCTTTGCTTGTTGTTGGAAATGTAGCGTCAAAACTACATATCTCAAAGACAATGGCGGCGTCTTTTGGCCCTTGATGCAACGAGCTTTCAATAGCACGCATTGAAGAGGTTAATTGATACTAGACCTTTTTCAATCAATTTCTAAGGTTGACCTCGGATCAGGTAGGAATACCCGCTGAACTTAA
>1b5b19bbbe4f7cb19212dfb162bebbbc
AACGCACATTGCGCCCGCCAGTATTCTGGCGGGCATGCCTGTTCGAGCGTCATTTCAACCCCTCAGGCCCTGGTGCCTGGCGTCGGGGCGTTCCCTCGCGGGAAGCCCCCAGAGACAGTGGCGGACCAGTCGCGGCTCCGAGCGCAGTAGTAACATTCTCGCTTAGGAGGTCTGCGGCGGGCTCCCGGCCGTAAAACCCGGACCCCTCACAGGGCCGACTTCTCAAGGTTGACCTCGGATCAGGTAGGAATACCCGCTGAACTTAA
>1b5de5710fb74e5f903b8859085bf1d6
AACGCATATTGCGCCCTTTGGTATTCCGAAGGGCATGCCTGTTCGAGCGTCATTATCACAGTATCAAGCCTGGCTTGGTGTTGGGCCCTCTGTCACCTGGTGACAGGTCCGAAAGACAATGACCGGCGTAACAGACTCCCGATGCAACGAGCTTATAACAGCACGCATTTGGCAGTTGTGTGACCGGGTCTTCGCCCCATTCTTTCTCAAGGTTGACCTCGGATCAGGTAGGAATACCCGCTGAACTTAA
>1b6230390c5f53aa97e71eda3ebfe7b1
AACGCACATTGCGCCCGCCAGCACTCTGGCGGGCATGCCTGTTCGAGCGTCATTTCAACCCTCAAGCCCTGCTTGGTGTTGGGGCGCCACGCGCCGAGCGTGGGCCCCGAAAATCAGTGGCGGGACCTGCCGTGGGTTCGGGCGTAGTAGACCTCACCTCGCCCGCGACCCCCGGCGCGTCTCCGGCCGTGAAACCCCCAAACCCTCACAAGGTTGACCTCGGATCAGGTAGGAGTACCCGCTGAACTTAA
>1b6b7003cd123a1a83c7035e2164ac37
AACGCACATTGCGCCCTCTGGCATTCCGGAGGGCACACCTGTCCGAGCGCCGTCGCAACACTAAGGCTCAGCCTTGCGTTGGAGAACAGCTCCCAGTCTCTGGGAGCAGTCTCCCAAACACCGACGGCGCCGCACCGCGGCCGACGATGCGCAAAAGCAAAAGTCGACTCCGGATGTGGCCGCCTTGTAAGAACCCACAAGCTTGGCCTCGGATCAGGTGGGGATACCCGCTGAACTTAA
>1b724ddb95367a2695b84193df00e10c
AACGCACATTGCACCCTCTGGTATTCCGGAGGGTATGCCTGTTCGAGCGTCATTTCAACCCTCAAGCTCTGCTTGGTATTAGGTCGCGCCGGTAATGCGGCGGGCCTCAAAATCAGTGGCGGTGCCATCTGGCTTCAAGCGTAGTAGTTACATCTCGCTTCCGGAGATCCAGGTGGTTGCTTGCCAGCGAACCCCATACTTCTAAGGTTGACCTCGGATCAGGTAGGGATACCCGCTGAACTTAA
>1b76f1481cda5f1fd2e1b460634404f9
AACGCACCTTGCGCCCCTTGGCATTCCGAGGGGCACACCCGTTTGAGTGTCGTGAAATTCTCAAACCATCTTGGTTTTCTTTGACCAAGATGGCTTTGGACTTTGGAGGCATTTTGCTGGCTTTCCGTAAAGCCAGCTCCTCTTAAATGTATTAGTGGGGTCCCCTTTGCCGATCTCCAGGCGTGATAAGTCATTTCTACGTCTTGGGATTTGCTCTGTTCCTTGGGAACCCGCTTCTAACCGTCTCACTATGGGAGACATCGTTCGAGCTTGCTCGGCCCACGAACCTTGACCTCAAATCGGGTGAGACTACCCGCTGAACTTAA
>1b7b78174f147c45dd41fc25d6a6b32a
AACGCATATTGCACCCTCTGGTATTCCGGGGGGTATGCCTGTTCGAGCGTCATTTCAACCATCAAGCACTGCTTGGTATTGGATGCAACTTGCTTGTGGTGCATCTTAAAAGCATTGGCGGCAGCATTTAGCTTCTAGTGTAGTAAATTTCTCGCTCTGGAGCTTAGATTCCGGCCTGCCAGAACTATCATTTCAAAGGTTGACCTCGGATCAGGTAGGGATACCCGCTGAACTTAA
>1b7e5d0a827d0aebb64bc464f1973288
AACGCACCTTGCGCTCCTTGGCATTCCGAGGAGCATGCCTGTTTGAGTGTCATGTTAACTCTCAGCCCCTTCGGGTTGGACTTTGGACGCTGCGGGAGCCGCTTCCGCTCGTCTCAAATGCATTAGCGGGGTTTTGGGGACCCATTGCTGGCGTTTAGTAATGCTTGCGCCGCGCGGGGTCCTCGTCCGCTCACTAGCTTTGGACGCCACGGCGTCGAACTTTGACTTCTGGCCTCAAATCAGGTAGGATTACCCGCCGAACTTAA
>1b859530aadd3e2b8b1037585cd55e17
AACGCACATTGCGCCCCCTGGTATTCCGGGGGGCATGCCTGTCCGAGCGTCATTGCTGCCCATCAAGCGCGGCTTGTGTGTTGGGCCACCGTCCCCCCTCGGGGGGACGGGCCCGAAAGGCAGCGGCGGCACCGCGTCCGGTCCTCGAGCGTATGGGGCTCTGTCACCCGCTCTGGAGGCCCGGCCGGCGCCTGCCGACCCCAACCTTTTTTTAACCAGGTTGACCTCGGATCAGGTAGGGATACCCGCTGAACTTAA
>1b88996b6ec430d34c2444bb5227abaa
AACGCACATTGCGCCCCATGGTATTCCATGGGGCATGCCTGTTCGAGCGTCATTTGAACCCTCAAGCTCTGCTTGGTGTTGGGTGTTTGTTCCGCCATTGCGCGTGGACTCGCCTTAAAGCAATTGGCAGCCATGTAATCCGGCTTTGAGCGCAGCACATTGCGTACTCTCTACTGGGACATGGGCATCCAGAAGCCTTATTTTTTACTCTTGACCTCGGATCAGGTAGGGATACCCGCTGAACTTAA
>1b88f639b4f212c1c042a55fc62c6b2a
AACGCACATTGCGCCCGCCAGCATTCTGGCGGGCATGCCTGTTCGAGCGTCATTTCAACCCTCGAGCTCCCCTTGGGGAGCCCGGCGTTGGGGACCGGCAGCACACCGCCGGCCCTGAAATGGAGTGGCGGCCCGTCCGCGGCGACCTCTGCGTAGTAACATCACCTCGCACCGGGAACCCGACGCGGCCACGCCGTAAAACACCCAACATTCTGAACGTTGACCTCGGATCAGGTAGGAATACCCGCTGAACTTAA
>1b8b9a77fd565da2fc64439d158546e5
AACGCACATTGCGCCCCCTGGTATTCCGGGGGGCATGCCTGTCCGAGCGTCATTGCTGCCCTCAAGCCCGGCTTGTGTGTTGGGTCTCGTCCCCCGTTCGGGGGGCGGGCCCGAAAGGCAGCGGCGGCACCGCGTCCGGTCCTCGAGCGTATGGGGCTTTGTCACCCGCTCTGTAGGCCCGGCCGGCGCCTGCCGATCAACCAATTTCTTTCCAGGTTGACCTCGGATCAGGTAGGGATACCCGCTGAACTTAA
>1b8eceed48e08cf0e3645eb12da76752
AACGCACCTTGCGCTCCTTGGTATTCCGAGGAGCATGCCTGTTTGAGTGTCATTAAATTCTCAACCTCACCAGTTTTCTGAACTGTTCTTCGAGGCTTGGATGTGGGGGTTTGTGCAGGCTGCCTCACGGCGGTCCGCTCCCCTGAAATGCATTAGCGAGTTCATACTGAACTTCCGTCTATTGGTGTGATAATTATCTACGCCGTGGACGAGGATCAGACTCGCTTCTAACCGTCCGCGAGGACAATACCTTGACAATTTGACCTCAAATCAGGTAGGACTACCCGCTGAACTTAA
>1b90502490ac39fe37ac5ddf710e25ee
AACGCATATTGCACCCCTTGGTATTCCGGGGGGTACACCTGTTCGAGCGTCATTTCTACCCTCAAGCAATGCTTGGTGTTGGGTGGAGGTCATTTACTGTAGACCCCCCCATAACTTGTAGGCGGTCATACCCCGTATCCACAGCGTAGCAAGCAAACGCACCCGCTTTGGAATGGTGTATTTGATCTGCCCCAAAAAACTTCAAGGTTTGACCTCGAATCAGGTGGGGATACCCGCTGAACTTAA
>1b93589eefdef1275d267878d3019a3b
AACGCACCTTGCGCTCCTCGGTGTTCCGAGGAGCATGCCTGTTTGAGCGTCAGTAAATTCTCAACTCCTCTCGATCGACTTCGAGTGGAGCTTGGATGGTGGGGGCTGCCGGAGACCTGAATATTCGTGTTCGGGACTCGGGCTCCTCTGAAATGTATTGGCTTTGCGGTCTGTTTTTGACTTTGCATGACAAGGCTTTTGGCGTGATAATGATCGCCGCTCGCCGAAGTGCATGAATGAAACTGTGCCGTGCCTCTAATCCGTCGATGCCTCTATGGGGCGTCTTCTTTATGCATTTGACCTCAAATCAGGTAGGACTACCCGCTGAACTTAA
>1b948ae6b9ee9f7a0e44f29ef4e77633
AACGCACATTGCGCCCATCAGTATTCTGTTGGGCATGCCTGTTCGAGCGTCATTTCCACCCTCAAGCCCTGGCTGCTTGGTGTTGGGGTGTTCTACAGCTTGCTGTAGGCCCCGAAAATCAGTGGCGGTCTCGCTGGGGCCCCGAGCGTAGTAGATTTCTCTCGCTTAGGGGCGACCAGTGGGTTTCTAGCCGTTAAAACCCCTATATTTTAAAGGTTGACCTCGGATCAGGTAGGAATACCCGCTGAACTTAA
>1b9bc4d826e28f181816f93a3ce27033
TGAACGCACATTGCGCCTAAGAGTATTCTTTTAGGCATGCTTGTTCGAGCGTCGTCTAAACCATAAGGCTTTGCCTTGCGTTGATGTATTGGGATCATCCCCAAGCATCCAAAATAGTTGGCGAAACTACAGTAACCAAAATGCAGCGACATGCAACTAAGTTACTGACAGTGACTGCCAGTTACTCATTGTTCGACCTCGGATCAAGTAAGAATACCCGCTGAACTTAA
>1b9bdfa5ce8c59cb4063a4db809ea2a6
AACGCACATTGCACCCTCTGGCATTCTGGGGGGTATGCCTGTTCGAGCGTCATTACAACCCTCAAGCCTAGCTTGGTATTGGGTGTCACCAGCCAGGTGCTCCCTAAAATCAGTGGCGGTGCCATTTGGCCTCAAGCGTAGTAATACTTTTCTCGCTTTGGAGGTTAGGGTGCGCTCTTGCCAAAACCACTATTTTTCAAAGGTTGACCTCGGATCAGGTAGGGATACCCGCTGAACTTAA
>1b9e5f349b28d2b5d0ceae859a3b1336
AACGCACATTGCGCCCCTTGGTATTCCGAGGGGCATGCCTGTTCGAGCGTCATTATCGACCATCCAGCTCGGCTGGGTCTTGGGCACCGCTCCTGAGCGGGCCTTAAAAGCAGTGGCAGTGCCGCCGGATTCCCAAGCGTAGTAAGTAATCCTCGCCACGGGAGTCTAGGCGTTAGCTAGCAACAAACCTCATTTTCATTCAGGTTGACCTCGGATCAGGTAGGGATACCCGCTGAACTTAA
>1ba10529aca4e2fabb328598376e9b6c
AACGCATATGGCACCTGCCAGCCCTGCTGGAAGGTATGCCTGTTTGAGAATCACACTATCCTTCTGATCCGATTGCATCCACGTGCAGTCGGTCGACATGGGCCTTCATCGTTGATGGCCTCGAATTGCTCGCGATCGTCGTGGTAGACAGGGTGTGGCAGCGATGCCATCCAGTGTTGTCGACGATCAACCCGTGCTCGTGATCTCAAATCAGGCAAGGCTACCCGCTGAACTTAA
>1bb0ad164ba2ff7f7e1e57dfce74a1c5
AACGCACATTGCGCCCCCTGGCATTCCGGGGGGCACACCTGTCCGAGCGCCGTCGCAGCCCTGAGGCGCAGCCTCGCGATGGCGGCCGGCCCCCAACGAGGGCCGCCGCCGAAACGCAGACGGCGCCGCACCGCGGCCAGCAACGCGCGAGAGCGACGCTGGACGCCGGGACGGCCGCCTTGTCACCGAACAAAGCTTGGCCTCGGATCAGGTGGGGATACCCGCTGAACTTAA
>1bb13f953558badcdafbfa0d31333215
AACGCACCTTGCGCCCTCTGGTATTCCGGAGGGTATGCCTGTCTGAGTGTCATGTAGACTCAACCTTCCGGGTTTCTTGCCCGGCTGGTTGGATTTGGGCGCTGCCTATTGCTGGCTCGCCTTAAATGTGTTAGCGGTCGCGACGGAATAGGTCAGCGTAATACGTTTCGCTGTATCGATACCAGAGTGCTGCTCATAACCGCCTTCACCGGCAACTTTATGACTTCGGCCTCAGATCAGGTAGGACTACCCGCTGAACTTAA
>1bbc269b1100a9888c56db618c982e8e
AACGCACCTTGCGCCCTCTGGTATTCCGGAGGGCATGCCTGTTTGAGTGTCATGTAGACTCAACCCCTCGGGTTTCCGAGAAGGTTGGATTTGGACGTTTGCCTGTCATGGGCTCGTCTTAAAGGTCTTAGCGGTTACACAGCACCGTAGTCGGCGTAATAAGTTTCGTCGATGAGGGTGTGGTGTCTGCTTACAATCGCCTCACGGCAATCTTTTGACTCTGACCTCAAATCAGGTAGGACTACCCGCTGAACTTAA
>1bc0454974203fe578f4a5ec6067aab2
AACGCACATTGCACCCTCTGGTATTCCAGGGGGTATGCCTGTTCGAGCGTCATTTCAACCCTCAAGCTTGGCTTGGTATTGGGTGTCACCTAATTAGGTGCACCTTAAAATCAGTGGCGGTGCCATCTAGCTTCAAGTGTAGTAAATTTCTCACTTTGGAGGTTTAGGTGTGTGTTTGCCATCAACACTCTATTCTTCAATGGTTGACCTCGGATCAGGTAGGGATTACCCGCTGAACTTAA
>1bc123bc9f2f171de98a56da228155d1
AACGCATATTGCGCCCTCTGGTATTCCGGAGGGCATGCCTGTCCGAGCGTCATTACTACCTTCAAGCACGGCTTGTGTGTTGAGCATCTGTTCTTTTCATGGACAGGCTTGAAATGCAGTGGCGATGGCGAGTTTGGAGCCCGGCGTATGGAGCTTTGTCACGCGCTGTGATGGCCCCGCTCAATATCTCCTTACCCTAAAATTACACAAATCTGATTGACCTCGGATCAGGCAGGGATACCCGCTGAACTTAA
>1bc85991ec78f993721d2535b0bc8215
[truncated: 3,380,238 more chars]
