# Supplementary material for: Amplicon sequencing dataset of soil fungi and associated environmental variables collected in karst and non-karst sites across Yunnan province, southwest China
Source: Data Brief. 2019 Sep 27;27:104575. doi: 10.1016/j.dib.2019.104575 (PMC6817666; doi:10.1016/j.dib.2019.104575)
Supplement: Multimedia component 2 [file mmc2.txt]

OTU ID	D8l6741-NK01A	D8l6742-NK01B	D8l6743-NK01C	D8l6744-NK01D	D8l6745-NK01E	D8l6746-NK02A	D8l6747-NK02B	D8l6748-NK02C	D8l6749-NK02D	D8l6750-NK02E	D8l6751-NK03A	D8l6752-NK03B	D8l6753-NK03C	D8l6754-NK03D	D8l6755-NK03E	D8l6756-NK04A	D8l6757-NK04B	D8l6758-NK04C	D8l6759-NK04D	D8l6760-NK04E	D8l6761-NK05A	D8l6762-NK05B	D8l6763-NK05C	D8l6764-NK05D	D8l6765-NK05E	D8l6766-NK06A	D8l6767-NK06B	D8l6768-NK06C	D8l6769-NK06D	D8l6770-NK06E	D8l6771-NK07A	D8l6772-NK07B	D8l6773-NK07C	D8l6774-NK07D	D8l6775-NK07E	D8l6776-NK08A	D8l6777-NK08B	D8l6778-NK08C	D8l6779-NK08D	D8l6780-NK08E	D8l6781-NK09A	D8l6782-NK09B	D8l6783-NK09C	D8l6784-NK09D	D8l6785-NK09E	D8l6786-NK10A	D8l6787-NK10B	D8l6788-NK10C	D8l6789-NK10D
35b5951c9a57f8b44499ca695b7e08d3	0	0	0	0	0	24	22	0	62	19	1218	507	691	1613	3740	2533	201	750	283	142	0	492	56	0	47	26	437	1084	0	13	1329	3055	825	1097	1884	2640	522	2096	872	3077	288	4864	501	831	0	87	0	0	238
c849165d878b87f8602a459d2e62342d	1792	228	505	2772	681	73	268	674	1799	2069	950	4442	4413	950	2380	3295	444	279	743	703	262	259	766	222	878	1095	596	1663	346	1596	4280	2540	312	2317	324	1316	2318	3610	3434	791	441	1909	3355	2074	0	2370	440	839	440
f2bb23bea0f2cae7bed17d676e01b910	22	107	0	0	12	184	95	858	182	444	17	0	3	0	0	578	6	0	0	0	86	175	29	22	32	0	15	6	7	11	694	566	162	1102	224	4027	2684	4972	479	3774	26	7	72	11	10	2382	85	19	0
f02112dd3a0260d6337cf29d260307d9	126	143	336	479	615	1065	1496	1006	1244	1434	510	0	19	898	103	191	467	145	89	65	1437	555	107	686	512	658	1979	4107	911	1273	0	0	37	848	0	1180	3241	484	149	3261	638	2377	2293	2340	0	2384	108	0	0
ac2c369daa0d0eb16850eeaf30e88fb7	59	32	0	0	0	20	150	629	19	72	301	52	29	180	157	346	44	118	138	12	3407	268	2179	41	517	0	5	19	11	22	55	496	1563	0	23	575	4922	2623	647	920	14	79	40	627	0	0	0	0	310
7f124034680f34b20b29cc90536f4e26	0	0	0	0	0	0	0	0	0	0	0	0	0	0	0	0	0	0	0	0	0	0	40	0	0	0	0	0	0	0	2952	2660	2837	16	16573	0	0	0	0	0	0	14	0	11	0	0	62	9	8
2166186fb4bd4c395a3515872f995fce	189	458	268	297	100	0	165	255	0	45	52	90	79	164	219	1502	1314	1592	2741	225	128	174	195	195	73	522	223	986	505	380	23	0	6	0	0	159	296	145	1944	110	266	495	195	674	190	428	0	579	295
b45f5d512ef14ef0562fc2ff2f854910	0	0	0	0	0	0	0	0	0	0	334	26	15	23	191	513	61	4851	1524	1069	0	11	0	20	0	0	0	575	0	119	245	762	1022	0	94	0	0	52	312	53	0	0	0	0	0	0	0	0	0
3c0d54993c5c13a10cc6347370522952	407	580	243	183	115	0	31	88	418	1224	124	0	0	0	34	501	30	11	33	145	62	14	239	48	365	258	44	69	157	156	125	119	47	34	0	77	85	539	247	494	44	674	449	174	0	233	103	85	394
352d386293a59777de3e3e6a91f58466	24	80	56	0	52	0	0	0	3	0	5	56	0	0	80	1371	5575	155	95	269	465	1048	67	1154	1716	1589	546	2656	416	380	15	0	0	0	0	9	64	4	102	13	5	106	118	599	0	62	219	142	0
1e2bfefa6a16674e9547e29682845277	1182	2409	7867	4322	377	17	695	91	0	202	0	0	0	13	0	38	21	0	0	0	3639	0	145	0	0	0	0	0	0	0	193	20	80	0	40	0	0	0	0	0	0	0	0	0	0	0	0	0	309
0dd5c217ada3f553c1037320871f85da	913	357	248	423	74	35	370	99	37	145	55	84	17	36	63	254	316	322	678	107	416	288	498	702	191	2698	688	1759	1032	1436	0	0	0	0	9	12	29	16	37	32	40	242	54	404	203	38	468	695	1137
298c24ff1d9df4394a2c3b83cdc8c531	125	0	52	0	32	0	7546	4	719	0	0	0	22	0	0	6239	0	0	0	71	4588	0	0	3857	0	7	0	0	0	0	50	0	4	0	2	4150	0	0	0	0	8795	6928	0	834	0	0	0	0	0
049996d66e95bf7993b05e8bb051ccfd	0	1312	74	513	0	0	0	160	0	0	0	0	0	0	0	0	0	0	0	0	0	0	162	0	0	0	0	0	31	0	571	412	510	38	1989	58	0	0	0	0	59	0	65	0	0	0	0	0	0
28957e95ba5835150a23e126d906687b	0	89	0	0	0	124	67	226	367	0	4579	34	27	433	171	225	0	26	0	0	101	100	733	1525	2280	37	52	178	87	42	30	0	67	72	0	2355	430	227	75	1000	68	25	251	328	0	737	0	0	0
4363d310021516c3cb57859e6228753c	150	0	0	0	0	0	0	0	2249	0	117	0	0	0	0	0	0	0	175	0	0	0	110	0	0	26	421	237	157	184	0	0	0	0	0	216	180	0	0	0	0	67	158	64	0	321	0	0	0
52140efb2552c0d6b20ce27efedb4c70	0	487	0	0	0	0	0	0	0	0	0	7	11	0	23	338	0	0	0	0	123	54	101	111	3046	0	0	0	0	0	0	0	0	2443	0	283	53	199	67	0	0	0	0	15	0	70	0	0	0
fe1b34143503f0402ad256e83a08d180	0	0	0	0	0	0	0	0	0	0	0	0	0	0	0	0	0	0	0	0	0	0	594	0	0	0	0	0	0	0	0	0	0	0	0	0	0	0	0	0	0	0	0	0	0	0	0	0	0
7f6478dff62caa44c5532642b38623af	0	1172	0	0	0	0	0	37	0	0	0	0	0	0	0	0	0	0	0	0	60	0	229	0	0	0	0	0	0	54	0	49	77	0	114	51	215	141	0	0	0	0	0	0	0	0	0	0	0
23f38ce51a7a86c4cd7175130a4cf42f	88	136	69	233	0	38	69	151	0	0	0	51	95	0	189	444	0	438	350	316	0	0	0	0	0	333	85	414	113	0	0	0	0	20	5	0	0	53	322	0	0	0	0	0	1554	135	0	1930	4575
cadae8208eff99acd00014f04d41fc62	0	0	0	0	0	0	0	0	0	0	0	0	0	0	0	0	0	0	0	0	0	0	0	0	0	0	0	0	0	0	0	0	0	0	0	0	0	0	0	0	0	0	0	0	0	0	137	0	179
e29a43d99b862cf4722c10e6badd51e4	26	0	0	0	0	0	0	0	0	0	0	61	0	0	0	176	20	78	131	630	0	0	26	0	179	0	0	0	0	0	0	0	0	0	0	0	0	23	81	0	0	0	0	0	0	0	0	230	0
b4e23a4dbcf4a91037939c981038168f	0	0	0	0	14	0	0	0	0	0	0	30	0	0	0	747	72	316	216	203	0	65	131	172	240	0	0	0	0	0	0	0	0	0	0	48	0	65	264	63	0	0	0	0	0	0	0	0	0
87d5c3d7a8561e992a682458023be32c	0	17	49	0	0	0	8	0	0	0	32	0	0	0	42	0	30	22	27	0	0	61	60	0	0	0	191	0	0	20	0	82	130	6	102	0	52	0	0	22	0	0	0	0	0	0	0	81	6
e255a7cac19c3236b25e183868983627	0	150	11	0	0	0	0	0	0	0	0	31	0	61	71	20	0	0	0	35	412	82	0	365	289	0	0	0	0	0	0	101	0	2255	0	0	0	154	145	88	0	0	0	0	0	0	0	0	133
d698601905ab1607fb9efd776afcb113	0	0	10	0	7	83	140	249	87	172	4	0	43	33	0	105	54	89	254	37	87	102	99	71	68	36	0	78	0	69	0	0	0	0	0	25	39	40	47	11	0	216	0	31	208	46	327	1181	0
06754a94676a37e36faac49bddd9ae66	0	0	0	0	0	0	0	0	0	0	0	0	0	0	0	0	0	0	0	0	0	0	0	0	0	0	0	0	0	0	0	53	0	11	0	0	0	0	0	0	0	0	0	0	0	0	0	0	0
947b25a7a0be2d1b8c36aa143bd43c36	0	0	0	0	0	0	0	0	0	0	0	0	0	0	0	0	0	0	0	0	0	0	0	0	0	0	0	0	0	0	0	0	0	0	0	0	0	0	0	0	0	0	0	0	0	0	0	0	0
7b374bb9c83b08dabc8a633a47411214	380	408	93	400	174	0	50	77	194	68	0	75	47	8	30	1148	90	332	181	729	18	99	116	440	987	1468	1062	2345	525	1026	5	0	0	0	0	70	26	186	179	32	0	139	6	331	0	7	0	0	231
9c84f5c59e894fb6ca920c5f3f69acc0	92	0	20	94	36	59	59	121	219	96	0	13	171	16	52	186	24	158	0	77	140	218	172	856	93	71	276	843	21	389	15	0	18	146	0	506	243	194	94	462	220	3588	173	207	0	12	0	0	0
182e566c696f8f0b0e5f5d22d8afbd31	0	0	0	0	0	0	0	0	0	0	0	0	0	688	0	0	0	0	0	0	0	0	0	0	0	0	0	0	0	0	0	161	0	0	216	0	0	0	0	0	0	0	0	0	0	0	0	0	0
e8031dc4e5ab0a5afdbabcaa9b887bfa	2	122	0	0	0	0	0	0	0	0	0	0	0	0	0	0	0	51	0	0	0	0	0	0	6728	5	0	5	0	0	5	0	0	0	0	0	0	0	0	0	0	5	0	8303	0	0	0	319	0
6d3a645ff7d2a7cb8fd06fea2cc63494	0	0	0	0	0	0	0	0	0	0	0	0	0	0	0	0	0	502	136	0	0	0	0	0	0	0	0	0	0	0	0	0	0	0	0	0	0	0	0	0	0	0	0	0	0	0	58	152	0
cda9d07b2d3ba82e77f62a24be02ebfa	71	94	69	206	76	0	0	0	85	90	0	0	0	0	0	0	0	0	0	0	0	0	74	0	0	20	0	0	0	0	0	0	0	0	0	0	0	103	0	0	0	0	0	0	0	0	0	0	0
c82f3f9f638e07f14d286fbbc861a43c	0	0	0	0	0	0	0	0	0	0	109	0	222	0	0	0	0	0	130	0	0	0	0	0	0	149	0	0	0	40	0	149	23	199	0	1052	354	338	96	240	0	0	0	0	0	0	0	0	0
84310837d62717aec33de70e28617c76	0	0	0	0	0	0	0	0	0	0	0	0	0	0	0	0	0	0	0	0	0	0	0	0	0	0	0	0	0	0	0	0	0	0	0	0	0	0	0	0	0	0	0	0	0	0	0	0	0
87434be210a4b64aca499e9017d88323	0	0	0	0	0	416	391	663	0	194	0	0	0	0	0	0	0	0	0	0	0	0	0	0	0	0	0	0	0	0	0	0	0	0	0	0	0	0	0	0	0	0	0	0	0	0	0	0	0
dcfccc6657729899ccfd029ae1778af9	0	0	0	0	0	0	0	0	0	0	0	0	0	0	0	0	0	0	0	0	0	0	0	0	0	6	0	0	0	0	0	0	0	0	0	0	0	0	0	0	0	0	0	0	0	0	0	0	0
0ae869c1b266bafe4320f88a26b70b66	0	0	0	0	0	0	0	0	0	0	777	0	0	21	0	0	0	0	0	0	0	0	0	0	0	0	0	0	0	0	0	0	0	0	0	0	0	0	7239	4648	0	27	0	9	0	0	0	0	0
7b6ef155429b51d926b9d917a42c7568	101	0	0	17	0	82	222	1218	64	394	0	0	0	0	523	77	0	0	219	83	0	31	217	70	0	0	0	195	0	0	0	0	0	0	0	0	0	178	0	0	0	404	0	75	0	43	0	1469	774
4a09d4d316fec673754521bf62872922	0	0	0	0	0	0	0	0	0	0	0	0	82	0	0	0	0	0	5	8	0	0	0	3	0	0	0	0	0	0	0	0	0	0	0	0	0	0	0	0	0	0	0	0	0	0	0	0	0
9809e765b5a9074740ad7aa7706f6e58	0	0	0	0	0	0	125	0	0	230	367	114	0	102	227	0	0	0	0	0	0	0	0	0	0	0	0	0	0	0	450	0	144	0	307	81	246	158	0	190	0	0	0	0	0	93	0	0	0
308b16dabb79c99aba0dba7dfeeca436	0	0	0	0	0	0	0	0	0	0	7	0	0	0	0	0	36	0	36	0	0	0	18	12	0	0	57	0	0	1151	0	0	0	0	0	0	0	0	0	0	0	0	0	0	0	0	0	0	0
483d8608fe70bc4f6c343110a90d40ae	0	0	0	0	0	0	0	0	0	0	0	0	0	0	0	0	0	0	0	0	0	0	0	0	0	0	0	0	0	0	0	0	0	0	0	0	0	0	0	0	0	0	0	0	0	0	0	0	0
24bc56ca89e3905833b898dd7ec2becb	0	0	0	0	0	189	107	267	178	331	47	0	61	55	25	0	80	0	0	0	0	387	102	14	0	120	417	141	162	358	0	0	0	0	0	28	156	0	34	15	314	480	1106	667	0	1177	0	0	0
42acc74563df46c4203c6e17c144695f	186	123	51	0	109	10	0	0	0	0	125	140	0	128	1548	123	0	0	0	0	0	0	0	0	0	0	0	0	0	0	19	0	47	0	0	587	214	127	143	813	47	109	127	193	0	36	0	0	752
5282bf5d8a8c6fb016e7a86bda7c352c	0	802	0	0	0	0	0	20	0	0	0	0	0	0	0	0	0	0	0	0	1845	80	364	37	80	0	36	0	31	0	0	0	0	0	0	0	258	0	0	0	36	0	0	80	0	64	0	0	0
e54e38aa55e6452ff52dedbe19b6767e	172	2286	583	437	208	24	108	80	0	73	0	0	0	0	0	16	0	0	0	0	0	0	0	0	0	0	0	0	0	0	0	0	0	0	0	0	0	0	0	0	0	0	0	0	0	0	0	0	0
3651972045124590a0b441270cf5082d	0	0	0	0	0	0	0	0	0	0	0	10	7	0	0	0	0	0	0	19	0	0	0	0	0	0	0	0	0	0	0	22	0	0	0	0	0	0	3	0	0	0	0	0	0	0	73	0	0
fb2ea49e8a3b2f4545b818bfed802b24	0	0	0	0	0	0	0	0	0	0	503	6	19	78	28	29	0	0	0	3	0	0	0	0	0	0	0	0	0	0	17	53	43	10	47	542	73	90	0	83	0	0	0	3	0	0	0	37	20
1f76d2a8764a3d6434b343c1bbaa0269	0	0	0	0	0	14	0	355	466	96	0	0	2174	0	240	321	29	0	0	17	0	113	290	158	234	0	0	293	0	0	323	0	0	0	39	805	353	585	273	231	366	0	383	248	0	558	0	0	0
6113ab4504beed05bfdc621733c864e5	0	0	0	0	0	0	0	0	0	0	24	0	68	349	47	0	0	0	0	0	0	21	40	154	10	0	0	0	0	0	82	286	33	17	346	318	140	76	121	457	0	93	406	90	0	0	0	0	0
c9eb03b9c6ff7ac9722dc268b86f428f	0	0	0	0	0	0	79	47	29	0	0	0	0	123	0	365	0	0	0	466	61	52	132	512	229	79	36	213	0	0	0	0	0	0	0	0	57	0	0	0	0	0	0	113	0	91	0	0	0
82e724c917a54fc41f0624cdbd1daf45	0	0	0	0	0	0	0	0	0	0	0	0	0	0	0	81	0	48	39	0	0	56	0	52	16	286	81	631	322	0	0	0	0	0	0	0	0	0	0	0	0	44	0	0	64	37	88	0	2842
2fbb183939f7c0834edf85f6f6f53ff2	0	0	0	0	0	0	0	0	0	0	0	0	0	0	0	0	0	0	0	0	0	0	0	0	0	0	0	0	0	0	0	0	0	0	0	0	0	0	0	0	0	0	0	0	0	0	0	0	0
73514f6e23fa430c512721de0d7376a3	0	0	0	0	0	0	0	0	0	0	0	0	0	0	0	0	98	113	145	42	0	0	60	5	16	48	0	0	76	3	0	0	0	0	0	0	0	0	0	0	0	0	0	0	0	0	0	581	0
941ceafb230fefac12328c3281b7029a	0	56	0	0	0	26	0	0	0	0	0	0	0	0	0	0	0	0	0	0	0	0	0	0	0	0	404	0	0	0	0	0	0	0	0	0	4329	0	2568	6781	0	0	0	0	0	45	0	0	0
dccedfa42838487376c3479be0c7c664	160	1273	290	436	44	10	24	0	18	102	0	0	86	29	92	0	0	0	0	0	704	0	713	0	0	0	0	0	0	0	1380	0	544	0	0	128	162	447	49	264	138	50	171	88	0	0	0	0	0
eb944624ca122738c5615b09feb0735b	0	30	0	0	0	0	0	0	0	0	0	0	0	10	1162	7	0	0	0	0	0	0	0	0	897	0	57	0	0	0	4	0	0	0	0	0	0	0	0	0	0	0	0	0	0	0	0	0	0
7d3aea5864579c76b6d73bbb81abb061	0	0	0	0	0	0	45	27	0	0	0	0	0	0	0	0	0	0	0	0	0	0	0	0	0	0	0	0	0	0	0	0	0	20	0	0	74	0	0	0	212	123	470	0	0	2087	0	0	0
a6934a0df8675838c0c588310f3b1fcc	0	0	0	0	0	20	0	0	2287	0	100	0	0	0	0	0	0	0	0	0	0	0	0	0	2	0	0	0	6	0	0	0	0	0	370	0	3847	655	0	0	0	7	0	4	0	0	108	0	0
ee218b851725aa71fbb6045c13e66e97	0	0	0	0	0	0	0	0	0	0	0	0	0	0	0	0	0	0	0	0	0	0	0	0	0	0	0	0	0	0	0	0	0	0	0	0	0	0	0	0	0	0	0	0	0	0	0	0	0
15146e810226bab7197fd0d0fcc0d8bd	0	0	0	0	0	0	0	0	0	0	0	0	0	0	0	0	0	0	0	0	0	0	0	0	0	18	0	0	11	0	0	0	0	0	0	0	0	0	0	0	0	0	0	0	0	0	0	0	0
5755c0c7bd28a24163fd6cc3dac845ca	0	0	0	0	0	0	0	0	0	0	0	0	38	0	0	0	0	0	0	0	0	89	0	54	138	0	151	101	0	0	0	0	0	0	0	0	0	0	0	0	0	34	0	0	0	54	0	0	0
caf311c9625be57943f0c558e1d1ccf4	0	0	29	341	0	11	0	63	201	82	122	0	0	56	21	12	142	0	0	0	128	67	897	144	0	72	65	795	88	190	0	0	0	50	0	144	154	488	109	80	187	83	1160	685	0	95	0	0	0
f17d593f4337d439a875a6c715a70088	0	0	0	0	0	0	68	3047	316	0	0	0	0	0	0	0	0	0	0	0	0	0	157	0	0	0	23	68	25	0	0	0	0	963	0	109	332	154	61	22	98	921	847	78	0	2288	0	0	0
ef69dca5f8296df62b89930b374ace74	0	0	0	0	0	0	0	0	0	0	0	0	0	0	0	0	0	0	0	0	0	0	0	0	0	0	0	0	0	0	189	277	96	0	637	2224	0	0	0	103	0	0	0	0	0	315	0	0	512
9b3cf59cf916ed376170e61d1a6ca620	0	0	0	0	0	0	0	0	0	0	0	0	0	0	0	0	0	0	0	0	0	0	0	0	0	0	0	0	0	0	0	0	0	0	0	0	0	0	0	0	0	0	0	0	0	0	109	0	0
7f83aff96ff26dc6658f977d5cc0e47b	159	283	141	168	37	37	236	234	1757	434	0	5	0	0	75	256	0	0	95	0	94	171	130	254	222	76	490	536	109	301	0	0	0	0	0	230	204	526	254	0	191	261	283	673	0	384	0	0	0
1f7b1e08ea02bd9924a55a887ceb1b44	0	0	0	0	0	0	0	0	0	0	0	0	0	0	0	0	0	0	0	0	0	0	0	0	0	0	0	0	0	0	0	0	0	0	0	0	0	0	0	0	0	0	0	0	0	0	0	0	0
48d4e437c968d820973e6611580e4a34	0	0	0	0	0	0	0	0	0	0	0	0	0	0	0	0	0	0	0	0	0	0	0	0	0	0	0	0	0	0	3251	2316	138	0	255	0	0	0	0	0	0	0	0	0	0	0	0	0	0
c55444cca666d035f13df77aa19f2246	0	0	0	0	0	0	0	0	36	0	0	0	0	0	0	0	0	43	0	0	0	0	0	0	0	0	0	0	0	0	0	0	0	3042	0	478	0	0	0	0	0	0	0	0	0	0	805	0	45
a2189c699cb90d69df931debe3c29b17	0	0	0	0	0	0	0	0	0	0	0	0	0	0	0	0	0	0	0	0	0	0	0	0	0	0	0	0	0	0	0	0	0	0	54	0	0	0	0	0	0	0	0	0	0	0	0	0	0
127086e5b2ba036e11a5af3cb11b940a	0	0	0	0	0	0	0	0	0	0	0	0	0	0	0	0	0	0	0	0	0	0	0	0	0	0	0	0	0	0	0	0	0	0	0	0	0	0	0	0	0	0	0	0	0	0	0	0	0
abcb227b97d7c5602767e32216d03ecd	0	0	0	0	0	0	33	987	37	0	103	0	0	0	0	0	0	0	0	0	970	90	0	1438	0	0	329	277	310	141	0	0	0	0	0	0	644	0	0	0	0	93	0	0	0	266	0	0	0
ef13e52155028f5eb8672b39fdf38041	0	0	0	0	0	125	0	0	1176	232	0	0	0	0	0	424	0	0	0	0	0	0	0	0	483	0	0	0	0	0	0	0	0	0	0	0	564	3353	348	0	0	68	0	0	0	0	0	0	0
9d458f4489d82440f4afa78a1af2c211	0	0	92	284	0	0	0	0	0	0	0	464	0	0	730	0	0	0	0	0	136	97	88	0	56	107	0	0	0	0	2241	1139	213	0	266	0	0	0	0	0	0	121	113	0	0	0	0	0	0
d8479d8575c2bcf345401c6e6e672812	582	0	0	0	0	0	0	0	0	0	0	0	0	0	0	0	0	0	0	0	0	3761	0	3054	110	0	1726	0	1229	0	0	0	0	0	0	0	0	0	0	0	0	114	0	0	0	0	0	0	85
a84352317c1fa85d4552cd464c6e9a1b	0	0	0	0	0	0	0	0	0	0	0	0	0	0	0	0	0	0	0	0	0	0	0	0	0	0	0	0	0	0	0	0	0	0	0	0	0	0	0	0	0	0	0	0	0	0	0	0	140
d9a693a596879e6eff1a64199576dcff	97	941	0	0	369	0	0	0	0	0	51	0	0	0	77	0	0	0	0	0	271	71	33	26	96	0	0	282	0	0	0	0	0	0	0	0	0	0	0	44	0	0	0	0	0	0	0	0	0
01ab4e531be9161c0b1d969c3655079b	0	0	0	0	0	0	0	0	0	0	0	0	0	0	0	0	0	0	0	15	0	0	0	0	0	26	0	0	0	0	0	0	0	0	0	0	0	0	0	0	0	0	0	0	0	0	0	0	12
9f86dc724a791a6a2d0a6c2b94decc6c	0	0	0	0	0	0	0	0	0	0	0	0	0	0	0	0	0	0	0	0	0	0	0	0	0	0	0	0	0	0	0	0	0	0	0	0	0	0	0	0	0	0	0	0	0	0	0	0	0
b85fe41e24f4173590fa1cfc50bfd211	134	107	30	197	24	66	171	366	297	123	117	192	21	85	100	104	44	106	96	40	20	101	121	109	304	10	246	619	61	397	15	111	54	4	23	65	43	20	60	44	165	229	62	91	44	71	258	197	169
892af9fb62521c9a4bc9bead3cbce5c8	0	0	0	0	0	0	0	0	0	0	29	0	0	34	13	0	0	0	0	0	0	102	35	134	0	0	0	0	0	0	0	0	47	0	0	0	76	0	0	16	13	0	0	0	0	12	99	82	0
d481e3faff5f908a0a6099cf68fe9cad	0	0	0	0	0	0	0	0	0	0	0	0	0	0	0	0	0	0	0	0	0	0	0	0	0	0	0	0	0	0	0	0	0	0	0	0	0	0	0	0	0	0	0	0	0	0	0	0	0
e40f84895c6bc0af3f4a6e2259db5cd0	0	0	0	0	0	20	851	82	163	78	0	34	595	0	0	104	0	0	0	0	0	0	0	0	0	0	0	85	0	0	0	0	0	0	0	24	82	0	0	0	234	0	651	33	0	1843	0	0	0
c23b4cded91d3ea7b5f05879c4e07f3f	0	0	84	0	0	0	0	0	0	0	0	0	0	0	0	0	0	0	0	103	0	17	0	0	0	34	18	216	107	26	0	0	0	0	0	0	0	0	0	0	0	0	0	0	0	0	0	0	0
0d05b5ecd7a67d83b225c8942f1c2e4f	134	482	0	327	0	0	0	0	48	0	680	193	164	1309	320	224	631	186	0	1033	0	0	0	0	0	669	0	40	0	22	0	0	0	0	0	0	0	0	0	0	0	0	9	0	0	0	0	0	0
593c2de84bf363d24aea240b042a783e	0	0	0	0	0	0	0	0	0	0	0	0	0	0	0	0	0	0	0	0	0	0	0	0	0	0	0	0	0	0	0	0	0	0	0	0	0	0	0	0	0	0	0	0	0	0	0	0	0
2d157ae7b238d84a793b07752ae65f0d	137	346	163	122	57	0	6	0	0	9	12	0	0	0	6	0	0	0	67	0	0	0	0	0	0	0	0	0	0	0	0	0	0	0	0	0	0	0	0	0	0	0	0	0	0	0	0	0	0
88c443eecdbd9867da9bdb0e495155e8	16	143	3	0	72	0	16	16	29	103	0	0	9	0	9	25	380	0	9	0	641	298	608	220	127	148	1774	324	351	1412	18	0	0	0	0	0	60	0	0	0	189	40	113	146	0	258	0	0	0
6efeff975e5dbd065d39d13214902f5e	0	0	0	0	0	0	0	0	13	0	0	0	0	8	0	0	0	0	0	0	0	0	0	0	0	0	0	0	0	5	0	0	0	0	0	0	0	0	0	0	0	0	0	0	0	0	0	523	0
536af71352f52cd74ff42e8560a40cb9	0	0	0	0	0	0	0	0	0	0	0	0	0	0	0	0	0	0	0	0	0	0	0	0	0	0	0	0	0	0	0	0	0	0	0	0	0	0	0	0	0	0	0	0	0	0	0	0	0
b16c5c9735f0dae710d96af8ecfc2838	0	0	0	0	0	0	0	0	0	0	0	0	0	0	0	0	0	0	0	0	0	0	0	0	0	0	0	0	0	0	0	0	0	0	0	0	0	0	0	0	0	0	0	0	0	0	0	0	0
29a5a5a85704e5b7406f89a4c6d6b5aa	0	0	0	0	0	2389	707	0	0	552	0	116	4	0	0	0	339	0	0	0	0	0	312	0	0	0	0	0	0	0	0	0	0	0	0	0	0	0	0	0	0	0	0	0	0	0	0	0	0
07f62c2055ab74026f2c89c3f5a9becb	0	0	0	0	0	0	0	0	0	0	0	0	0	0	0	0	0	0	0	0	0	0	0	0	0	0	0	0	0	0	0	0	0	0	0	0	0	0	0	0	0	0	0	0	0	0	0	0	0
2dc4006fec89337e676bbd957a811959	0	0	0	0	0	0	0	0	0	0	0	0	0	0	0	0	0	0	0	0	0	0	0	0	0	0	0	0	0	0	62	68	91	0	33	0	0	0	0	0	0	0	0	0	0	0	0	0	0
5dc85a0e04511db3cc5a2713d9d36c6a	68	87	23	0	18	0	0	0	0	26	0	0	0	0	0	0	0	0	250	0	0	0	171	0	20	32	0	0	0	0	0	0	0	0	0	0	0	0	14	0	0	56	0	0	27	0	0	106	0
4d063a47edde23b327bb8a16d58939e6	0	0	0	0	0	0	0	0	7159	0	0	676	5	0	0	0	0	0	0	0	0	0	0	0	0	0	0	0	0	0	3	0	0	0	0	0	0	0	0	0	0	0	0	0	0	0	0	0	0
02b1a2244b0fad1165355b782b8c0cd7	0	0	0	0	0	0	0	0	0	0	120	0	23	15	0	0	0	35	4839	0	0	20	92	247	0	0	0	212	13	0	0	0	0	0	0	276	68	0	89	100	25	69	146	61	0	210	0	0	0
114f1d70df65813efa3760422bd1426b	0	0	0	0	0	0	0	0	0	0	0	0	0	0	0	0	0	0	0	0	0	0	0	0	0	0	0	0	0	0	0	0	0	0	0	0	0	0	0	0	0	0	0	0	0	0	0	0	0
bd0d7adbfeab19cea39e315a930cf779	0	0	0	0	0	0	0	0	0	0	0	0	0	0	0	0	0	0	0	0	0	0	0	0	0	0	0	0	0	0	0	0	0	0	0	0	0	0	0	0	0	0	0	0	0	0	0	0	0
764963d63e736561fbf3e7e7baceb754	83	0	0	0	0	37	0	0	0	0	0	64	7	75	40	0	33	47	225	15	31	36	0	29	40	27	25	100	40	226	0	0	0	0	19	23	28	15	27	33	21	60	105	180	0	73	0	0	0
98aabd7e970d53195267d6ac193cf34a	14	166	2803	227	0	0	10	28	0	134	0	0	0	6	0	0	0	0	0	0	62	0	0	0	0	0	0	0	0	0	1076	0	142	0	370	0	0	0	0	0	0	0	0	0	0	0	0	0	0
eb7e15c5c97fc19cadf984b6ad7b2bcd	0	0	0	0	0	0	0	0	0	0	0	0	0	0	0	0	0	65	0	55	0	0	0	0	0	3565	12	29	2687	717	9	0	0	0	0	0	0	0	0	0	0	0	0	0	0	0	0	778	0
7dfa15db7268c24562992fbe42a9f36e	0	0	0	0	0	0	0	0	0	0	0	0	0	0	0	0	0	0	0	0	0	0	0	0	0	0	0	0	0	0	0	0	0	0	0	0	0	0	0	0	62	0	0	0	0	0	18	0	0
dae0f80ecfc0c0fbd4ff90167bb63fa2	0	0	0	0	0	0	0	0	0	0	0	0	0	0	0	0	0	0	0	0	0	0	0	0	0	0	0	0	0	0	0	0	0	0	0	0	0	0	0	0	0	0	0	0	0	0	0	0	0
7eb18d4d4606c05efa5aa34a37a59456	0	0	0	0	0	0	0	0	0	0	0	0	0	0	0	0	0	0	0	0	0	0	0	0	0	0	0	0	0	0	0	0	0	0	0	0	0	0	0	0	0	0	0	0	17	0	0	0	0
93caf70de3e40e81ff655eea7891d38a	0	0	0	0	0	0	0	0	0	0	0	0	0	0	0	0	0	0	0	0	0	0	0	0	0	0	0	0	0	0	0	0	0	0	0	0	0	0	0	0	0	0	0	0	0	0	0	0	0
a4ad9144918517afecc2c24734faf0a6	0	0	10	0	0	0	0	0	10	0	0	0	0	6	0	0	0	231	64	0	0	34	46	19	0	42	57	0	55	71	28	0	0	0	0	6	0	0	0	0	0	168	6	302	0	0	0	0	0
37466c04ef1e1673fc4ea33665b2e9a6	0	0	0	0	0	0	0	0	0	0	0	0	0	0	0	0	0	0	0	0	0	0	0	0	0	0	0	0	0	0	0	0	0	0	0	0	0	0	0	0	0	0	0	0	0	0	0	0	0
63453b3ec87fac65c7cd1d94122ab33f	92	32	98	297	33	0	0	0	0	0	0	0	0	6	6	0	16	0	15	4	54	233	0	22	0	593	559	261	905	18	0	0	0	0	0	0	9	0	0	0	13	18	15	8	0	16	0	0	0
a7a3583c7095a3222b45cd6f713ad150	14	12	0	0	0	0	0	0	0	0	32	0	75	5	71	11	0	0	0	0	0	25	0	0	0	0	6	0	31	53	0	0	0	0	311	0	0	0	0	0	17	0	0	89	0	8	0	0	0
a1ed109722ea71144e00e446df07ad31	131	10	22	51	45	0	12	17	25	17	28	49	0	0	28	23	32	27	44	0	0	0	44	194	0	0	157	0	24	0	26	66	0	43	186	84	90	66	15	76	41	50	102	71	0	128	332	0	81
d8fd213fe1243410388c4ccdf063822e	0	0	0	0	0	0	35	0	0	3	0	0	0	169	12	0	0	0	0	0	0	0	0	0	0	0	59	0	0	0	0	0	0	10	0	0	0	0	0	0	0	0	0	0	0	0	0	0	0
1cfed5ec88a3950b146bd54d22797e37	0	0	0	0	0	0	0	0	0	0	0	0	0	0	0	0	0	0	0	0	0	0	0	0	0	0	0	0	50	0	0	0	0	0	0	0	0	0	0	0	0	0	0	0	23	0	0	816	710
06f35d996713c86f6f25a1d925f25063	0	0	0	0	0	0	0	35	111	0	0	0	0	0	0	0	0	0	0	0	0	0	40	63	0	0	0	249	0	37	0	0	0	0	0	0	0	0	0	0	0	0	0	0	0	106	0	0	0
c1e8b1fb784b944d731d4487c1dbe54a	0	6	0	0	0	0	484	198	276	619	77	0	0	0	154	35	0	0	0	0	0	5	132	345	201	0	0	0	0	0	0	0	0	0	0	311	0	39	12	193	0	0	0	0	0	0	0	0	0
2e6b594fcccf726f29f72569217bbce4	0	105	0	0	25	51	61	730	0	0	0	0	0	0	0	0	24	0	76	0	0	0	51	0	105	0	0	0	0	0	0	0	0	0	0	0	0	0	0	0	0	0	0	0	0	0	0	0	0
0cd64874f04aa234bc44b9ece9eab421	0	0	0	0	0	0	0	2731	376	1006	0	0	0	0	0	0	0	0	0	0	0	0	0	0	0	0	0	2	0	0	0	0	0	0	0	0	0	0	0	1186	0	0	0	0	0	0	0	0	0
2c9f74486ddabf4c7989eec51700ffba	0	0	0	0	0	0	0	0	0	0	0	0	0	0	0	0	0	0	0	0	0	0	0	0	0	0	0	0	0	0	0	0	0	0	0	0	0	0	0	0	0	0	0	14	0	0	0	0	0
67ae1bd6f33f3f779f8f20032e6418f2	0	0	0	0	0	0	0	0	0	0	0	0	0	0	0	0	0	0	0	0	0	0	0	0	0	0	0	0	0	0	0	0	0	0	14	0	0	0	0	0	0	0	0	0	0	0	0	0	0
1747b92dca37e9d87975328b6a941397	0	0	0	0	0	0	0	0	0	0	0	0	0	0	0	0	0	5	0	0	0	0	0	0	0	0	0	0	0	0	0	0	0	0	0	0	0	0	0	0	0	0	0	0	0	0	0	0	0
99df067d67cfd92180297ff9cd4db3a9	0	6	0	0	0	0	0	0	0	0	0	0	3	0	14	0	7	10	37	0	15	38	7	9	3	3	9	0	14	5	0	0	0	0	0	0	6	0	0	0	0	0	11	4	0	0	0	0	0
8845373efc2d253bad9e9e17db4f5b73	0	0	0	0	0	0	0	0	0	0	0	0	0	0	0	0	0	0	0	0	0	0	0	0	0	0	0	0	0	0	1654	0	6	0	609	0	0	0	0	0	0	0	0	0	0	0	0	0	0
321ded6eae8aa4ecb982b4bcbaa4b143	0	0	0	0	0	0	0	0	0	0	0	0	0	0	0	0	0	0	0	0	117	0	0	0	0	0	0	0	0	0	0	0	0	0	0	112	233	0	0	0	0	0	0	0	0	0	0	0	0
aec2133e2381758feb1ce0b8c3675b86	0	0	0	0	0	0	0	0	0	0	0	0	0	0	0	0	0	0	0	0	0	0	0	0	0	0	0	0	19	0	0	0	0	0	0	0	0	0	0	0	0	0	0	0	0	0	0	0	0
16b8c0977219a0151104d55d89643c1b	0	0	47	0	0	0	0	0	0	28	40	0	0	58	94	153	0	0	0	0	31	12	52	13	110	0	69	391	10	0	22	0	86	33	0	51	0	104	0	34	0	0	0	158	0	71	0	0	0
3f143a140291a37f0e8d6a5cd4066775	0	0	0	0	0	0	0	0	0	0	0	0	0	0	0	0	0	0	0	0	0	0	0	0	0	0	0	0	0	0	0	0	0	0	0	0	0	0	0	0	0	0	0	0	0	0	0	0	0
c99c557c956e856269f33843acf80256	0	0	2	0	0	0	0	0	0	0	0	0	0	0	0	0	0	0	0	0	0	0	0	0	0	0	0	0	0	0	0	0	0	0	0	0	0	0	14	0	0	0	0	0	0	0	0	0	0
95bda5fb23f56456beed82a4cdffa6cb	0	0	0	0	0	0	0	0	0	0	0	0	0	0	0	0	0	0	0	0	0	0	0	0	0	0	0	0	0	0	8	425	78	13	35	0	0	0	0	0	0	0	0	0	0	0	0	0	0
83e6a5e0be4392418581ab1f91e87a27	0	0	0	0	0	0	0	0	0	0	0	0	0	0	0	0	0	0	0	0	0	0	0	0	0	0	0	0	0	0	0	0	0	0	0	0	0	0	0	0	0	0	0	0	0	0	0	0	0
45c45e9d3bcf7032090b63daef37826e	79	289	249	0	116	0	0	21	0	21	47	0	0	25	115	99	73	0	0	0	255	0	3075	51	0	0	0	5	0	0	0	0	0	0	0	17	0	0	0	0	63	0	81	0	0	12	0	0	0
fbe229de88277e3a078fe9457dade9ef	0	14	0	0	0	0	16	0	0	0	0	26	0	0	0	303	18	54	562	77	0	134	89	194	79	0	0	213	0	69	0	0	0	0	0	0	0	170	151	93	0	285	0	0	0	0	0	516	0
e30b2a3eeab05e4e827a6387a065a725	0	0	0	0	0	0	0	0	0	0	0	0	0	0	0	256	0	0	0	6741	0	0	0	0	0	0	0	0	0	0	0	0	0	0	0	0	0	0	0	0	0	0	0	0	0	0	0	0	0
f97ff341a028290c411fca6d9c921655	229	0	0	341	149	0	0	0	0	0	0	0	0	0	0	0	0	0	0	0	229	64	380	0	0	0	0	0	0	0	0	0	0	0	0	0	0	0	0	0	0	0	0	0	0	0	0	0	0
5276c913c2df24a941293489f6688449	0	0	0	0	0	0	0	0	0	0	0	0	0	0	0	0	0	0	0	0	0	0	0	0	0	0	0	0	0	0	0	0	0	0	0	0	0	0	0	0	0	0	0	0	0	0	0	0	0
96ae8b6269832bd8887ea010655eee8a	0	0	0	0	0	49	222	0	0	0	648	174	1411	738	212	241	221	0	74	164	0	0	0	0	0	0	0	0	0	133	0	0	0	0	0	0	0	0	60	0	113	302	117	361	0	0	0	0	0
55bcc71dc825d99cbb6f17694620a1af	0	0	0	0	0	0	0	0	0	0	128	0	0	0	0	0	0	0	0	0	0	0	0	0	0	0	0	0	0	0	0	0	0	0	0	1302	0	0	0	17	9	11	0	0	0	510	0	0	0
54651399e80f8e3fa58c529cd58e3f16	0	0	0	0	0	0	0	0	0	0	0	0	0	0	0	0	0	0	0	0	0	0	0	0	0	0	0	0	0	0	1560	168	64	0	557	0	0	0	0	0	0	0	0	0	0	0	0	0	0
926f633fe31b4bc9cda868d3287742d5	0	0	0	0	0	41	57	205	72	0	0	0	0	0	0	0	0	0	0	0	0	0	0	0	0	0	84	0	0	0	0	0	0	0	0	0	256	41	0	266	0	0	0	0	0	79	0	0	0
caee2b30b66a7c5e3bd58772fb06d35e	887	66	36	77	88	0	130	63	35	41	79	0	0	0	186	0	0	0	0	0	0	0	0	0	0	0	0	0	0	0	18	0	0	0	0	0	0	0	0	0	0	0	0	0	0	0	0	0	634
c95ce2ed3dbddb339c3fa69bcfca7bb0	0	0	0	0	0	0	0	0	0	0	0	0	0	0	0	0	0	0	0	0	0	0	0	0	0	0	0	0	0	0	61	0	16	0	0	0	0	0	0	0	0	0	0	0	0	0	0	0	0
29b22a1efdc9cb846320c7e1fc22a3ae	0	0	0	0	0	0	0	0	0	0	0	0	0	0	0	0	0	0	0	0	0	0	0	0	0	0	0	0	0	0	0	0	0	0	0	0	0	0	0	0	0	0	0	0	0	0	0	0	0
0f167be5252876c9f112f66b91d8181c	200	0	17	15	0	0	0	21	26	17	22	0	0	14	36	0	0	0	0	0	0	7	0	29	0	6	6	18	0	0	16	27	28	91	0	133	18	49	19	152	0	81	28	8	0	21	0	0	172
8d440d46efe2c51714414142ac276204	0	0	0	0	0	0	0	0	0	0	0	0	0	0	0	0	0	0	0	0	0	0	0	0	0	0	0	11	0	0	0	28	0	0	0	0	0	0	0	0	0	0	0	0	0	0	0	0	0
b87afb9f3b01f315d97adae11450a9b0	0	0	58	0	0	0	0	0	0	0	0	37	13	0	0	0	0	19	0	29	0	0	0	5	0	20	0	0	0	0	0	0	0	11	0	0	0	2	26	0	0	0	0	0	0	0	0	0	0
4f3caf365b20b72b306743dadb83211c	0	0	0	0	0	0	0	0	0	0	0	0	0	0	0	0	0	0	0	0	0	0	0	0	0	0	0	0	0	0	0	0	0	0	0	0	0	0	0	0	0	0	0	0	0	0	0	0	0
2adb2ed5be0674d62daf903fe7c340bc	34	20	51	6	28	8	73	7	10	0	7	9	26	36	17	98	0	226	20	26	17	16	0	7	0	0	7	0	14	13	0	0	0	10	0	11	10	5	0	7	2	13	8	27	102	0	0	0	554
4cf47d36ef4cd2ed0f08275feb798594	0	0	0	0	0	0	0	0	0	0	0	0	0	0	0	0	0	0	0	0	0	0	0	0	0	0	0	0	0	0	0	0	0	0	0	0	0	0	0	0	0	0	0	0	0	0	0	0	0
e31191e9f5cbb7a4d1571a1471d380c5	0	0	0	0	0	0	229	0	0	0	0	0	0	0	0	0	0	0	0	0	0	0	0	0	0	0	0	0	0	0	0	0	0	0	0	0	0	0	0	0	0	0	0	0	0	0	0	0	0
408e8fd96626b2ad4dcf602186116a00	0	0	0	0	0	0	0	0	0	0	0	0	0	0	0	0	0	0	0	0	0	0	0	0	0	0	0	0	0	0	0	0	0	0	0	0	0	0	0	0	0	0	0	0	0	0	0	0	0
06384654407df876f294cbab86ba258d	0	0	0	0	0	0	0	0	0	0	0	0	0	0	0	0	0	0	0	0	0	0	0	0	0	0	0	0	0	127	0	0	0	226	0	0	0	0	0	0	0	0	0	0	0	0	0	0	0
3faec479da83d39930900fb7dbb447f5	0	0	0	0	0	0	0	0	84	0	321	66	0	127	0	0	0	0	0	0	0	0	0	322	47	65	131	301	107	97	0	0	0	273	0	119	45	0	36	0	40	29	102	516	0	198	0	0	0
ed25759d760cbaf1aee7c43f1f6852f4	0	0	0	0	0	0	0	0	0	211	0	0	0	0	23	97	42	207	209	0	160	839	192	205	0	211	190	708	27	1500	5	0	0	0	0	0	24	0	0	8	63	12	44	0	0	0	0	0	0
e316d0d9caee95f7c1249945b35dcb18	22	0	0	14	5	0	0	0	0	0	0	0	0	0	6	0	0	0	0	0	0	0	2	0	0	0	0	0	0	0	18	0	0	0	0	0	0	9	0	0	0	0	0	0	0	6	0	0	0
7e59d4c99bffb1bfb270cdf0e6137064	0	0	0	0	0	0	0	0	0	0	0	0	0	0	0	0	0	0	0	0	0	0	0	0	0	0	0	0	3	0	0	0	0	0	0	0	0	0	0	0	0	0	0	0	0	0	0	0	0
857ff680aea9455fb9a7bec242add5dc	0	0	0	0	0	0	0	0	0	0	0	0	0	0	0	0	0	0	0	0	0	0	0	0	0	0	0	0	0	0	0	0	0	0	0	0	0	0	0	0	0	0	0	0	0	0	0	0	0
7aa4037e95a912fac1f5955b707ffa22	0	0	0	0	0	0	0	0	0	0	0	0	0	0	0	0	0	0	0	0	0	0	0	0	0	0	0	0	0	0	200	5827	0	0	153	0	0	0	0	0	0	10	0	0	0	0	0	0	0
3230980c92fa070dee1e63fd2fd942ed	16	0	9	14	0	0	0	0	0	0	0	4	0	0	0	0	0	0	15	7	0	0	0	0	0	0	0	0	0	0	0	0	0	0	0	0	0	0	0	0	0	0	0	0	0	0	0	0	0
6500b76f01aaed7cbc5c5684fd7794b9	0	0	0	0	0	196	0	1365	0	0	0	60	0	198	132	0	0	0	0	0	161	0	0	106	0	0	0	179	0	0	0	0	0	0	0	0	390	0	0	0	369	0	0	0	0	0	0	0	0
1985f292f92052b384d6799394409262	0	0	0	0	0	0	0	0	0	0	0	0	0	0	0	0	0	0	28	0	32	0	0	0	22	2	0	0	0	0	0	0	0	0	0	0	0	0	0	0	0	0	0	0	0	0	0	0	0
cc9b4241b7fb9bce8d0a7722fb037658	0	0	0	0	0	0	0	0	0	0	0	0	0	0	0	0	0	0	0	0	0	0	0	0	0	0	0	0	0	0	0	0	0	0	0	0	0	0	0	0	0	0	0	0	0	0	0	0	0
82e9dc2394618cc757afac4ceb1793b8	0	0	0	0	0	0	0	0	0	0	0	0	0	0	0	0	0	0	0	58	0	0	0	0	0	0	0	0	5	0	0	0	0	0	0	0	0	0	0	0	0	0	0	0	0	0	0	0	0
724122fc934159771d20cbd5915f2f5f	0	0	15	57	0	16	41	33	91	26	0	0	0	0	0	26	7	256	54	0	0	0	0	0	0	0	0	0	0	13	0	0	0	0	0	34	0	0	0	12	0	0	2	0	0	8	1103	52	0
b38f079af048de8b03c4d3187511eba0	0	0	0	0	0	0	0	0	0	0	25	75	23	53	100	0	0	62	0	0	0	0	0	0	0	0	0	142	0	0	58	193	13	0	24	98	31	0	22	70	0	0	0	0	0	0	0	0	0
f765d0b8b4601e97616caa20a4b73e0f	0	0	0	0	0	0	0	0	0	0	0	0	149	0	0	0	0	0	0	0	0	4	0	0	0	0	0	0	0	0	58	247	0	46	8	13	80	0	0	0	0	0	0	0	0	0	0	0	0
dc5e2304f5da25a1a53fe4bf1ea92c4c	0	0	0	0	0	0	0	0	0	0	0	0	0	0	0	0	0	0	0	0	0	0	0	0	0	0	0	0	0	0	0	0	0	11	0	0	0	0	0	0	0	0	0	0	0	0	0	0	0
50b1c6e5995d38e09991ff112e732740	29	1472	0	0	406	41	95	0	94	67	0	0	0	81	0	0	25	0	59	0	0	0	0	0	0	0	19	65	83	69	0	0	0	0	0	26	9	13	83	133	0	295	90	527	0	0	0	0	0
edfd1f091fb337aa4a7a41a3c95746d5	0	0	0	0	0	0	0	0	0	0	0	14	0	0	0	0	0	0	0	0	0	0	0	0	14	0	0	0	0	0	0	0	0	0	0	0	0	0	0	0	0	0	0	12	0	0	0	0	0
5363ea55a3d188732621aab70f302bb4	0	0	184	236	0	0	0	48	0	93	30	0	0	41	56	79	63	0	0	17	0	0	0	0	0	0	0	0	20	0	0	0	0	0	0	0	0	0	0	0	0	0	50	0	0	0	0	0	0
ae9e7b5084fe948f1b02d9b745cfe3bf	0	194	0	126	78	0	94	0	0	0	7	0	0	0	7	0	0	0	0	0	0	0	0	0	0	0	0	0	0	0	8	0	5	0	0	0	0	0	0	0	0	0	0	0	0	0	0	0	0
6758c4edf1df83a8054bbb2861e5491d	0	0	0	0	0	0	0	0	0	0	0	0	0	0	0	0	0	0	0	0	0	0	10	0	0	0	0	0	0	0	0	0	0	0	5758	0	0	0	0	0	0	0	0	0	0	0	0	0	0
01328d79170febe6c367977af5b1e83f	0	0	0	0	0	0	0	0	0	0	0	0	0	0	0	0	0	0	0	0	0	0	0	0	0	0	0	0	0	0	0	0	0	0	0	0	0	0	0	0	0	0	0	0	0	0	0	0	0
18668bc91c0817102f36821aaed55ec8	0	0	0	0	0	0	0	0	0	0	0	0	0	0	0	0	0	0	0	0	0	0	0	0	0	0	0	0	0	0	0	0	0	0	0	0	0	0	0	0	0	0	0	0	0	0	0	0	0
f904fc133259d2efc61a7113b98cf3d4	21	77	703	1698	49	29	0	56	0	0	0	0	0	0	0	0	31	0	0	0	0	0	0	0	0	0	0	0	0	0	0	0	0	0	68	0	0	0	0	0	12	0	0	0	0	0	0	0	0
7f8b22660394c05d57b112ea48cf708a	0	0	0	0	0	0	0	0	0	0	0	0	0	0	0	0	0	0	0	0	0	0	0	0	0	0	0	0	0	0	0	0	0	0	0	0	0	0	0	0	0	0	0	0	0	0	0	0	0
34625c4d32c4dfe5c0f21ddcfeeae4fa	0	0	0	0	0	0	0	0	0	0	0	0	0	0	0	0	0	0	0	0	0	0	0	0	0	0	0	0	0	0	0	0	0	0	0	0	0	0	0	0	0	0	0	0	0	0	303	38	0
6bdb91a66f6a694a48c90ff5ce6b85f1	0	0	0	0	0	0	0	0	0	0	0	0	0	0	0	0	0	0	0	0	0	0	0	0	0	0	0	0	0	0	32	0	0	0	0	0	0	0	0	0	0	0	0	0	0	0	0	0	0
b2b4342606b93912e2fc6dcfe5096fd1	32	12	50	0	0	0	42	23	0	26	0	0	0	101	0	32	6	357	26	69	16	0	0	16	0	30	0	85	48	0	0	0	0	0	0	0	28	0	0	0	0	0	0	0	81	0	0	0	0
d3e5cd8597bb0fe0b49435527ed5cc2a	0	0	0	70	0	0	0	0	0	0	0	0	0	0	0	107	0	165	95	149	0	0	0	0	0	88	0	0	0	0	0	0	0	0	0	0	0	0	55	0	0	0	0	0	0	0	0	174	0
b823939159a52b5df37a4c377c075300	0	0	0	0	0	0	0	0	0	0	0	0	0	0	0	0	0	0	0	0	0	0	0	0	0	0	0	0	0	0	0	0	0	0	0	0	0	0	0	0	0	0	0	0	0	0	0	0	0
d815c54a48e301a5f2d8bfd172b6a9ef	0	0	0	0	0	0	0	0	0	0	0	0	0	0	0	0	0	0	0	0	0	0	0	0	0	0	0	0	0	0	0	0	0	0	0	0	0	0	0	0	0	0	0	0	0	0	0	0	0
56a59b3ab458d1e0a150b97c28491bba	0	443	634	0	0	0	0	0	0	0	0	0	0	26	53	0	36	0	23	0	0	0	0	0	16	0	8	0	0	0	0	0	22	2	0	0	13	20	0	23	0	12	16	35	0	0	0	0	0
389bb93b27bb43fa9184b5c3048e6554	0	0	0	0	0	0	0	0	0	0	0	0	0	0	0	0	0	0	0	0	0	0	0	0	0	0	0	0	0	0	0	0	0	0	0	0	0	0	0	0	0	0	0	0	0	0	0	0	0
5c44c5a65948063e3839de72652132cc	0	0	0	0	0	0	0	0	0	0	5	0	0	0	0	0	0	0	0	0	0	0	0	0	0	0	0	0	0	0	0	0	0	0	0	0	0	0	0	0	0	0	0	0	0	0	0	0	0
4806186e2acf2772517bfe686aca7b94	0	0	0	0	0	0	0	0	0	0	0	0	0	0	0	0	0	0	0	0	0	0	0	0	0	0	0	0	0	0	0	0	0	0	0	0	0	0	0	0	0	0	0	0	0	0	0	0	0
2fbb52914899f1be446354b9f9c2160c	0	0	0	0	0	0	0	0	0	0	0	0	0	0	0	0	0	0	0	0	0	0	0	0	0	0	0	0	0	0	724	0	16	0	994	26	0	0	0	0	0	5	0	0	0	0	0	0	0
f1341548a43339dc6e7abbec84be1273	0	0	0	0	0	0	0	0	0	0	0	0	0	95	0	0	0	0	0	0	0	0	0	0	0	0	0	0	0	0	0	0	0	0	0	0	0	0	0	0	0	0	0	0	0	0	0	0	0
58b460b4ae1f5f07d1683b0d02f96560	0	0	0	0	0	0	0	0	0	0	0	0	0	106	0	0	0	0	7	0	0	0	0	0	0	0	6	40	0	16	0	0	0	0	0	0	0	0	0	0	0	0	0	8	0	0	0	0	0
b5e02e538b5707bc7b2a242bf3b25291	0	0	0	0	0	0	0	42	0	19	0	0	0	0	0	0	0	0	0	0	14	0	0	0	35	0	141	0	31	143	0	0	0	0	52	0	0	0	0	0	0	0	0	0	0	0	0	127	0
fcb6f353832d5c84cb253963d4ecccb7	0	0	0	0	0	0	0	0	0	0	0	0	0	0	0	0	0	0	0	0	0	0	0	0	0	0	0	0	0	0	0	0	0	0	8	0	0	0	0	0	0	0	0	0	0	0	0	0	0
ce0d6615bc407f710857a229c9b9ac82	0	0	0	0	0	0	0	0	0	0	0	0	0	0	0	0	0	0	4626	0	0	0	0	0	0	0	0	0	0	0	0	0	0	0	0	0	0	0	0	0	0	0	0	0	0	0	0	0	0
5541957060a61e648739be024246c54a	74	28	0	0	26	63	1027	439	130	115	0	0	0	0	0	14	401	0	29	13	0	0	36	77	357	129	0	0	0	0	0	0	0	0	0	0	0	40	45	0	0	637	50	234	0	0	0	0	0
508b8adfe3ac4fb67bb211089a43dbe2	0	0	0	2	0	0	0	7	0	15	0	0	0	0	0	9	0	10	14	0	0	4	0	6	0	0	0	0	0	19	0	0	0	0	0	0	0	7	0	0	0	0	20	0	52	0	0	0	117
483e49bf06038aacf5bf9c6edb5acf00	0	0	0	0	0	0	0	0	0	0	0	0	0	0	0	0	0	0	0	0	0	0	0	0	0	0	0	0	0	0	0	0	0	0	0	0	0	0	0	0	0	0	0	0	0	0	0	0	0
0aaa07f314cb399c1630057ebf826a94	0	0	0	0	0	0	0	0	0	0	0	0	0	0	0	0	0	0	0	0	0	0	0	0	0	0	0	0	5	0	0	0	0	0	0	0	0	0	0	0	0	0	0	0	0	0	0	0	0
662333e7ede2466989db5bb9fff3f02a	0	0	0	0	0	0	0	0	0	0	0	0	0	0	0	0	0	0	0	0	0	0	0	0	0	0	0	0	0	0	0	116	71	0	1097	0	7	0	0	0	0	0	0	0	0	0	0	0	0
f948122c913d85319094e198006d439c	209	240	0	34	73	15	79	33	39	249	0	0	66	0	0	0	16	0	5	0	15	0	0	0	0	0	23	0	68	23	0	0	0	0	0	0	0	0	0	0	0	257	0	0	0	0	0	0	0
8e4add61755afe10c843c064a8ff2a57	0	10	0	0	0	1031	0	6	0	0	0	0	0	0	0	0	0	0	0	0	0	1852	498	0	704	0	0	4	0	0	0	0	0	0	0	0	0	0	0	0	0	3	0	0	0	0	0	0	0
f3de98423b170918f4a460c3c912715f	0	13	0	0	0	0	0	0	0	0	0	0	0	0	0	0	0	0	0	0	0	0	0	0	311	0	2582	372	347	280	8	0	0	0	0	474	22	0	0	0	73	0	91	224	0	98	0	0	0
89b8d56a227124632c928222870778d0	0	0	0	0	0	0	0	0	0	0	0	0	0	0	0	0	0	0	0	0	0	21	0	0	0	0	38	2567	15	0	0	0	0	0	0	0	0	0	0	0	0	0	0	0	0	0	0	0	0
d4421fabbf3e720197e7bb84875ac200	192	10	0	11	0	0	0	0	0	0	177	199	74	115	106	165	4	17	6	35	0	5	44	28	22	0	0	11	0	7	0	0	0	0	0	74	6	70	38	150	20	121	21	19	0	5	0	109	192
0fe71c8d31d9c2c2108f7f87bf8609fa	0	0	0	0	0	0	0	0	0	0	0	0	0	0	0	0	0	0	0	0	0	0	0	0	0	0	0	0	0	0	0	0	0	0	0	0	0	0	0	0	0	0	0	0	0	0	0	0	0
5a603b0c2ea557a920a5ef89316b48d9	0	0	0	0	0	0	0	0	0	0	49	0	51	51	0	0	0	0	0	0	0	0	0	0	0	0	0	0	0	0	0	44	53	9	41	16	97	106	0	41	31	0	0	0	0	0	0	0	0
9bb0404b24567943b8940b99028560bf	0	0	0	0	0	0	0	0	0	0	0	0	0	0	0	0	0	0	0	0	0	0	0	0	0	0	0	0	0	0	0	0	0	0	0	0	0	0	0	0	0	0	0	0	4822	0	0	0	0
fa529a329602425daf4d549bd823241c	0	0	0	0	0	0	0	0	0	0	0	0	0	0	0	0	0	0	0	0	0	0	0	0	0	0	0	0	0	0	97	80	44	58	1072	46	25	0	0	0	0	0	0	0	0	0	0	0	0
4d97b50e59816436d2b097d387d17d01	0	0	164	0	0	0	0	0	0	0	0	0	0	0	0	60	0	0	0	0	0	57	0	0	19	0	0	0	0	0	0	0	0	0	0	0	0	0	0	0	0	0	0	137	0	0	0	0	0
8fc825c4b2c6488e548083b021fd0ca8	0	0	0	0	0	0	0	0	0	0	0	0	0	0	0	0	0	0	0	0	0	0	0	0	0	0	0	0	0	0	0	0	0	0	0	0	0	0	0	0	0	0	0	0	0	0	0	0	0
f85ba0adae0214f39493ca509643fa2a	348	188	240	1126	86	0	29	0	0	0	0	0	0	0	123	0	0	0	0	0	0	0	0	0	0	0	0	0	0	0	7	0	0	0	0	0	0	0	0	0	0	0	0	0	0	0	0	0	0
22fdbb5954bed96778a3dd138a242b9b	6	0	0	0	0	0	0	0	0	0	0	0	0	0	0	0	0	0	12	0	26	43	4	15	8	0	190	0	98	36	0	0	0	0	0	0	0	0	0	0	18	0	0	240	0	0	0	232	0
c7534cfcc1a1ea139400b2a81715365d	0	0	0	0	0	0	0	0	0	0	6	0	56	195	0	0	0	0	0	0	0	0	0	0	0	0	21	25	0	50	24	0	0	0	18	0	0	0	0	36	0	0	41	0	0	98	0	0	0
282277e3d35a6d82dfd5ecadbbf0f40d	0	0	0	0	0	0	0	0	42	0	0	0	0	0	0	60	0	0	0	0	0	0	0	0	0	0	77	216	0	32	0	0	0	0	0	19	34	0	39	0	0	0	40	72	0	468	0	0	0
db07d7495ae2cf1d6f1b29fdfbae722b	0	0	0	0	0	0	0	0	0	0	0	0	0	0	0	0	0	0	0	0	0	0	0	0	0	0	0	0	0	0	0	54	0	53	0	298	0	0	0	0	0	0	0	0	0	0	0	0	109
4889ad6eed722a07a38a116ef069d0b8	0	0	0	0	0	0	0	0	0	0	0	0	0	0	0	0	0	0	0	0	0	0	0	0	0	0	0	0	0	0	0	0	0	0	0	0	0	0	0	0	0	0	0	0	0	0	0	0	0
3fcf8b48adaacfeefa67be0fc7ed748e	66	0	0	0	22	0	0	0	0	0	0	0	0	0	0	0	86	0	107	0	0	0	46	0	0	0	0	0	0	0	0	0	0	0	0	0	0	0	0	0	0	0	0	0	0	0	0	0	0
5362afb6869450a7e47abb0f9aae775e	0	245	0	356	201	19	0	159	0	78	14	0	0	17	294	9	0	0	0	0	0	0	0	0	0	0	0	0	0	0	0	0	0	0	0	4	5	0	0	0	0	0	0	0	0	0	0	0	0
2ab1969f4d49578fc76e60184fa4c314	34	0	0	0	34	0	0	0	0	0	0	0	0	0	0	0	0	0	0	0	0	0	0	0	0	0	0	0	0	0	0	0	0	0	0	0	0	0	0	0	0	0	0	0	0	0	0	0	0
9ae9b9cb676e4829768d4f81d00a4e99	0	0	0	0	0	0	0	0	0	0	0	0	0	0	0	0	0	0	0	0	0	0	0	0	0	0	0	0	0	0	0	0	0	0	0	0	0	0	0	0	0	0	0	0	0	0	0	0	0
e4d0ce3f191333c1198cff6f129bb2fc	0	0	0	0	0	0	0	0	0	0	0	0	0	0	0	0	0	0	0	0	0	0	0	0	0	0	0	0	0	0	0	0	0	0	0	0	0	0	0	0	0	0	0	0	0	0	0	0	0
6e0a41fbc2cb9274c1c911be14299e29	0	64	0	0	0	0	0	0	0	0	0	0	0	0	0	0	0	0	0	0	0	77	428	0	396	0	0	0	0	0	0	0	0	0	0	0	0	221	0	137	0	0	0	0	0	0	0	0	0
ea01ada9643a94b1f32c3f841350c311	0	1654	0	0	0	0	0	0	0	91	262	57	0	0	330	0	0	0	0	0	0	0	0	0	0	0	0	0	0	0	0	0	0	0	0	25	0	82	12	39	0	0	0	0	0	0	0	0	140
0333283383e0e2c7c27e38de57f377da	0	0	0	0	0	0	0	0	0	0	0	0	0	0	0	0	0	0	0	0	0	0	0	0	0	0	0	0	0	0	0	0	0	169	0	0	0	0	0	0	0	0	0	0	0	0	0	0	0
7aafec5d25bbd1be185e89bd6d3bc52c	0	0	0	0	4	0	0	0	0	0	0	0	0	0	16	39	0	0	0	0	0	0	0	0	0	978	41	751	314	1981	0	0	0	0	0	0	0	0	0	0	43	163	46	31	0	149	0	0	0
d5042a057c8e5789472d1d2a0841ca81	0	0	0	0	0	0	0	0	0	0	0	0	0	0	0	5	4071	0	0	0	0	0	0	494	0	0	0	7	0	0	8	0	0	0	0	0	0	0	0	0	0	0	0	0	0	0	0	0	0
f1544b8b1862241b7e01be8a201f4830	0	0	0	0	0	0	0	0	0	0	0	0	0	0	0	0	0	0	0	0	0	0	0	0	0	0	0	0	0	0	0	0	0	0	0	0	0	0	0	0	0	0	0	0	0	0	0	0	0
344ceb34fddb46c8acd783bed65da27a	0	0	0	0	0	0	0	0	0	0	0	0	0	0	0	0	0	0	0	0	0	0	0	0	0	0	0	0	0	0	0	0	0	0	0	0	0	0	0	0	0	0	0	0	0	364	0	0	0
19e15e253431e2b743a0c49c0986d0c0	0	0	0	0	0	0	0	0	0	0	0	0	0	0	0	0	0	0	0	0	0	0	0	0	0	0	0	0	0	0	0	0	0	0	0	0	0	0	0	0	0	0	0	0	0	0	0	0	0
34af6e88ab67518d2d6c6edf205bb1bc	0	0	0	0	0	0	0	0	0	0	0	0	0	0	0	0	0	0	0	0	49	64	24	48	165	0	0	0	0	0	0	0	0	0	0	0	0	0	0	0	0	0	0	0	0	0	0	0	0
eeda99f00f418a85e779a75773c2b664	0	0	0	0	0	0	0	0	0	0	0	0	0	0	0	0	0	0	0	0	0	0	0	0	0	0	0	0	0	0	0	0	0	0	0	0	0	0	0	0	0	0	0	0	0	0	0	0	0
204f1bd97debac4d9c567a07f3d10090	0	0	0	0	0	0	0	3	0	0	0	0	0	0	0	0	0	9	0	0	0	0	0	0	0	0	20	0	0	0	0	0	0	0	0	0	0	0	0	0	0	0	0	0	0	0	0	0	0
835ce18f12f849085b93ecb103056397	0	0	0	0	0	9	0	0	111	0	38	100	231	112	120	0	0	0	0	0	0	0	0	0	0	0	0	0	0	0	0	0	0	0	0	325	234	232	339	199	239	158	661	176	0	100	0	0	0
e9fd00e19757ce0fe24ca11d8f7a3089	0	0	0	0	0	0	0	0	0	0	0	0	0	0	0	0	0	0	0	0	0	0	0	0	0	0	0	0	0	0	0	0	0	0	0	0	0	0	0	0	0	0	0	0	0	0	0	0	0
04d5a59fce4a2fd2351d71be76575a00	0	0	0	0	0	0	0	0	0	0	0	0	0	0	0	0	0	0	0	33	0	0	0	0	0	0	0	0	0	0	0	0	0	0	0	0	0	0	0	0	0	0	0	0	0	0	0	76	0
dd132260e22ec0d85c34da3428080e73	20	1052	6	4	365	0	0	0	0	0	0	0	0	7	72	0	0	30	0	0	0	0	0	0	0	0	0	0	0	0	0	0	0	0	0	0	0	0	0	0	0	0	0	0	0	0	0	0	0
09bde73e02bf5e039b803388baf83d33	0	0	0	0	0	0	0	0	0	0	0	0	0	0	0	0	0	0	0	0	0	0	0	0	0	0	0	0	0	0	623	0	0	0	0	0	0	0	0	0	0	0	0	0	0	0	0	0	0
21d3531f1be54d05331312a96eddd336	0	0	0	0	0	0	0	0	0	0	0	0	0	0	0	0	0	0	0	0	0	0	0	0	0	0	0	0	0	0	0	0	0	0	0	0	0	0	0	0	0	0	0	0	0	0	0	0	0
d47879efe032b031ab2c74a105087bff	0	0	0	0	0	0	0	0	0	0	0	0	0	0	0	0	0	0	0	0	0	0	0	0	0	0	0	0	0	0	0	0	0	0	0	0	0	0	0	0	0	0	0	0	0	0	0	0	0
e46b59876e2b03b9611e3b5ae02d0d57	0	0	0	0	0	0	0	212	0	347	0	0	0	0	0	194	0	0	35	0	88	0	118	0	0	0	0	0	0	0	144	0	0	61	0	0	118	0	129	0	0	152	0	0	0	0	0	0	0
6b89b7a13fd6cf7f1beaf36cd38a7399	0	0	0	0	0	0	0	0	0	0	0	0	0	0	0	0	0	0	0	0	0	0	0	0	0	0	0	0	0	0	566	0	158	0	497	0	0	0	0	0	0	0	0	0	0	0	0	0	87
2ccbb644fcb6191951f57cc184483cf6	244	347	308	116	129	0	0	0	0	0	0	0	0	0	0	0	0	0	0	0	0	0	0	0	0	0	0	0	0	0	0	0	0	0	0	0	0	0	0	0	0	0	0	0	0	0	0	0	50
e3c5d29cee7f96893aeb2e87eb71ca01	38	0	0	0	0	0	0	0	42	0	0	0	0	91	0	0	0	347	25	71	0	0	8	0	0	41	22	73	30	19	0	0	0	0	0	0	0	0	55	0	0	0	0	0	65	0	0	0	0
0df974b114b29aaa9c4b4b3ec35356a2	0	0	0	0	0	0	0	0	0	0	0	0	0	0	0	0	0	0	0	0	0	0	0	0	0	0	0	0	0	0	0	0	0	0	0	0	0	0	0	0	0	0	0	0	0	0	0	0	0
a6f8fac9590ae21a229e9d8902c5eab0	0	0	0	0	0	0	0	0	0	0	0	0	0	0	0	0	0	0	0	0	0	3	0	0	0	8	0	0	6	0	0	0	0	0	0	0	0	0	0	0	0	0	0	0	0	0	0	0	0
a51cb279f4977116f59eae3a01eb35b6	0	0	0	0	0	0	0	0	0	0	0	0	0	0	0	0	0	0	0	0	0	0	0	0	0	0	0	0	0	0	0	0	0	0	0	0	0	0	0	0	0	0	0	0	0	0	0	0	0
2b2baed4d57dddbfa242eef08a1d0065	0	0	0	0	0	0	0	0	17	33	0	0	24	0	0	29	0	0	16	0	0	0	0	0	0	0	0	0	0	6	0	0	0	0	0	107	10	11	13	5	0	0	0	0	0	90	0	0	0
3082b792e322ef2df08c56332b731f29	0	0	0	0	0	0	0	0	0	0	0	0	0	0	0	0	0	0	0	0	13	0	0	0	0	0	0	0	0	0	0	0	0	0	0	0	0	0	0	0	0	0	0	0	0	0	0	0	0
606f921193c079bd446d6309670c011b	74	0	0	0	0	0	0	1333	0	0	0	0	0	0	0	0	0	0	0	0	0	0	0	0	0	0	0	0	0	0	0	0	0	0	0	0	96	0	0	0	0	0	0	0	0	0	0	0	0
02011cff802df95e8a8bc118803b09f7	0	0	0	0	0	0	0	0	0	0	0	0	0	0	0	0	0	0	0	0	0	0	64	0	0	0	0	0	0	0	0	41	0	0	0	0	0	0	0	0	0	0	0	0	0	0	0	0	0
d8c7c04363586a94e5ed10a3882537ba	0	0	0	0	31	0	217	86	0	134	14	0	0	0	50	10	88	28	110	0	100	0	10	125	13	151	0	186	27	86	0	0	0	0	0	0	39	0	0	33	0	432	0	97	0	35	0	0	0
dd8bd3db3bee8d4b24e9490eb5d531cd	0	0	0	0	0	0	0	0	0	0	0	0	0	0	0	0	0	0	0	0	0	0	0	0	0	0	0	0	0	0	0	0	0	0	0	0	0	0	0	0	0	0	0	0	0	0	0	0	0
1116d443daa53c9f7f73a5209fb957ff	0	0	0	0	0	0	1284	903	210	821	0	0	3	3	0	0	0	0	0	0	0	0	0	0	0	0	0	0	0	218	0	0	0	0	0	0	0	0	0	0	0	0	142	0	0	0	0	0	0
0eea7993aee351381f703c72a1f6c646	0	0	0	0	0	0	0	0	0	0	0	0	0	0	0	0	0	0	0	0	0	0	0	0	0	0	0	0	0	0	0	0	0	0	0	0	0	0	0	0	0	0	0	0	0	0	0	0	0
c02dcdf0f1c0aa267f0a7327daff27fa	0	0	0	0	0	0	0	0	0	0	0	0	0	0	0	0	0	0	0	0	0	0	0	0	0	0	0	0	0	0	0	0	0	0	0	0	0	0	0	0	0	0	0	0	0	0	0	0	0
fdbaaa1300c22bcc70f5cc3ee7275aa4	338	0	375	166	30	39	249	112	72	0	303	23	0	22	120	33	46	0	261	0	43	0	42	0	67	0	0	0	0	0	50	0	0	0	0	31	28	211	57	91	15	0	0	87	0	0	0	0	0
166b759eae6c9ef5d538ae1d1ab63d66	0	0	0	0	0	0	0	0	0	0	0	0	66	0	0	0	0	0	0	0	0	0	0	0	0	0	0	0	0	0	0	0	0	0	0	0	0	0	0	0	0	0	0	0	0	0	0	0	0
1b416962240216967c4c4be614832c9f	0	0	0	0	0	0	0	0	0	0	0	0	0	0	0	0	0	0	0	0	0	0	0	0	0	0	0	0	0	0	0	0	0	0	0	0	0	0	0	0	0	0	0	0	0	0	0	0	0
902393573f04aab3e3c0bff1665c53a4	2197	57	92	74	0	0	14	0	0	0	0	0	0	0	0	0	0	0	0	0	0	0	0	0	0	0	0	0	0	0	0	0	0	0	0	0	0	0	0	0	0	0	0	0	0	0	0	0	738
234da0929484ff47366fb9bf6b1fbd44	0	0	0	0	0	0	0	0	0	0	0	0	0	0	0	0	0	0	0	0	0	0	0	0	0	0	0	0	0	0	0	0	0	0	0	0	0	0	0	0	0	0	0	0	0	0	0	0	0
2732fb6b4f0bda09c4529e55cccf946c	0	0	0	0	0	0	0	0	0	0	0	0	0	0	0	0	0	0	0	0	0	0	0	0	0	0	0	0	0	0	0	0	0	0	0	0	0	0	0	0	0	0	0	0	0	0	0	0	0
7d0d500901d45cabe04599dce088f004	0	0	0	16	18	0	0	0	0	0	0	0	0	0	0	0	0	0	0	0	0	0	0	0	0	585	54	1302	54	25	0	0	0	0	0	0	0	0	0	0	0	17	0	0	0	282	0	0	0
87e9935ce77c1e2295222b481a696299	118	58	0	0	0	0	0	0	0	0	0	0	0	0	0	0	0	0	0	0	0	0	0	0	74	0	0	406	0	0	0	0	0	0	0	0	0	0	0	0	0	0	0	0	0	0	0	0	139
166a0842f0d988a26672cdff5502c1ae	31	0	0	0	14	0	49	41	59	7	40	0	25	52	87	0	0	0	11	0	35	77	12	64	0	48	0	49	0	0	0	0	0	7	0	0	27	12	26	188	0	230	0	207	0	0	0	0	0
dbfb7d489cc8df5a4391f3516e522b5b	0	0	0	0	0	0	0	0	0	0	0	0	0	0	0	0	0	0	0	0	0	0	0	0	0	0	0	0	0	0	0	0	0	0	0	0	0	0	0	0	0	0	0	0	0	0	0	0	0
4c335972e723597541cf7e7a7464b05d	0	0	0	0	0	0	119	0	0	0	0	0	0	0	0	0	0	6	0	0	0	0	0	0	0	0	0	0	0	4	0	0	0	0	0	0	0	11	0	2	0	278	0	9	0	0	0	333	73
e5f7c15c38dc563f2480aad4dbc39799	0	0	0	0	0	0	0	0	0	0	0	0	151	34	0	87	0	0	0	48	0	0	0	0	0	0	0	0	0	0	0	0	0	0	0	0	0	0	0	0	0	0	0	0	0	0	0	0	0
3525eab31fd371193ca962bcdbd6ddfc	0	0	0	0	0	0	0	0	0	0	0	0	0	373	0	0	0	0	0	0	0	0	0	0	0	0	0	0	0	0	0	649	0	89	0	324	965	0	0	0	6	165	0	79	0	63	0	0	0
3e1696eddd11c34af5385d8a0a8566bc	0	0	0	0	0	0	0	0	0	0	0	0	0	0	0	0	0	0	0	0	0	0	0	0	0	0	0	0	0	0	0	0	0	0	0	0	0	0	0	0	0	0	0	0	0	0	0	0	0
babe8f9427821bff18ed6606ef9b23b2	0	0	0	0	0	0	0	0	0	0	0	0	0	0	0	0	0	0	0	0	0	0	0	0	0	0	0	0	0	0	0	0	0	0	0	0	0	0	0	0	0	0	0	0	0	0	0	0	0
1fbbb440aa2a5a5ff620e04dbab9ebb3	0	0	0	0	0	0	0	0	0	0	0	0	0	0	0	0	0	0	0	0	0	0	0	0	0	0	0	0	0	0	0	0	0	0	0	0	0	0	0	0	0	0	0	0	0	0	0	0	0
95cd4a6d8a3c5f93849d229918574b0e	0	0	0	0	0	0	0	0	0	0	0	0	0	0	0	0	0	0	4	0	0	0	0	0	0	9	0	0	0	0	0	0	0	0	0	0	0	0	0	0	0	0	0	0	0	0	0	0	0
aa006df9a5656d60c4eb8832f0381922	0	0	0	0	0	0	0	0	0	0	0	0	0	0	0	0	0	0	0	0	0	0	0	0	0	0	0	0	0	0	10	0	0	0	20	0	0	0	0	3	0	0	0	0	0	0	0	0	0
9a52103e664db1a4430ab7f3fdeebd85	0	0	0	0	0	0	0	0	0	0	0	0	0	0	0	0	0	0	0	0	0	0	0	0	0	0	0	0	0	0	0	0	0	0	0	0	0	0	0	0	0	0	0	0	0	0	0	0	0
6a8756e494a350227bacd0683439ea68	104	0	0	0	0	0	0	9	0	0	38	9	0	0	0	0	0	0	0	0	0	0	0	0	0	0	0	0	0	0	0	0	5	0	39	27	8	0	0	110	0	14	19	0	0	17	0	0	222
cea4e57f2ddac54a95c5937011114c55	0	0	0	0	6	0	0	0	0	0	0	5	0	0	0	119	10	90	73	23	14	61	14	0	13	0	0	0	0	0	0	0	0	16	0	0	12	0	0	0	0	0	0	0	0	0	0	0	0
5804d1f7dd586faf16c22e934814cca7	0	0	0	0	0	14	0	110	0	21	11	0	25	0	16	0	0	32	26	0	0	0	0	0	0	0	9	0	9	0	0	0	0	23	0	0	0	0	0	0	0	0	75	49	0	35	0	0	0
efdd1be1a25b2518f88ba544cf633fea	0	0	0	0	0	0	0	0	0	0	0	0	0	0	0	0	0	0	0	0	0	27	27	0	0	0	48	268	81	0	0	0	0	0	0	0	0	0	0	0	0	0	0	0	0	0	0	0	0
f7a7bef8fb35d2519654177c9bb891de	0	0	0	0	0	0	0	0	0	0	0	0	0	0	0	0	0	0	0	0	0	0	0	0	0	0	0	0	0	0	10	199	26	0	110	0	0	0	0	0	0	0	0	0	0	11	0	0	0
1f26312e8fb19b0c9316384f94d6d864	0	0	0	0	0	0	0	0	0	0	0	0	0	0	0	0	0	0	0	0	0	0	0	0	0	0	0	0	0	0	0	0	0	0	0	0	0	0	0	0	0	0	0	0	0	0	0	0	0
e6be7c2ced0db40eed3dad5ada354794	10	0	9	0	0	0	0	0	0	0	3	12	0	14	0	100	8	0	17	0	0	16	0	0	0	3	0	10	7	2	0	0	0	0	0	0	3	0	0	0	0	8	0	13	110	11	0	0	0
b491f49380965960ccb8697f0df6c8eb	0	0	0	0	0	0	0	0	0	0	0	0	0	0	0	0	0	0	0	0	0	0	0	0	22	0	0	0	0	0	0	0	0	0	0	0	0	0	0	0	0	0	0	0	0	0	0	0	0
56f17a3c8bad43e99a3368c7f00fbfe0	0	523	0	0	0	0	0	0	0	0	0	0	0	0	0	0	0	0	0	0	0	0	0	0	0	0	0	0	0	0	0	0	0	0	0	0	0	0	0	0	0	0	0	0	0	0	0	0	0
525985c36b7009e701ca030b4a29cc05	264	0	511	0	0	0	0	0	0	167	0	0	0	0	94	50	101	59	0	0	0	0	0	0	0	0	0	0	0	0	0	0	0	0	0	39	0	124	155	130	0	0	0	0	0	0	0	0	0
0369bc013dea8835fcd1e5f269021599	0	0	0	0	0	31	0	0	0	10	0	0	0	0	0	0	62	0	0	10	19	123	27	217	114	247	44	55	148	44	0	0	28	0	0	10	13	0	5	0	22	0	28	289	0	107	0	0	0
c02daf8863c80aa1e6a0bcb1677a1177	0	0	0	0	0	0	0	0	0	0	0	0	0	0	0	0	0	0	0	0	0	0	0	0	0	0	0	0	0	0	0	0	0	0	0	0	0	0	0	0	0	0	0	0	0	0	0	0	0
2a9745e90ab81195553d96daca400e52	0	0	0	0	0	0	0	0	0	0	0	0	0	0	0	0	0	0	0	0	170	0	0	0	0	0	0	0	0	0	0	0	0	0	0	0	0	0	0	0	0	0	0	0	0	0	0	0	0
f4a559619efa955c430d01dafc5c756d	0	0	0	0	0	0	0	0	0	0	0	0	0	0	0	0	0	0	0	0	0	0	0	0	0	0	0	0	0	0	0	0	0	0	0	0	0	0	0	0	0	0	0	0	0	0	0	0	0
04b90379173e99d4ee61db7e5dc973a6	0	0	0	0	0	0	0	0	0	0	0	0	0	0	0	0	0	0	0	0	0	0	0	0	0	0	40	0	21	0	0	0	0	0	0	0	0	0	0	0	0	0	0	0	0	0	0	0	0
3a13b5889591708ef6f912dcf7c84d22	0	0	0	0	0	0	0	0	0	0	0	0	0	0	0	0	0	0	0	0	0	0	0	0	0	0	8	0	0	0	0	0	0	0	0	0	0	0	0	0	0	0	0	0	0	0	0	0	0
b1ffc095164addc5bc782e98881d048c	0	13	17	0	0	0	0	0	0	592	0	0	0	0	0	0	0	0	0	0	0	0	0	0	0	0	0	0	0	0	0	0	0	0	0	0	0	0	0	0	0	0	84	0	0	0	0	0	0
48c5580af510f3527cda2b2953857e5a	15	701	0	72	10	29	0	54	18	263	46	0	0	21	0	0	32	0	0	0	35	23	16	12	10	0	13	0	0	0	57	57	68	0	54	45	5	39	32	9	0	77	0	0	0	0	0	0	0
265826321d5cf04b24c4bc13f30e63d8	0	0	0	0	0	0	0	70	0	72	0	0	0	0	0	0	0	0	0	0	0	0	0	0	0	0	0	0	0	0	0	0	0	0	0	96	326	0	0	0	0	0	0	0	0	183	0	0	0
9d01ecff9cc5ca7d3c38e198ac26ef87	0	0	0	0	0	0	0	0	0	0	0	0	0	0	0	0	0	0	0	0	0	0	0	0	0	0	0	0	0	0	0	0	0	0	0	0	0	0	0	0	0	0	0	0	0	0	0	0	0
244b19c10ff70beae38e6b988fdccd0b	0	0	0	0	0	0	0	0	0	0	0	0	0	0	0	0	0	0	0	0	0	0	0	0	0	0	0	0	0	0	0	0	0	0	0	0	0	0	0	0	0	0	0	0	393	0	186	360	33
87569ac397ef2aef6dbd879765b4b83c	0	0	0	0	0	0	0	0	0	0	0	0	0	0	0	0	0	0	0	0	0	0	0	0	0	0	0	0	0	0	0	0	0	0	0	0	0	0	0	0	0	0	0	0	0	0	0	0	0
f1dcdd8a036630a873761c891c542d10	0	0	0	0	0	0	0	64	0	0	0	0	0	0	633	0	0	0	0	0	0	0	0	0	0	0	0	0	0	0	0	0	0	0	0	193	0	0	0	441	0	0	100	0	0	0	0	0	0
626bf098aab4633ffd651684cc0347d5	0	0	0	0	0	0	0	0	0	0	0	0	0	0	0	0	0	0	0	0	0	0	0	0	0	0	0	0	0	0	0	0	0	0	0	0	0	0	0	0	0	0	0	0	0	0	0	0	0
e899ee3ab6061c83444cbf0a50ac660c	123	460	27	0	34	0	0	0	0	0	0	0	0	0	0	0	0	0	0	0	0	0	0	0	0	0	0	0	0	0	0	0	0	0	0	0	0	0	0	0	0	0	0	0	0	0	0	0	0
2f34d53f5372a5d2625939f7287b5703	0	0	0	0	0	0	0	0	0	0	0	0	0	0	0	0	0	0	0	0	0	0	0	0	0	0	0	0	0	0	0	0	0	0	0	0	0	0	0	0	0	0	0	0	0	0	0	0	0
596a3122a63227b1b3e74e0242a5d194	123	43	7	0	207	0	0	0	0	0	0	0	0	0	0	0	0	0	0	6	0	247	0	0	0	0	0	0	0	0	0	0	0	0	0	0	0	0	0	0	0	0	0	0	0	0	0	0	0
6c103bc20c8a5993b9f3143f18df22e8	0	0	0	0	0	0	0	0	0	0	0	0	0	0	0	0	0	0	0	0	0	0	0	0	0	0	0	0	0	0	0	0	0	0	0	0	0	0	0	0	0	0	0	0	0	0	0	0	0
5fbfbc68f75e86786f69fa2860e3deb8	0	0	0	0	0	8	0	0	0	17	0	0	0	2	0	0	0	0	0	0	0	0	0	0	0	74	0	103	0	0	0	0	0	0	0	0	9	0	0	0	0	0	0	16	0	8	0	790	0
fe2175a65e98bf246c8fecaa9241472d	0	0	0	0	0	0	0	0	0	0	0	0	0	0	0	0	0	0	0	0	0	0	0	0	0	36	31	15	0	0	0	0	0	0	0	0	0	0	0	0	0	0	0	0	0	0	0	0	919
1e5f003fcc2b8c4895830792c98403da	0	0	0	0	0	0	0	0	0	0	0	0	0	0	0	0	0	0	0	0	0	0	0	0	0	0	0	0	0	0	0	0	0	0	0	0	0	0	0	0	0	0	0	0	0	0	0	0	0
8e6de7fff2bf198dcf1eefea040a2725	0	0	0	0	0	0	0	0	0	0	0	0	0	0	0	0	0	0	0	0	0	0	0	0	0	0	0	0	0	0	0	0	0	3236	0	0	0	0	0	0	0	0	0	0	0	0	0	0	0
4ad13fb64fdd20537e25404c91c385aa	0	0	34	49	0	0	0	0	0	0	0	0	0	0	0	0	0	0	21	0	0	0	0	0	0	0	0	0	0	0	0	0	0	0	0	0	0	0	0	0	0	0	0	0	0	0	0	0	0
cb94e20dc5dd58def7545ec015ebee21	87	71	0	0	0	0	0	0	0	0	0	0	0	0	0	0	0	0	59	0	0	9	0	0	0	455	0	0	0	0	61	57	0	0	0	0	0	0	0	0	0	0	0	0	0	0	0	0	0
aed42216b83b40ad40bbcb17af500bea	209	0	0	0	0	0	0	0	0	0	0	0	0	0	0	0	0	156	940	0	0	0	330	0	0	0	0	0	0	0	0	0	0	0	0	0	0	0	0	0	0	0	0	0	0	0	0	0	0
160ad0ee334bb41b03fef55a56d247d1	0	0	0	0	0	0	0	0	0	0	0	0	0	0	0	0	0	0	0	0	0	0	0	0	0	0	0	0	0	0	0	0	0	0	0	0	0	0	0	0	0	0	0	0	0	0	0	0	0
a20aa785fd4f94f24b180a46e832f129	0	0	0	0	0	0	0	0	0	0	0	0	0	0	0	0	0	0	0	0	0	0	0	0	0	0	0	0	0	0	0	50	48	0	0	0	0	0	0	0	0	0	0	0	0	0	0	0	0
fc56373c2c0f9c43ebbfdd454e98e73f	0	0	0	0	0	0	0	0	0	0	0	0	0	0	0	0	0	0	0	0	0	0	0	0	0	0	0	0	0	0	0	0	0	0	0	0	0	0	0	0	0	0	0	0	0	0	0	0	0
13b9222aa3ac9b91621137b6b53a0d41	0	0	0	0	0	0	0	0	0	0	0	40	100	65	39	158	0	103	0	110	0	0	0	0	0	0	0	0	0	0	0	0	0	0	0	0	0	41	145	118	0	0	0	0	0	0	0	0	0
64de472794f7ed68377e79046d804538	0	0	0	0	0	0	0	0	0	0	0	0	0	0	0	0	0	0	0	0	0	0	0	0	0	0	0	0	0	0	0	0	0	0	0	0	0	0	0	0	0	0	0	0	2502	0	0	0	476
97e5a6b64ee0ee3198ec55ba2b598bad	0	0	0	0	0	0	0	0	0	0	0	0	0	0	0	0	0	0	0	0	0	0	0	0	0	0	0	0	0	0	0	0	0	0	0	0	0	0	0	0	0	0	0	0	0	0	0	0	0
45310d232dd6f77ae5740d0e27021e8b	0	0	0	0	0	0	23	27	0	25	0	0	0	0	0	0	0	0	0	0	0	0	0	0	0	55	0	0	0	13	0	0	0	0	0	0	0	0	0	0	77	97	319	212	105	5	0	0	0
4d2e8aecfa76bea94f02dd5e7b9d285c	0	0	0	0	0	0	25	34	0	43	0	0	0	0	32	106	21	30	0	109	0	53	19	7	0	0	117	87	114	67	0	0	0	0	0	0	33	0	0	0	0	156	50	149	0	63	0	0	0
7d9e9358877d1ea2e5f67f2feac2557d	0	0	0	0	0	0	0	0	0	0	0	0	0	0	0	0	0	0	0	0	0	0	0	0	0	0	0	0	0	0	0	0	0	0	0	0	0	0	0	0	0	0	0	0	0	0	0	0	139
7b2db1916040aa4f8002b0ad60a50fcc	0	0	0	1273	0	0	0	0	0	0	0	0	0	0	0	0	0	0	0	0	0	0	0	0	0	0	0	0	0	0	20	0	0	0	17	0	0	0	0	0	0	0	0	0	0	0	0	0	0
c12fdff66e8e19f97460a3c5bce1be64	0	0	0	0	0	0	0	0	0	0	0	0	0	0	0	0	0	0	10	0	0	0	0	0	0	0	0	0	0	0	0	0	0	0	0	0	0	0	0	0	0	0	0	0	27	0	0	0	0
a5f30fe2af378793d9a3e3a1675c7171	0	0	0	0	0	0	0	0	0	0	37	34	0	0	0	0	0	0	0	0	0	0	0	0	0	0	0	0	0	0	0	0	0	0	15	0	0	0	0	0	0	0	0	0	0	0	0	0	0
4d04f704d38d114fbc724e85fcc6085d	53	0	0	0	7	0	0	0	0	0	0	0	0	24	10	58	0	13	492	0	46	20	23	0	0	0	0	0	0	25	0	0	0	0	0	0	0	0	0	0	0	61	0	0	0	12	0	0	0
09bf1ebb066bcf261a54b302416f64cd	0	0	0	0	0	0	0	0	0	0	0	0	6	0	0	0	0	0	0	0	0	0	0	0	0	0	0	0	0	0	0	0	0	0	0	0	44	0	0	7	0	0	0	0	0	0	0	0	0
7e32fed7242e8351e5743a31eedb7e95	0	0	0	0	0	0	0	0	0	0	0	0	0	0	0	0	0	25	0	0	0	0	0	0	0	0	0	0	0	0	0	0	0	0	0	0	0	0	0	0	0	0	0	0	0	0	259	0	0
fd07bdf489f4304cefeb47ea81276d8c	0	0	0	0	0	0	0	0	63	0	0	0	0	0	0	0	0	0	0	0	0	0	0	0	0	0	0	0	0	0	0	0	0	0	0	0	0	0	0	0	0	0	0	0	0	0	0	0	0
542ee1bd15aa1d9a6e3fa072365d9071	0	0	0	0	0	0	0	0	7	0	0	0	0	0	0	0	0	0	0	0	0	0	0	0	0	0	0	0	0	0	0	0	0	0	0	0	0	0	0	0	0	0	0	0	0	0	0	0	0
e88cc0ff59828a116ff485a8c8440068	0	0	0	0	0	0	0	0	0	0	0	0	0	0	0	0	0	0	0	0	0	0	0	0	0	0	0	0	0	0	0	0	0	0	0	0	0	0	0	0	0	0	0	0	0	0	0	0	0
fcf701bec0b37d26eaca01060609c805	0	19	0	0	0	0	0	0	8	13	0	0	0	0	0	0	0	7	0	0	43	0	0	0	18	0	10	0	17	7	0	0	0	0	0	10	0	0	0	15	0	0	0	0	0	0	0	0	0
7446672faade1856eae3d8a3d4affa32	0	0	0	0	0	0	0	0	0	0	0	0	0	0	0	0	0	0	0	0	0	0	0	0	0	0	0	0	0	0	0	0	0	0	0	0	1909	0	0	0	0	0	0	0	0	0	0	0	0
d11b98c73d69e15b94a39da3f3a808a0	0	19	0	0	0	0	0	0	0	0	0	0	0	0	0	0	0	0	0	0	0	0	0	0	473	0	0	2701	0	0	0	0	0	0	0	0	0	0	0	0	0	0	0	0	0	0	0	0	0
7b7ac1b5578cc24a049236a4b9fcefc8	0	0	0	0	0	0	0	0	0	0	0	0	0	0	0	0	0	0	0	0	0	0	0	0	0	0	0	0	0	0	0	0	0	0	0	0	0	0	0	0	0	0	0	0	0	0	0	0	0
8d45ffa3f30a84874001f832cea2ad2f	0	0	0	0	0	7	0	0	2	0	0	0	0	0	0	0	0	0	0	0	0	16	0	0	0	13	0	16	24	0	0	0	0	0	0	0	0	0	5	0	0	0	0	0	0	0	202	0	0
3125ad0aee46a4eaec0b1690c25c3fa0	0	0	0	0	0	0	0	0	0	0	0	0	0	0	0	0	0	0	0	0	0	0	0	0	0	0	0	0	0	0	0	0	0	0	0	0	0	0	0	0	0	0	0	0	0	0	0	0	0
b6b014444a6ef12d3622cd29914cd9af	0	0	0	0	0	0	0	0	0	0	116	82	0	0	91	0	0	0	93	0	0	0	53	0	0	0	0	0	0	0	0	0	0	0	0	137	0	82	0	0	0	0	0	0	0	0	0	0	0
0be92912b484af734ad2eeb9d1b41983	0	0	0	0	0	0	0	0	0	0	0	0	0	0	0	0	0	0	0	0	0	0	0	0	0	0	0	0	0	0	0	0	0	0	0	0	0	0	0	0	0	0	0	10	41	0	0	0	45
4b53b975810c660be45bfe4779d7a6e6	45	734	0	50	329	0	42	0	0	24	0	0	0	0	100	0	0	0	124	0	0	0	0	0	0	198	0	0	191	44	0	0	0	0	0	0	0	0	73	0	0	0	0	0	0	0	0	0	0
219513e5167e120dcb4f9d7738484fef	0	0	0	0	0	0	0	0	0	0	0	0	0	0	0	0	0	0	0	0	0	0	0	0	0	0	0	0	0	0	0	0	0	0	0	0	0	0	0	0	0	0	0	0	0	0	0	0	0
2362d3380638a93946df4c90df9652fa	0	0	0	0	0	0	0	0	0	0	0	0	0	0	0	0	0	0	0	0	0	0	0	0	0	0	0	0	0	0	0	0	0	0	0	0	0	0	0	0	0	0	0	0	0	0	0	0	0
51dd1ee6ba0281c144e209f5f9548d04	0	0	0	0	0	0	0	0	0	0	0	0	0	0	0	0	0	0	0	0	0	0	0	0	0	0	0	0	0	0	0	0	0	0	0	0	0	0	0	0	0	0	0	0	0	0	0	0	0
048cbea2343ea196120a3605db26245d	0	0	0	0	3147	0	0	0	0	0	0	0	0	0	0	6	0	0	0	0	0	0	0	0	0	0	0	0	0	0	5	0	0	0	0	0	0	0	0	0	0	0	0	0	0	0	0	0	0
63c23d68ff3f702000f21a9b25d2f9aa	0	0	0	0	0	0	0	0	0	0	0	0	0	0	0	0	0	0	0	0	0	0	0	0	0	0	917	30	7	3	0	0	0	0	0	0	0	0	0	0	0	0	0	0	0	0	0	0	0
42bcdf40f68c6f473613e4def5abcebc	0	0	0	0	0	0	0	0	0	0	0	0	0	0	0	0	0	0	19	20	0	15	0	26	37	0	0	0	0	17	0	0	0	0	0	0	0	0	0	0	0	0	0	0	0	0	0	0	0
8001bb42db8262f25cf4aa40879a074e	0	0	0	0	0	0	152	0	0	0	0	422	0	0	0	0	0	0	0	0	0	0	0	0	0	0	0	0	0	0	0	0	0	0	0	0	0	0	0	0	0	0	0	0	0	0	67	0	0
a159d3f0147d7c28a9e63160f092bbda	0	0	0	0	0	0	0	0	0	0	0	0	0	0	0	0	0	0	0	0	0	0	0	0	0	0	0	0	0	0	0	0	0	0	0	0	0	0	0	0	0	0	0	0	0	0	0	0	0
99ba914b0847d5d294f77b30695d9ba2	0	0	0	0	0	0	0	0	0	0	0	0	0	0	0	0	0	0	0	0	0	0	0	0	0	0	0	0	0	0	0	0	0	0	0	0	0	0	0	0	0	0	0	0	0	0	0	0	0
3f5d0945b357219158eea3544668043b	46	198	0	66	29	0	0	0	0	0	0	0	0	0	0	0	23	0	142	0	41	59	30	64	0	0	0	0	0	0	0	0	0	0	0	0	0	0	0	0	0	0	0	42	0	0	0	0	0
af5fa42a9d590cab0af95c18b0450ae4	0	0	0	0	0	0	0	0	0	0	0	0	0	0	0	0	0	0	0	0	0	0	0	0	0	0	0	0	0	0	0	0	0	0	0	0	0	0	0	0	0	0	0	0	0	0	0	0	0
b35be08c4a56629962a3cd754f4fa513	0	0	0	0	0	42	0	0	6	0	0	0	0	0	0	0	0	27	0	0	0	0	0	0	0	0	0	0	0	0	0	0	0	0	0	0	0	2	0	0	0	0	0	0	979	0	738	0	1122
5b525744cc076c0bc3a837a8e3e1e822	0	0	0	0	0	0	0	0	0	0	0	0	0	0	0	0	0	0	0	0	0	0	0	0	0	0	0	0	0	0	0	0	0	0	0	0	0	0	0	0	0	0	0	0	0	0	0	0	0
e6e684d26e4d92f6012484ed26acab68	0	0	0	0	0	0	0	0	0	0	0	0	0	0	0	0	0	0	0	0	0	0	0	0	0	0	0	0	0	0	0	0	0	0	0	0	0	0	0	0	0	0	0	0	0	0	0	0	0
b09673128c9b313f9da94c8ae8ed20a2	0	0	0	0	0	0	0	0	0	0	0	0	0	0	0	0	0	0	0	0	0	0	0	0	0	0	0	0	0	0	0	0	0	0	0	0	0	0	0	0	0	0	0	0	0	0	0	0	0
accddb728dd029327c20337c1b9da786	0	0	0	0	0	0	0	0	0	0	0	0	0	0	0	0	0	75	23	8	0	11	0	0	0	0	0	0	0	0	0	0	0	0	0	0	0	0	0	0	0	0	0	0	0	0	0	0	0
ecdfc6ee6365b04db45a100b7f0bc1bd	0	0	0	0	0	0	0	0	0	0	0	0	0	0	0	0	0	0	0	0	0	0	0	0	0	0	0	0	0	0	0	0	0	0	0	0	0	0	0	0	0	0	0	0	0	0	0	0	0
3339640e69c7e7e3d3be0f7c5cb0791e	0	0	0	0	0	0	0	0	0	0	0	0	0	0	0	0	0	0	0	0	0	0	0	0	0	0	0	0	0	0	0	0	0	0	0	0	0	0	0	0	0	0	0	0	0	0	0	0	0
6734546784b8552302a6ce4ca7af67f4	0	0	0	0	0	0	0	0	0	0	0	0	0	0	0	0	0	11	0	0	0	0	0	0	0	0	0	0	0	0	0	0	0	0	0	0	0	0	0	0	0	0	0	0	0	0	164	0	0
cb2ac63ef2120f0d7bd6d11b72a7c685	0	0	0	0	0	0	0	0	0	0	0	0	0	0	0	0	0	0	0	0	0	0	0	0	0	0	0	0	0	0	0	0	0	0	0	0	0	0	0	0	0	0	0	0	0	0	0	0	0
7684bb56d3a0f816e176836c20138149	0	0	0	122	0	0	0	0	0	0	0	104	0	0	68	0	0	0	0	0	0	0	0	0	0	0	0	0	0	0	0	0	0	0	0	0	0	0	0	0	0	0	0	0	0	0	0	0	0
7d0b4cc7f2c0b5112d45ee9e01773c13	0	0	0	0	0	0	0	0	0	0	0	0	0	0	0	0	0	0	0	0	0	0	0	0	0	0	0	0	0	0	0	0	0	0	0	0	0	0	0	0	0	0	0	0	0	0	0	0	0
aec880cdac210ae46ca9c2e92a5db970	303	0	0	0	354	0	0	0	109	0	0	0	0	0	0	82	0	0	0	0	0	0	60	0	0	0	0	0	0	0	0	0	0	0	0	0	0	165	63	129	0	0	0	0	0	0	0	0	0
3f7b295b2ebce4452ca0d696a38cf197	0	0	0	0	0	0	0	0	0	0	0	0	0	0	0	0	0	0	0	0	0	0	0	0	0	0	0	0	0	0	0	0	0	0	0	0	0	0	0	0	0	0	0	0	0	0	0	0	0
22f958b70f1ad25deeec8aea37370310	0	0	0	0	0	0	0	115	15	19	0	0	0	0	0	0	0	0	0	0	0	16	911	0	13	0	30	9	40	0	0	0	0	26	0	0	32	0	0	0	0	0	26	10	0	263	0	0	0
8dbeee2ebf297536c313092e0b754157	0	0	0	0	0	0	84	0	0	0	18	0	0	0	4	0	0	0	0	0	0	0	0	0	0	0	0	0	0	0	0	0	0	0	0	81	0	0	10	0	30	0	59	718	0	253	0	0	0
5b9ceb23b7ba2d4eaeac687eda47f36b	0	0	0	10	0	0	0	0	0	0	228	0	2391	197	16	6	0	0	0	0	0	0	0	0	0	0	0	0	0	0	0	0	0	0	0	0	0	0	0	0	0	0	0	0	0	0	0	0	0
e72aa40273a0249c53f9c570fe2a4201	13	93	20	19	0	0	0	0	0	0	0	0	0	0	18	0	0	0	0	0	0	0	0	0	0	0	0	0	0	0	0	0	0	44	0	0	61	0	0	0	60	0	88	155	0	69	0	0	0
7e95ba2ee277f8233322219709d17b1b	142	90	0	0	40	0	0	0	0	0	0	0	0	0	0	45	0	0	0	0	0	0	0	0	0	0	75	953	0	11	17	0	0	0	0	0	0	0	0	0	0	63	11	0	0	67	0	0	123
6d37a75189bad29d92289dd99bdd43ab	0	0	0	0	0	0	0	0	0	0	0	0	0	0	0	0	0	0	0	0	0	0	0	0	0	0	0	0	0	0	0	0	0	0	0	0	0	0	0	0	0	0	0	0	0	0	0	0	0
4128e3a25becad3b42fea5367634a6c5	0	0	0	0	0	0	10	0	0	0	0	0	0	0	0	0	10	0	0	12	0	0	0	0	13	0	0	0	0	0	0	0	0	0	0	0	0	0	0	0	0	0	0	0	0	0	0	0	0
0fc2a0efe6b918919014b3b0036dc8d0	0	0	0	0	0	0	0	0	0	0	0	0	0	54	0	0	0	0	0	0	0	0	0	0	0	0	0	0	0	0	0	0	0	0	0	0	0	0	0	0	0	0	0	0	0	81	0	0	0
38ad243ac9965a8d1639aa08543d6d9e	0	0	0	0	0	0	0	0	0	0	0	0	0	0	0	0	0	0	0	0	33	40	15	34	0	0	0	0	64	0	0	0	0	0	0	0	0	10	0	162	0	0	0	0	0	5	0	0	0
05c2465ff6a04d9977163f3a4c00e25a	0	0	0	0	0	0	0	0	0	0	0	0	56	0	0	0	35	0	0	58	0	0	0	0	0	0	0	0	0	0	0	0	0	0	0	0	0	0	0	0	0	0	0	0	0	0	0	0	0
c99e77b04585fc1413ecf2c88e54bbf2	0	0	0	10	0	0	0	0	0	0	0	0	0	0	0	0	0	0	0	0	0	0	0	0	0	0	0	0	0	0	0	0	0	0	0	0	0	0	0	0	0	0	0	0	0	0	156	0	0
f6c3d44add1e60af24079b6dcd084a28	0	0	0	0	0	0	0	0	0	0	0	0	0	0	0	0	0	0	0	0	0	0	0	0	0	0	0	0	0	0	0	0	0	0	0	0	0	0	0	0	0	0	0	0	0	0	0	0	0
3c6a0c437d8692644d959f31ece5da5f	0	0	0	0	0	0	0	0	0	0	0	0	0	0	0	0	0	0	0	0	0	0	0	0	0	0	0	13	0	10	0	0	0	0	0	0	0	0	0	0	0	0	0	0	0	13	0	0	0
ced2c5a36a06bb50e26213cffbecc933	0	0	0	0	0	0	0	0	0	0	0	0	0	0	0	0	0	0	0	0	0	0	0	0	0	0	0	0	0	0	0	0	0	0	0	0	0	0	0	0	0	0	0	0	0	0	0	0	0
8f9823ae21c630fb2761cb25546932f6	0	70	0	0	0	0	0	0	0	0	0	0	0	8	8	0	0	15	33	6	5	0	0	0	0	0	0	0	0	0	0	0	0	0	0	0	0	0	0	0	0	9	0	0	0	0	1710	0	0
af16991ce12daf846fcbcf604f581dea	8	0	0	0	0	0	0	0	0	0	0	0	0	0	0	0	0	0	0	0	0	0	0	0	0	0	0	0	0	7	0	0	0	0	0	0	0	0	0	0	0	0	0	0	0	0	0	0	0
451e93b771f7221f5bbf4af6e37ddfdb	0	8	0	0	0	18	0	0	0	0	0	0	0	0	0	0	0	0	0	0	0	0	0	0	0	0	0	0	0	0	0	0	0	0	0	0	0	0	0	0	0	0	0	0	0	0	0	0	0
f7c527b2f54a4edb8f0966fd059f8ac8	0	0	0	0	0	0	0	0	0	0	0	0	0	0	0	0	0	0	0	0	0	0	0	0	0	0	0	0	0	0	0	0	0	0	0	0	0	0	0	0	0	0	0	0	0	0	0	0	0
cdf15393c2bec4eeb2169a3592ede26a	0	0	0	0	0	0	0	0	0	0	0	0	0	0	0	0	0	0	0	0	0	0	0	0	0	0	0	0	0	0	0	0	0	0	0	0	0	0	0	0	0	0	0	0	0	0	0	0	0
d91ba09d87a1132c5e77fcc6e4f541ca	0	0	0	0	0	0	0	0	0	0	0	0	0	0	0	0	0	0	0	0	0	0	0	0	0	0	0	0	0	0	0	0	0	0	0	0	0	0	0	0	0	0	0	0	0	0	0	0	0
832b4118b910f5975dfb04b565d46cde	0	0	0	0	0	0	0	0	0	0	0	0	0	0	0	0	0	0	0	0	0	0	0	0	0	0	0	0	0	0	0	0	0	0	0	0	0	0	0	0	0	0	0	0	0	0	0	0	0
16388c38cd5388ae403ba7cc8245adc4	0	0	0	0	0	0	0	0	0	0	0	0	0	0	0	0	0	0	0	0	0	0	0	0	0	0	0	0	0	0	0	0	0	0	0	0	0	0	0	0	0	0	0	0	0	0	0	0	0
779cc812fc499108abd298493d0dcaa9	0	0	0	0	0	0	0	0	0	0	0	0	0	0	0	0	0	0	0	0	0	0	0	0	0	0	0	0	0	0	0	0	0	0	0	0	0	0	0	0	0	0	0	0	0	0	0	0	0
7a1474647066f0fad22017037a1950e0	0	0	0	0	0	0	0	0	0	0	0	0	0	0	0	0	0	0	0	0	0	0	0	0	0	0	0	0	0	0	0	0	0	0	0	0	0	0	0	0	0	0	0	0	0	0	0	0	0
2d82253a2bc239bcd6fba36581ff3fe9	78	0	4	23	0	10	29	0	0	0	29	0	0	22	21	12	6	0	0	0	0	75	0	0	0	0	0	0	0	0	0	0	0	0	0	0	0	0	0	0	40	103	45	256	0	27	0	0	0
32bbdc92798ede33028f22b463877565	0	0	0	0	0	0	0	0	0	0	0	0	0	0	0	0	0	0	10	0	0	0	0	0	0	0	0	0	0	0	0	0	0	0	0	0	0	45	0	0	0	0	0	0	0	0	0	0	0
74c19f095cfad6faffb4d42bb48cbc2a	0	0	0	0	0	0	0	0	0	0	0	0	0	0	0	0	0	0	0	0	0	0	0	0	0	0	0	0	0	0	0	0	0	0	0	0	0	0	0	0	0	0	0	0	0	0	0	0	0
4a5fdaf7d5522ef2140d30ff9e725095	0	0	0	0	0	0	0	0	0	0	0	0	0	0	0	0	0	0	0	0	0	0	0	0	0	0	0	0	0	0	0	0	0	0	0	0	0	0	0	0	0	0	0	0	0	0	0	0	0
db090870d049b2738845518cb2d14fee	0	0	0	0	0	0	0	0	0	0	0	0	0	0	0	0	0	0	0	0	0	0	0	0	0	0	0	0	0	0	0	0	0	0	0	0	0	0	0	0	0	0	0	0	0	0	0	0	0
5561767a7b7046ea90970b043b20f04f	0	0	0	0	0	0	0	0	0	0	0	0	0	0	0	0	0	0	0	0	25	0	0	83	0	147	0	0	0	0	0	0	0	0	0	0	0	0	0	0	0	0	0	0	0	0	0	0	0
a48ccd0dd6eb3a9dec7999f0b36b4e15	0	0	0	0	0	0	0	0	0	0	0	0	0	0	0	0	0	0	0	0	0	0	0	0	0	0	0	0	0	0	0	0	0	0	0	0	0	0	0	0	0	0	0	0	0	0	0	0	0
ee2cb3b4d1b970b8f2e4f48cd2d66c7a	0	0	0	0	0	0	0	0	0	0	0	0	0	0	0	0	0	0	0	0	0	0	0	0	0	0	0	0	0	0	0	5	34	0	2789	0	0	0	0	0	0	0	0	0	0	0	0	0	0
e62d4516c6665707bd0a7b63a89f9772	0	0	0	0	0	0	0	0	0	0	0	0	0	0	0	0	0	0	0	0	0	0	0	0	0	82	14	1045	20	23	0	0	0	0	0	0	0	0	0	0	0	41	0	0	0	0	0	0	0
f2915f553950974bfa193a1435d78ca4	0	0	0	0	0	0	0	0	0	0	0	0	0	0	0	0	0	0	0	0	0	0	0	0	0	0	0	0	0	0	0	0	0	0	0	0	0	0	0	0	0	0	0	0	0	0	0	0	0
213dedc081e4964b9148e5025e4d301c	0	0	0	0	0	0	0	0	0	0	0	0	0	0	0	0	0	0	0	0	0	7	0	0	0	0	0	0	11	0	0	0	0	0	0	0	0	0	0	0	0	0	0	0	0	0	0	0	0
1ef7042478b5c9205f4f5d7ac93eb7f2	0	0	15	0	0	0	0	0	0	0	78	0	54	34	0	0	0	0	0	0	0	0	0	0	0	0	0	0	0	0	0	0	58	0	0	515	0	0	0	150	0	0	0	0	0	0	0	0	0
82f3ecc0c73953282899ad5806f3570d	0	0	0	0	0	0	0	0	0	0	0	0	0	0	0	0	0	0	0	0	0	0	0	0	0	0	0	0	0	0	0	0	90	0	91	16	10	0	0	0	0	0	0	0	0	0	0	0	0
7af1fb33764bd097ee86e8e5e102f853	0	0	0	0	0	0	0	0	0	0	0	0	0	0	0	0	0	0	0	0	0	0	0	0	0	0	0	0	0	0	49	0	0	0	113	0	0	0	0	0	0	0	0	0	0	0	0	0	0
a7bd4b6350e9ae6dac672d640d93c0d5	0	0	0	0	0	0	0	0	0	0	0	0	0	0	0	0	0	0	0	0	0	0	0	0	0	0	0	0	0	0	0	0	0	0	0	0	0	0	0	0	0	0	0	0	0	0	0	0	0
99fe4c078b94e14cf9317755d7798135	0	0	0	0	0	0	0	0	175	36	0	0	0	0	0	0	0	0	0	0	0	0	0	0	0	0	14	0	0	0	0	0	0	0	0	0	0	0	0	0	0	0	0	19	0	0	0	0	0
c468f88c5c7beffa401c531abceea419	60	877	0	27	48	0	0	0	46	0	116	0	0	0	0	0	0	0	0	0	0	0	0	0	42	140	0	62	0	0	0	0	0	0	0	0	0	0	0	0	0	0	0	0	0	57	0	0	0
35c20eae765557b71c9069886919ee66	0	0	0	0	0	0	0	0	0	0	0	0	0	0	0	0	0	0	0	0	0	0	0	0	0	0	0	0	0	0	0	0	0	0	0	0	0	0	0	0	0	0	0	0	0	0	0	0	0
f7caffed97231810d7e7ed380681efb5	0	0	0	0	0	0	0	0	0	10	0	0	0	0	0	0	0	0	0	0	0	0	0	0	0	0	0	0	0	90	0	0	0	0	0	0	0	0	0	0	0	0	0	0	0	0	0	0	0
43cb4a492fc09842926e509fd21183e1	43	21	0	0	8	23	0	29	0	26	378	41	211	311	102	0	0	0	0	0	0	0	17	0	0	7	0	17	0	61	0	0	0	0	0	0	0	0	0	10	12	49	44	1016	0	0	0	0	263
e3ef1a9d6b5246c3ce6e2d9ea4cde0f8	0	0	0	0	0	0	0	0	0	0	0	0	0	0	0	0	0	0	2544	0	0	0	0	0	167	0	0	0	0	0	0	0	0	0	0	0	0	0	0	0	0	0	0	0	0	32	0	0	0
ad01ae82cc0eb14cfa89a555d8bc8f32	0	0	0	0	0	0	0	0	0	0	0	0	0	0	0	0	15	0	0	0	0	0	11	4	0	0	0	43	22	0	0	0	0	0	0	0	0	0	0	0	0	26	0	0	0	0	0	0	0
aea27bfbc42a5070a62039dd75c1a815	0	0	0	0	0	0	0	0	0	0	0	0	0	0	0	0	0	0	0	0	0	0	0	0	0	0	0	0	0	0	0	0	0	0	0	0	0	0	0	0	0	0	0	0	66	0	0	180	0
d09f0e190b63d33ceedd664e39d74878	50	83	0	51	156	0	0	0	0	0	0	0	0	0	0	0	0	0	0	138	0	0	0	0	0	1098	0	0	0	340	0	0	0	0	0	0	0	0	0	0	0	0	0	0	0	0	0	0	0
2b84aff460f99ca3323f18ebfb126640	0	0	0	0	0	35	0	133	1018	0	0	0	0	0	0	0	24	0	0	0	0	0	0	0	0	0	0	7	0	0	0	0	0	0	0	0	0	0	0	0	0	0	0	0	0	0	0	0	0
248ddf8b3d4f67c6c3bb0c8f976ffdd4	0	0	0	0	0	0	0	0	0	0	0	0	0	0	0	0	0	0	0	0	0	0	0	0	0	0	0	0	0	0	0	0	0	0	0	0	0	0	0	0	0	0	0	0	0	0	0	0	0
328bc4f6fe3151cbd39aa1c2f6a2dd46	0	0	0	0	0	0	0	0	0	0	0	0	0	0	0	0	0	0	0	0	0	0	0	28	0	0	0	0	0	0	0	0	0	43	0	0	0	0	0	0	0	0	0	0	0	0	0	0	0
205f4e5f5a16cd1766eee0993e247842	26	0	0	177	59	0	0	0	0	0	0	0	0	0	0	0	0	8	0	0	0	20	167	19	0	428	0	47	293	66	0	0	0	0	0	0	0	0	21	15	0	63	117	185	0	0	0	0	0
35eb5001df51a1d825ff6c7403320580	0	0	0	0	0	0	0	0	0	0	0	0	0	0	0	0	0	0	0	20	0	0	0	0	0	5	0	0	0	0	0	0	0	0	0	0	0	0	0	0	0	0	0	0	0	0	0	0	0
29d13db26c787db684716d527e2ba594	0	1613	0	850	0	0	0	0	0	0	0	0	0	0	0	0	84	0	0	0	0	0	66	0	0	0	0	0	0	0	0	0	0	0	0	0	0	0	0	0	0	0	18	0	0	0	0	0	0
d8661c3a794e5e26a8807698f5c08e66	0	0	0	0	0	0	0	0	0	0	0	0	0	0	0	0	0	0	0	0	0	0	0	0	0	0	0	0	0	0	0	0	0	0	0	0	0	0	0	0	0	0	0	0	0	0	0	0	0
309fdce631c7c8d0327d02baeb31534c	0	0	0	0	0	0	0	0	0	0	0	0	0	0	0	0	0	0	0	0	0	0	0	0	0	0	0	0	0	0	0	0	23	0	0	0	0	0	0	0	0	0	0	0	0	0	0	0	0
5177e4e92c42b99c407381c8db867733	0	0	0	0	0	0	0	0	0	0	0	0	0	0	0	0	0	0	0	0	0	0	0	0	0	0	0	0	0	0	0	0	0	0	0	0	0	0	0	0	0	0	0	0	0	0	0	0	0
f5b520fc3061ae3f071b7713d1542288	53	17	6	0	0	0	0	0	0	0	76	0	0	39	7	0	4	0	0	0	9	0	0	0	0	4	0	0	11	0	0	0	0	0	0	0	16	0	11	0	0	0	0	14	0	0	0	0	0
323e6ca563c8b943aef3a77897326aec	0	0	0	0	0	0	0	0	0	0	0	0	0	0	0	0	0	0	0	0	0	0	0	0	0	0	0	0	0	0	0	0	0	16	0	0	0	0	0	0	0	0	0	0	0	0	0	0	0
d3a6dd36499135d56be9719ae5b4796e	0	0	0	0	0	0	0	12	8	0	0	0	0	0	0	0	0	0	0	0	0	0	0	20	0	0	51	49	0	29	0	0	0	0	0	16	83	0	14	0	0	0	0	1845	0	0	0	0	0
5cada1511c6f364508682a87fa69f7ca	0	0	0	0	2559	0	0	0	0	0	0	0	0	0	0	4	0	0	0	0	0	0	0	0	0	0	0	0	0	0	70	0	0	0	0	0	0	0	0	0	0	0	0	0	0	0	0	0	0
eca83d6f2fec841f61c80bc6dc8277e4	0	0	0	0	0	0	0	0	0	0	0	0	0	0	0	0	0	0	0	0	14	0	0	0	0	0	0	0	0	0	0	0	0	0	0	0	0	0	0	0	0	0	0	0	0	0	0	0	0
7644282d9eb700ec7f14a8e9c8483256	0	0	0	0	0	0	0	0	0	0	0	0	0	0	0	0	0	0	0	0	0	0	0	0	0	0	0	0	0	0	0	0	0	0	0	0	0	0	0	0	0	0	0	0	0	0	0	0	0
d6d16336371fc329dd220b93060ca84f	0	0	0	0	0	0	0	432	824	108	0	0	0	0	0	0	0	167	0	0	0	0	0	0	0	0	8	0	3	49	0	0	0	0	0	0	178	0	0	0	5	0	3	0	0	841	0	0	0
ad8bf3ee74bc4b7b62ad54d29a1140e9	0	0	0	0	0	0	0	0	0	0	0	897	6	0	0	0	0	0	0	0	0	0	0	0	0	0	0	0	0	0	0	0	0	0	0	0	0	0	0	0	0	0	0	0	0	900	0	0	0
ab609e8f0300b89749409a495108a196	0	0	0	0	0	0	0	0	0	0	0	0	0	0	0	0	0	0	0	0	0	0	0	0	0	0	0	0	0	0	0	0	0	0	0	0	0	0	0	0	0	0	0	0	0	0	0	0	0
cc3b6952c292346ed729fdea941c40c5	0	0	0	0	0	0	0	0	0	0	0	0	0	0	0	0	0	0	0	0	0	0	0	0	0	0	0	0	0	0	0	0	0	0	0	0	0	0	0	0	0	0	0	0	0	0	0	0	0
9a83f01d7a6a3ab2870c6c18e70b6d57	0	0	0	0	0	0	0	0	0	5	0	0	0	0	0	0	0	0	0	0	0	0	0	0	0	0	0	0	0	0	0	0	0	0	0	0	0	0	0	0	0	0	0	0	0	0	0	0	0
8b2c506c13e1bdff2614d89f3d8b3867	0	0	0	0	0	0	0	0	0	0	0	0	0	0	0	0	0	0	0	70	0	0	0	0	0	0	0	0	0	0	0	0	0	0	0	0	0	0	0	0	0	0	0	0	2	0	0	0	0
5ec5151a34c5b6617914f834d1039166	0	0	0	15	0	0	0	0	0	0	0	0	0	0	0	0	19	0	25	0	0	15	0	0	0	0	0	0	0	0	0	0	0	0	0	0	0	0	0	0	0	0	0	0	0	0	0	0	0
1a6a315a2f27a5541dd0fbb2b9fa092f	0	0	0	0	0	0	0	0	0	0	0	0	0	0	0	0	0	0	0	0	0	0	0	0	0	0	0	0	0	0	0	0	0	0	0	0	0	0	0	0	0	0	0	0	0	0	0	0	0
0ccaacb933929793406df8092d5cefde	0	0	0	0	0	0	0	0	0	4	0	0	0	0	0	0	0	0	0	0	0	0	0	4	0	0	23	0	6	0	0	0	0	0	0	0	0	0	0	0	0	0	0	0	0	0	0	0	0
68a7615b9a046af49157debe5db52976	0	0	0	0	0	0	0	0	0	0	0	0	0	0	0	0	0	0	0	0	0	0	0	0	0	387	91	400	364	9	0	0	0	0	0	0	0	0	0	0	0	0	0	0	0	0	0	0	0
5144432c876b4c43973d195a322a9bf7	0	0	0	0	0	0	0	0	0	0	0	0	0	0	0	0	0	0	0	0	0	0	0	0	0	0	0	0	0	0	0	0	0	0	0	0	0	0	0	0	0	0	0	0	0	0	0	0	0
d6b1ea50aee07800a748ee0de5b4d12b	0	0	0	0	0	0	0	0	0	0	0	0	0	0	0	0	0	0	0	0	0	0	0	0	0	0	0	0	0	0	0	0	0	0	0	0	0	0	0	0	0	0	0	0	220	0	0	683	0
42cf4c364ff6ab1c5c1330fb63b320b9	0	0	0	0	0	0	0	0	0	0	0	0	0	0	0	0	0	0	0	0	0	0	0	0	0	0	0	0	0	0	0	0	0	0	0	0	0	0	0	0	0	0	0	0	0	0	0	0	0
9d3f383e2f8662d4934b5cea6fedf46d	0	0	0	0	0	0	0	0	0	0	0	0	0	0	0	0	0	0	0	0	0	0	0	0	0	0	0	0	0	0	0	0	0	0	0	0	0	0	0	0	0	0	0	0	0	0	0	0	0
b602485c14d917828765aa4ea4c65cd2	16	10	0	0	30	0	0	0	0	0	0	0	0	0	0	0	0	75	0	4	0	0	8	0	0	14	40	32	25	18	0	0	0	12	0	41	34	0	0	0	0	0	0	0	0	74	0	0	0
fc96d3da3766b39aaa66e76f0bdb867c	0	0	0	0	0	0	0	0	0	0	0	0	0	0	0	0	0	0	0	0	0	0	0	0	0	0	0	0	0	0	0	0	0	0	0	0	0	0	0	0	0	0	0	0	0	0	0	0	0
1c806a3212f75784aba64d3d07c08b23	0	0	0	0	0	0	0	0	0	0	0	0	0	0	0	0	0	0	0	0	0	0	0	0	0	0	0	0	0	0	134	97	172	65	47	0	0	0	0	0	0	0	0	0	0	0	0	0	0
d90b5312bc0c0d0557e0e9a8fc5ae205	0	0	0	0	0	0	0	0	0	0	0	0	98	0	0	45	0	0	0	0	0	0	0	0	0	0	0	0	0	0	0	0	0	0	0	0	0	38	295	58	0	0	0	0	0	0	0	0	0
7229442d1d076bd5b52a0d97530c601e	12	0	11	0	10	0	25	11	39	38	0	0	0	0	0	26	8	0	0	0	0	11	19	110	24	0	0	71	0	0	0	0	0	0	0	19	16	22	0	11	15	0	19	19	0	0	0	0	0
aacdfbb1cec9a0b283160aef740e6429	0	0	0	0	0	0	0	0	0	0	0	0	0	0	0	0	0	0	0	0	0	0	0	0	0	0	0	0	0	0	0	0	0	0	0	0	0	0	0	0	0	0	0	0	661	0	292	0	233
658961d07a8eb0f6bc38968f67b3489f	128	12	4	0	19	33	0	0	0	0	0	0	0	0	9	0	0	0	0	0	0	0	0	0	0	0	4	17	0	0	0	0	0	0	0	0	0	0	0	0	0	0	78	0	0	71	0	0	0
4fd62a6d1762af80dbab0afb333923a0	25	32	0	14	13	49	30	21	0	10	179	5	0	27	0	0	0	0	37	0	0	0	0	32	0	0	0	0	0	0	0	0	0	0	0	0	0	0	0	0	0	0	11	43	0	25	0	0	0
9e1295c390cacacb429869b66a1e6199	0	0	0	0	0	0	0	0	0	0	0	0	0	0	0	0	0	0	0	0	0	0	0	0	0	0	0	0	0	0	121	42	0	0	0	14	0	0	0	0	0	0	0	0	0	0	0	0	0
a69fb69fec860fe45f76b3e8ed5571b5	0	0	0	0	0	0	0	0	0	0	0	0	0	0	0	0	0	0	0	0	0	0	0	0	0	0	0	0	0	0	65	156	44	0	137	0	0	0	0	0	0	0	0	0	0	0	0	0	0
4506068b17912d3d3db82170fda87519	0	0	0	0	0	0	0	0	0	0	0	0	0	0	0	0	0	0	0	0	0	0	0	0	0	0	0	0	0	0	0	0	0	0	0	0	0	0	0	0	0	0	0	0	0	0	0	0	0
9cd3bbedc90966c3188de3b744bd9f07	0	0	0	0	0	0	0	0	0	0	0	0	0	0	0	0	0	0	0	0	0	0	0	0	0	0	0	0	0	0	0	0	0	0	0	0	0	0	0	0	0	0	0	0	0	0	0	0	0
d8fb538ed36c181e29e36ade9740853b	56	0	0	0	0	0	0	0	0	0	0	0	0	0	0	0	100	168	301	97	0	0	0	0	0	0	0	0	0	0	0	0	0	0	0	0	185	123	0	325	0	0	0	33	0	0	0	0	0
665b1b03a6e407908ff8372d5c284169	0	0	0	0	0	0	0	0	0	0	0	0	0	0	0	0	0	0	0	0	0	0	0	0	0	0	0	0	0	0	0	0	0	0	0	0	0	0	0	0	0	0	0	0	0	0	0	0	0
9175388149d21dba75183ce781fc28f1	21	48	0	56	0	0	5	5	0	0	0	21	0	0	5	0	0	0	0	0	0	23	0	0	10	0	0	226	79	0	0	0	0	0	0	117	0	0	189	0	0	0	0	0	0	0	0	0	0
8868eee8074893184406282aa4e710ff	0	0	0	0	0	0	0	0	0	0	0	0	0	0	0	0	0	0	0	0	0	0	0	0	0	0	0	0	0	0	0	0	0	0	0	0	0	0	0	0	0	0	0	0	0	0	0	0	0
1e63880d234808a39ce29d022851ab98	44	0	0	0	0	0	0	0	0	0	5	36	7	0	8	0	0	0	0	0	0	0	5	0	0	0	0	0	9	0	0	0	0	0	0	0	0	7	19	0	0	0	0	0	30	0	0	0	0
aa5b0bc4f9663fb991fa7dc0c942dd4c	0	0	0	0	0	0	0	0	0	0	0	0	0	0	0	0	0	0	0	0	0	0	0	0	0	0	0	0	0	0	0	0	0	0	0	0	0	0	0	0	0	0	0	0	0	0	0	0	0
f2f0c3a64ca156a3c3d2c65c516627f5	0	0	0	0	0	0	0	0	0	0	0	0	0	0	0	0	0	0	0	0	0	0	0	0	0	0	0	0	0	0	0	0	0	189	0	0	0	0	0	0	0	0	0	0	0	0	0	0	0
16290ab8f85d0bf0944a660994b1e6fc	73	0	0	0	18	18	0	0	8	0	155	111	0	0	0	0	0	0	32	28	0	0	14	0	0	162	0	0	0	0	0	0	0	0	0	0	0	139	107	0	0	290	0	73	0	0	0	0	0
147447ac363026767650e68884ef6df4	0	0	0	0	0	0	0	0	0	0	0	0	0	0	0	0	0	0	0	0	0	0	4	0	0	0	0	0	0	0	0	0	0	0	0	0	0	0	0	0	0	0	0	0	2	0	0	0	0
ac1087f5278720be280672ff86a17d69	0	82	0	0	0	0	0	0	0	0	0	0	0	0	0	47	0	0	0	0	0	64	0	0	10	0	0	0	0	0	0	0	0	0	0	0	0	0	0	0	0	0	0	0	0	0	0	0	0
cf3721eb704a91eee82394b5732570a3	0	0	0	0	0	0	0	0	0	0	0	0	0	0	0	0	0	0	0	0	0	0	0	0	0	0	0	0	0	0	12	0	9	0	33	143	84	7	9	0	0	92	0	0	0	0	0	0	0
dfc1b48a6277a0bbe3f67d61cf7ae34f	195	131	112	250	159	0	0	0	0	0	4	45	0	0	7	22	0	0	0	14	0	5	0	0	0	26	47	49	34	29	0	0	0	0	0	0	4	0	0	0	12	20	21	188	0	66	0	0	406
ceca663876d122fdfca72cdbd3584c22	0	0	0	0	0	0	0	0	0	0	0	0	0	0	0	0	0	0	0	0	0	0	0	0	0	0	0	0	0	0	0	0	0	18	0	0	0	0	0	0	0	0	0	0	0	0	0	0	0
9fed7f4b12b8dfeb2aaffefab6145ab3	0	0	0	0	0	0	0	0	0	0	0	0	0	0	0	0	155	0	0	0	0	3	0	0	0	0	0	0	0	0	0	0	0	0	0	0	0	0	0	0	0	1238	0	0	0	0	0	0	0
578ccc992b6913befaa621016dba69a4	604	226	844	308	167	0	0	0	0	0	0	0	0	0	0	0	0	0	0	100	0	0	0	0	0	0	0	0	0	0	0	0	0	0	0	0	0	0	0	0	0	0	0	0	0	0	0	0	0
f2b82e22a48f494525176630433dc546	0	0	0	0	0	0	0	0	0	0	0	0	0	0	0	0	0	0	0	0	0	0	0	0	0	0	14	0	23	0	0	0	0	0	0	0	0	0	0	0	7	14	33	30	0	41	0	0	0
786fd5a4a9aab44a6ffc4a0a073aae63	0	0	0	0	0	0	12	0	13	0	163	36	501	142	0	0	0	0	0	428	0	0	0	0	0	0	0	0	0	40	0	0	0	0	0	24	18	0	18	0	0	110	224	553	0	0	0	0	0
9537bb921619137b9653607238563be8	0	0	0	0	0	0	0	0	0	0	0	0	0	0	0	19	0	0	80	0	0	0	0	0	0	0	0	0	0	0	0	0	0	0	0	0	0	0	0	0	0	0	0	0	0	0	0	0	0
e5b73db7a014226b8cca24a6f04fb9e6	0	0	0	0	0	0	0	0	0	0	0	0	0	0	0	0	0	0	0	0	0	0	0	0	0	0	0	0	0	0	0	0	0	0	0	0	0	0	0	0	0	0	0	0	0	0	0	25	0
1b724ddb95367a2695b84193df00e10c	0	0	0	0	0	0	0	0	0	0	36	43	2256	51	12	0	0	0	0	0	0	0	0	0	0	0	0	0	0	0	0	0	0	0	0	0	0	0	0	0	0	0	0	0	0	0	0	0	0
b4da00142cab5215d0b8bca868363221	11	0	36	16	0	0	0	0	0	0	0	0	0	0	0	0	0	0	0	0	0	0	0	0	0	0	0	0	0	0	5	0	0	0	0	0	0	0	0	0	0	0	0	0	0	0	0	0	0
436f9eaed33e971d270906bf1b07fc87	0	0	0	0	0	0	0	0	0	0	0	0	0	0	0	0	0	0	0	0	0	0	0	0	0	0	0	0	0	0	0	0	0	0	0	0	0	0	0	0	0	0	0	0	0	0	0	0	0
0cc8f0ec6b00e0be42aeb3353d288a5a	75	113	31	0	28	6	19	0	0	0	0	0	0	0	0	0	0	0	0	0	0	0	0	0	0	0	0	0	0	0	0	0	0	0	0	0	0	0	0	0	0	0	0	0	0	0	0	0	0
5b3a00726fbf8cfa2c401b8d4c90535d	0	0	0	0	0	0	0	0	0	0	0	0	0	0	0	0	0	0	0	0	0	0	0	0	0	0	0	0	0	0	0	0	0	0	0	0	0	0	0	0	0	0	0	0	0	0	0	0	0
82bc50555047df8640388750124a4049	0	0	0	0	0	0	0	0	63	0	0	113	84	0	73	0	0	0	0	0	0	35	0	0	0	0	0	0	0	0	0	0	0	0	0	0	0	0	0	0	0	0	0	0	0	0	0	0	0
38a929a216d8829b34790695a6f167fc	0	0	0	0	0	0	0	0	0	0	0	0	0	0	0	0	0	0	0	0	0	0	0	0	0	0	0	0	0	0	0	0	0	0	0	0	0	0	0	0	0	0	0	0	0	0	0	0	0
dc7cb7d0f662c4894e06ef9ae5bc7cfd	0	0	0	0	0	0	0	0	0	0	0	0	0	0	0	0	0	0	0	0	0	0	0	0	0	0	0	0	0	0	0	0	0	0	0	0	0	0	0	0	0	0	0	0	0	0	0	0	92
7656ead0436a092b8efd452e856b5d45	0	0	0	0	0	0	0	0	0	0	0	0	0	0	0	0	0	0	0	0	0	0	0	0	0	0	0	0	0	0	0	0	0	0	0	0	0	0	0	0	0	0	0	0	0	0	0	0	0
af33509359edff742852085ccb161476	170	71	0	0	19	0	0	0	0	0	0	0	0	0	31	0	0	0	0	0	0	0	0	22	0	0	0	0	0	0	0	0	0	0	5	0	0	0	0	0	0	0	0	0	0	0	0	0	0
ebb067331159b3378f7a16d993414c0f	0	0	0	0	0	0	0	0	0	0	0	0	0	0	0	0	0	0	0	0	0	0	0	0	0	0	0	0	0	0	0	0	0	0	0	0	0	0	0	0	0	0	0	0	0	0	0	0	0
8cbb030a8bc85be3194183fc996fefd6	0	0	0	0	0	0	0	0	0	0	0	0	0	0	0	0	0	0	0	0	0	0	0	0	3	0	0	0	0	0	0	0	0	0	0	0	0	0	0	0	0	0	0	0	0	0	0	0	0
c3e3e7844e561a299225f17a0aac90f6	0	0	0	0	0	0	981	0	0	0	0	0	0	0	0	0	0	0	0	0	0	0	0	0	0	0	0	0	0	0	0	0	0	0	0	0	0	0	0	0	0	0	0	0	0	0	0	0	0
550215984abda5f59ef55299f115b31b	0	0	0	0	0	0	0	0	0	0	0	0	0	0	0	0	163	0	0	230	0	0	0	0	0	71	0	0	0	0	0	0	0	0	0	0	0	0	0	0	0	0	0	0	60	0	0	0	0
1b4095c7f07c689e8a6d9c50258072c7	75	99	22	96	38	0	0	0	22	0	0	38	0	7	0	87	13	14	0	46	37	206	0	69	26	13	9	24	29	41	0	0	0	0	0	0	9	0	0	0	19	55	43	185	0	0	0	0	0
6cbbdc1cd3b612a540aa26e23dd41f28	179	0	0	0	0	0	0	0	0	0	0	0	0	0	0	0	0	0	0	0	0	0	0	0	0	0	0	0	0	0	0	32	0	0	0	0	0	0	0	0	0	22	30	0	0	0	0	0	0
3282d717e8692f091a148fdcab65864d	0	0	0	0	0	0	0	0	0	0	0	0	0	0	0	0	0	0	0	0	165	0	0	160	232	58	195	67	0	97	0	0	0	0	0	0	174	0	0	45	53	193	224	558	0	0	0	0	0
c3a50a362d75a8c2ce805313bcf93573	0	0	98	0	0	0	0	0	0	15	5	0	0	13	0	0	0	0	0	0	0	0	0	0	0	0	0	0	0	0	0	0	0	0	12	4	0	0	0	0	8	0	14	132	0	7	0	0	0
c7facf8fdccf61c27ee4d5d11bcc45fa	545	10	0	20	0	0	0	0	0	0	0	0	0	12	35	0	0	0	0	0	0	0	0	0	0	0	0	0	0	0	0	0	0	0	0	0	0	0	0	0	0	0	0	0	0	0	0	0	365
6583a93e8242dad0f2e4b2e27f625e82	0	0	0	0	0	0	0	0	0	64	0	0	0	0	0	0	65	0	65	0	0	0	104	27	27	0	69	78	0	251	0	0	0	0	0	0	0	0	0	0	0	0	0	75	0	0	0	0	0
7c74c418b92490cfb6ead036e084fe0e	0	0	0	0	0	0	0	0	0	0	0	0	0	0	567	0	0	0	0	0	0	0	0	0	0	0	262	0	0	0	0	0	0	0	0	0	0	0	0	0	0	0	116	0	0	0	0	0	0
ad57841aace866c15804aca14b640da4	0	0	0	0	0	0	0	0	0	0	27	0	20	0	0	0	0	0	0	0	0	0	0	0	0	0	0	0	0	0	0	0	21	0	0	0	0	0	0	0	0	0	0	0	0	0	0	0	0
77ee2c03e2155f8658f1e9e8a736cc19	0	0	0	0	0	0	0	0	0	0	0	0	0	0	0	0	0	0	0	0	0	0	0	0	0	0	0	0	0	0	0	0	0	0	0	0	0	0	0	0	0	0	0	0	0	0	0	0	0
a3510cf73e595bd497fd89536a422217	0	0	0	0	0	0	0	0	0	0	0	0	0	0	0	0	0	0	0	0	0	0	0	0	0	0	0	0	0	0	0	0	0	0	0	0	0	0	0	0	0	0	0	0	0	0	0	0	0
a8a52a153a182208712a163a65963ddc	0	0	0	0	619	0	0	0	0	0	0	0	0	0	0	0	0	0	0	0	0	0	0	0	0	0	0	0	0	0	0	0	0	0	0	0	0	0	0	0	0	0	0	0	0	0	0	0	0
3d3ee662e303a3b4b0979be7f81dcff4	0	0	0	0	0	0	0	0	0	0	0	0	0	0	0	0	0	0	0	0	0	0	0	0	0	0	0	0	0	0	0	0	0	0	0	0	0	0	0	0	0	0	0	0	0	0	0	0	21
7bf89041742f3c6decf9d69e5c57617c	0	0	0	0	0	0	0	0	0	0	0	0	0	0	0	352	98	103	201	158	0	0	0	0	0	0	0	0	0	0	514	364	0	0	100	0	0	0	0	0	0	0	0	0	0	0	0	0	0
4ed97ab9bb7e5cbf69f6dd7323279a06	0	0	0	0	0	0	0	0	0	0	0	0	0	0	0	0	0	0	0	0	0	0	0	0	0	0	0	0	0	0	0	0	0	0	0	0	0	0	0	0	0	0	0	0	0	0	0	0	0
810380e3557b8cecac6ed4827be8ad07	0	0	0	0	0	0	0	0	0	0	0	0	0	0	0	0	0	0	0	0	0	0	0	0	0	0	0	0	0	0	0	0	0	0	0	0	0	0	0	0	0	0	0	0	0	0	0	0	0
6d90e8f1b82043a6f97a52b921f73125	0	0	0	0	0	0	0	0	0	0	0	0	0	6	0	0	0	0	0	0	0	0	0	0	0	0	0	0	0	0	0	0	0	0	16	0	0	0	18	0	0	0	0	0	0	0	0	0	0
295fcdea890a22a557204c1f007a91fe	0	0	0	0	0	0	0	0	0	0	0	0	0	0	0	0	0	0	0	0	0	0	0	0	0	0	0	0	0	0	0	0	0	0	0	0	0	0	0	0	0	0	0	0	0	0	0	0	0
f5f086baf2c66b91c656dafd80ec3308	0	0	0	0	0	0	0	0	0	0	0	0	0	0	0	0	0	0	0	0	0	0	0	0	0	0	0	0	0	0	0	0	0	0	0	0	0	0	0	0	0	0	0	0	0	0	0	1803	0
430288c523fbe8755ea7a68d6e2c9361	0	0	0	0	0	0	0	0	0	101	0	0	0	0	0	0	0	0	0	0	0	0	0	1008	0	0	0	0	0	0	0	0	0	0	0	0	0	0	4	0	0	0	0	0	0	0	0	0	0
05cd1c858b9bdbb955332f402d68ddfb	0	0	0	0	0	0	0	0	0	0	0	0	0	0	0	0	0	0	0	0	0	0	0	0	0	0	0	0	0	0	0	0	0	0	0	0	0	0	0	0	0	0	0	0	0	0	0	0	0
08fe599c09d2ccd2f023c1cf2d3faf90	0	0	12	0	0	4	0	3	0	0	0	41	0	0	7	97	0	45	216	0	0	0	0	0	5	0	9	47	0	35	0	0	0	0	0	8	10	15	0	636	0	23	0	0	0	2	0	0	0
ed502a2bfef31b2dde99d7b05a5c67db	44	142	41	39	38	0	0	0	0	4	0	0	0	0	0	0	0	0	0	0	0	0	8	0	0	0	0	0	0	0	0	0	0	0	0	11	0	0	0	0	0	0	0	0	0	0	0	0	0
2dbdc2d37283177108e645ae18b9f2cd	0	0	0	0	0	0	17	0	16	0	0	0	0	0	0	0	0	0	0	0	0	0	0	0	0	0	0	0	0	0	0	0	0	0	0	139	28	0	0	27	0	0	188	98	0	67	0	0	0
caf89e347723e63fbcc36cc278dc629e	0	0	0	0	0	4	0	16	5	0	0	0	0	2	0	0	0	0	0	0	0	5	0	0	0	0	0	0	0	0	0	0	0	0	0	2	6	0	0	0	0	0	0	0	0	2	0	0	0
e8fe26d2154f10ce5ffbb4300e2b290c	0	0	0	0	0	0	0	0	0	0	0	0	0	12	0	0	0	0	0	0	0	0	0	0	0	0	0	0	0	0	0	0	0	0	0	0	0	0	0	0	0	0	0	0	0	0	0	0	0
74028c91ea6b1657f1b7f0273611f225	0	0	0	35	0	0	0	0	0	0	0	0	0	0	0	0	0	0	0	0	0	0	0	0	0	0	0	0	0	0	0	0	0	0	0	0	0	0	0	0	0	0	0	0	0	0	0	0	0
2a769d1d15c24aef7207939189f95f1c	0	0	0	0	0	0	0	1518	0	0	0	0	0	0	0	0	0	0	0	0	0	0	0	0	0	0	0	0	0	0	0	0	0	0	0	0	0	0	0	0	0	0	0	0	0	0	0	0	0
6baabc2b5f775a46e45577463a92794d	0	0	0	11	0	0	0	0	0	0	19	0	0	42	0	0	0	0	0	0	0	0	0	0	0	0	0	0	0	0	0	0	0	0	0	0	0	0	0	0	0	0	0	0	0	0	0	0	0
bd848ec39a94f1f8be73dc9eff74b1ca	0	0	0	0	0	0	0	0	0	0	0	0	0	0	0	0	0	0	0	0	0	0	0	0	0	0	0	0	0	0	0	0	0	21	0	0	0	0	0	0	0	0	0	0	0	0	0	0	0
25e70f42626d61afaf1fd85b6fd0997e	0	0	0	0	0	0	0	0	0	0	0	0	0	0	0	0	0	0	0	0	0	0	0	0	0	0	0	0	0	0	0	0	0	0	0	0	0	0	0	0	0	0	0	0	0	0	0	0	0
f4efcf8582123908d891f3733117a58d	0	0	0	0	0	0	0	0	22	0	0	25	117	142	11	0	24	0	33	7	0	0	280	0	0	0	0	0	0	0	0	0	0	0	0	0	75	62	78	69	214	26	218	107	0	0	0	0	0
6270c7be251cd33cf8328894042ffab9	0	0	0	0	0	0	0	0	0	0	0	0	0	0	0	0	0	0	0	0	0	0	0	0	0	0	0	0	0	0	0	0	0	0	0	0	0	0	0	0	0	0	0	0	0	0	0	0	0
51f0ba6cf9ef33cb59ce7f413d0a0076	916	13	57	624	96	0	0	0	0	0	0	0	0	0	0	0	0	0	0	0	0	0	0	0	0	210	0	0	43	11	0	0	0	0	0	0	0	0	0	0	0	0	0	0	0	0	0	11	0
b14584cdae3385ddbeffd6aa04d1f3cf	0	0	0	0	0	0	0	0	0	0	0	0	0	0	0	0	0	0	0	0	0	0	0	0	0	0	0	0	0	0	0	0	0	0	0	0	0	0	0	0	0	0	0	0	0	0	0	0	0
4c0a48dc5f012d2cbf81174a68c6bf4f	0	0	0	0	0	0	0	0	0	0	0	0	0	0	0	0	0	0	0	0	0	0	0	0	0	0	0	0	0	0	274	96	51	0	226	5	0	0	0	0	0	0	0	0	0	0	0	0	134
a23e3da6cda602f13640511b11698389	0	0	0	0	0	0	0	0	0	0	10	0	0	13	0	0	0	0	0	0	0	0	0	0	0	0	0	0	0	0	0	0	0	37	0	0	52	0	0	0	79	0	194	457	0	78	0	0	0
9f6ac07d49f6ed9e052e47efe80fba69	64	44	691	179	6	0	17	0	0	0	0	0	0	0	9	0	0	0	0	0	0	11	0	4	4	18	0	0	6	4	0	0	0	0	0	16	7	35	7	0	0	0	0	201	0	0	0	0	0
bc42a2dd9b5b8a794a2ed8001eb56fb5	0	0	0	0	0	0	0	0	0	0	0	0	0	0	0	0	0	0	0	0	0	0	0	0	0	0	0	0	0	0	0	0	0	0	0	0	0	0	0	0	0	0	0	0	0	0	0	0	0
0e9f7a54911f6eab9c260586cf258665	0	0	0	121	0	0	0	0	0	0	0	0	0	0	0	29	0	0	0	0	0	0	0	0	0	0	0	0	0	0	0	0	0	0	0	0	0	0	0	0	0	16	0	37	0	0	0	0	0
bd77bd1d0f0d690fc1544e7ca08f9a47	0	0	0	0	0	0	0	0	4	0	0	0	0	0	0	0	0	0	0	0	0	0	0	0	0	0	0	0	0	0	0	0	0	0	0	0	0	0	0	0	0	0	0	0	0	0	0	0	0
fbe06e48a4c33cbeb7bbba7948a95cfe	0	0	0	0	0	0	0	0	0	0	0	0	0	0	0	0	0	0	0	0	0	0	0	0	0	0	0	0	0	0	0	0	0	0	0	0	0	0	0	0	0	0	0	0	0	0	0	0	0
7e55a1a3cca450036b21164e12cc6999	0	0	0	0	0	0	0	0	0	0	0	0	0	0	0	0	0	0	0	0	0	0	0	0	0	0	0	0	0	0	0	0	0	0	0	0	0	0	0	0	0	0	0	0	0	0	0	0	0
5dd1814b4046a7503d42128c55e84c13	0	0	0	0	0	0	0	0	0	0	0	0	0	0	0	0	0	0	0	0	10	0	0	0	0	4	0	0	25	0	0	0	0	0	0	0	0	0	0	0	0	0	0	0	0	0	0	0	0
479ded8ec33709c94f7a8b899971c52a	0	0	0	0	0	0	0	0	0	0	0	0	0	0	0	0	0	0	0	0	0	0	0	0	0	0	0	0	0	0	0	0	0	0	0	0	0	0	0	0	0	0	0	0	0	0	0	0	0
4739582813cc965046b65ceac1f2a337	321	0	525	601	265	0	0	0	0	0	0	0	39	0	0	11	0	0	0	24	0	0	0	0	0	0	0	0	0	0	0	0	0	0	0	0	0	0	0	0	0	0	0	0	0	0	0	0	0
5a47b7456ea67451a6267f6dbc18271c	0	0	0	0	0	0	0	0	0	14	139	0	412	320	111	158	37	0	0	76	0	0	0	0	0	0	0	0	0	0	0	0	0	0	0	0	0	0	0	0	0	0	0	0	0	0	0	0	0
4bb1dd1f8a34ef13f9d395625e3f83b4	0	0	0	0	0	0	0	70	0	26	0	0	0	0	0	0	0	0	0	0	0	38	400	0	0	0	0	0	0	0	0	0	0	0	0	0	0	0	0	0	0	0	0	0	0	0	0	0	0
229074b1ff004ac67d65503f7fe1b501	0	0	0	0	0	0	0	0	0	0	0	0	0	0	0	0	0	0	0	0	0	0	0	0	0	0	0	0	0	0	1978	0	136	0	0	0	0	0	0	0	0	0	0	0	0	0	0	0	0
bae7797074ede9456a8c55949753dcc5	0	0	0	0	0	0	0	0	0	0	0	0	0	0	0	0	0	25	16	0	0	0	0	0	0	0	0	0	0	0	0	0	0	0	0	0	0	0	0	0	0	0	0	0	0	0	0	0	0
5849abb814f0e5dcb3c949a8bf272df8	0	0	0	0	0	0	0	0	0	0	0	0	0	0	0	0	0	0	0	0	0	0	0	0	2	0	0	0	0	0	0	0	0	0	0	0	0	11	0	0	0	0	0	0	0	8	0	0	0
a44d4763896f9dbdfba6c7b363990627	0	0	0	0	0	0	0	0	0	0	0	0	0	0	0	0	0	0	0	0	0	0	0	0	0	0	0	0	0	0	0	0	0	0	0	0	0	0	0	0	0	0	0	0	0	0	0	0	0
dedc85575e62b71ff05642bd2480ec30	0	0	0	0	0	0	0	0	0	0	0	0	0	0	0	0	0	0	0	0	0	0	0	0	0	0	0	0	0	0	0	0	0	0	0	0	0	0	0	0	0	0	0	0	0	0	0	0	0
d3cc5b9887a6aee1760e5d0d14667fc5	0	0	0	0	1105	0	0	0	0	0	0	0	0	0	0	0	0	0	0	0	0	0	0	0	0	0	0	0	0	0	0	0	0	0	0	0	0	0	0	0	0	0	0	0	0	0	0	0	0
9237b97f5514b26408ec97ecbc3ec365	0	0	0	0	9	0	0	0	0	14	0	0	0	18	0	0	0	5	0	0	0	0	0	0	0	0	10	20	14	7	0	0	0	0	0	0	0	0	0	0	4	0	0	0	0	10	0	0	0
35404661092355cb3f51c7c9d37a442a	0	0	0	0	0	0	0	0	0	0	0	0	0	0	0	0	0	0	0	0	0	0	0	0	0	0	0	0	0	0	0	0	0	0	0	0	0	0	0	0	0	0	0	0	0	0	0	0	0
b72682c43f5ed68385dea6e7d01250ca	0	0	0	0	55	0	0	519	0	0	0	0	0	0	0	0	0	0	0	0	7	0	0	0	0	0	0	0	0	0	0	0	0	0	0	0	0	0	0	0	0	0	0	0	0	0	0	0	0
6a6e7faefd9b3b21ecc31ff557266500	0	0	0	0	0	0	0	0	0	0	0	0	0	0	0	0	0	0	0	0	0	8	0	3	0	0	0	0	0	0	0	0	0	0	0	0	0	0	0	0	0	0	0	0	0	0	0	0	0
f30aaf85552a46219a5497240193a93e	0	0	0	368	0	0	0	0	0	0	0	0	0	0	0	0	0	0	0	0	0	1588	0	0	0	0	0	0	0	0	0	0	0	0	0	0	0	68	27	0	0	0	0	0	0	0	0	0	0
17929c4805f615b035153265de401936	0	0	0	0	0	0	0	0	0	0	2	0	17	0	0	0	0	0	0	35	0	0	0	9	0	67	0	0	36	0	0	0	0	0	0	0	0	0	0	0	0	9	0	9	230	0	0	0	0
73f54dd315262f59b0c481e410d19eff	46	33	27	0	15	0	0	0	0	0	31	0	0	32	0	123	0	0	25	0	30	0	0	0	0	0	0	0	17	0	0	0	0	0	0	0	0	0	0	0	0	0	0	0	0	0	0	0	307
f52dba06b2b37f8e9db0b89fea31d2ab	0	121	142	12	22	0	3	0	0	65	0	0	0	0	0	0	0	0	0	0	10	0	0	0	0	0	14	0	0	0	0	0	0	0	0	0	0	0	812	0	0	0	0	0	0	0	0	0	0
af0a8a2cdf114822b1ac398e68c0910b	0	0	0	0	0	0	0	0	0	0	0	0	0	0	0	0	0	0	0	0	0	0	0	0	0	0	0	0	0	0	0	0	0	0	0	0	0	0	0	0	0	0	0	0	0	0	0	0	0
8b1acae55dcf139d10ac5d87f832084e	0	0	0	0	0	0	0	0	0	0	0	0	0	0	0	0	0	0	0	0	0	0	0	0	0	0	0	0	0	0	0	0	0	0	0	0	0	0	0	0	0	0	0	0	0	0	0	0	0
32810285b7246db3f5e5ac422c3b75f2	0	0	0	0	0	0	0	0	0	0	0	0	0	0	69	0	0	0	0	0	0	0	0	0	0	0	0	0	0	0	0	0	0	0	0	0	0	0	0	0	0	0	0	0	0	0	0	0	0
ba0e742d0f6f4e299d3a8371bb16ace4	0	0	0	0	0	0	0	0	0	0	0	0	0	0	0	0	0	0	0	0	0	0	0	0	0	0	0	0	0	0	0	110	0	0	0	0	0	0	0	0	0	0	0	0	0	0	0	0	0
86fbfa912f905b34fafffc63481e4c94	0	28	0	0	0	0	0	0	0	0	0	0	0	0	0	0	0	0	59	0	0	0	19	0	0	0	0	0	0	0	0	0	0	0	0	0	0	0	0	0	0	0	0	0	0	0	0	0	0
6d7603fbf430232fd2a1636f53405393	0	0	0	0	0	0	0	0	0	0	0	0	0	0	0	0	0	0	0	0	0	0	0	0	0	7	0	0	0	0	0	0	0	6	0	0	0	0	0	0	0	0	0	0	0	0	0	0	0
e787acdd355e95c7d216d3f0462087ab	0	0	0	0	0	0	0	0	0	0	0	0	0	0	0	0	0	0	0	0	0	0	0	0	0	0	0	0	0	0	0	0	0	0	0	0	0	0	0	0	0	0	0	0	0	0	0	0	0
095545f71523ccac44bf6da02d927cd5	0	0	0	0	0	0	0	0	0	0	0	0	0	0	0	0	0	0	0	0	0	0	0	0	0	0	0	0	0	0	0	0	0	0	0	0	0	0	0	0	0	0	0	0	0	0	0	0	0
3c38b413ba417435703c68312088c4ef	0	0	0	0	0	0	0	0	0	0	0	0	0	71	0	0	6	0	0	0	0	0	0	0	0	98	660	179	62	60	0	0	0	0	0	0	0	0	21	0	0	103	63	16	0	0	0	0	0
a360b0b252994a45e2278392741bc41d	0	0	0	0	0	0	1750	208	63	0	0	0	0	0	0	0	0	0	0	0	0	0	0	0	0	0	0	0	0	0	0	0	0	0	0	0	0	0	0	0	14	0	0	0	0	0	0	0	0
9bd24de9f4db602b264b67c3cc550173	17	8	11	80	83	15	27	0	13	526	0	7	0	0	9	0	15	0	0	0	0	2	0	0	0	32	0	2	46	0	0	0	0	0	0	0	0	0	0	0	0	12	0	0	0	0	129	0	0
903d4fdaf680d1de41d88b714a17715e	0	0	0	0	0	0	0	0	0	0	0	0	0	0	0	0	0	0	0	0	0	0	0	0	0	0	0	0	0	0	0	0	0	0	0	0	0	0	0	0	0	0	0	0	0	0	0	0	0
e14a31df1b0be7b4f101e833fe616cfc	0	0	0	0	0	0	0	0	0	0	0	0	0	0	0	0	0	0	0	0	0	0	0	0	0	0	0	0	0	0	0	0	0	0	0	0	0	0	0	0	0	0	0	0	0	0	0	0	0
4e615e3b5cb96a7f24ef290691dfcf34	0	0	0	0	0	0	0	0	0	0	0	0	0	0	0	0	0	0	0	0	0	0	0	0	0	0	0	0	0	0	0	0	0	0	0	0	0	0	0	0	0	0	0	0	0	0	0	0	0
a5badc397135e1ca99f1d5a9fa630f37	0	0	0	0	0	0	0	0	0	0	0	0	0	0	0	0	0	0	0	0	0	0	0	0	0	0	0	0	0	0	0	0	0	0	0	0	0	0	0	0	0	0	0	0	0	0	0	0	0
a5337812fddff1cc26eab3f3c7294e8a	0	0	0	0	0	0	0	0	0	0	34	6	0	10	0	0	0	3	6	0	0	0	0	96	0	0	0	0	0	0	0	0	0	0	0	0	0	0	0	0	0	0	0	0	0	0	0	0	0
2fc11bd70d12eb5bdb7159a7bcb53627	0	5	0	0	0	0	0	0	44	12	0	0	212	4	9	0	0	14	0	12	0	0	0	0	0	0	0	0	0	0	0	0	0	0	0	0	0	40	0	0	5	0	0	0	0	0	0	0	0
a6b117f255e20bfb83480a1e95bb1a6f	64	0	0	0	0	0	37	0	0	0	0	0	0	36	0	0	0	0	0	0	0	0	0	0	0	0	0	0	0	0	0	0	0	0	0	0	0	0	0	0	0	0	0	0	0	0	0	0	0
1950d21354dad39785e8bd08a55b9855	0	0	0	0	0	0	0	0	0	0	0	0	0	0	5	0	0	0	0	11	0	0	0	0	0	0	0	0	0	0	0	0	0	0	0	0	0	0	0	0	0	0	0	0	0	0	0	0	0
2a820176f748ba5b63a50bd86f146966	0	0	0	0	0	0	0	0	0	0	0	0	0	0	0	0	0	0	0	0	0	0	0	0	0	0	0	0	0	0	0	0	0	0	0	0	0	0	0	0	0	0	0	0	0	0	0	0	0
1aabd75df113d1676a72d0eb7d735f27	0	0	0	0	0	0	0	0	0	0	0	0	0	0	0	0	0	0	0	0	0	0	0	0	0	0	0	0	100	0	0	0	0	0	0	0	0	0	0	0	0	0	0	0	14	0	288	0	0
0d8b198b3d3c5c42c9d45b0684e3516d	17	81	0	61	15	11	0	14	68	14	0	0	0	0	0	0	0	0	0	0	38	36	0	0	0	71	22	29	36	0	0	0	0	0	0	0	12	5	49	0	0	31	18	85	0	0	0	0	0
8a09dc7a98c4d84b3a38cedc43d2aa42	150	0	171	218	0	0	0	0	0	0	0	0	0	0	0	0	0	0	0	0	0	0	0	0	0	0	0	0	0	0	0	0	0	0	0	0	0	75	169	21	0	48	0	27	0	0	0	0	0
80a68731b738ad7e3698a1c919dae4b2	0	0	0	0	0	0	0	0	0	0	0	0	0	0	0	0	0	0	0	0	0	0	0	0	0	0	0	0	0	0	0	0	0	0	0	0	0	0	0	0	0	0	0	0	0	0	0	0	0
e826e64251dedd104a150b4b79355b2e	0	0	0	0	0	0	0	0	0	0	0	0	0	0	0	0	0	0	0	0	0	0	0	0	0	0	0	0	0	0	0	0	0	0	0	0	0	0	0	0	0	0	0	0	0	0	0	0	0
4b4d1535cb53c46375e24f4ad9db4195	0	0	0	0	0	0	0	0	0	0	0	0	0	0	0	0	0	0	0	0	0	0	0	0	0	0	0	0	0	0	0	0	0	0	0	0	0	0	0	0	0	0	0	0	0	0	0	0	0
6eb6a2f592fdf338354c150c0995e857	0	0	0	0	0	0	0	0	0	0	0	0	0	0	0	0	0	0	0	0	0	0	0	0	0	0	0	0	0	0	0	0	0	0	0	0	0	0	0	0	0	0	0	23	0	0	0	0	15
05742fd555a6299cbbef5786f3ca7133	0	0	11	0	0	0	0	0	0	0	0	0	0	0	0	0	0	0	0	0	0	0	0	0	0	0	0	0	0	0	0	0	0	0	0	0	0	0	0	0	0	0	0	1963	0	0	0	0	0
e65ad73258850401ae915caccb8604fe	0	0	0	0	0	0	0	0	0	0	0	0	0	0	0	0	0	45	18	0	0	0	55	0	0	9	0	0	0	0	0	0	0	0	0	0	0	0	0	0	0	0	0	0	0	0	0	0	0
d11dca4109daf31dbf506b51e8c5aef6	0	0	0	0	0	0	0	0	0	0	0	0	0	0	0	0	0	0	0	0	0	0	0	0	0	0	0	0	0	0	0	0	0	0	0	0	0	0	0	0	0	0	0	0	0	0	0	0	0
b6951947401faa5c99af8d5ef2cd39dc	57	60	66	0	85	2	5	0	5	29	0	0	0	0	0	27	0	0	33	7	8	9	0	0	0	0	16	0	46	17	0	0	0	0	0	2	6	0	2	3	16	8	45	50	0	10	0	0	0
34d91975590eeae3adac6898fb78d969	0	0	0	0	0	0	0	0	0	0	0	0	0	0	0	0	0	0	0	0	0	0	0	0	0	0	0	0	0	0	0	0	0	0	0	0	0	0	0	0	0	0	0	0	0	0	0	0	0
d3053673d84c7517054aaf2426f290ec	0	0	0	0	0	0	0	0	0	0	0	0	0	0	0	0	0	0	0	0	0	0	0	1834	8	0	0	0	88	0	3	0	0	0	0	0	0	0	0	0	0	0	0	0	0	0	0	0	0
05df6d76aa1ba2bc2b792d62a8fe6814	0	0	0	0	0	0	0	0	0	0	0	0	0	0	0	0	0	0	0	0	0	0	0	0	0	0	0	0	0	0	0	0	0	0	0	0	0	0	0	0	0	0	0	0	0	0	0	0	0
40f6cc3a27460a0722df8ac6b416f637	0	0	0	0	0	0	0	0	0	0	0	0	0	0	0	0	0	0	0	0	0	0	0	0	0	0	0	0	0	0	0	0	0	0	0	0	0	0	0	0	0	0	0	0	0	0	0	0	0
5265fe8c800bf2f17fcfbe2a0351b784	0	0	0	0	0	0	0	0	0	0	0	8	1937	0	0	0	0	0	0	0	0	0	0	0	0	0	0	0	0	0	0	0	0	0	0	0	0	0	0	0	0	0	0	0	0	0	0	0	0
bc5320b1640be4b2995145ac0ef7215d	0	0	0	0	0	0	0	0	0	0	0	0	0	0	0	0	0	0	0	0	0	0	0	0	0	0	0	0	0	0	0	0	0	0	0	0	0	0	0	0	0	0	0	0	0	0	0	0	0
ce3db45576677aa0c33d7fe5054d944d	0	0	0	0	0	0	0	0	0	0	0	0	0	0	0	0	0	0	0	0	0	0	0	0	0	0	0	0	0	0	0	0	0	0	0	0	0	0	0	0	0	0	0	0	0	0	0	0	0
6c7d437ac92bf1560b2ab85ad1ce561c	61	41	35	129	113	0	0	0	0	21	0	0	0	0	0	0	0	0	0	0	27	49	0	51	7	0	6	0	94	50	5	0	0	0	0	0	0	0	0	0	0	16	0	0	0	0	0	0	0
6b7f7a9b41151b3ab7b3f037f27c8b87	0	0	0	0	0	0	0	0	0	0	0	0	0	0	0	0	0	0	0	0	0	0	0	0	0	0	0	0	0	0	126	0	0	0	117	0	0	0	0	66	0	0	0	0	0	23	0	0	0
8ae62e9ea78c50cb010ded6828fd1348	247	61	282	714	545	0	0	0	0	0	0	0	10	0	0	0	0	0	0	10	0	0	0	0	0	0	0	0	0	0	0	0	0	0	0	0	4	0	0	0	0	0	0	0	0	0	0	0	0
1d9fa3388254431388464632f3c71b88	0	0	0	0	0	0	0	0	0	0	0	0	0	0	0	0	0	0	0	0	0	0	0	0	0	0	0	0	0	0	0	0	0	0	0	0	0	0	0	0	0	0	0	0	0	0	0	0	0
2cafbcd5722605e49c84bdb954872f01	0	0	0	0	0	0	0	0	0	0	0	0	0	0	0	0	0	0	0	0	0	0	0	0	0	0	0	0	0	0	0	0	0	0	3	0	0	0	0	0	0	0	0	0	0	0	0	1925	0
aa8b8709bed5aee8b4aca1cc8c183956	0	0	0	0	0	0	0	0	0	0	0	0	0	0	0	0	0	0	0	0	0	0	0	0	0	0	0	0	0	0	0	0	0	0	0	0	0	0	0	0	0	0	0	0	0	0	0	0	0
da0b6d5a466e9803c1fb91ab10d1db90	0	0	0	0	235	0	0	0	0	0	0	0	0	0	0	0	0	0	0	0	0	0	0	0	0	0	80	0	0	0	0	0	0	0	0	0	0	0	0	0	0	0	285	0	0	0	0	0	0
2ff7019d4233cbf6e00998136ea29417	0	0	0	0	0	0	0	0	0	0	91	0	52	0	14	0	0	0	0	0	0	0	0	0	0	0	0	0	0	0	0	0	0	0	3	0	0	0	0	0	0	0	0	0	0	0	0	0	0
07170cd4333c9b855d04c2eb93b8ff22	0	0	0	0	0	0	0	0	0	0	0	0	0	0	0	0	0	0	0	0	0	0	0	0	0	0	0	0	0	0	0	0	0	0	0	0	0	0	0	0	0	0	0	0	0	0	0	0	0
9dd430cd1af57ae60fa526e41068d713	0	0	0	0	0	0	0	0	5	24	65	0	0	0	0	0	0	0	0	0	0	0	0	0	0	0	0	0	0	0	0	0	0	0	0	0	19	0	0	0	0	151	44	11	0	85	40	0	0
496db3617259d942600d5d19c0c12fab	0	0	0	0	0	0	0	0	0	0	0	0	0	0	0	0	0	0	0	0	0	0	0	0	0	0	0	0	0	0	0	0	0	0	0	0	0	0	0	0	0	0	0	0	0	0	0	0	0
90267d6b05e649e1ff89ed7568607b8d	0	0	0	8	0	0	0	0	0	6	0	0	0	0	0	20	0	11	0	12	0	0	0	0	0	0	9	0	0	0	0	0	0	0	0	0	0	0	20	0	0	0	0	0	0	0	186	63	0
7032d765286f909e888712cc2b0bcd5f	0	0	0	0	0	0	0	0	0	0	0	0	0	0	0	0	0	0	0	0	0	0	0	0	0	0	0	0	0	4	0	0	0	0	0	0	0	0	0	0	0	0	0	0	0	0	0	0	0
d7f8d49a7ac91fdf5a13ea6272daa039	0	0	0	0	0	0	0	0	0	0	0	0	0	0	0	0	0	0	0	0	0	0	0	0	0	0	0	0	0	0	0	0	0	0	0	0	0	0	0	0	0	0	0	0	0	0	0	0	0
06d0853d66cd1588f0270675fc15df8c	296	0	554	22	112	0	0	0	0	0	0	0	0	0	0	0	0	0	0	0	0	0	0	0	0	0	0	0	0	0	0	0	0	0	0	0	0	0	0	0	0	0	0	0	0	0	0	0	489
e20ee07a8c2a31c95ea9b1843592eb3f	0	0	0	0	0	0	0	0	0	0	0	0	0	0	0	0	0	0	0	0	0	0	0	0	0	0	0	0	0	0	0	0	0	0	0	0	0	0	0	0	0	0	0	0	0	0	0	0	0
790d027a9a0887e41cb30b54175e0313	92	0	0	0	0	0	0	0	0	0	22	0	0	0	0	0	0	0	160	0	0	22	0	0	0	0	704	5	0	0	0	0	0	0	0	4	0	0	0	0	0	21	0	0	0	0	0	0	90
33105532cffa13b0d0aeeddb84e88c5f	0	0	0	0	0	0	0	0	0	0	0	0	0	0	0	0	0	0	0	0	0	0	0	0	0	0	0	0	0	0	1074	0	0	0	0	0	0	0	0	0	0	14	0	0	0	0	0	0	103
e4a991d9a2d47d955a0363a6fbd40f58	0	0	0	0	0	0	0	0	0	0	0	0	0	0	0	0	0	0	0	0	0	0	0	0	0	0	0	0	0	0	0	0	0	0	0	0	0	0	0	0	0	0	0	0	0	0	0	0	0
a9cf1f4ee210a32e19fd514ff4df11f6	0	0	0	0	0	0	0	0	0	0	0	0	0	0	0	0	0	0	29	0	0	0	0	0	3	884	0	0	231	176	0	0	0	0	0	0	0	0	7	0	0	22	0	0	0	0	0	544	0
64365de5cc1cf695d9029cf9cebad870	0	0	0	0	0	0	0	0	0	0	0	0	0	0	0	0	0	0	0	0	0	0	0	0	0	0	0	0	0	0	0	0	0	0	0	0	0	0	0	0	0	0	0	0	0	0	0	0	0
2cb94c905bc968c287e226778bc166e9	0	57	0	0	0	0	0	0	0	0	0	0	0	0	0	0	0	0	0	0	0	0	0	0	0	0	429	103	28	0	0	0	0	0	0	0	0	0	0	0	9	0	0	0	0	27	0	0	0
9e4c5125998c01fbf33c4331491ef64d	0	0	0	0	0	0	0	0	0	0	0	0	0	0	0	0	0	0	0	0	0	0	0	0	0	0	0	0	0	0	0	0	0	0	0	0	0	0	0	0	0	0	0	0	0	0	0	0	0
0d7e7b2cbf87783071e9152fd689d185	0	0	0	0	0	0	0	0	0	0	0	0	0	0	0	0	0	0	0	0	0	0	0	0	0	0	0	0	0	0	0	0	0	110	0	0	0	0	0	0	0	0	0	0	0	0	0	0	0
56d263c01513fe3bc93ea15e36ec171b	28	30	0	28	0	19	40	0	0	0	0	0	0	0	0	247	157	36	0	0	0	0	15	0	49	0	0	61	0	25	0	0	0	0	0	0	19	0	17	21	0	0	0	44	0	0	0	0	0
211d9ed76cb42b059c454ebbdd1a8807	0	0	0	0	12	0	0	7	85	0	0	0	0	0	9	0	0	0	0	0	0	0	0	0	0	0	0	0	0	0	0	0	0	0	0	0	0	0	4	0	0	0	0	0	0	0	0	0	0
055b554c2c8120ba9e2e0fd0e906e5cf	0	0	0	0	0	0	0	0	0	0	35	1163	5	0	0	229	0	0	0	0	0	0	0	0	0	0	0	0	0	0	0	0	0	0	0	0	0	0	0	0	0	0	0	0	0	0	0	0	0
6f484914f2d3cec6e7e5c0937c65307a	0	0	0	0	0	0	185	0	0	0	0	0	0	0	0	0	0	46	0	0	0	0	8	0	0	0	0	0	296	0	0	0	0	0	0	0	0	0	0	0	0	0	0	0	0	0	0	0	0
8102ac71a88cc59a0fcd14dea1932908	85	0	0	190	0	0	0	0	0	0	15	21	0	19	0	0	0	0	0	0	0	0	0	0	0	0	0	0	0	0	110	0	74	0	17	0	0	0	0	16	16	0	0	0	0	0	0	0	0
291d1c63bef3ef503bf1bc779fe67b23	0	0	0	0	0	0	0	0	0	0	0	0	0	0	0	15	0	0	0	0	0	0	3	0	0	0	0	0	0	0	0	0	0	0	0	0	0	0	0	0	0	0	0	0	28	0	0	33	52
3dae563973f4b3745af3f15cc64045d4	0	0	0	0	0	0	0	0	0	0	0	0	0	0	0	0	0	0	0	0	0	0	0	0	0	0	0	0	0	0	0	0	0	0	0	0	0	0	0	0	0	0	0	0	0	0	0	0	0
8d80107300c174b810cba0e543dbb1b2	0	0	0	0	0	0	0	0	0	0	0	0	0	0	0	0	0	0	0	0	0	0	0	0	0	0	0	0	0	0	0	0	0	0	0	0	0	0	0	0	0	0	0	0	0	0	0	0	0
f2622458614338f715e8e180583d261b	42	0	51	145	0	0	0	0	0	40	0	0	0	0	0	0	0	0	0	0	0	0	0	0	0	0	0	0	0	0	0	0	0	0	0	0	0	0	0	0	0	0	0	0	0	0	0	0	237
688fb02265eb4cc4d429d3ecbae14b33	0	0	0	0	0	0	0	0	0	0	0	0	0	0	0	0	0	0	0	157	0	0	0	0	0	0	0	0	0	0	0	0	0	0	0	0	0	0	0	0	0	0	0	0	0	0	0	0	0
88f084b35f82431e36ce32a621dc0454	0	0	0	0	0	0	0	18	17	0	0	0	0	0	0	0	0	0	0	0	13	0	0	421	77	0	18	153	0	0	0	0	0	0	0	77	0	0	0	37	16	12	64	210	0	250	0	0	0
71e5c765b9238c3b426353076a6421b6	0	0	0	0	0	0	0	0	0	0	0	0	0	0	0	0	0	0	0	0	0	0	0	0	0	0	0	13	0	0	0	0	0	0	0	0	0	0	0	0	0	0	0	0	0	0	0	283	5
270733e429245a09d58c31994ff4e04f	0	0	0	0	0	0	0	0	0	0	0	0	0	0	0	0	0	0	0	0	0	0	0	0	0	0	0	0	0	0	0	0	0	0	0	0	0	0	0	0	0	0	0	0	0	0	0	0	0
77858002486affaee85cf347290b2356	0	0	0	0	0	0	0	0	0	0	0	0	0	0	0	0	0	0	0	0	0	0	0	0	0	0	0	0	0	0	0	0	0	0	0	0	0	0	0	0	0	0	0	0	0	0	0	0	0
0fae592ee9fca4fdaa9bb938ef5bf14d	0	0	0	0	0	0	0	0	0	0	0	0	0	0	0	0	0	0	0	0	0	0	0	0	0	0	0	0	0	0	0	0	0	0	0	0	0	0	0	0	0	0	0	0	0	0	0	0	0
9874eaa3b2d62f2273726623233e39cd	0	0	0	0	0	0	0	0	0	0	0	0	0	0	0	0	0	0	0	0	0	0	0	0	0	234	0	0	1291	73	0	0	0	0	0	0	0	0	0	0	0	0	0	0	0	0	0	234	0
303e9ab3e4d83037ad04ac4dc6ac3750	0	0	0	0	0	0	0	0	0	0	0	0	0	48	0	43	0	31	48	0	0	0	28	0	0	0	0	0	0	26	0	0	0	0	0	0	0	0	0	34	0	21	0	0	0	0	0	0	0
d0622d8336d52e6d4f1e9af8efb1ddc8	0	0	0	0	0	0	0	0	0	0	0	0	0	0	0	0	0	0	0	0	0	0	0	0	0	0	0	0	0	0	0	0	0	0	0	0	0	0	0	0	0	0	0	0	0	0	0	0	0
885600416665475ad6803b8d808f28ae	0	0	0	0	0	0	0	0	0	0	0	0	0	0	0	0	0	0	0	0	0	0	0	0	0	0	0	0	0	0	0	0	0	0	0	0	0	0	0	0	0	0	0	0	0	0	0	0	0
2217ef1303bbaef6d134e2b832700d9f	44	11	0	0	8	0	0	0	0	0	8	0	0	0	13	0	0	0	0	0	0	0	0	0	0	0	0	0	0	0	0	0	0	0	0	0	0	0	0	0	0	0	0	0	0	0	0	0	0
e07d4f91f8fb6d08e17d340912c2aa3c	0	0	0	0	0	0	0	0	0	0	0	0	0	0	0	0	0	0	0	0	0	0	0	0	0	0	0	0	0	0	0	0	0	0	0	0	0	0	0	0	0	0	0	0	0	0	0	0	0
fa767ce12e4abe9e097dc668dbfe37b7	0	0	0	0	0	0	0	0	0	0	0	0	0	0	0	0	0	0	0	0	0	0	0	0	0	0	0	325	0	0	0	0	0	0	0	0	0	0	0	0	0	0	0	0	0	0	0	0	0
eb32d0ffc7cd3be2fd58f7cd355361bd	0	0	0	0	0	0	0	0	0	0	0	0	0	0	0	0	0	0	0	0	0	0	0	0	0	0	0	0	0	0	0	0	0	0	0	0	0	0	0	0	0	0	0	0	0	0	0	0	0
e439ff3e77822ff17ecb5444e298e0ca	0	0	0	0	0	0	0	0	0	0	0	0	0	0	0	0	0	0	0	0	0	0	0	0	0	0	0	0	0	0	0	0	0	0	0	0	0	0	0	0	0	0	0	0	0	0	0	0	0
df58180c9949ba0e9757af7fae871ccf	0	0	0	0	10	0	0	0	0	0	0	0	0	0	132	0	0	4	0	0	0	0	0	139	0	0	0	0	0	0	0	0	0	0	0	0	0	39	0	0	0	0	0	0	0	0	0	0	0
0b0ad42185601bca25a648e1f9460856	0	0	0	0	0	0	0	0	0	0	0	0	0	0	0	0	0	0	0	0	0	0	0	0	0	0	0	0	0	0	0	0	0	0	0	0	0	0	0	0	0	0	0	0	0	0	0	0	196
ee19fa63001f04fc910f12ba5a03388b	0	0	0	0	0	0	0	0	0	0	0	0	0	0	0	0	0	0	0	0	0	0	0	0	0	0	0	0	0	0	0	0	0	0	0	0	0	0	0	0	0	0	0	0	0	0	0	0	0
cf1bd0c35c08f194b231ac783c42122e	0	0	0	0	0	0	0	0	0	0	0	0	0	0	0	0	0	0	0	0	0	0	0	0	0	0	0	0	0	0	0	0	0	0	0	0	11	0	0	0	0	0	0	0	0	0	0	0	0
64d2ff34bdc340088d5ecd09aa0d80e2	0	53	0	0	21	0	0	0	0	0	0	0	0	0	0	0	0	0	0	0	0	0	0	0	0	0	0	0	0	0	0	0	0	0	0	0	0	0	0	0	0	0	0	0	0	0	0	0	0
00066482666b7a5ad36189cc65b67e64	0	0	0	0	0	0	0	0	0	0	0	0	0	0	0	0	0	0	0	0	0	0	0	0	0	0	0	0	0	0	0	0	0	0	0	0	0	0	0	0	0	0	0	0	0	0	0	0	0
a759ced817b20d3315dfc9b7752dd35c	0	0	0	0	0	0	0	0	0	0	0	0	0	0	0	0	0	0	0	0	0	0	0	0	0	0	0	0	0	0	0	0	0	0	0	26	0	0	0	0	0	0	0	0	0	0	0	0	0
c77312c3c095c236bfe8744c32ebde97	183	33	0	411	0	0	0	119	372	284	0	0	0	0	0	0	0	0	0	0	0	0	0	0	0	0	0	47	0	152	0	0	0	0	0	0	0	0	0	0	0	0	83	51	0	0	0	0	0
b339d9bf84b94fee469c60751296f76f	0	0	4	0	0	0	0	0	0	0	0	0	0	0	7	30	0	26	12	0	0	0	6	0	0	13	0	0	4	5	0	0	0	3	0	0	0	0	0	0	0	12	26	19	0	14	0	0	0
3dd61541269d1417182b512a2a09c6b4	0	0	0	0	0	0	0	0	0	0	0	0	0	0	0	0	0	0	0	0	0	0	0	0	0	0	0	0	0	0	0	0	0	0	0	0	0	0	0	0	0	0	0	0	0	0	0	0	0
829f2773d79836b23429123f879d2ff1	0	0	0	0	0	0	0	0	0	0	0	0	0	0	0	0	0	0	0	0	0	0	0	0	0	0	0	0	0	0	0	0	0	0	0	0	0	0	0	0	0	0	0	0	69	0	0	0	0
86f997d1822f8052bedc22ceed253efd	22	0	0	347	0	0	0	0	0	0	0	0	0	0	0	0	0	0	0	5	0	0	0	0	0	0	0	0	0	0	0	0	0	0	0	0	0	0	0	0	0	37	0	0	0	0	0	0	0
a1be810bb19e902f50ff9b33362cbb24	0	0	0	0	0	0	0	0	0	0	0	0	0	0	0	0	0	0	0	0	0	0	0	0	0	0	0	0	0	0	252	252	50	0	62	0	0	0	0	0	0	0	0	0	0	0	0	0	0
e451d797df44b20b38e0a8928505ec7a	0	0	0	0	0	0	0	0	0	0	0	0	0	0	0	0	0	0	0	0	0	0	0	0	0	0	0	0	0	0	0	0	0	0	0	0	0	0	0	0	0	0	0	0	0	0	0	0	0
7dffe34ae417d80e1f62b4cc5d133dc7	0	0	0	0	0	0	0	0	0	0	0	0	0	0	0	0	0	0	0	0	0	0	0	0	0	0	0	0	0	0	0	0	0	137	0	0	0	0	0	0	0	0	0	364	0	0	0	0	0
f30ac9870b792abc7f484e9c57519206	0	0	134	0	0	0	0	0	0	55	0	0	0	0	0	0	0	0	65	0	57	0	58	0	64	0	0	0	0	0	0	0	0	0	0	0	0	0	0	0	0	0	0	0	0	0	0	0	0
bf246fa8bf5d193fb4fef969bfb0c481	0	0	0	0	0	0	0	0	0	0	0	0	0	0	0	0	0	0	0	0	0	0	3	0	0	0	0	0	0	0	0	0	0	0	0	0	0	0	0	0	0	0	0	0	0	0	0	0	0
dbbd775fc7618317f73ff5b4f071d714	0	0	0	0	0	0	0	0	0	0	0	0	0	0	0	0	0	0	0	4	7	0	0	0	0	0	0	0	44	0	0	0	0	0	0	0	0	0	0	0	0	0	0	0	23	0	0	0	0
a42516ee07cf909e87f6a7ebc771b1c8	0	0	0	0	0	0	0	0	0	0	0	0	0	0	0	0	0	0	0	21	0	0	0	0	0	0	0	0	0	0	0	0	0	0	0	0	0	0	0	0	0	0	0	0	0	0	0	0	0
2f758c9d15a230bc201555df4d41e940	0	0	0	0	0	0	0	0	0	0	38	0	0	134	0	0	0	0	0	0	0	0	0	0	0	0	0	0	0	0	0	49	0	72	0	0	0	0	0	0	0	0	0	0	0	0	0	0	0
4516b428f321c070ac136480db864c0a	0	0	0	0	0	0	0	0	0	0	0	0	0	0	0	0	0	0	0	0	0	0	0	0	0	0	0	0	0	0	0	0	0	0	0	0	0	0	0	0	0	0	0	0	0	0	0	0	0
e45a1632a6963b8fb02c1d7ffcf80ac4	0	0	0	0	0	0	0	0	0	0	0	0	0	0	0	0	0	0	0	0	0	0	0	0	0	0	0	0	0	0	0	0	0	0	0	0	0	0	0	0	0	0	0	0	0	0	0	0	0
0f8a62d3edde6ccf1a0649e44fd2d5a2	37	9	0	0	75	0	0	0	0	0	0	0	0	0	0	0	0	0	0	0	0	0	0	0	0	0	0	0	0	0	0	0	0	0	0	0	0	0	0	0	0	0	0	0	0	0	0	0	0
6ca815e554e15fcb78123a7750e53963	0	0	57	0	0	0	0	17	0	0	0	0	0	0	0	0	0	0	0	0	0	0	0	0	0	0	0	0	0	0	0	0	0	0	0	0	0	0	0	0	0	0	0	0	0	0	0	0	0
ca5a38e23d0eaec64f4a482b6bbb2025	0	0	0	0	0	0	50	0	0	0	23	0	0	0	0	0	0	0	0	0	0	0	0	0	0	0	0	0	0	0	0	0	0	0	0	0	0	0	0	0	0	0	0	0	0	0	0	0	0
2be5b04491c1b857cfd075c7a26863c6	0	0	0	0	0	0	0	0	0	0	0	0	0	0	0	0	0	0	0	0	0	0	0	0	0	0	0	0	0	0	0	0	0	0	0	0	0	0	0	0	0	0	0	0	0	0	0	0	0
ebd64525393a68c85b6438cbfd54f168	92	0	0	0	0	0	0	0	0	0	0	0	0	0	0	0	0	0	79	0	0	0	0	0	0	0	118	0	0	0	0	0	0	0	0	0	0	0	0	0	0	0	0	0	0	0	0	0	0
1ae16525d4c93b645ec9b1f464406bc3	0	29	0	0	0	0	0	0	0	0	0	0	0	0	0	0	0	0	0	0	0	0	0	0	0	0	0	0	0	0	0	0	0	0	0	0	0	0	0	0	0	0	0	0	0	0	0	0	0
9b123cddfcfc3383b49a08ff0ad308a1	0	0	0	0	0	0	0	0	0	0	0	0	0	56	9	134	0	0	0	0	0	79	0	0	0	0	0	0	0	0	0	0	0	0	0	0	32	0	0	0	25	15	0	0	0	17	0	0	0
00cd0989b44eb32d6416a7238d2471c9	0	0	0	19	0	6	25	109	0	0	0	0	0	0	0	0	0	0	0	0	0	0	0	0	0	20	0	6	0	12	0	0	0	0	0	0	0	0	0	0	0	48	0	0	0	0	0	0	0
2c06d749c79e642e7b69124fac7cb9ed	0	0	0	0	0	0	0	0	0	0	0	0	0	0	0	0	0	0	0	0	0	0	0	0	0	0	0	0	0	0	0	0	0	0	0	0	0	0	0	0	0	0	0	0	0	0	0	0	0
599f16c3df00769ba122af1a39cb0ca3	0	0	0	0	0	0	0	0	0	0	0	0	0	0	0	0	0	0	0	0	0	0	0	0	0	0	0	0	0	0	0	0	10	0	0	0	0	0	0	0	0	0	0	0	0	0	0	0	0
f990e1b5473fe419d289a46dc2cc8501	43	369	0	162	94	0	0	0	0	0	0	0	0	0	0	0	0	0	0	0	0	0	0	0	0	0	0	0	0	0	0	0	0	0	0	0	0	0	0	0	0	0	0	0	0	0	0	0	0
e31cc5e7ee59b9751b1c389f1afd7a85	0	0	0	0	0	0	0	0	0	0	0	0	0	0	0	0	0	0	0	0	0	0	0	0	0	0	0	0	0	0	0	0	0	0	0	0	0	0	0	0	0	0	0	0	0	0	0	0	0
13f39773bef45a828cf0c383844ca889	0	0	0	0	0	0	0	0	0	0	0	0	0	0	0	0	0	0	0	0	0	0	0	0	0	0	0	0	0	0	0	0	0	0	0	0	0	0	0	0	0	0	0	0	0	0	0	0	0
832051d4366e96c7fb11c1dcb5bc5a7c	218	60	288	682	151	0	0	0	0	0	0	0	0	0	0	0	0	0	5	0	0	0	0	0	0	0	0	0	0	0	0	0	0	0	0	0	0	0	0	0	0	0	0	0	0	9	0	0	292
98a3999b9fc339e45176469fefed1936	0	0	0	0	0	0	0	0	0	0	0	0	0	0	0	0	0	0	0	0	0	0	0	0	0	0	0	0	0	0	23	0	0	0	329	0	0	0	0	0	0	0	0	0	0	0	0	0	97
c8cf169f4f0f4939ff6c9064d21e0865	0	0	0	0	0	0	0	0	0	0	0	0	0	0	0	0	0	0	0	0	0	0	0	0	0	0	0	0	0	0	14	89	5	0	42	0	0	0	0	0	0	0	0	0	0	0	0	0	0
8af996c6b8c67944c9b1cdb11ed05d5f	0	0	0	0	8	0	0	0	0	0	0	0	0	0	0	0	27	0	222	0	10	18	0	12	4	45	69	16	75	27	0	0	0	0	0	0	0	0	0	0	0	0	0	0	0	0	0	0	0
ab678058cc6f566368198613241df9f0	0	0	0	0	0	0	0	0	0	0	0	0	0	0	0	0	0	0	0	0	0	0	0	0	0	0	0	0	24	0	0	0	0	0	0	0	0	17	0	0	0	0	0	0	0	0	398	0	0
99ccf87df8d78ee2c103fe3c151a8a53	0	0	0	0	0	0	0	0	0	0	0	0	0	0	0	39	0	78	53	0	0	0	0	0	0	0	0	0	0	0	0	0	0	0	0	0	0	0	0	0	0	0	0	0	0	0	0	0	0
be811417aa8e225a5403c0fa1e8cf455	0	0	0	0	0	0	0	0	0	0	0	0	0	0	0	0	0	0	0	0	0	0	0	0	0	0	0	0	0	0	0	0	0	0	0	0	0	0	0	0	0	0	0	0	0	0	0	0	0
5300aef775df0de6ac03cb3dd1ad3c74	0	0	0	0	0	0	0	0	0	0	0	0	0	0	0	0	0	0	0	0	0	0	0	0	0	0	0	0	0	0	0	0	0	0	0	0	0	0	0	0	0	0	0	0	0	0	0	0	0
97cf7a80f347682128dbedd33a0b2c81	0	0	0	0	0	0	0	0	0	0	0	0	0	0	0	0	0	0	0	0	0	0	0	0	0	0	0	0	0	0	17	0	25	0	24	0	11	7	0	0	0	0	14	0	0	0	0	0	0
7574d7696b653cf25f8e2e1cca493660	0	0	0	0	0	0	0	0	0	0	0	0	0	11	0	0	0	0	36	0	0	15	19	223	11	14	0	39	10	0	0	0	0	0	0	0	0	0	0	0	0	0	0	0	6	0	0	0	0
fe5df58791ac9c2a3da2852364458678	0	8	41	0	8	0	0	0	0	0	0	0	0	0	0	0	0	0	0	0	0	0	0	0	0	0	0	0	0	0	0	0	0	0	0	0	0	0	0	0	0	0	0	0	0	0	0	0	0
b406a6f605589f8d60e52c19420cf9b0	0	0	0	0	0	0	0	0	0	0	0	0	0	0	0	0	0	0	0	0	0	0	0	0	0	3	0	0	1165	0	0	0	0	0	0	0	0	0	0	0	0	0	0	36	0	0	0	0	0
92018a5f576944d1f64c073bd9a48620	0	0	0	0	0	0	0	0	0	0	0	0	0	0	0	0	0	0	0	0	0	0	0	0	0	0	0	0	0	0	0	0	0	0	0	0	0	0	0	0	0	0	0	0	0	0	0	0	0
65e3a6209b9ff92fc4dbeced6bf24a7c	0	0	0	0	0	0	0	0	0	0	0	0	1119	317	55	52	0	0	0	0	0	0	0	0	0	0	0	0	0	0	0	0	0	0	0	0	0	0	0	0	34	0	35	0	0	0	0	0	0
9616addd5ac9881dd7058aa75a72a529	0	0	0	0	0	0	0	0	0	0	0	0	0	0	0	0	0	0	0	0	0	0	0	0	0	0	0	0	0	0	0	0	0	0	0	0	0	0	0	0	0	0	0	0	0	0	0	0	0
ff3041d11f610b57d6db5c63b600b8f6	0	0	0	0	0	0	0	0	0	0	0	0	0	0	0	0	0	0	0	0	0	0	0	0	0	0	0	0	0	0	0	0	44	0	0	0	0	0	0	0	0	0	0	0	0	0	0	0	0
56b17ee22867f28d69ceed6536bce3f4	0	0	0	0	0	0	0	0	0	0	0	0	0	0	0	0	0	0	0	0	0	0	0	0	0	33	14	20	0	0	0	0	0	0	0	0	0	0	0	0	0	0	0	0	0	0	0	0	39
f7c559ca47fd6ae1780d5a19034b7603	0	0	0	0	0	0	0	0	0	0	0	0	0	0	0	0	0	0	0	1540	0	0	0	0	0	0	0	0	0	0	0	0	0	0	0	0	0	0	0	0	0	0	0	0	0	0	0	0	0
2969be92cffe0f58365474836d42a6ad	0	0	0	0	0	0	0	0	0	0	0	0	0	0	0	0	0	0	0	0	0	0	0	0	0	0	0	0	0	0	0	0	0	0	0	0	0	0	0	0	0	0	0	0	0	0	0	0	0
ffd26a77e2f7711c00a9dd6e7bd26d0c	0	0	0	0	0	0	0	0	0	0	0	0	0	0	0	0	0	0	0	0	0	0	0	0	0	0	0	0	0	0	0	0	0	0	0	0	0	0	0	0	0	0	0	0	0	0	0	0	0
f385d7854b9e33d0cb8ede392e0d33f5	0	0	0	0	0	0	0	0	0	0	0	0	0	0	0	0	0	0	0	0	0	0	0	0	0	0	0	0	0	0	0	0	27	4	0	0	0	0	0	0	0	0	0	0	0	0	0	0	0
0179626f9958a627ba5ab50cb7b932c9	0	0	0	0	0	0	0	0	0	0	0	0	0	0	185	0	95	132	0	0	0	0	0	0	0	0	0	0	0	0	178	0	0	0	0	0	0	0	0	0	0	0	0	0	0	0	0	0	0
637a6667942baaa6e720f950f84b3148	0	0	0	128	0	0	0	0	0	0	0	0	7	0	0	0	0	0	0	0	0	0	0	0	0	0	0	0	0	0	0	0	0	0	0	0	0	0	0	0	11	0	13	0	0	41	0	0	0
25e785dcf05ade3de8e24312e9eb88b3	0	68	0	0	0	0	0	69	0	33	40	0	0	0	16	0	0	12	0	0	17	0	0	0	0	0	195	9	0	8	0	0	0	0	0	0	21	49	0	42	0	0	0	0	0	20	0	0	0
0e4ac5ee712591ffb56e7a2d1624c6a2	87	0	0	0	0	0	0	0	0	0	0	0	0	0	0	0	0	0	0	0	0	0	0	0	0	0	0	0	0	0	0	0	0	0	0	0	0	0	0	0	0	0	0	0	0	0	0	0	0
53a66aba6329c7c18497c3cdf3359b48	0	0	4	0	0	0	0	0	0	0	0	0	0	0	0	0	0	0	0	0	0	0	0	0	0	0	0	0	0	0	0	0	0	0	0	0	0	0	0	0	0	0	0	0	0	0	0	0	0
3c0fe7aa3ed7a9cebe0ba5de4c1ebcbd	0	0	0	0	0	0	0	0	0	0	0	0	0	0	0	0	0	0	0	0	0	0	0	0	0	0	0	0	0	0	0	0	0	0	0	0	0	0	0	0	0	0	0	0	0	0	0	0	0
b2c76643b91317892d519e45bb6a9835	0	0	0	0	0	0	0	0	0	0	0	0	0	0	0	0	0	0	0	0	0	0	0	0	0	0	0	0	0	0	0	0	0	0	0	0	0	0	0	0	0	0	0	0	0	0	0	0	0
131ef47c111089521f4a0598c7604f52	0	0	0	0	4	0	0	0	0	0	0	0	0	0	0	0	0	2	0	5	0	4	0	0	0	0	0	0	0	0	0	0	0	0	3	0	0	0	0	0	0	0	0	0	0	0	286	0	100
66c9cfe49a856bbd712f2a20d181dfdb	0	0	0	0	0	0	0	0	0	0	662	0	10	0	0	179	0	0	0	0	0	0	0	194	139	0	0	0	0	0	0	0	0	0	0	0	0	0	0	0	26	0	116	0	0	0	0	0	0
a48969d289573f0de4a5ef9dd57f95d9	0	0	0	0	0	0	0	0	0	0	0	0	0	0	0	0	0	0	0	0	0	0	0	0	0	0	0	0	0	0	0	0	0	5	0	0	0	0	0	0	0	123	0	0	0	0	0	0	0
a7143aa5318002ca9ad721582ce6be85	0	0	0	0	0	0	0	0	0	0	0	0	0	0	0	0	0	0	0	0	0	0	0	0	0	0	0	0	0	0	0	0	0	0	0	0	0	0	0	0	0	0	0	0	0	0	0	0	0
f0adb3b0fde2c824d541f8f079aa83fb	0	0	0	0	0	0	0	0	0	0	0	0	0	0	0	0	0	0	0	0	0	0	0	0	0	0	0	0	0	0	0	0	0	0	0	0	0	0	0	0	0	0	0	0	0	0	0	0	0
f3c81789b488852426b26d829198a029	0	17	0	0	0	13	22	0	0	5	0	0	0	0	0	0	0	0	0	0	0	0	0	0	0	0	0	0	35	0	0	0	0	0	0	0	0	0	0	0	22	24	0	41	0	50	0	0	0
2faf49a2450e1419d159fc65337d5c16	0	0	0	0	0	0	0	0	0	0	0	0	0	0	0	0	0	0	19	0	0	0	0	0	0	0	0	0	0	0	0	0	0	0	0	0	0	0	0	0	0	0	0	0	0	0	0	0	0
67656d9ac11b8a832226e5079aca42a6	0	0	0	0	0	0	0	0	0	0	0	0	0	0	0	0	0	0	0	0	0	0	0	0	0	0	0	0	0	0	0	0	0	0	0	0	0	0	0	0	0	0	0	0	0	0	0	0	0
73b5f8da08177f805fb5cbe0590ac760	0	0	0	0	0	0	0	0	0	0	0	0	0	0	0	0	0	0	0	0	0	0	0	0	0	0	0	0	0	0	0	0	0	0	0	0	0	0	0	0	0	0	0	0	0	0	0	0	0
db7ff3509e030b1700793febbb1b20f0	0	0	0	0	0	0	0	0	0	0	0	230	0	0	0	22	114	0	0	110	0	0	0	0	0	0	0	0	0	0	0	0	0	0	0	0	0	0	0	0	0	0	0	0	0	0	0	0	0
9cbfb6c918463d9af442c4ea99a92e2e	0	0	0	0	0	0	0	0	0	0	0	0	0	0	0	0	0	0	0	0	0	0	0	0	0	0	0	0	0	0	0	0	0	0	0	0	0	0	0	0	0	0	0	0	0	0	0	0	0
b419a5560fd75d603c11dd7bf49b69c6	0	0	0	0	0	0	0	0	0	0	0	0	0	0	0	0	0	0	0	0	0	0	0	0	0	0	0	0	0	0	0	0	0	0	0	0	0	0	0	0	0	0	0	0	0	0	0	0	0
a067243b167518773a4dc51a5494a081	0	0	0	0	0	0	0	0	0	0	0	0	0	0	0	0	0	0	0	0	0	0	0	0	0	0	0	0	0	0	0	0	0	0	0	0	0	0	0	0	0	0	0	0	0	0	0	686	0
0410bb9b473de334a3358aa49848f266	0	0	0	0	0	552	0	0	0	0	0	0	0	0	0	0	0	0	0	0	0	159	0	0	0	0	0	0	0	0	0	0	0	0	0	0	0	34	0	13	0	0	0	0	0	0	0	0	0
0b21f7def136af9f3e6ef5482ead0cb8	0	0	0	0	0	0	0	0	0	0	0	0	0	0	0	0	0	0	0	0	0	0	0	0	0	0	0	0	0	0	0	0	0	0	0	0	0	0	0	0	0	0	0	0	0	0	0	0	0
41a024ea095c0b5cda71d2d3a3546835	0	0	0	0	0	0	0	0	0	0	0	0	0	0	0	0	0	0	0	0	14	0	0	0	0	0	0	0	0	0	0	0	0	0	0	0	0	0	0	0	0	0	0	0	0	0	0	0	0
14bbeaac0690fd169f8c7924a1c21d85	0	0	0	0	0	0	0	0	0	0	0	0	0	0	0	0	0	0	0	0	0	0	0	0	0	0	0	0	0	0	0	0	0	0	0	0	0	0	0	0	0	0	0	0	0	0	0	0	0
21b478262d45ef4ac33bd39ee2b2de20	0	0	0	0	0	0	0	0	0	0	0	0	0	0	0	0	0	0	0	0	0	0	0	0	0	0	0	0	0	0	0	0	0	0	15	0	0	0	0	0	0	0	0	0	0	0	0	154	0
e193302fc01186274018765ac6484d4c	0	0	0	0	0	0	0	0	0	0	0	0	0	0	0	0	0	0	0	0	0	0	0	0	0	0	0	0	0	0	0	0	0	0	0	0	0	0	0	0	0	0	0	0	0	0	0	0	0
c5563f75beec36a181b65e8cd6a012b9	0	33	0	38	0	0	0	0	0	0	0	0	0	0	0	0	0	0	0	0	0	0	0	0	0	0	0	0	0	0	0	0	0	0	0	0	0	0	0	0	0	0	0	0	0	0	0	0	0
5459b88599dc3b61084ba3e20922b1b4	0	0	0	0	0	0	0	0	0	0	0	0	0	0	0	0	0	0	0	0	0	0	0	0	0	0	0	0	0	0	0	0	0	0	0	0	23	0	0	0	0	0	0	0	0	0	0	0	0
dc4a08b717f020e4ba27a09de3ee275e	0	0	0	0	0	0	0	0	0	0	0	0	0	0	0	0	0	0	0	0	0	0	0	0	0	0	0	0	12	0	0	0	0	0	0	0	0	0	0	0	0	0	0	0	0	0	0	0	0
ced3003c56b949e58d4207409c98be6f	0	0	0	0	0	0	0	0	0	0	0	0	0	0	0	0	0	0	0	0	0	0	0	0	0	0	0	0	0	0	0	0	0	0	0	0	0	0	0	0	0	0	0	0	0	0	554	540	0
726b7ac3bfd2d50c5901739683589828	0	14	0	35	0	0	0	0	0	0	0	0	0	0	0	0	0	0	0	0	0	6	0	0	0	17	0	0	0	0	0	0	0	0	0	0	0	0	0	0	0	0	0	0	0	0	0	0	0
6c0d9572215e2e6c8c52c6d09ba206ff	0	0	0	0	0	0	0	0	0	0	0	0	0	0	0	0	0	0	0	0	0	0	0	0	0	0	0	0	0	0	0	0	0	0	0	0	0	0	0	0	0	0	0	0	30	0	0	0	257
e9651490ca1607c14336bfe454cce7c9	0	0	0	0	10	0	0	0	0	0	0	0	0	0	0	0	0	0	0	0	0	0	0	0	0	0	0	0	0	0	0	0	0	0	0	0	0	0	0	0	0	0	0	0	0	0	0	0	0
7d4708a310091b150ebaeeb20315b8b4	0	0	0	0	0	0	0	0	0	0	0	0	0	0	0	0	0	0	0	0	0	0	0	0	0	0	0	0	0	0	0	0	0	0	0	0	0	0	0	0	0	0	0	0	0	0	0	0	0
ec0c14e96f81425b711689fc7536cbcd	0	0	0	0	0	0	0	0	0	0	0	0	0	0	0	0	0	0	0	0	0	0	0	0	0	0	0	0	0	0	0	0	0	0	0	0	0	0	0	0	0	0	0	0	0	0	0	0	0
d6a18b5de7e68a827640c8ed1415c320	0	0	0	0	0	0	0	0	0	0	0	0	0	0	0	0	0	0	0	0	0	0	0	0	0	0	0	0	0	0	0	0	0	0	0	0	0	0	0	0	0	0	0	0	0	0	0	0	0
e8829b8faf7bbd3ab0de99aa18f3a81c	0	0	0	0	0	0	0	0	0	0	0	0	0	0	0	0	0	0	0	0	0	0	0	0	0	0	0	0	0	0	0	0	0	0	0	0	0	0	0	0	0	0	0	0	0	0	0	0	0
f9b2f80c58b06dba3db9048ae75c1bf5	7	0	0	0	0	7	0	727	25	44	0	0	0	0	0	0	0	0	0	0	0	0	0	0	0	0	699	7	0	0	0	0	0	0	0	0	6	0	0	0	0	0	0	0	0	0	0	0	0
0fc2d6fca26d04f50e27b5302d01b9a3	0	0	0	0	0	0	0	0	0	0	0	0	0	0	0	0	0	0	0	0	0	0	0	0	0	0	0	0	0	0	0	0	0	0	0	0	0	0	0	0	0	0	0	0	0	0	0	0	0
7963277fb4006df8ec140f9c335e74b5	0	0	0	0	0	0	0	0	0	0	0	0	0	0	0	0	0	0	0	0	0	0	0	0	0	0	0	0	0	0	0	0	0	0	0	0	0	0	0	0	0	0	0	0	0	0	0	0	0
1a365d69cf098974b127210bcedec94c	0	0	0	0	0	0	0	140	0	0	0	0	0	0	0	0	0	0	0	0	0	0	0	0	0	0	0	0	15	0	0	0	0	0	0	0	0	0	0	0	0	33	196	0	0	18	0	0	0
2685de646620371b53ae683be0e91193	0	13	13	0	4	0	0	0	51	0	0	0	0	0	0	4	0	35	8	0	0	0	0	0	0	0	11	7	0	9	0	0	0	24	0	17	0	0	0	0	0	0	0	0	0	108	0	0	0
a37f56c1e091b370b3123d6615c83b01	167	197	259	189	76	0	63	0	0	22	0	0	0	0	4	0	0	11	0	0	5	0	0	0	0	0	0	0	0	0	0	0	0	0	0	0	0	0	0	0	0	0	0	0	0	0	0	0	0
18de3be3e0b3e2a808fce3cb9d30f3ec	0	0	0	0	0	41	31	57	0	85	0	0	0	0	0	0	0	0	0	0	0	0	0	0	0	0	4	0	0	0	0	0	0	0	0	0	0	0	0	0	0	0	0	0	0	231	0	0	0
45b54faaba95ca65ca06b07378bb3c14	0	0	0	0	0	0	0	0	0	0	0	74	35	0	77	0	0	0	0	0	0	0	0	0	0	0	0	0	0	0	0	0	0	0	0	0	0	0	0	0	0	0	0	0	0	0	0	0	0
2f8d807cc6dd01a671b9be19ed706133	0	0	0	0	0	0	0	0	0	0	0	0	0	0	0	0	0	0	0	0	0	0	0	0	0	0	0	0	0	0	0	0	0	0	0	0	0	0	0	0	0	0	0	0	0	0	0	0	0
922fe805abcc7ca2fa3b4bf407295b8a	0	0	0	0	0	0	0	0	0	0	0	0	0	0	0	0	0	0	0	0	0	0	0	0	0	0	0	0	0	0	0	0	0	0	0	0	0	0	0	0	0	0	0	0	0	0	0	0	0
3ce9802f323ea50d0fa3a597aa263c99	0	0	0	0	0	0	0	0	0	0	0	0	0	0	0	0	0	0	0	0	0	0	0	0	0	0	0	0	0	0	0	0	0	0	0	0	0	0	0	0	0	0	0	0	0	0	0	0	0
979ed4c67ca31cdfc321230b569f1944	0	63	0	0	61	0	0	0	0	0	0	0	0	0	0	0	0	0	0	0	0	0	0	0	0	0	0	0	0	0	0	0	0	0	0	0	0	0	0	0	0	0	0	0	0	0	0	0	0
077c8d8ade040bf1b5e804d6e6870e0d	42	0	40	0	192	0	0	0	0	0	0	0	0	0	0	0	0	0	0	0	359	0	0	537	0	44	0	25	0	0	0	0	0	0	0	0	0	56	0	0	0	0	0	0	0	0	0	0	0
3addd7d724d9b9d4690bd5833fd28179	0	0	0	0	0	0	0	0	0	0	0	0	0	0	0	0	0	0	0	0	0	0	0	0	0	0	0	0	0	0	0	0	0	0	0	0	0	0	0	0	0	0	0	0	0	0	0	0	0
b5b7984904463692aa420a3822d3e5ce	0	0	0	0	0	0	0	0	0	0	0	0	0	0	0	45	0	0	0	0	0	0	0	0	0	0	0	0	0	0	0	0	0	0	0	0	0	0	0	0	0	0	0	0	0	36	0	0	0
7113bf129fe186c175e6dfe222165567	0	0	0	0	0	0	0	0	0	0	0	0	0	0	0	0	0	0	0	0	0	0	0	0	0	0	0	0	0	0	0	0	0	0	0	0	0	0	0	0	0	0	0	0	0	0	0	0	0
981574c218453d6ac912669462c085d4	0	0	0	0	6	0	0	0	0	0	0	356	2	0	0	5	0	0	8	42	0	14	0	7	21	0	0	0	0	0	0	0	0	0	0	0	0	0	0	0	0	0	0	0	0	0	0	195	10
5e3dbee77230a9dc2c9afdf59666f004	0	0	0	0	0	0	0	0	0	0	0	0	0	0	0	0	0	0	0	0	0	0	0	0	0	0	0	0	0	0	0	64	369	0	0	0	0	0	0	0	0	0	0	0	0	0	0	0	0
11ba1bdc8b044b3172295ae7de4519eb	0	0	0	0	0	0	0	0	0	0	0	0	0	0	0	0	0	0	0	0	0	0	0	0	0	0	0	0	0	0	0	0	0	0	0	0	0	0	0	0	0	0	0	0	0	0	0	0	0
64190f323bd4b6d7dbdd8fb50eca6c66	0	0	0	0	0	0	0	0	0	0	0	0	0	0	0	0	0	0	0	0	0	0	0	0	0	0	0	0	0	0	0	0	0	0	0	0	0	0	0	0	0	0	0	0	0	0	0	0	0
96709543dac89a9891019b35678dde16	0	0	0	0	0	0	0	0	0	0	0	0	0	0	0	0	0	0	0	0	0	0	0	0	0	0	0	0	0	0	0	0	0	0	0	0	0	0	0	0	0	0	0	0	0	0	0	0	0
c2109acec389c1902c2301923943fee4	0	0	0	0	0	0	0	0	0	0	0	0	0	0	0	0	0	0	0	0	0	0	0	0	0	0	0	0	0	0	0	192	0	0	0	0	0	0	0	0	0	0	0	0	0	0	0	0	0
6df11199013dfa2f173bee366f99dc5c	0	0	0	0	0	0	0	0	0	0	0	0	0	0	0	0	0	0	0	0	0	0	0	0	0	0	0	0	8	0	0	0	0	0	0	0	0	0	0	0	0	0	0	0	0	0	0	0	0
98b1171c4273ffe4f5e21419343c6997	0	0	0	0	0	0	0	0	0	0	0	0	0	0	0	0	0	0	0	0	0	0	0	0	0	0	0	0	0	0	0	0	0	0	0	0	0	0	0	0	0	0	0	0	0	0	0	0	0
3be23ec5f437ab67ecbc98c54230e3ce	0	0	0	0	0	0	0	0	0	0	0	0	0	0	0	0	0	0	0	0	0	0	0	0	0	0	0	0	0	0	0	0	0	0	0	0	0	0	0	0	0	0	0	0	0	0	0	0	0
5d1d16db763cda61880583cfafff9d48	0	0	0	0	0	0	0	0	0	0	0	0	0	0	0	0	0	0	0	0	0	0	0	0	0	0	0	0	0	0	0	0	0	0	0	0	0	0	0	0	0	0	0	0	0	0	0	0	0
8b10d9662d5f4f81713b49731c4d5331	0	0	0	0	0	0	0	0	252	0	0	0	0	0	0	95	0	0	0	0	0	0	0	0	0	0	0	0	0	0	0	0	0	0	0	0	0	0	0	0	307	0	0	0	0	0	0	0	0
e5776bf36a715b8f34e4426ff6171659	0	0	0	0	0	0	0	0	0	0	0	0	24	0	0	0	0	0	0	0	0	0	0	0	0	0	0	0	0	0	19	0	0	0	33	27	28	0	0	0	0	38	106	0	0	437	0	0	0
9e3eda5c4eec8a60739b361611c83d71	0	0	0	0	0	0	0	0	0	0	0	0	0	0	0	0	0	0	0	0	0	0	0	0	0	0	0	0	0	0	0	0	0	0	0	0	0	0	0	0	0	0	0	0	0	0	0	0	0
47dc45b3cac9e9bcea006c14bec21e87	0	0	0	0	0	0	0	0	0	0	0	0	0	0	0	0	687	0	61	0	0	0	0	0	0	0	0	0	0	0	0	0	0	0	0	0	0	0	0	0	0	0	0	0	0	0	0	0	0
353d1b381a80aaf45ef60a348d8907a4	0	0	0	0	0	0	0	0	0	0	0	0	0	0	0	17	11	91	104	0	0	0	0	4	0	60	9	47	17	6	0	0	0	0	0	0	0	0	0	0	0	0	0	0	107	0	0	0	0
d3d068778e049b13ee9776cca23f6814	0	0	0	0	0	0	0	0	0	0	0	0	0	0	0	0	0	0	0	0	0	0	0	0	0	0	0	0	0	0	9	12	0	0	0	0	0	0	0	0	0	0	0	0	0	0	0	0	0
cf2828cce23aab7b56f81e0085fae516	0	0	0	0	0	0	0	0	51	0	302	0	0	0	0	0	0	0	0	0	0	0	0	0	0	0	0	0	0	0	0	0	16	0	40	0	0	0	0	0	69	0	0	38	0	858	0	0	0
46051f67853a9c06a8379bbea5ed0255	0	0	0	19	0	0	0	0	0	0	6	31	28	4	0	0	0	0	0	0	0	0	0	0	0	0	0	0	0	0	0	0	0	0	0	19	63	0	0	8	0	332	0	17	0	23	0	0	0
dc5ac03735fd907ffe1bc1ebc0bc7619	0	0	0	0	0	0	0	0	0	0	0	0	0	0	0	0	0	0	0	0	0	0	0	0	0	0	0	0	0	0	0	0	0	0	0	0	0	0	0	0	0	0	0	0	0	0	0	0	0
b9ae805292c47d30e826a116fb97efcd	0	51	0	0	3	0	0	0	0	130	0	0	0	0	0	0	0	0	0	0	0	0	0	0	0	0	0	0	0	0	0	0	0	0	0	0	0	0	0	0	0	0	0	0	0	0	0	0	0
ef32b733436a7484f66fe4adc3efb3ad	0	0	0	0	0	0	0	0	0	0	0	0	0	0	0	0	0	0	0	0	0	0	0	0	0	0	0	0	0	0	0	0	0	0	0	0	0	0	0	0	0	0	0	0	0	0	0	0	0
a0c856b64269045e827910e99aa26311	0	0	0	0	0	0	0	0	0	0	0	6	0	0	0	0	0	0	0	0	0	0	0	0	0	0	0	0	0	0	0	0	0	0	0	0	0	0	0	0	0	0	0	0	0	0	0	0	0
36b7e3573a0de739be2f7226705dc955	0	0	0	0	0	0	0	22	77	10	0	0	84	61	54	56	0	0	0	0	0	0	0	0	0	0	0	0	11	0	0	0	0	0	0	13	0	44	149	0	58	224	0	183	0	0	0	0	0
87b861879568b68c56c22cbe2aa704bf	0	0	0	0	0	0	0	0	0	0	0	0	0	0	0	0	0	0	0	0	0	0	0	0	0	0	0	0	0	0	0	0	0	0	0	0	0	0	0	0	0	0	0	0	8	0	0	0	147
ff47baeee85284344b4b0b6153741e3c	0	0	0	0	0	0	0	0	0	0	0	0	0	0	0	0	0	0	0	0	0	0	0	0	0	0	0	0	0	0	0	0	0	0	0	0	0	0	0	0	0	0	55	0	0	0	0	0	5
26d5b24862fd8fe89bfd4a908cb4c63c	0	0	0	0	0	0	0	0	0	0	0	0	0	0	0	0	0	0	0	0	31	0	0	24	18	0	0	0	43	0	0	0	0	0	0	0	0	0	0	0	0	0	0	0	0	0	0	0	0
a3e2997584e4a2467988673db252f0cb	0	0	34	0	0	0	0	0	0	0	0	0	0	0	0	0	0	0	0	0	60	292	26	82	14	0	152	38	49	134	0	0	0	0	0	0	0	0	0	0	0	0	0	0	0	0	0	0	0
05b967d0ce1c0beb70904ebdcbe7cbc9	0	0	0	0	0	0	0	0	0	0	0	0	12	12	0	0	0	0	0	0	0	71	0	0	101	0	0	0	0	0	0	0	8	0	0	0	0	0	0	0	0	0	0	0	0	0	0	0	0
a3f81b70dab9e27e83413ccb9c631e8b	0	0	0	0	0	0	0	0	0	0	0	0	0	0	0	0	0	0	0	0	0	0	63	0	0	0	0	0	0	0	623	0	0	0	268	0	0	0	0	0	0	0	0	0	0	0	0	0	0
ba3326850af146e0eb2ceca6490b911c	0	0	0	0	0	0	0	0	0	0	0	0	0	0	0	0	0	0	0	0	0	0	0	0	0	0	0	0	0	0	0	0	0	0	0	0	0	0	0	0	0	0	0	0	0	0	0	0	0
c745bf1d5d7d21e22d1bd001c1116bd9	0	0	0	0	0	0	942	25	0	0	0	0	0	0	0	0	0	0	0	0	0	0	0	0	0	0	0	0	0	0	0	0	0	0	0	0	0	0	0	0	0	0	0	0	0	0	0	0	0
a237e585d983d94e77456d2f3efc31b0	0	0	0	0	0	0	3	0	0	0	0	0	0	0	37	110	0	3	3	11	5	8	11	6	2	419	12	8	0	0	0	0	0	0	0	0	6	170	19	0	0	49	52	147	0	61	0	0	0
2d67652711fe5b8c3a22833db416ef97	50	0	18	0	0	0	0	0	0	0	0	0	0	0	0	3	3	0	0	3	10	7	9	0	0	0	0	0	0	0	0	0	0	0	0	0	0	0	0	0	0	16	0	5	0	0	0	0	286
47c567403c0ecf17a95fa0d730417147	0	0	0	37	58	0	0	0	0	0	0	0	0	0	0	0	0	0	0	0	0	0	0	0	0	0	15	0	0	0	0	0	0	0	0	58	0	0	0	0	0	0	0	0	0	0	0	0	0
a142e43fbc7a48a13436d9e9b882f7b7	52	42	34	334	0	32	71	40	6	14	35	0	0	0	31	0	5	0	0	5	0	0	0	0	0	0	0	39	0	0	0	0	45	0	0	0	0	0	19	0	0	41	0	0	0	0	0	0	0
ca3858a46ce8e0e0e6c94e5b908cf04a	0	0	0	0	0	0	0	0	0	0	0	0	0	0	0	0	0	0	0	0	0	0	0	0	0	0	0	0	0	0	0	0	0	0	0	0	0	0	0	0	0	0	0	0	0	0	0	0	0
9df432b77382482aac1081252aafd49d	0	0	0	0	0	0	0	0	0	0	0	0	0	0	0	0	0	0	0	0	0	0	0	0	0	0	0	0	0	0	0	0	0	0	0	0	0	0	0	0	0	0	0	0	0	0	0	0	0
49946432b4d8b583e6a465cb5202fe0a	0	0	0	0	0	0	0	0	0	0	0	0	0	0	0	0	0	0	0	0	0	0	0	0	0	0	0	0	0	0	0	0	0	0	0	0	0	0	0	0	0	0	0	0	0	0	0	0	0
5e5e52a6f5271a12ce9005e18fc0ef2f	0	0	0	0	0	0	0	0	0	0	0	0	0	0	12	0	0	0	0	0	0	0	0	0	2	9	0	0	0	0	0	0	0	0	0	0	0	0	0	0	0	0	0	0	0	0	178	0	0
c3829ce15bb6d8d66f1ed3998836fcc6	0	0	0	0	0	0	0	0	0	0	0	0	0	0	0	0	0	0	0	0	0	0	0	0	0	0	0	0	0	0	0	0	0	0	0	0	0	0	0	0	0	0	0	0	0	0	0	0	0
851004ae2111672d3cd33463c2e33ad4	0	0	0	0	0	0	0	0	0	0	23	0	0	0	0	0	0	0	0	0	0	0	0	0	0	0	0	0	0	0	0	0	17	0	0	0	0	0	0	0	0	0	0	0	0	0	0	0	0
0b839248bc05fff95fc9881e69110b33	0	0	0	0	0	0	0	0	0	0	0	0	0	0	0	0	0	0	0	0	0	0	0	0	0	0	0	0	0	0	0	0	0	0	0	0	0	0	0	0	0	0	0	0	0	0	0	0	813
0af4b6805825d48f524ee15da946b231	0	0	0	0	0	0	0	0	0	0	0	0	0	0	0	0	0	0	0	0	0	0	0	0	0	0	0	0	0	0	0	0	0	0	0	0	0	0	0	0	0	0	0	0	0	0	0	0	0
209529722c44a0534fc52a33d8ae24aa	0	0	0	0	0	0	0	0	0	0	0	0	0	0	0	0	0	0	0	0	0	0	0	0	0	0	0	0	0	0	0	0	0	0	0	0	0	0	0	0	0	0	0	0	0	0	0	0	0
c8dae1fd9492bdfe82d9da5a4072cf39	0	0	0	0	0	0	0	0	18	74	0	5	0	0	0	0	0	0	0	0	0	0	0	0	0	12	0	51	0	28	0	0	0	0	0	0	0	0	0	14	0	88	0	133	0	0	0	0	0
7ec4e2b779af7965394ab532ea335e7a	0	0	0	0	0	0	0	0	0	0	0	0	0	0	0	0	0	0	0	0	0	0	0	0	0	0	0	0	0	0	63	126	161	0	0	0	0	0	0	0	0	0	0	0	0	0	0	0	0
034f36fc597beab80f9bf52296027bd1	0	0	0	0	0	0	0	0	0	0	0	0	0	0	0	0	0	0	0	0	0	0	0	0	0	0	0	0	0	0	440	0	32	0	838	0	0	0	0	0	0	0	0	0	0	0	0	0	0
ab0dcb191f170b9d178d8a24c20fea27	114	109	0	235	86	0	0	0	0	0	0	0	0	0	0	0	0	0	0	0	0	0	0	0	0	0	0	0	0	0	0	0	0	0	0	0	0	0	0	0	58	0	88	0	0	0	0	0	0
70612a42e09f441508101c97f77f96df	0	0	0	0	0	0	0	0	0	0	0	0	0	0	0	0	0	0	0	0	0	0	0	0	0	0	0	0	0	0	0	0	0	0	0	0	0	0	0	0	0	0	0	0	0	0	0	324	0
4dfde2f764fdf0e7de98d56731d0453c	0	0	0	0	0	0	0	0	0	0	0	0	0	0	0	0	0	0	0	0	0	0	0	0	0	0	0	0	0	0	0	0	0	0	0	0	0	0	0	0	0	0	0	0	0	0	0	0	0
6845bf6648936f7856b2602ac8ad9e64	0	0	0	0	0	0	0	0	0	0	0	0	0	0	0	0	0	0	0	0	0	0	0	0	0	0	0	0	9	0	0	0	0	0	0	0	0	0	0	0	0	0	0	0	0	0	0	0	0
36599439968d86aaee97d31480b3880c	0	0	0	0	0	9	7	17	0	3	0	0	0	0	0	0	0	0	0	0	37	0	69	37	119	0	0	0	0	0	0	0	0	0	0	0	3	0	0	0	0	0	0	0	0	0	0	0	0
3886572a3a17f1b4400980663637e10d	0	0	0	0	0	0	0	0	0	0	0	0	0	0	0	0	0	0	0	0	0	0	0	0	0	0	0	0	0	0	81	26	0	0	152	0	0	0	0	0	0	0	0	0	0	68	0	0	0
ae0e66c0eb1e43d42cbcda36e47ea283	5	0	0	87	29	0	0	0	0	0	0	0	0	0	0	0	0	0	0	0	0	0	0	0	0	0	0	0	0	0	0	0	0	0	0	0	0	0	0	0	0	0	2	0	0	0	0	0	0
bce16b13036a398ac93b6f040483f831	0	0	0	0	0	0	0	0	0	0	0	0	0	0	0	0	0	0	0	0	0	0	0	0	0	0	0	0	0	0	0	0	0	0	0	0	0	0	0	0	0	0	0	0	0	0	0	0	0
c94805fca4bd1b7f0834fd8303e55e33	0	0	0	0	0	0	0	0	0	0	130	212	0	99	0	144	0	56	73	72	0	0	0	0	0	0	0	0	0	0	0	0	0	0	0	0	0	0	0	0	0	0	0	0	0	0	0	0	0
1b7e5d0a827d0aebb64bc464f1973288	0	0	0	0	0	0	0	0	0	0	0	0	0	0	0	0	0	0	0	0	0	0	0	0	0	0	0	0	0	0	0	0	0	0	0	0	0	0	0	0	0	0	0	0	0	0	0	0	0
5f5ae4d8b9fe0d714f0cac9973a59f94	0	0	0	0	0	0	0	0	0	0	0	0	0	0	0	0	0	0	0	0	0	0	0	0	0	0	0	0	0	0	0	0	0	0	0	0	0	0	0	0	0	0	0	0	0	0	0	0	0
b5d7cf121b9bc7a86367f81d13087057	0	0	0	0	0	0	0	0	0	0	0	0	0	0	0	0	0	0	0	0	0	0	0	0	0	0	0	0	0	0	0	0	0	0	0	0	0	0	0	0	0	0	0	0	0	0	0	0	0
e2b0e75dfbb8699b1616270c93e22726	0	0	0	0	0	0	0	0	0	0	0	0	0	0	0	0	0	0	0	0	0	0	0	0	0	0	0	0	0	0	0	0	0	0	0	0	0	0	0	0	0	0	0	0	0	0	0	0	0
3cffdf6d02a56cef9bd1668b99789913	0	0	0	0	0	0	0	0	0	0	0	0	0	0	0	0	0	0	0	0	0	0	0	0	3	0	0	0	0	0	0	0	0	0	0	0	1203	0	0	0	0	0	0	0	0	0	0	0	0
2c7bd6c701203dd3a569d97309985b12	0	0	0	0	0	0	0	0	0	0	0	0	0	0	0	0	0	0	0	0	0	0	0	0	0	0	0	0	0	0	0	0	0	0	0	0	0	0	0	0	0	0	0	0	0	0	0	0	0
8b435d4bea024e70fd4a708153031b25	0	0	0	0	0	0	0	0	0	0	0	0	0	0	0	0	0	0	0	0	0	0	0	0	0	0	0	0	0	0	0	0	0	0	0	0	0	0	0	0	0	0	0	0	0	0	0	0	0
63f93ee497daa250702dbaaa952783fd	0	0	0	0	0	0	0	0	0	0	0	0	0	0	0	0	0	0	0	0	0	0	0	0	0	0	0	0	0	0	0	0	0	0	0	0	0	0	0	0	0	0	0	0	0	0	0	0	0
6fc825e7bca9d87d78fdde92cd012d05	0	0	0	0	0	0	0	0	0	0	0	0	0	0	0	0	0	0	0	0	0	0	0	0	0	0	0	0	0	0	0	0	0	0	0	0	0	0	0	0	0	0	0	0	0	0	0	0	0
7e526798258bf24f9b01765a184bb50b	0	0	0	0	0	0	0	0	0	0	0	0	0	0	0	0	0	0	0	0	0	0	0	0	0	0	0	0	0	0	0	0	0	0	0	0	0	0	0	0	0	0	0	0	0	0	0	0	0
1a1ccc1faf1790e3b5697ab6b54d209a	0	0	0	0	0	0	0	0	0	0	0	0	0	0	0	0	0	0	0	0	0	0	0	0	0	0	0	0	0	0	0	0	0	0	0	0	1245	0	0	0	0	0	0	0	0	0	0	0	0
7ee0a74a2b74e5872a64f338f7496700	0	0	0	0	0	0	0	0	0	0	0	0	0	0	0	0	0	0	0	0	0	0	0	0	0	0	0	0	0	0	0	0	0	0	0	0	0	0	0	0	0	0	0	0	0	0	0	0	0
12c28b6232172a6d8ca8893dd99a5d28	0	0	0	0	0	0	0	0	0	0	0	0	0	0	0	0	0	0	0	0	0	0	0	0	0	0	0	0	0	0	0	0	0	0	0	0	0	0	0	0	0	0	0	0	41	0	0	75	0
5b4555c7546ed9b00cb13fa745591859	0	0	0	0	0	0	0	0	0	0	58	0	886	32	0	0	0	0	0	0	0	0	0	0	0	0	0	0	0	0	24	0	0	0	0	0	0	0	0	0	0	0	0	0	0	0	0	0	0
5b8a8f721c95f6f5d12891f22d0f9388	0	0	0	0	0	0	0	0	0	0	0	0	0	0	0	0	8	0	0	0	0	0	0	0	0	0	0	0	0	0	0	0	0	98	0	0	0	0	0	0	207	0	21	0	0	0	0	0	0
e087b4c8ce72168d643db54fd762bb7c	0	0	0	0	0	0	0	0	0	0	0	0	0	0	0	0	0	0	0	0	0	0	0	0	0	0	0	0	0	0	0	0	0	0	0	0	0	1375	10	0	0	0	0	0	0	0	0	0	0
4f2eade1e6e63d7c0beae376b986dc98	36	0	46	70	26	0	0	0	0	0	0	0	0	0	13	8	7	0	0	7	4	4	0	0	0	0	0	10	0	4	0	0	0	0	0	8	9	0	0	0	0	0	0	0	0	0	0	0	0
04f4cbfda327fd8df89fe9e2b35348ff	0	0	0	0	0	0	0	0	0	0	0	0	0	0	0	0	0	0	0	0	0	0	0	0	8	0	0	0	0	0	0	0	0	0	0	0	0	0	0	0	0	0	0	0	0	0	0	0	0
5f925b7b363022ec8d2c1f2ec0d41df6	0	0	0	0	0	0	0	0	0	0	0	0	0	0	0	0	0	0	0	0	0	0	0	0	0	0	0	0	0	0	0	0	0	0	0	0	0	0	0	0	0	0	0	0	0	0	0	0	0
becb90aa52cb7a445d1dab494a65e20f	0	0	0	0	0	0	0	0	0	0	0	0	0	0	0	0	0	0	0	0	0	0	0	0	0	0	0	0	0	0	0	0	0	0	0	0	0	0	0	0	0	0	0	0	0	0	0	0	0
672fda405409b564bb6227ad40efb13a	0	0	0	0	0	0	0	0	0	0	0	0	0	0	0	0	0	0	0	0	0	0	0	0	0	0	0	0	0	0	0	0	0	0	0	0	0	0	0	0	0	0	0	0	0	0	196	0	0
33ca0f8a9b26215dbc393830d725ae25	0	0	0	0	0	0	326	0	0	0	20	49	37	51	31	16	8	0	0	0	0	0	0	0	0	0	0	0	21	0	4	0	3	0	22	0	0	0	17	25	34	30	15	35	0	46	0	0	0
3d4e5805724b001e1a368e5db3762a74	0	0	0	0	0	0	0	0	0	0	0	0	0	0	0	0	0	0	0	0	0	0	0	0	0	0	0	0	0	0	0	0	0	0	0	0	0	0	0	0	0	0	0	0	0	1324	0	0	0
31ac63bd31bf0976cf7bbe3fe988535a	0	0	0	0	0	0	0	0	0	0	0	0	0	0	0	0	0	0	0	0	0	0	0	0	0	0	0	0	0	0	0	0	0	0	0	0	0	0	0	0	0	0	0	0	0	0	0	0	0
79c19da4a147437d59f518162258a47d	0	0	0	0	0	0	0	0	0	0	0	0	0	0	0	0	0	0	0	0	0	0	0	0	0	0	0	0	0	0	0	0	0	0	0	0	0	0	0	0	0	0	0	0	0	0	0	0	0
54c2a05ab9f43854054f17400544a961	0	0	0	0	0	0	0	0	0	0	0	0	0	0	0	0	0	0	0	0	0	0	0	0	0	0	0	0	0	0	0	0	0	0	0	0	0	0	0	0	0	0	0	0	0	0	0	0	0
c3dc2bb9b3dee4b5b0aa4fde9a6e2c6b	0	0	0	0	0	0	0	0	0	0	0	0	0	0	0	0	0	0	0	0	0	0	0	0	0	0	0	0	0	0	0	0	0	0	0	0	0	0	0	0	0	0	0	0	0	0	0	0	0
08fd9408d0ded403b800b9fbae3ffdca	0	0	0	0	0	0	0	0	0	0	0	0	0	0	0	0	0	0	0	0	0	0	0	0	0	0	0	0	0	0	30	39	0	0	50	0	0	0	0	0	0	0	0	0	0	0	0	0	0
eca2d00614743d00caf789f032c641e4	0	0	0	0	0	0	0	0	0	0	0	0	0	0	0	0	0	0	0	0	0	0	0	0	0	0	0	0	0	0	0	0	0	0	0	0	0	0	0	0	0	0	0	0	0	0	0	0	0
b421c827371b46a8148efb632829129c	0	0	0	0	0	0	0	0	0	0	0	0	0	0	0	0	0	0	0	308	0	0	0	0	0	0	0	0	0	0	0	0	0	0	0	0	0	0	0	0	0	0	0	0	0	0	0	158	0
33a7ba74495997d1a6ba67ce55bf30bf	0	0	0	0	0	0	0	0	0	0	0	0	0	0	0	0	0	0	0	0	0	0	0	0	0	0	0	0	0	0	0	0	0	0	0	0	0	0	0	0	0	0	0	0	0	0	0	0	0
71f080d9ff6ab792fce86e431687eaa2	0	0	0	0	0	0	0	0	0	0	0	0	0	0	24	0	0	0	0	0	0	0	0	0	0	0	0	0	0	0	0	0	0	0	0	0	0	0	0	0	0	0	0	0	0	13	0	0	0
be8eabb03d712abf58324ac44fb6e46e	7	0	0	0	0	0	0	0	0	0	0	0	0	19	0	0	0	0	0	7	0	0	9	0	0	48	0	65	0	0	0	0	0	0	0	0	0	0	0	0	0	0	0	0	0	0	0	0	0
5f2c747842ef5684822ad08beb778ac0	139	485	0	38	143	0	0	3	0	0	0	0	0	0	0	0	0	0	0	0	0	0	0	0	0	0	0	0	0	0	0	0	0	0	0	0	0	0	0	0	0	0	0	0	0	0	0	0	0
7092d12a5108dd58f4e1f7a897d378b2	0	0	0	0	0	0	0	0	16	17	36	0	0	80	13	0	0	0	0	0	0	0	0	0	0	0	0	0	0	0	0	0	0	0	0	315	85	61	0	0	71	36	284	334	0	0	0	0	0
9893a078bf2936f63d7ea51d1c4f174c	0	0	0	0	0	0	0	0	0	0	0	0	0	0	0	0	0	0	0	0	0	0	0	45	0	0	0	0	0	0	0	0	0	0	0	0	0	0	0	0	0	0	0	18	0	0	0	0	0
1c4c710b77232d6db814cb42192df082	0	0	0	0	276	0	9	0	0	0	0	0	0	0	43	0	0	0	0	0	0	0	0	0	0	0	0	0	0	0	0	0	0	0	0	0	0	0	0	0	0	0	0	0	0	0	0	0	0
26ea01d9f3b3e01253e52900c362d767	0	0	0	0	0	0	0	0	0	0	0	0	0	0	0	0	0	0	0	0	0	0	0	0	0	0	0	0	0	0	0	0	0	0	0	0	0	0	0	0	0	0	0	0	0	0	0	0	0
5f6d568691fa9cd77febd43920109781	74	74	13	50	20	11	4	22	0	0	14	23	0	23	2	3	0	12	12	0	0	0	0	0	0	0	0	0	0	0	0	0	0	0	0	0	19	0	0	18	0	0	0	0	832	0	0	0	0
dda28d11c6c626dae87dd0c1a921b01e	0	0	0	0	0	0	0	0	0	0	0	0	0	0	0	0	0	0	0	0	0	0	0	0	0	0	0	0	0	0	0	0	0	0	0	0	0	0	0	0	0	0	0	0	0	0	0	0	0
4cc6457d3b2bf092aba8621c31ce7903	0	0	0	0	0	0	0	0	0	0	0	0	0	0	0	0	0	0	0	0	0	0	0	0	0	0	0	0	0	0	0	0	0	0	0	0	0	0	0	0	0	0	0	0	0	0	0	0	0
54be5fb39e231013c668882978eac161	0	0	0	0	0	0	0	0	450	48	0	0	0	0	0	0	0	0	0	0	0	0	0	0	0	0	0	0	0	0	0	0	0	0	0	0	0	0	0	0	0	0	0	0	0	0	0	0	0
32f50932674f785e160d144b1aaca3a4	0	0	0	0	0	0	0	0	0	0	0	0	0	0	0	0	0	0	0	0	0	0	0	0	0	0	0	0	0	0	0	0	0	0	0	0	1103	0	0	0	195	0	0	0	0	0	0	0	0
4df58b46749c1e0428a138380a19852e	0	0	0	0	0	0	0	0	0	125	0	0	0	0	0	0	0	0	0	0	0	0	0	53	0	0	0	0	0	0	0	0	0	0	0	0	0	0	0	0	69	0	0	0	0	0	0	0	0
dda36df87f8f46a19693329be45ac55a	0	0	0	0	0	0	0	0	0	0	0	0	0	0	0	0	0	0	0	0	0	0	0	0	0	0	0	0	0	0	0	0	0	0	0	0	0	0	0	0	0	0	0	0	0	0	0	0	0
4c2ead6ae00c7da29af3c1ea092bad37	0	0	0	0	0	0	0	0	0	0	0	0	0	0	0	0	0	0	0	0	0	0	0	0	0	0	0	0	0	0	0	0	0	0	0	0	0	0	0	0	0	0	0	0	0	0	0	0	0
098f575c0c6b58568cbeaa3b068c689a	0	0	0	0	0	0	0	0	0	0	0	0	0	0	0	0	0	0	0	0	0	0	0	0	0	0	0	0	0	0	0	0	0	0	0	0	0	0	0	0	0	0	0	0	0	0	0	0	0
d9b27c8a84aa60a83aa43f1b53e3eec1	0	0	0	0	0	0	0	0	0	0	0	0	0	0	0	0	0	0	0	0	0	0	0	0	0	0	0	0	0	0	0	0	0	0	0	0	0	0	0	0	0	0	0	0	0	0	0	0	0
9fecbc469c5f6d5a120e69e784f11ac2	74	38	51	12	48	0	0	0	0	0	0	0	0	0	0	0	0	0	15	0	0	7	0	0	19	0	0	0	0	0	0	0	0	0	0	0	0	0	0	0	0	0	0	0	0	0	0	0	0
31418e72acdf1d6f47a5b93553abcaf2	0	0	0	0	0	0	0	0	0	0	0	0	0	0	0	0	0	0	0	0	0	0	0	0	0	0	0	0	0	0	0	0	0	0	0	0	0	0	0	0	0	0	0	0	0	0	0	0	0
7416a50a280e9aae66e06d34ae48707f	0	0	0	0	0	0	0	0	0	1328	0	0	0	0	0	0	0	2	0	0	0	0	0	0	0	0	0	0	0	0	0	0	0	0	0	0	0	0	0	0	0	0	0	0	0	0	0	0	0
ca332db91b64b014c9e7a0b2516b99af	0	0	0	0	0	0	0	0	0	0	0	0	0	0	0	0	0	0	0	0	0	0	0	0	0	0	0	0	0	0	0	0	0	0	0	0	0	0	0	0	0	0	0	0	0	0	0	0	0
fa4f8ddc5dfa97da1c754309f987ef22	0	0	0	0	0	0	0	0	0	0	0	0	0	0	0	0	0	0	0	0	0	0	0	0	0	0	0	0	0	0	0	0	0	0	0	0	0	0	0	0	0	0	0	0	0	0	0	0	0
24eef8f64c4258f732622eea02766e99	0	0	0	0	0	0	0	0	0	0	0	0	0	0	0	0	0	0	0	0	0	0	0	0	0	0	0	0	0	0	0	0	0	0	0	0	0	0	0	0	0	0	0	0	0	0	0	0	0
f8bac04de20c7fce67abd82296c3d1ae	0	0	0	0	0	0	0	0	0	0	0	0	0	0	0	0	0	0	0	0	0	0	0	0	0	0	0	0	0	0	0	0	0	0	0	0	0	0	0	0	0	0	0	0	0	0	0	0	0
2af1af436c0556711ba562614b43d69a	0	0	4	0	0	0	0	2	5	0	21	25	20	69	34	4	0	12	16	0	0	14	9	10	0	0	0	5	0	0	0	0	0	0	0	0	0	73	41	15	10	6	9	9	0	0	0	0	0
1f29f14f86f3a60f2a22aca3efcfad07	0	0	0	0	0	0	0	0	0	0	0	1317	2	0	0	0	0	0	0	0	0	0	0	0	0	0	0	0	0	0	0	0	0	0	0	0	0	0	0	0	0	0	0	0	0	0	0	0	0
57b780f0a2deed3e278d9ef9f932dec1	0	0	0	0	0	0	25	0	0	0	0	0	51	260	0	0	0	0	0	0	0	0	0	0	0	0	0	0	0	0	0	0	0	0	0	86	0	0	0	0	12	0	59	0	0	0	0	0	0
225f2fa8195f7849af7cfdc4ef65d958	178	37	196	418	249	0	11	0	0	0	0	0	0	0	0	0	4	0	3	0	0	0	0	0	0	0	0	0	0	0	0	0	0	0	0	0	0	0	0	0	0	0	0	50	0	5	0	0	0
9c52719024279001ae37943e543212ea	0	0	0	0	0	0	0	0	0	0	0	0	0	0	0	0	0	0	0	0	0	0	0	0	0	0	0	0	54	0	0	0	0	0	0	0	0	0	0	0	0	0	0	0	0	0	0	0	0
59c26f1b74a29017dbc6ac5952babf00	0	0	0	0	0	0	0	0	0	0	0	0	0	0	0	0	0	0	0	0	0	0	0	0	0	0	0	0	30	0	0	0	0	0	0	0	0	0	0	0	0	0	0	0	0	0	0	0	0
b40435e83311758f485b29c4c8b3ddce	0	0	0	0	0	0	0	0	0	0	0	0	0	0	0	0	0	0	0	0	0	0	0	0	0	70	56	25	0	0	0	0	0	0	0	0	0	0	0	0	0	0	0	0	0	0	0	0	0
1e0b262c70651ad78c4f153b86645dc1	0	0	0	0	0	0	0	0	0	0	0	0	0	0	0	0	0	0	0	0	0	0	0	0	0	0	0	0	0	0	0	0	0	0	0	0	0	0	0	0	0	0	0	0	0	0	0	0	0
67daeff889b9f40bd06a6668d3b7dc9d	14	1287	0	0	0	0	0	0	0	0	0	0	0	0	0	0	0	0	0	0	0	0	0	0	0	0	0	0	0	0	0	0	0	0	0	0	0	0	0	0	0	0	0	0	0	0	0	0	0
a9fb29ec92562e6d26b2e3d30747d664	0	0	0	0	0	0	0	0	0	0	0	0	0	0	0	0	0	0	0	0	0	0	0	0	0	0	0	0	0	0	0	0	0	0	0	0	0	0	0	0	0	0	0	0	0	0	0	0	0
32fa00bf8106733494452ab07c97fbdc	0	0	0	0	0	0	0	0	0	0	0	0	0	0	0	0	0	0	0	0	0	0	0	0	0	0	0	0	0	0	0	0	0	0	0	0	0	0	0	0	0	0	0	0	0	0	0	0	0
3ceafb3282bfe288b0c7c81b9afb88f0	0	0	0	0	0	0	0	0	0	0	6	0	0	9	0	30	0	34	5	0	0	0	0	11	0	28	0	151	19	11	0	0	0	0	0	0	0	0	0	0	0	166	0	0	0	0	0	0	0
dffbba3732b88f27cf95dbb7dafb9c93	0	0	0	0	0	0	0	0	0	0	0	0	0	0	0	0	0	0	0	0	0	0	0	0	0	0	0	0	0	0	0	0	0	0	0	0	0	0	0	0	0	0	0	0	0	0	0	0	0
32b427f71218b8767c1a133fee22b5db	0	470	0	0	11	0	0	0	0	0	0	0	22	0	0	0	0	0	0	3	0	0	0	0	0	0	0	0	0	0	0	0	0	0	0	0	0	0	0	0	0	0	0	42	0	0	0	0	0
f90ad36a351b98cb67ba91d624710c56	0	0	0	0	0	0	0	0	0	0	0	0	0	0	0	0	0	0	0	0	0	0	0	0	0	0	0	0	0	0	0	0	0	0	0	0	0	0	0	0	0	0	0	0	0	0	0	0	0
a8cc27bb12244d9e37ef4200cd8706fe	0	0	0	0	0	0	0	0	0	0	0	0	0	0	0	0	0	0	0	0	0	0	0	0	0	0	0	0	0	0	0	0	0	0	0	0	0	0	0	0	0	0	0	0	0	0	0	0	0
edf0489c485d511c44eb8fb724b9e3e1	0	0	0	0	0	0	0	0	0	0	0	0	0	0	0	0	0	0	0	0	0	0	0	0	0	0	0	0	0	0	0	0	0	0	0	0	0	0	0	0	0	0	0	0	0	0	0	0	0
a0994cef214808179704bd5d1b9ebeb2	0	0	0	0	0	0	0	0	0	0	0	0	0	0	0	5	0	6	0	0	0	0	0	0	0	0	0	0	0	0	0	0	0	0	0	0	0	0	0	0	0	0	0	0	96	0	0	237	0
a0b1878a871becc1338df13deb99d57c	0	0	0	0	0	0	0	0	0	0	0	0	0	0	0	0	0	0	0	0	0	0	0	0	0	0	0	0	0	0	0	0	0	0	0	0	0	0	0	0	0	0	0	0	0	0	0	0	0
84df0c2ebd947895c242479f7083f2d7	0	39	0	0	0	0	0	0	0	0	0	0	0	0	0	0	0	0	0	0	0	0	0	0	1079	0	0	0	0	0	0	0	0	0	0	0	0	0	0	0	0	0	0	0	0	0	0	0	0
57f3b8d6685ca0f76de2356e0f54e34a	0	0	0	0	0	38	6	107	0	22	0	0	0	56	7	0	0	0	0	0	0	0	0	0	0	0	56	3	0	7	0	0	0	0	0	0	0	0	0	0	0	0	323	0	0	0	0	0	0
9800705efda7d868055c585b80da15ed	0	0	0	0	0	0	0	0	0	0	0	0	0	71	0	0	0	0	0	0	0	0	0	0	0	0	0	0	0	0	62	0	0	0	113	18	0	0	0	0	0	0	53	0	0	0	0	0	0
13b15117d64c871c1b0780cd7b6ca62c	0	0	0	0	0	0	0	0	0	0	0	0	0	0	0	0	0	0	0	0	0	0	0	0	0	0	0	0	0	0	0	0	0	0	0	0	0	0	0	0	0	0	0	0	0	0	0	0	0
8119c186b48b457510a8caed8035d747	0	0	0	0	0	0	0	0	0	0	0	0	0	0	0	0	0	0	0	0	0	0	0	0	0	0	0	0	0	0	0	0	0	0	0	0	0	0	0	0	0	0	0	0	0	0	0	0	0
75942ddbd31b9d045ebb6a30779461d3	0	0	0	0	0	0	0	0	0	0	0	0	0	0	0	0	0	0	65	0	0	0	0	0	0	0	0	0	0	0	0	0	0	0	0	0	0	0	0	0	0	10	0	0	0	0	0	0	0
5ce198a6f544a13d91531c631871c5be	0	0	0	0	0	0	0	0	0	0	0	0	0	0	0	0	0	0	0	0	0	0	0	0	0	0	0	0	0	0	176	176	35	0	0	0	0	0	0	0	0	0	0	0	0	0	0	0	0
ac496f47d9560a983ad3cb498997dddf	0	0	0	0	0	0	0	0	0	0	0	0	0	0	0	0	0	0	0	0	0	0	0	0	0	0	0	0	0	32	0	0	0	0	0	0	0	0	0	0	11	0	0	0	0	0	0	0	0
215228684524c91bc1f0487104dce999	0	0	0	0	0	0	0	0	0	0	0	0	0	0	0	0	0	0	0	0	0	0	0	0	0	0	0	0	0	0	0	0	0	0	0	0	0	0	0	0	0	0	0	0	0	0	0	0	0
25c2053b82736bf6d5e5070fb3dd19c7	0	0	0	0	0	0	0	0	0	0	0	0	0	0	0	0	0	0	0	0	0	0	0	0	0	0	0	0	0	0	37	0	0	0	0	0	0	0	59	0	0	0	0	0	0	0	0	0	0
4bf401b6fa5ab559664ad323dcb522e9	0	0	0	0	0	0	0	0	0	0	0	0	0	0	0	0	0	0	0	0	0	0	0	0	0	0	0	0	0	0	0	0	0	0	0	0	0	0	0	0	0	0	0	0	0	0	0	0	358
189bcb25471b09fcd6ae380e23dd04ca	0	0	0	0	0	0	0	0	0	0	0	0	0	0	0	0	0	0	0	0	0	0	0	0	0	0	0	0	0	0	0	0	0	0	0	0	0	0	0	0	0	0	0	0	0	0	0	0	0
0fe672eceaca4ab22c9bf7dd5235f06e	0	0	0	0	0	0	0	0	0	0	0	0	0	0	0	0	0	0	0	0	0	0	0	0	0	0	0	0	0	0	0	0	0	0	0	0	0	0	1094	0	0	0	0	0	0	0	0	0	0
85cf99c45240b03d117bb302f7018e7d	0	0	0	0	0	0	0	0	6	0	0	0	0	0	0	0	0	0	0	0	0	0	0	0	0	37	0	0	0	0	0	0	0	0	0	0	0	0	0	0	0	0	0	0	0	0	0	0	0
7236fea3ee5ad2b47939318e9b3e1cfe	143	0	0	226	0	0	0	0	0	0	0	35	0	0	0	0	0	0	0	0	0	0	0	0	0	0	0	0	0	0	307	0	11	0	108	0	0	0	0	0	0	0	0	0	0	0	0	0	0
84e7b0e1f4e2fea251f638bd37d81b10	0	0	0	0	0	0	0	0	0	0	0	0	0	0	0	0	0	0	0	0	0	0	0	0	0	0	0	0	0	0	0	0	0	0	0	0	0	0	0	0	0	0	0	0	0	0	0	0	0
30fc2357cf3f5014d93071627ddfaf1f	0	0	0	0	0	0	0	0	0	0	0	0	0	0	0	0	0	0	0	0	0	0	0	0	0	0	0	0	0	0	0	0	0	0	0	0	0	0	0	0	0	0	0	0	29	0	0	0	0
610fd566d355978536002154b96c0d8d	0	0	0	0	0	0	0	0	0	0	0	0	0	0	0	0	0	0	0	0	0	0	0	0	0	936	0	0	315	0	0	0	0	0	0	0	0	0	0	0	0	0	0	0	0	0	0	0	0
09f5e5d8056fdcc85e6a081c412ffaf8	0	0	0	0	0	0	0	0	0	0	0	0	0	0	0	0	0	0	0	0	0	0	0	0	0	0	0	0	0	0	0	0	0	0	0	0	0	0	0	0	41	0	0	0	0	0	0	0	0
2496146be942f9f94ab6aa3029ad45e7	0	0	0	0	0	0	0	0	0	0	608	0	0	0	0	0	0	0	0	0	0	0	0	0	0	0	0	0	0	0	0	0	0	0	0	335	71	58	14	55	9	0	76	0	0	23	0	0	0
339885a236286186eac18e4059d1140a	0	0	0	0	0	0	0	0	0	0	0	0	0	0	0	0	0	0	0	0	0	0	0	0	0	0	0	0	0	0	0	0	0	0	0	0	0	0	0	0	0	0	0	0	0	0	0	0	0
a9557cce713e2beabf39cc04f96da6d6	0	0	0	0	0	0	0	0	0	131	0	0	0	0	0	0	0	0	0	0	0	0	0	0	0	0	0	0	0	0	0	0	0	0	0	0	0	0	0	0	0	0	0	0	0	0	0	0	0
0cc7b4fe91dcc17dfdf481ab7c38fbdf	0	0	0	0	0	0	0	0	0	0	0	0	0	0	0	0	0	0	0	0	0	0	0	0	0	0	0	0	0	0	0	0	0	0	0	0	0	0	0	0	0	0	0	0	0	0	0	0	0
4c8804ab0b908e0f56422b94f540930e	0	0	0	0	0	0	0	0	15	0	0	0	0	0	128	0	0	0	0	0	0	0	0	0	0	0	0	0	0	0	0	0	0	0	0	0	0	221	0	0	0	0	0	0	0	0	0	0	0
32e7832df9c1ba392df2a0bfe77ddec4	0	0	0	0	0	0	15	0	0	0	165	68	123	151	36	0	0	0	0	137	0	0	0	17	0	0	0	0	0	0	0	0	0	0	0	0	0	0	0	0	19	43	0	42	0	0	0	0	0
3117663eea7a58dc0ff3303d633869ee	0	0	0	0	0	0	0	0	0	0	0	0	0	0	0	0	0	0	0	0	0	0	0	0	0	0	0	0	0	37	0	0	0	0	0	0	0	0	0	0	0	0	0	0	0	0	0	0	0
1e55d352a2256e1cdfbfc6f708491b0b	0	0	0	0	0	0	0	0	0	0	0	0	0	0	0	0	0	0	0	0	0	0	0	0	0	0	0	0	0	0	0	0	0	0	0	0	0	0	0	0	0	0	0	0	0	0	0	0	0
e5fd00a8bf399d6d0dad1aef2df6b079	0	0	0	0	0	0	0	0	0	0	0	0	0	0	0	0	0	0	0	0	0	0	0	0	0	0	0	0	0	44	0	0	0	0	0	0	0	0	0	0	0	0	0	0	0	10	0	0	0
934070d3aeb70e163b5e4e60d7576868	0	0	0	0	0	0	0	0	0	0	0	0	0	0	0	0	0	0	0	0	0	0	0	0	0	0	0	0	0	0	0	0	0	108	0	0	0	0	0	0	0	0	0	0	0	0	0	0	0
57a297ad9c0716f04d7597712201255c	0	0	0	0	0	0	0	0	0	0	0	0	0	0	0	0	0	0	0	0	0	0	0	0	0	0	0	0	0	0	0	0	0	0	0	0	0	0	0	0	0	0	0	0	0	0	327	903	0
51cbc9696866f7c00a4cb11cdc52eb89	0	0	0	0	0	0	0	0	0	0	0	28	0	0	0	0	0	0	0	0	16	25	0	0	14	0	0	4	0	14	0	0	0	0	0	0	0	0	0	3	0	0	0	0	0	0	0	0	0
0c7eadc6e016a6598b723d78cee3d590	0	0	0	0	0	0	0	0	0	0	0	0	0	0	0	0	0	0	0	0	0	0	0	0	0	0	0	0	0	0	0	0	0	0	0	0	0	0	0	0	0	0	0	0	0	0	0	0	0
69c63f122655a409c714b553de310725	0	0	0	0	0	0	6	0	0	0	0	0	24	12	10	34	21	124	29	11	0	0	0	0	0	0	0	0	0	0	17	0	0	0	0	0	0	0	0	0	0	0	0	0	0	0	0	0	0
8ec0d9c7827f3b74f445be83d770ea23	0	0	0	0	0	0	0	0	0	0	0	0	0	0	0	0	0	0	8	0	0	0	0	0	0	0	0	0	0	0	0	0	0	0	0	0	0	0	0	0	0	0	0	0	0	0	81	0	0
715a5d3872fd3c05667063cb35a8ab88	0	0	0	0	0	0	0	0	0	0	0	0	0	0	0	0	0	0	0	0	0	0	0	0	0	0	0	0	0	0	0	0	0	0	0	0	0	0	0	0	0	0	0	0	0	0	0	0	0
ab99db73bcffa6c8c0bc7aade29e26c6	0	0	0	0	0	0	0	0	0	0	0	0	0	0	0	0	0	0	0	0	0	0	0	0	0	0	0	0	0	0	0	0	0	0	0	0	0	0	0	0	0	0	0	0	0	0	0	0	0
364d1be11c7a6bbe2802503da349474d	0	0	0	0	0	0	0	0	0	0	0	0	0	0	0	0	0	0	0	0	0	0	0	0	0	0	0	0	0	0	0	0	0	0	0	0	0	0	0	0	0	0	0	0	0	0	0	0	352
b94b5346fefb1579e40c4124b630d772	0	0	0	0	0	0	0	0	0	1144	0	0	0	0	0	0	0	0	0	0	0	0	0	0	0	0	0	0	0	0	0	0	0	0	0	4	0	0	0	0	0	0	71	0	0	0	0	0	0
acb3f01765136d6a59cea6ee829b84f5	0	0	0	0	0	0	0	0	0	0	0	0	1004	162	52	0	0	0	0	0	0	0	0	0	0	0	0	0	0	0	0	0	0	0	0	0	0	0	0	0	0	0	0	0	0	0	0	0	0
c4f85c1c4da9383314dade05e57233f4	0	0	0	0	0	0	0	0	0	0	0	0	0	0	0	0	0	0	0	0	0	0	0	0	0	0	0	0	0	0	0	0	0	0	0	0	0	0	0	0	0	0	0	0	0	0	0	0	0
caa87147e44034b05364d29010622d3b	0	0	0	0	0	0	0	0	0	0	0	0	0	0	0	0	0	0	0	0	0	0	0	0	0	0	0	0	0	0	0	0	0	0	0	0	0	0	0	0	0	0	0	0	0	0	0	0	0
e4f39d4578db61c11c5130322273f18b	0	0	0	0	0	0	0	0	0	0	0	0	0	0	0	0	0	0	0	0	0	0	0	7	0	0	0	0	68	10	0	0	0	0	0	0	0	0	0	0	0	8	0	15	0	0	0	0	0
1192398e4439ecad477a7b41f3d99fd1	0	0	0	0	0	0	0	0	0	0	0	0	0	0	0	0	0	0	0	0	0	0	0	0	0	0	0	0	0	0	0	0	0	0	0	0	0	0	0	0	0	0	0	0	0	0	0	0	0
fbc8206891eab18aeefe4e2d26cb6f6d	0	0	0	0	0	0	0	0	0	0	0	0	0	0	0	0	0	0	0	0	0	0	0	0	0	612	5	20	51	521	0	0	0	0	0	0	0	0	0	0	0	0	0	0	0	0	0	0	0
6bafb90748d5b90f450d408f022b4c3a	0	0	0	0	0	0	0	0	0	0	0	0	0	0	0	0	0	0	0	0	0	0	0	0	0	0	0	0	0	0	0	0	0	0	0	0	0	0	0	0	0	0	0	0	0	0	0	0	0
a17eeff46a0a26422c503deaf6406a39	0	0	0	0	0	0	0	0	0	0	0	0	0	0	0	0	0	0	0	0	0	0	0	0	0	0	0	0	0	0	0	0	0	0	0	0	0	0	0	0	0	0	0	0	0	0	0	0	0
a93a7243e532e533ce649ccd38a7220a	0	0	0	0	0	0	0	0	0	0	0	0	0	0	0	0	0	0	0	0	0	0	0	0	0	0	0	0	0	0	0	0	0	0	0	0	0	0	0	0	0	0	0	0	0	0	0	0	0
86855cd86ab618f96b3d594d122be874	3	0	0	0	0	0	0	0	0	0	0	0	0	0	0	0	0	0	0	0	0	0	0	0	8	0	0	0	0	0	0	0	0	0	0	0	0	0	0	0	0	0	0	0	0	0	0	0	0
40a10caaba63421cbe95c7bdb5d07ff1	0	0	0	0	0	0	0	0	0	0	0	0	0	0	0	0	0	0	0	0	0	0	0	0	0	0	0	0	0	0	0	0	0	0	0	0	0	0	0	0	0	0	0	0	0	0	0	0	0
a026a86414f175dde29600e6dd34e4e5	0	0	0	0	0	1188	15	0	0	0	0	0	0	0	0	0	0	0	0	0	0	0	0	0	0	0	0	0	0	0	0	0	0	0	0	0	0	0	0	0	0	0	0	0	0	0	0	0	0
e243af1f5e3b486c6efc29c271b7af9c	0	0	0	0	0	0	0	0	0	0	0	0	0	0	0	0	0	0	0	0	0	0	0	0	0	0	0	0	0	0	62	0	65	0	330	0	0	0	0	0	0	0	140	0	0	0	0	0	0
c0c3696c51cf20ca4d5e69c4137361eb	0	0	0	0	0	0	0	0	0	0	0	0	0	0	0	0	0	0	0	0	0	0	0	0	0	0	0	0	0	0	0	0	0	0	0	0	0	0	0	0	0	0	0	0	0	0	0	0	0
23e937e9f5ff731c47f347d71cf73684	0	0	0	0	0	0	0	0	0	0	0	0	0	0	0	0	0	0	0	0	0	0	0	0	0	0	0	0	0	0	0	0	0	0	0	0	0	0	0	0	0	0	0	0	0	0	0	0	0
8d21c820e876966e8ecda7aef5152b1f	0	0	0	0	0	0	0	0	0	0	0	0	0	0	0	0	0	0	0	0	0	0	0	0	0	0	86	95	0	0	0	0	0	0	0	0	0	0	0	0	0	0	0	0	0	0	0	0	0
8e59fbcabe21e341883c29862a58b22f	0	0	0	28	0	0	0	0	0	0	0	0	0	0	0	0	0	0	0	0	0	0	0	0	0	855	0	0	235	68	0	0	0	0	0	0	0	0	0	0	0	0	0	0	0	0	0	0	0
8901a888ba18b34f7f909a3df5a73689	7	17	0	0	11	0	0	0	0	0	0	0	0	0	0	0	0	0	0	63	0	133	14	12	17	36	0	110	12	0	0	0	0	0	0	0	0	0	0	0	0	0	0	0	0	0	0	0	0
a1f0111becf7cd82477303e0e5f74eeb	0	0	0	0	0	0	0	0	0	0	0	0	0	0	0	0	0	0	0	0	0	0	0	0	0	0	0	0	0	0	0	0	4	0	0	0	0	0	0	0	0	0	0	0	0	0	0	0	0
a6e7debce71bb2f8b5295d40012a5177	0	0	0	0	0	0	0	0	0	0	0	0	0	0	0	0	0	0	0	0	0	0	0	0	0	0	0	0	0	0	0	0	0	0	0	0	0	0	0	0	0	0	0	0	0	0	0	0	0
ea5cb149023a50bc361f1b2ad2c54c96	0	0	0	0	0	0	0	0	0	0	0	0	0	0	0	0	0	0	0	0	0	0	0	0	0	1023	0	0	124	0	0	0	0	0	0	0	0	0	0	0	0	0	0	0	0	5	0	0	0
e1a3fd76fe6f66757383fc542041cf5d	0	0	0	0	0	0	0	0	0	0	0	0	0	0	0	0	0	0	0	0	0	0	0	0	0	0	0	0	0	0	0	0	0	0	0	0	0	0	0	0	0	0	0	0	0	0	0	0	0
4a6f9411fde553b959c13db15cbc17bf	0	0	0	0	0	0	0	0	0	0	0	0	0	0	0	0	0	0	6	0	0	0	0	0	0	0	0	0	0	0	0	0	0	0	0	0	0	0	0	0	0	0	0	0	0	0	0	0	0
22b60bbb995bbd1dce2a2e50b0b5bf9e	0	0	0	0	0	0	0	0	0	0	0	0	0	0	0	13	0	0	0	0	0	0	0	0	0	0	0	0	0	0	0	0	0	0	0	0	0	0	0	0	0	0	0	0	0	0	0	0	0
4aa7f88a166ac98f3a20d2a0c482c2a0	0	0	0	0	0	0	0	0	0	0	0	0	0	0	0	0	0	0	0	0	53	0	0	0	0	0	0	0	0	0	0	0	0	0	0	0	0	0	0	0	0	0	0	0	0	0	0	0	91
487cd89e0714cc50956b7a5ce0c6af96	0	0	0	0	0	0	0	0	0	0	0	0	0	0	0	0	0	0	0	0	0	0	0	0	0	0	0	0	0	0	0	0	0	0	0	0	0	0	0	0	0	0	0	0	0	0	0	0	0
01f9c5ce40154315f9e1395da09aa9e0	0	0	0	0	0	0	0	0	0	0	0	0	0	0	0	0	0	0	0	0	0	0	0	0	0	0	0	0	0	0	0	0	0	0	0	0	0	0	0	0	0	0	0	0	0	0	0	0	0
37185b4614a72382d1fa05584139a6e5	0	0	0	0	0	0	0	0	0	0	0	0	0	0	0	0	0	0	0	0	0	0	0	0	0	0	0	0	0	0	578	0	227	0	131	0	0	0	0	0	0	0	0	0	0	0	0	0	0
54d6f56be556dd7f5335c64b844d06e5	0	0	0	0	0	0	0	0	0	0	0	0	0	0	0	0	0	0	0	0	0	0	0	0	0	0	0	0	0	0	0	0	0	0	0	0	0	0	0	0	0	0	0	0	0	0	0	0	0
8569d5c2fdd41f0fc4f8dcabdedde5ad	0	0	0	0	0	0	0	0	0	0	0	0	0	0	0	0	0	0	0	0	0	0	0	0	0	0	0	0	0	0	0	0	0	0	0	0	0	0	0	0	0	0	0	0	0	0	0	0	0
96c28bb39e73d5cc1ecb140e2adfd5e2	41	0	213	365	124	0	0	0	0	0	0	0	0	0	0	0	16	0	0	0	0	0	0	0	0	0	0	0	7	0	0	0	0	0	0	0	0	0	0	0	0	0	0	15	0	0	0	0	0
892ee5a6e1a3120e979266ad20f41af9	0	0	0	0	0	0	0	0	0	0	0	0	0	0	0	0	0	0	0	0	0	0	0	0	0	0	0	0	0	0	0	0	0	0	0	0	0	0	0	0	0	0	0	0	0	0	0	0	0
aa51e627086c032b10604f09cb84e797	0	0	0	0	0	0	0	0	0	0	0	0	0	0	0	0	0	0	0	0	0	0	0	0	0	0	0	0	0	0	0	0	0	0	0	0	0	0	0	0	0	0	0	0	0	0	0	0	0
d74d3045c92ae12752b6c01a584b4bc5	24	117	24	0	23	0	39	0	0	0	0	6	0	0	0	0	0	0	111	0	0	0	0	0	65	0	85	0	0	0	0	0	0	0	0	0	0	0	0	0	0	0	0	112	0	0	0	0	0
4bb71805a61b95eadc2d31344077d648	0	0	0	0	0	0	0	0	0	0	0	0	0	0	0	0	0	0	0	0	0	0	0	0	0	0	0	0	0	0	0	0	0	0	0	0	0	0	0	0	0	0	0	0	0	0	0	0	0
d56114165b7d419d3b90df3a7b842797	0	0	0	0	0	0	0	0	0	0	0	0	0	0	0	0	0	0	0	0	0	0	0	0	0	0	0	0	0	0	0	0	0	0	0	0	0	0	0	0	0	0	0	0	0	0	0	0	0
821ab82d4826a2201e21aa7664893fe6	0	0	0	0	0	0	0	0	0	0	0	0	0	0	0	0	0	0	0	0	0	0	0	0	0	0	0	0	0	0	0	0	0	0	0	0	0	0	0	0	0	0	0	0	0	0	0	0	0
5779ad37f021aeeb79e0b4565e293a16	0	0	0	0	0	0	0	0	0	0	0	0	0	0	0	0	0	14	0	0	0	0	0	0	0	0	0	0	0	0	0	0	0	0	0	0	0	0	0	0	0	0	0	0	0	0	0	0	355
0f395d20c279cc517926f6014fe5bbc5	0	0	0	0	0	0	0	0	0	0	0	0	0	0	0	0	0	0	0	0	0	0	0	0	0	0	0	0	0	0	0	0	0	0	0	0	0	0	0	0	0	0	0	0	0	0	0	0	0
d7cff82773867ab793117e7e8b99da11	0	0	0	0	0	0	0	0	0	0	0	0	0	0	0	0	0	0	0	0	0	0	0	0	0	0	0	0	0	0	0	0	0	0	0	0	0	0	0	0	0	0	0	0	0	0	0	0	0
9c7abfb479eb524477a98c692f529dc8	0	0	0	0	0	0	0	0	0	0	0	0	0	0	0	0	0	0	0	0	0	0	0	0	0	0	0	0	0	0	0	0	0	0	0	0	0	0	0	0	0	0	0	0	0	0	0	0	0
a673cdda3fa97f84a9c780232ef30352	0	0	0	0	0	4	8	13	5	2	0	0	0	0	0	0	0	0	0	0	0	0	0	0	0	0	0	0	0	0	0	0	0	0	0	0	0	0	0	0	0	0	0	0	0	0	0	0	0
de10837cb37411eeae9d179b48369760	0	0	0	0	0	0	0	0	0	0	0	0	0	0	0	0	0	0	0	0	0	0	0	0	0	0	0	0	0	0	0	0	0	0	0	0	0	0	0	0	0	13	886	270	0	0	0	0	0
3d57528cbb42b3e830e4eb30bf7adbc1	0	0	0	0	0	0	0	0	0	0	0	0	0	0	0	0	0	0	0	0	0	0	0	0	0	0	0	0	0	0	0	0	0	0	0	0	0	0	0	0	0	0	0	0	0	0	0	0	0
ab5edab013a3aba2f5e77f1213bca006	0	0	0	0	0	0	0	0	0	1048	11	0	0	0	0	0	0	0	0	0	0	0	0	0	0	0	0	0	0	0	0	0	0	0	0	21	0	0	0	0	26	0	61	0	0	0	0	0	0
242ce756a03a0ea57a3dec4bc440a1bb	0	0	0	0	0	0	0	0	0	0	0	0	0	0	0	0	0	0	0	0	0	0	0	0	0	0	0	0	0	0	0	0	0	0	0	0	0	0	0	0	0	0	0	0	0	0	0	0	0
52c5af2a071f0a6081e457be45a5a877	0	0	0	0	0	0	0	0	0	0	0	0	0	0	0	0	0	0	0	0	0	0	0	0	0	0	0	6	0	0	0	0	0	0	0	0	0	0	0	0	0	0	0	0	0	0	0	0	0
4774ca8f8e5c15b43d8fc00e304ac5b6	0	0	0	0	0	0	0	0	0	0	0	0	0	0	0	0	0	0	0	0	0	0	0	0	0	0	0	0	0	0	0	0	0	0	0	0	0	0	0	0	0	0	0	0	0	0	0	0	0
9983e55793993437b55cab322d63447b	0	0	0	0	0	8	0	0	0	0	0	0	0	0	0	0	7	0	0	0	0	0	0	3	0	0	6	0	0	0	0	0	0	0	0	0	0	0	0	0	0	0	0	0	11	0	0	47	40
c88a0ff022d8185b275137e0460b3a44	0	0	0	0	0	0	0	0	0	0	0	0	0	0	0	0	0	0	0	0	0	0	0	0	0	0	0	0	0	0	0	0	0	0	0	0	0	0	0	0	0	0	0	0	0	0	0	0	0
928b0177867928950ca5bd208168213a	0	0	0	0	0	0	0	0	0	0	0	0	0	0	0	0	0	0	0	7	0	0	0	0	0	7	0	0	8	2	0	0	0	0	0	0	0	0	0	0	0	0	0	0	0	0	0	0	0
d2231e0b94656ff97cb1cedb73a98732	0	0	0	0	0	0	0	0	0	0	0	0	0	0	0	0	0	0	0	0	0	0	0	0	0	0	0	0	0	0	0	0	0	0	0	0	0	0	0	0	0	0	0	0	0	0	0	0	0
284ca88a00249a21b1e4a893669d0639	0	0	0	0	0	0	0	0	0	0	0	0	0	0	0	0	0	0	0	0	0	0	0	0	0	0	0	0	0	0	0	0	0	0	0	0	0	0	0	0	0	0	0	0	0	0	0	0	0
4398f2755389464ad534cb6d32d17999	0	0	0	0	0	45	33	33	0	0	0	0	0	0	0	0	0	0	0	0	0	0	0	0	0	0	0	0	0	0	0	0	0	0	0	0	0	0	0	0	0	0	0	0	0	0	0	0	0
bcd2cf8e097098ba4506bcc89e1c5e7a	0	0	0	0	0	0	0	0	17	0	0	0	0	5	0	0	0	0	0	0	0	0	0	0	0	0	0	0	0	0	0	0	0	0	6	0	0	0	0	0	26	0	18	26	0	67	0	0	0
1a9ca765df062ceeffbfdf0f1949c048	0	0	0	90	8	0	0	0	0	0	0	16	13	7	7	0	0	19	0	0	0	0	0	0	0	0	0	0	0	0	0	0	0	0	0	0	0	0	10	0	0	0	41	0	0	0	0	0	0
6d4350d334bd799484dc2a58163e3109	0	0	0	0	0	0	0	0	0	0	0	0	0	0	0	0	0	0	0	0	0	0	0	0	0	0	0	0	0	0	0	0	0	0	0	0	0	0	0	0	0	0	0	0	0	0	0	0	0
3c64c570a53a436ca0372c6d637cc52f	53	26	0	0	0	4	2	0	0	4	16	20	0	704	46	0	0	0	0	0	0	0	6	0	0	0	0	0	0	0	0	0	0	0	0	0	0	0	0	0	0	0	0	0	0	0	0	0	0
66070ab43bfb09e195a7dd76b3d52d07	0	0	0	0	0	0	0	0	0	0	0	0	0	0	0	0	0	0	0	0	0	0	0	0	0	0	0	0	0	0	0	0	0	0	0	0	0	0	0	0	0	0	0	0	0	0	0	0	0
955989d4925a970c2ff1df3ad0d9c7e0	0	0	0	0	0	0	0	0	0	0	0	0	0	0	0	0	0	0	0	0	0	0	1070	0	0	0	0	6	0	0	6	0	0	0	0	0	0	0	0	0	0	0	0	0	0	0	0	0	0
d91b56c8b19c9c41fa34c7b1c00b7f14	0	0	0	0	0	0	0	0	0	0	0	0	0	0	0	0	0	0	0	0	0	0	0	0	0	0	0	0	0	0	0	0	0	0	0	0	0	0	0	0	0	0	0	0	0	0	0	0	312
66b3065df959bcb02d949f2012c30052	0	0	0	0	0	0	0	0	0	0	0	0	0	0	0	0	0	0	0	0	0	0	0	0	0	0	0	0	0	0	0	0	0	0	0	0	0	0	0	0	0	0	0	0	0	0	0	0	0
1a0fae576c410d17c9c6e920b3709540	0	0	0	0	0	0	0	0	0	0	0	0	0	0	0	0	0	0	0	0	0	0	0	0	0	0	0	0	0	0	0	0	0	0	0	0	0	0	0	0	0	0	0	0	0	0	0	0	0
1bc85991ec78f993721d2535b0bc8215	0	0	0	0	0	0	0	0	0	0	45	0	0	0	0	10	0	6	0	27	6	0	63	4	0	0	0	0	0	0	0	0	0	0	0	0	0	0	0	0	0	24	0	57	0	0	0	0	0
c40287beea44e9c82674ef84d5495e35	0	0	0	6	0	0	0	0	0	0	0	0	0	0	0	0	0	0	0	0	0	0	0	0	0	0	0	0	0	0	0	0	0	0	0	0	0	0	0	0	0	0	0	0	0	0	0	0	0
6e5ff171744be69c0236a2a75d0de4a6	0	0	0	0	0	0	0	0	0	0	0	0	0	0	0	0	0	0	0	0	0	0	0	0	0	0	0	0	0	0	0	0	0	0	0	0	0	0	0	0	0	0	0	0	0	0	0	0	0
833b54a66fee510d57f95fce56ed6a73	0	25	115	79	0	0	0	0	0	0	0	0	0	0	0	0	0	0	0	0	0	0	0	0	0	0	0	0	0	0	239	0	0	0	16	0	0	0	0	0	0	0	0	0	0	0	0	0	0
bf7a07bb8ac444484ccf4a5c06061787	0	0	0	0	0	0	0	0	0	0	0	0	0	0	0	0	0	0	0	0	0	8	0	0	0	0	0	0	0	0	0	0	0	0	0	0	0	0	0	0	0	0	0	0	0	0	0	0	0
1d6f801b87668d11e323c3c22a5fde2e	0	0	0	0	0	0	0	0	0	0	0	0	0	0	0	0	0	0	21	0	24	0	24	130	28	31	30	233	13	0	0	0	0	0	0	0	0	0	0	0	0	0	0	0	0	0	0	0	0
9774a9aa6930a20731bf78d7c0af386f	0	0	0	0	0	0	0	0	0	0	0	0	0	0	0	0	0	0	0	0	0	0	0	0	0	0	0	0	0	0	0	0	0	0	0	0	0	0	0	0	0	0	0	0	0	0	0	0	0
c6190c818de0b5b70e36a2514b42def4	0	0	54	0	0	0	0	0	0	0	0	0	0	0	0	0	0	0	0	0	0	0	0	0	0	0	0	0	0	0	180	0	7	0	27	0	0	0	0	0	0	0	0	0	0	0	0	0	0
bb8d1559f7243f5e022a9e434eaa14d2	0	0	0	0	0	0	0	0	0	0	0	0	0	0	0	0	0	0	0	0	0	0	0	0	0	0	0	0	0	0	0	0	0	0	0	0	0	0	0	0	0	0	0	0	0	0	0	0	0
3b763672fbcbef48f29842646f3bc3d9	0	0	0	0	0	0	0	0	0	0	418	0	0	0	0	0	45	0	602	61	0	0	0	0	0	0	0	0	0	0	0	0	0	0	0	0	0	0	0	0	0	0	0	0	0	0	0	0	0
787007973858e1d9f5644d9f33b4cb96	0	0	0	0	0	0	0	0	0	0	0	0	0	0	0	0	0	0	0	0	0	0	0	0	0	0	0	0	0	0	0	0	0	15	0	0	0	0	0	0	0	0	0	0	0	0	0	0	0
194421ab14f1a44ddcc915e2420a36a1	0	0	0	0	0	0	0	0	0	0	0	0	0	0	0	0	0	0	0	0	0	0	0	0	0	0	0	0	0	0	0	0	0	0	0	0	0	0	0	0	0	0	0	0	0	0	0	0	0
b4c07c95c01c9edd6309e8a1e30a79f5	0	0	0	0	0	0	0	0	0	0	0	104	916	0	0	0	0	0	0	0	0	0	0	0	0	0	0	0	0	0	0	0	0	0	0	0	0	0	0	0	0	0	0	0	0	0	0	0	0
18779ae531c7ab37b32f6a92cd8a09bd	0	0	0	0	0	0	0	0	0	0	0	0	0	0	0	0	0	0	0	0	0	0	0	0	0	4	0	0	17	0	0	0	0	0	0	0	0	0	0	0	0	0	0	0	0	0	0	0	0
e4b8a578280197634a16d894fdbeb104	0	0	0	0	0	0	0	0	0	0	0	1115	6	0	0	0	0	0	0	0	0	0	0	0	0	0	0	0	0	0	0	0	0	0	0	0	0	0	0	0	0	0	0	0	0	0	0	0	0
071d3df185648d668b462f010f54b7b2	0	0	0	0	0	0	0	0	0	0	0	0	0	0	0	0	0	0	90	0	0	0	0	0	0	0	0	0	0	0	0	0	0	0	0	0	0	0	0	0	0	0	0	0	0	0	0	0	0
5d087a3b8743ab8ee955e9ec12da26fa	0	0	0	0	0	0	0	0	0	0	0	0	0	0	0	56	0	17	20	19	4	0	0	0	0	0	3	26	4	0	0	0	0	0	0	0	0	9	0	0	22	36	12	99	0	12	0	0	0
03f85b5672fc289588b585be9a139a30	8	0	5	0	0	0	0	0	0	0	0	0	0	0	0	0	0	17	0	27	0	0	0	0	0	0	0	0	0	0	0	0	0	0	0	0	0	0	0	0	0	0	0	0	0	0	0	0	0
ed6961088af201fcfe88c822b28300ed	0	0	0	0	0	0	0	0	0	0	0	0	0	0	0	0	0	0	0	0	0	0	0	0	0	0	0	0	0	0	0	0	0	0	0	0	0	0	0	0	0	0	0	0	0	0	0	0	0
372b5fdcff6eedc0a2492252da248501	0	0	0	0	0	0	0	0	0	0	0	0	0	0	0	0	0	0	0	0	0	0	0	0	0	0	0	0	0	0	0	0	0	0	0	0	0	0	0	0	0	0	0	0	0	0	0	0	0
9266a42c7bd84dd936066a9662898491	0	0	0	0	0	0	0	0	0	0	0	0	0	0	0	0	0	0	0	0	0	0	0	0	0	0	0	0	0	0	0	0	0	0	0	0	0	0	0	0	0	0	0	0	0	0	0	0	0
4d3669be1d7b5495e96201dc2c1e4943	0	0	0	0	0	0	0	0	0	0	0	0	0	0	0	0	0	0	0	0	0	0	0	0	0	0	0	0	0	0	0	0	0	0	0	0	0	0	0	0	0	0	0	0	0	0	0	0	0
3e9b4cbd4d990f254e02df698195f9f8	0	0	0	0	0	0	0	0	0	0	0	0	0	0	0	0	0	0	0	0	0	0	0	0	0	0	0	0	0	0	0	0	0	0	0	0	0	0	0	0	0	0	0	0	0	0	0	0	0
07bc827dba62d51ae2fcf4922ffac165	0	0	0	0	0	0	0	0	0	0	0	0	0	0	0	0	0	0	0	0	0	0	0	0	0	0	0	0	0	0	0	0	0	0	0	0	0	0	0	0	0	0	0	0	0	0	0	0	0
51c2a891456945c973f83c935129c048	0	0	0	0	0	0	0	0	0	0	0	0	0	0	0	0	0	0	0	0	0	0	0	0	0	0	0	0	0	0	0	0	0	0	0	0	0	0	0	0	0	0	0	0	0	0	0	0	0
d8b5a1f37a10f0c3402023b0f833ae56	0	0	0	0	0	0	0	0	0	0	0	0	0	0	0	0	0	0	0	0	0	0	0	0	0	0	0	0	0	0	0	0	0	0	0	0	0	0	0	0	0	0	0	0	0	0	0	0	0
448f00f79b1d5fa9b00de4b4a45fd601	0	0	0	0	0	0	0	0	0	0	0	0	0	0	0	0	0	0	0	0	0	0	0	0	0	0	0	0	0	0	0	0	0	0	0	78	0	0	0	198	0	0	0	0	0	0	0	0	0
cbd1004921f151f62249faafd6f617e8	0	0	0	0	0	0	0	0	0	0	0	0	0	0	0	0	0	0	0	0	0	0	0	0	0	0	0	0	0	0	0	0	0	0	0	0	0	0	0	0	0	0	0	0	0	0	0	0	0
6441dbea9444aa33117f5ac6cee8a9bd	0	0	0	0	0	0	0	0	0	0	0	0	0	0	0	0	0	0	0	0	0	0	0	0	0	0	0	0	0	0	0	0	0	0	0	0	0	0	0	0	0	0	0	0	0	0	0	0	0
f4cdb244e1e561abe8279a8cc6836a2e	0	0	0	0	0	0	0	0	0	0	0	0	0	0	0	0	0	0	0	0	0	0	0	0	0	0	0	0	0	0	0	0	0	0	0	0	0	0	0	0	0	0	0	0	0	0	0	0	0
5834396752b518430b64aaed9a4b47ca	0	0	0	0	0	0	0	0	0	0	0	0	0	0	0	0	0	0	0	0	0	0	0	0	0	0	0	0	0	0	0	0	0	0	0	0	0	0	0	0	0	0	0	0	0	0	0	0	0
43b57b3d6f36a9279d6b352f7f6f9edf	0	0	0	0	0	0	0	0	0	0	0	0	0	0	0	0	0	0	0	0	0	0	0	0	0	0	0	0	0	0	0	0	0	0	0	0	0	0	0	0	0	0	0	0	0	0	0	0	0
61867e59aac232c8efcc136390c9d220	0	0	0	0	0	0	0	0	0	0	0	0	0	0	0	0	0	0	0	0	0	0	0	0	0	0	0	0	0	0	0	0	0	0	0	0	0	0	0	0	0	0	0	0	0	0	0	0	0
2a5d8b3e717c2e87cfbaa8d29bd7c294	71	148	0	0	0	0	0	0	0	0	0	0	0	0	0	0	0	0	0	0	0	0	0	0	0	0	0	0	0	0	0	0	9	0	0	0	0	0	0	0	0	0	0	0	0	0	0	0	121
c9cd9f08112e194a7ed34548158e080d	0	19	0	0	0	0	0	17	0	68	0	0	0	0	0	0	0	0	0	0	5	0	28	24	0	0	54	27	0	81	4	0	0	0	0	0	10	0	0	0	0	71	0	46	0	0	0	0	0
612fe6a018957f725ddf855bc32a026c	0	0	0	70	0	0	0	0	0	0	0	0	0	0	0	0	0	0	0	0	0	0	0	0	0	0	0	0	0	0	0	0	0	0	0	0	0	0	0	0	0	0	38	0	0	87	0	0	0
99cd81202b7e80bc4637265ed31fb867	0	0	0	0	0	0	77	0	0	0	0	0	0	0	0	0	16	0	0	0	0	0	0	0	0	0	0	0	0	0	0	0	0	0	0	0	0	0	0	0	0	0	0	0	0	0	0	0	0
a9f1e5da17cce1f515fb3d48c854c0fd	0	0	0	0	0	0	0	0	0	0	0	0	0	0	0	0	0	0	0	0	0	0	0	0	0	0	0	0	0	0	0	0	0	0	0	0	0	0	0	0	0	0	0	0	0	0	0	0	0
c883f883d64bd94582192df7fef8e7b5	0	0	10	0	0	0	0	0	0	0	0	0	0	0	0	2	0	0	0	0	0	0	0	0	0	0	0	0	0	0	0	0	0	0	0	0	0	0	0	0	0	0	0	0	0	2	350	0	0
abe3c785e91926e8ace2285b5563fd59	0	0	0	0	0	0	0	0	0	0	0	0	0	0	0	0	0	0	0	0	0	0	0	0	0	0	0	0	0	0	0	0	0	0	0	0	0	0	0	0	0	0	0	0	0	0	0	0	0
3780065dfc7f45835fe957cdcc92ed81	0	0	0	0	0	0	0	0	0	0	0	664	0	5	419	4	0	0	0	0	0	0	0	0	0	0	0	0	0	0	0	0	0	0	0	0	0	0	0	0	0	0	0	0	0	0	0	0	0
23a4c950bb905f98f9f96983361cc929	0	0	0	0	0	0	0	0	0	0	0	0	0	0	0	0	0	0	0	0	0	0	0	0	0	0	0	0	0	0	0	0	0	0	0	0	0	0	0	0	0	0	0	0	0	0	0	0	0
88683199c8dae8605053a16d0b137bef	0	0	0	1074	0	0	0	0	0	0	0	0	0	0	0	0	0	0	0	0	0	0	0	0	0	0	0	0	0	0	0	0	0	0	0	0	0	0	0	0	0	0	0	0	0	0	0	0	0
dc1d7fa2db81f67115a7cdf5ac9289b1	0	0	0	0	0	0	0	0	0	0	0	0	0	0	0	0	0	0	0	0	0	0	0	0	0	0	0	0	0	0	0	0	0	0	0	0	0	0	0	0	0	0	0	0	0	0	0	0	0
2f3815ccecf299f00a56e9fd31e30468	0	0	0	0	0	0	0	0	0	0	0	0	0	0	0	0	0	0	0	0	0	0	0	0	0	0	0	0	0	0	0	0	0	0	0	0	0	0	0	0	0	0	0	0	0	0	0	0	0
2a00b7bc83d510365ca8156e3c202b54	0	0	0	0	0	0	0	0	0	0	0	0	0	0	0	0	0	0	0	0	0	0	0	0	0	0	0	0	0	0	0	0	0	0	0	0	0	0	0	0	0	0	0	0	0	0	0	0	0
721dc76f745a13ed6dbab12629d39b3b	0	0	0	0	0	0	0	0	17	0	0	0	64	0	10	0	0	0	0	0	0	0	0	0	2	0	0	0	0	0	0	0	0	0	0	0	0	0	0	98	0	0	182	671	0	0	0	0	0
cecf053cd0c4bc327d0a31e799d6f45f	0	0	0	0	0	0	0	0	0	0	0	0	0	0	0	0	0	0	0	0	0	0	0	0	0	0	0	0	0	0	0	0	0	0	0	0	0	0	0	0	0	0	0	0	0	0	0	0	0
2b1ec3fdbf47b0ec7398ad76c4bb82a1	0	0	0	45	0	0	0	0	0	0	51	0	0	0	0	0	0	0	0	0	0	0	0	0	0	0	0	57	0	0	0	0	0	0	0	0	0	109	62	0	0	253	0	0	0	0	0	0	0
cfd4ef8bdc4317ec538a7d79d94a48b3	0	0	0	0	15	5	0	0	0	0	0	0	0	19	0	0	0	0	0	0	0	0	0	0	0	0	0	0	0	0	0	0	0	32	0	27	26	0	0	0	0	23	84	0	0	124	0	0	0
3796c3bfb499b8b6c01ebd109a44b8a5	0	0	0	0	0	0	0	0	0	0	0	0	0	0	0	0	0	0	0	0	0	0	0	0	0	0	0	0	0	0	0	0	0	0	0	0	0	0	0	0	0	0	0	0	0	0	0	0	0
cfab0437d475b5ecea88bfc500e27389	0	0	0	0	0	0	0	0	0	0	0	0	0	0	0	0	0	0	0	0	0	0	0	0	0	0	0	0	0	0	0	0	0	0	0	0	0	0	0	0	0	0	0	0	0	0	0	0	0
4419f397e3d6ab8731e80b42660006d3	0	0	0	0	0	0	0	0	0	0	0	0	0	0	0	0	0	0	0	0	0	0	0	0	0	0	0	0	0	0	0	0	0	0	0	0	0	0	0	0	0	0	0	0	0	0	0	0	0
696753536088b1437a006ca2ab66d905	0	0	0	0	0	0	0	0	0	0	0	0	0	0	0	0	0	0	0	0	0	0	0	0	0	0	0	0	0	0	0	0	0	0	0	0	0	0	0	0	0	0	0	0	0	0	0	0	0
90ed3fa3799bd2f4b914838c116f6126	0	0	0	0	0	0	0	0	0	0	90	21	0	28	165	0	0	0	0	0	0	0	0	0	0	152	0	0	0	0	0	0	0	0	0	0	0	0	0	0	0	218	60	283	0	0	0	0	0
dd9c0ef119b2972c02992b0e2cc3efd7	0	0	0	15	0	3	7	16	5	2	0	0	8	159	11	0	7	0	0	5	0	0	0	6	0	0	0	5	0	0	0	0	0	0	0	4	0	44	68	25	57	29	37	5	0	0	0	0	0
e0114594f14bc0d715e16e20cb09436f	0	0	0	0	0	0	0	0	0	0	0	0	0	0	0	0	0	0	0	0	0	0	0	0	0	0	0	0	0	0	0	0	0	0	0	0	0	0	0	0	0	0	0	0	0	0	0	0	0
cba1c58ae8991319f12a02924d123913	0	43	0	0	0	0	11	20	0	5	0	0	0	15	0	0	35	0	0	0	0	6	0	0	0	0	5	0	0	0	0	0	0	0	0	0	0	0	0	0	0	0	0	0	0	0	0	0	0
037c1af9f6d28067b3da19b66a8337f2	0	0	0	0	0	0	0	0	0	0	0	0	0	0	0	0	0	0	0	3	0	0	0	0	0	0	0	0	0	0	0	0	0	0	0	0	0	0	0	0	0	0	0	0	0	0	0	0	0
1defcef1e0d5d9799e6a40441f5a4f14	254	0	0	0	0	0	0	0	0	0	129	169	0	69	267	0	0	0	0	0	0	0	0	0	0	0	0	0	0	0	0	0	0	0	0	0	0	0	25	0	0	0	0	0	0	0	0	0	0
56226a4051dae421b10c044c8008cd5e	0	0	0	0	0	0	0	0	0	0	0	0	0	0	0	0	0	0	0	0	0	0	0	0	0	0	0	0	0	0	0	0	0	0	0	0	0	0	0	0	0	0	0	0	0	0	0	0	0
bc41b433bf672742e98e897eea20c89b	0	0	0	0	0	0	0	0	0	0	0	0	0	0	0	0	0	0	0	0	0	0	0	0	0	453	0	63	318	222	0	0	0	0	0	0	0	0	0	0	0	0	0	0	0	0	0	0	0
b6f920b268ad55dbbc9227eb5ba80728	18	23	0	0	0	0	0	0	0	0	0	0	0	0	0	0	0	0	0	0	0	0	0	0	0	0	0	0	0	0	0	0	0	0	0	0	0	0	0	0	0	0	0	0	0	0	0	0	0
5e3871d0081a4d06478bae660f28dde0	0	0	0	0	0	0	0	0	0	0	0	0	0	0	0	0	0	0	0	0	0	0	0	0	0	0	0	0	0	0	0	0	0	0	0	0	0	0	0	0	0	0	0	0	0	0	0	0	0
df60208043d36b69f2c3f4e3ce29743d	0	0	0	0	0	0	0	0	0	0	0	0	0	0	0	0	0	0	0	0	0	0	0	0	0	0	0	0	0	0	0	0	0	0	0	0	0	0	0	0	0	0	0	0	0	0	0	0	0
0eeb7d97bf0b458ffafbaf8773f84eea	0	0	0	0	0	0	0	18	0	0	44	0	0	45	0	292	17	0	0	54	0	0	0	13	0	0	0	0	0	0	0	0	0	0	0	14	0	10	0	0	5	83	0	15	0	0	0	0	0
1caec7b8c6c3fbe1609cc64a2ad4ab62	0	0	0	0	0	0	0	0	0	0	0	0	0	0	0	0	0	0	0	0	0	0	0	0	0	0	0	0	0	0	0	0	0	0	0	0	0	0	0	0	0	0	0	0	0	0	0	0	0
28836cff77fe0809d0c59169a5868406	0	0	0	0	0	0	0	0	0	0	0	0	0	0	0	0	0	0	0	0	0	0	0	0	0	0	0	0	0	0	0	0	0	0	0	0	0	0	0	0	0	0	0	0	0	0	0	761	0
9043e182f1986f3ad68906322c5955a3	0	0	0	0	0	0	0	0	0	0	0	0	0	0	0	0	0	0	0	0	0	0	0	0	0	0	0	0	0	0	0	0	0	0	0	0	0	0	0	0	0	0	0	0	0	0	0	0	0
b115ee448f6ebbe1db8ff83d05a0bcd2	0	0	0	0	0	0	57	0	0	6	0	0	0	0	0	0	13	0	0	0	0	0	0	0	0	0	0	0	0	0	0	0	0	0	0	0	0	0	0	0	0	0	0	0	0	0	0	0	0
4398baf86d42b1a2385aeba373398cd0	0	0	0	0	0	0	0	0	0	0	0	0	0	0	0	0	0	0	0	0	0	17	0	0	0	0	0	0	0	0	0	0	0	0	0	0	0	0	0	0	0	0	0	0	0	0	0	0	0
a723a711a868325875afbc2b8927b64b	0	0	0	0	0	0	0	0	0	0	0	0	0	0	0	0	0	0	0	0	0	0	0	0	0	0	0	0	0	0	0	0	0	0	0	0	0	0	0	0	0	0	0	0	0	0	0	0	0
a71bcf669aded632d1bccc61e9259c13	0	0	0	0	0	0	0	0	0	0	0	0	0	0	0	0	0	0	0	0	0	0	0	0	0	0	0	0	0	0	0	0	0	0	0	0	0	0	0	0	0	0	0	0	0	0	0	0	0
c0affadb979d5ea58985678ec01ff194	16	0	0	0	0	0	5	4	32	0	0	0	0	0	0	0	0	0	0	0	0	0	0	3	0	0	0	0	0	0	0	0	0	0	0	0	0	22	0	0	0	0	0	0	0	75	0	0	0
98b80d0bd6c477e025a15dc58dda4551	0	0	0	0	0	0	0	0	0	0	0	0	0	0	0	0	0	0	0	0	0	0	0	0	0	0	0	0	0	0	0	0	0	0	0	0	0	0	0	0	0	0	0	0	0	0	0	0	0
cb253f74a044495e7d79bd01707790e0	0	0	0	0	0	19	0	0	0	0	0	30	0	0	15	0	0	0	0	0	0	0	0	0	0	0	0	0	0	0	36	0	32	0	73	29	0	0	47	0	71	93	0	187	0	0	0	0	0
071f864f9359f19be0c94ee0bbefbbd6	0	0	0	0	0	0	0	0	0	0	0	0	0	0	0	0	0	0	0	0	0	0	0	0	0	0	0	0	0	0	0	0	0	0	0	0	0	0	0	0	0	0	0	0	0	0	0	0	0
a20deb401859f89de55d46502ab31ca0	0	14	21	0	0	0	0	0	8	11	6	0	12	7	0	0	0	14	7	0	0	0	0	8	0	5	7	15	12	0	0	0	0	0	0	6	28	0	0	0	0	0	0	8	0	0	0	0	0
1e437a2c94f5f4e78993b17e277fcfdf	0	0	0	0	0	0	0	0	0	0	0	0	0	0	0	0	0	0	0	0	0	0	0	0	0	0	0	0	0	0	0	0	0	0	0	0	0	0	0	0	0	0	0	0	0	0	0	0	0
2df7d9ee20dc3b475e37af577a6d93d5	0	0	0	0	0	0	0	0	0	0	0	0	0	0	0	0	0	0	0	7	0	0	6	0	0	0	0	0	0	0	0	0	0	0	0	0	0	0	0	0	0	0	0	0	0	0	0	0	0
264cf4756c31da85abc1c1791c952c45	0	0	0	0	0	0	0	96	6	0	0	0	0	0	0	0	0	0	0	0	0	0	0	0	0	0	45	0	40	31	0	0	0	0	0	0	0	0	0	0	0	15	0	0	0	62	0	0	0
3ceae64536dd15196b4720258946f4a9	0	0	0	0	0	0	0	0	0	0	0	0	0	0	0	0	0	0	0	0	0	0	0	0	0	0	0	0	0	0	0	0	0	0	0	0	0	0	0	0	0	0	0	0	0	0	0	0	0
07311ea5f6779d76cf5841e0fc6fa88a	0	0	0	0	0	0	0	0	0	0	0	0	0	0	0	0	0	0	0	0	0	0	0	0	0	0	0	0	0	0	0	0	0	0	0	0	0	0	0	0	0	0	0	0	0	0	0	0	0
892832e170225befa512be35ecb719db	0	0	0	0	0	0	0	0	0	0	0	0	0	0	0	0	0	0	0	0	0	0	0	0	0	0	0	0	0	0	0	0	0	0	0	0	0	0	0	0	0	0	0	0	0	0	0	0	0
1418e7ccc6a237e4ba2b6a975e763524	0	0	0	0	0	0	0	0	0	0	0	0	0	0	0	0	0	0	0	49	0	0	0	0	0	0	0	23	38	19	0	0	0	0	0	0	0	0	0	0	0	9	0	0	0	0	260	0	0
d6e938c9e35df932c9e35ee51c3305b7	0	0	0	0	0	0	0	0	0	0	0	0	0	0	0	0	0	0	0	0	0	0	0	0	0	0	0	0	0	0	0	0	0	0	0	0	0	0	0	0	0	0	0	0	0	0	0	0	0
1b9e5f349b28d2b5d0ceae859a3b1336	0	0	0	0	0	0	0	0	0	0	0	0	0	0	0	0	0	0	0	0	0	0	0	0	0	0	0	0	0	0	0	0	0	0	0	0	0	0	0	0	0	0	0	0	0	463	0	0	0
5aa912d4ad0611d8e6e17ac557c05a2c	0	0	0	0	0	0	0	0	0	0	0	0	0	0	0	0	18	0	0	0	0	0	0	0	0	0	0	0	0	0	0	0	0	0	0	0	0	0	0	0	0	0	0	0	0	0	0	0	0
16dcb3a80e15ea77a040c376983e779d	0	0	0	0	0	0	0	0	0	0	0	0	0	0	1034	3	0	0	0	0	0	0	0	0	0	0	0	0	0	0	0	0	0	0	0	0	0	0	0	0	0	0	0	0	0	0	0	0	0
69ffbe84ff7ac6798f720458555127cb	0	0	0	0	0	0	0	0	126	0	0	50	0	225	43	0	124	0	0	123	0	0	0	0	0	0	0	0	0	0	0	0	0	0	0	0	0	105	78	0	0	17	0	15	0	0	0	0	0
7047590d19037ba7d329ad1a98ff6709	0	0	0	0	0	0	0	0	0	0	0	0	0	0	0	0	0	0	0	0	0	0	0	0	0	0	0	0	0	0	0	0	0	0	0	0	0	0	0	0	0	0	0	0	0	0	0	0	0
53c36def46e595404ed438c6795d65f2	0	0	0	0	0	0	0	0	0	0	0	0	0	0	0	0	0	0	0	0	0	0	0	0	0	0	0	0	0	0	0	0	0	0	0	0	0	0	0	0	0	0	0	0	0	60	0	0	0
b126ad0a3db925a1fe84e1100a1c2d9e	0	0	0	0	0	0	0	0	0	0	0	0	0	0	0	0	0	0	0	0	0	0	0	0	0	0	0	0	0	0	0	0	0	0	0	0	0	0	0	0	0	0	0	0	0	0	0	0	0
c20916e6c5992c2ca0ffdadafed57a19	0	0	0	0	0	0	0	0	0	0	0	0	0	0	0	0	0	0	0	0	0	0	0	0	0	0	0	0	0	0	0	0	0	0	0	0	0	0	0	0	0	0	0	0	0	0	0	0	0
6e8c628019d88c9380b5f9bbf6a939a9	0	0	0	0	0	0	0	0	0	0	0	0	0	0	0	0	0	0	0	0	0	0	0	0	0	0	0	0	0	0	0	0	0	0	0	0	0	0	0	0	0	0	0	0	0	0	0	0	0
be7a526254cf0fc18eb8216b74d65e1e	0	0	0	0	0	0	0	0	0	0	0	0	0	0	0	0	0	0	0	0	0	0	0	0	0	0	0	0	0	0	0	0	0	0	0	0	0	0	0	0	0	0	0	0	0	0	0	0	0
d523a43dd62da032ad2ad79eab60ec21	0	0	0	0	0	0	0	0	0	0	0	0	0	0	0	0	0	0	0	0	0	0	0	0	0	0	0	0	0	0	0	0	0	0	0	0	0	0	0	0	0	0	0	0	0	0	0	0	0
6e0141ce0436ae1e956b0e364df36cfe	0	0	0	0	0	0	0	0	0	0	0	0	0	0	0	0	0	0	0	0	0	0	0	0	0	0	0	0	0	0	0	0	0	0	0	0	0	0	0	0	0	0	0	0	0	0	57	0	0
b84911388acd8da4bd6e1ef3ab420ffe	0	0	0	0	0	0	0	0	0	0	0	0	0	0	0	0	0	0	0	0	0	0	0	0	0	0	0	0	0	0	0	0	0	0	0	0	0	0	0	0	0	0	0	0	0	0	0	0	0
6663ae9a76e4f524c10acd201cb7ca1a	0	0	0	0	0	5	8	0	0	0	0	0	0	0	0	19	8	0	12	0	0	0	11	0	0	0	0	0	0	7	0	0	0	0	0	10	0	0	0	0	0	0	5	39	0	0	0	0	0
d42e9c88a6fe9894f172bd75da7a6fad	0	0	0	0	0	0	0	0	0	0	0	0	0	0	0	0	0	0	0	0	0	0	18	0	0	0	0	0	0	0	0	0	0	0	0	0	0	0	0	0	0	0	0	0	0	0	0	0	0
4d6c451b4edf04ca3d4fb3fe99261742	0	0	0	0	0	0	0	0	0	0	0	0	0	0	0	0	0	0	0	0	0	0	0	0	0	0	0	0	0	0	0	0	0	0	0	0	0	0	0	0	0	0	0	0	0	0	0	0	0
4494a00ca884b2082323ae37bda0f869	0	0	0	0	0	47	8	79	52	139	0	0	0	0	0	0	0	0	0	0	0	0	0	0	8	45	29	0	189	32	0	0	0	0	0	32	19	0	0	0	10	51	14	28	0	20	0	115	0
c3de9176d018a62b2989fb121d4fc7e3	0	0	0	0	0	0	0	0	0	0	0	0	0	0	0	0	0	0	0	0	0	0	0	0	0	0	0	0	0	0	0	0	0	0	0	0	0	0	0	0	0	0	0	0	0	0	0	0	0
a9affcf02957ed32f8326969e0599e12	0	0	0	18	0	0	0	0	645	0	0	0	0	0	0	0	0	0	0	0	0	5	0	0	0	0	0	0	0	0	0	0	0	0	0	0	0	0	0	0	0	0	0	0	0	0	0	0	0
7da01337f080c06c2e497a2bd4e98816	0	0	0	0	0	20	0	56	0	10	169	13	8	18	20	0	0	0	0	0	0	0	0	0	0	0	55	30	0	0	0	0	0	0	0	0	0	0	0	0	0	0	0	0	0	9	0	0	0
8b08afab1757c892dcc17b0f31ebd079	0	0	0	0	0	0	0	0	0	0	0	0	0	0	0	27	48	0	255	34	0	0	0	0	0	0	0	0	0	0	0	0	0	0	0	0	0	0	0	0	0	0	0	0	0	0	0	0	0
f7952b095ecbdf7ea38b255f08d28b8e	0	0	0	0	0	0	0	0	0	0	0	0	0	0	0	0	0	0	0	0	0	0	0	0	0	0	0	0	0	0	0	0	0	0	0	0	0	0	0	0	0	0	0	0	0	0	0	0	0
74b50aff2212dde54ed8fe8d18f35ef0	0	0	0	0	0	0	0	0	0	0	0	0	0	0	0	0	0	0	0	0	0	0	0	0	0	0	0	0	0	0	0	0	0	0	0	0	0	0	0	0	0	0	0	0	0	0	0	0	0
959266b7a38ecd3f0e5d19b0977cb395	0	0	18	18	0	0	7	0	6	0	0	7	5	0	0	0	0	0	0	32	0	0	0	0	0	104	0	183	0	0	0	0	0	0	0	0	22	0	27	6	0	40	0	0	0	0	0	0	0
dd3f4ab483f51b3bdd864bcc44e2ddff	0	0	0	0	0	0	0	0	0	0	47	79	389	213	164	0	0	0	0	0	0	0	0	0	0	0	0	0	0	0	0	0	0	0	0	0	0	0	0	0	0	0	0	0	0	0	0	0	0
a5dcb472de8f878c412d38f4843dfc2e	0	0	0	0	0	0	0	0	0	0	0	0	0	0	0	0	0	0	0	0	0	0	0	0	0	0	0	0	0	0	0	0	0	0	0	0	0	0	0	0	0	0	0	0	0	0	0	0	0
6167cdbdf5308833f5e91881cb45d923	26	35	59	164	179	0	0	0	0	0	0	0	0	0	0	0	0	0	0	0	0	0	0	0	0	0	0	0	0	0	0	0	0	0	0	0	0	0	0	0	0	0	0	0	0	0	0	0	0
49cb590ebc09562a1d7e6fb284ead78e	0	0	0	0	0	0	2	0	0	0	0	0	0	0	0	0	0	0	0	0	0	21	0	12	14	0	0	8	0	0	0	0	0	0	0	0	0	0	14	0	8	0	0	0	0	76	0	0	0
0e62f6324eed61441b4c37f1f29c12aa	0	0	0	0	0	0	0	0	0	0	0	0	0	0	0	0	0	0	0	0	0	0	0	0	0	0	0	0	180	0	0	0	0	0	0	0	0	0	0	0	0	0	0	0	0	0	0	0	0
f7628a63249e4df3a35a0c75a6080938	0	0	0	0	0	0	0	0	0	0	0	12	0	0	0	0	0	0	0	8	0	5	0	0	0	0	0	0	0	0	0	0	0	0	0	25	0	0	0	0	0	0	0	0	0	0	0	0	0
eb7046a496f66c2bf85a1a5b42cb9013	0	0	0	0	0	0	0	0	0	0	0	0	0	0	0	0	0	0	0	0	0	0	0	0	0	0	0	0	0	0	0	0	0	0	0	0	0	0	0	0	0	0	0	0	0	0	0	0	0
25928c8c7e9884fad0e5e0f6333d211c	0	0	0	0	0	0	0	0	0	0	0	0	0	0	0	0	0	0	0	0	0	0	0	0	0	0	0	0	0	0	0	0	0	0	0	0	0	0	0	0	0	0	0	0	0	0	0	0	0
3983e3b188565120adbe0ac3f1765c5c	0	0	0	0	0	0	0	0	0	0	0	0	0	0	0	0	0	0	0	0	0	0	0	29	0	0	0	0	0	0	0	0	0	0	0	0	0	0	0	0	0	0	0	0	0	0	0	0	0
fbea06d85feed8509591987e030fe8d2	0	0	0	0	0	0	0	0	0	0	0	0	0	0	0	0	0	0	0	0	0	11	0	0	0	0	0	0	0	0	0	0	0	0	0	0	0	0	0	0	0	0	0	0	0	0	0	0	0
74cc75b1430c23a1a2e815a86694b6ac	0	0	0	0	0	0	0	0	0	0	0	0	0	0	0	0	0	0	0	0	0	0	0	0	0	0	0	0	0	0	0	0	0	0	0	0	0	0	0	0	0	0	0	0	0	0	0	0	0
77132e15110847448af91eaa9dea7b49	0	0	0	0	0	0	0	0	0	0	0	0	0	0	0	0	0	0	0	0	0	0	0	0	0	0	8	5	32	45	0	0	0	0	0	0	0	0	0	0	0	0	0	0	0	3	0	0	0
531c77f8bfdeb5ee395f08324c2a3944	0	0	0	0	0	0	0	0	0	0	0	0	21	0	0	0	0	0	0	0	0	0	0	0	0	0	0	0	0	0	0	0	0	34	0	0	0	0	0	0	0	0	0	0	0	0	0	0	0
d88f98438b5905fddf6246354c7a3a6d	0	0	0	0	0	0	0	0	0	0	0	0	0	0	0	0	0	0	0	0	0	0	0	0	0	0	0	0	0	0	0	0	0	0	0	0	0	0	0	0	0	0	0	0	0	0	0	0	0
7da9e109b6cc94e9cc64fcab63998428	0	0	0	0	5	0	0	330	0	0	0	0	0	0	0	0	4	0	0	0	0	0	0	4	0	0	0	0	0	16	0	0	0	0	0	0	0	0	0	16	0	35	0	68	0	0	0	0	0
3fc496406655002c9f6fb38da66e1465	0	0	0	0	0	4	13	7	22	0	13	0	0	119	6	0	0	0	0	0	0	0	0	0	0	0	0	0	0	0	0	0	0	0	0	54	32	45	259	155	62	39	8	137	0	0	0	0	0
f531e1b136c7f1c2c557dd761489f4d3	0	0	0	0	0	0	0	0	0	0	0	0	0	0	0	0	0	0	0	0	0	0	0	0	0	0	0	0	0	0	0	0	0	0	0	0	0	0	0	0	0	0	0	0	0	0	0	0	0
e65c16f3d2863889341f7119f6504e6b	0	0	0	0	0	0	0	0	0	0	0	0	0	0	0	0	0	0	0	0	0	0	0	0	0	0	0	0	0	0	0	0	0	0	0	0	0	0	0	0	0	0	0	0	0	0	0	0	0
d97b9e0c2692cecb12e1159e08f60fcb	0	0	0	0	0	0	0	7	12	14	0	0	0	0	0	0	48	0	18	77	0	0	0	7	0	0	0	0	0	0	0	0	0	0	0	9	20	0	0	0	69	23	60	66	0	44	0	0	0
1405be2f9207bc04d1d75d8ad01dda5f	0	0	0	0	0	0	0	0	0	0	0	0	0	0	0	0	0	0	0	0	0	0	0	0	0	0	0	0	0	0	0	0	0	0	0	0	0	0	0	0	0	0	0	0	0	0	0	0	0
c2e9a79c93f082d2c0bcd2973cd336b1	0	0	0	0	0	0	0	0	0	0	0	0	0	0	0	0	0	0	0	0	0	0	0	0	0	0	0	0	0	0	236	0	0	0	49	0	0	0	0	0	0	0	0	0	0	0	0	0	0
55dc926bd60706c8269e6cd9b40ea81c	0	0	0	0	0	0	0	0	0	0	0	0	0	0	0	0	0	0	0	0	0	0	0	0	0	0	0	0	0	0	0	0	0	0	0	0	0	0	0	0	0	0	0	0	0	0	0	0	0
b1184a6a7247ca323f2bad627c8ffc91	0	0	0	0	0	0	0	0	0	0	0	0	0	0	0	0	0	0	0	0	0	0	0	0	0	0	0	0	0	0	0	0	0	0	0	0	0	0	0	0	0	0	0	0	0	0	0	0	0
1fb64396688eade42cd71c909a11908f	0	0	0	0	0	0	0	0	0	0	0	0	0	0	0	0	0	0	0	0	0	0	0	0	0	0	0	0	0	0	0	0	0	0	0	0	0	0	0	0	0	0	0	0	0	0	0	0	0
8065f2135d64ea962ec16ff851ad7234	0	0	0	0	0	0	0	0	0	0	0	0	0	0	0	0	0	0	0	0	0	0	0	0	0	0	0	0	0	0	0	0	0	0	0	0	0	0	0	0	0	0	0	0	0	0	0	0	0
7bbe8a84c20708a58f4a99c27454189c	0	0	0	0	0	0	0	0	0	0	0	0	0	0	0	0	0	0	0	0	0	0	0	0	0	0	0	0	0	0	0	0	0	0	3	0	0	0	0	0	0	0	0	0	0	0	0	0	0
a94f172dba5c0bcd8e4f1995dda8972e	0	0	0	0	0	0	0	0	0	0	0	0	0	0	0	0	0	0	0	0	0	0	0	0	0	0	0	0	0	0	0	28	0	0	19	0	0	0	0	0	0	0	0	0	0	0	0	0	0
e7efb374637da4f092beabc26ea3e7bb	0	0	0	0	0	0	0	0	0	0	0	0	0	0	0	0	0	0	0	0	0	0	0	0	0	0	0	0	0	0	0	0	0	0	0	0	0	0	0	0	0	0	0	0	0	0	0	0	0
dd324ae99f413eeca4952edd1d9ed67a	0	0	0	0	0	0	0	0	0	0	0	0	24	0	0	0	0	0	0	0	0	0	0	37	0	0	0	0	0	0	0	0	0	0	0	0	0	3	0	0	0	48	102	294	0	0	0	0	0
462cff90e618f4b1fec389b7e050afd4	0	0	0	0	0	0	0	0	0	0	0	0	0	0	0	0	0	0	0	0	0	0	0	0	0	0	0	0	0	0	0	0	0	0	0	0	0	0	0	0	0	0	0	0	0	0	0	0	0
62eee8c0f7969f5eca7e7526037aec11	0	0	0	0	0	0	0	0	0	0	0	0	0	0	0	0	0	0	0	0	0	0	0	0	0	0	0	0	0	0	0	0	0	0	0	0	0	0	0	0	0	0	0	0	0	0	0	0	0
d10980929465625baf881078883f98d8	0	0	0	0	0	0	0	0	0	0	0	0	0	0	0	0	0	0	0	0	0	0	0	0	0	0	0	0	0	0	0	0	0	0	0	0	0	294	334	189	0	0	0	0	0	0	0	0	0
e1140b0246147be9d19b2cf406d314c9	0	0	0	0	0	0	0	0	0	0	0	0	0	0	0	0	0	0	0	0	0	0	0	0	0	0	0	0	0	0	0	0	0	0	0	0	0	0	0	0	0	0	0	0	0	0	0	0	0
66917739ae5d0319c0c6d99efb0c6cf4	0	0	0	0	0	0	0	0	0	0	0	0	0	0	0	0	0	0	0	0	0	0	0	0	0	0	0	0	0	0	0	0	0	0	0	0	0	0	0	0	0	0	0	0	0	0	0	0	0
0442ec94d685aa323beb433b0616f2eb	0	0	0	0	0	0	0	0	0	0	0	0	0	0	0	0	0	0	0	0	0	0	0	0	0	0	0	0	0	0	0	0	0	0	0	0	0	0	0	0	0	0	0	0	0	0	0	0	0
0dae613c6bad6c5de1ae2c8d0503aa81	10	967	0	0	0	0	0	0	0	0	0	0	0	0	0	0	0	0	0	0	0	0	0	0	0	0	0	0	0	0	0	0	0	0	0	0	0	0	0	0	0	0	0	0	0	0	0	0	0
264430de3e21a4b83a31d32aa21d1092	0	0	0	0	0	0	0	0	0	0	0	0	0	0	0	0	0	0	0	0	0	0	0	0	0	0	0	0	0	0	0	0	0	0	0	0	0	0	0	0	0	0	0	0	0	0	0	0	0
50d8c50b4e249c8637d6bb6aa08f57b0	0	0	0	0	0	0	0	0	0	0	0	0	0	0	0	0	0	0	0	0	0	0	0	0	0	0	0	0	6	0	0	0	0	0	0	0	0	0	0	0	0	0	0	0	0	0	0	0	0
06fd1982ffe134c1db99f82084507b38	0	0	0	0	0	0	0	0	0	0	0	0	0	0	0	0	0	0	0	0	0	0	0	0	0	0	0	0	0	0	0	0	0	0	0	27	7	185	158	290	15	47	60	35	0	34	0	0	0
a795a5739312fbb3b98ea79241a0536a	0	0	0	0	0	0	0	0	0	0	0	0	0	0	0	0	0	0	0	0	0	0	0	0	0	0	0	0	0	0	0	0	0	0	0	0	0	0	0	0	0	0	0	0	0	0	0	0	0
e224e674c01a7fa7dc7514e07d338b05	0	0	0	0	0	0	0	0	0	0	0	0	0	0	0	0	0	0	0	0	0	0	0	0	0	0	0	0	0	0	0	0	0	0	0	0	0	0	0	0	0	0	0	0	0	0	0	0	0
3fd47eea4f1208c738f3118936a0bbae	0	0	0	0	0	0	0	0	0	0	0	0	0	0	0	0	0	0	0	0	0	0	0	0	0	0	0	0	0	0	0	0	0	0	0	0	0	0	0	0	0	0	0	0	0	0	0	0	0
44d87ff980424f006a662a5ddbd0f328	0	0	0	0	0	0	0	0	0	0	0	0	0	0	0	0	0	0	28	0	0	0	0	0	0	17	0	0	0	0	0	0	0	0	0	0	0	0	0	0	0	0	0	0	0	0	0	0	0
736ab04798adc421665c4d8b7501bc6c	0	0	0	0	0	0	0	0	0	0	0	0	0	0	0	0	0	0	0	0	0	0	0	0	0	0	0	0	0	0	0	0	0	0	0	0	0	0	0	0	0	0	0	0	0	0	0	0	0
a2912bdbe238574a0e7ae733a4613ef0	0	0	0	0	0	0	0	0	0	0	0	0	0	0	0	0	0	0	0	0	0	0	0	0	0	0	0	0	0	0	0	0	0	0	0	0	0	0	0	0	0	0	0	0	0	0	0	0	0
524b503e01fcfbafa2206b2fa20c0201	0	0	0	0	0	0	0	0	0	0	0	0	0	0	0	0	0	0	0	0	0	0	0	0	0	0	0	0	0	0	0	0	0	0	0	0	0	0	0	0	0	0	0	0	0	0	0	0	0
c0208dbc302eeeeb3c0a32c43ac2b32c	0	0	0	0	0	0	0	0	0	0	0	0	0	0	0	0	0	0	0	0	0	0	0	0	0	0	0	0	0	0	0	0	0	0	52	0	0	0	0	0	0	0	0	0	0	0	0	0	0
0fa3c3c9af978ed8676f148dd9e79e00	0	0	0	0	0	0	0	0	0	0	0	0	0	0	0	0	0	0	932	0	0	0	0	0	0	0	0	0	0	0	0	0	0	0	0	0	0	0	0	0	0	0	0	13	0	0	0	0	0
1afff0609899fe192001947ff50f5781	85	0	0	0	0	0	0	0	0	0	0	0	0	0	0	0	0	0	0	0	0	0	0	0	0	0	0	0	0	0	0	0	0	0	0	0	0	0	0	0	0	0	0	0	0	0	0	0	0
9cfa3fa6ad76ba9142ff9824b940bedf	0	0	0	0	0	0	0	0	0	0	0	0	0	0	0	0	0	0	0	0	0	0	0	0	0	0	0	0	0	0	0	0	0	0	0	0	0	0	0	0	0	0	0	0	0	10	0	0	0
fdaadc0aefaa767f0b11f386ed67779c	0	0	0	0	0	0	0	0	0	0	0	0	0	0	0	0	0	0	0	0	0	0	0	0	0	0	0	0	0	0	0	0	0	0	0	0	0	0	0	0	0	0	0	0	2	0	0	0	0
376177e9f5f140034f62055f4095c1c4	0	0	0	0	0	0	0	0	0	0	0	0	0	0	0	0	0	0	0	0	0	0	0	0	0	0	0	0	0	0	0	0	0	0	0	0	0	0	0	0	0	0	0	0	0	0	0	0	0
6d82a7a503aab58f71a4bec73fbbd687	0	0	0	0	0	0	0	0	0	0	0	0	0	0	0	0	0	0	0	0	0	0	0	0	0	0	0	0	0	0	0	0	0	0	0	0	0	0	0	0	0	0	0	0	0	0	0	0	0
c49d861c3a8f5ae26af343bc2527acce	0	0	0	0	0	0	0	0	0	0	0	0	0	0	0	0	0	0	0	0	0	0	0	0	0	46	0	0	0	0	0	0	0	0	0	0	0	0	0	0	0	0	0	0	0	0	0	0	0
1e7a952fd3eecbf94f3bcc213d7015c9	0	0	0	0	0	0	0	0	0	0	0	0	0	0	0	0	0	0	0	0	0	0	0	0	0	0	0	0	0	0	0	0	0	0	0	0	0	0	0	0	0	0	0	0	0	0	0	0	0
32750bc6dd786b86dddcafe91920dfde	0	0	0	0	0	0	0	0	0	0	0	0	0	0	0	0	0	0	0	0	0	0	0	0	0	2	0	0	0	4	0	0	0	0	0	0	0	0	0	0	0	0	0	0	61	0	0	0	0
4d63d0cd990364779370bc77db1f5861	0	0	0	0	0	0	0	0	0	0	0	0	0	0	0	0	0	0	0	0	0	0	0	0	0	0	0	0	0	0	0	0	0	0	0	0	0	0	0	0	0	0	0	0	0	0	0	0	0
b505d033156603949663d11faa9db24e	0	0	0	0	0	0	0	0	0	0	0	0	0	0	0	0	0	0	0	0	0	0	0	0	0	0	0	0	0	0	0	0	0	0	0	0	0	0	0	0	0	0	221	0	0	231	0	0	0
2656b4f6ab8db657aec79ccf14784e4a	0	0	0	0	0	0	0	0	0	0	0	0	0	0	0	0	0	0	0	0	0	0	0	0	0	0	0	0	0	0	0	0	0	0	0	0	0	0	0	0	0	0	0	0	0	0	0	0	0
f745122d274487b863eda4d9a3f5a7de	0	0	0	0	0	0	0	0	0	0	0	0	0	0	0	0	0	0	0	0	0	0	0	0	0	0	0	0	0	0	0	0	0	0	0	0	0	0	0	0	0	0	0	0	0	0	0	0	0
586dd37cb5428cdf5ad3724b31644ca6	0	0	0	0	0	0	0	0	0	0	0	0	0	0	0	0	0	0	0	0	0	0	0	0	0	0	0	0	0	0	0	0	0	0	0	0	0	0	0	0	0	0	0	0	0	0	0	0	0
ed9a8814f954b9e52887f53277024e9a	0	0	0	0	0	0	0	0	0	0	0	0	0	0	9	0	0	0	33	0	0	23	0	0	0	37	0	0	136	0	0	0	0	0	0	0	0	0	0	0	3	0	0	0	0	0	0	0	0
5b6f0ed980da5548afeddad9b07dec33	0	0	0	0	0	0	0	0	0	137	0	0	0	0	0	0	0	0	0	0	0	0	0	0	0	0	0	0	0	0	0	0	0	0	0	0	0	0	0	0	0	0	0	0	0	0	0	0	0
99ff05820db541329d1c0dde57570a8e	0	0	0	0	0	0	0	0	0	0	0	0	0	0	0	0	0	0	0	0	0	0	0	0	0	0	0	0	0	0	0	0	0	0	0	0	0	0	0	0	0	0	0	0	0	0	0	0	0
966514199466e5527e76ce90a702cb07	0	0	0	0	0	0	0	0	0	0	0	0	0	0	0	0	0	0	0	0	0	0	0	0	0	0	0	0	0	0	0	0	0	0	0	0	0	0	0	0	0	0	0	0	0	0	0	0	0
084568fa54c0ca3cee22bb60df1579b1	0	0	0	0	0	0	0	0	0	0	0	0	0	0	0	0	0	0	0	44	0	0	0	0	5	30	40	28	0	0	0	0	0	0	0	0	0	7	0	0	0	0	0	7	0	0	206	0	0
dbdb50b437056b9ed5b7d88021e1092b	0	0	0	0	0	0	0	0	0	0	0	0	0	0	0	0	0	0	0	0	0	0	0	0	0	0	0	0	0	0	0	0	0	0	0	0	0	0	0	0	0	0	0	0	0	0	0	0	0
b40e3465857ab6e12e4eeaa4309b1608	0	0	0	0	0	0	0	0	0	0	0	0	0	0	0	0	0	0	0	0	0	0	0	0	0	0	0	0	0	0	0	0	0	0	0	0	0	0	24	0	0	0	0	0	0	0	0	0	0
2a29f65fefab16f6aa9fd5b1ec66224e	0	0	0	0	0	0	0	0	0	0	0	0	0	0	0	0	0	0	0	0	0	0	0	0	0	0	0	0	0	0	0	0	0	0	0	0	0	0	0	0	0	0	0	0	0	0	0	0	0
adca826284c14767a55ed7dab8c795c6	57	0	0	0	6	0	0	0	0	0	0	0	0	0	0	0	0	0	0	0	0	0	0	0	0	0	0	0	0	0	0	0	0	0	0	0	0	0	0	0	0	0	0	0	0	0	0	0	0
a7d2dcc2ae8c270bdcac3134ce40d772	64	0	8	0	60	0	3	0	0	14	0	0	0	0	0	0	0	0	0	0	0	0	0	0	0	0	0	0	0	0	0	0	0	0	0	0	0	0	0	0	0	0	0	0	0	0	0	0	0
9ad267eb1d0cd91e742210885aca83a5	0	0	0	0	0	0	0	0	0	0	0	0	0	40	0	0	0	0	0	0	0	0	0	0	0	0	0	0	0	0	0	0	0	0	0	0	0	0	0	0	0	0	0	0	0	0	0	0	0
9e2a711094a0de0b9d0c52e8c447f1d8	0	0	0	0	0	0	0	0	0	0	0	0	0	0	0	0	0	0	0	0	0	0	0	0	0	0	0	0	0	0	0	0	0	0	0	0	0	0	0	0	0	0	0	0	0	0	0	0	0
057b5a99d0b220026891964857f5eea9	0	0	0	0	0	0	0	0	0	0	0	0	0	0	0	0	0	0	0	9	0	0	0	0	0	0	0	0	0	0	0	0	0	0	0	0	0	0	0	0	0	0	0	0	0	0	0	0	0
15c7bf7dee0ba45a0a20b7ab37623ca2	0	0	0	0	0	0	0	0	0	0	0	0	0	0	0	0	0	0	0	0	0	0	0	0	0	0	0	0	0	0	0	0	0	0	0	0	0	0	0	0	0	0	0	0	0	0	0	0	0
50359e21dcc333d77b4fcea72c7ba164	0	0	0	0	0	0	0	0	0	0	62	46	0	70	105	0	0	0	0	0	0	0	0	0	0	0	0	0	0	0	0	0	0	0	0	0	0	643	0	0	0	0	0	0	0	12	0	0	0
d6ea79d4a4fa1189163e9fba8ac5987b	0	0	0	0	0	0	0	0	0	0	0	0	0	0	0	0	0	0	0	0	0	0	0	0	0	0	0	0	0	0	0	0	0	0	0	0	0	0	0	0	0	0	0	0	0	0	0	0	0
917d9f55e475f3bb03dc9d303847e761	0	0	0	0	0	0	0	0	0	0	0	0	0	0	0	0	0	0	0	0	0	0	0	0	0	0	0	0	0	0	0	0	0	0	0	0	0	0	0	0	0	0	0	0	0	0	0	0	0
ecea5004053e9ec23e231510c43db6d1	0	0	0	0	0	0	0	0	0	0	0	0	0	0	0	0	0	0	0	0	0	0	0	0	0	0	0	0	0	0	0	0	0	0	0	0	0	0	0	0	0	0	0	0	0	0	0	0	0
fb26d914bc3f6aad9a37e98c4b77094e	0	21	0	0	0	0	0	0	0	0	0	0	0	0	0	0	0	0	0	0	0	0	0	0	703	0	0	0	0	0	0	0	0	0	0	0	0	0	0	0	0	0	0	0	0	0	0	0	0
25417bb0d10b00166808f07c7ac0719b	0	0	0	0	0	0	0	0	0	0	0	0	0	0	0	0	0	0	0	0	0	0	0	0	0	0	0	0	0	0	0	0	0	0	0	0	0	0	0	0	0	0	0	0	0	0	0	0	0
6bbda1fc4ed5867a89ce89daefb4c12e	0	0	0	0	0	0	0	0	0	0	0	0	0	0	0	0	0	0	0	0	0	0	0	0	0	0	0	0	0	0	0	919	0	0	14	0	0	0	0	0	0	0	0	0	0	0	0	0	0
92ac5f5dee6a7063ed2ca0f86e96e323	0	0	0	0	0	0	0	0	0	0	0	0	0	0	0	0	0	0	0	0	0	0	0	0	0	0	0	0	0	0	0	0	0	40	0	0	0	0	0	0	0	0	427	0	0	0	0	0	0
b0ef0ceabad422d3bac980bf67fb0021	0	0	0	0	0	0	0	0	0	0	0	0	0	0	0	0	0	0	0	0	0	0	0	0	0	0	0	0	0	0	0	0	0	0	0	0	0	0	0	0	0	0	0	0	0	0	0	0	0
a525e310fe8934629687a9b2541451d2	0	0	0	0	0	0	0	0	0	0	0	0	0	0	0	0	0	0	0	0	0	0	0	0	0	0	0	0	0	0	0	0	0	13	0	0	0	0	0	0	0	0	0	0	0	0	0	0	0
be36e31b306ae02a3d87140dbc920a34	0	0	0	0	0	0	0	0	0	0	0	0	0	0	0	0	0	0	0	0	0	0	0	0	0	0	0	0	0	0	0	0	0	0	0	0	0	0	0	0	0	0	0	0	0	0	0	0	0
795e9880d0cbddc8588549e45e053e9c	0	0	0	0	0	0	0	0	0	0	0	0	0	0	0	0	0	0	0	0	0	0	0	0	0	0	0	0	0	0	0	0	0	0	0	0	0	0	0	0	0	0	0	0	0	0	0	0	0
c81eb7bca0fb725355329bde74d81e78	0	0	0	0	0	0	0	0	0	0	0	0	0	0	0	0	0	0	0	0	0	0	0	0	0	0	0	0	0	0	0	0	0	0	0	0	0	0	0	0	115	329	135	273	0	20	0	0	0
437f0dbab19f6bfe95601749cf46f071	0	0	0	0	0	0	0	0	0	0	0	0	0	0	0	0	0	40	0	0	0	0	0	0	0	0	0	0	0	0	0	0	0	0	0	0	0	0	0	0	0	0	0	0	0	0	0	0	0
06a124ba62818961cab99821727de2f4	498	0	0	9	0	0	0	0	0	0	0	0	0	0	0	0	0	0	0	0	0	0	21	0	0	0	0	0	0	0	0	0	0	0	0	0	0	10	0	0	0	0	0	0	0	0	0	0	349
46ef7b64044ccf6b2e8f0f776e612e70	0	0	0	0	0	0	0	0	0	0	0	0	0	0	0	0	0	0	0	0	18	19	0	7	25	0	0	0	0	0	0	0	0	0	0	0	0	0	0	0	0	0	0	0	0	0	0	0	0
ec338431a5b77007466cc85070e23953	0	0	0	0	0	0	0	0	0	0	0	240	0	0	0	0	0	0	0	0	0	0	0	0	0	0	0	0	0	0	0	0	0	0	0	0	0	0	0	0	0	0	0	0	0	0	0	0	0
e093a2ec16d0da484bf1d0b4b5b4d12a	0	0	0	0	0	0	0	7	0	15	8	0	0	0	0	0	0	0	0	0	0	0	0	0	0	0	19	0	0	10	0	0	0	0	0	0	0	0	0	0	6	0	31	21	0	22	0	0	0
dab28e8ee171c3690e55764ceb3c9a73	0	0	0	0	0	0	0	0	0	0	0	0	0	0	0	0	0	0	0	0	0	0	0	0	0	0	0	0	0	0	0	0	0	0	0	0	0	0	0	0	0	0	0	0	0	0	0	0	124
5013c0b2920f5c0b241796150095c850	0	0	0	0	0	0	0	0	0	0	0	0	0	0	0	0	0	0	0	0	0	0	0	0	0	0	0	0	0	0	0	0	0	0	0	0	0	0	0	0	0	0	0	0	0	0	0	0	0
9d9408e97a27cb4ddd06ab2b1bc44fc9	0	0	0	0	0	0	0	0	0	0	0	0	0	0	0	0	0	0	0	0	0	0	0	0	0	0	25	20	0	0	0	0	0	0	0	0	0	0	0	0	0	0	0	0	0	13	0	0	0
412379becd506bbbb5dbf3035cde9ee4	0	0	0	0	0	0	0	0	0	0	0	0	0	0	0	0	0	0	0	0	0	0	0	0	0	0	0	0	0	0	0	0	0	0	0	0	0	0	0	0	0	0	0	0	0	0	0	0	0
47ae87bcffb936721bd568936eb83cf7	0	0	0	0	0	0	0	0	0	0	0	0	0	0	0	0	0	14	6	0	0	0	0	0	0	0	0	0	0	0	0	0	0	0	0	0	0	0	0	0	0	0	0	0	0	0	0	0	0
876d831dd6d75c97775293b1e0552698	0	0	0	0	0	0	0	0	0	0	0	0	0	0	0	0	0	0	0	0	0	0	6	0	0	0	0	0	0	0	0	0	0	0	0	0	0	0	0	0	0	0	0	0	0	0	0	0	0
f7768b71b54e596fc76a00c7117c9557	0	0	0	0	0	0	0	0	0	0	0	0	0	0	0	0	0	0	0	0	0	0	0	0	0	0	0	0	0	0	0	0	0	0	0	0	0	0	0	0	0	0	0	0	0	0	632	127	0
155c19536532e05a1bcaa7b185945262	0	0	0	0	0	0	0	0	0	0	0	0	0	0	0	0	0	0	0	0	0	0	0	0	0	0	0	0	0	0	0	0	0	0	0	0	0	0	0	0	0	0	0	0	0	0	0	0	0
38fed781959a756d10542948fe98c60e	117	301	0	0	19	0	0	0	0	0	0	0	0	0	0	0	0	0	0	0	0	0	0	0	0	0	0	0	0	0	0	0	0	0	0	0	0	0	0	0	0	0	0	0	0	0	0	0	0
f566a565170f1dfda2687a3a6fea82d0	0	0	0	0	0	0	0	0	0	0	0	0	0	0	0	0	0	0	0	0	0	0	0	0	0	0	0	0	0	0	0	0	0	0	0	0	0	0	0	0	0	0	0	0	0	0	0	0	0
7687ee58972efc83de7d74bad32abb78	0	0	0	0	0	0	0	0	0	0	0	0	0	0	0	0	0	0	0	0	0	0	0	0	0	0	0	0	0	0	0	0	0	0	0	0	0	0	0	0	0	0	0	0	0	0	0	0	0
7cf7abcf7b561280dc616b9e8cdd5a55	0	0	0	0	0	16	33	7	0	18	0	0	0	0	0	0	0	0	0	0	0	0	0	0	0	20	0	0	0	0	0	0	0	0	0	0	0	7	11	0	12	31	46	0	0	23	0	0	0
bd18cc0a1f1382fe8ce5fd324e75be82	0	0	0	0	0	0	0	0	0	0	0	0	0	0	0	0	0	0	0	0	0	0	0	0	0	0	0	0	0	0	0	0	0	0	0	0	0	0	0	0	0	0	0	0	0	0	0	0	0
2e622762239654c726b2771f373b232b	14	36	0	0	7	0	0	0	0	0	0	0	0	0	7	0	0	0	10	0	0	0	13	0	0	0	0	0	0	0	0	0	0	0	0	0	0	0	0	0	0	0	0	0	0	0	0	0	0
517f0cd466419974c3a99fb33e71b554	0	0	0	0	0	0	0	0	0	0	0	0	0	0	0	0	0	0	0	0	19	68	0	0	11	0	0	0	0	0	0	0	0	0	0	0	0	0	0	0	0	0	0	0	0	0	0	0	0
9e053bfeb6ec2276b049b6cb2137e49d	0	0	0	0	0	0	0	0	0	0	0	0	0	0	0	0	0	0	0	0	0	0	0	0	0	0	0	0	0	0	0	0	0	0	0	0	0	0	0	0	0	0	0	0	0	0	0	0	0
7959639cc65670a63fd8b248df7d7353	0	0	0	0	0	0	0	0	0	0	0	0	0	0	0	0	0	0	0	0	0	0	0	0	0	0	0	218	0	0	0	0	0	0	0	0	0	0	0	0	0	0	0	0	0	0	0	0	0
762daefeafadf3ea204df3ca407ea01f	0	0	0	0	0	0	3	0	0	0	0	0	0	0	0	0	0	0	0	0	0	0	0	0	0	0	0	0	0	0	0	0	0	0	0	0	0	2	0	0	0	0	0	0	0	0	47	0	0
e6c1ad9752511c84bb58e7e7c5d8d15e	0	0	0	0	0	0	0	0	0	0	0	0	0	0	0	0	0	0	0	0	0	0	0	0	0	0	0	0	0	0	0	0	0	0	0	0	0	0	0	0	0	0	0	0	0	0	0	0	0
019f7c9a454765cd64df2396d360f912	11	0	0	12	0	0	0	0	0	0	0	0	0	0	0	0	0	28	0	0	0	0	0	0	0	0	0	0	0	0	0	0	0	0	0	0	0	0	0	0	0	0	0	0	0	0	0	0	0
e91914e4d1d03d82dd2728b9fabae44f	0	0	0	0	0	0	0	0	0	0	0	0	0	0	0	0	0	0	0	0	0	0	0	0	0	0	0	0	0	0	0	0	0	0	0	0	0	0	0	0	0	0	0	0	0	0	0	0	0
3abd1d8cf6de59e94e267863d23c641d	0	0	0	0	0	0	0	0	0	0	60	32	0	0	0	0	0	0	0	0	0	0	0	0	0	0	0	0	0	0	0	0	22	0	0	0	0	0	0	0	0	0	0	0	0	0	0	0	0
85644719db2d44f6fe29cc2712a83f41	623	0	0	0	113	0	0	0	0	0	0	0	0	0	0	0	0	0	0	0	0	0	0	0	0	0	0	0	0	0	0	0	0	0	0	0	0	0	0	0	0	0	0	0	0	0	0	0	161
af9cd719d563d49883e56031e9862f8c	0	0	0	0	0	0	0	0	0	0	0	0	0	0	0	0	0	0	0	0	0	0	0	11	0	0	0	0	0	0	0	0	0	0	0	0	0	0	0	0	0	0	0	0	0	103	0	0	0
be19c093097906bb7d4481708b5a009b	0	0	0	0	0	0	0	0	0	0	0	0	0	0	0	0	0	0	0	0	0	0	0	0	0	0	0	0	0	0	0	0	0	0	0	0	0	0	0	0	0	0	0	0	40	0	0	0	0
2ef9a18b60f11e8f497198e2d2a9944b	35	0	0	0	0	0	0	0	0	0	0	0	0	0	0	0	0	0	0	0	7	0	0	0	0	0	0	0	0	0	0	0	0	0	0	0	0	0	0	0	0	0	0	0	0	0	0	0	0
784164bb3372803755f8a696c75b0449	0	0	0	0	0	0	0	0	0	0	0	0	0	0	0	0	0	0	0	0	0	0	0	0	0	0	0	0	0	0	0	0	0	0	0	0	0	0	0	0	0	0	0	0	0	0	0	0	0
e661726746e8a9ef3de430bcd1d36dce	0	0	0	0	0	0	0	0	0	0	0	0	0	0	0	0	0	0	0	0	0	0	0	0	0	0	0	0	0	0	0	0	0	0	0	0	0	0	0	0	0	0	0	0	0	0	0	0	0
1ad77dfc5d2b391aa8ee17852f5fd0f9	0	0	0	0	0	0	0	0	0	0	0	0	0	0	0	0	0	0	0	0	0	0	0	0	0	0	0	0	36	0	0	0	0	0	0	0	0	0	0	0	0	0	0	0	0	0	0	0	0
5197a799b7cb7bf6af7dbcff0b43a558	0	0	0	0	0	0	0	0	0	0	0	0	0	0	0	0	0	0	0	0	0	0	0	0	0	0	0	0	0	0	0	0	0	0	0	0	0	0	0	0	0	0	0	0	0	0	0	0	0
9870206c1f04980be894146af89d1ba7	21	0	0	0	5	6	0	16	0	0	8	0	19	19	3	20	0	0	0	23	0	0	0	0	0	22	23	0	34	34	0	0	0	0	0	0	0	24	13	7	15	4	23	17	0	0	0	0	0
a2e412583bc418a0789940eb97325177	0	0	0	0	0	0	0	0	0	0	0	0	0	0	0	0	0	0	0	0	0	0	0	0	0	0	0	0	0	0	0	0	0	0	0	0	0	0	0	0	0	0	0	0	0	0	0	0	0
4288b0ad215775a3889098307540445a	0	0	0	0	0	0	0	0	0	0	0	0	0	18	0	0	0	0	0	0	0	0	0	0	0	0	0	0	0	0	0	0	0	0	0	0	0	0	0	0	0	0	0	0	0	0	0	0	0
79c50e1997ac2e24f85774aa8205b874	0	0	0	0	0	0	0	0	0	0	0	0	0	0	0	0	0	0	0	0	0	0	0	0	0	0	0	0	0	0	0	0	0	0	0	0	0	0	0	0	0	0	0	0	0	0	0	0	0
d58dcd0e4c6ae13380fd17e913809ced	16	0	0	0	0	0	0	15	0	0	0	0	0	0	0	0	0	0	0	0	0	0	0	0	0	0	3	0	0	11	0	0	0	0	0	0	0	0	0	0	0	0	0	0	0	0	0	0	0
78cfd144930a2e0a70c466d0ede02e60	0	0	0	0	0	0	0	0	0	0	0	0	0	0	0	0	0	0	0	0	0	0	0	0	0	0	0	0	0	0	0	0	0	0	0	0	0	0	0	0	0	0	0	0	0	0	0	0	0
9fe8c8eebb64872618566666cb41dff7	0	0	0	0	0	0	0	0	0	0	0	0	0	0	0	0	0	0	0	0	0	0	0	0	0	0	0	0	0	0	0	0	0	0	0	0	0	0	0	0	0	0	0	0	0	0	0	0	0
ed490212194d034d6f7e63a9c341a04f	0	0	0	0	0	0	0	0	0	0	0	0	0	0	0	0	0	0	0	0	0	0	0	0	0	0	0	0	0	0	0	0	0	0	0	0	0	0	0	0	0	0	0	0	0	0	0	0	0
1161506839882adf83df16e1022f540d	0	0	0	0	0	0	0	0	0	0	0	0	0	0	0	0	0	0	0	0	0	0	0	0	0	0	0	0	0	0	0	0	0	0	0	0	0	0	0	0	0	0	0	0	72	0	0	0	0
50a013a51039066c245b29dc6fb44f8b	73	72	31	45	24	0	0	0	0	0	0	0	0	0	8	0	15	0	0	37	0	0	0	0	0	76	13	66	98	64	0	0	0	0	0	0	0	5	0	0	13	28	19	130	0	0	0	0	0
eafdf9422bca2f468d36f4965da8e55c	0	0	0	0	0	42	0	54	0	0	0	0	0	0	0	0	0	0	6	0	0	0	0	0	0	0	0	0	0	0	0	0	0	0	0	31	0	0	0	0	0	0	0	0	0	0	48	0	0
f8898f55837078de110873eaee09ab7c	0	0	0	0	0	0	0	0	0	0	0	893	0	0	0	0	0	0	0	2	0	0	0	0	0	0	0	0	0	0	0	0	0	0	0	0	0	0	0	0	0	0	0	0	0	0	0	0	0
3b2814ba53bc566b5a8605aeb3feff1a	0	0	0	0	0	0	0	0	0	0	0	0	0	0	0	0	0	0	0	0	0	0	0	0	0	0	0	0	0	0	0	0	0	0	0	0	0	0	0	0	0	0	0	0	0	0	0	0	0
d88e47b90566850a76be3cfe0d28d01c	0	0	0	0	0	0	0	0	0	0	0	0	47	202	0	0	0	0	0	0	0	0	0	0	0	0	0	0	0	0	0	0	0	0	16	39	90	0	0	110	0	0	65	0	0	0	0	0	0
8b9b0a2dcd7a721071cd741ff68e38f8	45	0	0	53	0	0	0	0	0	0	0	0	0	0	0	0	122	0	0	0	0	0	20	0	0	0	0	0	0	0	0	0	0	0	0	0	0	0	0	0	0	0	0	0	0	0	0	0	0
03f7cdfb428c218dbfa5069166121043	0	0	0	0	0	0	0	0	0	0	0	0	0	0	0	0	0	0	0	0	0	0	0	0	0	0	0	0	0	0	0	0	0	0	0	0	0	0	0	0	862	30	0	0	0	0	0	0	0
5ef353a382d104c1026186f59bf39fb4	0	0	0	0	0	0	0	0	0	0	0	0	0	0	0	0	0	0	0	0	0	0	0	0	0	0	0	0	0	0	0	110	0	0	27	0	0	0	0	0	0	0	0	0	0	0	0	0	0
9180233b6a1ea6238ccb3e7b8255ce1f	0	0	0	0	0	0	0	0	0	0	0	0	0	0	0	0	0	0	0	0	0	0	0	0	0	0	0	0	0	0	0	0	0	0	0	0	0	0	0	0	0	0	0	0	0	0	0	0	0
4c30e051a1c2e7e213e848a06aff95d1	0	0	0	0	0	0	0	0	0	0	0	0	0	0	0	0	0	0	0	0	0	0	0	0	0	0	0	0	0	0	0	0	0	0	0	0	0	0	0	0	0	0	0	0	0	0	0	0	0
8fe7263dc3d66ce825926a0bc54b8b38	0	0	0	0	0	0	0	0	0	0	0	0	0	0	0	0	0	0	0	0	0	0	0	0	0	0	0	0	0	0	0	0	0	0	0	0	0	0	0	0	0	0	0	0	0	0	0	0	0
16314fd2aaa8c2a9a4917b63f8650860	0	0	0	0	0	0	0	0	0	0	0	0	0	0	0	0	0	0	0	0	0	0	0	0	0	0	0	0	0	0	0	0	0	0	0	0	0	0	0	0	0	0	0	0	0	29	0	0	0
b29f0e2fde62bccf68c8bee7ad6eb901	0	0	0	0	0	0	0	0	0	0	0	0	0	0	0	0	0	0	0	0	0	0	0	0	0	0	0	0	0	0	0	0	0	0	0	0	0	0	0	0	0	0	0	0	0	0	0	0	0
871784acedb7a89ed487cdb65b415349	0	0	0	0	0	0	0	0	0	0	0	0	0	0	0	0	0	0	0	0	0	0	0	0	0	0	0	0	0	0	0	0	0	0	0	0	0	0	0	0	0	0	0	0	0	0	0	0	0
c589f35e045a439c77690e4cbe896f4b	0	0	0	0	0	0	0	0	0	0	0	0	0	0	0	0	0	0	0	0	0	0	0	0	20	0	0	0	0	0	0	0	0	0	0	0	0	0	0	0	0	0	0	0	0	0	0	0	0
df8de76f7d5eccbc0b8569e244275aca	0	0	0	0	0	0	0	0	0	0	0	0	0	0	0	0	0	0	0	0	0	0	0	0	0	0	0	0	0	0	0	0	0	0	0	0	0	0	0	0	0	0	0	0	0	0	0	0	0
606b256cb74da9c2c22c281091af0731	0	0	0	0	0	0	0	0	0	0	0	0	0	0	0	0	0	0	0	0	0	0	0	0	0	0	0	0	0	0	0	0	0	0	0	0	0	0	0	0	0	0	0	0	0	47	0	0	0
6d409e0a3a2895a2817cfd2d6685b353	0	0	0	0	0	0	0	0	0	0	0	0	0	0	0	0	0	0	0	0	0	0	0	0	0	0	0	0	0	0	0	0	0	0	0	0	0	0	0	0	0	0	0	0	0	0	0	0	0
b99c8cb49634145f3d6549d5d3d962a8	0	0	0	69	0	0	0	0	0	0	0	0	0	0	0	0	0	0	0	0	0	0	0	0	0	237	3	0	274	14	0	0	0	0	0	0	0	0	0	0	0	51	0	31	0	0	0	0	0
a32489a643034c61994e4deecef54b02	0	0	0	0	0	0	0	0	0	0	0	0	0	0	0	0	0	0	0	0	0	0	0	0	0	0	0	0	0	0	0	0	0	0	0	0	0	0	0	0	0	0	0	0	0	0	0	0	0
498b9b8e0c6fe7b87908c6c0329148d4	0	0	0	0	0	0	0	0	0	0	0	0	0	0	0	0	0	0	0	0	0	0	0	0	0	54	0	0	109	0	0	0	0	0	0	0	0	0	0	0	0	0	0	0	0	0	0	0	0
7d5e20331d9b267b79b297883708724d	0	0	0	0	0	0	0	0	0	0	0	0	0	0	0	0	0	0	0	6	0	3	8	0	0	0	0	0	0	3	0	0	0	0	0	0	0	0	0	0	0	29	0	13	0	0	0	0	0
86191ba6d278e796993b5facc369f93d	0	0	6	0	0	0	0	0	0	0	0	0	0	0	0	0	0	0	0	0	0	0	41	0	0	0	0	0	0	0	0	0	0	0	0	0	0	0	0	0	0	0	0	0	0	0	0	0	113
54e85586e2a3952618894bb621002f03	0	0	0	0	0	0	0	0	0	0	0	0	0	0	0	0	0	0	0	0	0	0	0	0	0	0	0	0	0	0	0	0	0	0	0	0	0	0	0	0	0	0	0	0	0	0	0	0	0
5f078bb2241a6acee627a34e59a6e50b	0	0	0	0	0	0	0	0	0	0	0	0	0	0	0	0	0	0	0	0	0	0	0	0	0	0	0	0	0	0	0	0	0	0	0	0	0	0	0	0	0	0	0	0	0	0	0	0	0
abc9f4cba169b2344a6d72aee17709ea	0	0	0	0	0	0	0	0	0	0	0	0	0	0	0	0	0	0	0	0	0	0	0	0	0	0	0	0	0	0	0	0	0	0	0	0	0	0	0	0	0	0	0	0	0	0	0	0	0
13aa6d6a6314a7a312e4209df652bc7b	0	0	0	0	0	0	0	0	0	0	0	0	0	0	0	0	0	0	0	0	0	0	0	0	0	0	0	0	0	0	0	0	0	0	0	0	0	0	0	0	0	0	0	0	0	0	0	0	0
0171ea92594098291fed2f4dbbb6edc6	0	0	0	0	0	0	0	0	0	0	0	0	0	0	0	0	0	0	0	0	0	0	0	0	0	0	0	0	0	0	0	0	0	0	0	0	0	0	0	0	0	0	0	0	0	0	0	0	0
b7658a34fc9417130629c933f4b38754	0	0	0	0	0	0	0	0	0	0	0	0	0	0	0	0	0	0	0	0	0	0	0	0	0	0	0	0	0	0	0	0	0	0	0	0	0	0	0	0	0	0	0	0	0	0	0	0	0
cdb816174b88d4dc95ebeb8ae6944209	0	0	0	0	0	0	0	0	0	0	0	0	0	0	0	0	0	0	10	0	0	0	0	0	0	0	0	0	14	0	0	0	0	0	0	0	0	0	0	0	0	0	0	0	0	0	0	0	0
cd1c07dc935fffc1e9845499e51b1b36	0	0	0	0	0	0	0	0	0	0	0	0	0	0	0	0	0	0	0	0	0	0	0	0	0	0	0	19	0	0	0	0	0	0	0	0	0	0	0	0	0	0	0	34	0	0	0	0	0
60140fbb31c0ea8c751aa10da51315ec	0	0	0	0	0	0	0	0	0	0	0	0	0	0	0	0	0	0	0	0	0	0	0	0	0	0	0	0	0	0	0	0	0	0	0	0	0	0	0	0	0	0	0	0	0	0	0	0	0
03bac7ff757322ee0ddfea4caad07ebd	0	0	0	0	8	0	15	58	164	0	0	0	0	0	5	0	14	0	0	0	0	0	19	0	0	0	9	0	12	46	0	0	0	0	0	0	8	10	0	0	64	0	50	115	0	27	0	0	0
ebd322446b4f91a3f936b7e14a5888ff	0	0	0	0	0	0	0	0	0	0	0	0	0	0	0	76	13	0	0	0	0	0	0	0	0	0	0	0	0	0	0	0	0	0	0	0	0	0	0	0	0	0	0	0	0	0	0	0	0
765f8df4c6597400618770010d0f40cd	0	0	0	0	0	0	0	0	0	0	0	0	0	0	0	0	0	0	4	0	0	0	0	0	0	0	0	0	0	0	0	0	0	0	0	0	0	0	0	0	0	0	0	0	0	0	0	0	0
301f981c037b00cb9886778263f8ba60	0	0	0	0	0	0	0	0	0	0	0	0	0	0	0	0	0	0	0	0	0	0	0	0	0	0	0	0	0	0	0	0	0	0	0	0	0	0	0	0	0	0	0	0	0	0	0	0	0
09051aeff9c73ac7da9ad9c3f7d0061b	0	0	0	0	0	0	0	0	0	0	0	0	0	0	0	0	0	0	0	0	0	0	6	12	5	0	0	0	7	0	0	0	0	0	0	0	0	0	0	0	0	0	0	0	94	0	0	0	0
c000d75c795508e9d4992373c9545361	0	0	0	0	0	0	0	0	0	0	0	0	4	0	0	0	0	0	89	0	0	0	0	0	0	0	0	0	0	0	0	0	0	0	0	0	0	0	0	0	0	0	0	0	0	0	0	0	0
c88ae8af3698a66f8ee34c63ff64bf23	0	16	0	0	0	0	0	0	0	0	0	0	0	0	0	0	0	0	0	0	0	0	0	0	0	0	0	0	0	0	0	0	0	0	0	0	0	0	0	0	0	0	0	0	0	0	0	0	0
e7d1ad53ed8c99af89966509d7d2924b	0	0	0	0	0	0	90	324	61	360	0	0	0	0	0	0	0	0	0	0	0	0	0	0	0	0	0	0	0	0	0	0	0	0	0	0	0	0	0	0	0	0	0	0	0	0	0	0	0
b9d1e81f2cbcead62c067c82774ea4fe	0	0	0	0	0	0	0	0	0	0	0	0	0	0	0	0	0	0	0	0	0	0	0	0	0	0	0	0	0	0	0	0	0	0	0	0	0	0	0	0	0	0	0	0	0	0	0	0	0
9853dbb468e18f4bd50681b3070d728d	0	0	0	0	0	0	0	0	0	0	0	0	0	0	0	0	0	0	0	0	0	0	0	0	0	0	0	0	0	0	0	0	0	0	0	0	0	0	0	0	0	0	0	0	0	0	0	0	0
bd971ae8fa00df362dd8c877615ddad3	0	0	0	0	0	0	0	0	0	0	0	0	0	0	0	0	0	0	0	0	0	0	0	0	0	0	0	0	0	0	0	0	0	0	0	0	0	0	0	0	0	0	0	0	0	0	0	0	0
08a5d494c68dc090fbe39ea4a30a46cc	0	0	0	0	0	0	0	0	0	0	0	0	0	0	0	0	0	0	0	0	0	0	0	0	0	0	0	0	0	0	0	0	0	0	0	0	0	0	0	0	0	0	0	0	0	0	0	0	0
731dcc6d7fb00a5b666def2b91339512	0	0	0	0	0	22	0	0	2	45	0	0	0	0	0	0	0	0	0	0	0	0	0	0	0	0	0	0	0	0	0	0	0	0	0	0	0	0	0	0	0	0	0	0	0	0	0	0	0
b6aa72201673cb2b5f30446fc3480491	0	0	0	0	0	0	0	0	0	0	0	0	0	0	0	0	0	0	0	0	0	0	0	0	0	0	0	0	0	0	0	0	0	0	0	0	0	0	0	0	0	0	0	0	0	0	0	0	0
7fa6f9ed30b54c6636268a1c689b7a84	0	0	0	0	0	468	0	0	0	0	0	0	0	0	0	0	0	0	0	0	0	0	0	0	0	0	0	0	0	0	0	0	0	0	0	0	0	0	0	0	0	211	16	0	0	0	0	0	0
067f6d48681f02aac9b2a2cc0145006e	0	0	0	0	0	0	0	0	0	0	0	0	0	0	0	0	0	0	0	0	0	0	0	0	0	0	0	0	0	0	0	0	0	0	0	0	0	0	0	0	0	0	0	0	0	0	0	0	0
34d1d7ea92d276fbd00aa95f4784ead4	0	0	0	0	0	0	0	0	0	0	0	0	0	0	0	0	0	0	12	0	0	0	0	0	0	0	0	0	0	0	0	0	0	0	0	0	0	0	0	0	0	0	0	0	0	0	0	0	0
95042de30ea2961dc8048bf65e87ccc0	0	5	0	0	0	0	0	0	0	0	0	0	0	0	0	224	0	371	11	0	0	0	0	0	0	0	0	0	0	0	0	0	0	0	0	0	0	0	0	0	0	0	0	0	0	0	0	0	0
def9bd818cc6367e7cc6184023c7fd52	0	0	0	0	0	0	0	0	0	0	18	0	0	0	13	0	0	58	0	0	0	0	0	0	0	0	0	0	0	0	0	0	0	0	0	0	0	0	0	0	0	0	5	0	0	0	0	0	0
4c9ec74e83de4750825e8176c1bee72e	0	0	0	0	0	0	0	0	0	0	0	0	0	0	0	0	0	0	0	0	0	0	0	0	0	0	0	0	0	0	57	0	38	0	251	0	0	0	0	0	0	0	0	0	0	0	0	0	0
6c308747bc85b9e92e8b45748159bd49	0	0	0	0	0	0	0	0	0	0	0	0	0	0	0	0	0	0	0	0	0	0	0	0	0	0	0	0	0	0	355	0	0	0	40	0	0	0	0	0	0	0	0	0	0	0	0	0	0
98a88469ac1ae97ff21be70ae4d7c2cd	0	0	0	0	0	0	0	0	0	0	0	0	0	0	0	0	5	0	0	4	0	0	0	0	0	0	54	523	34	236	0	0	0	0	0	0	0	0	0	0	0	0	0	0	0	0	0	0	0
c59867b94b24137b4802a9b216a069ca	0	0	0	0	0	0	0	0	0	0	0	0	0	0	0	0	0	0	0	0	0	0	0	0	0	0	0	0	0	0	0	0	0	0	0	0	0	0	0	0	0	0	0	0	0	0	0	0	0
6e6fd3eb25d2318b41880fccd904f545	0	0	0	0	0	0	0	0	0	0	0	0	0	0	0	0	0	0	0	0	0	0	0	0	0	0	0	0	0	0	0	0	0	0	0	0	0	0	0	0	0	0	0	0	0	0	0	0	0
ec6f7242934a4a5e84e885a375bf65d3	0	0	21	64	0	0	8	0	0	15	0	0	0	0	0	0	0	0	0	0	2	0	0	0	0	0	0	0	0	0	0	0	0	0	0	0	0	0	0	0	0	0	0	0	0	0	0	0	0
62f33721f7b8bdeec65aadd7af3b9177	5	0	0	16	0	0	0	0	0	0	0	0	0	0	0	0	0	0	0	23	0	0	0	0	0	103	0	0	0	0	0	0	0	0	0	0	0	0	0	0	0	0	0	0	0	0	0	0	0
343055ee95ee08f8b4c045f474ad5b70	0	0	0	0	0	0	0	0	0	0	0	35	0	0	0	0	0	0	0	0	0	0	0	0	0	0	0	0	0	0	0	0	0	0	0	0	0	3	0	0	0	0	0	0	0	72	0	0	0
ffe916d2d3c617329f11f03d01aa2b4f	0	0	0	0	0	0	0	0	0	0	0	0	0	0	0	0	0	0	0	0	0	0	0	0	0	0	0	0	0	0	0	0	0	0	0	0	0	0	0	0	0	0	0	0	0	0	0	0	0
1057b4a154f9b0acab431acf76071c4b	0	0	0	0	0	0	0	0	0	0	0	0	0	0	0	0	0	0	0	0	0	0	0	0	0	0	0	0	0	0	0	0	0	0	0	0	0	0	0	0	0	0	0	0	0	0	0	0	0
29e4946ec0aa23789fbef7b620dd5669	0	0	0	0	0	0	0	0	0	0	0	0	0	0	0	0	0	0	0	0	0	0	0	0	0	0	699	149	0	4	0	0	0	0	0	0	0	0	0	0	0	0	0	0	0	0	0	0	0
a2773c546e2f62922c8b284158082299	0	0	0	0	0	0	0	0	0	0	0	0	0	0	0	0	0	0	0	0	0	0	0	0	0	0	0	0	0	0	0	0	0	0	0	0	0	0	0	0	0	0	0	0	0	0	0	0	0
58b712bafcdad36df10ecbc0060d1d84	0	0	0	0	0	0	0	0	0	0	0	0	0	0	0	0	0	0	0	0	0	0	0	0	0	0	0	0	0	6	0	0	0	0	0	0	0	0	0	0	0	0	0	0	0	0	0	0	0
cd5320ced3cde77453c9ca22d051fdae	0	0	0	0	0	0	0	0	0	0	0	0	0	0	0	0	0	0	0	0	0	0	0	0	0	0	4	0	0	0	0	0	0	0	0	0	0	0	0	0	0	0	0	25	0	0	0	0	0
845ac12eabc42085817e2c3f4e0968fd	0	0	0	0	0	0	0	0	0	0	0	0	0	0	4	0	0	0	0	0	0	0	0	0	0	0	0	0	0	0	0	0	0	0	0	0	0	0	0	0	0	0	0	0	0	0	0	0	0
ae1d208d11395b424cbb93c9ca0c9392	0	0	0	0	0	0	0	0	0	0	0	0	0	0	0	0	0	0	0	0	0	0	0	0	0	0	0	0	0	0	0	0	0	0	0	0	0	0	0	0	0	208	0	0	0	0	0	0	0
dd9641a310a5e4ff56de1a62b4be3640	0	0	0	0	0	0	0	0	0	0	0	0	0	0	0	0	0	0	0	6	0	0	0	0	0	0	0	0	0	0	0	0	0	0	0	0	0	0	0	0	0	0	0	0	0	0	0	0	0
01bfa6afb05aa5771227ab37b2b6c066	0	0	0	0	0	0	0	0	0	0	0	0	0	0	0	0	0	0	0	0	0	0	0	0	0	0	0	0	0	0	0	0	0	0	0	0	0	0	0	0	0	0	0	0	0	0	0	0	0
f902253b73b5bb8a7a33126abb26aab8	0	0	0	0	0	0	0	0	0	0	0	0	0	0	0	0	0	0	0	0	0	0	0	0	0	0	0	0	0	0	0	0	0	0	0	0	0	0	0	0	0	0	0	0	0	0	0	0	0
9150f1246ca134398674700675774dfb	77	234	106	114	0	0	0	0	0	0	0	0	0	0	0	0	0	0	0	0	0	0	8	0	0	0	0	0	0	0	0	0	0	0	0	0	0	0	0	0	0	0	0	0	0	0	0	0	0
8670acb8eaa51469422d91bc1fc5102f	0	0	0	7	20	0	0	0	0	0	0	0	0	0	0	26	0	0	0	12	0	0	0	0	0	0	0	0	0	0	0	0	0	0	0	0	0	0	0	0	0	0	0	0	0	0	0	0	0
43a129c1f2d596b84ff7f9f421eab15d	0	0	0	0	0	0	0	0	0	0	0	0	0	0	0	0	0	0	0	0	0	0	0	0	0	0	343	0	0	0	0	0	0	0	0	0	0	0	0	0	0	152	0	0	0	0	0	0	0
2b2272f8af9eaa99333a2e7ac5c631d8	0	0	0	0	0	0	0	0	0	0	0	0	0	0	0	0	0	0	0	0	0	0	0	0	0	0	0	0	0	0	0	0	0	0	0	0	0	0	0	0	0	0	0	0	0	0	0	0	0
cd061fb24e6d7b30bc8f315b614dc827	55	20	310	285	38	0	0	0	0	0	0	0	0	0	0	0	0	0	0	0	0	0	0	0	0	0	0	0	12	0	0	0	0	0	0	0	0	0	0	0	0	0	0	0	0	0	0	0	0
77faba4b6c00595c089d98dd5126395b	0	0	0	0	0	0	0	0	0	0	0	0	0	0	0	0	0	0	0	0	0	0	0	0	0	0	0	0	0	0	0	0	0	0	0	0	0	0	0	0	0	0	0	0	0	0	0	0	0
9375266044697591ff6f537b1f9512d3	0	0	0	0	0	0	0	0	0	0	0	0	0	0	0	0	0	8	70	0	0	0	0	0	0	0	0	0	0	0	0	0	0	0	0	0	0	0	0	0	0	0	0	0	0	13	0	0	0
1a080248e887d241e688ace42012d2a2	0	0	0	0	0	10	0	0	0	0	0	0	0	0	0	0	0	0	0	0	0	82	0	0	0	0	0	0	0	0	0	0	0	0	0	0	0	0	0	0	0	0	0	0	0	0	0	0	0
082ea0daf5e359a8fa345f3193c436dc	0	0	0	0	0	0	0	0	0	0	0	0	0	0	0	0	0	0	0	0	0	0	0	0	0	0	0	0	0	0	0	0	0	0	0	0	0	0	0	0	0	0	0	0	97	0	66	0	0
316f270f22f6020b80ce6c328636b797	25	0	0	0	0	0	0	0	0	0	0	0	0	0	0	0	0	0	0	0	0	0	0	0	0	0	0	0	0	0	0	0	0	0	0	0	0	0	0	0	0	0	0	0	0	0	0	0	0
d9ce78a6a4f52921bb273dba04f0d0b8	0	0	0	0	0	0	0	0	0	0	0	0	0	0	0	0	0	0	0	0	0	0	0	0	0	0	0	0	0	0	0	0	0	0	0	0	0	0	0	0	0	0	0	0	0	0	0	0	0
c42582bb7a9b802776de68cdb4399325	0	0	0	0	0	0	0	0	0	0	0	0	0	0	0	0	0	0	0	0	0	0	0	0	0	0	0	0	0	0	0	0	0	0	0	0	0	0	0	0	0	0	0	0	0	0	0	0	0
dc0bca5d35264e9542e4579c83550417	0	0	0	0	0	0	0	0	0	0	0	0	0	0	0	0	0	0	0	0	0	31	0	0	0	0	71	0	0	0	0	0	0	0	0	0	0	0	0	0	0	0	0	0	0	0	0	0	0
504699056ec19ff8d7105901cd5748ce	0	0	0	0	0	0	0	0	0	0	0	0	0	0	0	0	0	0	0	0	0	0	0	0	0	0	0	0	0	0	14	78	0	0	0	0	21	0	0	12	0	0	0	0	0	0	0	0	0
528d8d0b1312d33980a9e812607b71c8	0	0	0	0	0	0	0	0	0	0	0	0	0	0	0	0	0	0	0	0	0	0	0	0	0	0	0	0	0	0	0	0	0	0	0	0	0	0	0	0	0	0	0	0	0	0	0	0	0
f9d51b077ab056e7bb017d37b5c5e630	0	0	0	0	0	0	0	0	0	0	0	0	0	0	0	0	0	0	0	0	0	0	0	0	0	0	0	0	0	0	0	0	0	0	0	0	0	0	0	0	0	0	0	0	0	0	0	0	0
d9d1c1fb81be53cb8b51c5cf319ead7c	0	0	0	5	0	0	0	0	0	0	0	0	0	0	0	0	0	0	0	0	0	0	0	0	0	0	0	0	0	0	0	0	0	0	0	0	0	0	0	0	0	0	0	0	0	0	170	0	0
63ddcec80ad9d77a0c91f44b3309226d	0	0	0	0	0	0	0	0	0	0	0	0	0	0	0	0	0	0	0	0	0	0	0	0	0	0	0	0	0	0	0	0	0	0	0	0	0	0	0	0	0	0	0	0	0	0	0	0	0
65a3dd5dee455a090c7c36f04bfc6a20	0	0	0	0	0	0	0	0	0	0	0	0	0	0	0	0	0	0	0	0	0	0	0	0	0	0	0	0	0	0	0	0	0	0	0	33	0	510	0	291	0	0	0	0	0	0	0	0	0
66927c18893ed1a4e48ab294fd9fa24a	0	0	0	0	0	0	0	0	0	0	0	0	0	0	0	0	0	0	0	0	0	0	0	0	0	0	0	0	0	0	0	0	0	0	0	0	0	0	0	0	0	0	0	0	0	0	0	0	0
26b2e507fda62055d0585da8016238a9	0	0	0	0	0	0	0	0	0	0	0	0	0	0	0	0	0	0	0	0	0	0	0	0	0	0	0	0	0	0	71	0	18	0	0	0	0	0	0	0	0	0	0	0	0	0	0	0	0
8d01c34f8f57a1cb283294dcf9b4ab7b	0	0	0	0	0	0	0	0	0	0	0	0	0	0	0	0	0	0	0	0	0	0	0	0	0	0	0	11	0	0	0	0	0	0	0	0	0	0	0	0	0	0	0	0	0	17	0	0	0
e8b86b6f281c3f360933b578cea3107d	0	0	0	0	0	0	0	0	0	0	0	0	0	0	0	0	0	0	0	0	0	0	0	0	0	0	0	0	0	0	0	0	548	0	278	0	0	0	0	0	0	0	0	0	0	0	0	0	0
338e67faa83c7ad4e30707f200eb8b69	0	0	0	0	0	0	0	0	0	0	0	0	0	0	0	0	0	0	0	0	0	0	0	0	0	0	0	0	0	0	0	0	0	0	0	0	0	0	0	0	0	0	0	0	0	0	0	0	0
9dce3f93111b08f864924a2609efc8f3	0	0	0	0	0	0	0	0	0	0	0	0	0	0	0	0	0	0	0	0	0	0	0	0	0	0	0	0	0	0	0	0	0	0	0	0	0	0	0	0	0	0	0	0	0	0	0	0	0
3c166cd737dc72a5009106ef5d4dceda	0	0	36	510	0	0	0	0	0	0	0	0	0	0	0	11	0	0	0	0	0	0	0	0	0	0	0	0	0	0	0	0	0	0	0	0	0	0	0	0	0	0	0	0	0	0	0	0	0
a9300f1b69c97a3909cc1efdcc8a327f	0	0	0	0	0	0	6	0	0	0	42	0	43	0	0	0	0	0	0	0	0	0	0	0	0	0	0	0	0	0	0	34	0	0	0	0	0	14	68	0	101	0	155	0	0	34	0	0	0
d5b285accad4d654d4d04caa97545c57	0	0	0	0	0	0	0	0	0	11	0	0	0	0	0	0	0	0	0	0	0	0	0	0	0	0	0	0	0	0	0	0	0	0	0	0	0	0	0	0	0	0	0	0	0	0	0	0	0
26498437dbc68dd6a423548f0b13a04c	0	0	0	0	0	0	0	0	0	0	0	780	9	0	0	0	0	0	0	19	0	0	0	0	0	0	0	0	0	0	0	0	0	0	0	0	0	0	0	0	0	0	0	0	0	0	0	0	0
3126c02eaa952964655d6acd6571a5e7	11	0	0	0	0	0	0	0	0	0	0	0	0	0	17	0	0	0	0	0	0	0	0	0	0	0	0	0	0	0	0	0	0	0	0	0	0	0	0	0	0	0	0	0	0	0	0	0	0
0af1f364d69c2b2118971a3fd648c71b	0	0	0	0	0	0	0	0	0	0	0	0	0	0	0	0	5	0	0	0	0	0	12	0	0	0	0	0	0	0	0	0	0	0	0	0	0	0	0	0	0	0	0	0	0	0	0	0	0
ae385357364406df24f96aa4cb3092f9	0	100	0	0	59	0	105	108	0	0	0	0	0	0	0	0	0	0	0	0	0	0	0	0	0	0	0	0	0	0	0	0	0	0	0	0	0	0	0	0	0	0	0	0	0	0	0	0	0
b847bb1c203ece0dbd1df545eedbcbc9	0	0	0	0	0	0	0	0	0	0	0	0	0	0	0	0	0	0	0	0	0	0	0	0	0	0	0	0	3	0	0	0	0	0	0	0	0	0	0	0	0	0	0	0	0	0	0	0	0
ea7589243b071d03be40b13d0597ce21	0	0	0	0	0	0	0	0	0	0	0	0	0	0	0	0	0	0	0	0	0	0	0	0	0	0	0	0	0	0	0	0	0	0	0	0	0	0	0	0	0	0	0	0	0	0	0	0	0
69e290532242f1a66898d1da703d031a	0	0	0	0	0	0	0	0	0	0	0	0	0	0	0	0	0	0	0	0	0	0	0	0	0	0	396	128	0	40	0	0	0	0	0	0	0	0	0	0	0	0	0	0	0	0	0	0	0
3878704f816b6e1f39dbbb4c1c0f0e0e	0	0	0	0	23	0	5	0	0	111	0	0	0	10	0	0	0	0	0	0	0	4	29	0	0	0	0	5	0	0	0	0	0	0	0	0	0	0	0	0	0	0	0	0	0	15	0	0	0
44e792261d7e66c6322714d91ef4fd82	0	0	0	0	0	0	0	0	0	0	0	0	0	0	0	0	0	0	0	0	0	0	0	0	0	0	0	0	0	0	0	0	0	0	0	0	0	0	0	0	0	0	0	0	0	0	0	0	0
b11ac4b6559de7e45dc9c8675c6f0d7a	0	0	0	0	0	0	0	0	0	0	0	0	0	0	0	0	0	0	0	0	0	0	0	0	0	0	0	0	0	0	0	0	0	0	0	0	0	0	0	0	0	0	0	0	0	0	0	0	0
8ee313d0813fc219ff3ef615d0fdb583	0	0	0	0	0	0	0	0	0	0	0	0	0	0	0	0	0	0	0	0	0	0	0	0	0	0	0	0	0	0	0	0	0	0	0	0	0	0	0	0	0	0	0	0	0	0	0	0	0
a573c55e0fa30ed738a763af2878ab33	0	0	0	0	0	0	0	0	18	118	0	0	0	0	0	18	0	0	0	0	0	0	0	0	0	0	0	0	0	0	0	0	0	0	0	0	35	74	54	0	0	0	132	13	0	0	0	0	0
c080eaa5468146121ac5369e67f73b47	0	0	0	0	0	0	0	0	0	0	0	0	61	0	0	0	0	0	0	0	0	0	0	0	0	0	0	0	0	0	0	0	0	0	0	0	130	11	6	0	0	0	0	0	0	0	0	0	0
9e445ab5753677f7d6d5a7a9c044e35d	0	0	0	0	0	0	0	0	0	0	0	0	0	16	17	0	0	0	0	0	0	0	0	0	0	0	0	0	0	0	0	0	0	0	0	0	0	0	0	0	0	587	0	196	0	0	0	0	0
191c05e69f0bec84b258028d3389d6d6	0	0	0	0	0	0	0	0	0	0	0	0	0	0	0	0	0	0	0	0	0	0	0	0	0	0	0	0	0	0	0	0	0	0	0	0	0	0	0	0	0	0	0	0	0	0	0	0	0
812952df066bf769d160c0907b135f04	0	0	0	0	0	0	0	0	0	0	0	0	0	0	0	0	0	0	0	0	0	0	0	0	0	0	0	0	0	0	0	0	5	0	15	0	0	0	0	0	0	0	0	0	0	0	0	0	0
daaf1693dd5074ee44021ed30735f0c0	3	0	0	0	0	0	4	10	0	0	0	0	0	0	0	0	0	0	0	0	4	0	0	0	6	0	0	0	0	0	0	0	0	0	0	0	0	0	0	0	0	0	0	0	0	0	0	0	0
6f5a3d5a495f6c1841437b206a743209	0	0	0	0	0	0	0	439	0	3	0	0	0	0	0	0	0	0	0	0	0	0	0	0	0	0	0	0	0	0	0	0	0	0	0	0	0	0	0	0	0	0	0	0	0	0	0	0	0
bcd872a77cbb3a515a86bc21014d2f32	0	0	0	0	0	0	0	0	0	0	0	0	0	0	0	0	0	0	0	0	0	0	0	0	0	0	0	0	0	0	0	0	0	0	0	0	0	0	0	0	0	0	0	0	0	0	0	0	0
c83049dee96c7a206ff8b18b103e2fa5	0	0	0	0	0	0	0	0	0	0	0	0	0	0	0	0	0	0	0	0	0	0	0	0	0	0	0	0	0	0	0	0	0	0	0	0	0	0	0	0	0	0	0	0	0	0	0	0	0
d69672b297914f7605d5a0b91ceb7a9b	0	0	0	0	0	0	0	0	0	0	0	0	0	0	0	0	0	0	0	0	0	0	0	0	0	0	0	0	0	0	0	0	0	0	0	0	0	0	0	0	0	0	0	0	0	0	0	0	0
04ce426c51db9f450bd545d263806f53	0	0	11	0	0	0	0	13	0	0	0	0	0	24	0	0	0	0	0	0	0	0	0	0	0	0	0	0	0	0	0	0	0	0	0	0	9	0	0	0	4	0	0	0	0	0	0	0	0
7d620845a720e3cbecbb7c9330b20b1b	0	0	0	0	0	0	0	19	0	0	0	0	0	0	0	0	101	0	36	0	86	0	0	0	0	95	168	54	0	94	0	0	3	0	0	0	0	0	0	0	0	0	0	0	0	0	0	0	0
8ca90f9c4ae04344176f85e45b3cb5d9	0	0	0	0	0	0	0	0	0	0	0	0	0	0	0	0	0	0	0	0	0	0	0	0	0	0	0	0	0	0	0	0	0	0	0	0	0	0	0	0	53	0	213	0	0	0	0	0	0
c6443522658c3cb10dd1cd15ab5910b5	0	0	0	0	0	0	0	0	0	0	0	0	0	0	0	199	0	0	57	0	0	0	0	0	0	0	0	0	0	0	0	0	0	0	0	0	0	61	67	0	0	0	0	0	0	0	0	0	0
fcf630d4d9a1132cbb94205414ad4e82	0	0	0	0	0	0	0	0	0	0	0	0	0	0	0	0	0	0	0	0	0	0	0	0	0	0	0	0	0	0	0	0	0	0	42	0	0	0	0	0	0	0	0	0	0	0	0	0	0
d1c2ca9f679d4c97448a602619c42127	0	0	0	0	0	0	0	0	0	0	0	0	0	0	0	0	0	0	0	0	0	0	0	0	0	0	0	0	0	0	0	0	0	0	0	0	0	0	0	0	0	0	0	0	0	0	0	0	0
e57373c41a0e187234b1c87f8b858baa	0	0	0	0	0	0	0	0	0	0	0	0	0	0	0	0	0	0	0	0	0	0	0	0	0	0	0	0	0	0	0	0	0	0	0	0	0	0	0	0	0	0	0	0	0	0	0	0	0
c92d481c3f8ce88e480eb4d2a2379f8e	0	0	0	0	0	0	0	0	0	0	0	0	0	0	0	0	0	0	0	0	0	0	0	0	0	0	0	0	0	0	0	0	0	0	0	0	0	0	0	0	0	0	0	0	0	0	0	0	0
2b17f6dcfa8a15952b35824108e48737	0	0	0	0	0	0	0	0	0	0	0	0	0	0	0	0	0	0	0	0	0	0	0	0	0	0	0	0	0	0	24	0	503	0	124	0	0	0	0	0	0	0	0	0	0	0	0	0	0
2ebd56246fde64bfba74ab467a76ebe3	0	0	0	0	0	0	0	0	0	0	0	0	0	0	0	0	0	0	0	0	0	0	0	0	0	0	0	0	0	0	0	0	0	0	0	0	0	0	0	0	0	0	0	0	0	0	0	0	0
dbf761f75a5f468a3e39c7911b7e5cb6	0	0	0	0	0	0	0	0	0	0	0	0	0	0	0	0	0	0	0	0	0	0	0	0	0	0	0	0	0	0	0	0	0	0	0	0	0	0	0	0	0	0	0	0	0	0	0	0	0
d3cc532b8192fd9418213b336cae9463	0	0	0	0	0	0	0	0	0	0	0	0	0	0	0	0	0	0	0	0	0	0	0	0	0	0	0	0	0	0	0	0	0	0	0	0	0	0	0	0	0	0	0	0	0	0	0	0	0
679412191db95981ec49862eec98e236	0	0	0	0	0	0	0	0	0	0	0	0	0	0	0	0	0	0	243	0	0	0	0	0	0	0	0	0	0	0	0	0	0	0	0	0	0	0	0	0	0	0	0	0	0	0	0	0	0
a429043ddde2bbbe7a8c7c4ff6346706	0	0	0	0	0	0	0	0	0	0	0	0	0	0	0	0	0	44	20	72	0	0	0	0	0	0	0	0	0	0	0	0	0	0	0	0	0	0	31	0	0	0	0	0	0	0	0	0	0
2a112beb331559fbc108d29124851654	0	0	0	0	0	0	0	0	0	0	0	0	0	0	0	0	0	0	0	0	0	5	0	0	0	0	0	0	0	0	0	0	0	0	0	0	0	0	0	0	0	0	0	0	0	0	0	0	0
c095998230f61eb9513a5a0703e4a19c	0	0	0	0	0	0	31	0	0	0	0	0	0	3	260	0	0	0	0	0	0	0	0	0	0	0	0	0	0	0	0	0	0	0	0	0	0	0	0	22	0	0	52	0	0	0	0	0	0
32ed903bde5718d19c8dd804d1c7e188	0	0	0	0	0	0	0	2	0	0	0	0	0	0	0	0	0	48	0	0	0	0	0	0	0	0	0	0	0	0	0	0	0	0	0	0	0	0	0	0	0	0	0	0	0	0	0	0	0
ffc067d45f1a715dc294362e139849cf	0	0	0	0	0	0	0	0	0	0	0	0	0	0	0	0	0	0	0	0	0	0	0	0	0	0	0	0	0	0	350	106	126	0	0	0	0	0	0	0	0	0	0	0	0	0	0	0	0
21e7c51e3831131edf884a9a18e70eba	0	0	0	0	0	0	0	0	0	0	0	0	0	0	0	0	0	0	0	0	0	0	0	0	0	0	0	0	0	0	0	0	0	0	0	0	0	0	0	0	0	0	0	0	0	0	0	0	0
49869fab0a0dddf7fea8c57f6c2beaf9	0	0	0	0	0	0	52	73	0	0	48	199	0	8	35	36	0	0	0	0	0	0	0	0	0	0	0	0	0	0	0	0	0	0	0	0	7	0	0	0	0	0	0	24	0	0	0	0	0
d6455afd3bdba03260bf3b35dbf8135e	0	0	0	0	0	0	0	0	0	0	0	0	0	0	0	0	0	0	0	0	0	0	0	0	0	0	0	0	0	0	0	0	0	0	0	0	0	0	0	0	0	0	0	0	0	0	0	0	0
3d34ac06967db4b3b3a9c1b13fa9f8bc	0	0	0	0	0	0	0	0	0	0	0	0	0	0	0	0	0	0	0	0	0	0	0	0	0	0	0	0	0	0	0	0	0	0	0	0	0	0	0	0	0	0	0	0	0	0	0	0	0
79495242816ec99c18fd8c6468366ca2	0	0	0	0	0	0	0	0	0	0	0	0	0	0	0	0	0	0	0	0	0	0	0	0	0	0	0	0	0	0	0	0	0	0	0	0	0	0	0	0	0	0	0	0	0	0	0	0	0
a7e7da03733b0128daaf499621cf0432	0	0	0	0	0	0	0	0	0	0	0	0	0	0	0	0	0	0	0	0	0	0	0	0	0	0	0	0	0	0	0	0	0	0	0	0	0	0	0	0	0	0	0	0	0	81	0	0	0
2d5fca330242241bcbb9006c78cfe24f	0	0	0	0	0	0	0	0	0	0	44	37	0	34	189	0	0	0	0	0	0	0	0	0	0	0	0	0	0	0	0	0	0	0	0	0	0	0	0	0	0	0	0	0	0	0	0	0	0
683ca749af2c7b1c26459a5598193f3e	0	0	0	0	0	0	0	0	0	0	0	0	0	0	0	0	0	0	0	0	0	0	0	0	0	0	0	0	0	0	506	53	0	0	177	0	0	0	0	0	0	0	0	0	0	0	0	0	0
8f1541c8db51d3bd62a267b853b532de	95	146	47	0	0	0	0	7	0	16	0	0	0	0	0	0	0	0	0	0	0	0	0	0	0	0	0	0	0	0	0	0	0	0	0	0	0	0	0	0	0	0	0	0	0	0	0	0	155
7b97fa8d41a6753fbc10b32008dcfca2	0	0	0	0	0	0	0	0	0	0	0	0	0	0	0	0	0	0	0	0	0	0	0	0	0	0	0	0	0	0	0	0	0	0	0	42	6	117	127	121	37	164	0	179	0	0	0	0	0
7c064f17734797fb44afb1da11300ce1	0	0	0	0	0	0	0	0	0	0	0	0	0	0	0	0	0	8	15	0	0	0	0	0	0	0	0	0	0	0	0	0	0	0	0	57	0	0	0	0	0	0	0	0	0	0	0	0	0
a398eba6447865422bddecae51c3c485	0	0	0	0	0	0	0	0	0	0	0	0	0	0	0	0	0	0	0	0	0	0	0	0	0	0	0	0	0	0	0	0	0	0	0	0	0	0	18	0	0	0	0	0	0	0	0	0	0
35fb77d8c82bc86ef383427e4ff406ab	0	0	0	0	0	0	0	0	0	0	0	0	0	0	0	0	0	0	0	0	0	0	0	0	0	0	0	0	0	0	0	0	0	0	0	0	0	0	0	0	0	0	0	0	0	0	0	0	132
71f2a02f7c58039d5ac8dd364faf8049	0	0	0	0	0	0	0	0	0	0	0	0	0	0	0	0	0	0	0	0	0	0	0	0	0	0	0	0	0	0	0	0	0	0	0	0	0	0	0	0	0	0	0	0	0	0	0	0	0
8d2bc6f85fc22a79ab50ac7538ecd300	0	0	0	0	0	0	0	0	0	0	0	0	0	0	0	0	0	0	0	0	0	0	0	0	0	0	0	0	0	0	0	0	0	0	0	0	0	0	0	0	0	0	0	0	0	0	0	0	0
deecf379b59079b29fb3f226acff713b	0	0	0	0	0	0	0	0	0	0	0	0	0	0	0	0	0	0	0	0	0	0	0	0	0	0	0	0	0	0	554	0	236	0	0	0	0	0	0	0	0	0	0	0	0	0	0	0	0
12b4f1a309319e4dfab394414d3368b3	0	0	0	0	0	0	0	0	0	0	0	0	0	0	0	0	0	0	0	0	0	0	0	0	0	0	0	0	0	0	0	0	0	0	0	0	0	0	0	0	0	0	0	0	0	0	0	0	0
85da4e19b6b0410da1f6bfd6b3a16025	0	0	0	0	0	0	0	0	0	0	0	0	0	0	0	0	0	0	0	0	0	0	0	0	0	0	0	0	0	0	0	0	0	0	0	0	0	0	0	0	0	0	0	0	0	0	0	0	0
c9b8cbb73b433efaff153bda79d42b69	0	0	0	0	0	0	0	0	0	0	0	0	0	0	0	0	0	0	0	0	0	0	0	0	0	0	0	0	0	0	0	0	0	0	0	0	0	0	0	0	0	0	0	0	0	0	0	0	0
d7cdc6f197f0feccfdb0064b8358c6f1	0	0	0	0	0	0	0	0	0	0	0	0	0	0	0	0	0	0	0	0	469	20	0	115	183	0	0	0	0	0	0	0	0	0	0	0	0	0	0	0	0	0	0	0	0	0	0	0	0
b4604c479fbf272707b643b35c3236da	141	198	21	144	79	0	0	0	0	0	0	0	0	0	0	0	0	0	0	0	6	0	0	0	0	0	0	0	0	0	0	0	0	0	0	0	0	0	0	0	0	0	0	0	0	0	0	0	0
ccf741cc406555c9d8cb486ffea6cfb8	0	0	0	0	0	431	104	0	0	0	251	0	0	0	0	0	0	0	0	0	0	0	0	0	0	0	0	0	0	0	0	0	0	0	0	0	0	0	0	0	0	0	0	0	0	0	0	0	0
513fca42ccf9d4ebf6a04f7671578cf7	0	0	0	0	0	0	0	0	0	0	0	0	0	0	0	0	0	0	0	0	0	0	0	0	0	0	0	0	0	0	0	0	0	0	0	0	0	0	0	0	0	0	0	0	0	0	0	0	0
a035d3cf23733dfc79a7869877b26fdb	0	0	0	0	0	0	0	0	0	0	0	0	0	32	0	0	0	0	0	0	0	0	0	0	0	0	0	0	0	0	0	0	0	0	0	0	27	0	0	0	0	0	0	0	0	0	0	0	0
bced0d923f66104ae7e1173b479d8d10	175	53	0	0	0	0	0	0	0	0	0	0	0	0	19	0	0	0	11	0	0	0	0	0	0	0	0	0	0	0	0	0	0	0	0	0	0	0	0	0	0	0	0	0	0	0	0	0	0
2f87cb9dc67297e36ea605887991049c	0	0	0	0	0	0	0	0	0	0	7	0	0	0	0	2	0	8	0	0	0	7	3	84	0	0	0	0	0	0	0	0	0	0	0	0	0	0	0	0	6	49	22	0	0	0	0	0	0
36b4c31d2795e018719bf8408f6bd980	0	0	0	0	0	0	0	0	0	0	0	0	0	0	0	0	0	0	0	0	0	0	0	0	0	0	0	0	0	0	0	0	0	0	0	0	0	0	0	0	0	0	0	0	0	0	0	0	0
efc671ee0a7b57fef9de3f43d182c7cf	87	667	23	0	0	0	0	0	0	0	0	0	0	0	0	0	0	0	0	0	0	0	0	0	0	0	0	0	0	0	0	0	0	0	0	0	0	0	0	0	0	0	0	0	0	0	0	0	0
3734109b08004d38ca9ae4947d24eac6	0	0	15	0	0	0	0	0	0	0	0	0	0	0	0	0	0	0	0	0	0	0	0	0	0	0	0	0	24	0	0	0	0	0	0	0	0	0	0	0	0	3	4	0	195	0	0	0	0
3eeefbb80374c6ffb04d0d8fbe1ae8e3	0	0	0	0	0	0	0	0	0	0	0	0	0	0	0	0	0	0	0	0	0	0	0	0	75	0	0	0	0	0	0	0	0	0	0	0	0	0	0	0	0	0	54	0	0	0	0	0	0
c44dd4c370d33643f3c6db3bf3dbd66c	0	0	0	0	0	0	0	0	0	0	0	4	0	0	0	0	0	0	0	0	0	0	0	0	0	0	0	0	0	0	0	0	0	0	0	0	0	0	0	0	0	0	0	0	0	0	0	0	0
7870d0b1af2b16e83123b22f04801439	0	0	0	0	0	0	29	0	0	0	0	0	0	0	0	0	0	0	0	0	0	0	0	0	0	0	0	0	0	0	0	0	0	0	0	5	22	0	0	0	0	0	0	376	0	0	0	0	0
c2faa508a0e1cbf8eae556d2ffd74f72	0	0	0	0	0	0	0	0	0	0	0	0	0	0	0	0	0	0	0	0	0	0	0	0	0	0	0	0	0	0	0	0	0	0	0	0	0	0	0	0	0	0	0	0	0	0	0	0	0
d41e949d11997cbcacc848c3fa3fcfbf	0	0	0	0	0	0	0	0	0	0	0	0	0	0	0	0	0	0	0	0	0	0	0	0	0	0	0	0	0	0	0	0	0	0	0	0	0	0	0	0	0	0	0	0	0	0	0	0	0
62c3c6c63b23054aeb716a3e94d61d62	41	121	330	136	37	0	0	0	0	0	0	0	0	0	0	0	0	0	0	0	0	0	0	0	0	0	0	0	0	0	0	0	0	0	0	0	0	0	0	0	21	0	0	0	0	0	0	0	0
a9c6056cbde2cbd06e3795c46b67c62f	0	0	0	0	0	0	149	0	114	0	0	0	98	46	0	0	0	0	0	0	0	0	0	0	0	0	0	0	0	0	0	0	0	0	0	0	0	0	0	0	0	0	37	0	0	0	0	0	0
e781e3dbf211146504641c86cd2021d9	0	0	0	0	0	0	0	0	0	0	0	0	0	0	0	0	0	0	0	0	0	0	0	0	0	0	0	0	0	0	0	0	0	0	0	0	0	0	0	0	0	0	0	0	0	0	0	0	0
5806e7dfda4a033ade6decca7360ed3c	0	0	0	0	0	0	0	0	0	0	0	0	0	0	0	0	0	0	0	0	0	0	0	0	0	0	0	0	0	0	0	0	0	0	0	0	0	0	0	0	0	0	0	0	0	0	0	0	0
5164f561c2286ef50f1fb1c7b32bffc1	0	0	0	0	0	0	15	0	9	0	0	0	0	0	10	9	0	0	0	0	0	0	0	0	0	0	12	0	0	16	0	0	0	0	0	0	0	0	0	0	11	0	111	11	0	18	0	0	0
0571493ec5611024d954c8a9ae5dc673	0	0	0	0	0	0	0	0	0	0	0	0	0	0	0	0	0	0	0	0	0	0	0	0	0	0	0	0	0	0	0	0	0	0	0	0	0	0	0	0	0	0	0	0	0	0	0	0	6
9895fa2fd343bcdb8e008c04f4887a71	0	0	0	0	0	0	0	0	0	0	0	0	0	0	0	0	0	0	0	0	0	0	0	0	0	0	0	0	0	0	0	0	0	0	0	0	0	0	0	0	0	0	0	0	404	0	0	0	0
f26d4219e99d5bf9a41213a4df5337ce	0	0	0	0	0	0	0	0	0	0	0	0	0	0	0	0	0	0	0	0	0	0	0	0	0	0	0	0	0	0	0	0	0	0	0	0	0	0	0	0	0	0	0	0	0	0	0	0	0
94229e9422ba164a3bd5a7e823b964e2	0	0	0	0	0	0	0	25	16	0	0	0	0	0	0	0	0	0	0	0	0	0	0	0	0	0	0	125	0	0	0	0	0	0	0	0	0	0	0	0	0	0	0	0	0	0	0	0	0
fb0ace7a065b3d64cff5464ac1a5b608	0	19	0	0	0	0	0	0	0	0	0	0	0	0	0	0	0	0	12	0	0	0	0	0	0	0	0	0	0	0	0	0	0	0	0	0	0	0	0	0	0	0	0	0	0	0	0	0	0
cc27f3e7433ea9e44a55ff19e196c910	0	0	0	0	0	0	0	0	0	0	0	0	0	0	0	0	0	0	0	0	0	0	0	0	0	0	0	0	0	0	0	0	0	0	0	0	0	0	0	0	0	0	0	0	0	0	0	0	0
6265aa894f083b89a8a9af9aa5ebc935	0	0	0	0	0	0	0	0	0	0	0	0	0	0	0	0	0	0	0	0	0	0	0	0	0	0	0	0	0	0	0	0	0	0	0	0	0	0	0	0	0	0	0	0	0	0	0	0	0
fdcbf0a3ef4877d69200d27b5ce65fbc	0	0	0	0	0	0	0	0	0	0	0	0	0	0	0	0	0	0	0	0	0	0	0	0	0	0	0	0	0	0	0	0	0	0	0	76	0	430	265	0	0	0	0	0	0	0	0	0	0
024b192109b60403fe0059e831119a6f	0	0	0	0	0	0	0	0	0	0	0	0	0	0	0	0	0	0	0	0	0	0	0	0	0	0	0	0	0	0	0	0	0	0	0	0	0	0	0	0	0	0	0	0	0	0	0	0	0
992ab76a55316f00d1dc82a05514e572	0	0	0	0	0	0	0	0	0	0	0	0	0	0	0	0	0	0	0	0	0	0	0	0	0	0	0	0	0	0	0	0	0	0	0	0	0	0	0	0	0	0	0	0	0	0	0	0	0
baf5ddc67e7ee943ba8f16665d45ad06	0	0	0	0	0	0	0	0	0	0	0	0	0	0	0	0	0	0	0	0	0	0	0	0	0	0	0	0	0	0	0	0	0	0	0	0	0	0	0	0	0	0	0	0	0	0	0	0	0
2aa7cd5f5bfe445eca5a08955447b308	0	0	0	0	0	0	0	0	0	0	0	102	35	19	25	0	0	0	0	0	0	2	0	0	0	0	0	23	0	0	0	0	0	0	0	0	0	0	0	0	165	38	46	0	0	0	0	0	0
6a2e10106b3b5b8eefed2012dbdd0084	0	0	0	0	0	0	0	0	0	0	0	0	0	0	0	0	0	0	0	0	0	0	0	0	0	0	0	0	0	0	0	0	0	0	0	0	0	0	0	0	0	0	0	0	0	0	0	0	0
8aa1d50439201bde14e143996a999256	0	0	0	0	0	0	0	0	0	0	0	0	0	0	0	0	0	0	0	0	0	0	0	0	0	0	0	0	0	0	0	0	0	0	0	0	0	0	0	0	0	0	0	0	0	0	0	0	0
9a5bced7e2b700d6f08da5360d3a40d9	0	0	0	0	0	105	16	117	63	248	0	0	0	0	17	0	0	0	0	0	0	0	0	0	0	0	0	0	0	0	0	0	0	0	0	0	0	0	0	0	0	0	0	0	0	0	0	0	0
364cc60783f562a4a2a6b451dc0f676e	9	35	25	0	0	0	0	0	0	0	0	0	0	0	0	0	0	0	0	0	0	0	0	0	0	0	0	0	0	0	0	0	0	0	0	0	0	0	0	0	0	0	0	0	0	0	0	0	0
7fafa86740b094ceec9cf1f59df98a15	461	109	154	0	31	0	0	0	0	0	0	0	0	0	0	0	0	0	0	0	0	0	0	0	0	0	0	0	0	0	0	0	0	0	0	0	0	0	0	0	0	0	0	0	0	0	0	0	0
e291432290258af9a1ae8ea3db3440bd	0	0	0	0	0	0	0	0	0	0	0	0	0	0	0	0	0	0	0	0	0	0	0	0	0	0	0	0	0	0	0	0	0	0	0	0	0	0	0	0	0	0	0	0	0	0	0	0	0
3c440e9d9b3dbb192ecd4fd3330d3edb	0	0	0	0	0	0	0	0	0	0	0	0	0	0	0	0	0	0	0	0	0	0	0	0	0	0	0	0	0	0	0	0	0	0	0	0	0	0	0	0	0	0	0	0	0	0	0	0	0
7a3c84fc152c46fff0af524f41e46dbb	8	11	142	37	21	0	0	0	0	0	0	0	0	0	4	0	0	0	0	0	3	0	0	0	0	0	0	0	0	0	92	0	0	0	8	0	0	0	0	0	0	0	0	0	0	0	0	0	0
00df8db8b7a1403e491825bb2f682c45	0	0	0	0	0	0	0	0	0	0	0	0	0	0	0	0	0	0	0	0	0	0	0	0	0	0	0	0	0	0	0	0	0	0	0	0	0	0	0	0	0	0	0	0	0	0	0	0	0
8372f13fc391d45bd910985607a217ba	0	0	0	0	0	0	0	0	0	0	0	0	0	0	0	0	0	0	0	0	0	0	0	0	0	0	0	0	0	0	0	0	0	5	0	0	0	0	0	0	0	0	0	0	0	0	0	0	0
ae5a52897a6135b686e5555d04dea8e9	0	0	0	0	0	0	0	0	0	0	0	0	0	0	0	0	0	0	0	0	0	0	0	0	0	0	0	0	0	0	0	0	0	0	0	0	0	0	0	0	0	0	0	0	0	0	0	0	0
88b994a0cacd7f67c471cb46320a533d	0	0	0	0	0	0	24	0	0	0	0	0	0	3	0	0	0	0	0	0	0	0	0	0	0	0	0	0	0	0	0	0	0	0	0	0	0	0	7	0	0	0	0	0	0	0	0	0	0
6058f15fa9c46fdc1af370d44537f567	6	9	9	16	21	6	0	0	3	5	4	0	0	5	3	0	0	0	4	6	5	0	6	7	0	0	11	0	0	3	0	0	0	0	0	4	0	11	25	16	7	15	0	0	0	0	0	0	0
c834e88557bc82700d10a28a56a02949	745	0	0	0	0	0	0	0	0	0	0	0	0	0	0	0	0	0	0	0	0	0	0	0	0	0	0	0	0	0	0	0	0	0	0	0	0	0	0	0	0	0	0	0	0	0	0	0	0
ce6608e59262e1c4b19094e0f99d4913	0	0	0	0	0	0	0	0	0	0	0	0	0	0	0	0	0	0	0	0	0	0	0	0	0	0	0	0	0	0	0	0	0	0	0	0	0	0	0	0	0	0	0	0	0	0	0	0	0
441ff551f8f3d9dafb6a888e13d2b820	0	0	0	0	0	0	0	0	0	0	0	0	0	0	0	0	0	0	0	0	0	0	0	0	0	0	0	0	0	0	0	371	0	0	0	0	0	0	0	0	0	0	0	0	0	0	0	0	0
a6b91b1be25a98069c8664d9033e6876	0	0	0	0	0	0	0	0	0	0	0	0	0	0	0	0	0	0	0	0	0	3	0	4	0	0	12	0	0	0	0	0	0	0	0	0	11	0	0	0	6	0	10	2	0	54	0	0	0
422d3f8e3c6386c8c6f410a80e591765	0	0	0	0	0	0	0	0	0	0	0	0	0	0	0	0	0	0	0	0	0	0	0	0	0	0	0	0	0	0	0	0	0	0	0	0	0	0	0	0	0	0	0	0	0	0	0	0	0
8968ff9957a1fc9d04e3a851d774b326	0	0	0	0	0	0	0	0	0	0	45	39	360	19	0	0	0	0	0	0	0	0	0	0	0	0	0	0	0	0	0	0	0	0	0	0	0	62	0	0	0	0	235	0	0	0	0	0	0
2fe52a9e558304eefe169e3b07d67c7a	0	0	0	0	0	0	0	0	0	0	0	0	0	0	0	0	0	0	0	0	0	0	0	0	0	0	0	0	0	0	0	0	0	0	0	0	0	0	0	0	0	0	0	0	0	0	0	0	0
2f009540f96b08308232098e085a8f46	0	0	0	0	0	0	0	0	0	0	0	0	0	0	0	0	0	0	0	0	0	0	0	0	0	0	0	0	0	0	0	0	0	0	0	0	0	0	0	0	0	0	0	0	0	0	0	0	0
de868e371826808217f3a7e6c5bfaf18	0	0	0	0	0	0	0	0	0	0	0	0	0	0	0	0	0	0	0	0	0	0	0	0	0	0	0	0	0	0	0	0	0	0	0	0	0	0	0	0	0	0	0	0	0	0	0	0	0
f951456093c27a07f301a84bc759f1c8	0	0	0	0	0	0	0	0	0	0	0	0	0	0	0	0	0	0	0	0	0	0	0	0	0	0	0	0	0	0	0	0	0	0	0	0	0	0	0	0	0	0	0	0	0	0	0	0	0
01793c7b3da09b385e951c9425657504	0	0	0	0	0	0	0	0	0	0	0	0	0	0	0	0	0	0	0	0	0	0	0	0	0	0	0	0	0	0	0	0	0	0	0	0	0	0	0	0	0	0	0	0	0	0	0	0	0
f95ba4ebdb62ebbeaa8a31d946b551f9	0	0	0	0	0	0	0	0	0	179	0	0	0	0	0	0	0	0	0	0	0	0	0	0	0	0	0	0	0	0	0	0	0	0	0	0	0	0	0	0	0	0	0	0	0	0	0	0	0
1b25f3687a604604dd31fa624db51306	0	0	0	0	0	0	0	0	0	0	0	0	6	0	0	0	0	0	0	0	0	0	0	0	0	0	0	0	0	0	0	0	0	0	0	0	0	0	0	0	0	0	0	0	0	0	0	0	0
7ef28da6d5715e5d7bef0ad3dd10c874	0	0	0	0	0	0	0	0	0	0	0	0	0	0	0	0	0	0	0	0	0	0	0	0	0	0	0	0	0	0	0	0	0	0	0	0	0	0	0	0	0	0	0	0	0	0	0	0	0
7ff418d20debc00cba12840f71cbfeea	0	0	0	0	0	0	0	0	0	0	0	0	0	0	0	0	0	0	0	0	0	235	50	210	167	0	0	0	0	0	0	0	0	0	0	0	0	0	0	0	0	0	0	0	0	0	0	0	0
da836c1dd3c944aadba1e28681d6f4af	0	0	0	0	0	0	0	0	0	0	0	0	0	0	0	0	0	0	0	0	0	0	0	0	0	0	0	0	0	0	0	0	0	0	0	0	0	0	0	0	0	0	0	0	0	0	0	0	0
dbf960adee69ace5f724d83d2babb26d	0	0	0	0	0	0	0	0	0	0	0	0	0	0	0	0	0	0	11	0	0	0	0	0	0	0	0	0	0	0	0	0	0	0	0	0	0	0	0	0	0	0	0	0	0	0	0	0	0
97415c6192cfa232fbbe75bc984e4109	0	0	0	0	0	0	0	0	0	27	7	0	0	15	0	0	0	0	0	0	0	0	0	0	0	0	0	0	16	0	0	0	0	0	0	0	0	0	0	0	0	0	55	0	0	0	0	0	0
aed75f90324a4a64b87af864973bdfa1	0	0	0	0	0	0	56	112	0	181	0	0	0	0	0	0	0	0	0	0	0	0	0	0	0	0	0	0	0	0	0	0	0	0	0	0	0	0	0	0	0	0	130	0	0	250	0	0	0
c99b81bf073ddb502b162d76367c95c7	0	0	0	0	0	0	0	0	0	0	0	0	0	0	0	0	0	0	0	0	0	0	0	730	0	0	0	0	0	0	0	0	0	0	0	0	0	0	0	0	0	15	0	0	0	0	0	0	0
7db43da320979d189b4f9a5ca42a80b6	0	0	0	0	0	0	0	0	0	0	324	5	6	6	0	0	0	0	0	0	0	66	0	0	0	0	0	0	0	0	0	0	68	0	4	8	0	19	0	7	0	0	152	2	0	0	0	0	0
7430ef301a624939b749c2f56acd0a8c	0	0	0	0	0	0	0	0	0	0	0	0	0	0	0	0	0	0	0	0	0	0	0	0	0	0	0	0	0	0	0	0	0	0	0	0	0	0	0	0	0	0	0	0	0	0	0	0	0
9e276fd4397c02dd4fbf25ed5e098c5a	0	0	0	0	0	0	0	0	0	0	0	0	0	0	0	0	0	0	0	0	0	0	0	0	0	0	0	0	0	0	0	0	0	0	0	0	0	0	0	0	0	0	0	0	0	0	0	0	0
fdd27e0d5cffe492a647545e8e66b89e	0	0	0	0	0	0	0	0	0	0	0	0	0	0	0	0	0	0	0	0	0	0	0	0	0	0	0	0	0	0	0	0	0	0	0	0	0	0	0	0	0	0	0	0	0	0	0	0	0
f1d39c74585ae3fa5eb99cfb95e775c5	0	0	0	0	0	0	0	0	0	0	0	0	0	0	0	0	0	0	0	0	0	0	0	0	0	0	0	0	0	0	0	0	0	0	0	0	0	0	0	0	0	0	0	0	0	0	0	0	0
8da02a0d3ccd588e8a8aafde69adb129	0	0	0	0	0	0	0	0	0	0	0	0	0	0	0	0	0	0	0	0	0	0	0	0	0	0	0	0	0	0	0	0	0	0	0	0	0	0	0	0	0	0	0	0	0	0	0	0	0
5d5a8c0914388e75b0502e560e22e7c4	0	0	0	0	0	0	0	0	0	0	0	0	0	0	0	0	0	0	0	0	0	0	0	0	0	0	0	0	0	0	0	0	0	0	0	0	0	0	0	0	0	0	0	0	0	0	0	0	0
1b2e65bb7c717e075469f6242159f1fb	0	0	0	0	0	0	0	0	0	0	0	0	0	0	0	0	0	0	0	0	0	0	0	0	0	0	0	0	0	0	0	0	0	0	0	0	0	0	0	0	0	0	0	0	0	0	0	0	0
ce39b85296ee312be80d99eff7ace8c1	0	0	0	0	0	0	0	0	0	0	0	0	0	0	0	0	0	0	0	0	0	0	0	0	0	0	0	0	0	0	0	0	0	0	0	0	0	0	0	0	0	0	0	0	0	0	0	0	0
fa0fabc8d3162197b2f7f7bd3cde2d32	0	0	0	0	0	0	0	0	0	0	0	0	0	0	0	0	0	0	0	0	0	0	0	0	0	0	0	0	0	0	0	0	0	0	0	0	0	0	0	0	0	0	0	0	0	0	0	0	0
835b7c071aa9542937ada42c8ad08c3f	0	0	0	0	0	0	0	0	0	0	0	0	0	0	0	0	0	0	0	0	0	0	0	0	0	0	0	0	0	0	0	0	0	0	0	0	0	0	0	0	0	0	739	3	0	0	0	0	0
7f485e4608fc07ba97409af57f911bea	0	0	0	0	0	0	0	0	0	0	0	0	0	0	0	0	0	0	0	0	0	0	0	0	0	0	0	0	0	0	0	0	0	0	0	0	0	0	0	0	0	0	0	0	0	0	0	0	0
a74b7239fbf1fbe9e01042fb607fc640	0	0	0	0	0	0	0	6	15	0	0	0	0	0	0	88	0	0	19	25	0	0	0	0	0	12	0	20	24	31	0	0	0	0	0	0	0	0	0	0	0	0	0	33	0	0	0	0	0
343b951400b19ba3ed7076f99732bf3d	0	0	0	0	0	0	0	0	0	0	0	0	0	0	0	0	0	0	0	0	0	0	0	0	0	0	0	0	0	0	0	0	0	0	0	0	0	0	0	0	0	0	0	0	0	0	0	0	0
4b56158b0305229aa2fc4ae31b37f73a	0	0	0	0	0	0	0	0	0	0	0	0	0	0	0	0	0	0	0	0	0	0	0	0	0	0	0	0	0	0	0	0	0	0	0	0	0	0	0	0	0	0	0	0	0	0	0	0	0
08cf7c22701181a81cd97110f7557104	0	0	0	0	0	0	0	0	0	0	0	0	0	0	0	0	0	301	0	117	0	0	0	0	0	0	0	0	0	0	0	0	0	0	0	0	0	0	0	0	0	0	0	0	0	0	0	0	0
4a9f62430a4a8345182d7914babf7c6e	0	0	0	0	0	0	0	0	0	0	0	0	0	0	0	0	0	0	0	0	0	0	0	0	0	0	0	0	0	0	0	0	0	0	0	0	0	0	0	0	0	0	0	0	0	0	0	0	0
bd5d4922eef54062e4355584899b1119	0	0	0	0	0	0	0	0	0	0	144	0	0	0	590	0	0	0	0	0	0	0	0	0	0	0	0	0	0	0	0	0	0	0	0	0	0	0	0	0	0	0	0	0	0	0	0	0	0
56cb00a93d58181b20e49334cbf6dd84	0	0	0	0	0	0	0	0	0	0	0	0	0	0	0	0	0	0	0	0	0	0	0	0	0	0	0	0	0	0	0	0	0	0	0	0	0	0	0	0	0	0	0	0	0	0	0	0	0
03a343facd3692f0b0eadde47e83b5e3	0	0	0	0	0	0	0	0	0	0	0	0	0	0	0	0	0	0	0	0	0	0	0	0	0	0	0	0	0	0	0	0	0	0	0	0	0	0	0	0	0	0	0	0	0	0	0	0	0
93a3163c2807cc103f19ea41464f25ae	0	0	0	0	0	0	0	0	0	0	0	0	0	0	0	0	0	0	0	0	0	0	0	0	0	0	0	0	0	0	0	0	0	0	0	0	0	0	0	0	0	0	0	0	0	0	0	0	0
7e89a1d2bdea9d1b7f0c1b578981f27f	0	0	0	0	0	0	0	0	0	0	0	0	0	0	115	0	0	0	0	0	0	0	0	0	0	0	0	0	0	0	0	0	0	0	0	0	0	0	0	0	0	0	0	0	0	0	0	0	0
c432cbebaa807cdbd75a807b3c64a7a1	0	0	0	0	0	0	0	0	0	0	0	0	0	0	0	0	0	0	15	0	0	0	0	0	0	0	0	0	0	0	0	0	0	0	0	0	8	0	0	0	0	0	0	0	0	0	0	0	0
5de5045c386c4f9a15f48e283f0ca47f	0	0	0	0	0	0	0	0	0	0	0	0	0	0	0	0	0	0	0	0	0	0	0	0	0	3	11	0	21	0	0	0	0	0	0	0	0	0	0	0	2	0	0	0	208	0	0	0	0
9d3d38c4b70b8745158ae331f91ec8c1	0	0	0	0	0	0	0	0	0	0	0	0	0	0	0	0	0	0	0	0	0	0	0	3	0	0	0	0	0	0	0	0	0	0	0	0	0	0	0	0	0	0	0	0	0	0	0	0	0
86f9221d7279ea17031c486a9b1cf35b	0	0	0	0	0	0	0	0	0	0	0	0	0	0	0	0	0	0	0	0	0	0	0	0	0	0	0	0	0	0	0	0	0	0	0	0	0	0	0	0	0	0	0	0	0	0	0	0	0
4fb54083dd225f209731cee5b6605b95	0	0	0	0	0	0	0	0	0	0	0	0	0	0	0	0	0	0	0	0	0	0	0	0	0	0	0	0	0	0	0	0	0	0	0	0	0	0	0	0	0	0	0	0	0	0	0	0	0
9353aaeb30e3d04471ce37f135b58161	0	0	0	0	0	0	0	0	0	0	0	0	0	0	0	0	0	0	9	0	0	0	0	0	0	0	0	0	0	0	0	0	0	0	0	0	0	0	0	0	0	0	0	5	0	0	0	0	0
7fc04473f408865979b2d19b4d3d7951	0	0	0	0	0	0	0	0	0	0	0	0	0	0	0	0	0	0	0	0	0	0	0	0	0	0	0	0	0	0	0	0	0	0	0	0	0	0	0	0	0	0	0	0	0	0	0	0	0
d838c109614752fc6c2ed17a30f32f78	0	0	0	0	0	0	0	0	0	0	0	13	0	0	0	0	0	0	0	0	0	0	0	0	0	0	0	0	0	0	0	0	0	0	0	0	0	0	0	0	0	0	0	0	0	0	0	0	5
940802550c17accc23ceb597e962bfc1	0	0	0	0	0	0	0	0	0	0	0	0	0	0	0	0	0	0	0	0	0	0	0	0	0	0	0	0	0	0	0	0	0	0	0	0	0	0	0	0	0	0	0	0	0	0	0	0	0
fcf620936a2c71cdf7763fb9cb271315	0	0	0	0	0	0	0	0	0	0	0	0	0	0	0	0	0	0	0	0	0	9	0	3	0	0	0	0	0	0	0	0	0	0	0	0	0	0	0	0	0	0	0	0	0	0	0	0	0
c8675006a50efb72571cda84787f0a14	0	0	0	0	0	0	0	0	0	0	0	0	0	0	0	0	0	0	0	0	0	0	0	0	0	0	0	0	0	0	0	0	0	0	0	0	0	0	0	0	0	0	0	0	0	0	0	0	0
46123bdcb9b09bfde6dc4dff48e973d7	0	0	0	0	0	0	0	0	0	0	0	0	0	0	0	0	0	0	0	0	0	0	0	0	0	0	0	0	0	0	0	0	0	0	0	0	0	0	0	0	0	0	0	0	0	0	0	0	0
94a2f79928fd5b2c1368178c81cae64f	0	0	0	0	0	0	0	0	0	0	0	0	0	0	0	0	0	0	0	0	0	0	0	0	0	0	0	0	0	0	0	0	0	0	0	0	0	0	0	0	0	0	0	0	0	0	0	0	0
b0c6cd5ad50486f192232bc9f5eb109b	0	0	0	0	0	0	0	0	0	0	0	0	0	0	0	0	0	0	0	0	0	0	0	0	0	0	0	0	0	0	0	0	0	0	0	0	0	0	0	0	0	0	0	0	0	0	0	0	0
7d63bd81fc8feb28975d0e1d6449bed4	0	0	0	0	0	0	0	0	0	0	0	0	0	0	0	0	0	0	0	0	0	0	0	0	0	0	0	0	0	0	0	0	0	0	0	0	0	0	0	0	0	0	0	0	0	0	0	0	0
e7ef96d6c92a8e06c711dfc1ad5149b0	0	0	0	0	0	0	0	0	0	12	22	14	45	174	21	0	0	0	0	0	0	0	3	0	0	0	0	0	0	0	0	0	0	0	19	3	14	104	110	50	18	20	0	0	0	11	0	0	0
33beb5b0a51f475b343a28f202a1f8d3	0	0	0	0	0	0	0	0	0	0	82	0	0	99	0	0	0	0	0	0	0	0	0	0	0	0	0	0	0	0	0	0	0	0	0	0	0	0	0	0	0	0	0	0	0	0	0	0	0
689e58e11a8b2312da6ba889bcb79b81	0	0	0	0	0	0	0	0	0	0	0	0	0	0	0	0	0	0	0	0	0	0	0	0	0	0	0	0	0	0	0	0	0	0	0	0	0	0	0	0	0	0	0	0	0	0	0	0	0
a29dae1524d6b7622276ec608b0a3c68	0	0	0	0	0	0	0	0	0	0	0	0	0	0	0	0	0	0	0	0	0	0	0	0	0	0	0	0	0	0	0	0	0	0	21	0	0	0	0	0	0	0	0	0	0	0	0	0	0
d7dd09e7c35e481004a005d08c059094	63	0	0	80	82	0	0	0	0	0	0	0	0	0	18	0	0	0	0	0	0	0	0	0	0	0	0	0	0	0	0	0	0	0	0	0	0	0	0	0	0	210	0	0	0	0	0	0	265
227fa8ac9bc5e733a36e6353eb6e2257	0	0	0	0	0	0	0	0	0	0	0	0	0	0	0	0	0	0	0	0	0	0	0	0	0	0	0	0	0	0	0	0	0	0	0	0	0	0	0	0	0	0	0	0	0	0	0	4	41
619bff11cd1ede6857ed14b9ff50ea95	0	0	0	0	0	0	0	0	0	0	0	0	0	0	0	0	0	0	0	0	0	0	0	0	0	0	0	0	0	0	0	0	0	0	0	0	0	0	0	0	0	0	0	0	0	0	0	0	0
81e0828cfe493832b3eec26dae923486	0	0	0	0	0	0	0	0	0	0	0	0	0	0	0	0	0	0	0	0	0	0	0	0	0	0	0	0	0	0	0	0	0	0	0	0	0	0	0	0	0	0	0	0	0	0	0	0	0
19fb467eb9bdfad53a1615f08a227c46	0	0	0	0	0	0	0	0	0	0	0	0	0	0	0	0	0	0	0	0	0	0	0	0	0	0	0	0	0	0	0	0	0	0	0	0	0	0	0	0	0	0	0	0	0	0	0	0	0
f7c9b124e078283d9645c3df72abda7e	0	0	0	0	0	0	0	39	0	0	0	0	0	0	0	10	0	0	0	0	0	0	26	58	0	0	13	0	8	0	0	0	0	8	0	24	47	19	0	0	9	6	81	120	0	63	0	0	0
328b2e47b9aa9d060d44dcf4af288c67	0	0	0	0	0	0	0	0	0	0	0	0	0	0	0	0	0	0	0	0	0	0	0	0	0	0	0	0	0	0	0	0	0	0	0	0	0	0	0	0	0	0	0	0	0	0	0	0	0
32949c251b5bb38227f11e3e7f32e92d	0	0	0	0	0	0	0	0	0	15	0	0	0	0	0	49	30	7	0	0	0	0	0	8	0	0	0	0	0	0	0	0	0	0	0	0	0	0	0	0	0	0	0	0	0	0	0	0	135
bfb94f328d59f774ef29d97ea9df1eed	0	0	0	0	0	0	0	0	0	0	0	0	0	0	0	0	0	0	0	0	0	0	0	0	0	0	0	0	0	0	0	0	0	11	0	0	0	0	0	0	0	0	0	0	0	0	0	0	0
ef3c2205eab8ba305e64898fdbd32d95	0	0	0	0	0	0	0	0	0	0	0	0	0	0	0	0	0	0	0	0	0	0	0	0	0	0	0	0	0	0	0	0	0	0	0	0	0	0	0	0	0	0	0	0	0	0	0	0	0
35ab4e97bbfc20934f6ed810ace90719	0	0	0	0	0	0	0	0	0	0	0	0	0	0	0	0	0	0	0	0	0	0	0	0	0	0	0	0	0	0	0	0	0	0	0	0	0	0	0	0	0	0	0	0	0	0	0	0	0
4f28960b6c0abc93b4ba0415c8e27d1c	0	0	0	0	0	0	0	0	0	0	22	23	21	28	17	0	0	0	0	5	0	0	0	0	0	0	0	11	0	0	0	0	0	0	0	0	4	0	0	17	0	11	0	27	0	0	0	0	0
c484ee12eb5b35af6dad3cca65b2a0b7	0	0	0	0	0	0	0	0	0	0	0	0	0	0	0	0	0	0	0	0	0	0	0	0	0	0	0	0	0	0	0	0	0	0	0	0	0	0	0	0	0	0	0	0	0	0	0	0	0
dd7944f107324987f95bc08abe7813df	0	0	0	0	0	0	0	0	0	0	0	0	0	0	0	0	0	0	0	0	0	0	0	0	0	0	0	0	0	0	0	0	0	0	0	0	0	0	0	0	0	0	0	0	0	0	0	0	0
f1db1fe7ad392daa3163b134b8158e38	0	0	0	0	0	0	0	0	0	0	0	0	0	0	0	0	0	0	0	0	0	0	0	0	0	0	0	0	0	0	0	0	0	0	0	0	0	0	0	0	0	0	0	0	0	0	0	0	0
10e5fb82f65d38f3f34799cadf313386	0	0	0	0	0	0	0	0	0	0	0	0	0	0	0	0	0	0	0	0	0	0	0	0	0	0	0	0	0	0	0	0	0	0	0	0	0	0	0	0	0	0	0	0	0	0	0	0	0
dd523f0524dc5c23fd16c2a949fa37e7	0	0	0	0	0	0	0	0	0	0	0	0	0	0	0	0	0	0	0	0	0	0	0	0	0	0	0	0	0	0	0	0	0	0	0	0	0	0	0	0	0	0	0	0	0	0	0	0	0
47b23c9a3eafb7351169595f428ef799	0	0	0	0	0	0	0	0	0	0	0	0	0	0	0	0	0	0	0	0	0	0	0	0	0	0	0	0	0	0	0	0	0	0	0	0	0	0	0	0	0	0	0	0	0	0	0	0	0
046f91202a85a038654758d8215b4819	0	0	0	0	0	0	0	0	0	0	0	0	0	0	0	111	0	0	0	21	0	0	0	0	0	0	29	0	19	18	0	0	0	0	0	0	0	0	0	0	0	47	0	130	0	22	0	0	0
5a69595dbf76bd799d7a02f5687ce134	0	0	0	0	0	0	0	0	0	0	46	0	0	29	0	0	0	0	0	0	0	0	22	0	0	0	0	0	0	0	0	0	0	0	0	0	0	0	0	0	0	0	0	0	0	0	0	0	0
6e88fbc3c42ef5ef797ee304d44f6647	0	0	0	0	0	0	0	0	0	0	0	0	0	0	0	0	0	0	0	0	0	0	0	0	0	0	0	0	0	0	0	0	0	0	0	0	0	0	0	0	0	0	0	0	0	0	0	0	0
b3bc7fdd3109920d4c4fbc133793ac50	0	0	0	0	0	0	0	0	0	0	0	0	0	0	0	0	0	0	0	0	0	0	0	0	0	0	0	0	0	4	0	0	0	0	0	0	0	0	0	0	0	0	0	709	0	0	0	0	0
c5250cb1ef8fd5c80dc2fbf8cffe0840	0	0	0	0	0	0	0	0	0	0	0	0	0	0	0	0	0	0	0	0	0	0	0	0	0	0	0	0	0	0	0	0	0	0	0	0	0	0	0	0	0	0	0	0	0	0	0	0	0
bbcca7e48999acdfcece674437c72c2f	0	0	0	0	0	0	0	0	0	0	0	0	0	0	0	0	0	0	0	0	0	0	0	0	0	0	0	0	0	0	0	0	0	0	0	0	0	0	0	0	0	0	0	0	0	0	0	0	0
be7e5bf9d815316c9a5f2038579f1380	0	0	0	0	0	0	0	0	0	0	0	0	0	22	17	6	0	0	0	0	0	0	0	0	0	0	0	0	0	0	0	0	0	0	0	0	0	0	0	0	0	0	0	0	0	0	0	0	0
d9ac285ab5082de1d0a3b464ad5e8f0b	0	0	0	0	0	0	0	0	0	0	0	0	0	0	0	0	0	0	0	0	0	0	0	0	0	0	0	0	0	0	0	0	0	0	0	0	0	0	0	0	0	0	0	0	0	0	0	0	0
eadff34ec760c26e9d7a61750aeeab9c	0	0	0	0	0	0	0	0	0	0	0	0	0	0	0	0	0	0	0	0	0	0	0	0	0	0	0	0	0	0	0	0	0	0	0	0	0	0	0	0	0	0	0	0	0	0	0	0	0
131013e9075e0931f183aa555a769bb4	8	9	6	6	0	0	0	0	0	0	0	0	0	0	8	0	0	8	0	0	0	0	0	78	22	0	0	0	0	0	0	0	0	0	0	0	0	0	4	0	0	0	0	0	0	0	0	0	0
d3a7605246d69b7943d7a7507d6d184f	0	0	0	0	0	0	0	10	0	32	8	0	0	0	0	0	0	0	0	0	0	0	0	0	0	0	0	0	0	0	0	42	3	79	9	0	7	0	0	0	0	0	6	0	0	0	0	0	0
ebbf214d21cc773e3d4eebc1fed9531d	0	0	0	0	0	0	0	0	0	0	0	0	0	0	0	0	0	0	0	0	0	0	0	0	0	0	0	35	0	0	0	0	0	3	0	0	0	0	0	0	0	0	0	0	0	0	0	0	0
5da134936f83834478764a7fd3c81a12	0	0	0	485	0	0	0	0	0	0	0	0	0	0	0	0	0	0	0	0	0	0	0	0	0	0	0	0	0	0	0	0	0	0	0	0	0	0	0	0	0	0	0	0	0	0	0	0	0
844c1e1d8822495ae64a74e2daa13fb8	0	0	0	0	0	0	0	0	0	0	0	0	0	0	0	0	0	0	0	0	0	0	0	0	0	0	0	0	0	0	0	0	0	0	0	0	0	0	0	0	0	0	0	0	0	0	0	0	195
d1fcd6c94e0179585adea7b8dd818a73	0	0	0	0	0	0	0	0	0	0	0	0	0	0	0	0	0	0	0	0	0	0	0	0	0	0	0	0	0	0	244	87	2	0	329	0	0	0	0	0	0	0	0	0	0	0	0	0	0
2cfd6f9f3b28174d49f34ca9353adf6b	0	0	0	0	0	0	0	0	0	0	0	0	0	0	0	0	0	0	0	0	0	0	0	0	0	0	0	0	0	0	0	0	0	0	0	0	0	0	0	0	0	0	0	0	0	0	0	0	0
f7dad1bbfaa379990d3b998880a7d14e	0	0	0	0	0	0	0	0	0	0	0	0	0	0	0	0	0	0	0	0	0	0	0	0	0	0	0	0	0	0	0	0	0	0	0	0	0	0	0	0	0	0	0	0	0	0	0	0	7
fe620fef4a7e000a6acdd0125c768723	0	0	0	0	0	0	0	0	0	0	0	0	0	0	0	584	0	0	0	0	0	0	0	0	0	0	0	0	0	0	0	0	0	0	0	0	0	0	0	0	0	0	0	0	0	0	0	0	0
4fb29a101d18b4b7d3e7547d30322561	0	0	0	0	0	0	0	0	0	0	0	0	0	0	0	0	0	0	0	0	0	0	0	0	0	0	0	0	0	0	0	0	0	0	0	0	0	0	0	0	0	0	0	0	0	0	0	0	0
1f381aae719a14ae3030a3fc5f3e815e	0	0	0	0	0	0	0	0	0	0	0	0	0	0	0	0	0	0	0	0	0	0	0	0	0	0	0	0	32	0	0	0	0	0	0	0	0	0	0	0	0	0	0	0	0	0	0	0	0
0a26e62d999298d5742f52ac0601bb19	0	0	0	0	0	0	0	0	0	0	0	0	0	0	0	0	0	0	0	0	0	0	0	0	0	0	0	0	0	0	0	0	0	0	0	0	0	0	0	0	0	0	0	0	0	0	0	0	0
2c9cd88a1c9085022a5ff0520199282e	0	0	0	0	0	0	0	0	0	0	0	0	0	0	0	0	0	0	0	0	0	0	0	0	0	0	0	0	0	0	0	0	0	0	0	0	0	0	0	0	0	0	0	0	0	0	0	0	0
bacdd782f5b403253b25074bdbf34124	0	0	0	0	0	0	0	0	0	0	0	0	0	0	0	0	0	0	0	0	0	0	0	0	0	0	0	0	0	0	0	0	0	0	0	0	0	0	0	0	0	0	0	0	0	0	0	0	0
e92da02ee634c3d82890cba4c2d4a8fb	0	0	14	0	0	0	0	0	0	0	0	0	0	0	0	0	0	0	0	0	0	0	0	0	0	0	0	0	0	0	0	0	0	0	0	0	0	0	0	0	0	0	0	0	0	0	0	0	0
833b00a7e5911092e25c3504ce3042df	0	0	0	0	0	0	0	0	0	0	0	0	0	0	0	0	0	0	0	0	0	0	0	0	0	0	0	0	0	0	0	0	0	0	0	0	0	0	0	0	0	0	0	0	0	0	0	0	0
fe3dfc2a0e06c5393d84d8c977e7cb2e	0	0	0	0	0	0	0	0	0	0	0	0	0	0	0	0	0	0	0	0	0	0	0	0	0	0	0	0	0	0	0	0	0	0	0	0	0	0	0	0	0	0	0	0	0	0	0	0	0
dba025c648f88d91f1038e3ba5e6e014	7	0	145	0	14	0	3	0	0	0	0	0	4	13	0	0	0	0	0	0	24	44	0	0	7	0	0	0	0	0	0	0	0	0	0	0	0	0	0	0	0	0	5	0	0	0	0	0	0
183bd70636858654a9dfd564a83358a2	0	0	0	0	8	0	0	0	0	0	0	0	0	0	0	0	0	0	0	0	0	0	0	0	0	0	0	0	0	0	0	0	0	0	0	0	0	0	0	0	0	0	0	0	0	0	0	0	0
c002a2cc986818d9c34ad3161c6a5aea	0	0	0	0	0	0	0	0	0	0	0	0	0	0	0	0	0	0	0	0	0	0	0	0	0	0	0	0	0	0	0	0	0	0	0	0	0	0	0	0	0	0	0	0	0	0	0	0	0
0b4188de5a320f1e1df0113462a5322d	0	0	0	0	0	0	0	0	0	0	0	0	0	0	0	0	0	0	0	0	0	0	0	0	0	0	0	0	0	0	0	0	0	0	0	0	11	147	172	0	0	0	0	129	0	77	0	0	0
72c282aac222a074da663900f2b585ea	38	0	25	0	9	0	0	0	0	10	0	0	0	0	7	0	0	0	5	0	0	0	0	0	0	0	0	0	0	0	0	0	0	0	0	0	0	0	0	0	0	0	0	0	0	0	0	0	0
4e4392aa95ac2b25e4940c067ff1952b	0	0	0	130	0	0	0	0	0	0	0	21	0	0	0	0	0	0	0	0	0	0	0	0	0	0	0	0	0	0	0	0	0	0	0	0	0	0	3	0	0	0	0	0	0	0	0	0	0
f99f077425519d3538f8eef08a7e08c6	0	0	0	0	0	0	0	0	0	0	0	0	0	0	0	0	0	0	0	0	0	0	0	0	0	0	0	0	0	0	0	0	0	0	0	0	0	0	0	0	0	0	0	0	0	0	0	0	0
f27a91cc99d90a31a7568a216ef371e3	0	0	0	0	0	0	0	0	0	0	0	0	0	0	0	0	0	0	0	0	0	0	0	0	0	0	0	0	0	0	0	146	0	0	0	0	0	0	0	0	0	0	0	0	0	0	0	0	0
152d2978bbbf32581b121cbfca4bea98	0	0	0	0	0	0	0	0	0	0	0	0	0	0	0	0	0	0	0	0	0	0	0	0	0	0	0	0	0	0	0	0	0	0	0	0	0	0	0	0	0	0	0	0	0	0	0	0	0
15e10d83174f2c62ec73afcbadebc1c7	0	0	0	0	0	0	0	0	0	0	0	0	0	0	0	0	0	0	0	0	0	0	0	0	0	0	0	0	0	0	0	0	0	0	0	0	0	0	0	0	0	0	0	0	0	0	0	0	0
84e1af6678ffc46ddcab56b46711702a	0	0	0	0	0	0	0	0	0	0	0	0	0	0	0	0	0	0	0	0	0	0	0	0	0	0	0	0	0	0	0	0	0	0	0	0	0	24	100	0	0	0	0	0	0	0	0	0	0
9464bdb40cbcd5f6ec4976d5ca8238a4	0	0	0	0	0	0	0	0	0	0	0	0	0	0	0	0	0	0	0	0	0	0	0	0	0	0	0	0	0	0	0	0	0	0	0	0	0	0	0	0	0	0	0	0	0	0	0	0	0
77e0f9e2644590ba0c3675dad431a518	0	0	0	0	0	0	0	0	0	0	0	0	0	0	0	0	0	0	0	0	0	0	0	0	0	0	0	0	0	0	0	0	0	0	0	0	0	0	0	0	0	0	0	0	0	0	0	0	0
aad940af5b47920975a04a8dc98c3244	0	0	0	0	0	0	0	0	0	0	0	0	0	0	0	0	0	0	0	0	0	0	0	0	0	0	0	0	0	0	0	0	0	0	0	0	0	0	0	0	0	0	0	0	0	0	0	0	0
dd7aa6d0cea35c536eebd7163915a650	0	0	0	0	0	0	0	0	0	0	0	0	0	0	0	0	0	0	0	0	0	0	0	0	0	0	0	0	0	0	0	0	0	0	14	0	0	0	0	0	0	0	0	0	0	0	0	0	0
cd8cff12400732ba20e054b0ec88709b	0	0	0	0	0	0	0	0	0	0	0	0	0	0	0	0	0	0	0	0	0	0	0	0	0	0	0	0	0	0	0	0	0	0	0	0	0	0	0	0	0	0	0	0	0	0	0	0	0
18bc4fe00d6cd2c7db87cf0aaa2d6de1	0	0	0	0	0	7	0	0	0	0	0	0	0	0	0	0	0	0	0	0	0	0	0	0	0	0	0	0	0	0	0	0	0	0	0	0	0	0	0	0	0	0	0	0	0	0	0	0	0
238d8689b0e7111ce21d29c783bd9630	0	0	0	0	0	0	0	0	0	0	0	0	0	0	0	0	0	0	0	0	0	0	0	0	0	0	0	0	0	0	0	0	0	0	0	0	0	0	0	0	0	0	0	0	0	0	0	0	0
3ce1192089db3276a4e69a4cff3df470	0	0	0	0	0	0	0	0	0	0	0	0	0	0	0	0	0	0	0	0	0	0	0	0	0	0	0	0	0	0	0	0	0	0	0	0	0	0	0	0	0	0	0	0	0	0	0	0	0
101d98968580671f6aa797c7db81b3e4	0	0	0	0	0	0	0	0	0	0	0	0	0	0	0	0	0	0	0	0	0	0	0	0	0	0	0	0	0	0	0	0	0	0	0	0	0	0	0	0	0	0	0	0	0	0	0	0	0
c70938c5f7d9b5bcfc666a7e7cc5b34c	0	0	0	0	0	0	0	0	0	0	0	0	0	0	0	0	0	0	0	0	0	0	0	0	0	0	0	0	0	0	0	0	0	0	0	0	0	0	0	0	0	0	0	0	0	0	0	0	0
c6f3c9cc3e2a0895709e395714ef9282	0	0	0	0	0	0	0	0	0	0	0	0	0	0	0	0	0	0	0	0	0	0	0	0	0	0	0	0	0	0	0	0	0	0	0	0	0	0	0	0	0	0	0	0	0	0	0	0	0
fca485e27940f22854ef095d0978ccf1	0	0	0	0	0	0	0	0	0	0	0	0	0	0	0	0	0	0	0	0	0	0	0	0	0	0	0	0	0	0	0	0	0	0	0	0	0	0	0	0	0	0	0	0	0	0	0	0	0
3e931c347e29ecb636a030d508bd8b58	0	173	0	0	0	0	0	0	0	0	0	0	0	0	0	0	0	0	0	0	73	33	16	0	11	0	35	0	0	5	0	0	0	0	0	0	0	0	0	0	0	14	0	0	0	52	0	0	0
6da7cfa318b2938557635da068d738c3	0	0	0	0	0	0	0	0	0	0	0	0	0	0	0	0	0	0	0	0	0	0	0	0	0	0	0	0	0	0	0	0	0	0	0	0	0	0	0	0	0	0	0	0	0	0	0	0	0
e04c4f0f138f96711e1c4c9a0eb0c5d9	0	0	0	0	0	0	0	0	0	0	153	0	0	0	0	0	0	0	0	0	0	0	0	0	0	0	0	0	0	0	0	0	0	0	0	0	0	0	0	5	54	0	0	167	0	0	0	0	0
fb5d5ddce1910f3194cdf4f289f59ce9	0	0	0	0	0	0	4	0	0	7	0	0	57	0	19	0	3	0	11	0	0	0	4	0	34	0	0	0	0	0	0	0	0	0	0	0	0	11	0	0	0	24	90	57	0	0	0	0	0
2811a1048f0311435edf200671560f7b	0	0	0	0	0	0	0	0	0	0	0	0	0	0	0	0	0	0	0	0	0	0	0	0	0	0	0	0	0	0	0	0	0	0	0	0	0	0	0	0	0	0	0	0	0	0	0	0	0
58add6a6c4c6d570cb911b7f8b89b943	11	0	0	0	0	0	0	0	0	0	0	0	0	0	0	0	0	0	0	0	0	0	0	0	0	196	0	0	126	351	0	0	0	0	0	0	0	0	0	0	0	0	0	0	0	0	0	0	0
bf0d1872d43e7ca4ac0c6794975be446	0	0	0	0	0	0	0	0	0	0	0	0	0	0	0	0	0	0	0	0	0	0	0	0	0	0	0	0	0	0	0	0	0	0	0	0	0	0	0	0	0	0	0	0	0	0	0	0	0
37eb7762c3b80632e8c62c5a5dacfa3b	0	0	0	0	0	0	0	0	0	0	0	0	0	0	0	0	0	0	0	0	0	0	0	0	0	0	0	0	0	0	0	0	0	0	0	0	0	0	0	0	0	0	0	0	0	0	0	0	0
24dcd57a6123ee7765d226850946d3fa	0	0	0	0	0	0	0	0	0	0	0	0	0	0	0	0	0	0	0	0	0	0	0	0	0	0	348	52	0	126	0	0	0	0	0	0	0	0	0	0	0	0	0	0	0	0	0	0	0
5f7b5f1cdf6d3561c4a42bbcf06af6b9	0	0	0	0	0	0	0	0	0	0	0	0	0	0	0	0	0	0	0	7	0	0	0	0	0	0	0	0	0	0	0	0	0	0	0	0	0	0	0	0	0	0	0	0	0	0	0	0	0
a0f668baf63254abcc483a67f6ca0167	0	0	0	0	0	0	0	0	0	0	82	0	0	142	0	0	0	0	0	0	0	0	0	0	0	0	0	0	0	0	0	0	0	0	0	0	0	24	0	0	0	0	0	0	0	0	0	0	0
574439236616f827747af8d87b657930	0	0	0	0	0	0	0	0	0	0	0	0	0	0	0	0	0	0	0	0	0	0	0	0	0	0	0	0	0	0	0	0	0	0	0	0	0	0	0	0	0	0	0	0	0	0	0	0	0
638196c17542c8f53d348485a953c827	0	0	0	0	0	0	0	0	0	0	0	0	0	0	0	0	0	0	0	0	0	0	0	0	0	0	0	0	0	0	0	0	0	0	0	0	0	0	0	0	0	0	0	0	0	0	0	0	0
935c1c03594b3cef44ee80bb30beefc5	0	0	0	0	0	0	0	0	0	32	0	0	0	0	0	0	0	0	0	0	37	0	0	0	0	25	10	0	20	18	0	0	0	15	0	0	0	0	0	0	0	0	0	0	0	0	0	0	0
1ac4d0da65384e72d268c49e87fc8fb9	113	0	37	70	0	0	0	0	0	0	0	0	0	0	0	0	0	0	0	0	0	0	0	0	0	0	0	0	0	0	0	0	0	0	0	0	0	0	0	0	0	0	0	0	0	0	0	0	0
69382cc0dc2bd96589d0445104af3668	3	0	0	0	0	0	2	0	4	0	0	0	0	0	0	0	0	0	0	5	0	0	0	0	0	0	0	0	0	0	0	0	0	0	0	0	0	0	0	0	0	0	0	8	0	0	0	0	0
b39fcd7ffbecb9147fb7b1568b3357a5	0	0	0	0	0	0	0	0	0	0	0	0	0	0	0	0	0	0	0	0	0	0	0	0	0	0	0	0	0	0	0	0	0	0	0	0	0	0	0	0	0	0	0	0	0	0	0	0	0
b1a585c8f5905044beba31bc06ae3eff	0	0	0	0	0	0	0	0	0	0	0	0	0	0	0	0	0	0	0	0	0	0	0	0	0	0	0	0	0	0	0	0	0	0	0	0	0	0	0	0	0	0	0	0	0	0	0	0	0
1fe525772687c61efe9bda9777b4d229	0	0	0	0	0	0	0	0	0	0	0	0	0	0	0	0	0	0	0	0	0	0	0	0	0	217	0	0	318	45	0	0	0	0	0	0	0	8	0	0	0	12	0	13	0	0	0	0	0
714403cc3b64c0eae2cbf06ada25f35a	0	0	0	0	0	0	0	0	155	0	0	0	0	0	0	0	0	0	0	0	0	0	0	0	0	0	428	0	0	0	0	0	0	0	0	0	71	0	0	0	0	0	0	0	0	22	0	0	0
c86e50d9f4c20acc0e55af6d6d747962	0	0	0	0	0	0	0	0	0	0	0	0	0	0	0	0	0	0	0	0	0	0	0	0	0	0	0	0	0	0	368	0	0	0	23	0	0	0	0	0	0	0	0	0	0	0	0	0	0
d340f680c1bfedc663deb4469772bdc3	0	0	0	0	0	0	0	0	0	0	0	0	0	0	0	0	0	0	0	0	0	0	0	0	0	0	0	0	0	0	0	0	0	0	0	0	0	0	0	0	0	0	0	0	0	0	0	0	0
2a2f6eb5587ccc8f3940b4d5f7c115d8	0	63	0	0	11	0	0	0	0	0	0	0	0	0	0	0	0	0	6	0	0	0	0	0	0	0	0	0	0	0	0	0	0	0	0	0	0	0	0	0	0	0	0	0	0	0	0	0	0
e22fa38457b31a54edb9f438473eef69	0	0	0	0	0	0	0	0	0	0	0	0	0	0	0	0	0	0	0	0	0	0	0	0	0	0	0	0	0	0	0	0	0	0	0	0	0	0	0	0	0	0	0	0	0	0	0	0	0
24d982f9b49e71ca4ab345b97d124f9e	0	0	0	0	0	0	0	0	0	0	0	0	0	0	0	0	0	0	0	0	0	0	0	0	0	0	0	0	0	0	0	0	0	0	0	0	0	0	0	0	0	0	0	0	0	0	0	0	0
3e7ff2070cff4312ca2936fed4336c2a	0	0	0	0	0	0	0	0	0	0	0	638	0	0	0	0	0	0	0	0	0	0	0	0	0	35	0	0	0	0	0	0	0	0	0	0	0	0	0	0	0	0	0	0	0	0	0	0	0
92fb4a8f71e3c5c9ea41354d1eaaadcb	0	0	0	0	0	0	0	0	0	0	0	0	0	0	0	0	0	0	0	0	0	0	0	0	0	0	0	0	0	0	0	0	0	0	646	0	0	0	0	0	0	0	0	0	0	0	0	0	0
d2a1b102a89ae5a628572e361412b739	0	0	0	0	0	0	0	0	0	0	21	29	63	46	37	0	0	0	0	0	0	0	0	0	0	0	0	0	0	0	32	0	0	0	0	0	3	48	0	0	0	0	0	0	0	0	0	0	0
33ef6bc71e5342752240a606488d00b6	0	0	0	0	0	0	0	0	0	0	0	0	0	0	0	0	0	0	0	0	0	0	0	0	0	0	0	0	0	0	128	111	201	0	50	0	0	0	0	0	0	0	0	0	0	0	0	0	0
7c475eb29dbaa92fd09439d11e343276	0	0	0	0	0	0	0	0	0	95	0	0	0	0	0	0	0	0	0	10	0	0	0	0	0	0	0	0	0	0	0	0	0	0	0	0	0	0	3	0	0	205	0	151	0	0	0	0	0
b78834253c6df88b55222416ccee0158	0	0	0	0	0	0	0	0	0	0	0	0	0	0	0	0	0	0	0	0	0	0	0	0	0	0	0	0	0	0	0	21	0	0	271	0	0	0	0	0	0	0	0	0	0	0	0	0	0
ca2bf1649489860fe47e3466c0cb0268	0	0	0	0	0	0	0	0	0	9	0	0	0	0	15	0	0	0	0	0	0	15	0	0	0	0	0	30	0	0	0	0	0	0	0	0	0	0	0	0	0	58	0	0	0	0	0	0	0
ff0cdfa7fbd489f1b63e7effc410c2af	0	0	0	0	0	0	0	0	0	0	0	0	0	0	0	0	0	0	0	0	0	0	0	0	0	0	0	0	0	0	0	0	0	0	0	0	0	0	0	0	0	0	0	0	0	0	0	0	0
10c564a64b9e70be17a25b2286eae582	0	0	0	0	0	0	0	0	0	0	0	0	0	0	0	0	0	0	0	0	0	0	0	0	0	0	0	0	0	0	0	0	0	0	0	0	0	0	0	0	0	0	0	0	0	0	0	0	0
14d02291f327737a6f7eff1bcbe3ee5e	0	0	0	0	0	0	0	0	0	0	9	0	0	0	12	0	0	0	0	0	0	0	0	0	0	0	12	0	0	0	0	0	0	0	0	38	44	0	0	29	0	0	25	0	0	13	0	0	0
37d19c7ffa9897423e3a956863be7bec	0	0	0	0	0	0	0	0	0	0	0	5	0	0	0	2	0	6	0	0	0	0	0	0	0	0	0	0	0	0	0	0	0	0	0	0	0	0	0	0	0	0	0	0	0	0	0	0	0
95570338fbf05ecb80adfdbdf41ebb2c	0	0	0	0	0	0	0	0	0	0	0	0	0	0	0	0	0	0	0	0	0	0	0	0	0	0	0	0	0	0	0	0	0	0	0	0	0	0	0	0	0	0	0	0	0	0	0	0	0
1f83ebf95fba800d98a83995c1b9cf3b	0	0	0	0	0	0	0	0	0	0	0	0	0	0	0	0	0	0	0	0	0	0	0	0	0	0	0	0	0	0	0	0	0	0	0	0	0	0	0	0	0	23	0	0	0	0	0	0	0
36ac00c6d042d6dbbde7fbd8c0f3b498	0	0	3	0	608	0	0	0	0	0	0	0	0	0	0	0	0	0	0	0	0	0	0	0	0	0	0	0	0	0	0	0	0	0	0	0	0	0	0	0	0	0	0	0	0	0	0	0	0
7431203596f4dfcbfe732355ad2f8c02	0	0	0	0	0	0	0	0	0	0	0	0	29	46	0	0	0	0	0	0	0	0	0	0	0	0	0	0	0	0	0	0	0	0	0	0	0	0	0	0	0	0	0	0	0	0	0	0	0
79a2404f1d804487c5162d7739beeaa6	0	0	0	0	0	0	0	0	0	0	3	0	0	0	0	0	0	0	0	0	0	0	0	0	0	0	0	0	6	0	0	0	0	0	0	0	0	0	0	0	8	0	8	77	0	15	0	0	0
66b1cade40780206ab79eff1243b67dc	0	0	0	0	0	0	0	0	0	0	0	0	0	0	0	0	0	0	0	0	0	0	0	0	0	0	0	0	0	0	0	0	0	0	0	0	0	0	0	0	0	0	0	0	0	0	0	0	0
4d8b5f3124e33afbdb975a85764771ef	0	0	0	0	0	0	0	0	0	0	0	0	0	0	0	0	0	0	0	0	0	0	0	0	0	0	0	0	0	0	0	0	0	0	0	0	0	0	0	0	0	0	0	0	0	0	0	0	0
d32b8a64754b6b7b1d329d44124d24b8	0	0	0	0	0	0	0	0	0	0	0	0	0	0	0	0	0	0	0	0	0	0	0	0	0	0	0	0	0	0	0	0	0	0	175	0	0	0	0	0	0	0	0	0	0	0	0	0	0
65d6265b9ba449e86637a990f36a465c	0	0	0	0	0	0	0	0	0	0	0	0	0	0	0	0	0	0	0	0	0	0	0	0	0	0	0	0	0	0	0	0	0	0	0	0	0	0	0	0	0	0	0	0	0	0	0	0	0
111d3492f66b95dc45214c29963163ef	39	0	0	0	0	0	0	0	0	0	0	0	21	0	0	0	0	0	0	0	0	0	0	0	0	0	0	0	0	0	0	0	0	0	0	0	22	0	12	0	0	55	0	205	0	0	0	0	0
2d9651faa7f35a9a303b4245397cabec	0	0	0	0	0	0	0	0	0	0	0	0	0	0	0	0	0	0	0	0	0	0	0	0	0	4	0	0	0	0	0	0	0	0	0	0	0	0	0	0	0	0	0	0	0	0	61	0	0
8478a3628ebb7ea09f3c040f0b72de5a	0	0	0	0	0	0	0	0	0	0	0	0	0	0	0	0	0	0	0	0	0	0	0	0	0	0	0	0	0	0	0	0	0	0	0	0	0	0	0	0	0	0	0	0	0	0	0	0	0
999eff297f1aecd277562245457d4367	0	0	0	0	0	0	0	0	0	0	0	654	9	0	0	0	0	0	0	0	0	0	0	0	0	0	0	0	0	0	0	0	0	0	0	0	0	0	0	0	0	0	0	0	0	0	0	0	0
36c2f821c416cb40d09820b2d1583fc2	0	0	0	0	0	0	0	0	0	0	0	0	0	0	0	0	0	0	0	0	0	0	0	0	0	0	0	0	0	0	0	0	0	0	0	0	0	0	0	0	0	0	0	0	0	0	0	0	0
407606b41454a96f6abb244eb617f220	0	0	0	0	0	0	0	0	0	0	0	0	0	0	0	0	0	0	0	0	0	0	0	0	0	0	0	0	0	0	0	0	0	0	0	0	0	0	0	0	0	0	0	0	51	0	0	0	0
d916bdc1d1f3cbc340ce64efc8a1e177	0	0	0	0	0	0	0	0	0	0	0	0	0	0	0	0	0	0	0	0	0	0	0	10	0	4	0	0	0	6	0	0	0	0	0	0	0	0	0	0	0	0	0	0	0	0	0	0	0
11a1b64ffe032acfc5a2b780395ed4ee	0	0	0	0	0	0	0	3	0	0	6	19	0	0	10	0	0	0	0	0	0	0	0	0	0	0	0	50	0	0	0	0	0	0	0	0	6	0	0	0	7	0	101	0	0	0	0	0	0
877d93ee012665956f764e5bb248fa72	0	0	0	0	0	0	0	0	0	0	0	0	0	0	0	0	0	0	0	0	0	0	0	0	0	0	0	0	13	0	0	0	0	0	0	0	0	0	0	0	0	0	0	0	0	0	0	0	0
ed07d36ef44f4297a30f3d9a00d0db2c	0	0	0	0	0	0	0	0	0	0	0	0	0	0	0	0	0	0	0	0	0	0	0	0	0	0	0	0	0	0	0	0	0	0	0	0	0	0	0	0	0	0	0	0	0	0	0	0	0
fe43f8dc5b09b4c8a84c46bfa3d33cbb	0	0	0	0	0	0	0	0	0	0	0	0	0	0	0	9	0	15	27	0	0	12	0	0	0	0	0	0	0	0	0	0	0	0	0	0	0	0	0	0	0	0	0	0	0	0	0	0	0
0a18e1474fb7545e917b3f1f816798db	0	0	0	0	0	0	0	0	0	0	0	0	0	0	0	0	0	0	0	0	0	0	0	0	0	0	0	0	0	0	186	15	0	0	25	0	0	0	0	0	0	0	0	0	0	0	0	0	8
c390719e04152d6db9c2100c4b13aa6b	0	0	0	0	0	0	0	0	0	0	0	0	0	0	0	0	0	0	0	0	0	0	0	0	0	0	0	0	0	0	0	0	0	0	0	0	0	0	0	0	0	0	0	0	0	0	0	0	0
22f43643adb22cb8245c5f34738b6f93	0	0	0	0	0	0	0	0	0	0	0	0	0	0	0	4	0	0	0	0	0	0	0	5	0	0	0	0	0	0	0	0	0	0	0	0	0	0	0	0	0	0	0	0	0	0	0	0	0
286d70e0dd798019e25236760731b351	0	0	0	0	0	0	0	0	0	0	84	0	78	45	0	0	0	0	0	0	0	0	0	0	0	0	0	0	0	0	0	0	0	0	0	0	0	0	0	0	0	0	0	0	0	0	0	0	0
5592ba962560345a0b9c950e21d0882e	0	0	0	0	0	0	0	0	0	0	0	0	0	0	0	0	0	0	0	0	0	0	0	0	0	0	0	0	0	0	0	0	0	0	0	0	0	0	0	0	0	0	0	0	0	0	0	0	0
6da9d806cdc896a9d344d5922797935a	0	0	0	0	0	0	0	0	0	0	0	0	0	0	0	0	0	0	0	0	0	0	0	0	0	0	0	0	0	0	0	0	0	0	0	0	0	0	0	0	0	0	0	0	0	0	0	0	0
b6680ab9dac264ab8a2ae036c1b83510	0	0	0	0	0	0	0	0	0	0	0	0	0	0	0	0	0	0	0	0	0	0	0	0	0	0	0	0	0	0	0	0	0	0	0	0	0	0	0	0	0	0	0	0	0	0	0	0	0
1b026a3eeea5626565fd2eff870b2a74	0	0	30	0	0	0	0	0	0	0	0	0	0	0	0	0	0	0	0	0	0	0	0	0	0	0	17	0	0	0	0	0	0	0	0	0	0	0	0	0	0	0	47	19	0	0	0	0	0
586e8efbc9779d28f2de3d66211177f8	0	0	0	0	0	0	0	0	0	0	0	0	0	0	0	0	0	0	0	0	0	0	0	0	0	0	0	0	0	0	0	0	0	0	0	0	0	0	0	0	0	0	0	0	0	0	0	0	0
e4ab6d3e6fec35885255baebcb0e692c	0	0	0	0	0	0	0	0	0	0	0	0	0	0	0	0	0	0	0	0	0	0	0	0	0	0	0	0	0	0	0	0	0	0	0	0	0	0	0	0	0	0	0	0	0	0	0	0	0
f7f9949960255017ace7b98a9f5be05f	0	0	0	0	0	0	0	0	0	0	0	0	0	0	0	0	0	0	0	0	0	0	0	0	0	0	0	0	0	0	0	0	0	0	0	0	0	0	0	0	0	0	0	0	0	0	0	0	0
391df5098f9c62f1e78c438e0e93668b	0	0	0	0	0	0	0	0	0	0	0	0	0	0	0	0	0	0	0	0	0	0	0	0	0	0	0	0	0	0	0	90	37	0	28	0	0	0	0	0	0	0	0	0	0	0	0	0	0
9d270c42bbde59e0caa2102c7b77d443	0	0	0	0	0	0	0	0	0	0	0	0	0	0	0	0	0	0	0	0	0	0	0	0	0	0	0	0	0	0	0	0	0	0	0	145	0	0	0	0	0	0	0	0	0	0	0	0	0
32d231f24ebe8bf91fe9292dee7f05c3	8	0	0	0	0	0	0	23	0	0	0	0	0	0	0	0	0	0	0	0	0	27	0	0	0	0	15	10	39	0	0	0	0	0	0	11	6	0	0	0	0	21	0	0	0	279	0	0	0
f18ff6b8370cad57d1834265514c97dd	0	0	0	0	0	0	0	0	0	0	0	0	0	0	0	0	0	0	0	0	0	0	0	0	0	0	0	0	0	0	0	0	0	0	0	0	0	0	0	0	0	0	0	0	0	0	0	0	0
673cd5f59bd49607dfd69924e84ba066	0	0	0	0	0	0	0	0	0	0	0	0	0	0	0	0	0	0	0	0	0	0	0	0	0	0	0	0	0	0	0	0	0	0	0	0	0	0	0	0	0	0	0	0	0	0	0	0	0
a05ee9738405547314f2a0b45652bbb6	0	0	0	0	0	0	0	0	0	0	0	0	0	0	0	0	0	0	0	0	0	0	0	0	0	0	0	0	0	0	0	0	0	0	0	0	0	0	0	0	0	0	0	0	0	0	0	0	0
ca7c170940884069809f0335b5838aa7	0	0	0	0	0	0	0	0	0	8	0	0	0	15	0	0	0	0	0	0	0	0	0	0	0	0	0	0	0	14	0	0	0	0	0	0	0	0	0	0	0	0	0	0	0	6	0	0	0
e284ce18a1fd7a7abd6321d131415450	0	0	0	0	0	0	0	0	0	0	0	0	0	0	0	0	0	0	0	0	0	0	0	0	0	0	0	0	0	0	0	0	0	0	0	0	0	0	0	0	0	0	0	0	348	0	0	0	0
40e616a36999b63dc609eacc5b43794a	0	0	0	0	0	0	0	0	0	0	0	0	0	0	0	0	0	0	0	0	0	0	0	0	0	0	0	0	0	0	0	0	0	0	0	0	0	0	0	0	0	0	0	0	0	0	0	0	0
bffc55d304c820dbe3c47aba49fae1fb	0	0	0	0	0	0	0	0	0	0	0	0	0	0	0	0	0	0	0	0	0	0	0	0	0	0	0	0	0	0	0	0	0	0	0	0	0	0	0	0	0	0	0	0	0	0	0	0	0
081d6983e74b9709472a6487cfb64c07	0	0	0	0	0	0	0	0	0	0	0	0	0	0	0	0	0	0	0	0	0	0	0	0	0	0	0	0	0	0	0	0	0	0	0	0	0	0	0	0	0	0	0	0	0	0	0	0	0
89b5be8f96eb9dce1a053132f760f639	0	0	0	0	0	0	0	0	0	0	0	0	0	0	0	0	0	0	0	0	0	0	0	0	0	0	0	0	0	0	0	0	0	0	0	0	0	0	0	0	0	0	0	0	0	0	0	0	0
dfce98653f8a0ef808d9d83b29297c28	0	22	0	60	0	0	0	0	0	0	0	0	0	0	0	0	0	0	0	0	0	0	0	0	0	0	0	0	0	0	0	0	0	0	0	0	0	0	0	0	0	0	0	0	0	0	0	0	0
3b9f144d0ccdd272363d7f0578c6b7a8	0	0	0	0	0	0	0	0	0	0	0	0	0	0	0	0	0	0	0	0	0	0	0	0	0	0	0	0	0	0	0	0	0	167	0	0	0	0	0	0	0	0	0	0	0	0	0	0	0
956b21490c028e34d32bcb66b2602951	0	0	0	0	0	0	0	0	0	0	0	0	0	0	0	0	0	0	0	0	0	35	0	18	0	0	0	0	0	0	0	0	0	0	0	0	0	0	25	0	0	0	0	0	0	0	0	0	0
3ea564a84fb1e0c85b107baf74218a21	0	0	15	0	0	0	0	0	0	0	0	0	0	0	10	0	0	0	0	0	0	45	0	31	21	0	0	0	0	0	0	0	0	0	0	0	0	5	0	0	0	0	0	0	0	0	0	0	0
43cf170db98002aebfa7c3e303c7dae9	0	0	56	0	0	0	0	0	0	0	0	0	0	0	0	0	0	0	0	0	0	0	0	0	0	0	0	0	0	0	0	0	0	0	0	0	0	0	0	0	0	0	0	0	0	0	0	0	0
f281611c5309dd3355e6242b9d8f3fb2	0	0	0	0	0	0	0	0	0	0	0	0	0	0	0	0	0	0	0	0	0	0	0	0	0	0	0	0	0	0	0	0	0	0	0	0	0	0	0	0	0	0	0	0	0	0	0	0	0
cf5267d708d1b38fcac673b669d2a854	0	0	0	0	0	0	0	0	0	0	0	0	0	0	0	0	0	0	0	0	0	0	0	0	0	0	0	0	0	0	0	0	0	0	0	0	0	0	0	0	0	0	0	0	0	0	0	0	0
e6694165564d4377dd15e2a2aa2e21ae	0	0	0	0	0	0	0	0	0	0	0	0	0	0	0	0	0	0	0	0	0	0	0	0	0	0	0	0	0	0	0	0	0	0	0	0	0	0	0	0	0	0	0	0	0	0	0	0	0
095c4983a94f786a967b79d7331e60c0	0	0	0	0	0	0	0	0	0	0	0	0	0	0	0	0	0	0	0	0	0	0	0	0	0	0	0	0	0	0	0	0	0	0	0	0	0	0	0	0	0	0	0	0	0	0	0	0	0
018131194ba0c4fc20bb63482f8b384f	0	0	0	0	0	0	0	0	0	0	0	0	0	0	0	0	0	0	0	0	0	0	0	0	0	0	0	0	0	0	0	0	0	0	0	0	0	0	0	0	0	0	0	0	0	0	0	0	0
abac453ae39e64b474a6b6781203c2e4	0	0	0	0	0	0	0	0	0	0	0	0	0	0	0	0	0	0	0	0	0	0	0	0	0	0	0	0	0	0	0	0	0	0	0	0	0	0	0	0	0	0	0	0	0	0	0	0	0
d96bfb24aeb775e86b53c42a42bc77b7	0	0	0	0	0	0	130	0	0	0	0	0	0	0	0	0	0	0	0	0	0	0	0	0	0	0	0	23	0	0	0	0	0	0	0	0	0	0	21	0	36	220	0	213	0	0	0	0	0
e6fb93f4d993821718782b449d43bcb7	0	0	0	0	0	0	0	0	0	0	0	0	0	0	0	0	0	0	0	0	0	0	0	0	0	0	0	0	0	0	0	0	0	0	0	0	0	0	0	0	0	0	0	0	0	0	0	0	0
0eecb2a7ac0cbe3fafc3f4642a7895cd	0	0	0	0	0	0	0	0	0	0	0	0	0	0	0	0	0	0	0	0	0	0	0	0	0	0	0	0	0	0	0	0	0	0	0	0	0	0	0	0	0	0	0	0	0	0	68	0	0
b43bd4181a04b8aa049aaa93d36bce07	0	0	0	0	0	0	0	0	0	0	0	0	0	0	0	0	0	0	0	0	0	0	0	0	0	0	0	0	0	0	0	0	0	0	0	0	0	0	0	0	0	0	0	0	0	0	0	0	0
9c99c3beeb93d47fcb623fe1dacd33be	0	0	0	0	0	0	0	0	0	0	0	0	0	0	0	0	0	0	0	0	0	0	0	0	0	0	0	0	0	0	0	0	0	12	0	0	0	0	0	0	0	0	0	0	0	0	0	0	0
c5d2d26e103ec47c3dfa8394fb5af07b	0	0	0	0	0	0	0	0	0	0	0	0	0	0	0	0	0	0	0	0	0	0	0	0	0	0	0	0	0	0	0	0	0	0	0	0	0	0	0	0	0	0	0	0	0	0	0	0	0
d250083a29c654aac2e76fa80f4d4f9d	83	13	18	12	0	0	0	0	0	0	0	0	0	0	0	0	0	0	0	35	15	11	0	15	12	13	0	0	0	23	0	0	0	0	0	0	0	0	0	0	0	4	0	0	0	0	0	0	0
e06da096510408b2509b8561914a1f5e	483	0	0	0	0	0	0	0	0	0	0	0	0	0	0	0	0	0	0	0	0	0	0	0	0	0	0	0	0	0	0	0	0	0	0	0	0	0	0	0	0	0	0	0	0	0	0	0	0
6bb056987ed67ff82f0b0d1a5b921b12	0	0	0	0	0	0	0	0	0	0	0	0	0	0	0	0	0	0	15	0	0	0	0	0	0	0	0	0	0	0	0	0	0	0	0	0	0	0	0	5	0	4	0	0	0	0	0	0	0
7dbfd91700a35ee8d857c93efda2b812	0	0	0	0	0	0	0	20	4	0	110	0	136	105	0	0	0	0	0	0	0	0	0	0	0	0	0	0	0	0	0	0	0	0	0	14	10	8	23	18	36	31	4	29	0	0	0	0	0
e301a73fa5fa6de5b69446c62de5281b	0	0	0	0	0	0	0	0	0	0	0	0	0	0	0	0	0	0	0	0	0	0	0	0	0	0	0	0	0	0	0	0	0	0	0	0	0	0	0	0	0	0	0	0	0	0	0	0	0
f8b6b7a6fa06c7aa642add17d550455f	0	0	0	0	0	0	0	0	0	0	0	0	0	0	0	0	0	0	0	0	0	0	0	0	0	0	0	0	0	0	0	0	0	0	0	0	0	0	0	0	0	0	0	0	0	0	0	0	0
41d1524ed67f5d92dec71c39681aeadd	0	0	0	0	0	0	0	0	0	0	0	0	0	0	0	0	0	0	0	0	0	0	0	0	0	0	0	0	0	0	0	0	0	0	0	0	0	0	0	0	0	0	0	0	0	0	0	0	0
c9b461287b94d06424b87314f6000a3a	0	0	0	0	0	0	0	0	0	0	0	0	0	0	0	0	0	0	0	0	0	0	0	0	0	0	0	0	0	0	0	0	0	0	0	0	0	0	0	0	0	0	0	0	0	0	0	0	0
cbf61a6d9469ba7d7c46860c393194c9	0	0	0	0	0	0	0	0	0	0	0	0	0	0	0	0	0	0	0	0	0	0	0	0	0	0	0	0	0	0	0	0	0	0	0	0	0	0	0	0	0	0	0	0	0	0	0	0	0
dd1ae59ad518bb57ff23bc8a04a78517	0	0	0	0	0	0	0	0	0	0	0	0	0	0	0	0	0	0	10	0	5	0	0	9	0	302	9	85	50	0	0	0	0	0	0	0	0	0	0	0	0	0	0	0	0	0	0	0	0
066a0d1fe69ac56210a6f8549fe6e589	0	0	0	0	0	0	0	0	0	0	0	0	0	0	0	0	0	0	0	0	0	0	0	0	0	0	0	0	0	0	0	0	0	0	0	0	0	0	0	0	0	0	0	0	0	0	0	0	0
776288d23a6352f5100d913b8c56d971	0	0	0	0	0	0	0	0	0	0	0	0	0	0	0	0	0	0	0	0	0	0	0	0	0	0	0	0	0	0	0	0	0	0	0	0	0	0	0	0	0	0	0	0	0	0	0	0	0
bedcfd1f43bcc7c7bad0683e29c7479f	0	0	0	0	0	0	8	0	0	4	0	0	0	0	0	0	0	0	0	0	0	0	0	0	0	0	0	0	0	0	0	0	0	0	0	0	0	0	0	0	0	0	0	0	0	0	0	0	484
f5c918e3f3be55f6858064fb749f2046	0	5	0	0	0	0	0	0	0	0	0	0	0	0	0	0	0	0	0	0	0	0	0	0	0	0	0	0	0	0	0	0	0	0	0	0	0	0	0	0	0	0	0	0	0	0	0	0	0
e5345f8576f8c4c9a1e6771816cecf00	0	0	0	0	0	0	0	0	0	0	0	0	0	0	0	0	0	0	0	0	0	0	0	0	0	14	0	0	0	0	0	0	0	0	0	0	0	0	0	0	0	0	0	0	0	0	0	0	0
793a51a3b7d42bf744ee54d6654a785b	0	0	0	0	0	0	0	0	230	0	0	0	0	0	0	52	0	0	0	0	0	0	46	0	42	0	0	27	0	0	0	0	0	0	0	0	0	86	0	0	0	0	0	64	0	0	0	0	0
09d011638840531975cf4b11da3e8c96	0	0	0	0	0	0	0	0	0	0	0	0	0	0	0	0	0	0	0	0	0	0	0	0	0	0	0	51	0	0	0	0	0	0	0	0	0	0	0	0	0	0	0	0	0	0	0	0	0
03343e3c81cbc605fd9ed6f1a770f5e5	0	0	0	0	0	0	0	0	0	0	0	0	0	0	0	0	0	0	0	0	0	0	0	0	0	0	0	0	0	0	0	0	0	0	0	0	0	0	0	0	0	0	0	0	0	0	0	0	0
1d8e58a1f659dcdba65ea86ccd3be452	0	0	0	0	0	0	0	0	0	0	0	0	0	0	0	0	0	0	0	0	0	0	0	0	0	0	0	0	0	0	0	0	0	0	0	0	0	0	0	0	0	0	0	0	0	0	0	0	0
8df478c1de9a009ea0f50596c0f250b6	0	0	0	0	0	0	0	0	0	0	0	0	0	0	0	0	0	0	0	0	0	0	0	0	0	0	0	0	0	0	0	0	0	0	0	0	0	0	0	0	0	0	0	0	0	0	0	0	0
a9b59de924d996762e291bf503ada6a3	0	0	0	0	0	0	0	0	0	0	0	0	0	0	0	0	0	0	0	0	0	0	0	0	0	0	0	0	0	0	0	0	0	0	0	0	0	0	0	0	0	0	0	0	0	0	0	0	0
0c7a24045c7f5c47bc9db25ba29c95ad	0	0	0	0	0	0	0	0	0	0	0	0	0	0	0	0	0	0	0	0	0	0	0	0	0	0	0	0	0	0	0	0	0	0	0	0	66	0	503	63	0	0	0	0	0	0	0	0	0
de44f1473cb91865d17a9fd2ce8c8f47	0	0	0	0	416	0	0	0	0	0	0	0	0	0	0	0	0	0	0	0	0	0	0	0	0	0	0	0	0	0	0	0	0	0	0	0	0	0	0	0	0	0	0	0	0	0	0	0	0
aca0007f76783fd65dbdce9376f976a1	0	0	0	0	0	0	0	0	0	0	0	0	0	0	0	0	0	0	0	0	0	0	0	0	0	0	0	0	0	0	0	0	0	0	0	0	0	0	0	0	0	0	0	0	0	0	0	0	0
270094b278820a2d8145fcd069e2d6dd	0	0	0	0	0	0	0	0	0	0	0	0	0	117	0	0	0	0	0	0	0	0	0	0	0	0	0	0	0	0	0	0	0	0	0	15	0	0	68	0	0	0	0	0	0	0	0	0	0
72e171134f02adb46644cc75f6be68e5	0	0	0	0	0	0	0	0	0	0	0	0	0	0	0	0	0	0	0	0	0	0	165	0	0	0	0	0	0	0	0	0	0	0	0	0	0	0	0	0	0	0	0	0	0	0	0	0	0
8bc81e0b9018aecdeb7ccf0e26b48c57	0	0	0	0	0	0	0	0	0	0	8	22	0	189	61	0	0	0	0	0	0	0	0	0	0	0	0	0	0	0	3	0	0	3	0	2	19	0	6	152	0	0	3	6	0	0	0	0	0
98700b9d37cfaaf9d8a7501de82984e6	0	0	0	0	0	0	0	0	0	0	0	0	0	0	0	0	0	0	0	0	0	0	0	0	0	0	0	0	0	0	0	0	0	0	0	0	0	0	0	0	0	0	0	0	0	0	0	0	0
075f48e104454ce610ffaf8864aa78e6	0	0	0	0	0	0	0	0	0	0	0	0	0	0	0	0	0	0	0	0	0	0	0	0	0	0	0	0	0	0	0	0	0	0	0	0	0	0	0	0	0	0	0	0	0	0	0	0	0
a15561647dcee9006bc1cec1fbd741af	0	0	0	0	0	0	0	0	0	0	0	0	0	0	0	0	0	0	0	0	0	0	0	0	0	0	0	0	0	0	0	0	0	0	0	0	0	0	0	0	0	0	0	0	0	0	0	0	0
d0ff54124c699c8a62ae8babbbfb6b3b	0	0	0	0	0	0	0	0	0	0	0	0	0	0	0	0	0	0	0	0	0	0	0	0	0	0	0	0	0	0	0	0	0	0	0	0	0	0	0	0	0	0	0	0	0	0	0	0	0
92e7b09eda029bc6caf43c686d0bf55b	0	0	0	0	0	0	0	0	0	0	0	191	18	0	0	0	0	0	0	0	0	0	0	0	0	0	0	0	0	0	0	0	0	0	0	0	0	0	0	0	0	0	0	0	0	0	0	0	0
bc32e9414aad4ef688483dd392fe1e8c	0	0	0	0	0	0	0	0	0	0	0	0	0	0	0	0	0	0	0	9	0	0	0	0	0	0	0	0	0	0	0	0	0	0	0	0	0	0	0	0	0	0	0	0	0	0	0	0	0
f513b6a52f5532a82e66be52a2e7ff45	0	0	0	0	0	0	0	0	0	0	0	0	0	0	0	0	0	0	0	0	0	0	0	0	0	0	0	0	0	0	0	0	0	0	0	0	0	0	0	0	0	0	0	0	0	0	0	0	0
116224a8cca771e7885dc41a4fbb5c5d	0	0	0	0	0	0	0	0	0	0	0	0	0	0	0	0	0	0	0	0	0	0	0	0	0	6	34	55	67	33	0	0	0	0	0	0	0	0	0	0	0	0	26	0	0	90	0	0	0
fbabaca8c3b3a4666fb1b2e749a38dfa	0	0	0	0	0	0	0	0	0	0	0	0	0	0	0	0	0	0	0	0	0	0	0	0	0	0	0	0	0	0	0	0	0	0	0	0	0	0	0	0	0	0	0	0	0	0	0	0	0
ba0000644bb9a57af6a7ec76a9fb0e3d	0	0	0	0	0	0	0	0	0	0	0	0	0	0	0	19	9	0	0	0	0	0	0	0	0	0	0	0	0	0	0	0	0	0	0	228	0	0	0	0	0	0	0	0	0	0	0	0	0
454f7dd6d106c9cf2b4e7f3aeb1efc42	0	0	0	0	0	0	0	0	0	0	0	0	0	0	0	0	0	0	0	0	0	0	0	0	0	0	0	0	0	0	0	0	0	11	0	0	0	0	0	0	0	68	168	0	0	0	0	0	0
4b0adbf631e44d5577c1fb6ebce94b07	0	0	0	0	0	0	0	0	16	0	0	0	0	0	0	0	0	607	0	0	0	0	0	0	0	0	0	0	0	0	0	0	0	0	0	0	0	0	0	0	0	0	0	0	0	0	0	0	0
1bc0454974203fe578f4a5ec6067aab2	0	0	0	0	0	0	0	0	0	0	0	0	0	0	0	0	0	0	0	0	0	0	0	0	0	0	0	0	0	0	0	0	0	0	0	0	0	0	0	0	0	0	0	0	0	0	0	0	0
bf809ab838be31ed468ca847505b5086	110	0	0	0	0	0	0	0	0	0	0	0	0	0	0	0	0	99	0	365	0	0	0	0	0	0	0	0	0	0	0	0	0	0	0	0	0	0	0	0	0	0	0	0	0	0	0	0	49
580fc853c1c1893962b19131c8798fb5	14	0	0	0	0	0	0	0	0	0	0	0	0	0	0	0	0	0	0	0	0	0	0	0	0	0	0	0	0	0	0	0	0	0	0	0	0	0	0	0	0	75	47	286	0	0	0	0	0
1c0c7fb156cb428adb3d799eba315e86	0	0	0	0	0	0	0	0	0	0	0	0	0	0	0	0	0	0	0	0	0	0	0	0	0	0	0	0	0	85	0	0	0	0	0	0	0	0	0	0	0	0	0	0	0	0	0	0	0
2b594aae31a4fa92a41877208b105b8a	0	0	0	0	0	0	0	0	0	0	0	0	0	0	0	0	0	0	0	0	0	0	0	0	0	0	0	0	0	0	0	0	0	0	0	0	0	0	0	0	0	0	0	0	0	0	0	0	0
e2a89ff0973e873c3a644750fc29204b	0	0	0	0	0	0	0	0	0	0	0	0	0	0	0	0	0	0	0	0	0	0	0	0	0	0	0	0	0	0	0	0	0	0	0	0	0	0	0	0	0	0	0	0	0	0	0	0	0
04037df90b05b8ec41e5876c1d56de98	0	0	0	0	0	0	0	0	0	0	0	0	0	0	0	0	0	0	0	0	0	0	0	0	0	0	0	0	0	0	31	173	63	0	183	0	0	0	0	0	0	0	0	0	0	0	0	0	0
6c6e64f7e13b1af98c107f6840b93991	0	0	0	0	0	0	6	0	0	0	0	0	0	0	0	0	0	0	0	0	0	0	0	0	0	0	0	0	0	0	0	0	0	0	0	54	0	0	0	0	0	0	0	0	0	487	0	0	0
68c29d61db03dedaf1b19a869d17c55b	0	0	0	0	0	0	0	0	0	0	0	0	0	0	0	0	0	0	0	0	0	0	0	0	0	0	0	0	0	0	0	0	0	0	0	0	0	0	0	0	0	0	0	0	0	0	0	0	0
b2942a8c4d7fcb768cb5a39d3b7dfe60	0	0	0	0	0	0	0	0	0	0	0	0	0	0	0	0	0	0	0	0	80	160	3	0	0	0	0	0	0	0	0	0	0	0	0	0	0	0	0	0	0	0	0	0	0	0	0	0	0
4f858bda6fd502de2990cbd219aba730	0	0	0	0	0	0	0	0	0	0	0	0	0	0	0	0	0	0	0	0	0	0	0	0	0	0	0	0	0	0	0	0	0	0	0	0	0	0	0	0	0	0	0	0	0	0	0	0	0
d21ded6a55d059c774dc91747cc091a7	0	0	0	0	0	0	0	0	0	0	0	0	0	0	0	0	0	0	0	0	0	0	0	0	0	0	0	0	0	0	0	0	0	0	0	0	0	0	0	0	0	0	0	0	0	0	0	0	159
d5417a460c0601cf30aed8c9462c31b0	0	0	0	9	0	0	0	0	0	0	0	0	0	0	0	0	0	0	0	0	0	0	0	0	0	0	0	0	0	0	0	0	0	0	0	0	0	30	0	0	0	0	0	0	0	0	0	0	0
52c1199bd79993daa23c769cc906a80d	0	0	0	0	0	0	0	0	0	8	364	0	13	181	38	0	0	0	0	0	0	0	0	0	0	0	0	0	0	0	0	0	0	0	0	0	0	0	0	0	0	0	0	0	0	0	0	0	0
ed3508183f0b4ea425184b9386df1ad0	0	0	0	0	0	0	0	0	0	0	0	0	0	0	0	0	0	0	0	0	7	46	0	0	0	0	0	0	0	0	0	0	0	0	0	0	0	0	0	0	0	0	0	0	0	0	0	0	0
efabb9fd26990f84ecba5ec1762ec0fa	0	42	0	0	0	0	0	0	0	103	0	0	0	0	0	0	0	0	0	0	47	10	73	22	0	0	0	0	0	17	0	0	0	0	0	0	0	0	0	0	0	0	15	0	0	0	0	0	0
0dd76fcff5fabc55bce2c3ecdc5fda35	0	0	0	0	0	0	0	0	0	0	0	0	0	0	0	0	0	0	0	0	0	0	0	0	0	9	0	0	18	0	0	0	0	0	0	0	0	0	0	0	0	0	0	0	0	0	0	0	0
d4fc146ad4554a473a9cf4c188297f45	0	0	0	0	0	0	0	0	0	0	0	0	0	0	0	0	0	0	0	0	0	0	0	0	0	0	0	0	0	0	0	0	0	0	0	0	0	0	0	0	0	0	0	0	0	0	0	0	0
31b361e9f8d8f648f0fd41f0a6ccb33f	419	6	20	22	0	0	0	0	0	0	0	0	0	0	0	0	0	0	0	0	0	0	0	0	0	0	0	0	0	0	0	0	0	0	0	0	0	0	0	0	0	0	0	0	0	0	0	0	0
5b642012a0858b31bcf002b73d242803	0	0	0	0	0	0	0	0	0	0	0	0	0	0	0	0	0	0	0	0	0	0	0	0	0	0	0	0	0	0	0	0	0	0	0	0	0	0	0	0	0	0	0	0	0	0	0	0	0
e8cd3f3350dded936a3085e970cf52a4	0	0	0	0	0	0	610	0	0	0	0	0	3	0	0	0	0	0	0	0	0	0	0	0	0	0	0	0	0	0	0	0	0	0	0	0	0	0	0	0	0	0	0	0	0	0	0	0	0
32ab08edec857fd169863701078931d9	0	0	0	0	0	0	0	0	0	34	0	0	0	0	0	0	0	0	0	0	0	0	0	0	0	0	35	250	0	0	0	0	0	0	0	0	0	0	0	0	0	0	14	41	0	13	0	0	0
1e007572aba8e8f8d83f4e08d88a8d41	0	0	0	0	0	0	0	0	0	0	0	0	0	0	0	0	0	0	0	0	0	0	0	0	0	0	0	0	0	0	0	0	0	0	0	0	0	0	0	0	0	0	0	0	0	0	0	0	0
7fa28a534be84931ce2b1af6c443faa3	0	0	0	0	0	0	0	0	0	0	0	0	0	0	0	0	0	0	0	0	0	0	0	0	0	0	0	0	0	0	0	0	0	0	0	0	0	0	0	0	0	0	0	0	0	0	0	0	0
b94782a05429fc870f0dd09558710ef6	0	0	0	0	0	0	0	0	0	0	0	0	0	0	0	0	0	0	0	0	0	0	0	0	0	0	0	0	0	0	126	0	0	0	157	0	0	0	0	0	0	0	0	0	0	0	0	0	0
bfd1b6271c2ac68a0a8aa68e8adc0f64	0	0	0	0	0	0	0	0	0	0	0	0	0	0	0	0	0	0	0	0	0	0	0	0	0	0	0	0	0	0	0	0	0	0	0	0	0	0	0	0	0	0	0	0	0	0	0	0	0
d6d70f62c715fb3676ac15150556e806	0	0	0	0	0	0	0	0	0	0	0	0	0	0	0	0	0	0	0	0	0	0	0	0	0	0	0	0	0	0	0	0	0	0	0	0	0	0	0	0	0	0	0	0	0	0	0	0	0
7016280dfaee5917f4e635ca346f2237	0	0	0	0	0	0	0	0	0	0	0	0	0	0	0	0	0	0	0	0	0	0	0	0	0	0	0	0	0	0	0	0	0	0	0	0	0	0	0	0	0	0	0	0	0	0	0	0	0
b7142d57d93bd1546fdd039932605e2b	0	0	0	0	0	0	0	0	0	0	0	84	0	112	0	101	65	0	0	0	8	0	53	0	0	0	0	18	0	55	0	0	0	0	0	0	0	0	0	0	0	0	0	0	0	0	0	0	0
42833024f709f38cad6ab595fdc4c36e	0	0	0	32	0	0	0	0	0	0	0	0	0	0	0	0	0	0	0	0	0	0	0	0	0	0	0	0	0	0	0	0	0	0	0	0	0	0	0	0	0	0	0	0	0	0	0	0	0
5c02dceba1c9a24f3ab9f125d99db71b	0	0	0	0	13	0	0	0	0	0	0	0	0	0	0	0	0	0	0	0	0	0	0	0	0	0	0	0	0	0	0	0	0	0	0	0	0	0	0	0	0	0	0	0	0	0	0	0	0
64fc5379d4f73b0c13c09c95db17fa94	0	0	0	0	0	0	0	0	0	0	0	0	0	0	0	0	0	0	0	0	0	0	0	0	0	0	0	0	0	0	0	0	0	0	0	0	0	0	0	0	0	0	0	0	0	0	0	0	0
eccd4c04352132d784bb69cd89130588	0	0	0	0	0	0	0	0	0	0	0	0	0	0	0	0	0	0	0	0	0	0	0	0	0	0	0	0	0	0	0	0	0	0	485	0	0	0	0	0	0	0	0	0	0	0	0	0	0
a1fc0e69b125da0d4020f3337ab15fae	0	0	0	0	0	0	0	0	0	0	0	0	0	0	0	0	0	0	150	0	0	0	0	0	0	0	0	0	0	0	0	0	0	0	0	0	0	0	0	0	0	0	0	0	0	0	0	0	0
dfa0a8fdbede03613edd48f562d9ae6a	0	0	0	0	0	0	0	0	0	0	0	0	0	0	0	0	0	0	0	0	0	0	0	0	0	0	0	0	0	0	0	0	0	0	0	0	0	0	0	0	0	0	0	0	0	0	0	0	0
bdd6ff065bff60ee4c48599aa77907b2	0	0	0	0	0	0	0	0	0	0	0	0	0	0	0	0	0	0	0	0	0	0	0	0	0	0	0	0	0	0	0	0	0	0	0	0	0	0	0	0	0	0	0	0	0	0	0	0	0
f31e9cc5443f6f39b61ce6c403681aa9	0	0	0	0	0	0	0	0	0	0	0	0	0	0	0	0	0	0	0	0	0	0	0	0	0	0	0	0	0	0	0	0	0	0	0	0	0	0	0	0	0	0	0	0	0	0	0	0	0
e935ebfb5bc021757d4b141af83867e9	0	0	0	0	0	0	0	0	0	0	0	0	0	0	0	0	0	0	0	0	0	0	0	0	0	0	0	0	0	0	0	0	0	0	0	0	0	0	0	0	0	0	0	0	0	0	0	0	0
d80fcf167005f4502c74dfff3eb6174b	0	0	0	0	0	0	0	0	0	0	0	0	0	0	0	0	0	0	0	0	0	0	0	0	0	0	0	0	0	0	0	0	0	0	0	0	0	0	0	0	0	0	0	0	0	0	0	0	0
6ed0b820569af171dcb8e61dfd65ad78	52	22	0	0	0	0	0	0	0	0	0	0	0	0	0	0	0	0	0	0	0	0	0	0	0	0	0	0	0	0	0	0	0	0	0	0	0	0	0	0	0	0	0	0	0	0	0	0	0
bbfe54bf3ca165a6d81f6011de0e622e	0	0	0	0	0	0	0	0	0	0	0	0	0	0	0	0	0	0	0	0	0	0	0	0	0	0	9	5	0	0	0	0	0	0	0	0	0	0	0	0	0	0	0	0	0	20	0	0	0
36e5dcfdc95408b6d532d1b4b9f29947	0	0	0	0	0	0	0	0	0	0	0	2	0	0	0	0	0	0	6	0	0	0	0	0	0	0	0	0	0	0	0	0	0	0	0	0	0	0	0	0	0	0	0	63	0	0	0	0	0
7b383a8bc0eb2d749d032eeefc345dbb	0	0	0	0	0	0	0	0	0	0	0	0	0	0	0	0	0	0	0	0	0	0	0	0	0	0	0	0	0	0	0	0	0	0	0	0	0	0	0	0	0	0	0	0	0	0	0	0	0
07b6484d4930dc948c554a2fd57800f2	0	0	0	0	0	0	0	0	0	0	0	0	0	0	0	0	0	0	0	0	0	0	0	0	0	0	0	0	0	0	0	0	0	0	0	0	0	0	0	0	0	0	0	0	0	0	0	0	0
3e030707b72dd27331c685ea8d74d5ed	0	0	0	0	0	0	0	0	0	0	0	0	0	0	0	0	0	0	0	0	0	0	0	0	0	0	0	0	0	0	0	0	0	0	0	0	0	0	0	0	0	0	0	0	0	0	0	0	0
dff4c29d30cd030ed3e670cf0a90d288	0	0	0	0	0	0	0	0	0	0	0	0	0	0	0	0	0	0	0	0	0	0	0	0	0	0	0	0	0	0	0	0	0	0	0	0	0	0	0	0	0	0	0	0	0	0	0	0	0
57f88a3d8e7591ecbbd1b04b59489937	0	0	0	0	0	0	0	0	0	0	0	0	0	0	0	0	0	0	0	0	0	0	0	0	0	0	0	0	0	0	0	0	0	0	0	0	0	0	0	0	0	0	0	0	0	0	0	0	0
657ecc77bf982a3cc66b068b6cae6ecc	0	0	0	0	0	0	0	0	0	0	0	0	0	0	0	0	0	0	0	0	0	0	0	0	0	0	0	0	0	0	0	0	0	0	0	0	0	0	0	0	0	0	0	0	536	0	0	0	0
8c5c0bfe32d19f11875491b3c0e93ee3	0	0	0	0	0	0	0	0	0	0	83	16	0	216	47	0	0	0	0	0	0	0	0	0	0	0	0	0	0	0	0	0	0	0	0	0	0	0	0	0	0	0	0	0	0	0	0	0	0
ce706e9a90074f602070d8df334902a9	0	0	0	0	0	0	32	0	0	6	0	0	0	0	0	0	0	0	0	0	0	0	0	0	0	0	0	0	0	0	0	0	0	0	0	0	3	0	0	272	0	0	3	209	0	43	0	0	0
b0dfdc0fb0ae9e2fe4410a0ddb6460e2	0	0	0	0	0	0	10	11	4	12	0	16	0	4	0	0	8	0	41	0	0	0	0	0	0	0	0	0	0	0	0	0	0	0	0	0	20	0	0	0	0	0	0	39	0	0	0	0	0
5928e62ecb250c304dc8cee87d23a18b	0	0	0	0	0	0	0	0	0	26	0	0	0	0	0	0	0	0	0	0	0	0	0	0	0	0	0	0	0	0	0	0	0	0	0	0	0	0	0	0	0	0	16	0	0	0	0	0	0
adfbac477b360d654b403391c2267cbf	0	0	0	0	0	0	0	0	0	0	0	0	0	0	0	0	0	0	0	0	0	0	0	0	0	0	0	0	0	0	0	0	0	0	0	0	0	0	0	0	6	28	13	0	0	0	0	0	0
56aa3663a1325a62fb3bd4e5e43fb50c	0	0	0	0	0	0	0	0	0	0	0	0	0	0	0	0	0	0	0	0	0	0	0	0	0	0	0	0	0	0	241	0	340	0	15	0	0	0	0	0	0	0	0	0	0	0	0	0	0
9e7cf96ad9040e7d113ed8f64dffcb32	0	0	0	0	0	0	0	0	0	0	0	0	0	0	0	0	0	0	0	0	0	0	0	0	0	0	0	0	0	0	0	0	0	0	0	0	0	0	0	0	0	0	0	0	0	0	0	0	0
39ea2e115ebe0a623fce406de8049dd3	0	0	0	0	0	0	0	48	0	48	0	0	0	0	0	0	0	0	0	0	0	0	0	0	0	0	0	0	0	0	0	0	0	0	0	0	0	0	0	0	0	0	0	0	0	0	0	0	0
bf38c57b394415fe6012a21d1b23c74a	0	0	0	0	0	0	0	0	0	0	0	0	0	0	0	0	0	0	0	0	0	0	0	0	0	0	0	0	0	0	0	0	0	0	0	0	0	0	0	0	0	0	0	0	0	0	0	0	0
e35c93e825abb09570d1d6652b7c7785	0	0	0	0	0	0	0	0	0	0	0	0	0	0	0	0	0	0	0	0	0	0	0	0	0	0	0	0	0	0	0	0	0	0	0	0	0	0	0	0	0	0	0	0	0	0	0	0	0
1fc54db7126a02ce0aedb7995988a28c	0	0	0	0	0	29	14	0	0	0	0	0	0	0	0	0	0	0	0	0	0	0	0	0	0	0	0	0	0	0	0	0	0	0	0	0	0	0	0	0	0	0	0	182	0	0	0	0	0
6787b7c450c6554d72308ef8a9cf76d4	0	0	0	0	0	0	0	0	0	0	0	0	0	0	0	0	0	38	0	0	0	0	552	0	0	0	0	0	0	0	0	0	0	0	0	0	0	0	0	0	0	0	0	0	0	0	0	0	0
afe02a51636d95c017810aeacdcfde9f	0	0	0	0	0	0	0	0	0	0	0	0	0	0	0	0	0	0	0	0	0	0	0	0	6	0	0	0	0	0	0	0	0	0	0	0	0	0	0	0	0	0	0	0	0	0	0	0	0
e3ed764322038f3bd84a1d221331a3d2	0	0	0	0	0	0	0	0	0	0	0	0	0	0	0	0	0	0	0	0	0	0	0	0	0	0	0	0	0	0	0	0	0	10	0	0	0	0	0	0	0	0	0	0	0	0	0	0	0
c10ea1340dcf0fc40a5c18325b4e7bfe	0	0	0	0	0	0	0	0	0	0	0	0	0	0	0	0	0	0	0	0	0	0	0	0	0	0	0	0	0	0	0	0	52	0	0	49	46	0	159	0	0	0	0	0	0	0	0	0	0
0a9208a42f7727fb966efea094d574d4	0	0	0	0	0	0	0	0	0	0	0	0	0	0	0	0	0	0	0	0	0	0	0	0	0	0	0	0	0	0	0	0	0	0	0	0	0	0	0	0	0	0	0	0	0	0	0	0	0
10c2dbc094c14f72d28bbfe0b7044f06	0	0	0	0	0	0	0	0	0	0	0	0	0	0	0	0	0	0	0	0	0	0	0	0	0	0	0	0	0	0	0	0	0	0	0	0	0	0	0	0	0	0	0	0	0	0	0	0	0
55ff95c410dd574163d9b44d1937c7c2	0	0	0	0	0	0	0	0	9	0	8	0	0	33	0	0	0	18	0	61	0	0	0	0	0	0	0	0	0	0	0	0	0	0	0	0	0	25	0	0	22	161	69	0	0	0	0	0	0
ba997434e87766f8b6da3633b052f1a0	0	0	0	0	0	491	0	0	0	0	0	0	0	0	0	0	0	0	0	0	0	0	0	0	0	0	0	0	0	0	0	0	0	0	0	0	0	0	0	0	102	0	0	0	0	0	0	0	0
977b0afe7afc0b547c64419ebb1ff0f8	0	0	0	0	0	0	0	0	0	0	0	0	0	0	0	0	0	0	0	0	0	0	0	0	0	0	0	0	0	0	0	0	0	0	0	0	0	0	0	0	0	0	0	0	0	0	0	0	0
b654822197e181c76724d3b156dbbbc2	0	0	0	0	0	0	0	0	0	0	0	0	0	0	0	0	0	8	0	0	0	0	0	0	0	0	0	0	0	0	0	0	0	0	0	0	0	0	0	0	0	0	0	0	0	28	0	0	0
bbdd6cbd738e57c3eef4b885a17059b6	0	0	0	0	0	0	0	0	0	0	0	0	0	0	0	0	0	0	0	0	0	0	0	0	0	0	0	0	0	0	0	0	0	0	0	0	0	0	0	0	0	0	0	0	0	0	0	0	0
d6451283eba94f03cd0f038f58eee0c8	0	0	0	0	0	0	0	4	0	0	12	28	0	30	6	0	0	0	122	0	0	0	0	0	0	0	0	0	0	0	0	0	0	0	32	0	0	0	43	25	0	0	0	0	0	0	0	0	0
e0921a225586a450ecedab8dd055e62a	0	0	0	0	0	0	0	0	0	0	0	0	0	0	0	0	0	0	0	0	0	0	0	0	0	0	0	0	0	0	0	0	0	0	0	0	0	0	0	0	0	13	0	579	0	0	0	0	0
f84e4cf8d1401e116671cb49f83cff77	0	0	0	0	0	0	588	0	0	0	0	0	0	0	0	0	0	0	0	0	0	0	0	0	0	0	0	0	0	0	0	0	0	0	0	0	0	0	0	0	0	0	0	0	0	0	0	0	0
22259057f95096033bd99f1ca26bb700	0	0	0	0	0	0	588	0	2	0	0	0	0	0	0	0	0	0	0	0	0	0	0	0	0	0	0	0	0	0	0	0	0	0	0	0	0	0	0	0	0	0	0	0	0	0	0	0	0
8199e706873bd465684c82eb194566fa	0	0	0	0	0	0	0	0	0	0	0	0	0	0	0	0	0	0	0	0	0	0	0	0	0	0	0	0	0	0	0	0	0	0	0	0	0	0	0	0	0	0	0	0	0	0	0	0	0
f3f9e9c92ca65285d31d7919e8a83b6d	0	0	0	0	0	0	0	0	0	0	0	0	0	0	0	0	0	0	0	0	0	0	0	0	0	0	0	0	0	0	0	0	0	0	0	0	0	0	0	0	0	0	0	0	0	0	0	586	0
93c9c74a8bb2441cb523cce51cd4d6f7	0	0	0	0	0	0	0	0	0	0	22	0	62	439	0	28	0	0	0	0	0	0	0	0	0	0	0	0	0	0	0	0	0	0	0	0	0	0	0	0	0	39	0	0	0	0	0	0	0
273f62aedec3df0f2d62bc62e008c5fc	0	180	0	0	0	0	0	0	0	0	0	0	0	0	0	0	0	0	0	0	0	0	0	0	0	0	0	0	0	0	0	0	0	0	0	0	0	0	0	94	0	0	0	0	0	0	0	0	0
18803c99176fbfdf8f18c5a6d4930a10	0	125	0	0	427	0	0	0	0	0	0	0	0	0	0	0	0	37	0	0	0	0	0	0	0	0	0	0	0	0	0	0	0	0	0	0	0	0	0	0	0	0	0	0	0	0	0	0	0
252ce9300612a44b4837d87a932edd80	0	0	0	0	0	0	0	0	0	0	0	0	0	0	0	0	0	0	0	0	0	0	0	0	0	0	0	0	0	0	0	0	0	0	0	0	0	0	0	0	0	0	0	0	0	0	0	0	7
5c16e7d2148db8d3a3c58068c9354913	0	0	0	0	0	0	0	0	0	0	0	0	0	0	0	0	0	0	0	0	0	0	0	0	0	0	0	0	0	0	0	0	0	0	0	0	0	0	0	0	0	0	0	0	0	0	0	0	0
2d41ae7af6640e82947036c35696c939	0	0	0	0	0	0	0	0	0	0	0	0	0	0	0	0	0	0	0	0	0	0	0	0	0	0	0	0	0	0	0	0	0	0	0	0	0	0	0	0	0	0	0	0	0	0	0	0	0
31897bd952ab889973b8d912b6c50185	0	0	0	0	0	0	0	0	0	0	0	0	0	0	0	0	0	0	0	0	0	0	0	0	0	0	0	0	0	0	0	0	0	0	0	0	0	0	0	0	0	0	0	0	0	0	0	0	0
70fa6d14c931e8ade09485073c095e16	0	0	0	0	0	0	0	0	0	0	0	0	0	0	0	0	0	0	0	0	0	0	0	0	0	0	0	0	0	0	0	0	0	0	0	0	0	0	0	0	0	0	0	0	0	0	0	0	0
7785e57ee2657a0fa2affa4883c0d6ae	10	0	46	73	0	0	35	0	0	0	8	34	0	0	5	0	0	0	23	0	0	0	0	0	0	0	0	0	0	0	0	0	0	0	0	0	4	0	36	0	0	0	0	0	0	0	0	0	0
dbe4b978aa1ae3106870581a283311c2	0	0	0	0	0	0	0	0	0	0	0	0	0	0	0	0	0	0	0	0	0	0	0	0	0	0	0	0	0	0	0	0	0	0	0	0	0	0	0	0	0	0	0	0	0	0	0	0	0
01baa4ddf07b8319d0f48c16631f4a6a	0	0	0	0	0	0	0	0	0	0	6	0	0	0	12	0	34	0	0	0	0	54	5	0	7	0	0	0	0	0	0	0	0	0	0	0	0	10	0	0	0	0	0	0	0	0	0	0	0
f1f964c7fc899f6d405bc5d5ddf38b74	0	0	0	37	0	22	0	0	0	0	48	0	0	0	0	15	0	0	0	0	0	0	0	0	0	38	0	0	0	0	0	0	0	0	0	0	0	0	0	0	0	0	11	76	0	0	0	0	0
18172b83ca6d205c797c9e3d0f369c10	0	0	0	0	0	0	3	0	0	0	0	0	0	0	0	0	0	0	0	0	0	0	0	0	0	0	0	0	0	0	0	0	0	0	0	0	0	0	0	0	0	0	0	0	216	0	0	38	0
bb6d1a104a9bd23b845e1b0c48af143c	0	0	0	0	0	0	0	0	0	0	0	0	0	0	0	0	0	0	0	0	0	0	0	0	0	0	0	0	0	0	0	0	0	0	0	0	0	0	0	0	0	0	0	0	0	0	0	0	0
dce8ecf883af1c48db6fd398256487bc	0	0	0	0	0	0	0	0	0	0	0	0	0	0	0	0	0	0	0	0	0	0	0	0	0	0	0	0	0	0	258	134	0	0	48	0	0	0	0	0	0	0	0	0	0	0	0	0	0
1e4e48366179a22bd6ed1be6cdbf8335	0	0	0	0	0	0	0	0	0	0	0	0	0	0	0	0	0	0	0	0	0	0	0	0	0	0	0	0	0	0	0	0	0	0	0	0	0	0	0	0	0	0	0	0	0	0	0	0	0
703b37c2f13381c05426db8ec9a2387f	0	0	0	0	0	0	0	0	0	0	0	0	0	0	0	0	0	0	0	0	0	0	0	0	0	0	0	0	0	0	0	0	0	0	0	0	0	0	0	0	0	0	0	0	0	0	0	0	0
c457b5a6a062eddce1ac3d42cd9ca9a0	0	0	0	0	0	0	0	0	0	0	0	0	0	0	0	0	0	0	0	0	0	0	0	0	0	0	0	0	0	0	0	0	0	0	0	0	0	0	0	0	0	0	0	0	0	0	0	0	0
ad1b8d48ca9138f39445e1993284eb1f	0	0	0	0	0	0	8	48	0	0	0	0	0	0	0	0	0	0	0	0	0	0	0	0	0	0	0	0	0	0	32	0	0	14	0	0	0	0	0	0	0	0	0	0	0	0	0	0	0
a73b6b0f64b25d1fa381ef7db17e8ec7	0	0	0	0	0	0	0	0	0	0	0	0	0	0	0	0	0	0	0	0	0	0	0	0	0	0	0	0	0	0	0	0	0	0	0	0	0	0	0	0	0	0	0	0	0	0	0	0	0
e92953edc08fb1172738ddffaa203634	0	15	0	0	0	0	0	0	0	0	0	0	0	0	0	0	0	0	0	0	0	0	0	0	0	0	0	0	0	0	0	0	0	0	0	0	0	0	0	0	0	0	0	0	0	0	0	0	0
f70e7cb564bf89e4892d50773becc405	0	0	0	0	0	0	0	0	0	0	0	0	0	0	0	0	0	0	0	0	0	0	0	0	0	0	0	0	0	0	0	0	0	0	0	0	0	0	0	0	0	0	0	0	0	0	0	0	0
fa9a4b336f7fc8719e5ddd0f04ba64c0	0	0	0	0	0	0	0	0	0	0	0	0	0	0	0	0	0	0	0	0	0	0	0	0	0	0	0	0	0	0	0	0	0	0	0	0	0	0	0	0	0	0	0	0	0	0	0	0	0
fbfe2550e5b55f3249adc0615ef15179	0	0	0	0	0	0	0	0	0	0	0	0	0	0	0	0	0	0	8	0	0	0	0	0	0	0	0	0	0	0	0	0	0	0	0	0	0	0	0	0	0	0	0	0	0	0	0	0	0
7b4abc431b059e6fd9ad0c5449756368	0	0	0	0	0	0	0	0	0	0	0	0	0	0	0	0	0	0	0	0	0	0	0	0	463	0	0	0	0	0	0	0	0	0	0	0	0	0	0	0	19	0	4	0	0	0	0	0	0
a8e741d9a487761ee0834b26066a52d4	0	0	0	0	0	0	0	0	0	0	0	0	0	0	0	0	0	0	0	0	0	0	0	0	0	0	0	0	0	0	0	0	0	0	0	0	0	0	0	0	0	0	0	0	0	0	0	0	0
ca196e12ab19928a83b6ac06bd172063	0	0	0	0	0	0	0	0	0	0	0	0	0	0	0	47	0	0	75	0	0	0	21	0	0	0	51	0	45	0	0	0	0	0	0	0	0	0	0	0	20	0	0	0	37	38	0	0	0
7a6a7b67216416f3b934c54c2afc3a8b	0	0	0	0	0	0	0	0	0	0	0	0	0	0	0	0	0	0	0	0	0	0	0	0	0	0	0	0	0	0	0	0	0	0	0	0	0	0	0	0	0	0	0	0	0	0	0	0	0
b77542eb5fccda44fc1c975a5b5cceae	0	0	0	0	0	0	0	0	0	0	0	0	0	0	0	0	0	0	0	0	0	0	0	0	0	0	0	0	0	0	0	0	0	0	0	0	0	0	0	0	0	0	0	0	0	0	0	0	0
b0a8b6b4ffc9c37330c11c67177a6009	0	0	0	0	0	0	0	0	0	0	0	0	0	0	0	0	0	0	0	0	0	0	0	0	0	0	0	0	0	0	0	0	0	0	0	0	0	0	0	0	0	0	22	0	0	0	0	0	0
de823a888587aa208015c5ec2ebd1be8	0	0	0	0	0	0	0	0	0	0	0	0	0	0	0	0	0	0	0	0	0	0	0	0	0	0	0	0	0	0	0	0	0	0	0	0	0	0	0	0	0	0	0	0	0	0	0	0	0
adde3bfe3b449ac98b5ce8adca3a3b7e	0	0	0	0	0	0	0	0	0	0	0	0	0	0	0	0	0	0	0	0	0	0	0	0	0	0	0	0	0	0	0	0	0	0	0	0	0	0	0	0	0	0	0	0	0	0	0	0	0
0efdc7c6a35cce73c9ea9aa2fbc98977	0	0	0	0	0	0	0	0	0	0	0	0	0	0	0	0	0	0	0	0	0	4	0	11	4	0	0	0	0	13	0	0	0	0	0	0	0	0	0	0	0	0	0	0	0	0	0	0	0
191b958c58537267d9b422757f4efb94	0	0	0	0	0	0	0	0	0	0	0	0	0	0	0	0	0	0	0	0	0	0	0	0	0	0	0	0	0	0	0	0	0	0	0	0	0	0	0	0	0	0	0	0	0	0	0	0	0
d71d01780fe25a52204d10c51feecf05	0	0	0	0	0	0	0	0	0	0	0	0	0	0	0	0	0	0	0	0	0	0	0	0	0	0	0	0	0	0	0	0	0	0	0	0	0	0	0	0	0	0	0	0	0	0	0	0	0
4381f419b7160b6d6fe2265b4c64f46b	0	0	0	0	0	0	0	0	0	0	0	0	0	0	0	0	0	0	0	0	0	0	0	0	0	0	0	0	0	0	0	0	0	0	0	0	0	0	0	0	0	0	0	0	0	0	0	0	0
8f28affe991f6495c901a98e31487b7b	0	0	0	0	0	0	0	0	0	0	0	0	0	0	0	0	0	0	0	0	0	0	0	0	0	0	0	0	0	0	0	0	0	0	0	0	0	0	0	0	0	0	0	0	0	0	0	0	0
d86bcfa12bbb7f33e942bde6e9911e5d	0	0	0	0	0	0	0	0	0	0	0	0	0	0	0	0	0	0	0	0	0	0	0	0	0	0	0	0	0	0	0	0	0	0	0	0	0	0	0	0	0	0	0	0	0	0	0	0	0
e8116777d91d624890bf57156aba363d	0	0	0	0	0	0	0	0	0	0	0	0	0	0	0	0	0	0	0	0	0	0	0	0	0	0	0	0	0	0	0	0	0	0	0	0	0	0	0	0	0	0	0	0	0	0	0	0	0
3022c568477a7925864049db5d29b447	0	0	0	0	0	0	0	0	0	0	0	0	0	0	0	0	0	0	0	0	0	0	0	0	0	0	0	0	0	0	0	0	0	0	0	0	0	0	0	0	0	0	0	0	0	0	0	0	0
5c019452461b66b3e6a338463fbe73a0	17	0	0	0	0	0	0	0	0	0	14	78	0	0	0	0	0	0	0	0	0	0	0	0	0	0	0	0	0	0	48	36	82	0	0	16	0	0	0	0	0	0	0	0	0	0	0	0	0
846425011f8686d25bd13f54a70cbb58	0	0	0	0	0	0	0	0	0	0	0	0	0	0	0	0	45	0	0	0	0	0	0	0	0	0	0	0	0	0	0	0	0	0	0	0	0	0	0	0	0	0	0	0	0	0	0	0	0
a29e212905ad9f790c6fd30d0c448669	0	0	0	0	0	0	0	0	0	0	0	0	0	0	0	0	0	0	0	0	0	0	0	0	0	0	0	0	0	0	0	0	0	0	0	0	0	0	0	0	0	0	0	0	0	0	0	570	0
ab45dbc485ddc3e36f28deee5e570c4b	0	0	0	0	0	0	0	0	0	0	0	0	0	0	29	0	0	0	0	0	0	0	0	0	0	0	0	0	0	0	0	0	0	0	0	0	0	0	8	0	0	0	0	0	0	0	0	0	0
f47ec844dfa3cc19d24c52359c37b1c4	0	0	0	0	0	0	0	0	0	0	0	0	0	0	38	0	0	0	0	0	0	4	0	0	0	0	0	0	0	0	0	0	0	0	0	398	0	0	0	0	46	0	0	0	0	11	0	0	0
8ab2898c3bbe4d10266fb552db51c73e	0	0	0	0	0	0	0	0	0	0	0	0	0	0	0	0	0	0	0	0	0	0	0	0	0	0	0	0	0	0	0	0	0	0	0	0	0	0	0	0	0	0	0	0	0	0	0	0	0
084472c4c75339e0fa71d1e4c719a293	0	0	0	0	0	0	0	0	0	0	0	0	0	0	0	0	0	0	0	0	0	0	0	0	0	0	20	103	0	0	0	0	0	0	0	0	0	0	0	0	0	0	0	0	0	0	0	0	0
eedb2a806a46a47fed1118c9afccc317	0	0	0	0	0	0	0	0	0	0	0	0	0	0	0	0	0	0	0	0	0	0	0	0	0	0	0	0	0	0	0	0	0	0	0	0	0	0	0	0	0	0	0	0	0	0	0	0	0
9c182f4d95f9804c3aaa2c94decacda3	54	7	0	0	0	0	0	0	0	0	0	0	0	0	0	0	0	0	5	0	0	0	8	17	9	0	0	0	0	0	0	0	0	0	0	0	0	0	0	4	0	0	0	0	0	0	0	0	0
b3b2eb17cb364b717b02597b8f575b25	0	0	0	0	0	0	0	0	0	0	0	0	0	0	0	0	0	0	0	0	0	0	0	0	0	0	0	0	0	0	0	0	0	0	0	0	0	0	0	0	0	0	0	0	0	0	0	0	0
4a7f57994acd23020e925559d5b35c48	0	0	0	0	0	0	0	0	0	0	0	0	0	0	0	0	0	0	0	0	0	0	0	0	3	0	0	0	0	0	0	0	0	0	0	0	0	0	0	0	0	0	0	0	0	0	0	0	0
78a1919ba2ea338ff0de56f318e180ce	0	0	0	0	0	0	0	0	0	0	0	0	337	112	120	0	0	0	0	0	0	0	0	0	0	0	0	0	0	0	0	0	0	0	0	0	0	0	0	0	0	0	0	0	0	0	0	0	0
265c6417db824520d1d65cd3507e7e0c	0	0	0	0	0	0	0	0	0	0	0	0	0	0	0	0	0	0	5	0	0	0	0	0	0	0	0	0	0	0	0	0	0	0	0	0	0	0	0	0	0	0	0	0	0	0	0	0	0
e26768b20330a9bcfa23d6411dc37aef	0	0	0	0	0	0	0	0	0	0	0	0	0	0	0	0	0	0	0	0	0	0	0	0	0	0	0	0	0	0	0	0	0	0	0	0	0	0	0	0	0	0	0	0	0	0	0	0	0
2eb8f8af1a44532b7bc0faa53ceff0cc	0	0	0	0	0	0	0	0	0	0	0	0	0	0	0	0	0	0	0	0	0	0	0	0	0	0	0	0	0	0	0	0	0	0	0	0	0	0	0	0	0	0	0	0	0	0	0	0	0
0112f1be15e150b82ae23ffb2c830375	0	0	0	0	0	0	0	0	0	0	0	0	0	0	0	0	0	0	0	0	0	0	0	0	0	0	0	0	0	0	0	0	0	0	0	0	0	0	0	0	0	0	0	0	0	0	0	0	0
3feaaefb55330d1430dfe0d6b8a2f8be	0	0	0	0	0	0	0	0	0	0	0	0	0	0	0	5	0	0	0	0	0	0	0	0	0	0	0	0	0	0	0	0	0	0	0	0	0	0	0	0	0	0	0	0	10	0	0	167	0
ab724b07574a8d9296ef6acb9aa45929	0	0	0	0	0	0	0	0	0	0	0	0	0	0	0	0	0	0	0	0	0	0	0	0	0	0	0	0	0	0	0	0	0	0	0	0	0	0	0	0	0	0	0	0	0	0	0	0	0
d64edcca0aad2dd0f4fbf1efae38035b	0	0	0	0	0	0	0	0	0	0	0	0	0	0	0	0	0	0	0	0	0	0	0	0	0	0	0	0	0	0	0	0	0	0	0	0	0	0	0	0	0	0	0	0	0	0	0	0	0
a5311e8c1f7051f2c3cbff50583bae4f	24	0	0	4	0	0	0	0	0	0	4	0	0	0	0	0	0	0	5	0	0	0	0	0	0	0	0	0	0	0	0	0	0	0	0	0	0	0	0	0	0	0	0	0	0	0	0	0	0
c1643202da79fb1414a2031e2523c46b	0	0	0	0	0	0	0	0	0	0	0	0	0	0	0	0	0	0	0	0	0	0	0	0	0	0	0	0	0	0	0	0	0	0	0	0	0	0	0	0	0	0	0	0	0	0	0	0	4
5653cde0ae6cbc8b004161b094d2d333	0	0	0	0	0	0	0	0	0	0	0	0	0	0	0	0	0	0	0	0	0	0	0	0	0	0	0	0	0	0	0	0	0	0	0	0	0	0	0	0	0	0	0	0	0	0	0	0	0
7d0cb6c73b75dbd0333f24a15393dfdb	0	0	0	0	0	0	0	0	0	0	0	0	0	0	0	0	0	0	0	0	0	0	0	0	0	0	0	0	0	0	0	0	0	0	0	0	0	0	0	0	0	0	0	0	0	0	0	0	0
df903bef492d1e9c68d9253cfa7ed29b	0	0	0	0	0	0	0	0	0	0	0	0	0	0	0	0	0	0	0	0	0	0	0	0	0	0	0	0	0	0	0	0	0	0	0	0	0	0	0	0	0	0	0	0	0	0	0	0	0
f48bec714bc2811d3a1b241cdb1a4200	0	0	0	0	0	0	0	0	0	0	0	0	0	0	0	0	0	0	0	0	0	417	8	0	0	0	0	0	0	0	0	0	0	0	0	0	0	139	0	0	0	0	0	0	0	0	0	0	0
7be05506618d9d3be0f217c48f16eb14	0	0	0	0	0	0	0	0	0	0	0	0	0	0	0	0	0	0	0	0	0	0	0	0	0	0	0	0	0	0	0	0	0	0	0	0	0	0	0	0	0	0	0	0	0	0	0	0	0
a37f77c748473d8cdf08b7fd1e671ef0	0	0	0	0	0	0	0	0	0	0	0	0	0	0	0	0	0	0	0	0	0	0	0	0	0	0	0	0	0	0	0	0	0	0	0	0	0	0	0	0	0	0	0	0	0	0	0	0	0
3454d5ec32ccd3fd4a87fac82cdd90cc	0	0	0	0	0	0	0	0	0	0	0	0	0	0	0	0	0	0	6	0	0	0	6	12	10	2	0	0	13	6	0	0	0	0	0	0	0	0	0	0	0	0	0	0	0	0	0	0	0
bb4002a80d2ce027f2f6fc2535b1d49c	0	0	0	0	0	0	0	0	0	0	0	0	0	0	0	0	0	0	0	0	0	0	0	0	0	0	0	0	0	0	0	0	0	0	0	0	0	0	0	0	0	0	0	0	0	0	0	0	0
d98254772dca520ec624d33434ee1d43	0	0	0	0	0	0	0	0	0	0	0	0	0	0	0	0	0	0	0	0	0	0	0	0	0	0	0	0	0	5	0	0	0	0	0	0	0	0	0	0	0	0	0	0	0	0	0	0	0
f578345e44a8c55a16f1d3e4171bb9bb	0	0	0	0	0	0	0	0	0	0	0	0	0	0	0	0	0	0	0	0	0	0	0	0	0	0	0	0	0	0	0	0	0	0	0	0	0	0	0	0	0	0	0	0	0	0	0	0	0
1101e909c04d436d92df45f913bfd068	0	0	0	0	0	0	0	0	0	0	0	0	0	0	0	0	0	0	0	0	0	0	0	0	0	0	0	0	0	0	0	0	0	0	0	0	0	0	0	0	0	0	0	0	0	0	0	0	0
3531e5e3b38b822b330e7be4c3dd79df	0	0	0	0	0	0	0	0	0	0	0	0	0	0	0	0	0	0	0	0	0	0	0	0	0	0	0	0	0	0	0	0	0	0	0	0	0	0	0	0	0	0	0	0	0	0	0	0	0
b3abe0efcd1cda10d2e401c9ea2f58e1	0	0	0	0	0	0	0	0	0	0	0	0	0	0	0	0	0	0	0	0	0	0	0	0	0	0	0	0	0	0	0	0	0	0	0	0	0	0	0	0	0	0	0	0	0	0	0	0	0
6f280336339b5322715d8aed915b35ba	0	0	0	0	0	0	0	0	0	0	0	0	0	0	0	0	0	0	0	0	0	0	0	0	0	0	0	0	0	0	0	41	118	0	338	0	0	0	0	0	0	0	0	0	0	0	0	0	0
917fcd031046a11b7ac20025580af6d2	0	0	0	0	0	0	0	0	0	0	0	0	0	0	0	0	0	0	0	0	0	0	0	0	0	0	0	0	0	0	0	0	0	0	0	0	0	0	0	0	0	0	0	0	0	0	0	0	0
1688e3609cfa488af6b24ae4452c5702	0	0	0	0	0	0	0	0	0	0	0	0	168	289	103	0	0	0	0	0	0	0	0	0	0	0	0	0	0	0	0	0	0	0	0	0	0	0	0	0	0	0	0	0	0	0	0	0	0
6bacdd05b89cd8fe6d499724759e7609	0	0	0	0	0	0	0	0	0	0	0	0	0	0	0	0	28	0	0	22	0	0	0	0	0	0	0	0	0	0	0	0	0	0	0	0	0	0	0	0	0	0	0	0	0	0	0	0	0
9c64f487084323f5609d3697173e2add	0	0	0	0	0	0	0	0	0	0	0	0	0	0	0	0	0	0	0	0	0	0	0	0	0	0	0	0	0	0	0	0	0	0	0	0	0	0	0	0	0	0	0	0	0	0	0	0	0
17b950f28221b65d347520dcc4a3898e	0	0	0	0	0	0	0	0	0	0	0	0	0	0	0	0	0	0	0	0	0	0	0	0	0	0	0	0	0	0	0	0	0	0	0	0	0	0	0	0	0	0	0	0	0	0	0	0	0
2251e3ce7398cad85a366763d8c133d6	0	0	0	0	0	0	0	0	0	0	0	0	0	0	0	0	0	0	0	0	0	0	0	0	0	0	0	0	0	0	0	0	0	0	0	0	0	0	0	0	0	0	0	0	0	0	0	0	0
d9bf3edb7c0a83b6124fe0aecec78303	0	0	0	0	0	0	0	0	0	0	0	0	0	0	0	0	0	0	0	0	0	0	0	0	0	0	0	0	0	0	0	0	0	0	0	0	0	0	0	0	0	0	0	0	0	0	0	0	0
d9deecbb2876e0c987346b56ade6e8b9	0	0	0	0	0	0	0	0	0	0	0	0	0	0	0	0	0	0	0	0	0	0	0	0	0	0	0	0	0	0	0	0	0	0	0	0	0	0	0	0	0	0	0	0	0	0	101	0	0
224550ee99a971ab6978a8a8f3ca606e	0	0	0	0	0	0	0	0	0	0	0	0	0	0	0	0	0	0	0	0	0	0	0	0	0	0	0	0	0	0	0	0	0	0	0	0	0	0	0	0	0	0	0	0	0	0	0	0	0
4a03509bc8ff526e293c1b0c0fab2257	0	0	0	0	0	0	0	0	0	11	60	0	0	0	234	89	0	0	0	5	0	0	0	41	0	0	0	0	0	19	0	0	0	0	0	0	0	0	7	0	0	33	0	0	0	0	0	0	0
43090d865aa1b368cedfba97e45bbda8	0	0	0	0	0	0	0	0	0	0	0	0	0	0	0	0	0	0	0	0	0	0	0	0	0	0	0	0	0	0	0	0	0	0	0	0	0	0	0	0	0	0	0	0	0	0	0	0	0
def81c1917bb6932f2a22705e55406ad	0	0	0	0	0	0	0	0	0	0	0	0	0	0	0	0	0	0	0	0	0	0	0	0	0	0	0	0	0	0	0	0	0	0	0	0	0	0	0	0	0	0	0	0	0	0	0	0	0
f851d84a741ef31ec114c760ca630bcc	0	0	0	0	0	0	0	0	0	0	0	0	0	0	0	0	0	0	0	0	0	0	0	0	0	0	0	0	0	0	0	0	0	0	0	0	0	0	0	0	0	0	0	0	0	0	0	0	0
07e4c3c15543f71361e21937bfe0bcfc	0	0	0	0	0	0	0	0	0	0	11	0	0	9	0	0	0	0	0	0	0	0	0	0	0	0	0	0	0	0	66	0	0	0	34	13	0	0	0	0	0	0	0	0	0	60	0	0	0
3efdc0e03d242450e055fe133b45f7b1	0	0	0	0	0	0	0	0	0	0	0	0	0	0	0	0	0	0	0	0	0	0	0	0	0	0	0	0	0	0	0	0	0	0	0	0	0	0	0	0	0	0	0	0	0	0	0	0	0
0cca0e5ca6ef59f2a1f8d2458d910466	0	0	0	0	0	0	0	0	0	0	0	0	0	0	0	0	0	0	0	0	0	0	0	0	0	0	0	0	0	0	0	0	0	0	0	0	0	0	0	0	0	0	0	0	0	0	0	0	0
a9f3f265aaa730a2a49afd83a52c4202	0	0	0	0	0	0	0	0	0	0	0	0	0	0	0	0	0	0	0	0	0	0	0	0	0	0	0	0	0	0	0	0	0	0	0	0	0	0	0	0	0	0	0	0	0	0	0	0	0
b381a5ab2445783dbd784911e0c5cd02	0	0	0	0	0	0	0	0	0	0	0	0	0	0	0	0	0	0	0	0	0	0	0	0	0	0	0	0	0	0	0	0	0	0	0	0	0	0	0	0	0	0	0	0	0	0	0	0	0
3c7865fa957956fc9c7fd23207b9ac30	0	0	0	0	0	0	0	0	0	0	0	0	0	0	0	0	0	0	0	0	0	0	0	0	0	0	0	0	0	0	0	0	0	0	0	0	0	0	0	0	0	0	0	0	0	0	0	0	0
0d72b5cb99042f43996a3a3b9bee79c9	0	0	0	0	0	0	0	0	0	0	0	0	0	0	0	0	0	0	0	0	0	0	0	0	0	0	0	0	0	0	0	0	0	0	0	0	0	0	0	0	0	0	0	0	0	0	0	0	0
97d6c580418564413ffa6cf73b9af769	0	0	0	0	0	0	0	0	0	0	0	0	0	0	0	0	0	0	0	0	0	0	0	0	0	0	0	0	0	0	0	0	0	0	0	0	0	0	0	0	0	0	0	0	0	0	0	0	65
c359f5455d83d8f12d3696e3fde22319	0	0	0	0	0	0	0	0	0	0	0	0	0	0	0	0	0	0	0	0	0	0	0	0	0	307	59	12	40	0	0	0	0	0	0	0	0	0	0	0	0	0	0	0	0	0	0	0	0
8d7c6fb4086dd7aa5cb9832b4f691223	0	0	0	0	0	0	0	0	0	0	0	0	0	0	0	0	0	0	0	0	0	0	0	0	0	0	0	0	0	0	0	0	0	8	0	0	0	0	0	0	0	0	0	0	0	0	0	0	0
d49ac3b6307612819f8b9be4d233707e	0	0	0	121	0	0	0	0	0	0	0	0	0	0	0	0	0	0	0	0	0	0	0	0	0	355	0	0	0	0	0	0	0	0	0	0	0	0	0	0	0	0	0	0	0	0	0	0	0
01ca68fe3e501c62ec858fdfb2a1fb41	0	0	0	0	0	0	0	0	0	0	213	0	0	0	29	0	0	0	0	0	0	0	0	44	0	0	0	0	0	0	0	0	0	0	0	0	0	0	0	0	12	0	0	0	0	0	0	0	0
135bcc890a20a4140647b78e7810cadb	0	85	0	0	0	0	0	0	0	0	0	0	0	0	0	0	0	0	0	0	0	0	0	0	0	0	313	0	0	0	0	0	0	0	0	0	0	0	0	0	0	0	0	0	0	0	0	0	0
155d1ada8683501fb89761768d6cd884	0	0	0	0	0	0	0	0	0	0	0	0	0	7	0	0	0	0	0	0	0	0	0	0	0	0	0	0	0	0	0	0	0	0	0	0	0	0	9	0	0	0	0	0	0	0	0	0	0
35cd3cb06233c81aa9cdf917ab953926	0	0	0	0	0	0	0	0	0	0	0	0	0	0	0	0	0	0	0	0	0	9	0	0	0	0	0	0	0	0	0	0	0	0	0	0	0	0	0	0	0	0	0	0	0	0	0	0	0
c5f93ab2f8127fd75c296f2434668780	0	0	0	0	0	0	0	0	0	0	0	0	0	0	0	0	0	0	0	0	0	0	0	0	0	0	0	0	0	0	0	0	0	0	0	0	0	0	0	0	0	0	0	0	0	0	0	0	0
5b9cde6a11b430a789e4e113d9df44c8	0	0	0	0	0	0	0	0	0	0	0	0	0	0	11	0	0	0	0	0	0	0	0	0	0	0	0	0	0	0	0	0	0	0	0	0	0	0	0	0	0	0	0	540	0	0	0	0	0
dbd5fffefb2d7e43f81d735adda480fb	0	0	0	5	0	0	0	0	0	0	0	0	0	33	0	0	0	0	0	0	0	0	4	4	0	6	0	0	13	0	0	0	0	0	0	0	5	0	0	4	0	12	7	0	0	0	0	0	0
e5fd2eea7632ca21486a19c7c5215a2d	0	0	0	0	0	0	0	0	0	0	0	0	0	0	0	0	0	0	0	0	0	0	0	0	0	0	0	0	0	0	0	0	0	0	0	0	0	0	0	0	0	0	0	0	0	0	0	0	0
243ccdda115774c2e2d58f06b3aab3e4	0	0	0	0	0	0	0	0	0	0	0	0	0	0	0	0	0	0	0	0	0	0	22	0	0	10	0	8	0	0	0	0	0	0	0	0	0	0	0	0	0	0	0	0	0	0	0	0	0
822bb908c653bf674dd71dd6d1e9a296	0	0	0	0	0	0	0	0	0	0	0	0	0	0	0	0	0	0	0	0	0	0	0	0	0	0	0	0	0	0	0	0	0	0	0	0	0	0	0	0	0	0	0	0	0	0	0	0	0
05134b381401c666411368eace9d71d1	0	88	32	0	141	0	15	7	0	39	0	0	0	0	0	0	0	0	0	0	0	0	0	0	0	5	0	0	0	0	0	0	0	0	0	0	0	0	0	0	0	0	0	0	0	0	0	0	0
80480ce9c416f06601e56c5f6c7363ab	0	0	0	0	0	496	0	0	0	0	0	0	0	0	0	10	17	0	0	0	0	0	0	0	0	0	0	0	0	0	0	0	0	0	0	0	0	0	0	0	9	0	0	9	0	0	0	0	0
1d313bec13a0ce4e2bb70c6ff767b33d	0	5	0	0	24	0	0	0	0	0	0	0	0	0	0	0	0	0	0	0	0	0	0	0	0	0	0	0	0	0	0	0	0	0	0	0	0	0	0	0	0	0	0	0	0	0	0	0	0
b0667ee4bb67a2d6ef1807ee2c64055f	0	0	0	0	0	0	0	0	0	0	0	0	0	0	0	0	0	0	0	0	0	0	0	0	0	0	0	0	0	0	0	0	0	0	0	0	0	0	0	0	0	0	0	0	0	0	0	0	0
63b8b7e4430c122cb598fd515561c17d	0	0	0	0	0	0	0	0	0	0	0	0	0	0	0	0	0	0	0	0	0	0	0	0	0	0	0	0	0	0	0	0	0	0	0	0	0	0	0	0	0	0	0	0	0	0	0	0	0
8dfe95661cff53d3a39295aeac797beb	0	0	0	0	0	0	0	0	33	0	0	0	0	13	0	0	0	0	0	7	0	0	0	0	0	0	0	0	0	4	0	0	0	0	0	0	0	0	0	0	0	0	0	59	0	6	0	0	0
a967a2481b8cd9b29be0881ed3a110eb	0	0	0	0	0	0	0	0	0	0	0	0	0	0	0	0	0	0	0	0	0	0	0	0	0	0	0	0	0	0	0	0	0	0	0	0	0	0	0	0	0	0	0	0	0	0	0	0	0
8956f8d92a45c4674aa353fe72055f2c	0	0	0	0	0	0	0	0	0	0	13	0	322	0	0	0	0	17	0	62	0	0	0	40	0	0	0	0	0	0	0	0	0	0	0	0	0	0	28	17	0	0	0	0	0	0	0	0	0
3bbbb47d4ced7f2b2496e6999712eafa	0	0	0	0	7	0	0	0	0	0	0	0	0	0	0	0	0	0	308	0	0	0	0	0	0	0	0	0	0	0	0	0	0	0	0	0	0	0	0	0	0	0	0	0	0	0	0	0	0
5c9e371eccca817f7a1249ffcf4af61b	0	0	0	0	0	0	0	0	0	0	0	0	5	0	0	0	0	0	0	0	0	0	0	0	0	0	0	0	0	0	0	0	0	0	0	0	0	0	0	0	0	0	0	0	0	0	0	0	0
e4ccccd8c12d7ba8159fa33ec66fd55d	0	0	0	0	0	0	0	0	0	0	0	7	0	0	0	0	0	0	0	0	0	0	0	0	0	0	0	0	0	0	86	62	0	0	383	0	0	0	0	0	0	0	0	0	0	0	0	0	0
00b94c2b65f33d96178d1999112dc4c3	0	0	0	0	0	0	0	0	0	0	0	0	0	0	0	0	0	0	0	0	0	0	0	0	0	0	0	0	0	0	0	0	0	0	0	0	0	0	0	0	0	0	0	0	0	0	0	0	0
9eb43746f7efcdec557bd31604de70ec	0	0	0	0	0	0	0	0	0	0	0	0	0	0	0	0	0	0	0	0	0	0	0	0	0	0	0	0	0	0	0	0	0	0	0	542	0	0	0	0	0	3	0	0	0	0	0	0	0
bf2116d29642ae6872684abe79dcb8f4	0	0	0	0	0	0	0	0	0	0	0	0	0	0	0	0	0	0	0	0	0	0	0	0	0	0	0	0	0	0	0	0	0	0	0	0	0	0	0	0	0	0	0	0	0	0	0	0	0
d4b5778d4f5424d6cf69eb9d9fc6bec9	0	0	0	0	0	0	0	0	0	0	0	0	0	0	0	0	0	0	0	0	0	0	0	0	0	0	0	0	0	0	0	0	0	0	0	0	0	0	0	0	0	0	364	0	0	181	0	0	0
757c92ce49354d1f086e1417377c487a	223	53	0	0	0	0	0	0	0	0	0	0	0	0	0	0	0	0	16	0	0	8	0	0	0	0	0	70	0	0	0	0	0	0	0	0	0	0	0	0	0	0	0	0	0	0	0	0	0
9da695a82179c6798699e65dcb6c85ed	0	0	0	0	0	0	0	0	0	0	0	0	0	0	0	0	0	0	0	0	0	0	0	0	0	0	0	0	0	0	0	0	0	0	0	0	0	0	0	0	0	0	0	0	0	0	0	0	0
9ff432f7f212aba412a3393ba35e05f8	0	0	0	0	0	0	0	0	0	0	0	0	0	0	0	0	0	0	0	0	0	0	0	0	0	0	0	0	0	0	0	0	0	0	0	179	0	12	0	0	0	0	0	0	0	144	0	0	0
9e1f5addfc0daa81dc0e865abe22eac2	0	0	0	0	0	0	0	0	0	0	0	0	0	0	0	0	0	0	0	0	0	0	0	0	0	0	0	0	0	0	0	0	0	0	0	0	0	0	0	0	0	0	0	0	18	0	432	94	0
b0433db70cc156791e82e971e3b3d489	0	0	0	0	0	0	0	0	0	0	0	0	0	0	0	0	0	0	0	0	0	0	0	0	0	0	0	0	0	0	0	0	0	0	0	0	0	0	0	0	0	0	0	0	0	0	0	0	0
3412db87c1cf58ae9fa6d284060e9fe1	0	0	6	0	0	0	0	0	0	0	0	0	0	0	0	0	0	0	0	0	0	0	0	0	0	0	0	0	0	0	0	0	0	0	0	0	0	0	0	0	0	0	0	0	0	0	0	0	0
ae0e19f650cb8973d49a22f808ec1594	0	0	0	0	0	0	0	0	0	0	0	0	0	0	0	0	0	0	0	0	0	0	0	0	0	0	0	0	0	0	0	0	0	0	0	0	0	0	0	0	0	538	0	3	0	0	0	0	0
2a1b39a51a916add12fdd01ce64c5cd0	0	9	0	0	0	0	0	0	0	0	0	0	21	0	0	0	0	0	0	0	0	0	0	0	0	0	0	0	0	0	0	0	0	0	0	0	0	0	24	0	4	0	0	0	0	0	0	0	0
2d074fce884eab6f2849e094748c9ea0	0	0	0	0	0	0	0	0	0	0	0	0	0	0	0	0	0	0	0	0	0	0	0	0	0	0	0	0	0	0	0	0	0	0	0	0	0	0	0	0	0	0	0	0	0	0	0	0	0
166ffdbb88798b57b582bfe01d404786	0	0	0	0	0	0	0	0	0	0	0	0	0	0	0	0	0	0	0	0	0	0	0	0	0	0	0	0	0	0	0	0	0	0	0	0	0	0	0	0	0	0	0	0	0	0	0	0	0
6057ef3acb60df1732f9ee494ca3b634	0	0	0	0	0	0	0	0	0	0	0	0	0	0	0	0	0	0	0	0	0	0	0	0	0	0	0	0	0	0	0	0	0	0	0	0	0	0	0	0	0	0	0	0	0	0	0	0	0
833d4e8d01859e9b6e17e90e5640c4d1	0	0	0	0	0	0	0	0	0	0	0	0	0	0	0	0	0	0	0	0	0	0	0	0	0	0	0	0	0	0	0	0	0	0	0	0	0	0	0	0	0	0	0	0	233	0	0	0	0
08c0bff1ce90b907381cd13b5e424917	0	0	0	0	0	0	0	0	0	0	0	0	0	0	0	0	0	0	0	0	0	0	0	0	0	0	0	0	0	0	0	0	0	0	0	0	0	0	0	0	0	42	0	0	0	0	0	0	0
9020a0094b3fccfa40d037c33ed26501	0	0	0	0	0	0	0	0	0	0	0	0	0	0	0	0	0	0	0	0	0	0	0	0	0	0	0	0	0	0	0	0	0	0	0	0	0	0	0	0	0	0	0	0	0	0	0	0	0
6d052e81107686a858d6b8339f149a00	0	0	0	0	0	0	0	0	0	0	0	0	0	0	0	0	0	0	0	0	0	0	0	0	0	0	0	0	0	0	0	0	0	0	0	0	0	0	0	0	0	0	0	0	0	0	0	0	0
54d29e7cf3d83c35d932f1b90bf45e04	8	0	0	0	0	0	0	0	0	0	0	0	0	0	0	0	0	0	0	25	0	0	0	0	0	51	0	0	142	0	0	0	0	0	0	0	0	0	0	0	0	0	0	0	96	0	0	0	0
8dca0a204f3333ce7c8b3b98550e220d	0	0	0	0	0	0	0	0	0	0	0	0	0	0	0	0	0	0	0	0	0	0	0	0	0	0	0	0	0	0	0	0	0	0	0	0	0	0	0	0	0	0	0	0	0	0	0	0	0
d7e743cc78f9333aa00957b69411eb3a	0	0	0	0	0	0	0	0	0	0	0	0	0	0	0	0	0	0	0	0	0	0	0	0	0	0	0	0	0	0	0	0	0	0	0	0	0	0	0	0	0	0	0	0	0	0	0	0	0
93a68bf552ae1cdfac7ae80df191015b	0	0	0	0	0	0	0	0	0	0	0	0	0	0	0	0	0	0	0	0	0	0	0	0	0	0	0	0	0	0	0	0	0	0	0	0	0	0	0	0	0	0	0	0	0	0	0	0	0
604fe5fc910c23c9b486ff67a4456558	0	0	0	0	0	0	0	0	0	59	0	0	0	0	0	0	0	0	0	0	0	0	0	89	0	0	0	0	0	0	0	0	0	0	0	0	114	0	0	0	202	0	0	0	0	0	0	0	0
a1a07954a707b521dce6ba5d59f5f479	0	0	6	19	66	0	0	0	0	0	0	0	0	0	0	0	0	0	0	0	0	0	0	0	0	0	0	0	0	0	0	0	0	0	0	0	0	0	0	0	0	0	0	0	0	0	0	0	0
e6bffede73bae7101390af7b0faf5f3d	225	0	0	0	0	0	0	0	0	0	0	0	0	0	0	0	0	0	0	0	0	0	0	0	0	0	0	0	0	0	0	0	0	0	0	0	0	0	0	0	0	0	0	0	0	0	0	0	227
63c2089141e78327c051ae3d9173f70b	0	0	0	0	0	0	0	0	0	0	0	0	0	0	0	0	0	0	0	0	0	0	0	0	0	0	0	0	0	0	0	0	0	0	0	0	0	0	0	0	0	0	0	0	0	0	0	0	0
bbe9726c33dc1ea64de288dafb23b75a	0	0	0	0	0	0	0	0	0	0	0	0	0	0	0	0	0	0	0	0	384	0	0	0	0	60	0	0	91	0	0	0	0	0	0	0	0	0	0	0	0	0	0	0	0	0	0	0	0
947185b94110302ebd5931a1b110c9c3	0	0	0	0	0	0	0	0	0	0	0	0	0	0	0	0	0	0	0	0	0	0	0	0	0	0	0	0	0	0	0	0	0	0	0	0	0	0	0	0	0	0	0	0	0	0	0	0	0
54af1f640d19e40eeb45e419da80cabc	0	0	0	0	0	0	0	0	0	0	0	0	0	0	0	0	0	0	0	0	0	0	0	0	0	0	0	0	0	0	0	0	0	0	0	0	0	0	0	0	0	0	0	0	0	0	0	0	0
97b99b72af19f3c68d376926d6f5b2ba	0	0	0	0	0	0	0	0	0	0	0	146	0	0	0	0	0	0	0	178	0	0	0	0	0	0	0	0	0	0	0	0	0	0	0	0	0	0	0	0	0	0	0	0	0	0	0	0	0
a47c5c3839a2e49dd5e35ae4d43903d4	0	0	0	0	0	0	0	0	0	0	0	0	0	0	0	0	0	0	0	0	0	0	0	0	0	0	0	0	0	0	26	47	24	0	436	0	0	0	0	0	0	0	0	0	0	0	0	0	0
a66f0ef2c13257e1904b0290771dfc94	0	0	0	0	0	0	0	0	0	0	0	0	0	74	0	0	0	0	0	0	0	9	0	18	0	0	0	0	0	0	0	0	0	0	0	0	0	0	0	0	0	0	2	0	0	44	0	0	0
ad3d53c63a9ce0aada8e00e0fd417c10	230	260	0	0	0	0	0	0	0	0	0	0	0	0	0	0	0	0	0	0	0	0	0	0	0	0	0	0	0	0	0	0	0	0	0	0	0	0	0	0	0	0	0	0	0	0	0	0	0
0ed0de432978b0177d27a3c1ade9949e	0	0	0	0	0	0	0	0	0	0	0	0	483	49	0	0	0	0	0	0	0	0	0	0	0	0	0	0	0	0	0	0	0	0	0	0	0	0	0	0	0	0	0	0	0	0	0	0	0
cb4ae710487db353d243adabc35f4af7	0	0	0	0	0	0	0	0	0	0	0	0	0	0	0	0	0	0	0	0	0	0	0	0	0	0	0	0	0	0	0	0	0	0	0	0	0	0	462	0	0	0	0	0	0	12	0	0	0
d9ee9aa3edca62e7b4cec207f9ed8f78	0	0	0	0	0	0	0	0	0	0	0	0	0	0	0	7	0	0	34	0	0	0	0	0	0	0	0	6	72	0	0	0	0	0	0	0	0	0	0	0	0	0	2	0	0	0	0	0	0
34a294f123bb38813c048617cdb8e1ab	0	0	0	0	0	0	0	0	11	0	0	0	0	0	0	82	0	0	0	0	0	0	0	0	0	0	0	0	0	0	0	0	0	0	0	14	19	28	112	179	26	0	0	46	0	0	0	0	0
572ad397a155dce144993a3fc7545d99	0	0	0	0	0	0	0	0	0	0	0	0	0	0	0	0	0	0	0	0	0	4	0	0	0	0	0	0	0	0	0	0	0	0	0	0	0	0	0	0	0	0	0	15	0	0	0	0	0
d0bcf5da5dbfbe8467b790d70222ce31	0	162	0	0	0	0	0	0	47	0	0	0	0	0	0	0	0	0	0	0	0	0	0	0	0	0	0	0	0	0	0	0	0	0	0	0	0	52	0	0	0	18	0	0	0	0	0	0	0
50c0007d57e2d23c5f58a3605048119a	0	0	0	0	0	0	0	0	0	0	9	0	0	0	0	35	0	0	0	0	0	0	0	0	0	0	0	0	0	0	0	0	0	0	0	0	0	0	25	0	0	0	0	0	0	0	170	0	0
85e49063844cd64c9f12a08da8a4d750	0	0	0	0	0	0	0	0	0	0	0	0	0	0	0	0	0	0	0	0	0	0	0	0	0	0	0	0	0	0	0	0	0	0	0	0	0	0	0	0	0	0	0	0	0	0	0	0	0
0e8a5559594f9bc975e5eb147a5544ae	0	0	0	0	0	0	0	0	0	0	0	0	0	0	0	0	0	0	0	0	0	0	0	0	0	0	0	0	0	0	0	0	0	0	0	0	0	0	0	0	0	0	0	0	0	0	0	0	0
40e938a3ecc2fbc7aa190387bdbc292d	0	0	0	0	0	0	0	0	0	0	0	0	0	0	0	0	0	0	0	0	0	0	0	0	0	0	0	0	0	0	0	0	0	0	0	0	0	0	0	0	0	0	0	0	0	0	0	0	0
25481e6cbe785d37251405b7aab55e4c	0	0	0	0	0	0	0	0	0	0	0	0	0	0	0	0	0	0	0	0	0	0	0	0	0	0	0	0	0	0	0	0	0	0	0	0	0	0	0	0	0	0	0	0	0	0	0	0	0
3ce50cce4f580ba4321ec71b1ad10d00	0	0	0	0	0	0	0	0	0	0	0	0	0	0	0	0	0	0	0	0	0	0	0	0	0	0	0	0	0	0	0	0	0	0	0	0	0	0	0	0	0	0	0	0	0	0	0	0	0
84a377e819e05092184bf5434f50d3cb	0	0	0	0	0	0	0	0	0	0	0	0	0	0	0	211	0	104	0	17	0	0	0	0	0	0	0	0	0	0	0	0	0	0	0	0	0	0	0	0	0	0	0	0	0	0	0	98	0
a4979fac1deb9d8548dbb6f6b0b67926	0	0	0	0	0	0	0	0	0	0	0	0	0	0	0	0	0	0	0	0	0	0	0	0	0	0	0	0	0	0	0	0	0	0	0	0	0	0	0	0	0	0	0	0	0	0	0	0	0
ef3389fdcb0c52a2549554f4ba3824b2	0	0	0	0	0	0	0	0	0	0	0	0	0	0	0	0	0	0	0	0	0	0	0	0	0	0	0	0	0	0	0	0	0	0	0	0	0	0	0	0	0	0	0	0	0	0	0	0	0
4f86f164918b5d3158ad4d908e858a32	0	0	0	0	0	0	0	0	0	0	0	0	0	0	0	0	0	0	0	0	0	0	0	0	0	0	0	0	0	0	245	49	62	0	150	0	0	0	0	0	0	0	0	0	0	0	0	0	0
2d773d9358fd20ddf6e0d8b4d40d9f6c	0	0	0	0	0	0	0	0	0	0	0	0	0	0	0	0	0	0	0	0	0	0	0	0	0	0	0	0	83	0	0	0	0	0	0	0	0	0	0	0	0	0	0	0	0	0	0	0	0
c873346d96a22eb595fd7f41f86898c9	0	0	0	0	0	0	0	0	0	0	0	0	0	0	0	0	0	0	0	0	0	0	0	0	0	0	0	0	0	0	0	0	0	0	0	0	0	0	0	0	0	0	0	0	0	0	0	0	0
c64e7b8b07ad07c6758475f716ac5bd2	0	0	68	446	0	0	0	0	0	0	0	0	0	0	0	0	0	0	0	0	0	0	0	0	0	0	0	0	0	0	0	0	0	0	0	0	0	0	0	0	8	0	0	0	0	0	0	0	0
ee810f57a650b37bf27c52960bb6aa73	0	0	0	0	0	0	0	0	0	0	0	0	0	0	0	0	0	0	0	0	0	0	0	0	0	19	19	0	0	19	15	0	0	0	0	3	13	0	0	0	11	35	5	109	0	17	0	0	0
262dc0c0052f8330f7209c26709ee693	0	0	0	0	0	0	8	0	18	9	0	0	0	0	0	0	0	0	0	0	0	0	0	0	0	0	0	0	0	0	0	0	0	0	0	0	64	0	35	0	11	0	64	188	0	0	0	0	0
26f048ff9327a6e384b34823b45c0ea9	0	0	0	0	0	0	0	0	0	0	0	0	0	0	0	0	0	0	0	0	0	21	0	0	0	0	0	0	0	0	0	0	0	0	9	0	0	0	0	0	0	0	0	0	0	0	0	0	0
7a179583491a92cdedcddd3c1ea7b0c2	0	0	0	0	0	0	0	0	0	0	0	0	0	0	0	0	0	0	0	0	0	0	0	0	0	0	0	0	0	0	0	0	0	7	0	0	0	0	0	0	0	0	0	0	0	0	0	0	0
f45ae0ac1f99d3ab80e6d3f4f7f3ecf3	0	0	0	0	0	0	0	0	0	0	0	0	0	0	0	0	0	0	0	0	0	0	0	0	0	0	0	0	0	0	0	0	0	0	0	0	0	0	0	0	0	0	0	0	0	0	0	0	0
20b324f0b2abab531a5a5b1605190677	0	0	0	0	0	0	0	0	0	0	0	0	0	0	0	0	0	0	0	0	0	0	0	0	0	0	0	0	0	0	0	0	0	0	0	0	0	0	0	0	0	0	0	0	0	0	0	0	193
81bc7c309451366c3778477b9f153b62	0	31	0	0	0	0	3	0	0	0	0	0	0	0	0	0	0	0	0	0	0	0	0	0	0	0	0	0	0	0	0	0	0	0	0	0	0	0	0	0	0	0	10	0	0	0	0	0	0
b3bf62bad8f194427743c7b1f43de818	0	0	0	0	0	0	0	0	0	0	0	0	0	0	0	0	0	0	0	0	0	0	0	0	0	0	0	0	0	0	0	0	0	0	0	0	0	0	0	0	0	0	0	0	0	0	0	0	0
81dde5109ba3c9851d29a5ebc95bf5a9	0	0	0	0	0	0	0	0	0	0	0	0	0	0	0	0	0	0	0	0	0	0	0	0	0	0	0	0	0	0	0	0	0	0	0	0	0	0	0	0	0	0	0	0	0	0	0	0	0
95c1e74fc0cd5572b9d9eb9bf5199f60	0	0	0	0	0	0	0	0	0	0	0	0	0	0	0	0	0	0	0	0	0	0	0	0	0	0	0	0	0	0	0	0	0	0	0	0	0	0	0	0	0	0	0	0	0	0	0	0	0
d062d73531aeb50f4958cc79a0e2773a	0	0	0	0	0	0	0	0	0	0	0	0	0	0	0	0	0	0	0	0	0	0	0	0	0	0	0	0	0	0	0	0	0	0	0	0	0	0	0	0	0	0	0	0	0	0	0	0	0
e93b670a3d78ca2ba1b957cba56ae867	0	0	0	0	0	0	29	0	22	3	48	0	0	0	22	0	0	0	0	14	0	0	4	0	0	0	0	2	0	0	0	0	0	0	0	0	0	0	0	0	0	5	7	0	0	0	0	0	0
f7d8663c76e3e34a8dbe5219244d12a8	0	0	0	0	0	0	0	0	0	0	0	0	0	0	0	0	0	0	0	0	0	0	0	0	0	0	0	0	0	0	0	0	0	0	0	0	0	0	0	0	0	0	0	0	0	0	0	0	0
93b3a5a4dd6607bea7355194a458052b	0	0	0	0	0	0	0	0	0	0	0	0	0	0	0	0	0	0	0	0	0	0	0	0	0	0	0	0	0	0	0	0	0	0	0	0	0	0	0	0	0	25	0	0	0	0	0	0	0
db190f70cfb7d876e256b85f06467773	0	0	0	0	0	0	0	0	0	0	0	0	0	0	0	0	0	0	0	0	0	0	0	0	0	0	0	0	0	0	0	0	0	0	0	0	0	0	0	0	0	0	0	0	0	0	0	0	0
34f4789e2fd0bf3fce44d1bc98de2216	0	0	0	0	0	0	0	0	0	0	0	0	0	0	0	0	0	0	0	0	0	0	0	0	0	0	0	0	0	0	0	0	0	0	0	0	0	0	0	0	0	0	0	0	0	0	0	0	0
917bebff14474bc10bab92921af92b6c	0	0	0	0	0	0	0	0	0	0	0	0	0	0	0	0	0	0	0	0	36	0	0	0	0	0	0	103	0	0	0	0	0	0	0	0	0	0	0	0	0	0	0	0	0	0	0	0	0
ca961b0ab832e0d41c01df2b21f2259d	0	0	0	0	0	0	0	0	0	0	0	0	0	0	0	0	0	0	0	0	0	0	0	0	0	0	0	0	0	0	0	0	0	0	0	0	0	0	0	0	0	0	0	0	0	0	0	0	0
a719e64699e19eff85929e10dbf71cc0	0	0	0	0	0	0	0	0	0	0	0	0	0	0	0	0	0	0	0	0	0	0	0	0	0	0	0	0	0	0	0	0	0	0	0	0	0	0	0	0	0	0	0	0	0	0	0	0	0
bffc64e3c6abaf2d6f0c3f7c7869ba0f	0	0	0	0	0	0	0	0	0	0	0	0	0	0	0	0	0	0	0	0	0	0	0	0	0	0	0	0	0	0	20	85	42	0	173	0	0	0	0	0	0	0	0	0	0	0	0	0	0
24a05175785a425a8987824e29c5efa5	0	328	0	0	0	0	0	61	0	0	0	0	0	0	0	0	0	0	0	0	0	0	0	0	0	0	0	0	0	0	0	0	0	0	0	0	0	0	0	0	0	0	0	0	0	0	0	0	0
53069ebee457f42a2ca92afd792d640b	0	0	0	0	0	0	0	0	0	0	0	0	0	0	0	0	0	0	0	0	0	0	0	0	0	0	0	0	0	0	0	0	0	0	0	0	0	0	0	0	0	0	0	0	0	0	0	0	0
d1d7ab080cf33bafb03de65fa0334b60	0	0	0	0	0	0	0	0	0	0	0	0	0	0	0	0	0	0	0	0	0	0	0	0	0	0	0	0	0	0	0	0	0	0	0	0	0	0	0	0	0	0	0	0	0	0	0	0	0
0e79013a042a090f67dccc692eaf6cb7	0	0	0	0	0	0	0	0	0	0	0	0	0	0	0	0	0	0	0	0	0	0	0	0	0	0	0	0	0	0	0	0	0	0	0	0	0	0	0	0	0	0	0	0	0	0	0	0	0
785ad607d7caca503d808cd14df3fb63	0	0	0	0	0	0	0	0	0	0	0	0	0	0	0	0	0	0	0	0	0	0	0	0	0	0	0	0	0	0	0	0	0	0	0	0	0	0	0	0	0	0	0	0	0	0	0	0	0
811c3bfec8ef82e5065a6b27d0f3eed2	0	0	0	0	0	0	0	0	0	0	0	0	0	0	0	0	0	0	0	0	0	0	0	0	0	0	0	0	0	0	0	0	0	0	0	0	0	0	0	0	0	0	0	0	0	0	0	0	0
835715215aae891418ad7e780fcec19c	0	0	0	0	0	0	0	0	0	0	0	0	0	0	0	0	0	0	0	0	0	0	0	0	0	0	0	0	0	0	104	0	36	0	202	0	0	0	0	0	0	0	0	0	0	0	0	0	0
9c75d6de538f2487918096626610749d	0	0	0	0	0	0	0	0	0	0	0	0	0	0	0	0	0	0	0	0	0	0	34	0	0	0	0	0	0	0	0	0	0	0	0	0	0	0	0	0	0	0	0	0	0	0	0	0	0
a1763950ab30375f20a2e3495fb9d60c	0	0	0	0	0	0	0	0	0	0	0	0	0	0	0	0	0	0	0	0	0	0	0	0	0	0	0	0	0	0	0	0	0	0	0	0	0	0	0	0	0	0	0	0	0	0	0	0	0
50b9eb76eacb9db138375613074061f6	0	0	0	28	0	0	0	0	5	0	12	16	0	30	4	0	0	0	0	0	0	0	0	0	0	0	0	0	0	0	10	0	3	0	0	0	0	0	28	11	0	0	4	0	0	0	0	0	0
df94f2076648d3690f0325b3319c159d	0	0	0	0	0	0	0	0	0	0	0	0	0	0	0	0	0	0	0	0	0	0	0	0	0	0	0	0	0	0	0	0	0	0	0	0	0	0	0	0	0	0	0	0	0	0	0	0	0
f32d361b2096ff6b0b72e029b0e39b36	98	36	0	0	15	0	0	0	0	0	0	0	0	0	0	0	0	0	0	0	0	0	0	0	0	0	0	0	0	0	0	0	0	0	0	0	0	0	0	0	0	0	0	0	0	0	0	0	0
f6058195a2dd28cf43a611308f20d73f	0	0	0	0	0	0	0	0	0	0	0	0	0	0	0	0	0	0	0	0	0	0	0	0	0	0	0	0	0	0	0	0	0	0	0	0	0	0	0	0	0	0	0	0	0	0	0	0	0
f6e8f2d181c1a80fcaded8fc73662287	0	0	0	0	0	0	0	0	0	0	0	0	0	0	0	0	0	0	0	0	0	0	0	0	0	0	0	0	0	0	0	0	0	0	0	0	0	0	0	0	0	0	0	0	0	0	0	0	0
18c5b159b7ffc4282398e2bf467c5b67	0	0	0	0	0	0	0	0	0	0	0	0	0	0	0	0	0	4	0	0	0	0	8	0	0	13	15	0	0	0	0	0	0	0	0	0	0	0	0	0	0	0	0	0	0	0	0	0	0
94c51db8bda49fd8cf12c1197cca821c	0	0	0	0	0	0	0	0	0	0	0	0	0	0	0	0	0	0	0	0	0	0	0	0	0	0	0	0	0	0	0	0	5	0	0	0	0	0	0	0	0	0	0	0	0	0	0	0	0
a030b4d36e876ea7fe0e229448429a1d	0	0	0	0	0	0	0	0	0	0	0	0	0	0	0	0	0	0	0	0	0	0	0	0	0	0	0	0	19	0	0	0	0	0	0	0	0	0	0	0	0	0	0	0	0	0	0	0	0
361b3359d3e7aa64c870db2250d1455d	0	0	0	0	0	0	0	0	0	0	0	0	0	0	0	0	0	0	0	0	0	0	0	0	0	0	0	0	0	0	0	0	0	0	0	0	0	0	0	0	0	0	0	0	0	0	0	0	0
a0a102b843a1c7a36099fe75939a63de	0	0	0	0	0	0	0	0	0	0	0	0	0	0	0	0	0	0	0	0	0	0	0	0	0	0	0	0	0	0	0	0	0	0	0	0	0	0	0	0	0	0	0	0	0	0	0	0	0
955d02fca13da732c822b1425500e7de	0	0	0	0	0	0	0	0	0	0	0	0	0	0	0	0	0	0	0	0	0	0	0	4	0	0	0	0	0	0	0	0	0	0	0	0	0	0	0	0	0	0	0	0	0	0	0	0	0
dd54fd6c2c20587bdea4a1074f712a26	0	0	0	0	0	0	0	0	0	0	0	0	0	0	0	0	0	0	0	0	0	0	0	0	0	0	0	0	0	0	14	94	5	0	0	0	0	0	0	0	0	0	0	0	0	0	0	0	20
423a546231f142fb2d6880c56293c910	0	0	0	0	0	0	0	0	0	0	0	0	0	0	0	0	0	0	0	0	0	0	0	0	0	0	0	0	0	0	0	0	0	0	0	0	0	0	0	0	0	0	0	0	0	0	0	0	0
9e4888d56fa5b353935b1c54d2edde49	0	0	0	0	0	0	0	0	0	0	0	0	0	0	0	0	0	0	0	0	0	0	0	0	0	0	0	0	0	0	0	0	0	0	0	0	0	0	0	0	0	0	0	0	0	0	0	0	89
a07c8c36cc642dbf8e76b0c40fbae55f	0	0	0	0	0	0	0	0	0	434	0	0	0	0	0	0	0	0	0	0	0	0	0	0	0	0	0	0	0	0	0	0	0	0	0	0	0	0	0	0	22	0	54	0	0	0	0	0	0
dab80fd48e9723b206536b6d229d4849	0	0	0	0	0	0	0	0	0	0	0	0	0	0	0	0	0	0	0	0	0	0	0	0	0	0	0	0	0	0	0	0	0	0	0	0	0	0	0	0	0	0	0	0	80	0	0	0	0
9147b6926fc73cec705d623e26a1d7ff	0	0	0	0	0	0	0	0	0	0	0	0	0	0	0	0	0	0	0	0	0	0	0	0	0	0	0	0	0	0	0	0	0	0	0	0	0	0	0	0	0	0	0	0	0	0	0	0	0
d6fc0b5649eff80ce7f2d41903daf775	0	0	0	0	0	0	0	0	0	0	0	0	0	0	0	0	0	0	0	0	0	0	0	0	0	0	0	0	0	0	0	0	0	0	0	0	0	0	0	0	0	0	0	0	0	0	0	0	179
e512e19dc015070461d9c1af78110e96	0	0	0	0	0	0	0	62	0	0	0	0	0	0	0	0	0	0	0	0	0	27	0	0	0	0	0	0	0	0	0	0	0	0	0	0	0	0	0	0	0	0	0	0	0	0	0	0	0
6fdaef22b8d2a7bf52f50828bb7637f0	0	0	0	0	0	0	0	0	0	57	0	0	38	0	0	0	0	0	0	0	0	0	0	0	0	0	97	63	0	0	0	0	0	0	0	0	0	0	0	0	0	0	54	0	0	66	0	0	0
af5eb0abb7224dac0c6eae11d7995097	0	0	0	0	0	0	0	0	0	0	0	0	0	0	0	0	0	0	0	0	0	0	0	0	0	0	0	0	0	0	0	0	0	0	0	0	0	0	0	0	0	0	0	0	0	0	0	407	0
0874d1961535fafbef2cd7ff2627c630	0	0	0	0	0	0	0	0	0	0	64	0	0	0	0	0	0	0	0	0	0	0	65	0	0	0	0	21	0	0	0	0	0	0	0	0	0	0	107	0	0	0	0	0	0	0	0	0	0
1af5849a8fc71658451f8deee8c91bab	0	0	0	0	0	0	0	0	0	0	131	79	0	59	141	0	0	0	0	0	0	0	0	0	0	0	0	0	0	0	0	0	0	0	0	0	0	0	0	0	22	0	0	14	0	0	0	0	0
345454dc90082b15c981fd97cc0f5223	0	0	0	0	0	0	0	0	0	0	0	0	0	0	5	0	19	0	0	0	0	0	0	0	0	0	0	43	39	0	0	0	0	0	0	0	0	0	0	0	8	0	0	0	0	0	0	0	0
55aa640228d0f6be2b19def6c921514e	0	0	0	0	0	0	0	0	0	0	0	0	0	0	0	0	0	0	0	0	0	0	0	0	0	0	0	0	0	0	0	0	0	0	0	0	0	0	0	0	0	0	0	0	0	0	0	0	0
721f991e30f378077313e6a6c78f69dc	0	0	0	0	0	0	0	0	0	0	0	0	0	0	0	0	0	0	0	0	0	0	0	0	0	0	0	0	0	0	0	0	0	0	0	0	0	0	0	0	0	0	0	0	0	0	0	94	0
c58c1653e4998bd117b5a4c24c3b495e	0	0	0	0	0	0	0	0	0	0	0	0	0	0	0	0	0	0	0	0	0	0	0	0	0	0	0	0	0	0	0	0	0	0	0	0	0	0	0	0	0	0	0	0	0	0	0	0	0
ff9e227348e91813fde0a8a5afd90815	0	0	0	0	0	0	0	0	0	0	0	0	0	0	0	0	0	0	0	0	0	0	0	0	0	0	0	0	0	17	0	0	0	0	0	0	0	0	0	0	0	0	0	0	0	0	0	0	0
0f45e2e27a0ac24b8ef19206fbcba59c	0	0	0	0	0	0	0	0	0	0	0	0	0	0	0	0	0	0	0	0	0	0	0	0	0	0	0	0	0	0	0	0	0	0	0	0	0	0	0	0	0	0	0	0	0	0	0	0	0
6e6cf9d4476b0ae749011ae0a21d13f2	0	0	0	0	0	0	0	0	0	0	0	0	0	0	0	0	0	0	0	0	0	0	0	0	0	0	0	0	0	0	0	0	0	0	0	0	0	0	0	0	0	0	0	0	0	0	0	0	0
37aef9a676f20eb7776d062052e86eab	0	0	0	0	0	0	0	0	0	0	0	0	0	0	0	0	0	0	0	0	0	0	0	0	0	0	0	0	0	0	0	0	0	0	0	0	0	0	0	0	0	0	0	0	0	0	0	0	0
6ab96d590264f45be51843c1daf61cc1	0	0	0	0	0	0	0	0	0	0	0	0	0	0	0	0	0	2	0	0	0	0	0	0	0	0	0	0	0	0	0	0	0	0	0	0	0	0	0	0	0	0	0	0	0	0	0	0	0
94627f41014f1f20e79806a0b49f7079	0	0	0	0	0	0	0	0	0	0	0	0	0	0	0	0	0	0	0	0	0	0	0	0	0	0	0	0	0	0	0	0	0	0	0	0	0	0	0	0	0	0	0	0	0	0	0	0	0
c8794bf7d218c09260e51bf09bcb45af	0	0	0	0	0	0	0	24	0	0	0	0	354	121	0	0	6	0	0	0	0	0	0	0	0	0	0	0	0	0	0	0	0	0	0	0	0	0	0	0	0	0	0	0	0	0	0	0	0
351bcbf553f92945ab0677eb6c618f06	0	0	0	0	0	0	0	0	0	0	0	0	0	0	0	0	0	0	0	0	0	0	0	0	0	0	0	0	0	0	0	0	0	0	0	0	0	0	0	0	0	0	0	0	0	0	0	0	0
7966a196b320c3daf636a9f50b331dc2	0	0	208	17	0	0	0	0	0	0	0	0	0	0	0	0	0	0	26	0	27	0	0	0	0	0	0	0	0	0	0	0	0	0	0	0	0	0	0	0	0	0	0	0	0	0	0	0	0
f8c705491bd6c818c90c423fa1083370	0	0	0	0	0	0	0	0	0	0	0	0	0	0	0	0	0	0	0	0	0	0	0	0	0	0	0	0	0	0	0	0	0	0	0	0	0	0	0	0	0	0	0	0	0	0	0	0	0
0a786fe0519fca8d8a8b6afbd7ef30eb	0	0	0	0	0	0	0	0	0	0	0	0	0	0	0	0	0	0	0	0	0	0	0	0	0	0	0	0	0	0	24	77	19	0	117	0	0	0	0	0	0	0	0	0	0	0	0	0	0
46ae8b5f5acee929586467988cbe1590	0	0	0	0	0	0	0	0	0	0	0	0	0	0	0	0	0	0	0	0	0	0	0	0	0	0	0	0	0	0	0	0	0	0	0	0	0	0	0	0	0	0	0	0	0	0	0	0	0
b83dfe3e43cae6fcbb7097ef7069aa8c	0	0	0	0	0	0	0	0	0	0	0	0	0	0	0	0	0	0	0	0	0	0	0	0	0	0	0	0	0	0	0	0	0	0	0	0	0	0	0	0	0	0	0	0	0	0	0	0	0
25b256f6c1c1cd35a6f1a4cfe0e49da8	0	0	0	0	0	0	0	0	0	0	0	0	0	0	0	0	0	0	0	0	0	0	0	0	0	0	0	0	0	0	0	0	0	0	0	0	0	0	0	0	0	0	0	0	0	0	0	0	0
52f97fb0127d62d526ea072185a0e7a5	0	0	0	0	0	0	0	0	0	0	0	0	0	0	0	0	0	0	0	0	0	0	0	0	0	0	0	0	0	0	0	0	0	5	0	0	0	0	0	0	0	0	0	0	0	0	0	0	0
c38e1fc7f655c445bc43549b4026213f	0	0	0	0	0	0	0	0	0	0	0	0	0	0	0	0	0	0	0	0	0	0	0	0	0	0	0	0	0	0	0	0	0	0	0	12	0	21	28	67	96	96	0	182	0	0	0	0	0
cd605f16e8b231facd6b9d4ce80df2d6	0	0	0	0	0	0	0	0	0	0	0	0	0	0	0	0	0	0	0	0	0	0	0	0	0	0	0	0	0	0	0	0	0	0	0	0	0	0	0	0	0	0	0	0	0	0	0	0	0
d81de14ed4cd21d9300bb3db2ec15b17	0	0	0	0	0	0	0	0	0	0	0	0	0	0	0	0	0	0	0	0	0	0	0	0	0	25	0	0	99	0	0	0	0	0	0	0	0	0	0	0	0	0	0	0	0	0	0	0	0
9ce8305248ce89b87af89f227a626d18	0	0	0	0	0	0	0	0	0	0	0	0	0	0	0	0	0	0	0	0	0	0	0	0	0	0	0	0	0	0	30	0	0	0	59	0	0	0	0	0	0	0	0	0	0	0	12	0	31
0ee018acebd7d6f8c404a0a72bd4de94	0	0	0	0	0	0	0	0	0	0	0	0	0	0	0	0	0	0	0	0	0	0	0	0	0	0	0	0	0	0	0	0	0	0	0	0	0	0	0	0	0	0	0	0	0	0	0	0	0
[truncated: 10,844 more rows]
[truncated: 181 more columns]
