# Supplementary material for: Amplicon sequencing dataset of soil fungi and associated environmental variables collected in karst and non-karst sites across Yunnan province, southwest China
Source: Data Brief. 2019 Sep 27;27:104575. doi: 10.1016/j.dib.2019.104575 (PMC6817666; doi:10.1016/j.dib.2019.104575)
Supplement: Multimedia component 3 [file mmc3.csv]

SampleID	Site	Ecosystem	Lat	Long	Elev	BIO1	BIO2	BIO3	BIO4	BIO5	BIO6	BIO7	BIO8	BIO9	BIO10	BIO11	BIO12	BIO13	BIO14	BIO15	BIO16	BIO17	BIO18	BIO19	pH	TC	TN	CNR	TP	CPR	NPR	TK	TMg	TCa	PCNM1	PCNM2	PCNM3	PCNM4	PCNM5	PCNM6	PCNM7	PCNM8	PCNM9	PCNM10	PCNM11	PCNM12	PCNM13	PCNM14	PCNM15
D8l6741-NK01A	NK01	Non-karst	23.0593	101.08068	1447	188	117	51	3696	281	52	229	226	149	226	134	1450	314	14	87	844	55	844	61	5.31	22.99	1.38	16.65942029	0.52	44.21153846	2.653846154	2.84	5.29	4.18	0.030008347	-0.136690186	0.010039987	0.024856804	-0.008793632	0.008572542	0.005683779	0.014627519	-0.029504742	0.172280393	0.039808613	0.001530394	0.314231441	-0.060478293	0.00202349
D8l6742-NK01B	NK01	Non-karst	23.05963	101.08096	1493	188	117	51	3696	281	52	229	226	149	226	134	1450	314	14	87	844	55	844	61	5.37	27.34	1.48	18.47297297	0.43	63.58139535	3.441860465	4.82	6.97	2.06	0.030007942	-0.136688689	0.010039795	0.024855603	-0.008793309	0.008572148	0.005683425	0.01462659	-0.029504543	0.172278459	0.039810568	0.001530357	0.314321269	-0.060205544	0.001999196
D8l6743-NK01C	NK01	Non-karst	23.05947	101.08043	1474	188	117	51	3696	281	52	229	226	149	226	134	1450	314	14	87	844	55	844	61	5.16	14.48	1.04	13.92307692	0.48	30.16666667	2.166666667	1.58	5.41	1.25	0.030008411	-0.136689576	0.010040011	0.024859008	-0.008794896	0.008571986	0.005682031	0.014625013	-0.029504844	0.172279834	0.039809847	0.001530311	0.314301716	-0.060531147	0.002026335
D8l6744-NK01D	NK01	Non-karst	23.05892	101.08105	1469	188	117	51	3696	281	52	229	226	149	226	134	1450	314	14	87	844	55	844	61	5.36	14.96	1.25	11.968	0.42	35.61904762	2.976190476	3.3	4.64	2.26	0.030008335	-0.136691626	0.010039991	0.02485323	-0.008791492	0.008573616	0.005686935	0.01463215	-0.029504612	0.172281851	0.039805964	0.001530548	0.314085848	-0.060452758	0.002024488
D8l6745-NK01E	NK01	Non-karst	23.0589	101.08052	1459	188	117	51	3696	281	52	229	226	149	226	134	1450	314	14	87	844	55	844	61	5.29	20.85	1.01	20.64356436	0.48	43.4375	2.104166667	0.99	7.16	3.57	0.030008715	-0.136691926	0.010040163	0.024856976	-0.008793372	0.008573181	0.005684919	0.014629568	-0.02950489	0.172282538	0.039806141	0.001530468	0.314111636	-0.060720911	0.002045949
D8l6746-NK02A	NK02	Non-karst	22.57877	100.71274	995	204	124	52	3539	303	66	237	239	166	240	152	1437	300	14	83	804	55	664	61	5.15	25.7	1.71	15.02923977	0.31	82.90322581	5.516129032	9.67	2.92	8.01	0.038061937	-0.134899446	0.012073218	0.037329112	-0.023302378	0.024366609	-0.018637977	-0.012004355	0.027795501	-0.129605257	-0.038017418	-0.000719646	-0.02328892	-0.148366717	0.008428919
D8l6747-NK02B	NK02	Non-karst	22.57915	100.71297	1047	204	124	52	3539	303	66	237	239	166	240	152	1437	300	14	83	804	55	664	61	5.19	26.81	1.95	13.74871795	0.39	68.74358974	5	10.22	3.89	2.36	0.038061935	-0.134899384	0.012073205	0.037328936	-0.023302799	0.0243669	-0.018638944	-0.012005659	0.027795973	-0.129606255	-0.038015381	-0.000719502	-0.023179486	-0.148098668	0.008403604
D8l6748-NK02C	NK02	Non-karst	22.57821	100.71294	1058	204	124	52	3539	303	66	237	239	166	240	152	1437	300	14	83	804	55	664	61	5.2	25.46	1.76	14.46590909	0.28	90.92857143	6.285714286	10.81	3.02	1.46	0.038061594	-0.13490062	0.012073135	0.03732552	-0.023299636	0.024366726	-0.018633676	-0.011998503	0.027793282	-0.129592929	-0.038018302	-0.000719546	-0.023475597	-0.148508028	0.008445512
D8l6749-NK02D	NK02	Non-karst	22.57868	100.71329	1067	204	124	52	3539	303	66	237	239	166	240	152	1437	300	14	83	804	55	664	61	4.99	29.12	2.23	13.05829596	0.41	71.02439024	5.43902439	11.44	4.2	16.36	0.038061548	-0.134900676	0.012073107	0.037324834	-0.023299898	0.024367153	-0.018634524	-0.011999639	0.02779368	-0.129592845	-0.038015526	-0.000719329	-0.023343335	-0.148145645	0.008411681
D8l6750-NK02E	NK02	Non-karst	22.57861	100.71235	1056	204	124	52	3539	303	66	237	239	166	240	152	1437	300	14	83	804	55	664	61	4.9	27.2	1.92	14.16666667	0.29	93.79310345	6.620689655	11	3.63	1.56	0.038062127	-0.134898881	0.012073279	0.037331281	-0.023303355	0.024366188	-0.018639133	-0.012005943	0.027796132	-0.12961074	-0.038019426	-0.000719877	-0.023321176	-0.148617586	0.008450847
D8l6751-NK03A	NK03	Non-karst	22.71489	99.79387	1542	179	126	52	3496	274	35	239	214	139	214	128	1524	322	14	85	857	43	857	50	5.32	52.36	3.79	13.81530343	2.63	19.90874525	1.441064639	16.37	8.01	1.25	0.065958169	-0.039093095	0.016849103	0.188721753	-0.062515154	-0.019526972	-0.046733996	-0.055007795	-0.014152964	0.057490118	0.009599342	6.12E-05	0.002561387	-0.024692618	0.000865186
D8l6752-NK03B	NK03	Non-karst	22.71482	99.79431	1536	179	126	52	3496	274	35	239	214	139	214	128	1524	322	14	85	857	43	857	50	5.23	50.39	3.77	13.36604775	2.96	17.02364865	1.273648649	17.33	8.18	1.33	0.065957742	-0.039095136	0.016849061	0.188720356	-0.062516243	-0.01952582	-0.046736488	-0.055011014	-0.014151595	0.057485971	0.009602824	6.14E-05	0.002770519	-0.025034297	0.000821521
D8l6753-NK03C	NK03	Non-karst	22.71451	99.79362	1601	179	126	52	3496	274	35	239	214	139	214	128	1524	322	14	85	857	43	857	50	4.95	71.14	5.27	13.49905123	2.5	28.456	2.108	13.21	7.43	1.12	0.065957431	-0.039092668	0.016848896	0.188720584	-0.062514379	-0.019527801	-0.046733219	-0.055007225	-0.014153216	0.057486793	0.009596808	6.07E-05	0.002512958	-0.024870197	0.000897164
D8l6754-NK03D	NK03	Non-karst	22.7153	99.79373	1592	179	126	52	3496	274	35	239	214	139	214	128	1524	322	14	85	857	43	857	50	5.26	53.59	3.86	13.88341969	2.79	19.2078853	1.383512545	16.05	8.09	1.24	0.065959209	-0.03909177	0.016849328	0.188724008	-0.062514952	-0.019527179	-0.046732612	-0.055005609	-0.014153885	0.057496684	0.009598749	6.14E-05	0.002429823	-0.024240573	0.000872457
D8l6755-NK03E	NK03	Non-karst	22.71459	99.79321	1608	179	126	52	3496	274	35	239	214	139	214	128	1524	322	14	85	857	43	857	50	5.19	45.99	3.1	14.83548387	2.6	17.68846154	1.192307692	14.24	7.76	1.37	0.065957863	-0.03909074	0.016848943	0.188721953	-0.062513369	-0.019528869	-0.046730874	-0.05500418	-0.01415451	0.057490857	0.009593584	6.05E-05	0.002315607	-0.024538741	0.0009376
D8l6756-NK04A	NK04	Non-karst	24.63988	100.42725	1218	202	115	49	4077	298	64	234	245	143	245	143	977	187	14	80	539	47	539	47	5.18	27.19	2.25	12.08444444	0.64	42.484375	3.515625	22.65	2.79	1.29	0.067586569	0.052926424	-0.015863209	-0.145027568	-0.051274521	0.05072699	-0.091496587	-0.108240073	-0.002779672	0.043987377	0.018704297	0.00015021	-0.005795496	0.042606051	0.003676967
D8l6757-NK04B	NK04	Non-karst	24.63913	100.42694	1258	202	115	49	4077	298	64	234	245	143	245	143	977	187	14	80	539	47	539	47	5.17	32.44	2.62	12.38167939	0.73	44.43835616	3.589041096	17.67	2.98	0.78	0.067588648	0.052927569	-0.015862386	-0.145026803	-0.051274572	0.050730057	-0.091498449	-0.108242044	-0.00277499	0.043980442	0.018718058	0.00015179	-0.00591115	0.042854555	0.003161331
D8l6758-NK04C	NK04	Non-karst	24.63937	100.42745	1243	202	115	49	4077	298	64	234	245	143	245	143	977	187	14	80	539	47	539	47	5.57	28.68	2.41	11.90041494	0.94	30.5106383	2.563829787	15.98	3.98	2.59	0.06758673	0.052925746	-0.015863405	-0.145027057	-0.051276927	0.050727697	-0.091499758	-0.108243851	-0.002779326	0.043986705	0.018704231	0.000150272	-0.0058833	0.043749382	0.003608703
D8l6759-NK04D	NK04	Non-karst	24.63957	100.42702	1233	202	115	49	4077	298	64	234	245	143	245	143	977	187	14	80	539	47	539	47	5.68	30.63	2.42	12.65702479	0.82	37.35365854	2.951219512	11.59	5.11	2.6	0.067587739	0.052927259	-0.015862681	-0.14502725	-0.051273954	0.0507286	-0.091496885	-0.108240283	-0.002777033	0.043983508	0.018712322	0.000151115	-0.005841029	0.042467158	0.003393818
D8l6760-NK04E	NK04	Non-karst	24.63977	100.42663	1240	202	115	49	4077	298	64	234	245	143	245	143	977	187	14	80	539	47	539	47	5.1	27.25	2.41	11.30705394	0.64	42.578125	3.765625	19.62	3.08	1.76	0.067588626	0.052928629	-0.015862031	-0.145027441	-0.051271212	0.050729366	-0.091494196	-0.108236951	-0.002775016	0.043980704	0.018719495	0.000151859	-0.005799649	0.041279801	0.003206429
D8l6761-NK05A	NK05	Non-karst	24.61009	99.32712	1317	196	118	49	4202	290	51	239	240	135	240	135	1205	246	16	82	680	57	680	57	5.43	9.34	0.77	12.12987013	0.23	40.60869565	3.347826087	7.13	1.14	1.13	0.080980458	0.078750888	0.00503699	-0.065291948	0.035578748	0.022909935	0.036129917	0.049856922	0.013871342	-0.042235179	-0.005459976	0.000263808	0.075938568	0.005825344	-0.000254835
D8l6762-NK05B	NK05	Non-karst	24.61031	99.32636	1280	196	118	49	4202	290	51	239	240	135	240	135	1205	246	16	82	680	57	680	57	5.47	10.62	1.03	10.31067961	0.3	35.4	3.433333333	11.34	1.51	1.47	0.080979871	0.078750334	0.005037138	-0.065288906	0.035580602	0.022907954	0.036134058	0.049862168	0.013870517	-0.042236112	-0.005464435	0.000263569	0.075978142	0.006134604	-0.000162219
D8l6763-NK05C	NK05	Non-karst	24.61055	99.32598	1279	196	118	49	4202	290	51	239	240	135	240	135	1205	246	16	82	680	57	680	57	5.59	14.23	1.39	10.23741007	0.39	36.48717949	3.564102564	23.91	3.51	2.12	0.080979367	0.078749874	0.00503716	-0.065287864	0.035581576	0.02290692	0.036136013	0.049864544	0.013869964	-0.04223608	-0.005466076	0.000263427	0.076024935	0.006227073	-0.000104538
D8l6764-NK05D	NK05	Non-karst	24.61069	99.32663	1278	196	118	49	4202	290	51	239	240	135	240	135	1205	246	16	82	680	57	680	57	5.41	10.96	1.06	10.33962264	0.33	33.21212121	3.212121212	11.81	1.33	1.53	0.08097934	0.078749887	0.005036905	-0.065291674	0.03558011	0.022908507	0.03613218	0.049859436	0.013870316	-0.042234026	-0.005460781	0.000263575	0.076059261	0.005805672	-0.000155044
D8l6765-NK05E	NK05	Non-karst	24.60996	99.32604	1270	196	118	49	4202	290	51	239	240	135	240	135	1205	246	16	82	680	57	680	57	5.66	12.51	1.21	10.33884298	0.35	35.74285714	3.457142857	12.91	1.56	0.59	0.080980338	0.078750722	0.005037374	-0.065285995	0.035581221	0.022907265	0.036136195	0.049865215	0.013870647	-0.042238199	-0.005468312	0.000263545	0.075902852	0.006476455	-0.000161942
D8l6766-NK06A	NK06	Non-karst	24.58791	99.35775	972	208	118	49	4166	304	64	240	251	147	251	147	1239	258	16	83	710	57	710	57	4.79	25.08	2.47	10.15384615	0.51	49.17647059	4.843137255	12.75	2.58	3.79	0.081022823	0.078788831	0.005035999	-0.065363731	0.035498819	0.022991546	0.035974233	0.049668768	0.013917139	-0.04224675	-0.005338878	0.000275194	0.071578771	-0.000282837	-0.005148294
D8l6767-NK06B	NK06	Non-karst	24.58752	99.35762	994	208	118	49	4166	304	64	240	251	147	251	147	1239	258	16	83	710	57	710	57	4.97	25.77	2.15	11.98604651	0.82	31.42682927	2.62195122	14.12	2.5	3.83	0.081023395	0.078789317	0.005036191	-0.065361625	0.035498978	0.022991331	0.035975318	0.049670462	0.013917448	-0.042248535	-0.005341563	0.000275223	0.071496709	-2.55E-05	-0.005169835
D8l6768-NK06C	NK06	Non-karst	24.58828	99.35794	948	208	118	49	4166	304	64	240	251	147	251	147	1239	258	16	83	710	57	710	57	5.04	30.2	2.58	11.70542636	1.18	25.59322034	2.186440678	20.54	7.66	5.24	0.081022293	0.078788382	0.005035795	-0.065366063	0.035498512	0.02299191	0.035972822	0.049666657	0.013916893	-0.042244895	-0.005335848	0.000275182	0.071657165	-0.00056333	-0.005134282
D8l6769-NK06D	NK06	Non-karst	24.58779	99.35825	968	208	118	49	4166	304	64	240	251	147	251	147	1239	258	16	83	710	57	710	57	4.84	19.41	1.83	10.60655738	0.39	49.76923077	4.692307692	12.02	2.21	3.15	0.0810231	0.078789084	0.005035885	-0.065365779	0.0354976	0.022992776	0.035971471	0.04966522	0.01391761	-0.042245997	-0.005335794	0.000275333	0.071557896	-0.000498372	-0.005206966
D8l6770-NK06E	NK06	Non-karst	24.58807	99.35731	977	208	118	49	4166	304	64	240	251	147	251	147	1239	258	16	83	710	57	710	57	4.89	21.67	2.08	10.41826923	0.58	37.36206897	3.586206897	17.95	2.53	0.41	0.081022496	0.078788537	0.005036078	-0.065362132	0.035499913	0.02299045	0.035976617	0.049671789	0.013916669	-0.042247207	-0.005341349	0.000275062	0.07160844	-0.000119163	-0.005091909
D8l6771-NK07A	NK07	Non-karst	24.00085	99.20827	2171	140	116	50	3908	227	-3	230	182	84	182	84	1326	278	12	84	744	50	744	50	4.65	87.87	5.95	14.76806723	0.58	151.5	10.25862069	13.02	3.53	5	0.091457473	0.0701142	0.009782715	0.031703668	-0.006422667	0.008349822	-0.002031526	0.001782697	-0.013345412	0.099762034	0.030560672	0.001147519	-0.077877593	-0.096097567	0.005278108
D8l6772-NK07B	NK07	Non-karst	24.0005	99.20838	2198	143	116	50	3906	229	0	229	185	87	185	87	1321	278	12	84	743	49	743	49	4.69	117.2	9.18	12.76688453	0.79	148.3544304	11.62025316	11.52	3.1	2.76	0.091457563	0.070113667	0.009782853	0.031707222	-0.0064242	0.008349151	-0.002032996	0.001780764	-0.013346125	0.099765035	0.030561285	0.001147489	-0.077949787	-0.096006325	0.00523918
D8l6773-NK07C	NK07	Non-karst	24.00046	99.20886	2195	143	116	50	3906	229	0	229	185	87	185	87	1321	278	12	84	743	49	743	49	4.82	68.98	5.44	12.68014706	0.63	109.4920635	8.634920635	13.78	3.61	2.23	0.091458066	0.070113873	0.009782808	0.031706394	-0.006426006	0.00835026	-0.002036314	0.001776537	-0.013346079	0.099768288	0.030565122	0.001147662	-0.077954697	-0.096256071	0.005189937
D8l6774-NK07D	NK07	Non-karst	24.00006	99.20825	2205	140	116	50	3908	227	-3	230	182	84	182	84	1326	278	12	84	744	50	744	50	4.4	128.39	8.55	15.01637427	0.63	203.7936508	13.57142857	11.35	2.82	20.49	0.091457393	0.070112844	0.00978306	0.031712398	-0.00642519	0.008347625	-0.002033035	0.001780633	-0.013347095	0.099767137	0.030559892	0.001147351	-0.078042462	-0.095742289	0.005215953
D8l6775-NK07E	NK07	Non-karst	24.00036	99.20793	2195	140	116	50	3908	227	-3	230	182	84	182	84	1326	278	12	84	744	50	744	50	4.74	99.24	6.82	14.55131965	0.59	168.2033898	11.55932203	13.4	3.21	2.95	0.091457077	0.070113172	0.009782971	0.031709948	-0.006423089	0.008347628	-0.002030255	0.001784225	-0.013346546	0.09976316	0.030557548	0.001147291	-0.077982195	-0.095694863	0.00527095
D8l6776-NK08A	NK08	Non-karst	23.91253	98.85108	1293	185	122	50	3950	278	37	241	225	127	225	127	1445	323	12	89	853	47	853	47	5.03	22.16	1.55	14.29677419	0.34	65.17647059	4.558823529	11.07	2.22	2	0.080544916	0.058090461	0.013984525	0.103537897	0.028082455	-0.027863119	0.074985998	0.099612462	-0.008575764	-0.00880328	-0.047030583	-0.000907461	0.013291192	0.126301148	0.020187476
D8l6777-NK08B	NK08	Non-karst	23.91295	98.85117	1310	185	122	50	3950	278	37	241	225	127	225	127	1445	323	12	89	853	47	853	47	5	17.86	1.53	11.67320261	0.31	57.61290323	4.935483871	11.64	2.14	1.69	0.080545106	0.058091227	0.013984469	0.103534797	0.028084176	-0.027862344	0.074987899	0.099615067	-0.008574653	-0.008807613	-0.047031247	-0.000907331	0.013381785	0.126068493	0.020212608
D8l6778-NK08C	NK08	Non-karst	23.91301	98.85162	1287	185	122	50	3950	278	37	241	225	127	225	127	1445	323	12	89	853	47	853	47	5.24	23.78	1.84	12.92391304	0.34	69.94117647	5.411764706	11.94	2.35	0.48	0.080545914	0.058091782	0.013984646	0.103535968	0.028083811	-0.027861877	0.074987648	0.099615023	-0.008574021	-0.008808476	-0.047030435	-0.000907094	0.013401358	0.125787794	0.020173151
D8l6779-NK08D	NK08	Non-karst	23.91291	98.85068	1329	185	122	50	3950	278	37	241	225	127	225	127	1445	323	12	89	853	47	853	47	5.19	23.46	1.92	12.21875	0.35	67.02857143	5.485714286	10.91	2.28	1.52	0.080544228	0.058090663	0.013984271	0.103533313	0.028084684	-0.027862811	0.074988293	0.099615275	-0.00857528	-0.008806931	-0.047032182	-0.000907585	0.013365853	0.126363185	0.020257623
D8l6780-NK08E	NK08	Non-karst	23.91336	98.85102	1314	185	122	50	3950	278	37	241	225	127	225	127	1445	323	12	89	853	47	853	47	4.97	22.85	1.76	12.98295455	0.32	71.40625	5.5	11.23	2.28	2.14	0.080544867	0.058091733	0.013984314	0.103530891	0.028086187	-0.027861782	0.074990039	0.099617834	-0.008573826	-0.008811708	-0.047032388	-0.000907324	0.013466612	0.125976028	0.020260565
D8l6781-NK09A	NK09	Non-karst	23.64726	99.31909	1334	186	122	51	3809	280	41	239	225	143	225	131	1376	299	12	87	793	45	793	45	5.04	31.08	2.63	11.81749049	0.52	59.76923077	5.057692308	20.4	3.42	3.51	0.091251817	0.069316193	0.009878962	0.035145293	-0.007863143	0.00747043	-0.003441757	-0.000184523	-0.014142986	0.102472579	0.031190201	0.001064894	-0.150643631	-0.003106703	-0.033819282
D8l6782-NK09B	NK09	Non-karst	23.6472	99.31871	1314	186	122	51	3809	280	41	239	225	143	225	131	1376	299	12	87	793	45	793	45	4.99	31.47	2.6	12.10384615	0.5	62.94	5.2	16.78	3.55	3.5	0.091251502	0.069315953	0.00987905	0.035147001	-0.007862046	0.007469364	-0.003439343	-0.000181431	-0.014143194	0.102470707	0.031187087	0.001064755	-0.150658909	-0.00286925	-0.033787792
D8l6783-NK09C	NK09	Non-karst	23.64755	99.3184	1309	186	122	51	3809	280	41	239	225	143	225	131	1376	299	12	87	793	45	793	45	5	29.99	2.25	13.32888889	0.46	65.19565217	4.891304348	15.38	3.63	1.09	0.091251883	0.06931697	0.009879037	0.035144319	-0.007860061	0.007469988	-0.003436692	-0.000177745	-0.014142358	0.102467196	0.031184832	0.00106483	-0.150588537	-0.002850646	-0.033730158
D8l6784-NK09D	NK09	Non-karst	23.64688	99.31898	1307	186	122	51	3809	280	41	239	225	143	225	131	1376	299	12	87	793	45	793	45	5.01	31.86	2.39	13.33054393	0.48	66.375	4.979166667	19.07	3.56	2.09	0.091251145	0.069315021	0.009879065	0.035149491	-0.007863816	0.007468763	-0.003441677	-0.000184686	-0.01414396	0.10247384	0.03118904	0.001064682	-0.150723348	-0.002878796	-0.033839203
D8l6785-NK09E	NK09	Non-karst	23.64699	99.31827	1292	186	122	51	3809	280	41	239	225	143	225	131	1376	299	12	87	793	45	793	45	4.88	27.75	2.2	12.61363636	0.45	61.66666667	4.888888889	19.86	4.02	4.25	0.091250911	0.069315247	0.009879182	0.035150413	-0.00786116	0.007467601	-0.003436788	-0.000178261	-0.014143789	0.102469238	0.031183381	0.001064527	-0.150705778	-0.00253262	-0.033762583
D8l6786-NK10A	NK10	Non-karst	21.73106	101.41074	875	208	118	54	3216	300	84	216	236	173	240	160	1596	287	20	74	827	72	636	80	6.05	48.56	4.72	10.28813559	0.88	55.18181818	5.363636364	16.37	10.17	6.64	0.019487972	-0.128112986	0.005395195	-0.072271333	0.036818281	0.021946105	0.050833902	0.07219203	-0.003699676	0.032688836	-0.006452569	0.000273888	-0.114676805	0.009973445	0.001002447
D8l6787-NK10B	NK10	Non-karst	21.73146	101.4106	869	208	118	54	3216	300	84	216	236	173	240	160	1596	287	20	74	827	72	636	80	5.49	36.56	3.7	9.881081081	0.96	38.08333333	3.854166667	16.58	8.98	4.86	0.019488301	-0.128114629	0.005395344	-0.072271177	0.036817359	0.021947297	0.050832561	0.072190712	-0.003698641	0.032687265	-0.006451154	0.000274189	-0.114535532	0.010077444	0.000988515
D8l6788-NK10C	NK10	Non-karst	21.73127	101.41042	888	208	118	54	3216	300	84	216	236	173	240	160	1596	287	20	74	827	72	636	80	5.4	36.98	3.72	9.940860215	0.93	39.76344086	4	22.8	13.15	13.37	0.019488227	-0.128114277	0.005395314	-0.072271171	0.036817603	0.021947016	0.050832957	0.072191147	-0.003698697	0.032686121	-0.006452455	0.000274051	-0.114586788	0.009915832	0.001003556
D8l6789-NK10D	NK10	Non-karst	21.73126	101.41081	878	208	118	54	3216	300	84	216	236	173	240	160	1596	287	20	74	827	72	636	80	5.96	35.44	3.53	10.03966006	0.82	43.2195122	4.304878049	15.15	9	9.14	0.01948809	-0.128113565	0.005395246	-0.072271301	0.03681793	0.021946539	0.050833369	0.072191479	-0.003699406	0.032689124	-0.006451504	0.000274035	-0.11461517	0.010089176	0.000990697
D8l6790-NK10E	NK10	Non-karst	21.73175	101.41085	891	208	118	54	3216	300	84	216	236	173	240	160	1596	287	20	74	827	72	636	80	6.26	44.51	4.53	9.825607064	0.94	47.35106383	4.819148936	24.79	12.74	8.83	0.01948842	-0.128115209	0.005395395	-0.072271177	0.036816968	0.021947755	0.050831932	0.072190028	-0.003698513	0.032688821	-0.006449231	0.000274399	-0.114455711	0.010312852	0.000966404
D8l6791-NK11A	NK11	Non-karst	21.91863	101.27236	594	229	119	54	3290	325	106	219	258	194	262	180	1375	250	20	72	684	69	579	69	4.34	23.36	2.47	9.457489879	0.42	55.61904762	5.880952381	18.13	1.95	1.82	0.01964208	-0.128855579	0.005465878	-0.072100427	0.036314143	0.022492608	0.050091808	0.071417038	-0.003131793	0.031365277	-0.005921917	0.000396283	-0.043899038	0.025187206	-0.002897084
D8l6792-NK11B	NK11	Non-karst	21.91777	101.2725	636	229	119	54	3290	325	106	219	258	194	262	180	1375	250	20	72	684	69	579	69	5.62	32.64	3.38	9.656804734	0.77	42.38961039	4.38961039	12.95	2.4	7.11	0.019641589	-0.12885335	0.005465659	-0.072101203	0.036316096	0.022490873	0.050094812	0.071420416	-0.003133429	0.031367613	-0.005925721	0.000395773	-0.044191461	0.024893275	-0.002862612
D8l6793-NK11C	NK11	Non-karst	21.91827	101.27288	598	229	119	54	3290	325	106	219	258	194	262	180	1375	250	20	72	684	69	579	69	4.38	29.63	3.41	8.68914956	0.59	50.22033898	5.779661017	13.3	1.66	6.88	0.019641776	-0.128854207	0.005465738	-0.072101075	0.036315359	0.022491576	0.050093615	0.071419046	-0.003133186	0.031369862	-0.005922456	0.000396106	-0.044050773	0.025275251	-0.002898769
D8l6794-NK11D	NK11	Non-karst	21.91825	101.27244	589	229	119	54	3290	325	106	219	258	194	262	180	1375	250	20	72	684	69	579	69	4.13	25.29	2.53	9.996047431	0.38	66.55263158	6.657894737	13.05	1.57	5.55	0.019641859	-0.128854577	0.00546578	-0.072100783	0.036315022	0.02249183	0.050093157	0.071418555	-0.003132544	0.031366451	-0.005923557	0.000396059	-0.0440294	0.02506563	-0.002882486
D8l6795-NK11E	NK11	Non-karst	21.91851	101.27204	595	229	119	54	3290	325	106	219	258	194	262	180	1375	250	20	72	684	69	579	69	4.48	26.93	2.93	9.19112628	0.42	64.11904762	6.976190476	14.19	1.96	3.6	0.019642084	-0.12885559	0.005465884	-0.072100297	0.036314123	0.022492591	0.050091823	0.071417072	-0.0031315	0.031362949	-0.005923223	0.000396184	-0.043918261	0.024990857	-0.002880415
D8l6796-NK12A	NK12	Non-karst	24.64254	102.02517	2147	157	108	48	4074	248	24	224	202	99	202	99	999	212	13	88	585	40	585	40	5.44	44.63	3.66	12.19398907	0.53	84.20754717	6.905660377	18.3	5.76	5.54	-0.037566429	0.020052056	-0.13306617	-0.069709209	-0.14168733	-0.036105429	-0.048876453	-0.026775789	-0.056846477	0.073533105	-0.126571789	-0.002995326	-0.043981963	0.011603911	0.042778989
D8l6797-NK12B	NK12	Non-karst	24.64207	102.02477	2117	145	108	48	4099	235	12	223	191	87	191	87	1041	225	13	89	614	40	614	40	5.5	33.41	2.15	15.53953488	0.44	75.93181818	4.886363636	16.49	5.54	3.62	-0.037565898	0.020052431	-0.133064137	-0.069712026	-0.141691304	-0.036102298	-0.048874628	-0.026781214	-0.056846231	0.073540105	-0.126587804	-0.002996512	-0.043981556	0.011603443	0.043030143
D8l6798-NK12C	NK12	Non-karst	24.64262	102.02454	2142	145	108	48	4099	235	12	223	191	87	191	87	1041	225	13	89	614	40	614	40	5.46	47.55	3.17	15	0.63	75.47619048	5.031746032	15.43	9.35	4.39	-0.037565068	0.020052326	-0.133065084	-0.06971333	-0.141687192	-0.036104397	-0.048881751	-0.026781482	-0.056848912	0.073539407	-0.126567105	-0.002995333	-0.043988187	0.011603075	0.043153024
D8l6799-NK12D	NK12	Non-karst	24.64253	102.02548	2171	157	108	48	4074	248	24	224	202	99	202	99	999	212	13	88	585	40	585	40	5.06	37.31	1.98	18.84343434	0.51	73.15686275	3.882352941	29.5	5.78	2.71	-0.03756708	0.020051911	-0.133066779	-0.06970717	-0.141687168	-0.036106076	-0.048874138	-0.026772885	-0.05684538	0.073529835	-0.126573022	-0.002995256	-0.043979146	0.011604319	0.042594172
D8l6800-NK12E	NK12	Non-karst	24.64288	102.02514	2190	157	108	48	4074	248	24	224	202	99	202	99	999	212	13	88	585	40	585	40	5.55	33.27	2.36	14.09745763	0.57	58.36842105	4.140350877	15.78	8.24	8.99	-0.037566149	0.020051937	-0.133066985	-0.069709276	-0.141684702	-0.036106978	-0.048880054	-0.026774891	-0.05684775	0.07353147	-0.126559307	-0.002994564	-0.043985073	0.011603831	0.042787977
D8l6801-NK13A	NK13	Non-karst	24.10534	102.7517	2015	166	105	47	4126	258	38	220	211	107	211	107	1027	215	13	84	590	44	590	44	5.08	26.31	1.77	14.86440678	0.31	84.87096774	5.709677419	13.21	2.31	8.05	-0.097522049	0.029056129	-0.055511023	0.027435803	0.023483507	0.03465192	-0.049915766	0.017560283	0.130968207	0.058740579	-0.221098419	-0.014861904	0.005298818	-0.000304916	-0.009034907
D8l6802-NK13B	NK13	Non-karst	24.10488	102.75161	2024	166	105	47	4126	258	38	220	211	107	211	107	1027	215	13	84	590	44	590	44	4.83	25.21	1.85	13.62702703	0.29	86.93103448	6.379310345	11.39	1.72	5.56	-0.097522183	0.029056278	-0.055507462	0.027435086	0.023479559	0.034652885	-0.049912242	0.01755952	0.130978653	0.05874512	-0.221109182	-0.014862473	0.005303586	-0.000312271	-0.00945672
D8l6803-NK13C	NK13	Non-karst	24.10479	102.75204	2007	166	105	47	4126	258	38	220	211	107	211	107	1027	215	13	84	590	44	590	44	4.66	32.1	2.05	15.65853659	0.32	100.3125	6.40625	12.09	1.74	2.24	-0.097523014	0.029056634	-0.055504382	0.027435685	0.023484156	0.034655674	-0.04991438	0.01755766	0.130982969	0.058748061	-0.221113516	-0.014863103	0.005303269	-0.000314832	-0.009908106
D8l6804-NK13D	NK13	Non-karst	24.10511	102.75112	2010	166	105	47	4126	258	38	220	211	107	211	107	1027	215	13	84	590	44	590	44	4.87	32	1.87	17.11229947	0.32	100	5.84375	12.8	2.38	2.11	-0.097521153	0.029055812	-0.05551209	0.027434559	0.023475115	0.034649295	-0.049910624	0.017561946	0.130970712	0.058740396	-0.221101135	-0.014861569	0.005302695	-0.000307252	-0.008804925
D8l6805-NK13E	NK13	Non-karst	24.10446	102.75143	2031	166	105	47	4126	258	38	220	211	107	211	107	1027	215	13	84	590	44	590	44	4.83	29.58	1.92	15.40625	0.33	89.63636364	5.818181818	12.57	2.55	3.41	-0.097522129	0.029056342	-0.05550473	0.027434269	0.023474782	0.034653197	-0.049908406	0.017559196	0.130987692	0.058748818	-0.22111852	-0.01486288	0.005308211	-0.000318741	-0.009761224
D8l6806-NK14A	NK14	Non-karst	23.52907	102.65368	1738	173	105	48	3922	264	49	215	215	117	215	117	1161	251	13	87	681	47	681	47	5.35	16.54	1.16	14.25862069	0.21	78.76190476	5.523809524	7.28	1.45	4.75	-0.083585939	0.026227344	0.025999268	-0.005917624	-0.152084598	0.040796655	0.128060378	-0.017124768	-0.050686471	-0.007512481	-0.049915937	-0.000422931	0.001593046	0.000380314	0.017432051
D8l6807-NK14B	NK14	Non-karst	23.52925	102.65414	1734	173	105	48	3922	264	49	215	215	117	215	117	1161	251	13	87	681	47	681	47	5.16	16.39	1.22	13.43442623	0.23	71.26086957	5.304347826	6.81	1.41	1.29	-0.083586979	0.026227763	0.026000526	-0.005917046	-0.152083209	0.040798681	0.128060636	-0.017125583	-0.050690088	-0.007515532	-0.049901768	-0.00042211	0.001592788	0.000377585	0.017519554
D8l6808-NK14C	NK14	Non-karst	23.52968	102.65395	1752	173	105	48	3922	264	49	215	215	117	215	117	1161	251	13	87	681	47	681	47	4.96	13.34	1.04	12.82692308	0.23	58	4.52173913	11.32	1.93	2.33	-0.083586767	0.0262277	0.025997501	-0.00591654	-0.152082591	0.040802092	0.128062721	-0.017128599	-0.05069027	-0.007510175	-0.049928614	-0.000423884	0.001590632	0.000387839	0.017996732
D8l6809-NK14D	NK14	Non-karst	23.52931	102.65463	1731	173	105	48	3922	264	49	215	215	117	215	117	1161	251	13	87	681	47	681	47	5.09	18.92	1.34	14.11940299	0.3	63.06666667	4.466666667	7.88	1.69	1.2	-0.083588029	0.026228179	0.026002519	-0.005916625	-0.152082038	0.040799728	0.128060337	-0.017125575	-0.050693503	-0.007519851	-0.049881189	-0.000420862	0.001593105	0.000372294	0.01747869
D8l6810-NK14E	NK14	Non-karst	23.52875	102.65426	1717	173	105	48	3922	264	49	215	215	117	215	117	1161	251	13	87	681	47	681	47	5.05	17.32	1.25	13.856	0.23	75.30434783	5.434782609	5.83	1.27	7.23	-0.083587013	0.026227752	0.026003569	-0.005917704	-0.152084137	0.040794601	0.128058325	-0.017122159	-0.050689214	-0.00752077	-0.049875303	-0.00042034	0.001595175	0.000366975	0.016985701
D8l6811-NK15A	NK15	Non-karst	23.22722	103.35019	1755	170	94	46	3989	258	55	203	214	114	214	114	1227	270	12	84	698	52	698	52	4.27	43.15	2.96	14.5777027	0.64	67.421875	4.625	2.91	1.56	0.92	-0.086805558	0.026581422	0.090103218	0.006603901	-0.002490597	0.031205747	0.002997664	-0.00342914	0.068358852	0.008476213	0.054200575	0.001103051	-0.007441991	0.003893256	0.204684688
D8l6812-NK15B	NK15	Non-karst	23.22685	103.35013	1713	170	94	46	3989	258	55	203	214	114	214	114	1227	270	12	84	698	52	698	52	4.52	34.78	2.19	15.88127854	0.33	105.3939394	6.636363636	2.73	1.35	2.27	-0.086805011	0.026581199	0.090103565	0.006603011	-0.002493499	0.031202313	0.00299742	-0.003426976	0.068357261	0.008473883	0.054208419	0.001103886	-0.007440692	0.003888251	0.204315725
D8l6813-NK15C	NK15	Non-karst	23.22682	103.35062	1710	170	94	46	3989	258	55	203	214	114	214	114	1227	270	12	84	698	52	698	52	4.59	34.34	2.41	14.24896266	0.57	60.24561404	4.228070175	3.97	1.77	1.33	-0.086805057	0.026581194	0.090104887	0.006602803	-0.002489694	0.031200768	0.00299263	-0.003426751	0.068346933	0.008471658	0.054209749	0.001103694	-0.007441428	0.003886027	0.204208862
D8l6814-NK15D	NK15	Non-karst	23.22721	103.35064	1737	170	94	46	3989	258	55	203	214	114	214	114	1227	270	12	84	698	52	698	52	4.45	36.4	2.58	14.10852713	0.51	71.37254902	5.058823529	3.82	1.92	2.41	-0.086805626	0.026581428	0.090104408	0.006603753	-0.002486988	0.031204499	0.002993304	-0.003429036	0.068349502	0.008474292	0.054201421	0.001102836	-0.007442724	0.003891461	0.204604492
D8l6815-NK15E	NK15	Non-karst	23.22765	103.35035	1734	170	94	46	3989	258	55	203	214	114	214	114	1227	270	12	84	698	52	698	52	4.39	33.8	2.32	14.56896552	0.53	63.77358491	4.377358491	2.42	1.36	0.77	-0.086806209	0.026581684	0.09010305	0.006604911	-0.002486487	0.031209507	0.002997077	-0.003431646	0.068358841	0.00847855	0.054191587	0.001102033	-0.007443654	0.003898741	0.205099446
D8l6816-NK16A	NK16	Non-karst	22.81336	103.48382	796	206	90	46	3901	290	97	193	247	149	247	149	1381	292	12	82	782	59	782	59	4.51	29.27	2.37	12.35021097	0.28	104.5357143	8.464285714	14.46	0.92	0.67	-0.073239325	0.021064078	0.093393539	-0.017571515	-0.076982803	-0.074155072	-0.038820709	0.071724632	0.159507384	0.018815431	-0.029468723	-0.000899949	0.018505783	-0.006495965	-0.248645956
D8l6817-NK16B	NK16	Non-karst	22.81337	103.4831	910	197	87	45	3954	281	89	192	239	140	239	140	1413	294	13	83	804	59	804	59	4.86	28.07	2.29	12.25764192	0.27	103.962963	8.481481481	13.61	0.65	0.45	-0.073239746	0.021064286	0.09339206	-0.017570977	-0.076988042	-0.074151781	-0.038813437	0.071723841	0.159521882	0.018818338	-0.029469033	-0.000899491	0.018506639	-0.006493381	-0.24852372
D8l6818-NK16C	NK16	Non-karst	22.81272	103.48322	929	197	87	45	3954	281	89	192	239	140	239	140	1413	294	13	83	804	59	804	59	4.83	33.79	2.55	13.25098039	0.27	125.1481481	9.444444444	11.06	0.79	0.8	-0.07323828	0.021063669	0.093391851	-0.017571697	-0.076987199	-0.074154336	-0.0388138	0.071723831	0.159507962	0.01881259	-0.029450259	-0.000898214	0.018507552	-0.006502084	-0.249206082
D8l6819-NK16D	NK16	Non-karst	22.81305	103.48349	896	206	90	46	3901	290	97	193	247	149	247	149	1381	292	12	82	782	59	782	59	4.2	18.43	1.8	10.23888889	0.22	83.77272727	8.181818182	21.95	1.03	0.61	-0.073238841	0.021063891	0.093392641	-0.017571575	-0.07698522	-0.074154537	-0.038816964	0.071724201	0.159508448	0.018814209	-0.029459781	-0.000899082	0.018506688	-0.006498795	-0.248911141
D8l6820-NK16E	NK16	Non-karst	22.81267	103.48376	893	206	90	46	3901	290	97	193	247	149	247	149	1381	292	12	82	782	59	782	59	3.93	25.88	2.36	10.96610169	0.32	80.875	7.375	20.31	0.87	0.81	-0.073237872	0.021063474	0.09339293	-0.017572143	-0.076983272	-0.074156936	-0.038819198	0.071724414	0.159496334	0.018810065	-0.029448799	-0.000898469	0.018506979	-0.006504565	-0.249341154
D8l6821-NK17A	NK17	Non-karst	23.71517	105.98885	1052	181	85	37	5043	281	57	224	237	108	237	108	1328	271	14	84	754	53	754	53	3.62	39.95	3.27	12.21712538	0.32	124.84375	10.21875	9.27	1.19	1.11	0.001242702	-0.012653236	-0.004589534	-0.029077375	0.081234737	-0.200482425	0.122144804	-0.17561169	0.038299919	-0.006057979	-0.005821478	-0.080022891	-0.000540785	-0.000297704	-0.000349799
D8l6822-NK17B	NK17	Non-karst	23.71536	105.98934	1048	181	85	37	5043	281	57	224	237	108	237	108	1328	271	14	84	754	53	754	53	3.82	24.3	2.24	10.84821429	0.36	67.5	6.222222222	11.36	1.37	1.05	0.001242702	-0.012653234	-0.004589533	-0.029077362	0.081234686	-0.200482295	0.122144711	-0.175611544	0.038299853	-0.006057968	-0.005821421	-0.080023628	-0.000540772	-0.000297664	-0.000349758
D8l6823-NK17C	NK17	Non-karst	23.7157	105.98926	1072	181	85	37	5043	281	57	224	237	108	237	108	1328	271	14	84	754	53	754	53	4.06	46.4	3.44	13.48837209	0.43	107.9069767	8	15.57	1.66	0.62	0.001242702	-0.012653234	-0.004589533	-0.029077363	0.08123469	-0.200482306	0.122144719	-0.175611556	0.038299859	-0.006057969	-0.005821426	-0.080023566	-0.000540773	-0.000297667	-0.000349761
D8l6824-NK17D	NK17	Non-karst	23.71553	105.98977	1052	181	85	37	5043	281	57	224	237	108	237	108	1328	271	14	84	754	53	754	53	3.97	47.55	3.3	14.40909091	0.38	125.1315789	8.684210526	12.6	1.67	3.41	0.001242702	-0.012653232	-0.004589532	-0.02907735	0.08123464	-0.200482179	0.122144629	-0.175611414	0.038299795	-0.006057958	-0.005821371	-0.080024275	-0.000540761	-0.000297627	-0.000349722
D8l6825-NK17E	NK17	Non-karst	23.71495	105.98928	1027	181	85	37	5043	281	57	224	237	108	237	108	1328	271	14	84	754	53	754	53	3.69	42.87	3.58	11.97486034	0.48	89.3125	7.458333333	15.93	1.81	0.24	0.001242702	-0.012653234	-0.004589533	-0.029077365	0.081234696	-0.200482321	0.122144729	-0.175611573	0.038299866	-0.00605797	-0.005821433	-0.080023477	-0.000540775	-0.000297672	-0.000349766
D8l6826-NK18A	NK18	Non-karst	23.70763	105.91596	848	196	86	38	5084	298	73	225	253	123	253	123	1284	260	13	83	724	48	724	48	4.41	32.17	2.38	13.51680672	0.4	80.425	5.95	11.17	1.78	0.26	0.0012427	-0.012653233	-0.004589524	-0.029077363	0.081234777	-0.200482335	0.12214461	-0.175611588	0.038299718	-0.006057794	-0.005823987	-0.079908258	-0.000540571	-0.000296854	-0.000345633
D8l6827-NK18B	NK18	Non-karst	23.70788	105.91634	853	196	86	38	5084	298	73	225	253	123	253	123	1284	260	13	83	724	48	724	48	4.43	28.5	2.25	12.66666667	0.32	89.0625	7.03125	11.23	1.11	0.23	0.0012427	-0.012653235	-0.004589525	-0.029077374	0.081234817	-0.200482438	0.122144685	-0.175611704	0.038299772	-0.006057805	-0.005824004	-0.079908937	-0.000540583	-0.000296896	-0.000345711
D8l6828-NK18C	NK18	Non-karst	23.70724	105.91603	835	196	86	38	5084	298	73	225	253	123	253	123	1284	260	13	83	724	48	724	48	4.41	32.34	2.42	13.36363636	0.39	82.92307692	6.205128205	12.25	1.67	1.02	0.0012427	-0.012653233	-0.004589524	-0.029077364	0.081234779	-0.200482341	0.122144615	-0.175611596	0.038299721	-0.006057795	-0.005823988	-0.079908304	-0.000540572	-0.000296857	-0.000345638
D8l6829-NK18D	NK18	Non-karst	23.70817	105.91574	848	196	86	38	5084	298	73	225	253	123	253	123	1284	260	13	83	724	48	724	48	4.25	31.86	2.32	13.73275862	0.37	86.10810811	6.27027027	9.29	1.27	0.46	0.0012427	-0.012653232	-0.004589524	-0.029077359	0.08123476	-0.200482292	0.122144579	-0.17561154	0.038299695	-0.00605779	-0.00582398	-0.079907989	-0.000540566	-0.000296837	-0.000345601
D8l6830-NK18E	NK18	Non-karst	23.70747	105.91546	828	196	86	38	5084	298	73	225	253	123	253	123	1284	260	13	83	724	48	724	48	4.27	27.56	2.25	12.24888889	0.37	74.48648649	6.081081081	13.26	1.44	4.37	0.000235907	-0.012278586	-0.002133624	-0.028955146	0.090228604	-0.202178328	0.111848297	-0.177070213	0.032674513	-0.000859826	-0.052137681	0.665114249	-5.64E-05	1.63E-05	0.000640477
D8l6831-NK19A	NK19	Non-karst	23.83656	104.27665	1556	168	95	43	4584	261	42	219	218	102	218	102	1020	197	14	76	546	47	546	47	4.93	31.58	1.96	16.1122449	0.74	42.67567568	2.648648649	7.95	3.2	3.7	-0.065922107	0.017503373	0.092712351	0.00398841	0.130733737	-0.010164765	-0.133974497	-0.000967492	-0.035707692	0.02173401	-0.09652692	-0.076992153	0.000327785	0.000233314	0.016349536
D8l6832-NK19B	NK19	Non-karst	23.83626	104.27626	1577	168	95	43	4584	261	42	219	218	102	218	102	1020	197	14	76	546	47	546	47	4.9	23.34	1.62	14.40740741	0.44	53.04545455	3.681818182	5.6	2.25	2.14	-0.065923239	0.017503844	0.092714207	0.003988267	0.130732264	-0.010165877	-0.133976291	-0.000965374	-0.035701019	0.02173406	-0.096523296	-0.076993042	0.000328765	0.000228952	0.016084682
D8l6833-NK19C	NK19	Non-karst	23.83682	104.27613	1561	168	95	43	4584	261	42	219	218	102	218	102	1020	197	14	76	546	47	546	47	4.95	29.18	2.16	13.50925926	0.78	37.41025641	2.769230769	7.82	2.32	1.9	-0.065922943	0.017503729	0.092712331	0.003989329	0.13073566	-0.010161352	-0.133974302	-0.000968876	-0.035698723	0.02173839	-0.096542065	-0.07699597	0.000328587	0.000237441	0.016655881
D8l6834-NK19D	NK19	Non-karst	23.8365	104.27709	1571	168	95	43	4584	261	42	219	218	102	218	102	1020	197	14	76	546	47	546	47	4.88	25.67	1.78	14.42134831	0.68	37.75	2.617647059	7.69	2.37	1.44	-0.065921236	0.017503006	0.092711762	0.003987902	0.130733052	-0.010166467	-0.133974034	-0.00096734	-0.035715265	0.021731348	-0.096518947	-0.07698956	0.000326984	0.000232232	0.016250206
D8l6835-NK19E	NK19	Non-karst	23.83699	104.27683	1537	168	95	43	4584	261	42	219	218	102	218	102	1020	197	14	76	546	47	546	47	4.94	22.79	1.75	13.02285714	0.48	47.47916667	3.645833333	7.15	2.83	1.47	-0.065921287	0.017503035	0.092710391	0.003988966	0.130736134	-0.01016209	-0.133972525	-0.000970328	-0.03571074	0.021735891	-0.096537416	-0.076992905	0.00032711	0.000239719	0.016763093
D8l6836-NK20A	NK20	Non-karst	24.45552	103.76206	1831	148	104	45	4534	244	13	231	198	83	198	83	1028	206	15	81	574	50	574	50	6.24	17.88	1.37	13.05109489	0.21	85.14285714	6.523809524	8.82	3.14	2.75	-0.082685692	0.023568253	-0.010616071	0.047395425	0.111050472	0.145553078	0.048247035	-0.082256658	-0.051771535	-0.005687482	0.02340099	0.000255779	-0.000745363	-0.000166177	-0.014721767
D8l6837-NK20B	NK20	Non-karst	24.45542	103.7626	1842	148	104	45	4534	244	13	231	198	83	198	83	1028	206	15	81	574	50	574	50	5.11	13.07	1.09	11.99082569	0.16	81.6875	6.8125	4.02	1.18	2.43	-0.082684647	0.023567864	-0.010613435	0.047394447	0.11105388	0.145550908	0.048242214	-0.082257056	-0.051769955	-0.005682868	0.023393122	0.000254428	-0.000761801	-0.000134791	-0.013637948
D8l6838-NK20C	NK20	Non-karst	24.45506	103.76227	1848	148	104	45	4534	244	13	231	198	83	198	83	1028	206	15	81	574	50	574	50	5.41	10.88	0.89	12.2247191	0.15	72.53333333	5.933333333	7.73	2.22	2.29	-0.082686177	0.023568514	-0.01061289	0.04739494	0.111049873	0.14555371	0.048246522	-0.08225734	-0.051763734	-0.005682151	0.023388318	0.000254861	-0.000752928	-0.000144753	-0.012887756
D8l6839-NK20D	NK20	Non-karst	24.45592	103.76217	1848	148	104	45	4534	244	13	231	198	83	198	83	1028	206	15	81	574	50	574	50	6.19	20.42	1.35	15.12592593	0.2	102.1	6.75	11.22	3.91	2.98	-0.082684588	0.023567762	-0.010617687	0.04739533	0.111053087	0.145551161	0.048244694	-0.082256213	-0.051778387	-0.005690072	0.023408983	0.000255896	-0.00074754	-0.000168986	-0.015911025
D8l6840-NK20E	NK20	Non-karst	24.45572	103.76167	1829	148	104	45	4534	244	13	231	198	83	198	83	1028	206	15	81	574	50	574	50	5.93	14.37	1.01	14.22772277	0.17	84.52941176	5.941176471	6.33	2.1	1.67	-0.082686175	0.023568409	-0.010618629	0.047396163	0.111048593	0.145554195	0.048250104	-0.082256211	-0.051774857	-0.005691887	0.02340959	0.000256874	-0.000733135	-0.000191641	-0.015933118
D8l6841-NK21A	NK21	Non-karst	25.35403	102.3725	2380	134	109	47	4243	227	-2	229	182	74	182	74	1006	231	10	93	611	34	611	34	4.67	27.84	1.38	20.17391304	0.31	89.80645161	4.451612903	6.31	2.58	1.04	-0.034644934	0.002539681	-0.13642778	0.004274463	-0.00286294	-0.101851542	-0.083649495	0.085922338	0.041081304	-0.019753896	0.018954465	0.000533564	0.012517803	-0.002427577	0.101183171
D8l6842-NK21B	NK21	Non-karst	25.35446	102.37274	2357	134	109	47	4243	227	-2	229	182	74	182	74	1006	231	10	93	611	34	611	34	4.62	27.75	1.46	19.00684932	0.31	89.51612903	4.709677419	8.24	3.03	0.81	-0.034644505	0.002539485	-0.13642688	0.004274463	-0.002861215	-0.101852085	-0.083649933	0.085922257	0.041077342	-0.019756746	0.018968268	0.000534318	0.01251504	-0.002425275	0.101024566
D8l6843-NK21C	NK21	Non-karst	25.35412	102.37296	2399	134	109	47	4243	227	-2	229	182	74	182	74	1006	231	10	93	611	34	611	34	4.95	29.72	2.17	13.69585253	0.49	60.65306122	4.428571429	12.13	5.79	1.48	-0.034644942	0.002539666	-0.13642776	0.004274736	-0.002861874	-0.101851453	-0.083649879	0.085922586	0.041082383	-0.019754914	0.018961473	0.00053386	0.012516457	-0.002427286	0.100911488
D8l6844-NK21D	NK21	Non-karst	25.35355	102.37259	2383	134	109	47	4243	227	-2	229	182	74	182	74	1006	231	10	93	611	34	611	34	5.62	46.45	3.3	14.07575758	0.74	62.77027027	4.459459459	14.94	6.53	2.98	-0.034645498	0.002539924	-0.13642893	0.004274702	-0.00286425	-0.101850758	-0.08364926	0.085922659	0.041087392	-0.019751083	0.018942655	0.000532843	0.012520216	-0.002430312	0.101151915
D8l6845-NK21E	NK21	Non-karst	25.35401	102.37203	2360	134	109	47	4243	227	-2	229	182	74	182	74	1006	231	10	93	611	34	611	34	4.75	35.37	2.21	16.00452489	0.45	78.6	4.911111111	8.06	3.24	1.74	-0.034644845	0.002539661	-0.136427632	0.004274158	-0.002863809	-0.101851742	-0.083649146	0.085922044	0.041079349	-0.019753292	0.01894921	0.000533374	0.012518791	-0.002427471	0.101457593
D8l6846-NK22A	NK22	Non-karst	25.42071	102.72647	2507	125	107	46	4344	217	-12	229	174	64	174	64	1030	240	10	92	623	37	623	37	4.35	88.63	4.22	21.00236967	1.01	87.75247525	4.178217822	30.86	4.06	1.91	-0.047373431	0.007695464	-0.138856753	0.027890156	0.072396524	0.000882747	-0.043223938	0.011719965	-0.057696451	-0.034481343	0.118803737	0.003525518	-0.013698248	0.002295586	-0.099904946
D8l6847-NK22B	NK22	Non-karst	25.42036	102.726	2535	125	107	46	4344	217	-12	229	174	64	174	64	1030	240	10	92	623	37	623	37	4.43	69.1	3.59	19.24791086	0.73	94.65753425	4.917808219	29.94	4.09	10.2	-0.047373945	0.00769568	-0.13885855	0.027889968	0.072393854	0.000881865	-0.043224567	0.011721253	-0.057692994	-0.034478858	0.118788759	0.00352492	-0.013695323	0.002293323	-0.099616923
D8l6848-NK22C	NK22	Non-karst	25.42025	102.72668	2507	125	107	46	4344	217	-12	229	174	64	174	64	1030	240	10	92	623	37	623	37	4.39	61	3.22	18.94409938	0.59	103.3898305	5.457627119	31.19	4.68	1.05	-0.047374347	0.007695849	-0.138857722	0.027891198	0.072397977	0.000887021	-0.043222272	0.011717726	-0.057693478	-0.034479184	0.118796826	0.003524931	-0.013696989	0.002293166	-0.100005971
D8l6849-NK22D	NK22	Non-karst	25.4209	102.72699	2482	125	107	46	4344	217	-12	229	174	64	174	64	1030	240	10	92	623	37	623	37	4.73	64.38	3.73	17.26005362	0.87	74	4.287356322	30.4	8.71	0.96	-0.047373228	0.007695378	-0.13885533	0.02789067	0.072399559	0.000884963	-0.043222798	0.011718008	-0.057698829	-0.034483047	0.118815954	0.003525906	-0.013700663	0.002296993	-0.100214755
D8l6850-NK22E	NK22	Non-karst	25.42101	102.72615	2512	125	107	46	4344	217	-12	229	174	64	174	64	1030	240	10	92	623	37	623	37	4.45	56.04	3.44	16.29069767	1.07	52.37383178	3.214953271	27.62	5.54	1.4	-0.047372781	0.00769519	-0.138856428	0.027889191	0.072394478	0.000878758	-0.043225575	0.011722295	-0.057698042	-0.034482507	0.118805419	0.003525857	-0.013698498	0.002297042	-0.099733005
D8l6851-K01A	KS01	Karst	23.1795	101.02061	1496	180	117	50	3730	273	43	230	219	140	219	126	1421	308	14	87	830	53	830	58	5.46	31.51	2.32	13.58189655	0.48	65.64583333	4.833333333	10.46	4.51	6.39	0.048044008	-0.121782564	0.00768675	-0.033998787	-0.057510078	0.059209352	-0.095685824	-0.110590103	0.022777966	-0.022875288	0.041365462	0.001194777	0.04034001	0.276404588	-0.014223185
D8l6852-K01B	KS01	Karst	23.17984	101.02043	1498	180	117	50	3730	273	43	230	219	140	219	126	1421	308	14	87	830	53	830	58	7.34	90.85	7.42	12.24393531	1.54	58.99350649	4.818181818	13.32	6.76	23.06	0.048044305	-0.121780491	0.007686573	-0.033998716	-0.057512671	0.05920975	-0.095690808	-0.110596997	0.022778844	-0.022879633	0.041368632	0.001194639	0.040453582	0.276459845	-0.014230233
D8l6853-K01C	KS01	Karst	23.17964	101.02099	1516	180	117	50	3730	273	43	230	219	140	219	126	1421	308	14	87	830	53	830	58	7.16	61.85	4.63	13.35853132	1.27	48.7007874	3.645669291	17.1	7.46	34.14	0.048043446	-0.121781948	0.007686546	-0.034001372	-0.057508579	0.059208977	-0.095684184	-0.11058829	0.022776667	-0.022868448	0.041368036	0.001194863	0.04036776	0.276641824	-0.01424282
D8l6854-K01D	KS01	Karst	23.17951	101.02005	1480	180	117	50	3730	273	43	230	219	140	219	126	1421	308	14	87	830	53	830	58	6.7	37.52	2.79	13.44802867	0.75	50.02666667	3.72	13.89	4.16	7.81	0.048044852	-0.121782212	0.007686905	-0.033995593	-0.057513289	0.059210021	-0.095690479	-0.110595987	0.02278002	-0.022885955	0.041364006	0.001194598	0.040366579	0.276144219	-0.014202952
D8l6855-K01E	KS01	Karst	23.17908	101.02079	1475	180	117	50	3730	273	43	230	219	140	219	126	1421	308	14	87	830	53	830	58	6.76	46.25	3.44	13.44476744	0.7	66.07142857	4.914285714	12.21	6.21	10	0.048043706	-0.121785102	0.007686981	-0.033998632	-0.057507113	0.05920891	-0.09568001	-0.11058202	0.022777036	-0.022870726	0.041361428	0.001194934	0.04020149	0.276316323	-0.014212918
D8l6856-K02A	KS02	Karst	22.63267	100.7105	1378	192	126	52	3565	290	50	240	227	153	227	139	1499	320	14	85	852	54	697	61	6	29.99	1.98	15.14646465	0.42	71.4047619	4.714285714	6.13	3.92	13.08	0.038081441	-0.134811858	0.012076909	0.037549691	-0.023496049	0.024367227	-0.018958752	-0.012443368	0.0279563	-0.13043903	-0.037859989	-0.000720396	-0.006114223	-0.12676981	0.006184791
D8l6857-K02B	KS02	Karst	22.63354	100.71031	1336	189	126	52	3576	287	47	240	225	151	225	136	1510	323	14	86	861	54	861	61	5.38	16.01	1.1	14.55454545	0.32	50.03125	3.4375	7.88	2.02	2.77	0.038081812	-0.13480999	0.01207698	0.037554291	-0.023499727	0.024366991	-0.01896471	-0.012451572	0.027959253	-0.130455419	-0.037857961	-0.000720514	-0.005829606	-0.126493831	0.006154592
D8l6858-K02C	KS02	Karst	22.63285	100.7101	1344	192	126	52	3565	290	50	240	227	153	227	139	1499	320	14	85	852	54	697	61	5.48	21.45	1.69	12.69230769	0.39	55	4.333333333	6.3	2.46	3.03	0.038081749	-0.13481074	0.012076991	0.037553219	-0.023498228	0.024366809	-0.018961907	-0.012447695	0.027957928	-0.13044968	-0.037860983	-0.000720631	-0.006038328	-0.126882514	0.006192411
D8l6859-K02D	KS02	Karst	22.63316	100.71046	1356	192	126	52	3565	290	50	240	227	153	227	139	1499	320	14	85	852	54	697	61	5.15	23.68	1.58	14.98734177	0.36	65.77777778	4.388888889	6.45	2.04	4.77	0.038081607	-0.134810942	0.012076936	0.037551804	-0.023497857	0.024367163	-0.018961751	-0.0124475	0.027957775	-0.130446913	-0.037858585	-0.000720424	-0.005957082	-0.126582825	0.006165205
D8l6860-K02E	KS02	Karst	22.63332	100.71098	1356	192	126	52	3565	290	50	240	227	153	227	139	1499	320	14	85	852	54	697	61	5	25.08	1.57	15.97452229	0.57	44	2.754385965	11.67	2.79	7.82	0.03808132	-0.134811722	0.012076846	0.037548687	-0.023496351	0.024367687	-0.018959889	-0.012444963	0.027956752	-0.130438758	-0.037856037	-0.000720122	-0.005930908	-0.12627082	0.006138316
D8l6861-K03A	KS03	Karst	22.76875	99.79857	1635	175	125	52	3498	269	31	238	210	135	210	123	1514	321	13	86	853	42	853	49	7.29	106.24	6.82	15.57771261	1.71	62.12865497	3.988304094	3.53	35.8	60.83	0.066076411	-0.039017661	0.016877146	0.188947726	-0.062541168	-0.019494397	-0.04667321	-0.054875498	-0.014208298	0.058180686	0.009710879	0.000105194	-0.004364876	0.019964969	-0.000534654
D8l6862-K03B	KS03	Karst	22.76926	99.7991	1631	175	125	52	3498	269	31	238	210	135	210	123	1514	321	13	86	853	42	853	49	7.33	108.8	5.44	20	0.97	112.1649485	5.608247423	2.72	49.31	92.51	0.066077189	-0.039019042	0.016877393	0.188948526	-0.062542577	-0.019492811	-0.04667522	-0.054877532	-0.014207426	0.058183649	0.009715901	0.000105889	-0.004212686	0.020078683	-0.000597417
D8l6863-K03C	KS03	Karst	22.76861	99.79921	1638	175	125	52	3498	269	31	238	210	135	210	123	1514	321	13	86	853	42	853	49	7.17	88.62	7.04	12.58806818	1.41	62.85106383	4.992907801	5.21	15.71	20.97	0.066075715	-0.039020703	0.016877069	0.188945559	-0.062542755	-0.019492729	-0.046676906	-0.054880303	-0.014206255	0.05817415	0.009715886	0.00010547	-0.004054274	0.019434318	-0.000597512
D8l6864-K03D	KS03	Karst	22.76852	99.79877	1629	175	125	52	3498	269	31	238	210	135	210	123	1514	321	13	86	853	42	853	49	7.49	99.53	5.43	18.32965009	1.11	89.66666667	4.891891892	4.32	41.42	75.47	0.066075791	-0.039018951	0.01687703	0.188946276	-0.062541635	-0.019493937	-0.046674678	-0.054877578	-0.014207416	0.058176152	0.009712184	0.000105141	-0.004236562	0.019634546	-0.00055111
D8l6865-K03E	KS03	Karst	22.76888	99.79888	1634	175	125	52	3498	269	31	238	210	135	210	123	1514	321	13	86	853	42	853	49	7.43	125.79	9.89	12.71890799	2.62	48.01145038	3.77480916	4.61	30.69	50.15	0.066076502	-0.039018775	0.016877207	0.188947497	-0.062541967	-0.019493524	-0.046674669	-0.054877211	-0.014207568	0.058180167	0.009713581	0.000105475	-0.004247619	0.01988275	-0.000568485
D8l6866-K04A	KS04	Karst	24.6624	100.40336	1341	195	114	49	4033	289	57	232	237	137	237	137	983	190	14	81	542	47	542	47	5.11	24.12	1.57	15.36305732	0.56	43.07142857	2.803571429	11.88	2	12.05	0.067623625	0.053008118	-0.015826517	-0.145046351	-0.051079372	0.050743544	-0.091283943	-0.107981251	-0.002691808	0.04386788	0.019053353	0.00018424	-0.001579282	-0.043611222	-0.003658101
D8l6867-K04B	KS04	Karst	24.66242	100.40434	1342	195	114	49	4033	289	57	232	237	137	237	137	983	190	14	81	542	47	542	47	5.03	17.65	1.5	11.76666667	0.49	36.02040816	3.06122449	11.68	1.76	0.79	0.067620679	0.053004709	-0.01582834	-0.145046534	-0.051085062	0.050740314	-0.091288514	-0.107987074	-0.00269861	0.043877668	0.019030667	0.000181818	-0.001598	-0.041312452	-0.002976473
D8l6868-K04C	KS04	Karst	24.66227	100.4039	1340	195	114	49	4033	289	57	232	237	137	237	137	983	190	14	81	542	47	542	47	5.46	25.94	2.18	11.89908257	0.84	30.88095238	2.595238095	27.82	4.4	2.94	0.067622226	0.053006258	-0.015827476	-0.14504633	-0.051082866	0.050742162	-0.091287099	-0.107985192	-0.002695073	0.043872549	0.019042098	0.000183061	-0.001612662	-0.042159486	-0.003339406
D8l6869-K04D	KS04	Karst	24.66202	100.40401	1371	195	114	49	4033	289	57	232	237	137	237	137	983	190	14	81	542	47	542	47	5.6	22.73	1.84	12.35326087	0.66	34.43939394	2.787878788	16.62	4.36	1.83	0.067622295	0.053005908	-0.015827599	-0.145046132	-0.051084144	0.05074251	-0.091288752	-0.107987154	-0.002694972	0.043872351	0.019041781	0.000183068	-0.001656021	-0.041570436	-0.003364668
D8l6870-K04E	KS04	Karst	24.66276	100.40371	1322	195	114	49	4033	289	57	232	237	137	237	137	983	190	14	81	542	47	542	47	5.4	26.1	2.23	11.70403587	1.16	22.5	1.922413793	23.5	2.41	8.73	0.067622014	0.053006855	-0.015827282	-0.145046723	-0.051080509	0.050741397	-0.091283981	-0.1079815	-0.002695446	0.043873189	0.019042133	0.000182986	-0.001528254	-0.043253293	-0.003272299
D8l6871-K05A	KS05	Karst	24.77055	99.38215	1129	190	116	48	4276	284	45	239	235	128	235	128	1136	220	16	78	620	59	620	59	4.75	23.07	1.6	14.41875	0.32	72.09375	5	7.98	1.49	22.58	0.080683359	0.078482687	0.004951043	-0.066126753	0.035501417	0.022943695	0.035660677	0.049103992	0.01370516	-0.041457052	-0.004309504	0.000240442	0.109733664	-0.101099613	0.008544149
D8l6872-K05B	KS05	Karst	24.77055	99.38265	1124	190	116	48	4276	284	45	239	235	128	235	128	1136	220	16	78	620	59	620	59	4.63	29.28	2	14.64	0.45	65.06666667	4.444444444	7.14	1.54	1.54	0.080683406	0.078482731	0.004950877	-0.066129219	0.035500236	0.02294485	0.0356578	0.049100191	0.013705478	-0.041455816	-0.004305857	0.000240554	0.10973773	-0.101372652	0.008496024
D8l6873-K05C	KS05	Karst	24.77106	99.3827	1103	190	116	48	4276	284	45	239	235	128	235	128	1136	220	16	78	620	59	620	59	4.65	24.29	1.57	15.47133758	0.28	86.75	5.607142857	8.07	1.9	3.1	0.080682275	0.078481674	0.004950627	-0.066131145	0.035500262	0.022944504	0.035656987	0.049098624	0.013704757	-0.041453539	-0.004303014	0.000240419	0.109844182	-0.101644908	0.008536252
D8l6874-K05D	KS05	Karst	24.77071	99.38311	1121	190	116	48	4276	284	45	239	235	128	235	128	1136	220	16	78	620	59	620	59	4.66	24.63	1.69	14.5739645	0.31	79.4516129	5.451612903	7.62	1.52	0.76	0.080683092	0.078482438	0.004950652	-0.066132015	0.035499195	0.022945768	0.035654988	0.049096322	0.013705533	-0.041454002	-0.004301724	0.000240611	0.10977474	-0.101700698	0.00846588
D8l6875-K05E	KS05	Karst	24.7702	99.38263	1149	190	116	48	4276	284	45	239	235	128	235	128	1136	220	16	78	620	59	620	59	4.76	16.8	1.24	13.5483871	0.22	76.36363636	5.636363636	6.11	1.2	0.77	0.080684183	0.078483457	0.004951044	-0.066127968	0.035500185	0.022945121	0.035658275	0.049101158	0.013705981	-0.041457343	-0.004307704	0.00024065	0.109664791	-0.101193628	0.00846704
D8l6876-K06A	KS06	Karst	24.58174	99.31262	1553	175	116	49	4214	266	30	236	220	114	220	114	1153	228	16	80	635	56	635	56	6.85	32.06	2.96	10.83108108	1.16	27.63793103	2.551724138	24.82	8.09	9.94	0.081019866	0.078783893	0.005052434	-0.065112821	0.035601997	0.022881018	0.036237405	0.050017325	0.013889479	-0.042376336	-0.00569102	0.000264501	0.069932758	0.027281035	-0.001332323
D8l6877-K06B	KS06	Karst	24.58193	99.31228	1559	175	116	49	4214	266	30	236	220	114	220	114	1153	228	16	80	635	56	635	56	6.71	27.4	2.57	10.6614786	0.86	31.86046512	2.988372093	23.91	7.24	14.16	0.081019458	0.078783519	0.005052464	-0.065111798	0.03560286	0.022880104	0.036239176	0.0500195	0.013889013	-0.042376404	-0.005692602	0.000264379	0.069969486	0.027375608	-0.001282882
D8l6878-K06C	KS06	Karst	24.58129	99.31283	1545	175	116	49	4214	266	30	236	220	114	220	114	1153	228	16	80	635	56	635	56	6.54	21.68	1.95	11.11794872	1.11	19.53153153	1.756756757	16.42	2.5	1.61	0.081020618	0.078784551	0.005052543	-0.065112203	0.035601338	0.022881658	0.036236598	0.050016586	0.013890102	-0.042377544	-0.005691526	0.000264627	0.06984098	0.027381543	-0.001391909
D8l6879-K06D	KS06	Karst	24.58183	99.31306	1566	175	116	49	4214	266	30	236	220	114	220	114	1153	228	16	80	635	56	635	56	6.38	25.08	2.21	11.34841629	0.86	29.1627907	2.569767442	22.92	7.54	7.2	0.081019888	0.078783945	0.005052266	-0.065115403	0.035601008	0.022882125	0.036234822	0.050013899	0.013889744	-0.042374985	-0.005687475	0.000264608	0.069954993	0.026998174	-0.001366973
D8l6880-K06E	KS06	Karst	24.5813	99.31222	1567	175	116	49	4214	266	30	236	220	114	220	114	1153	228	16	80	635	56	635	56	7.64	24.8	1.72	14.41860465	0.57	43.50877193	3.01754386	22.37	11.26	13.23	0.081020384	0.078784305	0.005052723	-0.065109128	0.035602761	0.022880092	0.036240062	0.05002109	0.0138896	-0.04237891	-0.005695839	0.000264458	0.069838147	0.0277093	-0.001332101
D8l6881-K07A	KS07	Karst	23.97753	99.26666	1703	165	118	50	3957	254	19	235	206	107	206	107	1310	280	13	85	746	49	746	49	5.25	44	3.23	13.62229102	1.22	36.06557377	2.647540984	5.44	3.4	6.77	0.091508821	0.070100394	0.009784051	0.031801403	-0.006699912	0.008428921	-0.002471465	0.001215831	-0.013381177	0.100270714	0.031013379	0.001163217	-0.082317953	-0.118420696	-0.002203116
D8l6882-K07B	KS07	Karst	23.97776	99.26635	1699	165	118	50	3957	254	19	235	206	107	206	107	1310	280	13	85	746	49	746	49	5.1	33.03	2.28	14.48684211	1.25	26.424	1.824	12.14	2.68	8.76	0.091508612	0.070100697	0.009784006	0.031799746	-0.006698111	0.008428828	-0.002468921	0.001219145	-0.013380747	0.100267371	0.031011056	0.001163165	-0.082272269	-0.118348559	-0.002154823
D8l6883-K07C	KS07	Karst	23.9774	99.26627	1713	165	118	50	3957	254	19	235	206	107	206	107	1310	280	13	85	746	49	746	49	5.06	17.53	1.11	15.79279279	0.47	37.29787234	2.361702128	15.93	3.76	18.38	0.091508485	0.070100025	0.00978417	0.031803904	-0.006699008	0.008427636	-0.002469128	0.001218811	-0.013381538	0.100269238	0.03101013	0.001163059	-0.082347897	-0.118147171	-0.002176342
D8l6884-K07D	KS07	Karst	23.97809	99.2666	1678	165	118	50	3957	254	19	235	206	107	206	107	1310	280	13	85	746	49	746	49	4.96	28.95	2.14	13.52803738	0.57	50.78947368	3.754385965	13.61	2.76	5.43	0.091508869	0.070101374	0.009783826	0.031795446	-0.00669789	0.008430338	-0.002469912	0.001217934	-0.013379986	0.100266711	0.031013331	0.001163321	-0.082201655	-0.118631402	-0.002151996
D8l6885-K07E	KS07	Karst	23.97808	99.26609	1699	165	118	50	3957	254	19	235	206	107	206	107	1310	280	13	85	746	49	746	49	4.92	32.77	2.48	13.21370968	1.08	30.34259259	2.296296296	14.64	2.68	2.02	0.091508458	0.070101177	0.009783915	0.031796966	-0.006696188	0.008429102	-0.002466527	0.001222284	-0.013380114	0.100263738	0.031009207	0.00116315	-0.082207458	-0.11834345	-0.002104018
D8l6886-K08A	KS08	Karst	23.79838	98.8808	1258	193	123	50	3900	287	45	242	232	136	232	136	1456	326	12	89	862	45	862	45	5.64	39.19	3.29	11.9118541	1.09	35.95412844	3.018348624	15.35	4.86	5.79	0.080563365	0.057914876	0.014016752	0.1045405	0.027538235	-0.028037453	0.074385522	0.098817794	-0.008828824	-0.007650984	-0.046709965	-0.000920238	-0.010531	0.158934381	0.008046495
D8l6887-K08B	KS08	Karst	23.79854	98.88039	1279	193	123	50	3900	287	45	242	232	136	232	136	1456	326	12	89	862	45	862	45	6.21	48.74	3.94	12.37055838	1.13	43.13274336	3.486725664	14.6	4.82	16.79	0.080562759	0.057914813	0.014016569	0.104537852	0.027539515	-0.028037485	0.07438686	0.098819362	-0.008828839	-0.007652409	-0.04671126	-0.000920391	-0.010503132	0.159096943	0.008099712
D8l6888-K08C	KS08	Karst	23.79867	98.8812	1258	193	123	50	3900	287	45	242	232	136	232	136	1456	326	12	89	862	45	862	45	5.96	36.04	2.87	12.55749129	1	36.04	2.87	12.19	4.15	9.61	0.080564181	0.057915818	0.014016874	0.104539728	0.027538955	-0.028036618	0.074386488	0.098819379	-0.008827662	-0.00765418	-0.046709807	-0.000919965	-0.010463255	0.15858226	0.008030502
D8l6889-K08D	KS08	Karst	23.7981	98.88042	1260	193	123	50	3900	287	45	242	232	136	232	136	1456	326	12	89	862	45	862	45	5.96	36.85	3.01	12.24252492	1	36.85	3.01	11.51	4.64	5.26	0.080562587	0.057913972	0.014016637	0.104541265	0.027537532	-0.028038254	0.07438458	0.098816256	-0.00882994	-0.007647902	-0.046710103	-0.000920499	-0.010596317	0.15927085	0.008061327
D8l6890-K08E	KS08	Karst	23.79817	98.8812	1240	193	123	50	3900	287	45	242	232	136	232	136	1456	326	12	89	862	45	862	45	6.39	44.34	3.65	12.14794521	1.19	37.2605042	3.067226891	13.69	4.89	6.51	0.080563928	0.05791483	0.014016938	0.104543487	0.027536749	-0.028037518	0.074383941	0.098815887	-0.008828948	-0.00764904	-0.046708567	-0.000920104	-0.01056966	0.158799168	0.007990237
D8l6891-K09A	KS09	Karst	23.49489	99.50449	1289	191	123	51	3737	285	46	239	229	149	229	136	1374	296	12	87	788	43	788	44	6.41	34.56	2.61	13.24137931	0.75	46.08	3.48	13.34	5.42	8.42	0.100555955	0.025846982	0.014110537	0.046196582	-0.043502266	0.044941861	-0.060265911	-0.062518753	0.060407234	-0.245533284	-0.037253899	-0.000384453	-0.013334005	0.002942851	-0.000238375
D8l6892-K09B	KS09	Karst	23.49542	99.5038	1248	191	123	51	3737	285	46	239	229	149	229	136	1374	296	12	87	788	43	788	44	6.96	66.32	5.82	11.395189	1.38	48.05797101	4.217391304	10.6	6.15	20.29	0.100556702	0.025852004	0.014110419	0.046192923	-0.043496688	0.044940568	-0.060257236	-0.062507524	0.060403935	-0.245516332	-0.037254252	-0.000384126	-0.013237592	0.003201778	-0.000144161
D8l6893-K09C	KS09	Karst	23.49539	99.50441	1263	191	123	51	3737	285	46	239	229	149	229	136	1374	296	12	87	788	43	788	44	6.67	36.18	2.64	13.70454545	0.75	48.24	3.52	11.6	3.82	10.36	0.100556893	0.025849816	0.014110402	0.046191525	-0.043500091	0.044943075	-0.060263649	-0.062515602	0.06040685	-0.245526761	-0.037251249	-0.000384046	-0.013227323	0.003103429	-0.000220492
D8l6894-K09D	KS09	Karst	23.49515	99.50413	1273	191	123	51	3737	285	46	239	229	149	229	136	1374	296	12	87	788	43	788	44	5.8	30.23	2.29	13.20087336	0.85	35.56470588	2.694117647	11.63	3.97	6.22	0.100556313	0.025849517	0.01411048	0.046194848	-0.043499413	0.044941135	-0.060261432	-0.062512965	0.060405513	-0.245524612	-0.037254185	-0.000384296	-0.0132873	0.003073025	-0.000189482
D8l6895-K09E	KS09	Karst	23.49484	99.50371	1273	191	123	51	3737	285	46	239	229	149	229	136	1374	296	12	87	788	43	788	44	5.42	27.01	2.21	12.22171946	0.64	42.203125	3.453125	15.39	5.24	11.81	0.100555539	0.025849326	0.014110584	0.046199302	-0.043498222	0.04493838	-0.060257964	-0.062508797	0.060403507	-0.245520867	-0.03725828	-0.000384629	-0.013366377	0.003042304	-0.000142174
D8l6896-K10A	KS10	Karst	21.7321	101.38796	826	206	118	54	3228	297	81	216	234	171	238	158	1607	292	19	75	837	72	646	80	7.08	24.75	2.37	10.44303797	0.52	47.59615385	4.557692308	10.59	4.85	5.65	0.01949612	-0.128154727	0.005399166	-0.072262959	0.036798098	0.021974216	0.050808077	0.072170284	-0.003657813	0.032512556	-0.006505618	0.000274954	-0.112869608	3.53E-05	0.001733642
D8l6897-K10B	KS10	Karst	21.73214	101.38778	760	206	118	54	3228	297	81	216	234	171	238	158	1607	292	19	75	837	72	646	80	7.25	55.57	3.83	14.50913838	1.33	41.78195489	2.879699248	8.84	3.94	9.65	0.019496205	-0.128155156	0.005399206	-0.072262878	0.036797873	0.021974513	0.050807774	0.072170008	-0.003657423	0.032511121	-0.006505892	0.000274985	-0.11284483	-2.99E-05	0.001737944
D8l6898-K10C	KS10	Karst	21.73262	101.38824	764	206	118	54	3228	297	81	216	234	171	238	158	1607	292	19	75	837	72	646	80	6.94	67.62	5.82	11.6185567	1.12	60.375	5.196428571	8.02	4.01	22.55	0.019496397	-0.128156093	0.005399286	-0.072262921	0.036797268	0.021975253	0.050806793	0.07216895	-0.003657275	0.032514063	-0.00650261	0.000275339	-0.112715628	0.000380931	0.001699712
D8l6899-K10D	KS10	Karst	21.73283	101.38796	771	206	118	54	3228	297	81	216	234	171	238	158	1607	292	19	75	837	72	646	80	7.3	91.05	8.79	10.35836177	2.57	35.42801556	3.420233463	10.27	5.42	21.52	0.019496632	-0.128157276	0.005399396	-0.072262754	0.036796618	0.021976094	0.050805877	0.072168074	-0.003656378	0.032511647	-0.006502382	0.000275496	-0.112628218	0.000341418	0.00169949
D8l6900-K10E	KS10	Karst	21.73267	101.38791	779	206	118	54	3228	297	81	216	234	171	238	158	1607	292	19	75	837	72	646	80	7.22	73.18	6.34	11.54258675	1.64	44.62195122	3.865853659	9.22	4.17	15.66	0.019496536	-0.128156798	0.005399353	-0.07226278	0.036796902	0.021975736	0.050806308	0.072168515	-0.003656606	0.032511461	-0.006503217	0.000275378	-0.112677917	0.00025155	0.00170869
D8l6901-K11A	KS11	Karst	21.91159	101.28323	671	228	119	54	3283	324	104	220	256	193	260	179	1386	252	20	72	690	69	582	69	6.54	47.72	4.91	9.718940937	0.91	52.43956044	5.395604396	6.36	3.7	31.1	0.019635925	-0.128827635	0.005463018	-0.072113377	0.036338478	0.022471682	0.050127863	0.071456913	-0.003160246	0.031460327	-0.005930705	0.000392836	-0.046911288	0.027228413	-0.002954091
D8l6902-K11B	KS11	Karst	21.91196	101.28298	672	228	119	54	3283	324	104	220	256	193	260	179	1386	252	20	72	690	69	582	69	7.02	50.27	5.88	8.549319728	1.02	49.28431373	5.764705882	11.35	3.11	35.48	0.019636181	-0.128828803	0.005463135	-0.072112924	0.036337476	0.022472572	0.050126352	0.071455235	-0.003159242	0.031457844	-0.005929511	0.000393043	-0.04677339	0.027268137	-0.002962321
D8l6903-K11C	KS11	Karst	21.91131	101.28275	660	228	119	54	3283	324	104	220	256	193	260	179	1386	252	20	72	690	69	582	69	4.98	30.93	1.42	21.78169014	0.3	103.1	4.733333333	8.87	2.31	0.73	0.019635879	-0.128827427	0.005463004	-0.072113269	0.036338662	0.022471477	0.05012822	0.071457348	-0.003159966	0.031456982	-0.005933149	0.00039263	-0.046973074	0.026892317	-0.002924528
D8l6904-K11D	KS11	Karst	21.91183	101.28358	699	222	119	54	3285	317	97	220	251	186	254	173	1428	259	20	72	716	70	591	72	7.04	48.01	5.31	9.041431262	0.83	57.84337349	6.397590361	5.71	6.13	14.3	0.019635977	-0.128827874	0.005463037	-0.072113427	0.036338267	0.0224719	0.050127484	0.071456463	-0.00316039	0.031462714	-0.00592875	0.000393007	-0.046854423	0.0274884	-0.002977288
D8l6905-K11E	KS11	Karst	21.9111	101.28337	681	222	119	54	3285	317	97	220	251	186	254	173	1428	259	20	72	716	70	591	72	6.85	59.54	6.52	9.13190184	1.05	56.7047619	6.20952381	6.87	3.68	9.54	0.019635628	-0.12882628	0.005462885	-0.072113847	0.03633964	0.022470636	0.050129639	0.071458897	-0.003161279	0.031462123	-0.005932725	0.000392546	-0.047081756	0.027088417	-0.002936527
D8l6906-K12A	KS12	Karst	24.57982	102.16561	1981	163	108	48	4115	255	32	223	209	106	209	106	985	205	13	86	571	41	571	41	6.53	31.67	2.38	13.30672269	0.45	70.37777778	5.288888889	14.18	6.9	19.49	-0.060748165	0.013733731	-0.131776888	0.024300074	-0.035253151	0.030169149	0.067230571	-0.003879427	-0.149022211	-0.047901345	-0.110548949	-0.002176205	0.04481852	-0.011627778	-0.045236591
D8l6907-K12B	KS12	Karst	24.57965	102.16526	1985	163	108	48	4115	255	32	223	209	106	209	106	985	205	13	86	571	41	571	41	6.92	31.04	2.48	12.51612903	0.4	77.6	6.2	15.35	9.7	6.93	-0.060747587	0.013733535	-0.131775768	0.024299101	-0.035256016	0.03016699	0.067230841	-0.003878516	-0.149020064	-0.047899352	-0.110559235	-0.002176804	0.044820802	-0.01162816	-0.045024457
D8l6908-K12C	KS12	Karst	24.57954	102.16597	2000	163	108	48	4115	255	32	223	209	106	209	106	985	205	13	86	571	41	571	41	6.73	28.02	2.17	12.9124424	0.4	70.05	5.425	11.49	5.44	4.73	-0.060749018	0.013734102	-0.131776704	0.024300933	-0.035253363	0.030173858	0.06723491	-0.003882283	-0.14902312	-0.047900735	-0.110554345	-0.002176626	0.044819833	-0.011629287	-0.045442141
D8l6909-K12D	KS12	Karst	24.58014	102.1661	1986	163	108	48	4115	255	32	223	209	106	209	106	985	205	13	86	571	41	571	41	6.98	22.55	1.86	12.12365591	0.34	66.32352941	5.470588235	13.03	7.3	4.87	-0.060748927	0.013733974	-0.131778695	0.024301462	-0.03524857	0.030171722	0.067229362	-0.003880356	-0.149025449	-0.047904614	-0.110531666	-0.002175179	0.044814666	-0.011626899	-0.045535851
D8l6910-K12E	KS12	Karst	24.58028	102.16547	1976	163	108	48	4115	255	32	223	209	106	209	106	985	205	13	86	571	41	571	41	7.08	35.68	2.78	12.83453237	0.45	79.28888889	6.177777778	11.68	7.67	16.61	-0.060747634	0.013733455	-0.131777989	0.02429985	-0.035250629	0.030165396	0.067225321	-0.003876834	-0.149022859	-0.047903635	-0.110534516	-0.00217524	0.044815185	-0.011625722	-0.045166409
D8l6911-K13A	KS13	Karst	24.15673	102.57066	1912	167	106	47	4118	261	39	222	213	109	213	109	1023	212	14	84	586	45	586	45	5.68	40.06	2.07	19.352657	0.27	148.3703704	7.666666667	7.49	2.35	5.03	-0.087109409	0.025105279	-0.081200949	0.02532477	-0.064008367	0.041399164	0.059648578	0.020484526	0.194595879	0.005032554	0.168356562	0.014385727	-0.004090212	0.000221068	0.007029966
D8l6912-K13B	KS13	Karst	24.15673	102.57107	1932	167	106	47	4118	261	39	222	213	109	213	109	1023	212	14	84	586	45	586	45	4.99	22.7	1.35	16.81481481	0.31	73.22580645	4.35483871	9.99	2.43	0.77	-0.087110145	0.025105584	-0.081199815	0.025325531	-0.064006477	0.041402133	0.059649594	0.020483139	0.194600907	0.00503275	0.168367398	0.014386152	-0.004091731	0.000219794	0.006681237
D8l6913-K13C	KS13	Karst	24.15712	102.57102	1914	167	106	47	4118	261	39	222	213	109	213	109	1023	212	14	84	586	45	586	45	6.73	56.45	5.84	9.66609589	1.05	53.76190476	5.561904762	8.37	4.66	7.74	-0.087109775	0.025105352	-0.081203166	0.025325892	-0.06400371	0.041400373	0.059646311	0.020484204	0.194590447	0.005028827	0.168373242	0.014386761	-0.004095301	0.000226428	0.007145242
D8l6914-K13D	KS13	Karst	24.15629	102.57111	1946	167	106	47	4118	261	39	222	213	109	213	109	1023	212	14	84	586	45	586	45	5.17	27.35	1.47	18.60544218	0.35	78.14285714	4.2	10.47	3.63	13.84	-0.087110533	0.025105833	-0.081196078	0.025325093	-0.064009674	0.041403998	0.059653257	0.020481992	0.194612504	0.005037168	0.168360371	0.014385447	-0.004087642	0.00021236	0.006171716
D8l6915-K13E	KS13	Karst	24.1567	102.57154	1937	167	106	47	4118	261	39	222	213	109	213	109	1023	212	14	84	586	45	586	45	5.09	29.66	1.52	19.51315789	0.28	105.9285714	5.428571429	8.95	2.71	8.95	-0.08711101	0.025105948	-0.081198266	0.025326368	-0.06400454	0.041405642	0.059651001	0.020481479	0.194607425	0.005033274	0.168379268	0.014386588	-0.004093183	0.000217834	0.006249069
D8l6916-K14A	KS14	Karst	23.49698	102.67636	1835	169	104	48	3901	259	46	213	212	114	212	114	1184	257	13	87	694	48	694	48	4.81	100.04	5.82	17.18900344	0.53	188.754717	10.98113208	6.29	3.62	19	-0.083616347	0.026237671	0.026263596	-0.005949935	-0.152106417	0.04054806	0.127890968	-0.016892307	-0.050727519	-0.00799484	-0.047509297	-0.000266498	0.001764835	-0.000493564	-0.019923208
D8l6917-K14B	KS14	Karst	23.4972	102.6759	1823	169	104	48	3901	259	46	213	212	114	212	114	1184	257	13	87	694	48	694	48	5.33	95.04	6.08	15.63157895	0.53	179.3207547	11.47169811	7.27	4.51	6.4	-0.083615551	0.026237371	0.026260377	-0.005949916	-0.152107006	0.04054948	0.12789254	-0.016894158	-0.050725257	-0.007988558	-0.04754018	-0.000268444	0.001763282	-0.000483641	-0.019604131
D8l6918-K14C	KS14	Karst	23.49742	102.67637	1825	169	104	48	3901	259	46	213	212	114	212	114	1184	257	13	87	694	48	694	48	5.12	84.65	5.5	15.39090909	0.63	134.3650794	8.73015873	4.42	4.03	22.12	-0.083616615	0.0262378	0.026261478	-0.005949273	-0.152105473	0.040551838	0.127892942	-0.016895229	-0.050729067	-0.007991378	-0.047527192	-0.00026771	0.00176286	-0.000485767	-0.019477891
D8l6919-K14D	KS14	Karst	23.49755	102.67554	1834	169	104	48	3901	259	46	213	212	114	212	114	1184	257	13	87	694	48	694	48	5.01	62.05	4.06	15.28325123	0.57	108.8596491	7.122807018	3.47	2.95	4.26	-0.083615027	0.026237184	0.026256982	-0.005949636	-0.152107093	0.040552113	0.127894571	-0.016896791	-0.050724085	-0.007982203	-0.047571771	-0.000270469	0.001761265	-0.000472672	-0.019173598
D8l6920-K14E	KS14	Karst	23.49713	102.67537	1860	169	104	48	3901	259	46	213	212	114	212	114	1184	257	13	87	694	48	694	48	4.99	66.81	4.57	14.61925602	0.61	109.5245902	7.491803279	5.76	4.21	2.97	-0.08361445	0.026236935	0.026258258	-0.005950375	-0.15210836	0.040548344	0.127892888	-0.016894136	-0.050721559	-0.007983937	-0.047562259	-0.000269773	0.001762955	-0.000478035	-0.019565401
D8l6921-K15A	KS15	Karst	23.20643	103.42389	1924	147	89	44	4015	233	33	200	191	90	191	90	1401	309	13	86	800	57	800	57	4.01	48.29	2.11	22.88625592	0.22	219.5	9.590909091	2.91	1.47	15.96	-0.086776692	0.026565864	0.090311298	0.006529834	-0.002021274	0.030803573	0.002242811	-0.003300451	0.066666614	0.008028116	0.054748034	0.001107302	-0.0074971	0.003335976	0.171979007
D8l6922-K15B	KS15	Karst	23.20658	103.42436	1929	147	89	44	4015	233	33	200	191	90	191	90	1401	309	13	86	800	57	800	57	5.07	69.99	5.09	13.75049116	0.4	174.975	12.725	2.18	1.64	21.84	-0.086776863	0.026565912	0.090312182	0.006530041	-0.002016424	0.030803695	0.002238634	-0.00330129	0.066657918	0.008027226	0.054745464	0.001106706	-0.007498352	0.003336445	0.172059396
D8l6923-K15C	KS15	Karst	23.20713	103.42385	1917	147	89	44	4015	233	33	200	191	90	191	90	1401	309	13	86	800	57	800	57	4.63	44.33	2.39	18.54811715	0.27	164.1851852	8.851851852	2.34	1.76	5.9	-0.086777771	0.026566312	0.090310315	0.006531578	-0.002017055	0.030810534	0.002244742	-0.003304557	0.066672874	0.008033157	0.054732988	0.001105816	-0.007499314	0.003345967	0.172700856
D8l6924-K15D	KS15	Karst	23.20619	103.42362	1954	147	89	44	4015	233	33	200	191	90	191	90	1401	309	13	86	800	57	800	57	4.37	66.79	3.42	19.52923977	0.35	190.8285714	9.771428571	3.17	1.76	9.1	-0.086776358	0.026565739	0.090310984	0.006529335	-0.002025059	0.030801998	0.002244872	-0.003299067	0.066670418	0.008027555	0.054752805	0.001107977	-0.00749588	0.003333542	0.171775561
D8l6925-K15E	KS15	Karst	23.20665	103.42336	1917	147	89	44	4015	233	33	200	191	90	191	90	1401	309	13	86	800	57	800	57	4.61	46.85	2.34	20.02136752	0.29	161.5517241	8.068965517	2.07	1.24	2.9	-0.086777096	0.026566057	0.090309804	0.006530563	-0.002024213	0.030807241	0.002248383	-0.003301785	0.066679433	0.00803183	0.054742597	0.001107136	-0.007496955	0.003340924	0.1722862
D8l6926-K16A	KS16	Karst	22.90541	103.42092	627	223	96	48	3892	309	112	197	264	167	264	167	1325	274	12	81	738	58	738	58	4.95	20.82	1.58	13.17721519	0.53	39.28301887	2.981132075	21.67	1.85	9.86	-0.086124122	0.02629598	0.090486131	0.005740479	-0.003952337	0.027681343	0.001634522	-0.001545262	0.064172912	0.005941576	0.061169162	0.001723915	-0.006464385	-0.000778491	-0.135149327
D8l6927-K16B	KS16	Karst	22.90553	103.42031	663	223	96	48	3892	309	112	197	264	167	264	167	1325	274	12	81	738	58	738	58	5.27	19.35	1.8	10.75	0.35	55.28571429	5.142857143	21.12	1	8.51	-0.086124527	0.026296178	0.090484734	0.005741023	-0.003956623	0.027684402	0.001640619	-0.00154601	0.064186804	0.005944924	0.061165773	0.001724036	-0.006463821	-0.000774755	-0.134932067
D8l6928-K16C	KS16	Karst	22.90584	103.42075	630	223	96	48	3892	309	112	197	264	167	264	167	1325	274	12	81	738	58	738	58	5.4	21.25	1.85	11.48648649	0.53	40.09433962	3.490566038	25.84	2.27	6.24	-0.086125346	0.026296495	0.090485767	0.005741733	-0.003951084	0.027686565	0.001637023	-0.001547772	0.064180446	0.005945276	0.061159781	0.001723184	-0.006465645	-0.000772162	-0.134683772
D8l6929-K16D	KS16	Karst	22.90501	103.42046	634	223	96	48	3892	309	112	197	264	167	264	167	1325	274	12	81	738	58	738	58	5.09	23.55	2.22	10.60810811	0.62	37.98387097	3.580645161	32.21	1.82	9.73	-0.086123052	0.02629556	0.090485046	0.005739526	-0.003958595	0.027678245	0.001638128	-0.001542981	0.064178858	0.005940678	0.061177041	0.001724952	-0.006462207	-0.000782214	-0.135486434
D8l6930-K16E	KS16	Karst	22.9053	103.42119	590	223	96	48	3892	309	112	197	264	167	264	167	1325	274	12	81	738	58	738	58	5.3	15.15	1.47	10.30612245	0.7	21.64285714	2.1	34.91	2.37	20.83	-0.086123783	0.026295827	0.090486745	0.00574008	-0.00395079	0.027679361	0.001631709	-0.001544601	0.064166237	0.005939697	0.061171871	0.001723971	-0.006464431	-0.000780903	-0.135303588
D8l6931-K17A	KS17	Karst	22.73274	103.99553	561	215	82	42	4139	301	110	191	260	155	260	155	1535	348	16	79	795	74	795	74	6.01	58.41	6.13	9.528548124	0.96	60.84375	6.385416667	19.56	18.7	7.46	-0.05858133	0.014922657	0.11135403	-0.030513979	-0.059860935	-0.102213336	-0.047089995	0.055359631	-0.152416082	-0.060382862	0.081857382	0.002719556	-0.00102244	-0.00018296	0.004001273
D8l6932-K17B	KS17	Karst	22.73316	103.99554	586	215	82	42	4139	301	110	191	260	155	260	155	1535	348	16	79	795	74	795	74	6.15	52.52	6.25	8.4032	1.12	46.89285714	5.580357143	30.34	24.92	6.65	-0.058581925	0.014922905	0.111355001	-0.030513952	-0.059860579	-0.10221287	-0.047090859	0.055359358	-0.152417449	-0.060381687	0.081847776	0.002718685	-0.001023589	-0.000177488	0.004438971
D8l6933-K17C	KS17	Karst	22.73264	103.99608	566	215	82	42	4139	301	110	191	260	155	260	155	1535	348	16	79	795	74	795	74	6.42	61.23	6.25	9.7968	0.8	76.5375	7.8125	19.33	22.65	9.29	-0.058580387	0.014922242	0.111352966	-0.030513878	-0.05985622	-0.102214696	-0.047094374	0.05535984	-0.152417985	-0.060382791	0.081858923	0.002719532	-0.001022566	-0.000185585	0.003803124
D8l6934-K17D	KS17	Karst	22.73228	103.99544	574	215	82	42	4139	301	110	191	260	155	260	155	1535	348	16	79	795	74	795	74	7.13	71.11	7.27	9.781292985	1.61	44.16770186	4.51552795	19.93	19.06	16.32	-0.058580792	0.014922436	0.111353086	-0.030514024	-0.05986201	-0.102213667	-0.047088391	0.05535991	-0.152414264	-0.060384199	0.08186801	0.002720543	-0.001021123	-0.000188762	0.003535327
D8l6935-K17E	KS17	Karst	22.73253	103.99516	586	215	82	42	4139	301	110	191	260	155	260	155	1535	348	16	79	795	74	795	74	6.25	36.53	4.07	8.975429975	0.57	64.0877193	7.140350877	21.7	10.6	5.7	-0.05858156	0.014922768	0.111354095	-0.030514064	-0.059864283	-0.102212743	-0.047086532	0.055359672	-0.152413924	-0.060383681	0.081862679	0.002720144	-0.0010216	-0.000184821	0.003844489
D8l6936-K18A	KS18	Karst	22.73391	103.98869	592	209	82	42	4152	296	104	192	254	149	254	149	1519	354	16	80	798	73	798	73	6.44	26.52	2.9	9.144827586	0.48	55.25	6.041666667	31.77	8.3	4.14	-0.058592866	0.014927746	0.111366952	-0.030515219	-0.059919511	-0.102196446	-0.047035322	0.055357004	-0.152392034	-0.060383864	0.081839882	0.002719987	-0.001020648	-0.000151212	0.006388051
D8l6937-K18B	KS18	Karst	22.73337	103.98891	618	209	82	42	4152	296	104	192	254	149	254	149	1519	354	16	80	798	73	798	73	6.43	49.44	5.22	9.471264368	1.06	46.64150943	4.924528302	19.07	43.89	5.79	-0.058591769	0.014927279	0.111365364	-0.030515211	-0.059917953	-0.102197577	-0.047036148	0.055357422	-0.152391227	-0.060385234	0.08185192	0.00272101	-0.001019341	-0.000158809	0.005785729
D8l6938-K18C	KS18	Karst	22.73418	103.98902	621	209	82	42	4152	296	104	192	254	149	254	149	1519	354	16	80	798	73	798	73	6.06	26.94	2.71	9.94095941	0.53	50.83018868	5.113207547	32.3	12.16	5.3	-0.058592785	0.014927699	0.111367098	-0.03051514	-0.059916479	-0.102196883	-0.047038569	0.055356918	-0.15239423	-0.06038291	0.081833271	0.002719293	-0.001021623	-0.000148474	0.006614437
D8l6939-K18D	KS18	Karst	22.73372	103.98839	562	209	82	42	4152	296	104	192	254	149	254	149	1519	354	16	80	798	73	798	73	6.06	39.86	4.32	9.226851852	0.57	69.92982456	7.578947368	51.78	8.74	3.54	-0.058593019	0.014927822	0.111366947	-0.030515288	-0.059922231	-0.102195984	-0.047032472	0.055357045	-0.152390212	-0.060384577	0.081844625	0.002720503	-0.001019913	-0.000152975	0.006240258
D8l6940-K18E	KS18	Karst	22.73435	103.98824	588	209	82	42	4152	296	104	192	254	149	254	149	1519	354	16	80	798	73	798	73	5.89	31.4	3.4	9.235294118	0.64	49.0625	5.3125	41.65	11.41	4.73	-0.058594146	0.014928298	0.111368641	-0.030515277	-0.059923123	-0.102194908	-0.047032394	0.055356586	-0.152391587	-0.060382913	0.081830437	0.002719264	-0.001021516	-0.000144369	0.006924834
D8l6941-K19A	KS19	Karst	23.80165	104.28832	1544	166	94	42	4597	259	40	219	216	100	216	100	1039	203	14	77	558	48	558	48	7.47	47.59	3.27	14.55351682	0.38	125.2368421	8.605263158	11.2	8.61	30.32	-0.065930849	0.017506505	0.092819533	0.003918332	0.130515922	-0.010458382	-0.134087996	-0.00075139	-0.035912523	0.021445241	-0.095302468	-0.076788432	0.000332347	-0.000295329	-0.019552128
D8l6942-K19B	KS19	Karst	23.80218	104.28839	1549	166	94	42	4597	259	40	219	216	100	216	100	1039	203	14	77	558	48	558	48	7.49	62.56	4.22	14.82464455	0.38	164.6315789	11.10526316	10.84	9.17	15.21	-0.065930216	0.017506247	0.092817481	0.003919173	0.130519079	-0.010454616	-0.134085933	-0.000754797	-0.035913659	0.021448355	-0.095317647	-0.076790226	0.000331799	-0.000287424	-0.019029468
D8l6943-K19C	KS19	Karst	23.80227	104.28888	1559	166	94	42	4597	259	40	219	216	100	216	100	1039	203	14	77	558	48	558	48	6.67	44.8	2.91	15.395189	0.32	140	9.09375	11.68	7.94	10.47	-0.065925475	0.017238926	0.09275973	0.002508028	0.136465808	-0.024469524	-0.124861661	-0.01645414	-0.029742394	0.021235954	-0.116110057	0.666587305	0.000159453	1.68E-05	3.32E-05
D8l6944-K19D	KS19	Karst	23.80265	104.28853	1573	166	94	42	4597	259	40	219	216	100	216	100	1039	203	14	77	558	48	558	48	7.73	44.39	2.48	17.89919355	0.31	143.1935484	8	12.36	8.96	20.47	-0.065929487	0.017505947	0.092815511	0.003919846	0.130521814	-0.010451501	-0.134083971	-0.00075786	-0.035916008	0.021450714	-0.09533001	-0.076791396	0.000331163	-0.000280443	-0.018572909
D8l6945-K19E	KS19	Karst	23.80252	104.28802	1538	166	94	42	4597	259	40	219	216	100	216	100	1039	203	14	77	558	48	558	48	7.26	55.21	3.8	14.52894737	0.37	149.2162162	10.27027027	11.18	7.83	17.03	-0.065930704	0.017506457	0.092816955	0.003920101	0.13052144	-0.010451006	-0.134085301	-0.000756763	-0.035907252	0.021452496	-0.095333221	-0.07679361	0.000332243	-0.0002822	-0.018657217
D8l6946-K20A	KS20	Karst	24.44842	103.76616	1929	153	105	45	4557	250	18	232	202	87	202	87	1006	199	15	80	560	50	560	50	6	60.6	4.46	13.58744395	0.68	89.11764706	6.558823529	5.3	5.47	7.12	-0.082691056	0.02357146	-0.010563575	0.047386334	0.111047248	0.145558533	0.048230875	-0.082267505	-0.051651304	-0.005599169	0.023196522	0.000239575	-0.000887821	0.000211048	0.014777264
D8l6947-K20B	KS20	Karst	24.44882	103.76618	1938	153	105	45	4557	250	18	232	202	87	202	87	1006	199	15	80	560	50	560	50	5.12	37.62	2.27	16.57268722	0.5	75.24	4.54	6.51	4.49	7.69	-0.082690173	0.023571054	-0.010565545	0.047386406	0.111049229	0.145557063	0.048229396	-0.082267023	-0.051658137	-0.005602391	0.023205445	0.000239904	-0.000887306	0.000203363	0.013463153
D8l6948-K20C	KS20	Karst	24.44854	103.7657	1949	153	105	45	4557	250	18	232	202	87	202	87	1006	199	15	80	560	50	560	50	6.22	54.02	3.99	13.53884712	0.65	83.10769231	6.138461538	11.75	8.13	9.31	-0.082691882	0.023571762	-0.010565999	0.047387183	0.111044513	0.145560283	0.048234874	-0.082267131	-0.051653246	-0.005603394	0.023204019	0.000240761	-0.000873722	0.000183541	0.013737122
D8l6949-K20D	KS20	Karst	24.4481	103.76582	1937	153	105	45	4557	250	18	232	202	87	202	87	1006	199	15	80	560	50	560	50	5.31	35.02	2.27	15.42731278	0.51	68.66666667	4.450980392	6.55	3.81	9.02	-0.08269252	0.023572079	-0.010563273	0.047386852	0.111043347	0.145561232	0.048235148	-0.08226773	-0.051645762	-0.005598857	0.023192735	0.000240067	-0.000878537	0.000199674	0.015379471
D8l6950-K20E	KS20	Karst	24.44823	103.7666	1920	153	105	45	4557	250	18	232	202	87	202	87	1006	199	15	80	560	50	560	50	5.29	42.99	2.77	15.5198556	0.45	95.53333333	6.155555556	4.14	2.98	10.43	-0.082690422	0.023571244	-0.01056087	0.047385501	0.111049517	0.145557116	0.048227292	-0.082267954	-0.051648162	-0.005594496	0.023187635	0.00023837	-0.000901516	0.000239009	0.016024516
D8l6951-K21A	KS21	Karst	25.33439	102.37233	2370	129	109	47	4234	221	-7	228	176	69	176	69	1024	237	10	93	624	34	624	34	4.9	176.48	12.52	14.09584665	1.4	126.0571429	8.942857143	23.12	3.34	14.73	-0.034666763	0.002549241	-0.136472045	0.004281502	-0.002922907	-0.101820959	-0.083636269	0.085932138	0.041311689	-0.019634602	0.018432803	0.000502627	0.012623783	-0.00253722	0.102147407
D8l6952-K21B	KS21	Karst	25.33449	102.37293	2352	129	109	47	4234	221	-7	228	176	69	176	69	1024	237	10	93	624	34	624	34	5.34	223.65	16.71	13.38420108	1.95	114.6923077	8.569230769	19.98	3.52	13.05	-0.034666796	0.002549231	-0.136472072	0.004281865	-0.002921573	-0.101820821	-0.083636769	0.08593248	0.041313311	-0.019635826	0.018441481	0.000502987	0.012622121	-0.002536943	0.101793794
D8l6953-K21C	KS21	Karst	25.33479	102.37215	2370	129	109	47	4234	221	-7	228	176	69	176	69	1024	237	10	93	624	34	624	34	5.24	122.6	9.62	12.74428274	1.93	63.52331606	4.984455959	17.82	5.13	9.23	-0.034666281	0.002549037	-0.136471092	0.00428124	-0.002922006	-0.101821681	-0.083636425	0.085931837	0.041306158	-0.019636847	0.018441577	0.000503198	0.012621968	-0.002534911	0.102234526
D8l6954-K21D	KS21	Karst	25.33391	102.37243	2376	129	109	47	4234	221	-7	228	176	69	176	69	1024	237	10	93	624	34	624	34	4.86	97.03	8.26	11.74697337	1.65	58.80606061	5.006060606	20.17	6.53	16.75	-0.034667313	0.002549479	-0.13647314	0.004281739	-0.002924187	-0.101820149	-0.083635998	0.085932423	0.041317785	-0.019631788	0.018421108	0.000501903	0.012626179	-0.002539936	0.102110378
D8l6955-K21E	KS21	Karst	25.33426	102.37184	2394	129	109	47	4234	221	-7	228	176	69	176	69	1024	237	10	93	624	34	624	34	5.19	174.59	12.72	13.72562893	1.54	113.3701299	8.25974026	12.33	5	10.21	-0.034666788	0.002549273	-0.136472128	0.004281222	-0.002924143	-0.101820994	-0.083635825	0.085931879	0.04131093	-0.019633308	0.018424438	0.000502256	0.012625401	-0.002537715	0.102438323
D8l6956-K22A	KS22	Karst	25.41014	102.72556	2544	120	107	46	4301	212	-16	228	168	60	168	60	1043	245	10	93	633	37	633	37	5.91	81.56	6.61	12.33888048	0.7	116.5142857	9.442857143	17.52	8.08	9.1	-0.047392685	0.00770357	-0.138888343	0.027905057	0.072395408	0.000943156	-0.043202796	0.011695715	-0.057617227	-0.034423955	0.118556253	0.003510608	-0.013651323	0.002236252	-0.098903043
D8l6957-K22B	KS22	Karst	25.41058	102.72592	2535	120	107	46	4301	212	-16	228	168	60	168	60	1043	245	10	93	633	37	633	37	5.37	64.2	4.44	14.45945946	0.5	128.4	8.88	19.65	7.9	3.8	-0.047391983	0.007703273	-0.138886501	0.027904944	0.072397391	0.000942762	-0.043202713	0.011695197	-0.057621138	-0.03442678	0.118571534	0.003511308	-0.013654286	0.002238932	-0.099131394
D8l6958-K22C	KS22	Karst	25.41025	102.72599	2540	120	107	46	4301	212	-16	228	168	60	168	60	1043	245	10	93	633	37	633	37	6.2	58.03	4.05	14.32839506	0.51	113.7843137	7.941176471	17.26	14.58	14.94	-0.047392609	0.007703537	-0.138887312	0.027905559	0.072397942	0.00094529	-0.043201752	0.011693971	-0.05761885	-0.034425117	0.118565321	0.003510865	-0.013653126	0.002237149	-0.099157125
D8l6959-K22D	KS22	Karst	25.40982	102.72518	2533	120	107	46	4301	212	-16	228	168	60	168	60	1043	245	10	93	633	37	633	37	5.19	77.42	5.18	14.94594595	0.5	154.84	10.36	20.22	7.43	5.91	-0.047393161	0.00770377	-0.138889878	0.027904955	0.072393257	0.000942666	-0.043203212	0.011696653	-0.057614158	-0.034421742	0.118543314	0.00351007	-0.013648799	0.002234224	-0.098668496
D8l6960-K22E	KS22	Karst	25.41031	102.72511	2532	120	107	46	4301	212	-16	228	168	60	168	60	1043	245	10	93	633	37	633	37	5.24	73.61	5.46	13.48168498	0.77	95.5974026	7.090909091	17.56	12.04	8.85	-0.047392242	0.007703383	-0.138888619	0.027904095	0.072392642	0.000939136	-0.043204536	0.011698312	-0.05761762	-0.034424257	0.118553064	0.003510736	-0.013650628	0.002236894	-0.098649954
[truncated: 12 more columns]
