# Supplementary material for: Amplicon sequencing dataset of soil fungi and associated environmental variables collected in karst and non-karst sites across Yunnan province, southwest China
Source: Data Brief. 2019 Sep 27;27:104575. doi: 10.1016/j.dib.2019.104575 (PMC6817666; doi:10.1016/j.dib.2019.104575)
Supplement: Multimedia component 5 [file mmc5.xlsx]

## Sheet: Aga_tab_otu
OTU ID	D8l6741.NK01A	D8l6742.NK01B	D8l6743.NK01C	D8l6744.NK01D	D8l6745.NK01E	D8l6746.NK02A	D8l6747.NK02B	D8l6748.NK02C	D8l6749.NK02D	D8l6750.NK02E	D8l6751.NK03A	D8l6752.NK03B	D8l6753.NK03C	D8l6754.NK03D	D8l6755.NK03E	D8l6756.NK04A	D8l6757.NK04B	D8l6758.NK04C	D8l6759.NK04D	D8l6760.NK04E	D8l6761.NK05A	D8l6762.NK05B	D8l6763.NK05C	D8l6764.NK05D	D8l6765.NK05E	D8l6766.NK06A	D8l6767.NK06B	D8l6768.NK06C	D8l6769.NK06D	D8l6770.NK06E	D8l6771.NK07A	D8l6772.NK07B	D8l6773.NK07C	D8l6774.NK07D	D8l6775.NK07E	D8l6776.NK08A	D8l6777.NK08B	D8l6778.NK08C	D8l6779.NK08D	D8l6780.NK08E	D8l6781.NK09A	D8l6782.NK09B	D8l6783.NK09C	D8l6784.NK09D	D8l6785.NK09E	D8l6786.NK10A	D8l6787.NK10B	D8l6788.NK10C	D8l6789.NK10D
7446672faade1856eae3d8a3d4affa32	0	0	0	0	0	0	0	0	0	0	0	0	0	0	0	0	0	0	0	0	0	0	0	0	0	0	0	0	0	0	0	0	0	0	0	0	1909	0	0	0	0	0	0	0	0	0	0	0	0
5cada1511c6f364508682a87fa69f7ca	0	0	0	0	2559	0	0	0	0	0	0	0	0	0	0	4	0	0	0	0	0	0	0	0	0	0	0	0	0	0	70	0	0	0	0	0	0	0	0	0	0	0	0	0	0	0	0	0	0
77e0f9e2644590ba0c3675dad431a518	0	0	0	0	0	0	0	0	0	0	0	0	0	0	0	0	0	0	0	0	0	0	0	0	0	0	0	0	0	0	0	0	0	0	0	0	0	0	0	0	0	0	0	0	0	0	0	0	0
e8cd3f3350dded936a3085e970cf52a4	0	0	0	0	0	0	610	0	0	0	0	0	3	0	0	0	0	0	0	0	0	0	0	0	0	0	0	0	0	0	0	0	0	0	0	0	0	0	0	0	0	0	0	0	0	0	0	0	0
303424eebc28d7f24ef86588153202b1	0	0	0	0	0	0	0	0	0	0	0	0	0	0	0	0	0	0	0	0	0	0	0	0	0	0	0	0	0	0	0	0	0	0	0	0	0	0	0	0	0	0	0	0	0	0	0	0	0
b25b301f78a82d1fa44fd6c6feec3741	0	0	0	0	0	0	277	0	0	0	0	0	0	0	0	0	0	0	0	0	0	0	0	0	0	0	0	0	0	0	0	0	0	0	0	0	8	0	0	0	0	0	0	0	0	0	0	0	0
8ee0db0615c5dc4b87462c9bbf4c1e86	0	0	0	0	0	0	0	0	0	0	0	0	0	0	0	0	0	0	0	0	0	0	0	0	0	0	0	0	0	0	0	0	0	0	0	0	0	0	233	0	0	0	0	0	0	0	0	0	0
adc78c0912d45e5afca5536624142b09	0	0	0	0	0	0	0	0	0	0	0	0	0	0	0	0	0	0	0	0	0	0	0	0	0	0	0	0	0	0	0	0	0	0	0	0	0	0	0	0	0	0	0	0	0	0	0	0	0
674a3e39a4bb7c010640e7197c9ccddc	0	0	0	0	0	0	175	0	0	0	0	0	0	0	0	0	0	0	0	0	0	0	0	0	0	0	0	0	0	0	0	0	0	0	0	0	0	0	0	0	0	0	0	0	0	0	0	0	0
c5fcc13a9a43af2c25f63283b4663f94	0	0	0	0	0	0	0	0	0	0	0	0	0	0	0	0	0	0	0	0	0	0	0	0	0	0	0	0	0	0	0	0	0	0	0	0	0	0	0	0	0	0	0	0	0	0	0	0	0
7c1c92d5181086b0bafdd4c6b0959739	0	0	0	0	0	0	0	0	0	0	0	0	0	0	0	0	0	0	0	0	0	0	0	0	0	0	0	0	4	0	0	0	0	0	0	0	0	0	0	0	0	0	0	0	0	0	0	0	0
0deeb3150ff3736bd57d159a341e6fa9	0	0	0	0	0	0	0	0	0	0	0	0	0	0	0	0	0	0	0	0	0	0	0	0	0	0	0	0	0	0	0	0	0	0	0	0	0	0	0	0	0	0	0	0	0	0	0	0	0
ad25ffa30e9a620fb2d967bbdf9c86d3	0	0	0	0	0	0	0	0	0	0	0	0	0	0	0	0	0	0	0	0	0	0	0	0	0	0	0	0	0	0	0	0	0	0	0	0	0	0	0	0	0	0	0	0	0	0	0	0	0
095d65beb7649bd2f1b69002c81ff82a	0	0	0	0	0	0	0	0	0	0	0	0	0	0	0	0	0	0	0	0	0	0	0	0	0	0	0	0	0	0	0	0	0	0	0	0	0	0	0	0	0	0	0	0	0	0	0	0	0
3e4b51021b0aa62a310cd56eec73b5f1	0	0	0	0	0	0	0	0	0	0	0	0	0	0	0	0	0	0	0	0	0	0	0	0	0	0	0	0	0	0	0	0	0	0	0	0	0	0	0	0	0	0	0	0	0	0	0	0	0
659f5e688e4fb30324ec421a0a59cc4a	0	0	0	0	0	0	0	0	0	0	0	0	0	0	0	0	0	0	0	0	0	0	0	0	0	0	0	0	0	0	0	0	0	0	0	0	0	0	0	0	0	0	0	0	0	0	0	0	0
f952368346ad5b8ada5561df48c0c160	0	0	0	0	0	0	0	0	0	0	0	0	0	0	0	0	0	0	0	0	0	0	0	0	0	0	0	0	0	0	0	0	0	0	0	0	0	0	0	0	0	0	0	0	0	0	0	0	0
77f7e064592934d355a0df612303d3a8	0	0	0	0	0	0	0	0	0	0	0	0	0	0	0	0	0	0	0	0	0	0	0	0	0	0	0	0	0	0	0	0	0	0	0	0	0	0	0	0	0	0	0	0	0	0	0	0	0
f0db4816f6a55982372a4d97032591f9	0	0	0	0	0	0	0	0	0	0	0	0	0	0	0	0	0	0	0	0	0	0	0	0	0	0	0	0	0	0	0	0	0	0	0	0	0	0	0	0	0	0	0	0	0	0	0	0	0
9863bd4e59ccbb22484a06feab3ccac5	0	0	0	0	0	0	0	0	0	0	0	0	0	0	0	0	0	0	0	0	0	0	0	0	0	0	0	0	0	0	0	0	0	0	0	0	0	0	0	0	0	0	0	0	0	0	0	0	0
5419e19b51e75d7f869d3f622e63e9e4	0	0	0	0	0	0	0	0	0	0	0	0	0	0	0	0	0	0	0	0	0	0	0	0	0	0	0	0	0	0	0	0	0	0	0	0	0	0	0	0	0	0	0	0	0	0	0	0	0
6a9b828b6f1dff0b49744edb5023f900	0	0	0	0	0	0	0	0	0	0	0	0	0	0	0	0	0	0	0	0	0	0	0	63	0	0	0	0	0	0	0	0	0	0	0	0	0	0	0	0	0	0	0	0	0	0	0	0	0
2445009312f79053721c00bb9f43bee5	0	0	0	0	0	0	0	0	0	0	0	0	0	0	0	0	0	0	0	0	0	0	0	0	0	0	0	0	0	0	0	0	0	0	0	0	0	0	0	0	0	0	0	0	0	0	0	0	0
f7ca1a4e3c1f6cd64a36808cf3a9cf41	0	0	0	0	0	0	0	0	0	0	0	0	0	0	0	0	0	0	0	0	0	0	0	0	0	0	0	0	0	0	0	0	0	0	0	0	0	0	0	0	0	0	0	0	0	0	0	0	0
c01c823ce320d93a6c8811e9404f2902	0	0	0	0	0	0	0	0	0	0	0	0	0	0	0	0	0	0	0	0	0	0	0	0	0	0	0	0	0	0	0	0	0	0	0	0	0	0	0	0	0	0	0	0	0	0	0	0	0
ca5579fcba21ae289ec54c48ad780428	0	0	0	0	0	0	0	0	0	0	0	0	0	0	0	0	0	0	0	0	0	0	0	0	0	0	0	0	0	0	0	0	0	0	0	0	0	0	0	0	0	0	0	0	0	0	0	0	0
00204db4e9a91ca95cfa4b495bd0a757	0	0	0	0	0	0	0	0	0	0	0	0	0	0	0	0	0	0	0	0	0	0	0	0	0	0	0	0	0	0	0	0	0	0	0	0	0	0	0	0	0	0	0	0	0	0	0	0	0
16518b39229571206327f15143e6db44	0	0	0	0	0	0	0	0	0	0	0	0	0	0	0	0	0	0	0	0	0	0	0	0	0	0	0	0	0	0	0	0	0	0	0	0	0	0	0	0	0	0	0	0	0	0	0	0	0
b589e2dabd1b52ae9d93283be4322fa7	0	0	0	0	0	0	0	0	0	0	0	0	0	0	0	0	0	0	0	0	0	0	0	0	0	0	0	0	0	0	0	0	0	0	0	0	0	0	0	0	0	0	0	0	0	0	0	0	0
179953e76cf8b29d37331f26e807f1cd	0	0	0	0	0	0	0	0	0	0	0	0	0	0	0	0	0	0	0	0	0	0	0	0	0	0	0	0	0	0	0	0	0	0	0	0	0	0	0	0	0	0	0	0	0	0	0	0	0
8cc72260865bbe6d36f18dab0d7ec2cd	0	0	0	0	0	0	0	0	0	0	0	0	0	0	0	0	0	0	0	0	0	0	0	0	0	0	0	0	0	0	3	0	0	0	6	0	0	0	0	0	0	0	0	0	0	0	0	0	0
0a3348c57e3941311d2eb10c523432b4	0	0	0	0	0	0	0	0	0	0	0	0	0	0	0	0	0	0	0	0	0	0	0	0	0	0	0	0	0	0	0	0	0	0	0	0	0	0	0	0	0	0	0	0	0	0	0	0	0
d481e3faff5f908a0a6099cf68fe9cad	0	0	0	0	0	0	0	0	0	0	0	0	0	0	0	0	0	0	0	0	0	0	0	0	0	0	0	0	0	0	0	0	0	0	0	0	0	0	0	0	0	0	0	0	0	0	0	0	0
593c2de84bf363d24aea240b042a783e	0	0	0	0	0	0	0	0	0	0	0	0	0	0	0	0	0	0	0	0	0	0	0	0	0	0	0	0	0	0	0	0	0	0	0	0	0	0	0	0	0	0	0	0	0	0	0	0	0
4d063a47edde23b327bb8a16d58939e6	0	0	0	0	0	0	0	0	7159	0	0	676	5	0	0	0	0	0	0	0	0	0	0	0	0	0	0	0	0	0	3	0	0	0	0	0	0	0	0	0	0	0	0	0	0	0	0	0	0
dae0f80ecfc0c0fbd4ff90167bb63fa2	0	0	0	0	0	0	0	0	0	0	0	0	0	0	0	0	0	0	0	0	0	0	0	0	0	0	0	0	0	0	0	0	0	0	0	0	0	0	0	0	0	0	0	0	0	0	0	0	0
67ae1bd6f33f3f779f8f20032e6418f2	0	0	0	0	0	0	0	0	0	0	0	0	0	0	0	0	0	0	0	0	0	0	0	0	0	0	0	0	0	0	0	0	0	0	14	0	0	0	0	0	0	0	0	0	0	0	0	0	0
5c44c5a65948063e3839de72652132cc	0	0	0	0	0	0	0	0	0	0	5	0	0	0	0	0	0	0	0	0	0	0	0	0	0	0	0	0	0	0	0	0	0	0	0	0	0	0	0	0	0	0	0	0	0	0	0	0	0
3e1696eddd11c34af5385d8a0a8566bc	0	0	0	0	0	0	0	0	0	0	0	0	0	0	0	0	0	0	0	0	0	0	0	0	0	0	0	0	0	0	0	0	0	0	0	0	0	0	0	0	0	0	0	0	0	0	0	0	0
99ba914b0847d5d294f77b30695d9ba2	0	0	0	0	0	0	0	0	0	0	0	0	0	0	0	0	0	0	0	0	0	0	0	0	0	0	0	0	0	0	0	0	0	0	0	0	0	0	0	0	0	0	0	0	0	0	0	0	0
d91ba09d87a1132c5e77fcc6e4f541ca	0	0	0	0	0	0	0	0	0	0	0	0	0	0	0	0	0	0	0	0	0	0	0	0	0	0	0	0	0	0	0	0	0	0	0	0	0	0	0	0	0	0	0	0	0	0	0	0	0
8868eee8074893184406282aa4e710ff	0	0	0	0	0	0	0	0	0	0	0	0	0	0	0	0	0	0	0	0	0	0	0	0	0	0	0	0	0	0	0	0	0	0	0	0	0	0	0	0	0	0	0	0	0	0	0	0	0
05df6d76aa1ba2bc2b792d62a8fe6814	0	0	0	0	0	0	0	0	0	0	0	0	0	0	0	0	0	0	0	0	0	0	0	0	0	0	0	0	0	0	0	0	0	0	0	0	0	0	0	0	0	0	0	0	0	0	0	0	0
e2b0e75dfbb8699b1616270c93e22726	0	0	0	0	0	0	0	0	0	0	0	0	0	0	0	0	0	0	0	0	0	0	0	0	0	0	0	0	0	0	0	0	0	0	0	0	0	0	0	0	0	0	0	0	0	0	0	0	0
7416a50a280e9aae66e06d34ae48707f	0	0	0	0	0	0	0	0	0	1328	0	0	0	0	0	0	0	2	0	0	0	0	0	0	0	0	0	0	0	0	0	0	0	0	0	0	0	0	0	0	0	0	0	0	0	0	0	0	0
1e0b262c70651ad78c4f153b86645dc1	0	0	0	0	0	0	0	0	0	0	0	0	0	0	0	0	0	0	0	0	0	0	0	0	0	0	0	0	0	0	0	0	0	0	0	0	0	0	0	0	0	0	0	0	0	0	0	0	0
a026a86414f175dde29600e6dd34e4e5	0	0	0	0	0	1188	15	0	0	0	0	0	0	0	0	0	0	0	0	0	0	0	0	0	0	0	0	0	0	0	0	0	0	0	0	0	0	0	0	0	0	0	0	0	0	0	0	0	0
6d4350d334bd799484dc2a58163e3109	0	0	0	0	0	0	0	0	0	0	0	0	0	0	0	0	0	0	0	0	0	0	0	0	0	0	0	0	0	0	0	0	0	0	0	0	0	0	0	0	0	0	0	0	0	0	0	0	0
43b57b3d6f36a9279d6b352f7f6f9edf	0	0	0	0	0	0	0	0	0	0	0	0	0	0	0	0	0	0	0	0	0	0	0	0	0	0	0	0	0	0	0	0	0	0	0	0	0	0	0	0	0	0	0	0	0	0	0	0	0
cfab0437d475b5ecea88bfc500e27389	0	0	0	0	0	0	0	0	0	0	0	0	0	0	0	0	0	0	0	0	0	0	0	0	0	0	0	0	0	0	0	0	0	0	0	0	0	0	0	0	0	0	0	0	0	0	0	0	0
696753536088b1437a006ca2ab66d905	0	0	0	0	0	0	0	0	0	0	0	0	0	0	0	0	0	0	0	0	0	0	0	0	0	0	0	0	0	0	0	0	0	0	0	0	0	0	0	0	0	0	0	0	0	0	0	0	0
264430de3e21a4b83a31d32aa21d1092	0	0	0	0	0	0	0	0	0	0	0	0	0	0	0	0	0	0	0	0	0	0	0	0	0	0	0	0	0	0	0	0	0	0	0	0	0	0	0	0	0	0	0	0	0	0	0	0	0
15c7bf7dee0ba45a0a20b7ab37623ca2	0	0	0	0	0	0	0	0	0	0	0	0	0	0	0	0	0	0	0	0	0	0	0	0	0	0	0	0	0	0	0	0	0	0	0	0	0	0	0	0	0	0	0	0	0	0	0	0	0
92ac5f5dee6a7063ed2ca0f86e96e323	0	0	0	0	0	0	0	0	0	0	0	0	0	0	0	0	0	0	0	0	0	0	0	0	0	0	0	0	0	0	0	0	0	40	0	0	0	0	0	0	0	0	427	0	0	0	0	0	0
024b192109b60403fe0059e831119a6f	0	0	0	0	0	0	0	0	0	0	0	0	0	0	0	0	0	0	0	0	0	0	0	0	0	0	0	0	0	0	0	0	0	0	0	0	0	0	0	0	0	0	0	0	0	0	0	0	0
c99b81bf073ddb502b162d76367c95c7	0	0	0	0	0	0	0	0	0	0	0	0	0	0	0	0	0	0	0	0	0	0	0	730	0	0	0	0	0	0	0	0	0	0	0	0	0	0	0	0	0	15	0	0	0	0	0	0	0
835b7c071aa9542937ada42c8ad08c3f	0	0	0	0	0	0	0	0	0	0	0	0	0	0	0	0	0	0	0	0	0	0	0	0	0	0	0	0	0	0	0	0	0	0	0	0	0	0	0	0	0	0	739	3	0	0	0	0	0
a15561647dcee9006bc1cec1fbd741af	0	0	0	0	0	0	0	0	0	0	0	0	0	0	0	0	0	0	0	0	0	0	0	0	0	0	0	0	0	0	0	0	0	0	0	0	0	0	0	0	0	0	0	0	0	0	0	0	0
5b642012a0858b31bcf002b73d242803	0	0	0	0	0	0	0	0	0	0	0	0	0	0	0	0	0	0	0	0	0	0	0	0	0	0	0	0	0	0	0	0	0	0	0	0	0	0	0	0	0	0	0	0	0	0	0	0	0
7fa28a534be84931ce2b1af6c443faa3	0	0	0	0	0	0	0	0	0	0	0	0	0	0	0	0	0	0	0	0	0	0	0	0	0	0	0	0	0	0	0	0	0	0	0	0	0	0	0	0	0	0	0	0	0	0	0	0	0
fa9a4b336f7fc8719e5ddd0f04ba64c0	0	0	0	0	0	0	0	0	0	0	0	0	0	0	0	0	0	0	0	0	0	0	0	0	0	0	0	0	0	0	0	0	0	0	0	0	0	0	0	0	0	0	0	0	0	0	0	0	0
7b4abc431b059e6fd9ad0c5449756368	0	0	0	0	0	0	0	0	0	0	0	0	0	0	0	0	0	0	0	0	0	0	0	0	463	0	0	0	0	0	0	0	0	0	0	0	0	0	0	0	19	0	4	0	0	0	0	0	0
f48bec714bc2811d3a1b241cdb1a4200	0	0	0	0	0	0	0	0	0	0	0	0	0	0	0	0	0	0	0	0	0	417	8	0	0	0	0	0	0	0	0	0	0	0	0	0	0	139	0	0	0	0	0	0	0	0	0	0	0
9c75d6de538f2487918096626610749d	0	0	0	0	0	0	0	0	0	0	0	0	0	0	0	0	0	0	0	0	0	0	34	0	0	0	0	0	0	0	0	0	0	0	0	0	0	0	0	0	0	0	0	0	0	0	0	0	0
94c51db8bda49fd8cf12c1197cca821c	0	0	0	0	0	0	0	0	0	0	0	0	0	0	0	0	0	0	0	0	0	0	0	0	0	0	0	0	0	0	0	0	5	0	0	0	0	0	0	0	0	0	0	0	0	0	0	0	0
a07c8c36cc642dbf8e76b0c40fbae55f	0	0	0	0	0	0	0	0	0	434	0	0	0	0	0	0	0	0	0	0	0	0	0	0	0	0	0	0	0	0	0	0	0	0	0	0	0	0	0	0	22	0	54	0	0	0	0	0	0
9147b6926fc73cec705d623e26a1d7ff	0	0	0	0	0	0	0	0	0	0	0	0	0	0	0	0	0	0	0	0	0	0	0	0	0	0	0	0	0	0	0	0	0	0	0	0	0	0	0	0	0	0	0	0	0	0	0	0	0
20b35542970905cc3459a66ebc5dc96f	0	0	0	0	0	0	0	0	0	0	0	0	0	0	0	0	0	0	0	0	0	0	0	0	48	0	0	0	0	0	0	0	0	0	0	0	0	0	0	0	0	0	0	0	0	0	0	0	0
5f7416d777593990aa2c5dfcb761669d	0	0	0	0	0	0	0	0	0	0	0	0	0	0	0	0	0	0	0	0	0	0	0	0	0	0	0	0	0	0	0	0	0	0	0	0	0	0	0	0	0	0	0	0	0	0	0	0	0
90de8447fbf6062e26938edb806276b2	0	0	0	0	0	0	0	0	0	0	0	0	0	0	0	0	0	0	0	0	0	0	0	0	0	0	0	0	0	0	0	0	0	0	0	0	0	0	0	0	0	0	0	0	0	0	0	0	0
4c894155cbfc0a390c8eaa15f68ea84a	0	0	0	0	0	0	0	0	0	0	0	0	0	0	0	0	0	0	0	0	61	139	0	211	53	0	0	0	0	0	0	0	0	0	0	0	0	0	0	0	0	0	0	0	0	0	0	0	0
c882768ffacf4b033d1f13a75962922b	0	0	0	0	0	0	0	0	0	0	0	0	0	0	0	0	0	0	0	0	0	0	0	0	0	0	0	0	0	0	0	0	0	0	0	0	0	0	0	0	0	0	0	0	0	0	0	0	0
0bac53fb0a013eb7c1fe03130ef31032	0	0	0	0	0	0	0	0	0	0	0	0	0	0	0	0	0	0	0	0	0	0	0	0	0	0	0	0	0	0	0	0	0	0	0	0	0	0	0	0	0	0	0	0	0	0	0	0	0
31c173bb98a6f61e869d2cafa8f2863d	0	0	0	0	0	0	0	0	0	0	0	0	0	0	0	0	0	0	0	0	0	0	0	0	0	0	0	0	0	0	0	0	0	0	0	0	0	0	0	0	0	0	0	0	0	0	0	0	0
48596047b9d3608dabc6a9f6f8eea020	0	177	0	0	0	0	0	0	0	0	50	0	0	0	0	0	0	0	0	0	0	0	13	122	0	0	0	0	0	0	0	0	0	0	0	0	0	0	0	0	0	3	0	0	0	0	0	0	0
13e81139f2759d0371e4431dd8a3c0af	0	0	0	0	0	0	0	0	0	0	0	0	0	0	0	0	0	0	0	0	0	0	0	0	0	0	0	0	0	0	0	0	0	0	0	0	0	0	0	0	0	0	0	0	0	0	0	0	0
e25a4d717deaf1d663b2253c6d5ab5aa	0	0	0	0	279	0	0	0	0	0	0	0	0	0	0	0	0	0	0	0	0	0	0	0	0	0	0	0	0	0	0	0	0	0	0	0	0	0	0	0	0	0	0	0	0	0	0	0	0
31ae6208b1e5d17f7d8210ae4b0f8328	0	0	0	0	0	0	0	0	0	0	0	0	0	0	0	0	0	0	0	0	0	0	0	0	0	0	0	0	0	0	0	0	0	0	0	0	0	0	0	0	0	0	0	0	0	0	0	0	0
bc3bc59c11b8efd95f71527d13a0fbab	0	0	0	0	0	0	0	0	0	0	0	0	0	0	0	0	0	0	0	0	0	0	0	0	0	0	0	0	0	0	0	0	0	0	0	0	0	0	0	0	0	0	0	0	0	0	0	0	0
57d80d7b31c7d53e40b3211f58afd1fe	267	0	0	0	0	0	0	0	0	0	0	0	0	0	0	0	0	0	0	0	0	0	0	0	0	0	0	0	0	0	0	0	0	0	0	0	7	0	0	0	0	0	0	0	0	0	0	0	31
d3cdb3d87059987eebdd7171476744a7	0	0	0	0	0	0	0	0	0	0	0	0	0	0	0	0	0	0	0	0	0	0	0	0	96	0	0	0	0	0	0	0	0	0	0	0	0	0	0	0	0	0	0	182	0	0	0	0	0
b15302984b26d42090d3fc829466e581	0	0	0	0	0	0	0	0	0	0	0	0	0	0	0	0	0	0	0	0	0	0	0	0	0	0	0	0	0	0	0	0	0	0	0	0	0	0	0	0	0	0	0	0	0	0	0	0	0
d383064f7def8333ee24361170c23ff4	194	0	0	48	0	0	0	0	0	0	0	0	0	0	0	0	0	0	0	0	0	0	0	0	0	0	0	0	0	0	0	0	0	0	0	0	0	0	0	0	0	0	0	0	0	0	0	0	13
5bb0fdab1d8bde8c692cebceb7c94751	0	0	0	0	0	0	0	0	0	0	0	0	0	0	0	0	0	0	0	0	0	0	0	0	0	0	0	0	0	0	0	0	0	0	0	0	0	0	0	0	0	0	0	0	0	0	0	0	0
5e80a00be165db777bb4db8de01027fa	0	0	0	0	0	0	0	0	0	0	0	0	0	0	0	0	0	0	0	0	0	0	0	0	0	0	0	0	0	0	0	0	0	0	0	0	0	0	0	0	0	0	0	0	0	0	0	0	0
d21ecedde692522cae34e1252e2c02b3	0	0	0	0	0	0	0	0	0	0	0	0	0	0	0	0	0	0	0	0	0	0	0	0	0	0	0	0	0	0	0	0	0	0	0	0	90	0	0	0	0	0	0	0	0	199	0	0	0
c2336e167cad69485b040e5d18f4c877	0	0	0	0	0	222	0	0	0	0	0	0	0	0	0	45	0	0	0	0	0	0	0	0	0	0	0	0	0	0	0	0	0	0	0	0	0	0	0	0	0	0	0	0	0	0	0	0	0
177a9e60bdeded51e63ff49673f0c54e	0	0	0	0	0	0	0	0	0	0	0	0	0	0	0	0	0	0	0	0	0	0	0	0	0	0	72	0	9	19	0	0	0	0	0	0	0	0	0	0	0	0	0	0	0	155	0	0	0
f9d87aaf599180f0a3b5d81972c0da5c	0	29	0	0	182	0	0	0	0	0	0	0	0	0	12	0	0	0	0	0	0	0	0	0	0	0	0	8	0	8	0	0	0	0	0	0	0	0	0	0	0	0	0	0	0	0	0	0	0
b82b6623fcae2063fbc3b72ef01949bd	0	0	0	87	4	0	0	0	0	0	0	0	0	0	0	0	0	0	0	0	56	0	0	0	0	0	0	0	0	0	0	0	0	0	0	0	0	0	0	0	0	0	0	0	0	0	0	0	0
0a80f52195e6877be133e953470cabc1	0	0	0	0	0	0	0	0	0	0	0	0	0	0	0	0	0	0	0	0	0	0	0	0	0	0	0	0	0	0	0	0	0	0	0	0	0	0	0	0	0	0	0	0	0	0	0	0	0
d65eda31bc3a92d28c3f032a4a33bf9c	0	0	0	0	0	0	0	0	0	0	0	0	0	0	0	0	0	0	0	0	0	0	0	0	0	0	0	0	0	0	0	0	0	0	0	0	0	0	0	0	0	0	0	0	0	0	0	0	0
54282750a88a3ad002a5e5f35bae9768	0	0	0	0	0	0	0	0	0	0	0	0	0	0	0	0	0	0	0	0	0	0	0	0	0	0	0	0	0	0	0	0	0	0	0	0	0	0	0	0	0	0	0	0	0	0	0	0	0
faa94af7fd09b3eb0c2ddf1e67e0ffb9	0	11	0	0	0	0	0	0	0	0	0	0	0	0	0	0	0	0	0	0	89	0	0	0	0	0	0	0	0	0	0	0	0	0	0	0	0	0	0	0	0	0	0	0	0	0	0	0	0
a0472d21adda921576b088d8e034229c	0	0	0	0	0	0	0	0	0	0	0	0	0	0	0	0	0	0	0	0	0	0	0	0	0	0	0	0	0	0	0	0	0	0	0	0	0	0	0	0	0	0	0	0	0	0	0	0	0
00a4a1e3635ae6afaeb08b822556e797	0	0	0	0	0	0	0	0	0	0	0	0	0	0	0	0	0	0	0	0	0	0	0	0	0	0	0	0	0	0	0	0	0	0	0	0	0	0	0	0	0	0	0	0	0	0	0	0	0
e5a5d228fb0ef2b87fcc2ee25e32efe3	0	0	0	0	0	0	0	0	0	0	0	0	0	0	0	0	0	0	0	0	0	0	0	0	0	0	0	0	0	0	0	48	0	0	0	0	0	0	0	0	0	0	0	0	0	0	0	0	0
cb739c38d2fd0d4212c1f1b16f055686	0	0	0	0	0	0	0	0	0	0	0	0	0	0	0	0	0	0	0	0	0	0	0	0	0	0	0	0	0	0	0	0	0	0	0	0	0	0	0	0	0	0	0	0	0	0	0	0	0
e31965695f3488a754fe638eb986dc0a	0	0	0	0	0	0	0	0	0	0	0	0	0	0	0	0	0	0	0	0	0	136	0	0	0	0	0	0	51	0	0	0	0	0	0	0	0	5	0	0	41	0	0	0	0	0	0	0	0
b49fe68211ce30b392f2e4ceda051f31	0	0	0	0	0	0	0	0	0	0	0	0	0	0	0	0	0	0	0	0	0	0	0	0	0	0	0	0	0	0	0	0	0	0	0	0	0	0	0	0	0	0	0	0	0	0	0	0	0
952e089116e8e8516e1e33913f2b9195	0	0	0	0	0	0	0	0	0	0	0	0	0	0	0	0	0	0	0	0	0	0	0	0	0	0	0	0	0	0	0	0	0	0	0	0	0	0	0	0	0	0	0	0	0	0	0	0	0
12c4216f99ead3e31700cb77d404b736	0	0	0	0	0	0	0	0	0	0	0	0	0	0	0	0	0	0	0	0	0	0	0	0	117	0	0	0	0	0	0	0	0	0	0	0	0	0	0	0	0	0	0	0	0	0	0	0	0
afe51690a9ff87691715038e17ccb26c	0	0	0	0	0	0	0	0	0	0	0	0	0	0	0	0	0	0	0	0	0	0	0	0	0	0	0	0	0	0	0	0	0	0	0	0	0	0	0	0	0	0	0	0	0	0	0	0	0
e7241393150cd666cf68e5434896160f	0	0	0	0	0	0	0	0	0	0	0	0	0	0	0	0	0	0	0	0	0	0	0	0	0	0	0	0	0	0	0	0	0	0	0	0	0	0	0	0	0	0	0	0	0	0	0	0	0
b612eb448520cb5a3cadbf731038d6c4	0	0	0	0	0	0	0	0	0	0	0	0	0	0	0	0	0	0	0	0	0	0	0	0	0	0	0	0	0	0	0	0	0	0	0	0	0	0	0	0	0	0	0	0	0	0	0	0	0
7dfe849403cea601f7a3196d299253be	39	0	0	0	0	0	0	0	0	0	0	0	0	0	0	0	0	0	0	0	0	0	0	0	0	0	0	0	0	0	0	0	0	0	0	0	0	0	0	0	0	0	0	0	0	0	0	0	57
dcb92aa7c20649302dfa5ae30a43843b	0	0	0	0	0	0	0	0	0	0	0	0	0	0	0	0	0	0	0	0	0	0	0	0	0	0	0	0	0	0	0	0	0	0	0	0	0	0	0	0	0	0	0	0	0	0	0	0	0
5b06bc947771cb6a14577127c3de5e16	0	0	0	0	81	0	0	0	0	0	0	0	0	0	0	0	0	0	0	0	0	0	0	0	0	0	0	0	0	0	0	0	0	0	0	0	0	0	0	0	0	0	0	0	0	0	0	0	0
7e145c14472898bdc7390e5ca79d49ac	0	0	0	0	0	0	0	0	0	0	0	0	0	0	0	0	0	0	0	0	0	0	0	0	0	0	0	0	0	0	0	0	0	0	0	0	0	0	0	0	0	0	0	0	0	0	0	0	0
6f7aaec8e6e699542cfb06620ef9d9a8	0	0	0	0	0	0	0	0	0	0	0	0	0	0	0	0	0	0	0	0	0	0	0	0	0	0	0	0	0	0	0	0	0	0	0	0	0	0	0	0	0	0	0	0	0	0	0	0	0
3d1508769f987cb5ca30e2ffeb88d7de	0	0	0	0	0	0	0	0	0	0	0	0	0	0	0	0	0	0	0	0	0	0	0	0	0	0	0	0	0	0	0	0	0	79	0	0	0	0	0	0	0	0	0	0	0	0	0	0	0
87573ae5d254b5e9420212f94ddebc9a	0	0	0	0	0	0	0	0	0	0	0	0	0	0	0	0	0	0	0	0	0	0	0	0	0	0	0	0	0	0	0	0	0	0	0	0	0	0	0	0	0	0	0	0	0	0	0	0	0
bda1ba1a84140e778dce7292f206a160	0	0	0	0	0	0	0	0	0	0	0	0	0	0	0	0	0	0	0	0	0	0	0	0	0	0	0	0	0	0	0	0	0	0	0	0	0	0	0	0	0	0	0	0	0	0	0	0	0
a6f32ad883af80b0848a55d322569287	53	0	0	0	0	0	0	0	0	0	0	0	0	0	0	0	0	0	0	0	0	0	0	0	0	0	0	0	0	0	0	0	0	0	0	0	0	0	0	0	0	0	0	0	0	0	0	0	92
e9e375d49a107f8a5e95ccf9de2a3659	0	0	0	0	0	0	0	0	0	0	0	0	0	0	0	0	0	0	0	0	0	0	0	0	0	0	0	0	0	0	0	0	0	0	0	0	0	0	0	0	0	0	0	0	0	0	0	0	0
395d8f63cde678656b1b52064e25760c	0	0	0	0	0	0	0	0	0	0	0	0	0	0	12	0	0	0	0	0	0	0	0	0	0	0	0	0	0	0	0	0	0	0	0	0	0	0	19	0	0	0	0	0	0	0	0	0	0
cd4b6cdb6d8ddb22f180d05cb6b01f6d	0	0	0	0	0	0	0	0	0	0	0	0	0	0	0	0	0	0	0	0	0	0	0	0	0	0	0	0	0	0	0	0	0	0	0	0	0	0	0	0	0	0	0	0	0	0	0	0	0
29d1c71d54ec68b4ce7d54cb222a79dd	0	0	0	0	0	0	0	0	0	0	0	0	0	0	0	0	0	0	0	0	0	0	0	0	0	0	0	0	0	0	0	0	0	0	0	0	0	0	0	0	0	0	0	0	0	0	0	0	0
f5587fcd8eadae223c400b2a58dee046	0	0	0	0	0	0	0	0	0	0	0	0	0	0	0	0	0	0	0	0	0	0	0	0	0	0	0	0	0	0	0	0	0	0	0	0	0	0	0	0	0	0	0	0	0	0	0	0	0
82dc544113ce9b8ea1f7f1413f87f86e	0	0	0	0	0	0	0	0	0	0	0	0	0	0	0	0	0	0	0	0	0	0	0	0	0	0	0	0	0	0	0	0	0	0	0	0	0	0	0	0	0	0	0	0	0	0	0	0	0
b5f8d8e34a3d3d3c1cc3c21e045ebb49	0	0	0	0	0	0	0	0	0	0	0	0	0	0	0	0	0	0	0	0	0	0	0	0	0	0	0	0	0	0	0	0	0	0	0	0	0	0	0	0	0	0	0	0	0	0	0	0	0
b409668363c70ed0e891a98aeae785a5	0	0	0	0	0	0	0	0	0	0	0	0	0	0	0	0	0	0	0	0	0	0	0	0	0	0	0	0	0	0	0	0	0	0	0	0	0	0	0	0	0	0	0	0	0	0	0	0	0
bdc8b2b8a76311be5eb78028819217b8	0	0	0	0	0	0	0	0	0	0	0	0	0	0	0	17	0	0	0	0	0	0	0	0	0	0	0	0	0	0	0	0	0	0	0	0	0	0	0	0	0	0	4	0	0	10	0	0	0
b30c5e73342abb8cae295602350d580e	0	0	0	0	0	0	0	0	0	0	0	0	0	0	0	0	0	0	0	0	0	0	0	0	0	0	0	0	0	0	0	0	0	0	0	0	0	0	0	0	0	0	0	0	0	0	0	0	0
fb1df404ec6b26df554053fac4a85674	0	0	0	0	0	0	0	0	0	0	0	0	0	0	0	0	0	0	0	0	0	0	0	0	0	0	0	0	0	0	0	0	0	0	0	0	0	0	0	0	0	0	0	0	0	0	0	0	0
cb3afde3d1219bac05fd6580e311fbd4	0	0	0	0	0	0	0	0	0	0	0	0	0	0	0	14	0	0	0	0	8	0	3	0	4	0	0	0	0	0	0	0	0	0	0	0	0	0	0	0	0	0	0	0	0	0	0	0	0
2bc1affd0cc8e8b907ddb2d3c80457e5	0	0	0	0	0	0	0	0	0	0	0	0	0	0	0	0	0	0	0	0	0	0	0	0	0	0	0	0	0	0	0	0	0	0	0	0	0	0	0	0	0	0	0	0	0	0	0	0	0
6c19cda17c914000e2938e31f939828d	0	0	0	0	0	0	0	0	0	0	0	0	0	0	0	0	0	0	0	0	0	0	0	0	0	0	0	0	0	0	0	0	0	0	13	0	0	0	0	0	0	0	0	0	0	0	0	0	0
71db85840d4755f724e66121c841b146	0	0	0	0	0	0	0	0	0	0	0	0	0	0	0	0	0	0	0	0	0	0	0	0	0	0	0	0	0	0	0	0	0	0	0	0	0	0	0	0	0	0	0	0	0	0	0	0	0
6b1b2e3a8063311db52472072b3bc59c	0	0	0	0	0	0	0	0	0	0	0	0	0	0	0	0	0	0	0	0	0	0	0	0	0	0	0	0	0	0	0	0	0	0	0	0	0	0	0	0	0	0	0	0	0	0	0	0	0
44080cd3ea8e0d0bd1bd6387af8e6bdc	0	0	0	0	0	0	0	0	0	0	0	0	0	0	0	0	0	0	0	0	0	0	0	0	0	0	0	0	0	0	0	0	0	0	0	0	0	0	0	0	0	0	0	0	0	0	0	0	0
8a75b82dc03c8d778ce78ff8b5c641eb	0	0	0	0	0	0	0	0	0	0	0	0	0	0	0	0	0	0	0	0	0	0	0	0	0	0	0	0	0	0	0	0	0	0	0	0	0	0	0	0	0	0	0	0	0	0	0	0	0
cd64b481057990cfbad26b37ec720887	0	0	0	0	0	0	0	0	0	0	0	0	0	0	0	0	0	0	0	0	0	0	0	0	0	0	0	0	0	0	0	0	0	0	0	0	0	0	0	0	0	0	0	0	0	0	0	0	0
9ee52769109d256b79fcfb5c4960119a	0	0	0	0	0	0	0	0	0	0	0	0	0	0	0	0	0	0	0	0	0	0	0	0	0	0	0	0	0	0	0	0	0	0	0	0	0	0	0	0	0	0	0	0	0	0	0	0	0
5aa3d5c1f46ab74b1f389e4f8d914a36	0	0	0	0	0	0	0	0	0	0	0	0	0	0	0	0	0	0	0	0	0	0	0	0	0	0	0	0	0	0	0	0	0	0	0	0	0	0	0	0	0	0	0	0	0	0	0	0	0
33d255c749f081beec2a40badc4cfbaf	0	0	0	0	0	0	0	0	0	0	0	0	0	0	0	43	0	0	0	0	0	0	0	0	0	0	0	0	0	0	0	0	0	0	0	0	0	0	0	0	0	0	51	0	0	0	0	0	0
39b7f778f6d045700d2bd2b077fdf1a3	0	0	0	0	0	0	0	0	0	0	0	0	0	0	0	0	0	0	0	0	0	0	0	0	0	0	0	0	0	0	0	0	0	0	0	0	0	0	0	0	0	0	0	0	0	0	0	0	0
ff906f6d284edd1273db27cae8aeb624	0	0	0	0	0	0	0	0	0	0	0	0	0	0	0	0	0	0	0	0	0	0	0	0	0	0	0	0	0	0	0	0	0	0	0	0	0	0	0	0	0	0	0	0	0	0	0	0	0
195e9317010361a7f908e5fdc4922cba	0	0	0	0	0	0	0	0	0	0	0	0	0	0	0	0	0	0	0	0	0	0	0	0	0	0	0	0	0	0	0	0	0	0	0	0	81	0	0	0	0	0	0	0	0	0	0	0	0
c00aad912ac1db55c9b99375ae7ad5dc	0	0	0	0	0	0	0	0	0	0	34	0	0	0	55	0	0	0	0	0	0	0	0	0	0	0	0	0	0	0	0	0	0	0	0	0	0	0	0	0	0	0	0	0	0	0	0	0	0
f539b9fa01e86d2ca787b42ed4a9fe3b	0	0	0	0	0	0	0	0	0	0	0	0	0	0	23	0	0	0	0	0	0	0	0	0	0	0	0	0	0	0	0	0	0	0	0	0	0	0	0	0	0	0	0	0	0	0	0	0	0
f7c328462be6b75879829ffdc4d12dd1	0	0	0	0	0	0	0	0	0	0	0	0	0	0	0	0	0	0	0	0	0	0	0	0	0	0	0	0	0	0	0	0	0	0	0	0	0	0	0	0	0	0	0	0	0	0	0	0	0
26c3621d2aa32b20e494f863e4113e99	0	0	0	0	0	0	0	0	70	0	0	0	0	0	13	0	0	0	0	0	0	0	0	0	0	0	5	0	0	0	0	0	0	0	0	0	0	0	0	0	0	0	0	0	0	0	0	0	0
76862ce636bb11a9d2b4ba9ed1119fe8	0	0	0	0	0	0	0	0	0	0	0	0	0	0	0	0	0	0	0	0	0	0	0	0	0	0	0	0	0	0	0	0	0	52	0	0	0	0	0	0	0	0	0	0	0	0	0	0	0
d19e6e33f98b387569fd97b6d583e0f3	0	0	0	0	0	0	0	0	0	0	0	0	0	0	0	0	0	0	0	0	0	0	0	0	0	0	0	0	0	0	0	0	0	0	0	0	0	0	0	0	0	0	0	0	0	0	0	0	0
91ef394ab8d2b3f4972b2f361b772cfe	0	0	0	0	0	0	0	0	0	0	0	0	0	0	0	0	0	0	0	0	0	0	0	0	0	0	8	0	0	3	0	0	0	0	0	0	0	0	0	0	0	0	0	0	0	0	0	0	0
506cdf2866d4d8e28ae0c6a4f3af58cb	0	0	0	0	0	0	0	0	0	0	0	0	0	0	0	0	0	5	58	0	0	6	0	0	0	0	0	0	0	0	0	0	0	0	0	0	0	0	0	0	0	0	0	0	0	0	0	0	0
eba3ae7a5ea3e1f75684ab483ebf436f	0	0	0	0	0	0	0	0	0	0	0	0	0	0	0	0	0	0	0	0	0	0	13	0	0	0	0	0	0	0	0	0	0	0	0	0	0	0	0	0	0	0	0	0	0	0	0	0	0
561f2d4bae35485ab5f8cd29d0a60cb0	0	0	0	0	0	0	0	0	0	0	0	0	0	0	0	0	0	0	0	0	0	0	0	0	0	0	0	0	0	0	0	0	0	0	0	0	0	0	0	0	0	0	0	0	0	0	0	0	0
21a5fd296700612f562b306fe26cf55f	0	0	0	0	0	0	0	0	0	0	0	0	0	0	0	0	0	0	0	0	0	0	11	0	0	0	0	0	0	0	0	0	0	0	0	0	31	0	0	0	0	0	0	0	0	0	0	0	0
52b2660e16180c2c45c955ad32ef70d3	0	0	0	0	0	0	0	0	0	0	0	0	0	0	0	20	0	0	0	0	0	0	0	0	0	0	0	0	0	0	0	0	0	0	0	0	0	0	0	0	0	0	0	0	0	0	0	0	0
50d7990bbbd6bac187d1ca87a8756dd5	0	0	0	0	0	0	0	0	0	0	0	0	0	0	0	0	0	0	0	0	0	0	0	0	0	0	0	0	0	0	0	0	0	0	0	0	0	0	0	0	0	0	0	0	0	0	0	0	0
6322ce860dd6d67bed35023250e3f423	0	0	0	0	0	0	0	0	0	0	0	0	0	0	0	0	0	0	0	0	0	0	0	0	0	0	0	0	0	0	0	0	0	0	0	0	0	0	0	0	0	0	0	0	0	0	0	0	0
3726a045a96200ed6973f77abc3a4093	0	0	0	0	0	0	0	0	0	0	0	0	0	0	0	0	0	0	0	0	0	0	0	0	0	0	0	0	0	0	0	0	0	0	0	0	0	0	0	0	0	0	0	0	0	0	0	0	0
be6e83141f4f5fcb8c49cf6e3fc4b0b5	0	0	0	0	0	0	0	0	0	0	0	0	0	0	0	0	0	0	0	0	0	0	0	0	0	0	0	0	0	0	0	0	0	0	0	0	0	0	0	15	0	0	0	0	0	0	0	0	0
9e122b9af60c239aec9fc0b757cf585c	0	0	0	0	0	0	0	0	0	0	0	0	0	0	0	0	0	0	0	0	0	0	0	0	0	0	0	0	0	0	0	0	0	0	0	0	0	0	0	0	0	0	0	0	0	0	0	0	0
ba57bbcb48e0bd4b0f9209b7db4f2c91	0	0	0	0	0	0	0	0	0	0	0	0	0	0	0	0	0	0	0	0	0	0	0	0	0	0	0	0	0	0	0	0	0	0	0	0	0	0	0	0	0	0	0	0	0	0	0	0	0
1f115f1ba17d9e4639c306dcb34f9aec	0	0	0	0	0	0	0	0	0	0	0	0	0	0	0	0	0	0	0	0	0	0	0	0	0	0	0	0	0	0	0	0	0	0	0	0	0	0	0	0	0	0	0	0	0	0	0	0	0
7e7038ecaa75db0a4901b7bfe128c5f9	0	0	0	0	0	0	0	0	0	0	0	0	0	0	0	0	0	0	0	0	0	0	0	0	0	0	0	0	0	0	0	0	0	0	0	0	0	0	0	0	0	0	0	0	0	0	0	0	0
bfe2df79a1dfe3c870abece07ec51244	0	0	5	0	0	0	0	0	0	0	0	0	0	0	0	0	0	0	0	0	0	0	0	0	0	0	0	0	0	0	0	0	0	0	0	0	0	0	0	0	0	0	0	0	0	0	0	0	0
24a983dece9e4f3f6a5f7e111c9bf957	0	0	0	0	0	0	0	0	0	0	0	0	0	0	0	0	0	0	0	0	0	0	0	0	0	0	0	0	0	0	0	0	0	0	0	0	0	0	0	0	0	0	0	0	0	0	0	0	0
d2df799ea296e8a13bdc75ae51875f50	0	0	0	0	0	0	0	0	0	0	0	0	0	0	0	0	0	0	0	0	0	0	0	0	0	0	0	0	0	0	0	0	0	0	0	0	0	0	0	0	0	0	0	0	0	0	0	0	0
22b509b157169de55eacd9eb27309d02	0	0	0	0	0	0	0	0	0	0	0	0	0	0	0	0	0	0	0	0	0	0	0	0	0	0	0	0	0	0	0	0	0	0	0	0	0	0	0	0	0	0	0	0	0	0	0	0	0
6cefd13c5bb896a063a517f1e8ec9504	0	0	0	0	0	0	0	0	0	0	0	0	0	0	0	0	0	0	0	0	0	0	0	0	0	0	0	0	0	0	0	0	0	0	0	0	0	0	0	0	0	0	0	0	0	0	0	0	0
a44416d2455d280732bc1b7ade936ab8	0	0	0	0	0	0	0	0	0	0	0	0	0	0	0	0	0	0	0	0	0	0	0	0	0	0	0	0	0	0	0	0	0	0	0	0	0	0	0	0	0	0	0	0	0	0	0	0	0
daa0bcb452965208a303b146d4b98d70	0	0	0	0	0	0	0	0	0	0	0	0	0	0	0	0	0	0	0	0	0	0	0	0	0	0	0	0	0	0	0	0	0	0	0	0	0	0	0	0	0	0	0	0	0	0	0	0	0
8ca3aa6c0d9b826333f772400d9ea646	0	0	0	0	0	0	0	0	0	0	0	0	0	0	0	0	0	0	0	0	0	0	0	0	0	0	0	0	0	0	0	0	0	0	0	0	0	0	0	0	0	0	0	0	0	0	0	0	0
8bbfec9f4982623346286b1c5af2de97	0	0	0	0	0	0	0	0	0	0	0	0	0	0	0	0	0	0	0	0	0	0	0	0	0	0	0	0	0	0	0	0	0	0	0	0	0	0	0	0	0	0	0	0	0	0	0	0	0
f6a5a2f4b853e73b2e1b38223f7d1c28	0	0	0	0	0	0	0	0	0	0	0	0	0	0	0	0	0	0	0	0	0	0	0	0	0	0	0	0	0	0	0	0	0	0	0	0	0	0	0	0	0	0	0	0	0	0	0	0	0
a7ee36d86c7ada5b380eabadc3d9ad3e	0	0	0	0	0	0	0	0	0	0	0	0	0	0	0	0	0	0	0	0	0	0	0	0	0	0	0	0	0	0	0	0	0	0	0	0	0	0	0	0	0	0	0	0	0	0	0	0	0
b304b9f49cfaacfec9f92669d4809f50	0	0	0	0	0	0	0	0	0	0	0	0	0	0	0	0	0	0	0	0	0	0	0	0	0	0	0	0	0	0	0	0	0	0	0	0	0	0	0	0	0	0	0	0	0	0	0	0	0
cf4d6da8c673e8d42b9cdc2d94313a7e	0	0	0	0	0	0	0	0	0	0	0	0	0	0	0	0	0	0	0	0	0	0	0	0	0	0	0	0	0	0	0	0	0	0	0	0	0	0	0	0	0	0	0	0	0	0	0	0	0
eaa8c5e3c3bfff455e4b233a360d33b7	0	0	0	0	0	0	0	0	0	0	0	0	0	0	0	0	0	0	0	0	0	0	32	0	0	0	0	0	0	0	0	0	0	0	0	0	0	0	0	0	0	0	0	0	0	0	0	0	0
1c3ed39a4f95a3e995a90d1531a53f26	0	0	0	0	0	0	0	0	0	0	0	0	0	0	0	0	0	0	0	0	0	0	0	0	0	0	0	0	0	0	0	0	0	0	0	0	0	0	0	0	0	0	0	0	0	0	0	0	0
52d2ca76951ccc84bd5e40f59988f4fe	0	0	0	0	0	0	0	0	0	0	0	0	0	0	0	0	0	0	0	0	0	0	0	0	0	0	0	0	0	0	0	0	0	0	0	0	0	0	0	0	0	0	0	0	0	0	0	0	0
8297ae5daafdd66b93b99ab64de33176	0	0	0	0	0	0	0	0	0	0	0	0	0	0	0	0	0	0	0	0	0	0	0	0	0	0	0	0	0	0	0	0	0	0	0	0	0	0	0	0	0	0	0	0	0	0	0	0	0
ad3af3c22fd0981814e32030ae9d25e5	0	0	0	0	0	0	0	0	0	0	0	0	0	0	0	0	0	0	0	0	0	0	0	0	0	0	0	0	0	0	0	0	0	0	0	0	0	0	0	0	0	0	0	0	0	0	0	0	0
ccf112ac2a7f86fd487a29d86cd11caa	0	0	0	0	0	0	0	0	0	0	0	0	0	0	0	0	0	0	0	0	0	0	0	0	0	0	0	0	0	0	0	0	0	0	0	0	0	0	0	0	0	0	0	0	0	0	0	0	0
1e85aa7b9dcc0b3440e019347a8b9820	0	0	0	0	0	0	0	0	0	0	21	0	0	0	24	0	0	0	0	0	0	0	0	0	0	0	0	0	0	0	0	0	0	0	0	0	0	0	0	0	0	0	0	0	0	0	0	0	0
326f8143c715db1761a5510734bef62a	0	0	0	0	0	0	0	0	0	0	0	0	0	0	0	0	0	0	0	0	0	0	0	0	0	0	0	0	0	0	0	0	0	0	0	0	0	0	0	0	0	0	0	0	0	0	0	0	0
342c51dd09ff10ce832873958ac07bcb	0	0	0	0	0	0	0	0	0	0	0	0	0	0	0	0	0	0	0	0	0	0	0	0	0	0	0	0	0	0	0	0	0	0	0	0	0	0	0	0	0	0	0	0	0	0	0	0	0
5bdea13b2745063efe05070999ffa7db	0	0	0	0	0	0	0	0	0	0	0	0	0	0	0	0	0	0	0	0	0	0	0	0	0	0	0	0	0	0	0	0	0	0	0	0	0	0	0	0	0	0	0	0	0	0	0	0	0
9699e95f28646b3bdf463c9e16599c03	0	0	0	0	0	0	0	0	0	0	0	0	0	0	0	0	0	0	0	0	0	0	0	0	0	0	0	0	0	0	0	0	0	0	0	0	0	0	0	0	6	0	0	0	0	0	0	0	0
f5214135b5d1941445791a86b94f1754	5	0	25	6	0	0	0	0	0	0	0	0	0	0	0	0	0	0	0	0	0	0	0	0	0	0	0	0	0	0	0	0	0	0	0	0	0	0	0	0	0	0	0	0	0	0	0	0	0
713f7f7c628b2bc8222df7592c4ab28b	0	0	0	0	0	0	0	0	0	0	0	0	0	0	0	25	0	0	0	0	0	0	0	0	0	0	0	0	0	0	0	0	0	0	0	0	0	14	0	0	0	0	0	0	0	0	0	0	0
ec4cec7612e652c886b988ac51a2e10c	0	0	0	0	0	0	0	0	0	0	0	0	0	0	0	0	0	0	0	0	0	0	0	0	0	0	0	0	0	0	0	0	0	0	0	0	0	0	0	0	0	0	0	0	0	0	0	0	0
9761ca975c9c99db5bfd1f03246aa48c	0	0	0	0	0	0	0	0	0	0	0	0	0	0	0	0	0	0	0	0	0	0	0	0	0	0	0	0	0	0	0	0	0	0	0	0	0	0	0	0	0	0	0	0	0	0	0	0	0
ab5b7368971caeca551d59d23a474c4e	0	0	0	0	0	0	0	0	0	0	0	0	0	0	0	0	0	0	0	0	0	0	0	0	0	0	0	0	0	0	0	0	0	0	0	0	0	0	0	0	0	0	0	0	0	0	0	0	0
0919bc4e01c004f4d085d0905daf0924	0	0	0	0	0	0	0	0	0	0	0	0	0	0	0	0	0	0	0	0	0	0	0	0	0	0	0	0	0	0	0	0	0	0	0	0	0	0	0	0	0	0	0	0	0	0	0	0	0
3c8af3039c0162460c49a00a50237ac6	0	0	0	0	0	0	0	0	0	0	0	0	0	0	0	0	0	0	0	0	0	0	0	0	0	0	0	0	0	0	0	0	0	0	0	0	0	0	0	0	0	0	0	0	0	0	0	0	0
7960e254d886c4703033ed7d0fa3ac8f	0	0	0	0	0	0	0	0	0	0	0	0	0	0	0	0	0	0	0	0	0	0	0	0	0	0	0	0	0	0	0	0	0	0	0	0	0	0	0	0	0	0	0	0	0	0	0	0	0
b114ca271ec5b89831df66da0d001136	0	0	0	0	0	0	0	0	0	0	0	0	0	0	0	0	0	0	0	0	0	0	0	0	0	0	0	0	0	0	0	0	0	0	0	0	0	0	0	0	0	0	0	0	0	0	0	0	0
5e9ff6ef2ee41a0cb42ce925364eee25	0	0	0	0	0	0	0	0	0	0	0	0	0	0	0	0	0	0	0	0	0	0	0	0	0	0	0	0	0	0	0	0	0	0	0	0	0	0	0	0	0	0	0	0	0	0	0	0	0
b7750df9937f489f32f2af346d5e11ee	0	0	0	0	0	0	0	0	0	0	0	0	0	0	0	0	0	0	0	0	0	0	0	0	0	0	0	0	0	0	0	0	0	0	0	0	0	0	0	0	0	0	0	0	0	0	0	0	0
fbd876c80635c2a7eb4a23bbae8c609d	0	0	0	0	0	0	0	0	0	0	0	0	0	0	0	0	0	0	0	0	0	0	0	0	0	0	0	0	0	0	0	0	0	0	0	0	0	0	0	0	0	0	0	0	0	0	0	0	0
2e12ed26bf5aecf34d1dc84f4d1358aa	0	0	0	0	0	0	0	0	0	0	0	0	0	0	0	0	0	0	0	0	0	12	0	19	0	0	0	0	0	0	0	0	0	0	0	0	0	0	0	0	0	0	0	0	0	0	0	0	0
3e31e9a994ba40e98b4586435d1cfc0f	0	0	0	0	0	0	0	0	0	0	0	0	0	0	0	0	0	0	0	0	0	0	0	0	0	0	0	0	0	0	0	0	0	0	0	0	0	0	0	0	0	0	0	0	0	0	0	0	0
2f9eaabecba2a5792b908ae9b449d04e	0	0	0	0	0	0	0	0	0	0	0	0	0	0	0	0	0	0	0	0	0	0	0	0	0	0	0	0	0	0	0	0	0	0	0	0	0	0	0	0	0	0	0	0	0	0	0	0	0
767b1cea97d332edd2b85ad7a33a5071	0	0	0	0	0	0	0	0	0	0	0	0	0	0	0	0	0	0	0	0	0	0	0	0	0	0	0	0	0	0	0	0	0	0	0	0	0	0	0	0	0	0	0	0	0	0	0	0	0
98e65fb1bcd6ce5160dbd45a52973b89	0	0	0	0	0	0	0	0	0	0	0	0	0	0	0	0	0	0	0	0	0	0	0	0	0	0	0	0	0	0	0	0	0	0	0	0	0	0	0	0	0	0	0	0	0	0	0	0	0
c01e9208c5d7b970b0ee9210fb9229ea	0	0	0	0	0	0	0	0	0	0	0	0	0	0	0	20	0	0	0	0	0	9	0	0	0	0	0	0	0	0	0	0	0	0	0	0	0	0	0	0	0	0	0	0	0	0	0	0	0
391bcef13523b490f177ab014eef2b3e	0	0	0	0	0	0	0	18	10	0	0	0	0	0	0	0	0	0	0	0	0	0	0	0	0	0	0	0	0	0	0	0	0	0	0	0	0	0	0	0	0	0	0	0	0	0	0	0	0
97984e844479ab5cce59023d73106218	0	0	0	0	0	0	0	0	0	0	0	0	0	0	0	0	0	0	0	0	0	0	0	0	0	0	0	0	0	0	0	0	0	0	0	0	0	0	0	0	0	0	0	0	0	0	0	0	0
408e03aa588256c72d05360a22795373	0	0	0	0	0	0	0	0	0	0	0	0	0	0	0	0	0	0	0	0	0	0	0	0	0	0	0	0	0	0	0	0	0	0	0	0	0	0	0	0	0	0	0	0	0	0	0	0	0
633400c6416c350d956a077c5cb6444c	0	0	0	0	0	0	0	0	0	0	0	0	0	0	0	0	0	0	18	0	0	0	0	0	0	0	0	0	0	0	0	0	0	0	0	0	0	0	0	0	0	0	0	0	0	0	0	0	0
ae4a2cbc56e7657c157b77635ce58f69	0	0	0	0	0	0	0	0	0	0	0	0	0	0	0	0	0	0	0	0	0	0	0	0	0	0	0	0	0	0	0	0	0	0	0	0	0	0	0	0	0	0	0	0	0	0	0	0	0
061c2ffb157729eb95ca9e8703f96d66	0	0	0	0	0	0	0	0	0	0	0	0	0	0	0	0	0	0	0	0	0	0	0	0	0	0	0	0	0	0	0	0	0	0	0	0	0	0	0	0	0	0	0	0	0	0	0	0	0
22f5040b63ad9627b3559cda710f5630	0	0	0	0	0	0	0	0	0	0	0	0	0	0	0	0	0	0	0	0	0	0	0	0	0	0	0	0	0	0	0	0	0	0	0	0	0	0	0	0	0	0	0	0	0	0	0	0	0
f3461a8ff8f135671b7a852b206778fc	0	0	0	0	5	0	0	0	0	0	0	0	0	0	0	0	0	0	0	0	0	0	0	0	0	0	0	0	0	0	0	0	0	0	0	0	0	0	0	0	2	0	0	0	0	5	0	0	0
33b176749babdc96ade80af60497343a	0	0	0	0	0	0	0	0	0	0	0	0	10	0	0	0	0	0	0	0	0	0	0	0	0	0	0	0	0	0	0	0	0	0	0	0	0	0	0	0	0	0	12	0	0	0	0	0	0
f4135e5f6e44c1654e2a660826443718	0	0	0	0	0	0	0	0	0	0	0	0	0	0	0	0	0	0	0	0	0	0	0	0	0	0	0	0	0	0	0	0	0	0	0	0	0	0	0	0	0	0	0	0	0	0	0	0	0
d8e058d8e2bf8a52701dedbe7385215d	0	0	0	0	0	0	0	0	0	0	0	0	0	0	0	0	0	0	0	0	0	0	0	0	0	0	0	0	0	0	0	0	0	0	0	0	0	0	0	0	0	0	0	0	0	0	0	0	0
0813909fca8cae0bbbdc1a3481372291	0	0	0	0	0	0	0	0	0	0	0	0	0	0	0	0	0	0	0	0	0	0	0	0	0	0	0	0	0	0	0	0	0	0	0	0	0	0	0	0	0	0	0	0	0	0	0	0	0
e29583cde3ffff466b4e3637d4460545	0	0	0	0	0	0	0	8	0	0	0	0	0	0	0	0	0	0	0	0	0	6	0	0	0	0	0	0	0	0	0	0	0	0	0	0	0	0	0	0	0	0	0	0	0	0	0	0	0
23661d8ab0994d3f34025b0fc0adbd20	0	0	0	0	0	0	0	0	0	0	0	0	0	0	0	0	0	0	0	0	0	0	0	0	0	0	0	0	0	0	0	0	0	0	0	0	0	0	0	0	0	0	0	0	0	0	0	0	0
96680ca802ea47684242543818a46cba	0	0	0	0	0	0	0	0	0	0	0	0	0	0	0	0	0	0	0	0	0	0	0	0	0	0	0	0	0	0	0	0	0	0	0	0	0	0	0	0	0	0	0	0	0	0	0	0	0
bd9efb938ae53da524b9e5344f5da922	0	0	0	0	0	0	0	0	0	0	0	0	0	0	0	0	0	0	0	0	0	0	0	0	7	0	0	0	0	0	0	0	0	0	0	0	0	0	0	0	0	0	0	0	0	0	0	0	0
f63138dd6b380b967b24eca926a5003a	0	0	0	0	0	0	0	0	0	0	0	0	0	0	0	0	0	0	0	0	0	0	0	0	0	0	0	0	0	0	0	0	0	0	0	0	0	0	0	0	0	0	0	0	0	0	0	0	0
96a9cd7b3e1a08e2c1270d0ae9c68145	0	0	0	0	0	0	0	0	0	0	0	0	0	0	0	0	0	0	0	0	0	0	0	0	0	0	0	0	0	0	0	0	0	0	0	0	0	0	0	0	0	0	0	0	0	0	0	0	0
bbc222f84dc069b196d8c39ca45cb0d1	0	0	0	0	0	0	0	0	0	0	0	0	0	0	0	0	0	0	0	0	0	0	0	0	0	0	0	0	0	0	0	0	0	0	0	0	0	0	0	0	0	0	0	0	0	0	0	0	0
b903c650f531fce643ed4d8c80e2ba11	0	0	0	0	0	0	0	0	0	0	0	0	0	0	0	0	0	0	0	0	0	0	0	0	0	0	0	0	0	0	0	0	0	0	0	0	0	0	0	0	0	0	0	0	0	0	0	0	0
5ee40cfa608489bdea6f7a8b9f2ed273	0	0	0	0	0	0	0	0	0	0	0	0	0	0	0	0	0	0	0	0	0	0	0	0	0	0	0	0	0	0	0	0	0	0	0	0	0	0	0	0	0	0	0	0	0	0	0	0	0
ae97b2eac48d724013b9e2af6c78f47f	0	0	0	0	0	0	0	0	0	0	0	0	0	0	0	0	0	0	0	0	0	0	0	0	8	0	0	0	0	0	0	0	0	0	0	0	0	0	0	0	0	0	0	0	0	0	0	0	0
e93cfa043a4a7c43cab88e64d7b588e2	0	0	0	10	0	0	0	0	0	0	0	0	0	0	0	0	0	0	0	0	0	2	0	0	0	0	0	0	0	0	0	0	0	0	0	0	0	0	0	0	0	0	0	0	0	0	0	0	0
4dc2e0476f551445daf747995d7bc8c6	0	0	0	0	0	4	0	9	0	0	0	0	0	0	0	0	0	0	0	0	0	0	0	0	0	0	0	0	0	0	0	0	0	0	0	0	0	0	0	0	0	0	0	0	0	0	0	0	0
4f6cce829ac1f8404e88241f362d1c29	0	0	0	0	0	0	0	0	0	0	0	0	0	0	0	0	0	0	0	0	0	0	0	0	0	0	0	0	0	0	0	0	0	0	0	0	0	0	0	0	0	0	0	0	0	0	0	0	0
546786b36f5ec6c26a8f90b6cf866190	0	6	0	0	0	0	0	0	0	0	0	0	0	0	0	0	0	0	0	0	0	0	0	0	0	0	0	0	0	0	0	0	0	0	0	0	0	0	0	0	0	0	0	0	0	0	0	0	0
7bec19803325a039c61efe8399190d61	0	0	0	0	0	0	0	0	0	0	0	0	0	0	0	0	0	0	0	0	0	0	0	0	0	0	0	0	0	0	0	0	0	0	0	0	0	0	0	0	0	0	0	0	0	0	0	0	0
2ee73ee5356eb7a0b60dd1e508353f38	0	0	0	0	0	0	0	0	0	0	0	0	0	0	0	0	0	0	0	0	0	0	0	0	0	0	0	0	0	0	0	0	0	0	0	0	0	0	0	0	0	0	0	0	0	0	0	0	0
3a13f4d1cbce02b59b0cdaac54290aa6	0	0	0	0	0	0	0	0	0	0	0	0	0	0	0	0	0	0	0	0	0	0	0	0	0	0	0	0	0	0	0	0	0	0	0	0	0	0	0	0	0	0	0	0	0	0	0	0	0
38116e6427b464fb6fc9e021b6b34821	0	0	0	0	0	0	0	0	0	0	0	0	0	0	0	0	0	0	0	0	0	0	0	0	0	0	0	0	0	0	0	0	0	0	0	0	0	0	0	0	0	0	0	0	0	0	0	0	0
fca0854e8f1bea3d92938cd38341a2e5	0	0	0	0	0	0	0	0	0	0	0	0	0	0	0	0	0	0	0	0	0	0	0	0	0	0	0	0	0	0	0	0	0	0	0	0	0	0	0	0	0	0	0	0	0	0	0	0	0
349ed018f1b43fea1284590525a13f92	0	0	0	0	0	0	0	0	0	0	0	0	0	0	0	0	0	0	0	0	0	0	0	0	0	0	0	0	0	0	0	0	0	0	0	0	0	0	0	0	0	0	0	0	0	0	0	0	0
d1481ab9a14dbb49f50c785029badfe6	0	0	7	0	0	0	0	0	0	0	0	0	0	0	0	0	0	0	0	0	0	0	0	0	0	0	0	0	0	0	0	0	0	0	0	0	0	0	0	0	0	0	0	0	0	0	0	0	0
e6d99064b8339d0bef9d33ff423cce34	0	0	0	0	0	0	0	0	0	0	0	0	0	0	0	0	0	0	0	0	0	0	0	0	0	0	0	0	0	0	0	0	0	0	0	0	0	0	0	0	0	0	0	0	0	0	0	0	0
317a14d33c1b9b66af9722d4f8915dea	0	0	0	0	0	0	0	0	0	0	0	0	0	0	0	0	0	0	0	0	0	0	0	0	0	0	0	0	0	0	0	0	0	0	0	0	0	0	0	0	0	0	0	0	0	3	0	0	0
0a2c3e75f8f077fde12b674860c5eb52	0	0	0	0	0	0	0	0	0	0	0	0	0	0	0	0	0	0	0	0	0	0	0	0	0	0	0	0	0	0	0	0	0	0	0	0	0	0	0	0	0	0	0	0	0	0	0	0	0
23fe48c488afaf605f907858feb5bedd	0	0	0	0	0	0	0	0	0	0	0	0	0	0	0	0	0	0	0	0	0	0	0	0	0	0	0	0	0	0	0	0	0	0	0	0	0	0	0	0	0	0	0	0	0	0	0	0	0
b816d12a2388762fa38338e67752d7cd	0	0	0	0	0	0	0	0	0	0	0	0	0	0	0	0	0	0	0	0	0	0	0	0	0	0	0	0	0	0	0	0	0	0	0	0	0	0	0	0	0	0	0	0	0	0	0	0	0
f53ee48d379e1f843052963a0865c774	0	0	0	0	2	0	0	0	0	0	0	0	0	0	0	0	0	0	0	0	0	0	0	0	0	0	0	0	0	0	0	0	0	0	0	0	0	0	0	0	0	0	0	0	0	0	0	0	0
b16c5c9735f0dae710d96af8ecfc2838	0	0	0	0	0	0	0	0	0	0	0	0	0	0	0	0	0	0	0	0	0	0	0	0	0	0	0	0	0	0	0	0	0	0	0	0	0	0	0	0	0	0	0	0	0	0	0	0	0
f7c527b2f54a4edb8f0966fd059f8ac8	0	0	0	0	0	0	0	0	0	0	0	0	0	0	0	0	0	0	0	0	0	0	0	0	0	0	0	0	0	0	0	0	0	0	0	0	0	0	0	0	0	0	0	0	0	0	0	0	0
f2915f553950974bfa193a1435d78ca4	0	0	0	0	0	0	0	0	0	0	0	0	0	0	0	0	0	0	0	0	0	0	0	0	0	0	0	0	0	0	0	0	0	0	0	0	0	0	0	0	0	0	0	0	0	0	0	0	0
c3e3e7844e561a299225f17a0aac90f6	0	0	0	0	0	0	981	0	0	0	0	0	0	0	0	0	0	0	0	0	0	0	0	0	0	0	0	0	0	0	0	0	0	0	0	0	0	0	0	0	0	0	0	0	0	0	0	0	0
9bd24de9f4db602b264b67c3cc550173	17	8	11	80	83	15	27	0	13	526	0	7	0	0	9	0	15	0	0	0	0	2	0	0	0	32	0	2	46	0	0	0	0	0	0	0	0	0	0	0	0	12	0	0	0	0	129	0	0
e826e64251dedd104a150b4b79355b2e	0	0	0	0	0	0	0	0	0	0	0	0	0	0	0	0	0	0	0	0	0	0	0	0	0	0	0	0	0	0	0	0	0	0	0	0	0	0	0	0	0	0	0	0	0	0	0	0	0
df58180c9949ba0e9757af7fae871ccf	0	0	0	0	10	0	0	0	0	0	0	0	0	0	132	0	0	4	0	0	0	0	0	139	0	0	0	0	0	0	0	0	0	0	0	0	0	39	0	0	0	0	0	0	0	0	0	0	0
194421ab14f1a44ddcc915e2420a36a1	0	0	0	0	0	0	0	0	0	0	0	0	0	0	0	0	0	0	0	0	0	0	0	0	0	0	0	0	0	0	0	0	0	0	0	0	0	0	0	0	0	0	0	0	0	0	0	0	0
e4b8a578280197634a16d894fdbeb104	0	0	0	0	0	0	0	0	0	0	0	1115	6	0	0	0	0	0	0	0	0	0	0	0	0	0	0	0	0	0	0	0	0	0	0	0	0	0	0	0	0	0	0	0	0	0	0	0	0
be7a526254cf0fc18eb8216b74d65e1e	0	0	0	0	0	0	0	0	0	0	0	0	0	0	0	0	0	0	0	0	0	0	0	0	0	0	0	0	0	0	0	0	0	0	0	0	0	0	0	0	0	0	0	0	0	0	0	0	0
8065f2135d64ea962ec16ff851ad7234	0	0	0	0	0	0	0	0	0	0	0	0	0	0	0	0	0	0	0	0	0	0	0	0	0	0	0	0	0	0	0	0	0	0	0	0	0	0	0	0	0	0	0	0	0	0	0	0	0
3fd47eea4f1208c738f3118936a0bbae	0	0	0	0	0	0	0	0	0	0	0	0	0	0	0	0	0	0	0	0	0	0	0	0	0	0	0	0	0	0	0	0	0	0	0	0	0	0	0	0	0	0	0	0	0	0	0	0	0
06a124ba62818961cab99821727de2f4	498	0	0	9	0	0	0	0	0	0	0	0	0	0	0	0	0	0	0	0	0	0	21	0	0	0	0	0	0	0	0	0	0	0	0	0	0	10	0	0	0	0	0	0	0	0	0	0	349
ec338431a5b77007466cc85070e23953	0	0	0	0	0	0	0	0	0	0	0	240	0	0	0	0	0	0	0	0	0	0	0	0	0	0	0	0	0	0	0	0	0	0	0	0	0	0	0	0	0	0	0	0	0	0	0	0	0
c095998230f61eb9513a5a0703e4a19c	0	0	0	0	0	0	31	0	0	0	0	0	0	3	260	0	0	0	0	0	0	0	0	0	0	0	0	0	0	0	0	0	0	0	0	0	0	0	0	22	0	0	52	0	0	0	0	0	0
7db43da320979d189b4f9a5ca42a80b6	0	0	0	0	0	0	0	0	0	0	324	5	6	6	0	0	0	0	0	0	0	66	0	0	0	0	0	0	0	0	0	0	68	0	4	8	0	19	0	7	0	0	152	2	0	0	0	0	0
b3bc7fdd3109920d4c4fbc133793ac50	0	0	0	0	0	0	0	0	0	0	0	0	0	0	0	0	0	0	0	0	0	0	0	0	0	0	0	0	0	4	0	0	0	0	0	0	0	0	0	0	0	0	0	709	0	0	0	0	0
72e171134f02adb46644cc75f6be68e5	0	0	0	0	0	0	0	0	0	0	0	0	0	0	0	0	0	0	0	0	0	0	165	0	0	0	0	0	0	0	0	0	0	0	0	0	0	0	0	0	0	0	0	0	0	0	0	0	0
39ea2e115ebe0a623fce406de8049dd3	0	0	0	0	0	0	0	48	0	48	0	0	0	0	0	0	0	0	0	0	0	0	0	0	0	0	0	0	0	0	0	0	0	0	0	0	0	0	0	0	0	0	0	0	0	0	0	0	0
703b37c2f13381c05426db8ec9a2387f	0	0	0	0	0	0	0	0	0	0	0	0	0	0	0	0	0	0	0	0	0	0	0	0	0	0	0	0	0	0	0	0	0	0	0	0	0	0	0	0	0	0	0	0	0	0	0	0	0
a5311e8c1f7051f2c3cbff50583bae4f	24	0	0	4	0	0	0	0	0	0	4	0	0	0	0	0	0	0	5	0	0	0	0	0	0	0	0	0	0	0	0	0	0	0	0	0	0	0	0	0	0	0	0	0	0	0	0	0	0
5b9cde6a11b430a789e4e113d9df44c8	0	0	0	0	0	0	0	0	0	0	0	0	0	0	11	0	0	0	0	0	0	0	0	0	0	0	0	0	0	0	0	0	0	0	0	0	0	0	0	0	0	0	0	540	0	0	0	0	0
2d074fce884eab6f2849e094748c9ea0	0	0	0	0	0	0	0	0	0	0	0	0	0	0	0	0	0	0	0	0	0	0	0	0	0	0	0	0	0	0	0	0	0	0	0	0	0	0	0	0	0	0	0	0	0	0	0	0	0
9ce8305248ce89b87af89f227a626d18	0	0	0	0	0	0	0	0	0	0	0	0	0	0	0	0	0	0	0	0	0	0	0	0	0	0	0	0	0	0	30	0	0	0	59	0	0	0	0	0	0	0	0	0	0	0	12	0	31
c1aea659ef4b9e03cc85cd039bb8027f	0	0	0	0	0	0	0	0	0	0	0	0	0	0	0	0	0	0	0	0	0	0	0	0	0	0	0	0	0	0	0	0	0	0	0	0	0	0	0	0	0	0	0	0	0	0	0	0	0
e1d1b9f121cbee8a57521e15b41720a0	0	0	0	0	0	0	0	0	0	0	0	0	0	0	0	0	0	0	0	0	0	0	0	0	0	0	0	0	0	0	0	0	0	0	0	0	0	0	0	0	0	0	0	0	0	0	0	0	0
1170ce506b5161ff0483a3c536c4db53	0	0	0	0	0	0	0	0	0	0	0	0	0	0	0	0	0	0	0	0	0	0	0	0	0	0	0	0	0	0	0	0	0	0	0	0	0	0	0	0	0	0	0	0	0	0	0	0	0
04c8a98bfc0b24264437992d2aeaea4d	0	0	0	0	0	0	39	0	0	0	93	0	0	0	0	0	0	0	0	0	0	0	0	0	0	0	0	0	0	0	0	0	0	0	0	0	0	0	0	0	0	0	92	0	0	0	0	0	0
f59d2493cbb34872b18908942ab6cc21	0	0	0	0	0	0	0	0	0	346	0	0	0	0	0	0	0	0	0	0	0	0	0	0	0	0	0	0	0	0	0	0	0	0	0	0	0	0	0	0	0	0	0	0	0	0	0	0	0
be6bf2b3c995195b1f4ce581aa3acda1	0	0	0	0	0	0	0	0	0	0	0	0	0	0	0	0	0	0	0	0	0	0	0	0	0	0	0	0	0	0	0	0	0	0	0	0	0	0	0	0	0	0	0	0	0	0	0	0	0
41658d5031c3499955f71d9f2baf0f59	0	0	0	0	0	0	0	0	0	0	0	0	0	0	0	0	0	0	0	0	0	0	0	0	0	0	0	0	0	0	0	0	0	0	0	0	0	0	0	0	0	0	0	0	0	0	0	0	0
b6671ba1308c13f7b00bcff2460fe425	0	0	0	0	0	0	0	0	0	0	0	0	0	0	0	0	0	0	0	0	0	0	0	0	0	0	0	0	0	0	0	0	0	0	0	0	0	0	0	0	0	0	0	0	0	0	0	0	0
3efc5a226c04c51bf7b6a5661307be62	0	0	0	0	0	0	0	4	0	0	0	0	0	0	0	0	0	0	0	0	0	0	0	0	0	0	0	0	0	0	0	0	0	0	0	0	0	0	0	0	0	0	0	0	0	0	0	0	0
f7d63e4622e6398e633156507545f0ee	0	0	0	0	0	0	0	0	0	0	0	0	0	0	0	0	0	0	0	0	0	0	0	0	0	0	0	0	0	0	0	0	0	0	0	0	0	0	0	0	0	0	0	0	0	0	0	0	0
c35d38acb3b3af4aa365fc4ffbaf3a72	0	0	0	0	0	0	0	0	0	0	0	0	0	0	0	0	0	0	0	0	0	0	0	0	0	0	0	0	0	0	0	0	0	0	0	0	0	0	0	0	0	0	0	0	0	0	0	0	0
0445b4fb5a7c13a218647e1682e08005	0	0	0	0	0	0	0	0	0	0	0	159	0	0	0	0	0	14	0	0	0	0	0	0	0	0	0	0	0	0	0	0	0	0	0	0	0	0	0	0	0	0	0	0	0	0	0	0	0
6829a9642dc019852b930b272b2bb489	0	0	0	0	0	0	0	0	0	0	0	0	0	0	121	13	0	0	0	0	0	0	0	0	0	0	0	0	0	0	0	0	0	0	0	0	0	0	0	0	0	0	0	0	0	0	0	0	0
46f01a0cf2dc380407c9a6cf42ec8169	0	0	0	0	0	0	0	0	0	0	0	0	0	0	0	0	0	0	0	0	0	0	0	0	0	0	0	0	0	0	0	0	0	0	0	0	0	0	0	0	0	0	0	0	0	0	0	0	0
b351b8e5d1ae0a8587388c22a5f6f583	0	0	0	0	0	0	0	0	0	0	0	0	0	0	0	0	39	0	0	309	0	0	0	0	0	0	0	0	0	0	0	0	0	0	0	0	0	0	0	0	0	0	0	0	0	0	0	0	0
a72967764faace9962ffe7d6573bc301	0	0	0	0	0	0	5	24	0	0	22	0	0	5	0	0	0	0	0	0	0	0	0	0	0	0	0	0	0	0	8	0	0	0	11	0	0	0	5	0	0	0	30	0	0	60	0	0	0
d3cfabb42b87c8ec19f491dd2743004c	0	0	0	0	0	0	0	50	0	136	0	0	0	0	0	0	0	0	0	0	0	0	0	0	0	0	0	0	0	0	0	0	0	0	0	0	0	0	0	0	0	0	0	0	0	0	0	0	0
9a46fe4a0c90778c00853a5a00ae07d8	0	0	0	0	0	0	0	0	0	0	0	0	0	0	0	0	0	0	0	0	0	0	0	0	0	0	0	0	0	0	0	0	0	0	0	0	0	0	0	0	0	0	0	0	0	0	0	0	0
23ce6dc0e3b716ce48ef8ec46b245bdc	0	6	0	0	0	0	0	0	0	0	0	0	0	0	0	0	0	0	0	0	0	0	0	0	81	0	0	0	0	0	0	0	0	0	0	0	0	0	0	0	0	0	0	0	0	0	0	0	0
26dafca84c71fa0e5b1d9d95e9b7047e	0	0	0	0	0	0	0	0	0	0	0	0	0	0	0	0	0	0	0	0	0	0	0	0	0	0	0	0	0	0	0	0	0	0	0	0	0	0	0	0	0	0	0	0	0	0	0	0	0
5b86aabe4eb8326a5121f33b6def3518	0	0	0	0	0	0	0	0	0	0	50	0	0	0	0	0	0	0	0	0	0	0	0	0	0	0	0	0	0	0	0	0	0	0	0	0	0	0	0	0	0	0	0	0	0	0	0	0	0
022e9d15fc6a3060577962ca33d8f2eb	0	0	0	0	0	0	0	0	0	0	0	0	0	0	0	0	0	0	0	0	0	0	0	0	0	0	0	0	0	0	0	0	0	0	0	0	0	0	0	0	0	0	0	0	0	0	0	0	0
815baa5c4ff5706fdcc6a255adf8efcc	0	0	0	0	0	0	0	0	0	0	0	0	0	0	0	0	0	0	0	0	0	0	0	0	0	0	0	0	0	0	0	0	0	0	0	0	0	0	0	0	0	0	0	0	0	0	0	0	0
5781c61be7c2180a4a0ed61e1566df44	0	0	0	0	0	0	0	0	0	0	0	0	0	0	0	0	0	0	0	0	0	0	0	0	0	0	0	0	0	0	0	0	0	0	0	0	0	0	0	0	0	0	0	0	0	0	0	0	0
a66beee068c1f16b399fbdcecbe42a45	0	0	0	0	0	0	0	0	0	0	0	0	0	0	6	0	0	0	0	0	0	0	0	0	0	0	0	0	0	0	0	0	0	0	37	0	0	0	0	0	0	0	0	0	0	0	0	0	0
582e228c1b25945dbb2268a77e32f882	0	0	9	0	0	0	0	0	0	0	0	0	0	0	0	0	0	0	0	0	0	0	223	0	0	0	0	0	0	0	0	0	0	0	0	0	0	0	0	0	0	0	0	0	0	0	0	0	0
4c68310aad2babddcd41512b39240acb	0	0	0	0	0	0	0	0	0	0	0	0	0	0	0	0	0	0	0	0	0	0	0	0	0	0	0	0	0	0	0	0	0	0	0	0	0	0	0	0	0	0	0	0	0	0	0	0	0
957c22fdff7c23460e7fccde2d78e7e7	0	0	0	0	0	0	50	0	0	0	0	0	0	0	0	0	0	0	0	0	0	0	0	0	0	0	0	0	0	0	0	0	0	0	0	0	0	0	0	0	0	0	0	0	0	0	0	0	0
d872c92c0f2c29ec78f3176adc866ae0	0	0	0	0	0	0	0	0	0	0	0	0	0	0	0	0	0	0	0	0	0	0	0	0	0	0	0	0	0	0	0	0	0	0	0	0	0	0	0	0	0	0	0	139	0	0	0	0	0
0f5d3286b8a5788f66570e5d2f9812f7	0	0	0	0	168	0	0	0	0	0	0	0	0	0	0	0	0	0	0	0	0	0	0	0	0	0	0	0	0	0	0	0	0	0	0	0	0	0	0	0	0	0	0	0	0	0	0	0	0
694f9ecfb2f168df6e6d66f8ae00994d	0	0	0	0	0	0	0	0	0	0	0	0	0	0	0	0	0	0	0	0	0	0	0	0	0	0	0	0	0	0	0	0	0	0	0	0	0	0	0	0	0	0	0	0	0	0	0	0	0
f2a71a920eab94623f4350e505c1eb8f	0	0	0	0	0	0	0	0	0	0	0	0	0	0	0	0	0	0	0	0	0	0	0	0	0	0	0	0	0	0	0	0	0	0	0	0	0	0	0	0	0	0	0	0	0	0	0	0	0
100a4e227d318ddec9dc0190fd4868c8	0	0	0	0	0	0	0	0	0	0	0	0	0	0	0	0	0	0	0	0	0	0	0	0	0	0	0	0	0	0	0	0	0	0	0	0	0	0	0	0	0	0	0	0	0	0	0	0	0
1a0d713a9bdef641f08fe36d53ead446	0	0	0	0	0	0	0	0	0	0	0	0	0	0	0	0	0	0	0	0	0	0	0	0	0	0	0	0	0	0	0	0	0	0	0	0	0	0	0	0	0	0	0	0	0	0	0	0	0
8ce7cb8ed72e57963c8bee967a9661de	0	0	0	0	0	0	0	0	0	0	0	0	0	0	0	0	0	0	0	0	0	0	0	0	0	0	0	0	0	0	0	0	0	0	0	0	0	0	0	0	0	0	0	0	0	0	0	0	0
9aff37604f8515fb7201b176119d4739	0	0	0	0	0	0	0	0	0	0	0	0	0	0	0	0	0	0	0	0	0	0	0	0	0	0	0	0	0	0	0	0	0	0	0	0	0	0	0	0	0	0	0	0	0	0	0	0	0
d0b2a3f6dbb21bc9df02dfbbc5cf0892	0	0	0	0	0	0	0	0	32	54	0	0	0	0	0	0	0	0	0	0	0	0	0	0	0	0	0	0	0	0	0	0	0	0	0	0	0	0	0	0	0	0	7	72	0	0	0	0	0
b2a409d7efc61565a470a1eca6cb35e6	0	0	0	0	0	0	0	0	0	4	0	0	0	0	0	0	0	0	0	0	0	0	0	0	0	0	0	0	0	0	17	0	0	0	0	0	0	0	0	0	0	0	0	86	0	26	0	0	0
d1d95869269bde7d18e5bdeec365938c	0	0	0	0	0	0	0	0	0	0	0	0	0	0	0	0	0	0	0	0	0	0	0	0	0	0	0	0	0	0	0	0	0	0	0	0	0	0	0	0	0	0	0	0	0	0	0	0	0
45ec3b5582a2784f2e777bea7e9289de	0	0	0	0	0	0	0	0	0	0	0	0	0	0	0	0	0	0	0	0	0	0	0	0	0	0	0	0	0	0	0	0	0	0	0	0	0	0	0	0	0	0	0	0	0	0	0	0	0
f55e1549ca24f08d5fcb8f56effd2270	0	0	0	0	0	0	0	0	0	0	0	0	0	0	0	0	0	0	0	0	0	0	0	0	0	0	0	0	0	0	0	0	0	0	0	0	0	0	0	0	0	0	0	0	0	0	0	0	0
aa686dc99ab99ed515d7514b57cf08ce	0	0	0	0	0	0	0	0	0	0	0	0	0	0	0	0	0	0	0	0	0	0	0	0	0	0	0	0	0	0	0	0	0	0	0	0	0	0	0	0	0	0	0	0	0	0	0	0	0
b26e37356a59170295a2587b1a3edaf3	0	0	0	0	0	0	0	0	0	0	0	0	0	0	0	0	0	0	0	0	0	0	0	0	0	0	0	0	0	0	0	0	0	0	0	0	0	0	0	0	0	0	0	0	0	0	0	0	0
65a79fe76b0e893db0f615a8dc968194	0	0	0	0	0	0	0	0	0	0	0	0	0	0	0	0	0	0	0	0	0	0	0	0	0	0	0	0	0	0	0	0	0	0	0	0	0	0	0	0	0	0	0	0	67	0	0	83	0
c5576dadc54473dcafd4644e827d7935	96	45	0	0	9	0	0	0	0	0	0	0	0	0	0	0	0	0	0	0	0	0	0	0	0	0	0	0	0	0	0	0	0	0	0	0	0	0	0	0	0	0	0	0	0	0	0	0	0
00f3c9d95a9206292baba773f96cc8da	0	0	0	0	0	0	0	0	0	0	0	0	0	0	0	0	0	0	0	0	0	0	0	0	0	0	0	0	0	0	0	0	0	0	0	0	0	0	0	0	0	0	0	0	0	0	0	0	0
b9e419afe452a4f970b02b6a4eaba4ad	0	0	0	0	0	0	0	0	0	0	0	0	0	0	0	0	0	0	0	0	0	0	0	0	0	0	0	0	0	0	0	0	0	0	0	0	0	0	0	0	0	0	0	0	0	0	0	0	85
557ff23c1d96bc75b4d9ecb687363d23	0	0	0	0	0	0	0	0	0	0	0	0	0	0	0	0	0	0	0	0	0	0	0	0	0	0	0	0	0	0	0	0	0	0	0	0	0	0	0	0	0	0	0	0	0	0	0	0	0
98832955b918965e257319185426b47e	0	0	0	0	0	0	0	0	0	0	0	0	0	0	0	0	0	0	0	0	0	0	0	0	0	0	0	0	0	0	0	0	0	0	0	0	0	0	0	0	0	0	0	0	0	0	0	0	0
9b8ed0e439a86a6dfc1dd36a3918a4ee	0	0	0	0	0	0	0	0	0	0	0	0	0	0	0	0	0	0	0	0	0	0	0	0	0	0	0	0	0	0	0	0	0	0	0	0	0	0	0	0	0	0	0	0	0	0	0	0	0
8ad0eac7df05c8236792c10c17d65262	0	0	0	0	0	0	0	0	0	0	0	118	0	0	0	0	0	25	0	0	0	0	0	0	0	0	0	0	0	0	0	0	0	0	0	0	0	0	0	0	0	0	0	0	0	0	0	0	0
fdf4e585d8b91c6a629450dc0ebf19e7	0	0	0	0	0	0	0	0	0	0	0	0	0	0	0	0	0	0	0	0	0	0	0	0	0	0	0	0	0	0	0	0	0	0	0	0	0	0	0	0	0	0	0	0	0	98	0	0	0
ef9716705cdb5caba7abc6797d3c34b1	0	0	0	0	0	0	0	0	0	0	0	0	0	0	0	0	0	0	0	0	0	0	0	0	0	0	0	0	0	0	0	0	0	0	0	0	0	122	10	0	0	0	0	0	0	0	0	0	0
26169bc194c35a150f661efdbbd708e1	0	0	0	0	0	0	0	0	0	0	0	0	0	0	0	0	0	0	0	0	0	0	0	0	0	0	0	0	0	0	0	0	0	0	0	0	0	0	0	0	0	0	0	0	0	0	0	0	0
9948939c2a90627bf0f95bf654512daa	0	0	0	0	0	0	0	0	0	0	0	0	0	0	0	0	0	0	0	0	0	0	0	0	0	0	0	0	0	0	0	0	0	0	0	0	0	0	0	0	0	0	0	0	0	0	0	0	0
a5276080594afa2f34c352fe947dc093	0	0	0	0	0	0	0	0	0	0	0	0	0	0	0	0	0	0	0	0	0	0	0	6	0	0	0	0	0	0	0	0	0	0	0	0	0	0	0	0	0	0	0	0	0	0	0	0	0
7d125a33a3bf1f738771cae54c692e95	0	0	0	0	0	0	0	0	0	0	0	0	0	0	0	0	0	0	0	0	0	0	0	0	0	0	0	0	0	0	0	0	0	0	0	0	0	0	0	0	0	0	0	0	38	0	0	0	0
d1e1b57f27ae2a94509388e2cb60cf9e	0	0	0	0	0	0	0	0	0	0	0	0	0	0	0	0	0	0	0	0	0	0	0	0	0	0	0	0	0	0	0	0	0	0	0	0	0	0	0	0	0	0	0	0	0	0	0	0	0
bc8dec96c86f8ace471d196a29760aa5	78	0	0	0	0	0	0	0	0	0	0	0	0	0	0	0	0	0	0	0	0	0	0	0	0	0	0	0	0	0	0	0	0	0	0	0	0	0	0	0	0	0	0	0	0	0	0	0	0
f438ca68034d17ee24fd9ceed38f50e0	0	0	0	0	0	0	0	0	0	0	0	0	0	0	0	0	0	0	0	0	0	0	0	0	0	0	0	0	0	0	0	0	0	0	0	0	0	0	0	0	0	0	0	0	0	0	0	0	0
668f37bffe8dc02aafce9e4863111a16	0	0	0	0	0	0	0	0	0	0	0	0	0	0	0	0	0	0	0	0	0	0	0	0	0	0	0	0	0	0	0	0	0	0	0	0	0	0	0	0	0	0	0	63	0	0	0	0	0
6d0f1f288020ef815efbb9885a4f3b5e	0	0	0	0	0	0	0	0	0	0	0	0	0	0	0	0	0	0	0	0	0	0	0	0	0	0	0	0	0	0	0	0	0	0	0	0	0	0	0	0	0	0	0	0	0	0	0	0	0
f0fe936acaea6d6c037d7586441dee1e	12	0	0	0	0	0	0	0	0	0	0	0	0	0	0	0	0	0	0	0	0	0	0	0	0	0	0	0	0	0	0	0	0	0	0	0	0	0	0	0	0	0	0	0	0	0	0	0	0
c431bbe743f2a034850b1cc7800e01d3	0	0	0	0	0	0	0	0	0	58	0	0	0	0	0	0	0	0	0	0	0	0	0	0	0	0	0	0	0	0	0	0	0	0	0	0	0	0	0	0	0	0	0	0	0	0	0	0	0
383812f660d3675ffed45dc8f74e7775	0	0	0	0	0	0	0	0	0	0	0	0	0	0	0	0	0	0	0	0	0	0	0	0	0	0	0	0	0	0	0	0	0	0	0	0	0	0	0	0	0	0	0	0	0	0	0	0	0
31391f705f94aa4635e9f973609cb82b	0	0	0	0	0	0	0	0	0	0	0	0	0	0	0	0	0	0	0	0	0	0	0	0	0	0	0	0	0	0	0	0	0	0	0	0	0	0	0	0	0	0	0	0	0	0	0	0	0
f365c04251e15f4b768bc56068bc2b75	0	0	0	0	0	0	0	0	0	0	0	0	0	0	0	0	0	0	0	0	0	0	0	0	0	0	0	0	0	0	0	0	0	0	0	0	0	0	0	0	0	0	0	0	0	0	0	0	0
469c76f715aba5040264fb8ed6996a1c	0	0	0	0	0	0	0	0	0	0	0	0	0	0	0	0	0	0	0	0	0	0	0	0	0	0	0	0	0	0	0	0	0	0	0	0	0	0	0	0	0	0	0	0	0	0	0	0	0
f7184e2526b59dc826a9d455abe6b24c	0	0	0	0	0	0	0	0	0	0	0	0	0	0	0	0	0	0	0	0	0	0	0	0	0	0	0	0	0	0	0	0	0	0	17	0	0	0	0	0	0	0	0	0	0	0	0	0	0
ddc76549ddbdc0701968a4c539192132	0	0	0	0	0	0	0	0	0	0	0	0	0	0	0	0	0	0	0	0	0	0	0	0	0	0	0	0	0	0	0	0	0	0	0	0	0	0	0	0	0	0	29	8	0	63	0	0	0
c7d03de1c2e345460f480205ab59e71c	0	0	0	0	0	0	0	0	0	0	0	0	0	0	0	0	0	0	0	0	0	0	0	0	0	0	0	0	0	0	0	0	0	0	0	0	0	0	0	0	0	0	0	0	0	0	0	0	0
edc9f713b8f4661a3e329cd0d74c3696	0	0	0	0	0	0	0	0	0	0	0	0	0	0	0	0	0	0	0	0	0	0	0	0	0	0	0	0	0	0	0	0	0	0	0	0	0	0	0	0	0	0	0	0	0	0	0	0	0
115e5376dba43ad452bd8ca19943fdcb	0	0	0	0	0	0	0	0	0	68	0	0	0	0	0	0	0	0	0	0	0	0	0	0	0	0	0	0	0	0	0	22	0	0	0	0	0	0	0	0	0	0	0	0	0	0	0	0	0
ac562fd4b0d76f3b1175d99a464e4b69	68	0	0	0	0	0	0	0	0	0	0	0	0	0	0	0	0	0	0	0	0	0	0	0	0	0	0	0	0	0	0	0	0	0	0	0	0	0	0	0	0	0	0	0	0	0	0	0	21
fc70ec175cea58f7cd19cb62d48521af	0	0	0	0	0	0	0	0	0	0	0	0	0	0	0	0	0	0	0	0	0	0	0	0	0	0	0	0	0	0	0	0	0	0	0	0	0	0	0	0	0	0	0	0	0	0	0	0	0
a2d2d5e8d5e8dec541d186a404e62db1	0	0	0	0	0	0	0	0	0	0	0	0	0	0	0	0	0	0	0	0	0	0	0	0	0	0	0	0	0	0	0	0	0	0	0	0	0	0	0	0	0	0	0	0	0	0	0	0	0
d16445600aa9fdd2bbea6d5adabe168d	0	0	0	0	0	0	0	0	0	0	0	0	0	0	0	0	0	0	0	0	0	0	0	0	0	0	0	0	0	0	0	0	83	0	0	0	0	0	0	0	0	0	0	0	0	0	0	0	0
593c5c8fa4e9689a92fc8758e9ffcfbe	0	0	0	0	0	0	0	0	0	0	0	0	0	0	0	0	0	0	0	0	0	0	0	0	0	0	0	0	0	0	0	0	0	0	0	0	0	0	0	0	0	0	0	0	0	0	0	0	0
76c34d787c96702787dca3e91e1cc66d	0	0	0	0	0	0	0	0	0	0	0	0	0	0	0	0	0	0	0	0	0	0	0	0	0	0	0	0	0	0	0	0	0	0	0	0	0	0	0	0	0	0	0	0	0	0	0	0	0
1c711831c196842f3014a19a7366b431	0	0	0	0	0	0	0	0	0	0	0	0	0	0	0	0	0	0	0	0	0	0	0	0	0	0	0	0	0	0	0	0	0	7	0	0	0	0	0	0	0	0	0	0	0	0	0	0	0
9ab4385464f5e5a46c7ed4039cc0e502	0	0	0	0	0	0	0	0	0	0	0	0	0	0	0	0	0	0	0	0	0	0	0	0	0	0	0	0	0	0	0	0	0	0	0	0	0	0	0	0	0	0	0	0	0	0	0	0	0
a0b24b6b878ac411941c2810d7229ee0	0	0	0	0	0	0	0	0	0	0	0	0	0	0	0	0	0	0	0	0	0	0	0	0	0	0	0	0	0	0	0	0	0	0	0	0	0	0	0	0	0	0	0	0	38	0	0	0	0
c89fc9b05629d62cf2bdebb874fcd814	0	0	0	0	0	0	0	0	0	0	0	0	0	0	0	0	0	0	0	0	0	0	0	0	0	0	0	0	0	0	0	0	0	0	0	0	0	0	0	0	0	0	0	0	0	0	0	0	0
eb09e3eaaa4a371f1fb34cb81075aa02	0	0	0	0	0	0	0	0	0	0	0	0	0	0	0	0	56	0	0	24	0	0	0	0	0	0	0	0	0	0	0	0	0	0	0	0	0	0	0	0	0	0	0	0	0	0	0	0	0
21de155a70dbe9952ea1c33031bee67c	0	0	0	0	0	0	0	0	0	0	0	0	0	0	0	0	0	0	0	0	0	0	0	0	0	0	0	0	0	0	0	0	0	0	0	0	0	0	0	0	0	0	0	0	0	0	0	0	0
2e9d3a6d71d72cc4bb5f61d831fb793d	0	0	0	0	0	0	0	0	0	0	0	0	0	0	0	0	0	0	0	0	0	0	0	0	0	0	0	0	0	0	0	0	0	0	0	0	0	0	0	0	0	0	0	0	0	0	0	0	0
beb2f1d71839a6e97d4318789e649ab4	46	0	0	0	0	0	0	0	0	0	0	0	0	0	0	0	0	0	0	0	0	0	0	0	0	0	0	0	0	0	0	0	0	0	0	0	0	0	0	0	0	0	0	0	0	0	0	0	0
e747aeecdfc655c0f16012d5aa325bb4	0	0	0	0	0	0	0	0	0	0	0	0	0	0	0	0	0	0	0	0	0	0	0	0	0	0	0	0	0	0	0	0	0	0	0	0	0	0	0	0	0	0	0	0	0	0	0	0	0
481e87517d65afcaec4289b8458b77b6	0	0	0	0	0	0	0	0	0	0	0	0	0	0	0	0	0	0	0	0	0	0	0	0	0	0	0	0	0	0	0	0	0	0	0	0	0	0	13	0	0	0	0	0	0	0	0	0	0
031ce1dc6fb42b4fcbb8c6f02fe0991d	0	0	0	0	0	0	0	0	0	0	0	0	0	0	0	0	0	0	0	0	0	0	0	0	0	0	0	0	0	0	0	0	0	0	0	0	0	0	0	0	0	0	0	0	0	0	0	0	0
50fa360f2fb485e691935fa48b7b4758	0	0	0	0	0	0	0	0	0	0	0	0	0	0	0	0	0	0	0	0	0	0	0	0	0	0	0	0	0	0	0	0	0	0	0	0	0	0	0	0	0	0	0	0	0	0	0	0	0
ffd27e15ea3b3aa7886139942cf470ab	0	0	0	0	0	0	0	0	0	0	0	0	0	0	0	0	0	0	0	0	0	0	0	0	0	0	0	0	0	0	0	0	0	0	0	0	0	0	0	0	0	0	0	0	0	0	0	0	0
2bb8f9063443a2614a5b8853bb470a97	0	0	0	0	0	0	0	0	0	0	0	0	0	0	0	0	53	0	0	12	0	0	0	0	0	0	0	0	0	0	0	0	0	0	0	0	0	0	0	0	0	0	0	0	0	0	0	0	0
458dadf15a26f1ed29987db781f716cf	0	0	0	0	0	0	0	0	0	0	0	0	0	0	0	0	0	0	0	0	0	0	0	0	0	0	0	0	0	0	0	0	0	0	0	0	0	0	0	0	0	0	0	0	0	0	0	0	0
67287c57399a967c47ed3d8e444d1911	0	0	0	0	0	0	0	0	0	0	0	0	0	0	0	0	0	0	0	0	0	0	0	0	0	0	0	0	0	0	0	0	0	0	0	0	0	0	0	0	0	0	0	0	0	0	0	0	0
859baf454db7eea64b76ec233ae8f74e	0	0	0	0	0	0	0	0	0	0	0	0	0	0	0	0	0	0	0	0	0	0	0	0	0	0	0	0	0	0	0	0	0	0	0	0	0	0	0	0	0	0	0	0	3	0	0	0	0
ed6a18812910aa9f76d8a63c79faaa78	0	0	0	0	0	0	0	0	0	0	0	0	0	0	0	0	0	0	0	0	0	0	0	0	0	0	0	0	0	0	0	0	0	0	0	0	0	0	0	0	0	0	0	0	0	0	0	0	0
76868811d58876e71b49be22e524ce44	0	0	0	0	0	0	0	15	0	0	0	0	0	0	0	0	0	0	0	0	0	0	0	0	0	0	0	0	44	0	0	0	0	0	0	0	0	0	0	0	0	0	0	0	0	0	0	0	0
03fc25d38136b4cc4ccb3428bd30df19	0	0	0	0	0	0	0	0	0	0	0	0	0	0	0	0	0	0	0	0	0	0	0	0	0	0	0	0	0	0	0	0	0	0	0	0	0	0	0	0	0	0	0	0	0	0	0	0	0
00c6796b3b14f924b16e0b1f4b6114cc	0	0	0	0	0	0	0	0	0	0	0	0	0	0	0	0	0	0	0	0	0	0	0	0	0	0	0	0	0	0	0	0	0	0	14	0	0	0	0	0	0	0	0	0	0	0	0	0	0
1d76d4af7db830c82acb761762e3f514	0	0	0	0	0	0	0	0	0	0	0	0	0	0	0	0	0	0	0	0	0	0	0	0	0	0	0	0	0	0	0	0	0	0	0	0	0	0	0	0	0	0	0	0	0	0	0	0	0
f50274db9a7027162f92454565517d65	0	0	0	0	0	0	0	0	0	0	0	0	0	0	0	0	0	0	0	0	0	0	0	0	0	0	0	0	0	0	0	0	0	0	0	0	0	0	0	0	0	0	0	0	0	0	0	0	0
3b2b8a4585c8d0d75d31420b5b7f05f7	0	0	0	0	0	0	0	0	0	0	0	0	0	0	0	0	0	0	0	0	0	0	0	0	0	0	0	0	0	0	0	0	0	0	0	0	0	0	0	0	0	0	0	0	0	0	0	0	0
8741482c987ccf8df5aaa03667fc51d1	0	0	0	0	0	5	0	0	8	0	4	0	0	0	0	0	0	0	0	0	0	0	0	0	0	0	0	0	0	0	0	0	0	0	0	0	0	0	0	0	0	0	0	0	0	0	0	0	0
8d0213e1e877b19c10f1d63607d4a1c1	0	0	0	0	0	0	0	0	0	0	0	0	0	0	0	0	0	0	0	0	0	0	0	0	0	0	0	0	0	0	0	0	0	0	0	0	0	0	0	0	0	0	0	0	0	0	0	0	0
f476835236d3845449ebfc22a913200d	0	0	0	0	0	0	0	0	0	0	0	0	0	0	0	0	0	0	0	0	0	0	0	0	0	0	0	0	0	0	0	0	0	0	0	0	0	0	0	0	0	0	0	0	0	0	0	0	0
89911e3f47f96a68d8d6d3d24ffbcb72	0	0	0	0	0	0	0	0	0	0	0	0	0	0	0	0	0	0	0	0	0	0	0	0	0	0	0	0	0	0	0	0	0	0	0	0	0	0	0	0	0	0	0	0	0	0	0	0	0
28cca79b210d1dfb6509416d4f0a544b	0	0	0	0	0	0	0	0	0	0	0	0	0	0	0	0	0	0	0	0	0	0	0	0	0	0	0	0	0	0	0	0	0	0	0	0	0	0	0	0	0	0	0	0	0	0	0	0	0
c6b69bb57eceffc3dee03513f51c47ec	0	0	0	0	0	0	0	0	0	0	0	0	0	0	0	0	0	0	0	0	0	0	0	0	0	0	0	0	0	0	0	0	0	0	0	0	0	0	0	0	0	0	0	0	0	0	0	0	0
1e85b958cce5caf8a4616d1b9135279a	0	0	0	0	0	0	0	0	0	0	0	0	0	0	0	0	0	0	0	0	0	0	0	0	0	0	0	0	0	0	0	0	0	0	0	0	0	0	0	0	0	0	0	0	0	0	0	0	0
4849a822f64c0e85e21a6496ee5b5e58	0	0	0	0	0	0	0	0	0	0	0	0	0	0	0	0	0	0	0	0	0	0	0	0	0	0	0	0	0	0	0	0	0	0	0	0	0	0	0	0	0	0	0	0	0	0	0	0	0
6c8abb26d5655b83bd729a194ceff68f	0	0	0	0	0	0	0	0	0	0	0	0	0	0	0	0	0	0	0	0	0	0	0	0	0	0	0	0	0	0	0	0	0	0	0	0	0	0	0	0	0	0	0	0	0	0	0	0	0
48ed63e2da0c0ef09588e7ddd686f1b3	0	0	0	0	0	0	0	0	0	0	0	0	0	0	0	0	0	0	0	0	0	0	0	0	0	0	0	0	0	0	0	0	0	0	0	0	0	0	0	0	0	0	0	0	0	0	0	0	0
8e55274ab515ca9ab5f1016c7f9436e7	0	0	0	0	0	0	0	0	0	0	0	0	0	0	0	0	0	0	0	0	0	0	0	0	0	0	0	0	0	0	0	0	0	0	0	0	0	0	0	0	0	0	0	0	0	0	0	0	0
0dc5816ee695f30b2913cefbbabe05e1	0	0	0	0	0	0	0	0	0	0	0	0	0	0	0	0	0	0	0	0	0	0	0	0	0	0	0	0	0	0	0	0	0	0	0	0	0	0	0	0	0	0	0	14	0	7	0	0	0
c9ca38ec39cbd9fd894820eb2d46e3d7	0	26	0	0	0	0	0	0	0	0	0	0	0	0	0	0	0	0	0	0	0	0	0	0	6	0	0	0	0	0	0	0	0	0	0	0	0	0	0	0	0	0	0	0	0	0	0	0	0
45df8914a9a9861ca202e6158545598c	0	0	0	0	6	0	0	41	0	0	0	0	0	0	0	0	0	0	0	0	0	0	0	0	0	0	0	0	0	0	0	0	0	0	0	0	0	0	0	0	0	0	0	0	0	0	0	0	0
868d24d75c689670174e1481399f6835	0	0	0	0	0	0	0	0	0	0	0	0	0	0	0	0	0	0	0	0	0	0	0	0	0	0	0	0	0	0	0	0	0	0	0	0	0	0	0	0	0	0	0	0	0	0	0	0	0
5c475f9cddb0e5a69b8064e8fc443df5	4	0	0	0	0	0	0	0	0	0	0	0	0	0	0	0	0	0	0	0	0	0	0	0	0	0	0	0	0	0	0	0	0	0	0	0	0	0	0	0	0	0	0	0	0	0	0	0	0
9784a6b88de73dcea1bb91f04665f3c2	0	0	0	0	0	0	0	0	0	0	27	0	0	0	0	0	0	0	0	0	0	0	0	0	0	0	0	0	0	0	0	0	0	0	0	0	0	0	0	0	0	0	0	0	0	0	0	0	0
fbea9b0757a7dbcaf0e5f6d199392c65	0	0	0	0	0	0	0	0	0	0	0	0	0	0	0	0	0	0	0	0	0	0	0	0	0	0	0	0	0	0	0	0	0	0	0	0	0	0	0	0	0	0	0	0	0	0	0	0	0
1cec049f294441ca05cdfb2a9652acc4	0	0	0	0	0	0	0	0	0	0	0	0	0	0	0	0	0	0	0	0	0	0	0	0	0	0	0	0	0	0	0	0	0	0	0	0	0	0	0	0	0	0	0	0	0	0	0	0	0
6bfee3c83d40b51a3d4bfd20640e35bc	0	0	0	0	0	0	0	0	0	0	0	0	0	0	0	0	0	0	0	0	0	0	0	0	0	0	0	0	0	0	0	0	0	0	0	0	0	0	0	0	0	0	0	0	0	0	0	0	0
e49a58bb5514eea6816ef96f57efe251	0	0	0	0	0	0	0	0	0	0	0	0	0	0	0	0	0	0	0	0	0	0	0	0	0	0	0	0	0	0	0	0	0	0	0	0	0	0	0	0	0	0	0	0	0	0	0	0	0
12f0b28be69bdc79cd36ca56618feb70	0	0	0	12	4	0	0	0	0	0	0	0	0	0	5	0	0	0	0	0	0	0	0	0	0	0	0	0	0	0	0	0	0	0	0	0	0	0	0	0	0	0	0	0	0	0	0	0	0
48743a7c2bf6bcbefa6ef8b6df2fc533	0	0	0	0	0	0	0	0	0	0	0	0	0	0	0	0	0	0	0	0	0	0	0	0	0	0	0	0	0	0	0	0	0	0	0	0	0	0	0	0	0	0	0	0	0	0	0	0	0
fec4e2a75453a9e5ab95a00a6116bcc9	0	0	0	0	0	0	0	0	0	0	0	0	0	0	0	0	0	0	0	0	0	0	0	0	0	0	0	0	0	0	0	0	0	0	0	0	0	0	0	0	0	0	0	0	0	0	0	0	0
13b1bec86902f7a78db79e4a09f79ee7	0	0	0	0	0	0	0	0	0	0	0	0	0	4	0	0	0	0	0	0	0	0	0	0	0	0	0	0	0	0	0	0	0	0	0	0	0	0	0	0	0	0	0	0	0	0	0	0	0
b319958a841a69e92e928fe3184c2967	0	0	0	0	0	0	0	0	0	0	0	0	0	0	0	0	0	0	0	30	0	0	0	0	0	0	0	0	0	0	0	0	0	0	0	0	0	0	0	0	0	0	0	0	0	0	0	0	0
3c5090e16a3e03d222ff67b6ceb60c43	0	0	0	0	0	0	0	0	0	0	0	0	0	0	0	0	0	0	0	0	0	0	0	0	0	0	0	0	0	0	0	0	0	0	0	0	0	0	0	0	0	0	0	0	0	0	0	0	0
5c33bb2f059d57d40d49d36e892a6dd4	0	0	0	0	0	0	0	0	0	0	0	0	0	0	0	0	0	0	0	0	0	0	0	0	0	0	0	0	0	0	0	0	0	0	0	0	32	0	0	0	0	0	0	0	0	0	0	0	0
7ccce8bc3044108600e3438840640781	0	0	0	0	0	0	0	0	0	0	0	0	0	0	0	0	0	0	0	0	0	0	0	0	0	0	0	0	0	0	0	0	0	0	0	0	0	0	0	0	0	0	0	0	0	0	0	0	0
878ecc20c58a67dcd09e627684f7362d	0	0	0	0	0	0	0	0	0	0	0	0	0	0	0	0	0	0	0	0	0	0	0	0	0	0	0	0	0	0	0	0	0	0	0	0	0	0	0	0	0	0	0	0	0	0	0	0	0
a3fab7fc969b3b112c97e3024bb97790	0	0	0	0	0	0	0	0	0	0	0	0	0	0	0	0	0	0	0	0	0	0	0	0	0	0	0	0	0	0	0	0	0	0	0	0	0	0	0	0	0	0	0	0	0	0	0	0	0
bb5f5f466b2ed3573f887a15170ad905	0	0	0	0	0	0	0	0	0	0	0	0	0	0	0	0	0	0	0	0	0	0	0	0	0	0	0	0	0	0	0	0	0	0	0	0	0	0	0	0	0	0	0	0	0	0	0	0	0
bc283807fd7fa8ff6a7b3911d017aed5	0	0	0	0	0	0	0	0	0	0	0	0	0	0	10	0	0	0	0	0	0	0	0	0	0	0	0	0	0	0	0	0	0	0	0	0	0	0	0	0	0	0	0	0	0	0	0	0	0
c7ff40313c2c0c446bc1f6b84c823aa6	0	0	0	0	0	0	0	0	0	0	0	0	0	0	0	0	0	0	0	0	0	0	0	0	0	0	0	0	0	0	0	0	0	0	0	0	0	0	0	0	31	0	0	7	0	0	0	0	0
7f09107c56b93dd51068b350b9119d46	0	0	0	0	0	0	0	0	0	0	0	0	0	0	0	0	0	0	0	0	0	0	0	0	0	0	0	0	0	0	0	0	0	0	0	0	0	0	0	0	0	0	0	0	0	0	0	0	0
a83047e134c692b4fe95ae2785b36bc1	0	0	0	0	0	0	0	0	0	0	0	0	0	0	0	0	0	0	0	0	0	0	0	0	0	0	0	0	0	0	0	0	0	0	0	0	0	0	0	0	0	0	0	0	0	0	0	0	0
2e1f64eee5188d022c685f4b9be3ae09	0	4	0	0	20	0	0	0	0	0	0	0	0	0	5	0	0	0	0	0	0	0	0	0	0	0	0	0	0	0	0	0	0	0	0	0	0	0	0	0	0	0	0	0	0	0	0	0	0
6457f70aa807d58eb0cc2d4662a2d077	0	0	0	0	0	0	0	0	0	0	0	0	0	0	0	0	0	0	0	0	0	0	0	0	0	0	0	0	0	0	0	0	0	0	0	0	0	0	0	0	0	0	0	0	0	0	0	0	0
b94c15738dfdbbf6000165a0d2725233	0	0	0	0	0	0	0	0	0	0	0	0	0	0	0	0	0	0	0	0	0	0	0	0	0	0	0	0	0	0	0	0	0	0	0	0	0	0	0	0	0	0	0	0	0	0	0	0	0
6b4629a76dd06d4899ffc6dcdcd004db	0	0	0	0	0	0	0	0	0	0	0	0	0	3	0	0	0	0	0	0	0	0	0	0	0	0	0	0	0	0	0	0	0	0	0	0	0	0	0	0	0	0	0	0	0	0	0	0	0
b2c3cf7da396352ea8241c9f917d4e90	0	5	0	0	12	0	0	0	0	0	0	0	0	0	0	0	0	0	0	0	0	0	0	0	0	0	0	0	0	0	0	0	0	0	0	0	0	0	0	0	0	0	0	0	0	0	0	0	0
ba55d0d4afd2812c344981dcb0865088	0	0	0	0	0	0	0	0	0	0	0	0	0	0	0	0	0	0	0	0	0	0	0	0	0	0	0	0	0	0	0	0	0	0	0	0	0	0	0	0	0	0	0	0	0	0	0	0	0
4d2b76350b04065b2b97bb6c59b5d337	0	0	0	0	0	0	0	0	0	0	0	0	0	0	0	0	0	0	0	0	0	0	0	0	0	0	0	0	0	0	0	0	0	0	0	0	0	0	0	0	0	0	0	0	0	0	0	0	0
6ef7350c00ee3a0630b865035d833b88	0	0	0	0	0	0	0	0	0	0	0	0	0	0	0	0	0	0	0	0	0	0	0	0	0	0	0	0	0	0	0	0	0	0	0	0	0	0	0	0	0	0	0	0	0	0	0	0	0
7692aea9e04568544ced516639429586	0	0	0	0	0	0	0	0	0	0	0	0	0	0	0	0	0	0	0	0	0	0	0	0	0	0	0	0	0	0	0	0	0	0	0	0	0	0	0	0	0	0	0	0	0	0	0	0	0
3943328e4307bf970343df84f5471b08	0	0	0	0	0	0	0	0	0	0	0	0	0	0	0	0	0	0	0	0	0	0	0	0	0	0	0	3	0	0	0	0	0	0	0	0	0	0	0	0	0	0	0	17	0	0	0	0	0
6902502f462210ab933735e517688200	0	0	0	0	0	0	0	0	0	0	0	0	0	0	0	0	0	0	0	0	0	0	0	0	0	0	0	0	0	0	0	0	0	0	0	0	0	0	0	0	0	0	0	0	0	0	0	0	0
6cc3164fa50ee0ccc4f86a0b1cd2f074	0	0	0	0	0	0	27	4	0	0	0	0	0	0	0	0	0	0	0	0	0	0	0	0	0	0	0	0	0	0	0	0	0	0	0	0	0	0	0	0	0	0	0	0	0	0	0	0	0
b3650eb0ce844235e39b047bc39e425b	0	0	0	0	0	0	0	0	0	0	0	0	0	0	0	0	0	0	0	0	0	0	0	0	0	0	0	0	0	0	0	0	0	0	0	0	0	0	0	0	0	0	0	0	0	0	0	0	0
bc2e531c36577155d83e30c26dc3cdc9	0	0	0	0	0	0	0	0	0	0	0	0	0	0	0	0	0	0	0	0	0	0	0	0	0	0	0	0	0	0	0	8	0	0	23	0	0	0	0	0	0	0	0	0	0	0	0	0	0
09e9c8cdaa5ea2cbf70831cc8201b73b	0	0	0	0	0	0	0	0	0	0	0	0	0	0	0	0	0	0	0	0	0	0	0	0	0	0	0	0	0	0	0	0	0	0	0	0	0	0	0	0	0	0	0	0	0	0	0	0	0
2b3859a560a89e8f74acacefb66c361e	0	0	0	0	0	0	0	0	0	0	0	0	0	0	0	0	0	0	0	0	0	0	0	0	0	0	0	0	0	0	0	0	0	0	0	0	0	0	0	0	0	0	0	0	0	0	0	0	0
2becb4cce253fbdec84f4a1e80edd701	0	0	0	0	0	0	0	0	0	0	0	0	0	0	0	0	0	0	0	0	0	0	0	0	0	0	0	0	0	0	0	0	0	0	0	0	0	0	0	0	0	0	0	0	0	0	0	0	0
bbd72d5ba1a88d1c065e470390575706	0	0	0	0	0	0	0	0	0	0	0	0	0	0	0	0	0	0	0	0	0	0	0	0	0	0	0	0	0	0	0	0	0	0	0	0	0	0	0	0	0	0	0	0	0	0	0	0	0
3fc97ae17091668957620d2d3110a001	0	0	0	0	0	0	0	0	0	0	0	0	0	0	0	0	0	0	0	0	0	0	0	0	0	0	0	0	0	0	0	0	0	0	0	0	0	0	0	0	0	5	2	0	0	0	0	0	0
4a1cb5b96b911204b9f0e8f34113f966	0	0	0	0	0	0	0	0	0	0	0	0	0	0	0	0	0	0	0	0	0	0	0	0	0	0	0	0	0	0	0	0	0	0	0	0	0	0	0	0	0	0	0	0	0	0	0	0	0
7a48f6530574b908945d6fd8f2424353	0	0	0	0	0	0	0	0	5	0	4	0	0	0	0	0	0	0	0	0	0	3	0	8	0	0	0	0	0	0	0	0	0	0	0	0	0	0	0	3	0	0	0	0	0	0	0	0	0
c15650df0bea7571bde5dd237afc8b29	0	0	0	0	0	0	0	0	0	0	0	0	0	0	0	0	0	0	0	0	0	0	0	0	0	0	0	0	0	0	0	0	0	0	0	0	0	0	0	0	0	0	0	0	0	0	0	0	0
69358da42ebd5ed427dfd0b10f046589	0	0	0	0	0	0	0	0	0	0	0	0	0	0	0	0	0	0	0	0	0	0	0	0	0	0	0	0	0	0	0	0	0	0	0	0	0	0	0	0	0	0	0	0	0	0	0	0	0
9ccbac691417ab49b9296dd586962b62	0	0	0	0	0	0	0	0	0	0	0	0	0	0	0	0	0	0	0	0	0	0	0	0	0	0	0	0	0	0	0	0	0	0	0	0	0	2	0	0	0	0	0	0	0	0	0	0	0
b52f75e20e4003ba9ff68679a6749133	0	0	0	0	0	0	0	0	0	0	0	0	0	0	0	0	0	0	0	0	0	0	0	0	0	0	0	0	0	0	0	0	0	0	0	0	0	0	0	0	0	0	0	0	0	0	0	0	0
e45ed75b992c5f6896ba8fefa2333947	0	0	0	0	0	0	0	0	0	0	0	0	0	0	0	0	0	0	0	0	0	0	0	0	0	0	0	0	0	0	0	0	0	0	0	0	0	0	0	0	0	0	0	0	0	0	0	0	0
0966eac4f99c097ad826680c6331bec8	0	0	0	0	0	0	0	0	0	17	0	0	0	0	0	0	0	0	0	0	0	0	0	0	0	0	0	0	0	0	0	0	0	0	0	0	0	0	0	0	0	0	0	0	0	0	0	0	0
2d0359b81633bd66319275840bbb22b8	0	0	0	0	0	0	0	0	0	0	0	0	0	0	0	0	0	0	0	0	0	0	0	0	0	0	0	0	0	0	0	0	0	0	0	0	0	0	0	0	0	0	0	3	0	0	0	0	0
55713cec37990ed6c623211bb6d8902f	0	0	0	9	0	0	0	0	0	3	0	0	0	0	0	0	0	0	0	0	0	0	0	0	0	0	0	0	0	0	0	0	0	0	0	0	0	0	2	0	0	3	9	0	0	0	0	0	0
557bdc7de5695ed4313cc978fd7093b6	0	0	0	0	0	0	0	0	0	0	0	0	0	0	0	0	0	0	0	0	0	0	0	0	0	0	0	0	0	0	0	0	0	0	0	0	0	0	0	0	0	0	0	0	0	0	0	0	0
db6a1caa1741e7de68f17e7884e22c95	0	0	0	0	0	0	0	0	0	0	0	0	0	0	0	0	0	0	0	0	0	0	0	0	0	0	0	0	0	0	0	0	0	0	0	0	0	0	0	0	0	0	0	0	0	0	0	0	0
e4fd015717517e93ac8bacfd8f5d3464	0	0	0	0	0	0	0	0	0	0	0	0	0	0	0	0	0	0	0	0	0	0	0	0	0	0	0	0	0	0	0	0	0	0	0	0	0	0	0	0	0	4	0	0	0	0	0	0	0
a1c8d54cd26144633c015abc39f0c5cd	0	0	0	0	0	0	0	0	0	0	0	0	0	0	0	0	0	0	0	19	0	0	0	0	0	0	0	0	0	0	0	0	0	0	0	0	0	0	0	0	0	0	0	0	0	0	0	0	0
cd95688ad556118e1b734df4d7f0e5aa	0	0	0	0	0	0	0	0	0	0	0	0	0	0	0	0	0	0	0	0	0	0	0	0	0	0	0	0	0	0	0	0	0	0	0	0	0	0	0	0	0	0	0	0	0	0	0	0	0
08e51b0a55a29719f01d3411a1a2d8a4	0	0	0	0	0	0	0	0	0	0	0	0	0	0	0	0	0	0	0	0	0	0	0	0	0	0	0	0	0	0	0	0	0	0	0	0	0	0	0	0	0	0	0	0	0	0	0	0	0
554f300be5a0df7f5ef434f679d4c9ab	0	0	0	0	0	0	0	0	0	0	0	0	0	0	0	0	0	0	0	0	0	0	0	0	0	0	0	0	0	0	0	0	0	0	0	0	0	0	0	0	0	0	0	0	0	0	0	0	0
776f491cc070fac66aff8c29531e0afa	0	0	0	0	0	0	0	0	0	0	0	0	0	0	0	0	0	0	0	0	0	0	0	0	0	0	0	0	0	0	0	0	0	0	0	0	0	0	0	0	0	0	0	0	0	0	0	0	0
c86e028536ca4995a14cfc0256f2f1e8	0	0	0	0	0	0	0	0	0	0	0	0	0	0	0	0	0	0	0	0	0	0	0	0	0	0	0	0	0	0	0	0	0	0	0	0	0	0	0	0	0	0	0	0	0	0	0	0	0
02688177bc2dc4efb5cf6175c187bdb1	0	0	0	0	0	0	0	0	0	0	0	0	0	0	0	0	0	0	0	0	0	0	0	0	0	0	0	0	0	0	0	0	0	0	0	0	0	0	0	0	0	0	0	0	0	0	0	0	0
24c3d980548dd6c9717ee6d9900e01e4	0	0	0	0	0	0	0	0	0	0	0	0	0	0	0	0	0	0	0	0	0	0	0	0	0	0	0	0	0	0	0	0	0	0	0	0	0	0	0	0	0	0	0	0	0	0	0	0	0
4f2fcf28b3a43608ae2b0cbcefd68dc1	0	0	0	0	0	0	0	0	0	0	0	0	0	0	0	0	0	0	0	0	0	0	0	0	0	0	0	0	0	0	0	0	0	0	0	0	0	0	0	0	0	0	0	0	0	0	0	0	0
5fe9b42e9a84881bed5d55adbea184ec	0	0	0	0	0	0	0	0	0	0	0	0	0	0	0	0	0	0	0	0	0	0	0	0	0	0	0	0	0	0	0	0	0	0	0	0	0	0	0	0	0	0	0	0	0	0	0	0	0
68b9fe42a94cc8523e96ad9d14a64780	0	0	0	0	0	0	0	0	0	0	0	0	0	0	0	0	0	0	0	0	0	0	0	0	0	0	0	0	0	0	0	0	0	0	15	0	0	0	0	0	0	0	0	0	0	0	0	0	0
9ec6cdd06b9655d619fdc7d0860efe7c	0	0	0	0	0	0	0	0	0	0	0	0	0	0	0	0	0	0	0	0	0	0	0	0	0	0	0	0	0	0	0	0	0	0	0	0	0	0	0	0	0	0	0	0	0	0	0	0	0
154266e598cbad6e4ae0045832575669	0	0	0	0	0	0	0	0	0	0	0	0	0	0	0	0	0	0	0	0	0	0	0	0	0	0	0	0	0	0	0	0	0	0	0	0	0	0	0	0	0	0	0	0	0	0	0	0	0
3f373a9e43e11147c345a45c37c8709c	0	0	0	0	0	0	0	0	0	0	0	0	0	0	0	0	0	0	0	0	0	0	0	0	0	0	0	0	0	0	0	0	0	0	0	0	0	0	0	0	0	0	0	0	0	0	0	0	0
675bdfa736cc633ebaa6c89217361238	0	0	0	0	0	0	0	0	0	0	0	0	0	0	0	0	0	0	0	0	0	0	0	0	0	0	0	0	0	0	0	0	0	0	0	0	0	0	0	0	0	0	0	0	0	0	0	0	0
1d49f0b4ae540b1a86030f83a8ba38bc	0	0	0	16	0	0	0	0	0	0	0	0	0	0	0	0	0	0	0	0	0	0	0	0	0	0	0	0	0	0	0	0	0	0	0	0	0	0	0	0	0	4	0	0	0	0	0	0	0
7d8dfde0bbf242fa2132b0762559efd7	0	0	0	0	0	0	0	0	0	0	0	0	0	0	0	0	0	0	0	0	0	0	0	0	0	0	0	0	0	0	0	0	0	0	0	0	0	0	0	0	0	0	0	0	0	0	0	0	0
b231b8d4582fd47e0466089aed8f69d1	0	0	0	0	0	0	0	0	0	0	0	0	0	0	0	0	0	0	0	0	0	0	0	0	0	0	0	0	0	0	0	0	0	0	0	0	0	0	0	0	0	0	0	0	0	0	0	0	0
dea74cade4421018c63df5980b9adfa2	0	0	0	0	0	0	0	0	0	0	0	0	0	0	0	0	0	0	0	0	0	0	0	0	0	0	0	0	0	0	0	0	0	0	0	0	0	0	0	0	0	0	0	0	0	0	0	0	0
11f4b7b963efa90b6a14a19bbee7cc52	0	0	0	0	0	0	0	0	0	0	0	0	0	0	0	0	7	0	0	0	0	0	0	0	0	0	0	0	0	0	0	0	0	0	0	0	0	0	0	0	0	0	0	0	0	0	0	0	0
5ed08c43ad29150e5f7cbc6c0edf8e3d	0	0	0	0	0	0	0	0	0	0	0	0	0	0	0	0	0	0	0	0	0	0	0	0	0	0	0	0	0	0	0	0	0	0	0	0	0	0	0	0	0	0	0	0	0	0	0	0	0
dd592f8d5373ce5f0f52460ede78f373	0	0	0	0	0	0	0	0	0	0	0	0	0	0	0	0	0	0	0	0	0	0	0	0	0	0	0	0	0	0	0	0	0	0	0	0	0	0	0	0	0	0	0	0	0	0	0	0	0
e0f32feb725b5a962516cb403393d6d9	0	0	0	0	0	0	0	0	0	0	0	0	0	0	0	0	0	0	0	0	0	0	0	0	0	0	0	0	0	0	0	0	0	0	0	0	0	0	0	0	0	0	0	0	0	0	0	0	0
46f6b4f353ca073224c7851144ab3c6c	0	0	0	0	0	0	0	0	0	0	0	0	0	0	0	0	0	0	0	0	0	0	0	0	0	0	0	0	0	0	0	0	0	0	0	0	0	0	0	0	0	0	0	0	0	0	0	0	0
494a446dfefc2daf932092fbd999fab6	0	0	0	0	0	0	0	0	0	0	0	0	0	0	0	0	0	0	0	0	0	0	0	0	0	0	0	0	0	0	0	0	0	0	0	0	0	0	0	0	0	0	0	0	0	0	0	0	0
c1a315f9d093f99f7ae03fa2a8a4d057	0	0	0	0	0	0	0	0	0	0	0	0	0	0	0	0	0	0	0	0	0	0	0	0	0	0	0	0	0	0	0	0	0	0	0	0	0	0	0	0	0	0	0	0	0	0	0	0	0
d4c13e9f6fe78ad1b123f25c826b81cc	0	0	0	0	0	0	0	0	0	0	0	0	0	0	0	0	0	0	0	0	0	0	0	0	0	0	0	0	0	0	0	0	0	0	0	0	0	0	0	0	0	8	0	0	0	0	0	0	0
f3f309ca9984928d749b141d5d69febc	0	0	0	0	0	0	0	0	0	0	0	0	0	0	0	0	0	0	0	0	0	0	0	0	0	0	0	0	0	0	0	0	0	0	0	0	0	0	0	0	0	0	0	0	0	0	0	0	15
0491dc7acb05e9d02b22b55399cc1fbe	0	0	0	0	0	0	0	0	0	0	0	0	0	0	0	0	0	0	0	0	0	0	0	0	0	0	0	0	0	0	0	0	0	0	0	0	0	0	0	0	0	0	0	0	0	0	0	0	0
0f072923bc76bd1b2d53ed041f2da6e5	0	0	0	0	0	0	0	0	0	0	0	0	0	0	0	0	0	0	0	0	0	0	0	0	0	0	0	0	0	0	0	0	0	0	0	0	0	0	0	0	0	0	0	0	0	0	0	0	0
83844aaac997a64836b31ca05e0da7bf	0	0	0	0	0	0	0	0	0	0	0	0	0	0	0	0	0	0	0	0	0	0	0	0	0	0	0	0	0	0	0	0	0	0	0	0	0	0	0	0	0	0	0	0	0	0	0	0	0
fb6a957321dd3ac178d2a4c81e8df2f1	0	0	0	0	0	0	0	0	0	0	0	0	0	0	0	0	0	0	0	0	0	0	0	0	0	0	0	0	0	0	0	0	0	0	0	0	0	0	0	0	0	0	0	0	0	0	0	0	0
fc60e46162050d93ad9b229c9912014b	0	0	0	0	0	0	0	0	0	0	0	0	0	0	0	0	0	0	0	0	0	0	0	0	0	0	0	0	0	0	0	0	0	0	0	0	0	0	0	0	0	0	0	0	0	0	0	0	0
bf02e7498a2c8bfe653a73445128f061	0	0	0	0	0	0	0	0	0	0	0	0	0	0	0	0	0	0	0	0	0	0	0	0	0	0	0	0	0	0	0	0	0	0	0	0	0	0	0	0	0	0	0	0	0	0	0	0	0
f771803b9adcb0fe4dd7dbd66e85378a	0	0	0	0	0	0	0	0	0	0	0	0	0	0	0	0	0	0	0	0	0	0	0	0	0	0	0	0	0	0	0	0	0	0	0	0	0	0	0	0	0	0	0	0	0	0	0	0	0
2e9a1c530202e25cb7d8ae6e085ecea5	0	0	0	0	0	0	0	0	0	0	0	0	0	0	0	0	0	0	0	0	0	0	0	0	0	0	0	0	0	0	0	0	0	0	0	0	0	0	0	0	0	0	0	0	0	0	0	0	0
484bf0347d8f67f2c6db0b0fc70dc37d	0	0	0	0	0	0	0	0	0	0	0	0	0	0	0	0	0	0	0	0	0	0	0	0	0	0	0	0	0	0	0	0	0	0	0	0	0	0	0	0	0	0	0	0	0	0	0	0	0
cefedc9e3af9bfbe32c4af4175ee5606	0	0	0	3	0	0	0	0	0	0	0	0	0	0	0	0	0	0	0	0	0	0	0	0	0	0	0	0	0	0	0	0	0	0	0	0	0	0	0	0	2	0	0	9	0	0	0	0	0
d76f2828395e91fbdf8a55c7a04ef446	0	0	0	0	0	0	0	0	4	0	0	0	0	0	0	0	0	0	0	0	0	0	0	0	0	0	0	0	0	0	0	0	0	0	0	0	0	0	0	0	0	0	0	0	0	0	0	0	0
e261cde56f5cad45482c14d19c653177	0	0	0	0	0	0	0	0	0	0	0	0	0	0	0	0	0	0	0	9	0	0	0	0	0	0	0	0	0	0	0	0	0	0	0	0	0	0	0	0	0	0	0	0	0	0	0	0	0
0a49e0dca8d5bfe86f162c7a99796a90	0	0	0	0	0	0	0	0	0	0	0	0	0	0	0	0	0	0	0	0	0	0	0	0	0	0	0	0	0	0	0	0	0	0	0	0	0	0	0	0	0	0	0	0	0	0	0	0	0
123a8a190d14fcbb62ea1455faf68be0	0	0	0	0	0	0	0	0	0	0	0	0	0	0	0	0	0	0	0	0	0	0	0	0	0	0	0	0	0	0	0	0	0	0	0	0	0	0	0	0	0	0	0	0	0	0	0	0	0
45c5e246bb169bbc900360073bd41ae7	0	0	0	0	0	0	0	0	0	0	0	0	0	0	0	0	0	0	0	0	0	0	0	0	0	0	0	0	0	0	0	0	0	0	0	0	0	0	0	0	0	0	0	0	0	0	0	0	0
5e00a5ba33818d1b35d117d98e6e1ba7	0	0	0	0	0	0	0	0	0	0	0	0	0	0	0	0	0	0	0	0	0	0	0	0	0	0	0	0	0	0	0	0	0	0	0	0	0	0	0	0	0	0	0	0	0	0	0	0	0
65f642bee81d102eeb4b4601ac49b94b	0	0	0	0	0	0	0	0	0	0	0	0	0	0	0	0	0	0	0	0	0	0	0	0	0	0	0	0	0	0	0	0	0	0	0	0	0	0	0	0	0	0	0	0	0	0	0	0	0
93ada019ea958bcc8ba2863d86098db7	0	0	0	0	0	0	4	0	0	0	0	0	0	9	0	0	0	0	0	0	0	0	0	0	0	0	0	0	0	0	0	0	0	0	0	0	0	0	0	0	0	0	0	0	0	0	0	0	0
c0149eb6ee2610f6f14680d0017ca6a5	0	0	0	0	0	0	0	0	0	0	0	0	0	0	0	0	0	0	0	9	0	0	0	0	0	0	0	0	0	0	0	0	0	0	0	4	0	0	0	0	0	0	0	0	0	0	0	0	0
053a059a6922793749db3615105df4cb	0	0	0	0	0	0	0	0	0	0	0	8	0	4	0	0	0	0	0	0	0	0	0	0	0	0	0	0	0	0	0	0	0	0	0	0	0	0	0	0	0	0	0	0	0	0	0	0	0
85985a072e77331177ef9e4af2c52458	0	0	0	0	0	0	0	0	0	0	0	0	0	0	0	0	0	0	0	0	0	0	0	0	0	0	0	0	0	0	0	0	0	0	0	0	0	0	0	0	0	0	0	0	0	0	0	0	0
968ccf7620b098bd589473f83c49e6ac	0	0	0	0	0	0	0	0	0	0	0	0	0	0	0	0	0	0	0	0	0	0	0	0	0	0	0	0	0	0	0	0	0	0	0	0	0	0	0	0	0	0	0	0	0	0	0	0	0
b20858bc747f1c5f1b7a2f3ee78bcb02	0	0	0	0	0	0	0	0	0	0	0	0	0	0	0	0	0	0	0	0	0	0	0	0	0	0	0	0	0	0	0	0	0	0	0	0	0	0	0	0	0	0	0	0	0	0	0	0	0
b661c4ed947738bd633e175d6b959116	0	0	0	0	0	0	0	0	0	0	0	0	0	0	0	0	0	0	0	0	0	0	0	0	0	0	0	0	0	0	0	0	0	0	0	0	0	0	0	0	0	0	0	0	0	0	0	0	0
db91eda0845cf2de6c0e1829195f461e	0	0	0	0	0	0	0	0	0	0	0	0	0	0	0	0	0	0	0	3	0	0	0	0	0	0	0	0	0	0	0	0	0	0	0	0	0	0	0	0	0	0	0	0	0	0	0	0	0
2f618811c5cb15eac5380575fb008710	0	0	0	0	0	0	0	0	0	0	0	0	0	0	0	0	0	0	0	0	0	0	0	0	0	0	0	0	0	0	0	0	0	0	0	0	0	0	0	0	0	0	0	0	0	0	0	0	0
6660e95950448cf45b3c861a1f006524	0	0	0	0	0	0	0	0	0	0	0	0	0	0	2	0	0	0	0	0	0	0	0	0	0	0	0	0	0	0	0	0	0	0	0	0	0	0	0	0	0	0	0	0	0	0	0	0	0
7ed08caa9640c1b9496555aab73e4aff	0	0	0	0	0	0	0	0	0	0	0	0	0	0	0	0	0	0	0	0	0	0	0	0	0	0	0	0	0	0	0	0	0	0	0	0	0	0	0	0	0	0	0	0	0	0	0	0	0
93c813815975b42ce593277c0f787075	0	0	0	0	0	0	0	0	0	0	0	0	0	0	0	0	0	0	0	0	0	0	0	0	0	0	0	0	0	0	0	0	0	0	0	0	0	0	0	0	2	0	0	9	0	0	0	0	0
9fd5de870193ba87d3dfd9564ab4b616	0	0	0	0	0	0	0	0	0	0	0	0	0	0	0	0	0	0	0	0	0	0	0	0	0	0	0	0	0	0	0	0	0	0	0	0	0	0	0	0	0	0	0	0	0	0	0	0	0
f778dd6253347b89fa63cf54d3452d22	0	0	0	0	0	0	0	0	0	0	0	0	0	0	0	0	0	0	0	0	0	0	0	0	0	0	0	0	0	0	0	0	0	0	0	0	0	0	0	0	0	0	0	0	0	0	0	0	0
41429986a735dc369a5a9ccc966b032f	0	0	0	0	0	0	0	0	0	0	0	0	0	0	0	0	0	0	0	0	0	0	0	0	0	0	0	0	0	0	0	0	0	0	0	0	0	0	0	0	0	0	0	0	0	0	0	0	0
5eb04d295eb92641a4e851e4e92bb06c	0	0	0	0	0	0	0	0	0	0	0	0	0	0	0	0	0	0	0	0	0	0	0	0	0	0	0	0	0	0	0	0	0	0	0	0	0	0	0	0	0	0	0	0	0	0	0	0	0
b033353ad5ba3796bd8f5ba0b5da028d	0	0	0	0	0	0	0	0	0	0	0	0	0	0	0	0	0	0	0	0	0	0	0	0	0	0	0	0	0	0	0	0	0	0	0	0	0	0	0	0	0	0	0	0	0	0	0	0	0
db97e5e90e98b792c0c85be58d21126e	0	0	0	0	0	0	0	0	0	6	0	0	0	0	0	0	0	0	0	0	0	0	0	0	0	0	0	0	0	0	0	0	0	0	0	0	0	0	0	0	0	0	0	0	0	0	0	0	0
04c7672e1d01a2125861b292ca512c44	0	0	0	0	0	0	0	0	0	0	0	0	0	0	0	0	0	0	0	0	0	0	0	0	0	0	0	0	0	0	0	0	0	0	0	0	0	0	0	0	0	0	0	0	0	0	0	0	0
45732ace7637cc52d7e362ca9f978e65	0	0	0	0	0	0	0	0	0	0	0	0	0	0	0	0	0	0	0	0	0	0	0	0	0	0	0	0	0	0	0	0	0	0	0	0	0	0	0	0	0	0	0	0	0	0	0	0	0
7da2137a931f596375debf0684a4d1bd	0	0	0	0	0	0	0	0	0	0	0	0	0	0	0	0	0	0	0	0	0	0	0	0	0	0	0	0	0	0	0	0	0	0	0	0	0	0	0	0	0	0	0	0	0	0	0	0	6
979dbf28f85b56d4776ceed468b94d22	0	0	0	0	0	0	0	0	0	0	0	0	0	0	0	0	0	0	0	0	0	0	0	0	0	0	0	0	0	0	0	0	0	0	0	0	0	0	0	0	0	0	0	0	0	0	0	0	0
adcb26271275dd55451d2765c00f5d49	0	0	0	0	0	0	0	0	0	0	0	0	0	0	0	0	0	0	0	0	0	0	0	0	0	0	0	0	0	0	0	0	0	0	0	0	0	0	0	0	0	0	0	0	0	0	0	0	0
b1bf0bac0fcc86f8f6b5bbb30bf8b529	0	0	0	7	0	0	0	0	0	0	0	0	0	0	0	0	0	0	0	0	0	0	0	0	0	0	0	0	0	0	0	0	0	0	0	0	0	0	0	0	0	0	0	0	0	0	0	0	0
bd9b33c9d3749f227c8315214e5cd6ff	0	0	0	0	0	0	0	0	0	0	0	0	0	0	0	0	0	0	0	0	0	0	0	0	0	0	0	0	0	0	0	0	0	0	0	0	0	0	0	0	0	0	0	0	0	0	0	0	0
c0475df76bd1188cc2f78f7b3691b289	0	0	0	0	0	0	0	0	0	0	0	0	0	0	0	0	0	0	0	0	0	0	0	0	0	0	0	0	0	0	0	0	0	0	0	0	0	0	0	0	0	0	0	0	0	0	0	0	0
e1416ad25d74222a410ce097da9cce15	0	0	0	0	0	0	0	0	0	0	0	0	0	0	0	0	0	0	0	0	0	0	0	0	3	0	0	0	0	0	0	0	0	0	0	0	0	0	0	0	0	0	0	0	0	0	0	0	0
5a3ab73049a3ad5ec284537939cb885b	0	0	0	0	0	0	0	0	0	0	0	0	0	0	0	0	0	0	0	0	0	0	0	0	0	0	0	0	0	0	0	0	0	0	0	0	0	0	0	0	0	0	0	0	0	0	0	0	0
7b63463aed17d976f7be2a7f99d108e4	0	0	0	0	0	0	0	0	0	0	0	0	0	0	0	0	0	0	0	0	0	0	0	0	0	0	0	0	0	0	0	0	0	0	0	0	0	0	0	0	0	0	0	0	0	0	0	0	0
7de248ded73cd3668577e33c488636f3	0	0	0	0	0	0	0	0	0	0	0	0	0	0	0	0	0	0	0	0	0	0	0	0	0	0	0	0	0	0	0	0	0	0	0	0	0	0	0	0	0	0	0	0	0	0	0	0	0
afcf422ae3cdf378f19c004433e73732	0	0	0	0	0	0	0	0	0	0	0	0	0	0	0	0	0	0	0	0	0	0	0	0	0	0	0	0	0	0	0	0	0	0	0	0	0	0	0	0	0	0	0	0	0	0	0	0	0
3765e19ca6f9b6380d5efb1d3cbc9aef	0	0	0	0	0	0	0	0	0	0	0	0	0	0	0	0	0	0	0	0	0	0	0	0	0	0	0	0	0	0	0	0	0	0	0	0	0	0	0	0	0	0	0	0	0	0	0	0	0
6d5365724682f51cf33485c85d61ce7e	0	0	0	0	0	0	0	0	0	0	0	0	0	0	0	0	0	0	0	0	0	0	0	0	0	0	0	0	0	0	0	0	0	0	0	0	0	0	0	0	0	0	0	0	0	0	0	0	0
91bf65c1d1a5edc47755a75501e8dd11	0	0	0	0	0	0	0	0	0	0	0	0	0	0	0	0	0	0	0	0	0	0	0	0	0	0	0	0	0	0	0	0	0	0	0	0	0	0	0	0	0	0	0	0	0	0	0	0	0
b85c10be6323dc8642a673a9612069bf	0	0	0	0	0	0	0	0	0	0	0	0	0	0	0	0	0	0	0	0	0	0	0	0	0	0	0	0	0	0	0	0	0	0	0	0	0	0	0	0	0	0	0	0	0	0	0	0	0
d70cd369d132e3005426b3527970929a	0	0	0	0	0	0	0	0	0	0	0	0	0	0	0	0	0	0	0	0	0	0	0	0	0	0	0	0	0	0	0	0	0	0	0	0	0	0	0	0	0	0	0	0	0	0	0	0	0
21c872751fc3c5039cf6d9548ffdd6e7	0	0	0	0	0	0	0	0	0	0	0	0	0	0	0	0	0	0	0	0	0	0	0	0	0	0	0	0	0	0	0	0	0	0	0	0	0	0	0	0	0	0	0	0	0	0	0	0	0
2be154e7150b064c2480600844f4f1ad	0	0	0	0	0	0	0	0	0	0	0	0	0	0	0	0	0	0	0	0	0	0	0	0	0	0	0	0	0	0	0	0	0	0	0	0	0	0	0	0	0	0	0	0	0	0	0	0	0
763b0d1fdca5e8f7cf6a29d86587b9e8	0	0	0	0	0	0	0	0	0	0	0	0	0	0	0	0	0	0	0	0	0	0	0	0	0	0	0	0	0	0	0	0	0	0	0	0	0	0	0	0	0	0	0	0	0	0	0	0	0
8aef69b59714673019c65156149ff38c	0	0	0	0	0	0	0	0	0	0	0	0	0	0	0	0	0	0	0	0	0	0	0	0	0	0	0	0	0	0	0	0	0	0	0	0	0	0	0	0	0	0	0	0	0	0	0	0	0
a47bca9e9a7a3a61f38f9a3292615021	0	0	0	0	0	0	0	0	0	0	0	0	0	0	0	0	0	0	0	0	0	0	0	0	0	0	0	0	0	0	0	0	0	0	0	0	0	0	0	0	0	0	0	0	0	0	0	0	0
a66adc88889ecaec6c7a704c3cb05e5d	0	0	0	0	0	0	0	0	0	0	0	0	0	0	0	0	0	0	0	0	0	0	0	0	0	0	0	0	0	0	0	0	0	0	0	0	0	0	0	0	0	0	0	0	0	0	0	0	0
c550932211839af17383dab06b0d74a7	0	0	0	0	0	0	0	0	0	0	0	0	0	0	0	0	0	0	0	0	0	0	0	0	0	0	0	0	0	0	0	0	0	0	0	0	0	0	0	0	0	0	0	0	0	0	0	0	0
5a2f1f5e88804b008bfb6477e6b6c293	0	0	0	0	0	0	0	0	0	0	0	0	0	0	0	0	0	0	0	0	0	0	0	0	0	0	0	0	0	0	0	0	0	0	0	0	0	0	0	0	0	0	0	0	0	0	0	0	0
7944df584fa08b5a050dbc131979ba24	0	7	0	0	0	0	0	0	0	0	0	0	0	0	0	0	0	0	0	0	0	0	0	0	0	0	0	0	0	0	0	0	0	0	0	0	0	0	0	0	0	0	0	0	0	0	0	0	0
0c77538ac7144199f88c8b0adaa4e505	0	0	0	0	0	0	0	0	0	0	0	0	0	0	0	0	0	0	0	0	0	0	0	0	0	0	0	0	0	0	0	0	0	0	0	0	0	0	0	0	0	0	0	0	0	0	0	0	0
abb73973a4e995285ea3c62ed9f5b5c5	0	0	0	0	0	0	0	0	0	0	0	0	0	0	0	0	0	0	0	0	0	0	0	0	0	0	0	0	0	0	0	0	0	0	0	0	0	0	0	0	0	41	0	0	0	0	0	0	0
747b79109536d7a36d2cde83ec401522	0	0	0	0	0	0	0	0	0	0	0	0	0	0	0	0	0	0	0	0	0	0	0	0	0	0	0	0	0	0	0	0	0	0	0	0	0	0	0	0	0	0	0	0	0	0	0	0	0
7ef5626600eb630349b93522c4146134	0	0	0	0	0	0	0	24	0	0	0	0	0	0	0	0	0	0	0	0	0	0	0	0	0	0	0	0	0	0	0	0	0	0	0	0	0	0	0	0	0	0	0	0	0	0	0	0	0
f830ffb34ed6ab3671ee374068c73d3b	0	0	0	0	0	0	0	0	0	0	0	0	0	0	0	0	0	0	0	0	0	0	0	0	0	0	0	0	0	0	0	0	0	0	0	0	0	0	0	0	0	0	0	0	0	0	0	0	0
34cf88abfc00865a5bdee7d00f90ea23	0	0	0	0	0	0	0	0	0	0	0	0	0	0	0	0	0	0	0	0	0	0	0	0	0	0	0	0	0	0	0	0	0	0	0	0	0	0	0	0	0	0	0	0	0	0	0	0	0
46fe52cea1da3553a093117686a654db	0	0	0	0	0	0	0	0	0	0	3	0	0	0	17	0	0	0	0	0	0	0	0	0	0	0	0	0	0	0	0	0	0	0	0	0	0	0	0	0	0	0	0	0	0	0	0	0	0
6f2440267909bbc99ef084f80f93cf41	0	0	0	0	0	0	0	0	0	0	0	0	0	0	0	0	0	0	0	0	0	0	0	0	0	0	0	0	0	0	0	0	0	0	0	0	0	0	0	0	0	0	0	0	0	0	0	0	0
264e3d020db94f77ef08e99e40a57424	0	0	0	0	0	0	0	0	0	0	11	0	0	4	0	0	0	0	0	0	0	0	0	0	0	0	0	0	0	0	0	0	0	0	0	0	0	0	0	0	0	0	0	0	0	0	0	0	0
b20cce0c6b8566f4cfa2010981cdf524	0	0	0	0	0	0	0	0	0	0	0	0	0	0	0	0	0	0	0	0	0	0	0	0	0	0	0	0	0	0	0	0	0	0	0	0	0	0	0	0	0	0	0	0	0	0	0	0	0
c9c72c2af9b32936ed633cf72e0d52b9	0	0	0	0	0	0	0	0	0	0	0	0	0	0	0	0	0	0	0	0	0	0	0	0	0	0	0	0	0	0	0	0	0	0	0	0	0	0	0	0	0	0	0	0	0	0	0	0	0
3e2ecb5ebfb6db25e6142cd867bd253b	0	0	0	0	0	0	0	0	0	0	0	0	0	0	0	0	0	0	0	0	0	0	0	0	0	0	0	0	0	4	0	0	0	0	0	0	0	0	0	0	0	0	0	0	0	0	0	0	0
56928d44ba9b4db08c093a67f3c635ff	0	0	0	0	0	0	0	0	0	0	0	0	0	0	2	0	0	0	0	0	0	0	0	0	0	0	0	0	0	0	0	0	0	0	0	0	0	0	0	0	0	0	0	0	0	0	0	0	0
8c4cf64c8da5a2cede5b8489986b51d0	0	0	0	0	0	0	0	0	0	0	0	0	0	0	0	0	0	0	0	0	0	0	0	0	0	0	0	0	0	0	0	0	0	0	0	0	0	0	0	0	0	0	0	0	0	0	0	0	0
86f12628bea077cbb61079a7edf8f800	0	0	0	0	0	0	0	0	0	0	0	0	0	0	0	0	0	0	0	0	0	0	0	0	0	0	0	0	0	0	0	0	0	0	0	0	0	0	0	0	0	0	0	0	0	0	0	0	0
a6934a0df8675838c0c588310f3b1fcc	0	0	0	0	0	20	0	0	2287	0	100	0	0	0	0	0	0	0	0	0	0	0	0	0	2	0	0	0	6	0	0	0	0	0	370	0	3847	655	0	0	0	7	0	4	0	0	108	0	0
64365de5cc1cf695d9029cf9cebad870	0	0	0	0	0	0	0	0	0	0	0	0	0	0	0	0	0	0	0	0	0	0	0	0	0	0	0	0	0	0	0	0	0	0	0	0	0	0	0	0	0	0	0	0	0	0	0	0	0
eb32d0ffc7cd3be2fd58f7cd355361bd	0	0	0	0	0	0	0	0	0	0	0	0	0	0	0	0	0	0	0	0	0	0	0	0	0	0	0	0	0	0	0	0	0	0	0	0	0	0	0	0	0	0	0	0	0	0	0	0	0
79c19da4a147437d59f518162258a47d	0	0	0	0	0	0	0	0	0	0	0	0	0	0	0	0	0	0	0	0	0	0	0	0	0	0	0	0	0	0	0	0	0	0	0	0	0	0	0	0	0	0	0	0	0	0	0	0	0
54d6f56be556dd7f5335c64b844d06e5	0	0	0	0	0	0	0	0	0	0	0	0	0	0	0	0	0	0	0	0	0	0	0	0	0	0	0	0	0	0	0	0	0	0	0	0	0	0	0	0	0	0	0	0	0	0	0	0	0
0dae613c6bad6c5de1ae2c8d0503aa81	10	967	0	0	0	0	0	0	0	0	0	0	0	0	0	0	0	0	0	0	0	0	0	0	0	0	0	0	0	0	0	0	0	0	0	0	0	0	0	0	0	0	0	0	0	0	0	0	0
65a3dd5dee455a090c7c36f04bfc6a20	0	0	0	0	0	0	0	0	0	0	0	0	0	0	0	0	0	0	0	0	0	0	0	0	0	0	0	0	0	0	0	0	0	0	0	33	0	510	0	291	0	0	0	0	0	0	0	0	0
da836c1dd3c944aadba1e28681d6f4af	0	0	0	0	0	0	0	0	0	0	0	0	0	0	0	0	0	0	0	0	0	0	0	0	0	0	0	0	0	0	0	0	0	0	0	0	0	0	0	0	0	0	0	0	0	0	0	0	0
e06da096510408b2509b8561914a1f5e	483	0	0	0	0	0	0	0	0	0	0	0	0	0	0	0	0	0	0	0	0	0	0	0	0	0	0	0	0	0	0	0	0	0	0	0	0	0	0	0	0	0	0	0	0	0	0	0	0
d4b5778d4f5424d6cf69eb9d9fc6bec9	0	0	0	0	0	0	0	0	0	0	0	0	0	0	0	0	0	0	0	0	0	0	0	0	0	0	0	0	0	0	0	0	0	0	0	0	0	0	0	0	0	0	364	0	0	181	0	0	0
844a6bb60ccf74841e1d60ac2b6a6592	0	0	0	0	0	0	0	0	0	0	0	0	0	0	0	0	0	0	0	0	0	0	0	0	0	0	0	0	0	0	0	0	0	0	0	0	0	0	0	0	0	0	0	0	0	0	0	0	0
1c6e561d85169bdf6aa4eb92f993797c	0	0	0	0	0	0	0	0	0	0	0	0	0	0	0	0	0	0	0	0	0	0	0	0	0	0	0	0	0	0	0	0	0	0	0	0	0	0	0	0	0	0	0	0	0	0	0	0	0
bbd11f6fe345f37b5c7a3ecba174c920	0	0	0	0	0	0	0	0	0	0	0	0	0	0	0	0	0	0	0	0	0	0	0	0	0	0	0	0	0	0	0	0	0	0	0	0	0	0	0	0	0	0	0	0	0	0	0	0	0
fe2d15b04246092273c83e8b200b6637	0	0	0	0	0	0	0	0	0	0	0	0	0	0	0	0	0	0	0	0	0	0	0	0	0	0	0	0	0	0	0	0	0	0	0	0	0	0	0	0	0	0	0	0	0	0	0	0	0
82a232ef8efce0e563c4144d32a08961	0	0	0	0	0	0	0	0	0	0	0	0	0	0	0	0	0	0	0	0	0	0	0	0	0	0	0	0	0	0	0	0	0	0	0	0	0	0	0	0	0	0	0	0	0	0	0	0	0
58f91a941b2184713fa815a52145b598	0	0	0	0	0	0	0	0	0	0	0	0	0	0	0	0	0	0	0	0	0	0	0	0	0	0	0	0	0	0	13	0	0	0	0	0	0	0	0	0	0	0	0	0	0	0	0	0	0
4bbf71f1fa9d531f5abf4bbe274fc30e	0	0	0	0	0	0	0	0	0	0	0	0	0	0	0	0	0	0	0	0	0	0	0	0	0	0	0	0	0	0	0	0	0	0	0	0	0	0	0	0	0	0	0	0	0	0	0	0	0
d2cf017d4d62311b6d4ea3ea549b563e	0	0	0	0	0	0	0	0	0	0	0	0	0	0	0	0	0	0	0	0	0	0	0	0	0	0	0	0	0	0	0	0	0	0	0	0	0	0	0	0	0	0	0	0	0	0	0	0	0
40546076c59cc40f5bcd9f9509aa67fb	0	0	0	0	0	0	0	0	0	0	0	0	0	0	0	0	0	0	0	0	0	0	0	0	0	0	0	0	0	0	0	0	0	0	0	0	0	0	0	0	0	0	0	0	0	0	0	0	0
4e853eb0ead74b660ea7cd7eec879285	0	0	0	0	0	0	0	0	0	0	0	0	0	0	0	0	0	0	0	0	0	0	0	0	0	0	0	0	0	0	0	0	0	0	0	0	0	0	0	0	0	0	0	0	0	0	0	0	0
8e5bc5c052985c9333dacad412d29152	0	0	0	0	0	0	0	0	33	0	0	0	0	0	0	0	0	0	0	0	0	0	0	0	0	0	0	0	0	0	0	0	0	0	0	0	0	30	0	0	0	0	0	0	0	0	0	0	0
249b63f8a2114cbe8fb02986bf744380	0	0	0	0	0	0	0	0	0	0	0	0	0	0	0	0	0	0	0	0	0	0	0	0	0	0	0	0	0	0	0	0	0	0	0	0	0	0	0	0	0	0	0	0	0	3	0	0	0
67e5ef1788d8e1aebc1f84dc9950ed08	0	0	0	0	0	0	0	0	0	0	0	0	0	0	0	0	0	0	0	0	0	0	0	0	0	0	0	0	0	0	0	0	0	0	0	0	0	0	0	0	0	0	0	0	0	0	0	0	72
8fdf9093067397001455796d396b0020	0	0	0	0	0	0	0	0	0	0	0	0	0	0	0	0	0	0	0	0	0	0	0	0	0	0	0	0	0	0	0	0	0	0	0	0	0	0	0	0	0	0	0	0	0	0	0	0	0
f04e973eb6d2c7655cbbad47bb80536b	0	0	0	0	0	0	0	0	0	0	0	0	0	0	0	0	0	0	0	0	0	0	0	0	0	0	72	0	2	0	0	0	0	0	0	0	0	0	0	0	0	0	0	0	0	0	0	0	0
500f5b2fa931794c76089845a248b657	0	0	0	0	0	0	0	0	0	0	0	0	0	0	0	0	0	0	0	0	0	0	0	0	0	0	0	0	0	0	0	0	16	0	0	0	0	0	0	0	0	0	0	0	0	0	0	0	0
1a796b9b196dea0f0cb3018900cd9e38	0	0	0	0	0	0	0	0	0	20	0	0	0	0	0	2	0	0	0	0	0	0	8	13	10	0	0	0	0	0	0	0	0	0	0	0	0	0	0	0	0	0	0	0	0	0	0	0	0
fad4e65efc4d8a2973ceb2396e34b284	0	0	0	0	0	0	0	0	0	0	16	0	0	0	0	0	0	0	0	0	0	0	0	0	0	0	0	0	0	0	0	0	0	0	0	0	0	0	0	0	0	0	0	0	0	0	0	0	0
4f6d926cd393a33d16bc640612c073f4	0	0	0	0	0	0	0	0	0	0	0	0	0	0	0	0	0	0	0	0	0	0	0	0	0	0	0	0	0	0	0	0	0	0	0	0	0	0	0	0	0	0	0	0	0	0	0	0	0
d265886605448d81ab58e9e290a09f8a	0	0	0	0	0	0	0	0	0	0	0	0	0	0	0	0	0	0	0	0	0	0	0	0	0	0	0	0	0	0	0	0	0	0	0	0	0	0	0	0	0	0	0	0	0	0	0	0	0
3e4a8662ef385eebf01d726099ae2c75	0	0	0	0	0	0	0	0	0	0	0	0	0	0	0	0	0	0	0	0	0	0	0	0	0	0	0	0	0	0	0	0	0	0	0	0	0	0	0	0	0	0	0	0	0	0	0	0	0
bfa9ab80997456946e6bc3dbeaefad25	0	0	0	0	0	0	0	0	0	0	0	0	0	0	0	0	0	0	0	0	0	0	0	0	0	0	0	0	0	0	0	0	0	0	0	0	0	0	0	0	0	0	0	0	0	0	0	0	0
ef9b72d4d72f1c56978f2dc5d9e4c908	0	0	0	0	0	0	0	0	0	0	0	0	0	0	0	0	0	0	0	0	0	0	0	0	0	0	0	0	0	0	0	0	0	0	0	0	0	0	0	0	35	2	4	0	0	0	0	0	0
737bd0a6a7c314f3b59e2495872e9112	0	0	0	0	0	0	0	0	0	0	0	0	0	0	0	0	0	0	0	0	0	0	0	0	0	0	0	0	0	0	0	0	0	0	0	0	0	0	0	0	0	0	0	0	0	0	0	0	0
d134f34ad554c2feaa6f2cf07e29bb27	0	0	0	0	0	0	0	0	0	0	0	0	0	0	0	0	0	0	0	0	0	0	0	0	0	0	0	0	0	0	0	0	0	0	0	0	0	0	0	0	0	0	0	0	0	0	0	0	0
f799c1d028f2b9a0fde8382136fcb224	0	0	0	0	0	0	0	0	0	0	0	0	0	0	0	0	0	0	0	0	0	0	0	0	0	0	0	0	0	0	0	0	0	0	0	0	0	0	0	0	0	0	0	0	0	0	0	0	0
55d07623d800aa36399934cd5297c5dd	0	0	0	0	0	0	0	0	0	0	0	0	0	0	0	0	0	0	0	0	0	0	0	0	0	0	0	0	0	0	0	0	0	0	0	0	0	0	0	0	0	0	0	0	0	0	0	0	0
1ec4e87b4c026a0ed84582545abf6346	0	0	0	0	0	0	0	0	0	0	0	2	0	0	0	0	0	0	0	0	0	0	0	0	0	0	0	0	0	0	0	0	4	0	0	0	0	0	0	0	0	0	0	0	0	0	0	0	0
5948fd3405a0c27e01bdfdeec4800dce	0	0	0	0	0	0	0	0	0	0	0	0	0	0	0	0	0	0	0	0	0	0	0	0	0	0	0	0	0	0	0	0	0	0	0	0	0	0	0	0	0	0	0	0	0	0	0	0	0
4e51cb62592c3255b3b1cc7bb4988ac3	0	0	0	0	0	0	0	0	0	0	0	0	0	0	0	0	0	0	0	0	0	0	0	0	0	0	0	0	0	0	0	0	0	0	0	0	0	0	0	0	0	0	0	0	0	0	0	0	0
7130da2fa987b4315839dee9a88eeaa4	0	0	0	0	0	0	0	0	0	0	0	0	0	0	0	0	0	0	0	0	0	0	0	0	0	0	0	0	0	0	0	0	0	0	0	0	0	0	0	0	0	0	0	0	0	0	0	0	0
5f5a976034cae81779a9d7ee314c5bf9	0	0	0	0	0	0	0	0	0	0	0	0	0	0	0	0	0	0	0	0	0	0	0	0	0	0	0	0	0	0	0	0	0	0	0	0	0	0	0	0	0	0	0	0	0	0	0	0	0
06d0853d66cd1588f0270675fc15df8c	296	0	554	22	112	0	0	0	0	0	0	0	0	0	0	0	0	0	0	0	0	0	0	0	0	0	0	0	0	0	0	0	0	0	0	0	0	0	0	0	0	0	0	0	0	0	0	0	489
31ac63bd31bf0976cf7bbe3fe988535a	0	0	0	0	0	0	0	0	0	0	0	0	0	0	0	0	0	0	0	0	0	0	0	0	0	0	0	0	0	0	0	0	0	0	0	0	0	0	0	0	0	0	0	0	0	0	0	0	0
ae5a52897a6135b686e5555d04dea8e9	0	0	0	0	0	0	0	0	0	0	0	0	0	0	0	0	0	0	0	0	0	0	0	0	0	0	0	0	0	0	0	0	0	0	0	0	0	0	0	0	0	0	0	0	0	0	0	0	0
b962ab75aa19ac8d548c773d098d5669	0	173	0	0	0	0	0	0	0	0	0	0	0	0	61	0	0	0	0	0	0	0	0	0	0	0	0	0	0	0	0	0	0	0	0	0	0	0	0	0	0	0	0	0	0	0	0	0	0
58e860875d588b3eb00c4aeba4845f68	0	27	0	0	0	0	0	0	0	0	0	0	0	0	46	0	0	0	0	0	0	0	0	0	0	0	0	0	0	0	0	0	0	0	0	0	0	0	0	0	0	0	0	0	0	0	0	0	0
c64e68caa9246b0b340950c1ec781d99	54	0	74	0	0	0	0	0	0	0	0	0	0	0	0	0	0	0	0	0	0	0	0	0	0	0	0	0	0	0	0	0	0	0	0	0	0	0	0	0	0	0	0	0	0	0	0	0	0
4947871a9ecc2290d885b29b7f8c102c	0	0	0	0	0	0	0	0	0	0	0	0	0	0	0	0	0	0	0	0	0	0	0	0	0	0	0	0	0	0	0	0	0	0	0	0	0	0	0	0	0	0	0	0	0	0	0	0	0
22641888c156d9cab758669eff06bd0d	0	0	0	0	0	0	0	0	0	0	0	0	0	0	0	0	0	0	0	0	0	0	0	0	0	0	0	0	0	0	0	0	0	0	0	0	0	0	0	0	0	0	0	0	0	0	0	0	0
a1c75f189a19933984a01e5711464a40	0	0	0	0	0	0	0	0	0	0	0	0	0	0	0	0	0	0	0	0	0	0	0	0	0	0	0	0	0	0	0	0	0	0	0	0	0	0	0	0	0	0	0	0	0	0	0	0	0
b6937af7fe4eb2ece769e655bf6e5a5f	0	0	0	0	0	0	0	0	0	0	0	0	0	0	0	0	0	0	0	0	0	0	0	0	0	0	0	0	0	0	0	0	0	0	0	0	0	0	0	0	0	0	0	0	0	0	0	0	0
a815f6d8692c1488017f2d7a756b0823	0	0	0	0	0	0	0	0	0	0	0	0	0	0	0	0	0	0	0	0	0	0	0	0	0	0	0	0	0	0	0	0	0	0	0	0	16	0	0	0	0	0	0	0	0	0	0	0	0
8d9a25f1c1c74e73f900a2cafd5e89e4	0	0	0	0	0	0	0	0	0	0	0	0	0	0	0	0	0	0	0	0	0	0	0	0	0	0	0	0	0	0	0	0	0	0	0	0	0	0	0	0	0	0	0	0	0	0	0	0	0
3f210dbbd7517feab771e6df5958ad44	0	0	0	0	0	0	0	0	0	0	0	0	0	0	0	0	0	0	0	0	0	0	0	0	0	0	0	0	0	0	0	0	0	0	0	0	0	0	0	0	0	0	0	0	0	0	0	0	0
e22987373e20a0f410946f23de7b5bc9	0	0	0	0	0	0	0	0	0	0	0	0	0	0	0	0	0	0	0	0	0	0	0	0	0	0	0	0	0	0	0	0	0	0	0	0	0	0	0	0	0	0	0	0	0	0	0	0	0
2475aaf15eaafc35f66efae3ea342588	0	0	0	0	0	0	0	0	0	0	0	0	0	0	0	0	0	0	0	0	0	0	0	0	0	0	0	0	0	0	0	0	0	0	0	0	0	0	0	0	0	0	0	0	0	0	0	0	0
27e14edcc2ac322e36eb8b3da7d721e2	0	0	0	0	0	3	0	253	0	0	0	0	0	0	0	0	0	0	0	0	0	0	0	0	0	0	0	0	0	0	0	0	0	0	0	0	0	0	0	0	0	0	0	0	0	0	0	0	0
4e7852da31f35657917bd0fa65997e55	0	79	0	0	0	0	0	0	0	0	0	0	0	0	0	0	0	0	0	0	0	0	0	0	0	0	0	0	0	0	0	0	0	0	0	0	0	0	0	0	0	0	0	0	0	0	0	0	0
9f42e7e8458112d64e8ebfe9618b49c3	0	0	0	0	0	0	0	0	0	0	0	0	0	0	0	0	0	0	0	0	0	0	0	0	0	0	0	0	0	0	0	0	0	0	0	0	0	0	0	0	0	0	0	0	0	0	0	0	0
fc4f941fcb5c420afd752c3661cfbe40	0	0	0	0	0	0	0	0	0	0	0	0	0	0	0	0	0	0	0	0	0	0	0	0	0	0	0	0	0	0	0	0	0	0	0	0	0	0	0	0	0	0	0	0	0	0	0	0	0
27249877dcf850f8b855402d442b0725	0	0	0	0	0	0	0	0	0	0	0	0	0	0	0	0	0	0	0	0	0	0	0	0	0	0	0	0	0	0	0	0	0	0	0	0	0	0	0	0	0	0	0	0	0	0	0	0	0
f5cec2bc68e0ab8f7ffaf35f82772a10	0	0	0	0	0	0	0	0	0	0	0	0	0	0	0	0	0	0	0	0	0	0	0	0	0	0	0	0	0	0	0	0	0	0	0	0	0	0	0	0	0	0	0	0	0	0	0	0	0
ecca54c073ba04554fdd2beb03c68d86	0	0	0	0	0	0	0	0	0	0	0	0	0	0	0	0	0	0	0	0	0	0	0	0	0	0	0	0	0	0	0	0	0	0	0	0	0	0	0	0	0	0	0	0	0	0	0	0	0
bd77bd1d0f0d690fc1544e7ca08f9a47	0	0	0	0	0	0	0	0	4	0	0	0	0	0	0	0	0	0	0	0	0	0	0	0	0	0	0	0	0	0	0	0	0	0	0	0	0	0	0	0	0	0	0	0	0	0	0	0	0
d4d784c0410ad8db3acac353601da809	0	0	0	0	0	0	0	0	0	0	0	0	0	0	0	0	0	0	0	0	0	0	0	0	0	0	0	0	0	0	0	0	0	0	0	0	0	0	0	0	0	0	0	0	0	0	0	0	0
8879e366cf896bdd12aac67f5bef2377	0	0	0	0	0	0	0	0	0	0	0	0	0	0	0	0	0	0	0	0	0	0	0	0	0	0	0	0	0	0	0	0	0	0	0	0	0	0	0	0	0	0	0	0	0	0	0	0	0
213a232ee9369411ec6dc0a82f2716db	17	0	9	0	0	0	0	0	0	0	0	0	0	0	0	0	0	0	0	0	0	0	0	0	0	0	0	0	0	0	0	0	0	0	0	0	0	0	0	0	0	0	0	0	0	0	0	0	0
505a2f4524526120ba74df849842e303	0	0	0	0	0	0	0	4	0	0	0	0	0	0	0	0	0	0	0	0	0	0	0	0	0	0	0	0	0	0	0	0	0	0	0	0	0	0	0	0	0	0	0	0	0	0	0	0	0
8514469c4a82cfbc7c2f44e7df5a66fa	0	0	0	0	0	0	0	0	0	0	0	0	0	0	0	0	0	0	0	0	0	0	0	0	0	0	0	0	0	0	0	0	0	0	0	0	0	0	0	0	0	0	0	0	0	0	0	0	0
4d362ea19089b6fe72105562358aff75	0	0	0	0	0	0	0	0	0	0	0	0	0	0	0	0	0	0	0	0	0	0	0	0	0	0	0	0	0	0	0	0	0	0	0	0	0	0	0	0	0	0	0	0	0	0	0	0	0
6758c4edf1df83a8054bbb2861e5491d	0	0	0	0	0	0	0	0	0	0	0	0	0	0	0	0	0	0	0	0	0	0	10	0	0	0	0	0	0	0	0	0	0	0	5758	0	0	0	0	0	0	0	0	0	0	0	0	0	0
ee2cb3b4d1b970b8f2e4f48cd2d66c7a	0	0	0	0	0	0	0	0	0	0	0	0	0	0	0	0	0	0	0	0	0	0	0	0	0	0	0	0	0	0	0	5	34	0	2789	0	0	0	0	0	0	0	0	0	0	0	0	0	0
d0c0cb65bf9fda05f7a59ca0d3887e8c	0	0	0	0	0	0	0	0	0	0	0	0	0	0	0	0	0	0	0	0	0	0	0	0	0	0	0	0	0	0	0	0	0	0	0	0	0	0	0	0	0	0	0	0	0	0	0	0	0
4e2d6895c48e5ee6d150b0fd6f256dc7	0	0	0	0	0	0	0	0	0	0	0	0	0	0	0	0	0	0	0	0	0	0	0	0	0	0	0	0	0	0	0	0	0	0	0	0	0	0	0	0	0	0	0	0	0	0	0	0	0
6e6cedf1b60db849ff17424ca8943d6f	0	0	0	0	0	0	0	0	0	0	0	0	0	0	0	0	0	0	0	0	0	0	0	0	0	0	0	0	0	0	0	0	0	0	0	0	0	0	0	0	0	0	0	0	0	0	0	0	0
4c76eb09a366042cb9521fdee7ccf5f0	0	0	0	0	0	0	0	0	0	0	0	0	0	0	0	0	0	0	0	0	0	0	0	0	0	0	0	0	0	0	0	0	0	0	0	0	0	0	0	0	0	0	0	0	0	0	0	0	0
b54bcf56f47fabbd89327234b9c1d3d2	0	0	0	0	0	0	0	0	0	0	0	0	0	0	0	0	0	0	0	0	0	0	0	0	0	0	0	0	0	0	0	0	0	0	0	0	0	0	0	0	0	0	0	0	0	0	0	0	0
0410bb9b473de334a3358aa49848f266	0	0	0	0	0	552	0	0	0	0	0	0	0	0	0	0	0	0	0	0	0	159	0	0	0	0	0	0	0	0	0	0	0	0	0	0	0	34	0	13	0	0	0	0	0	0	0	0	0
3abd1d8cf6de59e94e267863d23c641d	0	0	0	0	0	0	0	0	0	0	60	32	0	0	0	0	0	0	0	0	0	0	0	0	0	0	0	0	0	0	0	0	22	0	0	0	0	0	0	0	0	0	0	0	0	0	0	0	0
c3684ca87d2763c42ac91a714442a4a9	0	0	0	0	0	0	0	0	0	0	0	0	0	0	0	0	0	0	0	0	0	0	0	0	0	0	0	0	0	0	0	0	0	0	49	0	0	0	0	0	0	0	0	0	0	0	0	0	0
53412b6f08ed18090d130840526c3870	0	0	0	0	0	0	0	0	0	0	0	0	0	0	0	0	0	0	0	0	0	0	0	0	0	0	0	0	0	0	0	0	0	0	0	0	0	0	0	0	0	0	0	0	0	0	0	0	0
c327b16f2597148a302ea5ac6bb32741	0	0	0	0	0	0	0	0	0	0	0	0	0	0	0	0	0	0	0	0	0	0	0	0	0	0	0	0	0	0	0	0	0	0	0	0	0	0	0	0	0	0	0	0	0	0	0	0	0
6a94beb081fd5cba4cf091bfa43b9845	0	0	0	0	0	0	0	0	0	0	0	0	0	0	0	0	0	0	0	0	0	0	0	0	0	0	0	0	0	0	0	0	0	0	0	0	0	0	0	0	0	0	0	0	0	0	0	0	0
5f54c07ff042c89a63d3f1c81c2a1c19	0	0	0	0	0	0	0	17	0	10	0	0	0	0	0	0	0	0	0	0	0	36	0	0	0	0	0	0	0	0	0	0	0	0	0	0	0	15	0	0	0	0	0	0	0	0	0	0	0
654bff358d0dd4cd2173d27751f5074b	0	0	0	0	0	0	0	0	0	0	0	0	0	0	0	0	0	0	0	0	0	0	0	0	0	0	0	0	0	0	0	0	0	0	0	0	0	0	0	0	0	0	0	0	0	0	0	0	0
daf1bf39d60068ba41a59dfc4d0b2e7f	0	0	0	0	0	0	0	0	0	0	0	0	0	0	0	15	0	0	0	0	0	0	0	0	0	0	0	0	0	0	0	0	0	0	0	0	0	0	0	0	0	0	0	0	0	0	0	0	0
52ebd2e9f34f90937ea3fa51de1a0c8a	0	0	0	0	0	0	0	0	0	0	0	0	0	0	0	0	0	0	0	0	0	0	0	0	0	0	0	0	0	0	0	0	0	0	0	0	0	0	0	0	0	0	0	0	0	0	0	0	0
f8b4ef1f78f09de1eaa1e74dd9ddb8fa	0	0	0	0	0	0	0	0	0	0	13	0	0	0	0	0	0	0	0	0	0	0	0	0	0	0	0	0	0	0	0	0	0	0	0	0	0	0	0	0	0	0	0	0	0	0	0	0	0
3f220510d9cbb3008b08591a214a122d	0	0	0	0	0	0	0	0	0	0	0	0	0	0	0	0	0	0	0	0	0	0	0	0	0	0	0	0	0	0	3	0	6	0	8	0	0	0	0	0	0	0	0	0	0	0	0	0	0
8cc5d0c782caae4f4cee5b0337a72ee0	0	0	0	0	0	0	0	0	0	0	0	0	0	0	0	0	0	0	0	0	0	0	3	0	0	0	0	0	0	0	0	0	0	0	0	0	0	0	0	0	0	0	0	0	0	0	0	0	0
94f6afdaf08fac6aa1926474eff7c9df	0	0	0	0	0	0	0	0	0	0	0	0	0	0	0	0	0	0	0	0	0	0	0	0	0	0	0	0	0	0	0	0	0	0	0	0	0	0	0	0	0	0	0	0	0	0	0	0	0
6754bce558f2993e87f095399e59faa5	0	0	0	0	0	0	0	0	0	0	0	0	0	0	0	0	0	0	0	0	0	0	0	0	0	0	0	0	0	0	0	0	0	0	0	0	0	0	0	0	0	0	0	0	0	0	0	0	0
95b01daa8234bb5542f8c6f109a25dde	0	0	0	0	0	0	0	0	0	0	0	0	0	0	0	0	0	0	0	0	0	0	0	0	0	0	0	0	0	0	0	0	0	0	0	0	0	0	0	0	0	0	0	0	0	0	124	0	0
5b75243c67e5914f2c89faec5953090a	0	0	0	0	0	0	0	0	0	0	0	0	0	0	0	0	0	0	0	0	0	0	0	0	0	0	0	0	0	0	0	0	0	0	0	0	0	0	0	0	0	0	0	0	0	0	0	0	0
b01f67d90f89f37c3941b5fe16034307	0	0	0	0	0	0	0	0	0	0	0	0	0	0	0	0	0	0	0	0	0	0	0	0	0	0	0	0	0	0	0	0	0	0	0	0	0	0	0	0	0	0	0	0	0	0	0	0	0
9a9b4c3e48d68854be034a320ea7d01b	0	0	0	0	0	0	0	0	0	0	0	0	0	0	0	0	0	0	0	0	0	0	0	0	0	0	0	0	0	0	0	0	0	0	0	0	0	0	0	0	0	0	0	0	0	0	0	0	0
d5496316586a4517b78ef6c0e41a8e0e	0	0	0	0	0	0	0	0	0	0	0	0	0	0	0	0	0	0	0	0	0	0	0	0	0	0	0	0	0	0	0	0	0	0	0	0	0	0	0	0	0	0	0	0	0	0	0	0	0
5e3dbee77230a9dc2c9afdf59666f004	0	0	0	0	0	0	0	0	0	0	0	0	0	0	0	0	0	0	0	0	0	0	0	0	0	0	0	0	0	0	0	64	369	0	0	0	0	0	0	0	0	0	0	0	0	0	0	0	0
e9bdd93e50c6ec6c8c11c58507efe087	0	0	0	0	0	0	0	0	0	0	0	0	0	0	0	0	0	0	0	0	0	0	0	0	0	0	0	0	0	0	0	0	0	0	0	0	0	0	0	0	0	0	0	0	0	0	0	0	0
756484c38097d2134bba28b3128372e9	0	0	0	0	0	0	0	0	0	0	0	0	0	0	0	0	0	0	0	0	0	0	0	0	0	0	0	0	0	0	0	0	0	0	0	0	0	0	0	0	0	0	0	0	0	0	0	0	0
690ab84c2cc18dc9ba994cb82db162dd	0	0	0	0	0	0	0	0	0	0	0	0	0	0	0	0	0	0	0	0	0	0	0	0	0	0	0	0	0	0	0	0	0	0	0	0	0	0	0	0	0	0	0	0	0	0	0	0	0
09c46692f7e6015176b5ed231f6d049e	6	0	3	0	20	0	0	0	0	0	0	0	0	0	0	0	0	0	0	0	0	0	0	0	0	0	0	0	0	0	0	0	0	0	0	0	0	0	0	0	0	0	0	0	0	0	0	0	0
175b2c90a6f796719436b86cb2609e34	0	0	0	0	0	0	0	0	0	0	0	0	0	0	0	0	0	0	0	0	0	0	0	0	0	0	0	0	0	0	0	0	0	0	0	0	0	0	0	0	0	0	0	0	0	4	0	0	0
8314177dbe17e9783519c0c6330e42ad	0	0	0	0	0	0	0	0	0	0	0	0	0	0	0	0	0	0	0	0	0	0	0	0	0	0	0	0	0	0	0	0	0	0	0	0	0	0	0	0	0	0	0	0	0	0	0	0	0
f71ba52b88049046ef86014f32faf486	0	0	0	0	0	0	0	0	0	0	0	0	0	0	0	0	0	0	0	0	0	0	0	0	0	0	0	0	0	0	0	0	0	0	0	0	0	0	0	0	0	0	0	0	0	0	0	0	0
4035d82b45f5ded59788389c770d5fab	12	0	0	0	0	0	0	0	0	0	0	0	0	0	0	0	0	0	0	0	0	0	0	0	0	0	0	0	0	0	0	0	0	0	0	0	0	0	0	0	0	0	0	0	0	0	0	0	0
47895562f0a2dc8069d3259d6df3c722	0	0	0	0	0	0	0	0	0	0	0	0	0	0	0	0	0	0	0	0	0	0	0	0	0	0	0	0	0	0	0	0	0	0	0	0	0	0	0	0	0	0	0	0	0	0	0	0	0
a37599630862a4c7406718e18c4a33b3	0	0	0	0	0	0	0	0	0	0	0	0	0	0	0	0	0	0	0	0	0	0	0	0	0	0	0	0	0	0	0	0	0	0	0	0	0	0	0	0	0	0	0	0	0	0	0	0	0
63e231695e4585d4b92a1380ef1d3fdd	0	0	0	0	0	0	0	0	0	0	0	0	0	0	0	0	0	0	0	0	0	0	0	0	0	0	0	0	0	0	0	0	0	0	0	0	0	0	0	0	0	0	0	0	0	0	0	0	0
567a9d59b9ab4cf960f13913000cd4aa	0	0	0	0	0	0	0	0	0	0	0	0	0	0	0	0	0	0	0	0	0	0	0	0	0	0	0	0	0	0	0	0	0	0	0	0	0	0	0	0	0	0	0	0	0	0	0	0	0
757be665788db7d43bf8a2db86b20c1f	0	0	0	0	0	0	0	0	0	0	0	0	0	0	0	0	0	0	0	0	0	0	0	0	0	0	0	0	0	0	0	0	0	0	0	0	0	0	0	0	0	0	0	0	0	0	0	0	0
bbf5da3a6c1a54d75046df78b82ba009	0	0	0	0	0	0	0	0	0	0	0	0	0	0	0	0	0	0	0	0	0	0	0	0	0	0	0	0	0	0	0	0	0	0	0	0	0	0	0	0	0	0	0	0	0	0	0	0	0
53949ea9de473d35abc7a7f3e72cbe61	0	0	0	0	0	0	0	0	0	0	0	0	0	0	0	0	0	0	0	0	0	0	0	0	0	0	0	0	0	0	0	0	0	0	0	0	0	0	0	0	0	0	0	0	0	0	0	0	0
4c0a48dc5f012d2cbf81174a68c6bf4f	0	0	0	0	0	0	0	0	0	0	0	0	0	0	0	0	0	0	0	0	0	0	0	0	0	0	0	0	0	0	274	96	51	0	226	5	0	0	0	0	0	0	0	0	0	0	0	0	134
1f29f14f86f3a60f2a22aca3efcfad07	0	0	0	0	0	0	0	0	0	0	0	1317	2	0	0	0	0	0	0	0	0	0	0	0	0	0	0	0	0	0	0	0	0	0	0	0	0	0	0	0	0	0	0	0	0	0	0	0	0
f8898f55837078de110873eaee09ab7c	0	0	0	0	0	0	0	0	0	0	0	893	0	0	0	0	0	0	0	2	0	0	0	0	0	0	0	0	0	0	0	0	0	0	0	0	0	0	0	0	0	0	0	0	0	0	0	0	0
a29e212905ad9f790c6fd30d0c448669	0	0	0	0	0	0	0	0	0	0	0	0	0	0	0	0	0	0	0	0	0	0	0	0	0	0	0	0	0	0	0	0	0	0	0	0	0	0	0	0	0	0	0	0	0	0	0	570	0
885e15880ed9d07930f8364bc67ad5e3	0	0	0	0	0	0	0	0	0	0	0	0	0	0	0	0	0	0	0	0	0	0	0	0	0	0	0	0	0	0	0	0	0	0	0	0	0	0	0	0	0	0	0	0	0	0	0	0	0
53556be948e09ebca71e0bfa414abb3d	0	0	0	0	0	0	0	0	0	0	0	0	0	0	0	0	0	0	0	0	0	0	0	0	0	0	0	0	0	0	0	0	0	0	0	0	0	0	0	0	0	0	0	0	0	0	0	0	0
596129709917ccbb7c6b7204ac60f90e	0	0	0	0	0	0	0	0	0	0	127	0	0	0	41	0	0	0	0	0	0	0	0	0	0	0	0	0	0	0	0	0	0	0	0	0	0	0	0	0	0	0	0	0	0	0	0	0	0
a6ce7fe922f65fba51baa46033d512f8	0	0	0	0	0	0	0	0	0	0	0	0	0	0	0	0	0	0	0	0	0	0	0	0	0	0	0	0	0	0	0	0	0	0	0	0	0	0	0	0	0	0	0	0	0	0	0	0	0
58d1e3061d034d54bacf5ec21654313d	0	0	0	0	0	0	0	0	0	0	0	0	0	0	0	0	0	0	10	0	0	0	0	0	0	0	0	0	0	0	0	0	0	0	0	0	0	0	0	0	0	0	0	0	0	0	0	0	0
1f4ef7c3492aa1d9fdd347c81052f4c5	0	0	0	0	0	0	0	0	0	0	0	0	0	0	0	0	0	0	0	0	0	0	0	0	0	0	0	0	0	0	0	0	0	0	0	0	0	0	0	0	0	0	0	0	0	0	0	0	0
2ce351bbb14d3f59f732525fb6080995	0	0	0	0	0	0	0	0	0	0	0	0	0	0	0	0	0	0	0	0	0	0	0	0	0	0	0	0	0	0	0	0	0	0	0	0	0	0	0	0	0	0	0	0	0	0	0	0	0
8b3f6b1f6e56e6bbf4fc271b84fbfbaf	0	0	0	0	0	0	0	0	0	0	0	0	0	0	0	0	0	0	0	0	0	0	0	0	0	0	0	0	0	0	0	0	0	0	0	0	0	0	0	0	0	0	0	0	0	0	0	0	0
22656911bf27b0438cf8fdf6be28703a	0	0	0	0	0	0	0	0	0	0	0	0	0	0	0	0	0	0	0	0	0	0	0	0	0	0	0	0	0	0	0	0	0	0	0	0	0	0	0	0	0	0	0	0	0	0	0	0	0
8bd5af7ced5259eaf051abcf413977b2	0	0	0	0	0	0	0	0	0	0	0	0	0	0	0	0	0	0	0	0	0	0	0	0	0	0	0	0	0	0	0	0	0	0	0	0	0	0	0	0	0	0	0	0	0	0	0	0	0
6c0857ebba68613620d4ccf18f467a84	0	0	0	0	0	0	0	0	0	0	20	0	0	26	0	0	0	0	0	0	0	0	0	0	0	0	0	0	0	0	0	0	0	0	0	0	0	0	0	0	0	0	0	0	0	0	0	0	0
0056bb6c71b3821d0e4c45c5baa3b81e	0	0	0	0	0	0	0	0	0	0	0	0	0	0	0	0	0	0	0	0	0	0	0	0	0	0	0	0	0	0	0	0	0	0	0	0	0	0	0	0	0	0	0	0	0	0	0	0	0
ceb0d098daa7909b816085a90aba7a29	0	0	0	0	0	0	0	0	0	0	0	0	0	0	0	0	0	0	0	0	0	0	0	0	0	0	0	0	0	0	0	0	0	0	0	0	0	0	0	0	0	0	0	0	0	0	0	0	0
3bc6fdc89f1ca3d4f233a0bf604c8dd3	0	0	0	0	0	0	0	0	0	0	0	0	0	0	0	0	0	0	0	0	0	0	0	0	0	0	0	0	0	0	0	0	0	0	0	0	0	24	0	0	0	0	0	0	0	0	0	0	0
90f6667b1d95f9eb6b7488656ed07d21	0	0	0	0	0	0	0	0	0	0	0	0	0	0	0	0	0	0	0	0	0	0	0	0	0	0	0	0	0	0	0	0	0	0	0	0	0	0	0	0	0	0	0	0	0	0	0	0	0
8813fc235fd4fb35d16009b060fcb182	0	0	0	0	0	0	0	0	0	0	0	0	0	0	0	0	0	0	0	0	0	0	0	0	0	0	0	0	0	0	0	0	0	0	0	0	0	0	0	0	12	0	16	0	0	0	0	0	0
e5dd3ec69914bc6b6caa468ed131b35e	0	0	0	0	0	0	0	0	0	0	0	0	0	0	0	0	0	0	0	0	0	0	0	0	0	0	0	0	0	0	0	0	0	0	0	0	0	0	0	0	0	0	0	0	0	0	0	0	0
b68d2e9c52085cdad20a48d812588032	0	0	0	0	0	0	0	0	0	0	0	0	0	0	0	0	0	0	0	0	0	0	0	0	0	0	0	0	0	0	0	0	0	0	0	0	0	0	0	0	0	0	0	0	0	0	0	0	0
c9355d9bf63e129c2f338c65ddc1d421	0	0	0	0	0	0	0	0	0	0	0	0	0	0	0	0	0	0	0	0	0	0	0	0	0	0	0	0	0	0	0	0	0	0	0	0	0	0	0	0	0	0	0	0	0	0	0	0	0
0c287f1008709739de1c730e2179c0fc	0	0	0	0	0	0	0	0	0	0	0	0	0	0	0	0	0	0	0	0	0	0	0	0	0	0	0	0	0	0	0	0	0	0	0	0	0	0	0	0	0	0	0	0	0	0	0	0	0
ce501f5c94d904d4529f050e2a1f5c3d	0	0	0	0	6	0	0	0	0	0	0	0	0	0	0	0	0	0	0	0	0	0	0	0	0	0	0	0	0	0	0	0	0	0	0	0	0	0	0	0	0	0	0	0	0	0	0	0	0
9096b447412dea2171ec206df8aa9ec0	0	0	0	0	0	0	0	0	0	0	0	0	0	0	0	0	0	0	0	0	0	0	0	0	0	0	0	0	0	0	0	0	0	0	0	0	0	0	0	0	0	0	0	0	0	0	0	0	0
b4dfd177c47b504843532842812ffa36	0	0	0	0	0	0	0	0	0	0	0	0	0	0	0	0	0	0	0	0	0	0	0	0	0	0	0	0	0	0	0	0	0	0	0	0	0	0	0	0	0	0	0	0	0	0	0	0	0
46e0c30b21bd75827079bb480977346e	0	0	0	0	0	0	0	0	0	0	0	0	0	0	0	0	0	0	0	0	0	0	0	0	0	0	0	0	0	0	0	0	0	0	0	0	0	0	0	0	0	0	0	0	0	0	0	0	0
8f13afc8349135b76384160ec2effe7d	0	0	0	0	0	0	0	0	0	0	0	0	0	0	0	0	0	0	0	0	0	0	0	0	0	0	0	0	0	0	0	0	0	0	0	0	0	0	0	0	0	0	0	0	0	0	0	0	0
87380a5ff70d17492a185632462f8dd8	0	0	0	0	114	0	0	0	0	0	0	0	0	0	0	0	0	0	0	0	0	0	0	0	0	0	0	0	0	0	0	0	0	0	0	0	0	0	0	0	0	0	0	0	0	0	0	0	0
cc03821de098190f3ef4708c0a3759ac	0	0	0	0	0	0	0	0	0	0	0	0	0	0	0	0	0	0	0	0	0	0	0	0	0	0	0	0	0	0	0	0	0	0	0	0	0	0	0	0	0	0	0	0	0	0	0	0	0
70e7a176bcf5e9adef71d41a7a928c9c	0	0	0	0	0	0	0	137	0	0	0	0	0	0	0	0	0	0	0	0	0	0	0	0	0	0	0	0	0	0	0	0	0	0	0	0	0	0	0	0	0	0	0	0	0	0	0	0	0
f2c2982e59fc9befd89d623baba50dd2	0	0	0	0	0	0	0	0	0	0	0	0	0	0	0	0	0	0	0	0	0	0	0	0	0	0	0	0	0	0	0	0	0	0	0	0	5	0	0	0	0	0	0	0	0	0	0	0	0
3fbf16c8f09fd145db0ab7f5e0231fc9	0	0	0	0	0	0	0	0	0	0	0	0	0	0	0	0	0	0	0	0	0	0	0	0	0	0	0	0	0	0	0	0	0	0	0	0	0	0	5	105	0	0	0	0	0	0	0	0	0
93fd9c30e4127c461793e90459e410f6	0	0	0	0	0	0	0	0	0	0	0	0	0	0	0	0	0	0	0	0	0	0	0	0	0	0	0	0	0	0	0	0	0	0	0	0	0	0	0	0	0	0	0	0	0	0	0	0	0
af3d7432ceacf152dd462427be9e8a3d	0	0	0	0	0	0	0	0	0	0	0	0	0	0	0	0	0	0	0	0	0	7	0	0	0	0	0	0	0	0	0	0	0	0	0	0	0	0	0	0	0	0	0	0	0	0	0	0	0
fb246323cf2784f6b9da1320c07d2c04	0	0	0	0	0	0	0	0	0	0	0	0	0	0	0	0	0	0	0	0	34	0	0	28	0	0	0	0	0	0	0	0	0	0	0	0	0	0	0	0	0	0	0	0	0	0	0	0	0
7e0a9966806cb9f63635786cb1337eed	0	0	0	0	0	0	0	0	0	0	0	0	0	0	0	0	0	0	0	0	0	0	0	0	0	0	0	0	0	0	0	0	0	0	0	0	0	0	0	0	0	0	0	0	0	0	0	0	0
2d47289c82feee89cd872a41730a2a6b	0	0	0	0	0	0	0	0	0	0	0	0	0	0	0	0	0	0	0	0	0	0	0	0	0	0	0	0	0	0	0	0	0	0	0	0	0	0	0	0	0	0	0	0	0	0	0	0	0
cea6b29b2ba84ad5db3641ac72df3bc9	0	0	0	0	0	0	0	0	0	0	0	0	0	0	0	0	0	0	0	0	0	0	0	0	0	0	0	0	0	0	0	0	0	0	0	0	0	0	0	0	0	0	0	0	0	0	0	0	0
58969585dc2cce05e759773f6333e58f	0	0	0	0	0	0	0	0	0	0	0	0	0	0	0	0	0	0	0	0	0	0	0	0	0	0	0	0	0	0	0	0	0	0	0	0	0	0	0	0	0	0	0	0	0	0	0	0	0
7a89bf836d6fb84b807dcab37f56b5c2	0	0	0	0	0	0	0	0	0	0	0	0	0	0	0	0	0	0	0	0	0	0	0	0	0	0	0	0	0	0	0	0	0	0	0	0	0	0	0	0	0	0	0	0	0	0	0	0	0
2242ca1a2e1125d7f83349b064b09ad8	0	0	0	0	0	0	0	0	0	0	0	0	0	0	0	0	0	17	0	0	0	0	0	17	0	0	0	0	0	0	0	0	0	0	0	0	0	0	0	0	0	0	0	0	0	0	0	0	0
8df6709c6f5cb289731f83820ee69b91	0	0	0	0	0	0	0	0	0	0	0	0	0	0	0	0	0	0	0	0	0	0	0	0	0	0	0	0	0	0	0	0	0	0	0	0	0	0	0	0	0	0	0	0	0	0	0	0	0
828934a5bdf5291ea6dd8f3cfbcead89	0	0	0	0	0	0	0	0	0	0	0	0	0	0	0	0	0	0	10	0	0	0	4	0	0	0	0	0	0	0	0	0	0	0	0	0	0	0	0	0	0	0	0	0	0	0	0	0	0
53374155655ce71fa818a43e64b7f3c1	0	0	0	0	0	0	0	0	0	0	0	0	0	0	0	0	0	0	0	0	0	0	0	0	0	0	0	0	0	0	0	0	0	0	0	0	0	0	0	0	0	0	0	0	0	0	0	0	0
24eef8f64c4258f732622eea02766e99	0	0	0	0	0	0	0	0	0	0	0	0	0	0	0	0	0	0	0	0	0	0	0	0	0	0	0	0	0	0	0	0	0	0	0	0	0	0	0	0	0	0	0	0	0	0	0	0	0
689e58e11a8b2312da6ba889bcb79b81	0	0	0	0	0	0	0	0	0	0	0	0	0	0	0	0	0	0	0	0	0	0	0	0	0	0	0	0	0	0	0	0	0	0	0	0	0	0	0	0	0	0	0	0	0	0	0	0	0
526a0cbc2d2626337c1d162819bc52ac	0	0	0	0	0	0	0	0	0	0	0	0	0	0	0	0	0	0	0	0	0	0	0	0	0	0	0	0	0	0	0	0	0	0	0	0	0	0	0	0	0	0	0	0	0	0	0	0	0
12c34837db752a7b162da71d65a2f7f0	0	0	0	0	0	0	0	0	0	0	0	0	0	0	0	0	0	0	0	0	0	0	0	0	0	0	0	0	0	0	0	0	0	0	0	0	0	0	0	0	0	0	0	0	0	0	0	0	0
419f906d6a8824553f96b52fb76747ef	0	0	0	0	0	0	0	0	0	0	0	0	0	0	0	0	0	0	0	0	0	0	0	0	0	0	0	0	0	0	0	0	0	0	0	0	0	0	0	0	0	0	0	0	0	0	0	0	0
909a731241b7de2b3535fa8f24846b71	0	0	0	0	0	0	0	0	0	0	0	0	0	0	0	0	0	0	0	0	0	0	0	0	0	0	0	0	0	0	0	0	0	0	0	0	0	0	0	0	0	0	0	0	0	0	0	0	0
f6c8f8afc78a0d1d0539fa4bc5d09f5a	0	0	0	0	0	0	0	0	0	0	0	0	0	0	0	0	0	0	0	0	0	0	0	0	0	0	0	0	0	0	0	0	0	0	0	0	0	0	0	0	0	0	0	0	0	0	0	0	0
376177e9f5f140034f62055f4095c1c4	0	0	0	0	0	0	0	0	0	0	0	0	0	0	0	0	0	0	0	0	0	0	0	0	0	0	0	0	0	0	0	0	0	0	0	0	0	0	0	0	0	0	0	0	0	0	0	0	0
494f258d7d9de180dd8bc336ca0c1cb7	0	0	0	0	0	0	0	0	0	0	0	0	0	0	0	0	0	0	0	0	0	0	0	0	0	0	0	0	0	0	0	0	0	0	0	0	0	0	0	0	0	0	0	0	0	0	0	0	0
f1f497a05a821709dfce85ab1c750f77	0	0	7	0	0	0	0	0	0	0	0	0	0	0	0	0	0	0	0	0	0	0	0	0	0	7	0	0	2	0	0	0	0	0	0	0	0	0	0	0	0	0	0	0	0	0	0	0	0
509f9d107a55318acddd911dafbc21f2	0	0	0	0	0	0	9	0	0	0	0	0	0	0	0	0	0	0	0	0	0	0	0	0	0	0	0	0	0	0	0	0	0	0	0	0	0	0	0	0	0	0	0	0	0	0	0	0	0
6d57b86fae175fa5206f49717f81f77e	0	0	0	0	0	0	0	0	0	0	0	0	0	0	0	0	0	0	0	0	0	0	0	0	0	0	0	0	0	0	0	0	0	0	0	0	0	0	0	0	0	0	0	0	0	0	0	0	0
2af3042c97bd5bc23b64f01bd354dd8d	0	0	0	0	0	0	0	0	0	0	0	0	0	0	0	0	0	0	0	0	0	0	0	0	0	0	0	0	0	0	0	0	0	0	0	0	0	0	0	0	0	0	0	0	0	0	0	0	0
f88f8a8107f7ea2d1bd2ecc0a6faf165	0	0	0	0	0	0	0	0	0	0	0	0	0	0	0	0	0	0	0	0	0	5	0	0	0	0	0	0	12	0	0	0	0	0	0	0	0	0	0	0	0	0	0	0	0	0	0	0	0
bb78162f0a2d7cb98ca109e8ef2c3637	0	0	0	0	0	0	0	0	0	0	0	22	0	0	0	0	0	0	0	0	0	0	0	0	0	0	0	0	0	0	0	0	0	0	0	0	0	0	0	0	0	0	0	0	0	0	0	0	0
0c82f4cd0864221c7cd0711aee156b1d	0	0	0	0	0	0	0	0	0	0	0	0	0	0	0	0	0	0	0	0	0	0	0	0	0	0	0	0	0	0	0	0	0	0	0	0	0	0	0	0	0	0	0	0	0	0	0	0	0
e7c630d5bff0249f9dfb5e81c38df33a	0	0	0	0	0	0	0	0	0	0	0	0	0	0	0	0	0	0	0	0	0	0	0	0	0	0	0	0	0	0	0	0	0	0	0	0	0	0	0	0	0	0	0	0	0	0	0	0	0
d3740d7e052c1b0ed20a543e8644fddb	0	0	0	0	0	0	0	0	0	0	0	0	0	0	0	0	0	0	0	0	0	0	0	0	0	0	0	0	0	0	0	0	0	0	0	0	0	0	0	0	0	0	0	0	0	0	0	0	0
83ab6d7e30361f62e0dbd13e5ee5df5a	0	0	0	0	0	0	0	0	0	0	0	0	0	0	0	0	0	0	0	0	0	0	0	0	0	0	0	0	0	0	0	0	0	0	0	0	0	0	0	0	0	0	0	0	0	0	0	0	0
f3fcd78950197d45c806dc2ab0dc701a	0	0	0	0	0	0	0	0	0	0	0	0	0	0	0	0	0	0	0	0	0	0	0	0	0	0	0	0	0	0	0	0	0	0	0	0	0	0	0	0	0	0	0	0	0	0	0	0	0
ea71e1cf9ca24ef36c531b21f804fcab	0	0	0	0	0	0	0	0	0	0	0	0	0	0	0	0	0	0	0	0	0	0	0	0	0	0	0	0	0	0	0	0	0	0	0	0	0	0	0	0	0	0	0	0	0	0	0	0	0
1c595cdef06b6040048c53ef8043c5d5	0	0	0	0	0	0	0	0	0	0	0	0	0	0	0	0	0	0	0	0	0	0	0	0	0	0	0	0	0	0	0	0	0	0	0	0	0	0	0	0	0	0	0	0	0	0	0	0	0
995e673192d00e256f92e31b841c12b1	0	0	0	0	0	0	0	0	0	0	0	0	0	0	0	0	0	0	0	0	0	0	0	0	0	0	0	0	0	0	0	0	0	0	0	0	0	0	0	0	0	0	0	0	0	0	0	0	0
6a07418fd0b438d8fbd2679c14cd826c	0	0	0	0	0	0	0	0	0	0	0	0	0	0	0	0	0	0	0	0	0	0	0	0	0	0	0	0	0	0	0	0	0	0	0	0	0	0	0	0	0	0	0	0	0	0	0	0	0
e1ba44087bc9f9df8aa919fa6c81851c	0	0	0	0	0	0	0	0	0	0	0	0	0	0	0	0	0	0	0	0	0	0	0	0	0	0	0	0	0	0	0	0	0	0	0	0	0	0	0	0	0	0	0	0	0	0	0	0	0
cac9098099305f0e90e532bc5a7b248a	0	0	0	0	0	0	0	0	0	0	0	0	0	0	0	0	0	0	0	0	0	0	0	0	0	0	0	0	0	0	0	0	0	0	0	0	0	0	0	0	0	0	0	0	0	0	0	0	0
74c19f095cfad6faffb4d42bb48cbc2a	0	0	0	0	0	0	0	0	0	0	0	0	0	0	0	0	0	0	0	0	0	0	0	0	0	0	0	0	0	0	0	0	0	0	0	0	0	0	0	0	0	0	0	0	0	0	0	0	0
309fdce631c7c8d0327d02baeb31534c	0	0	0	0	0	0	0	0	0	0	0	0	0	0	0	0	0	0	0	0	0	0	0	0	0	0	0	0	0	0	0	0	23	0	0	0	0	0	0	0	0	0	0	0	0	0	0	0	0
7113bf129fe186c175e6dfe222165567	0	0	0	0	0	0	0	0	0	0	0	0	0	0	0	0	0	0	0	0	0	0	0	0	0	0	0	0	0	0	0	0	0	0	0	0	0	0	0	0	0	0	0	0	0	0	0	0	0
5e7297cc2671a05492be35a0402d9b3a	0	0	0	0	0	0	0	0	0	0	0	0	0	0	0	0	0	0	0	0	0	0	0	0	0	0	0	0	0	0	0	0	0	0	0	0	0	0	0	0	0	0	0	0	0	0	0	0	0
128e823da9f273c0cfbcf6bff411d3ac	0	0	0	0	0	0	0	0	0	0	0	0	0	0	0	0	0	0	0	0	0	0	0	0	0	0	0	0	0	0	0	0	0	0	0	0	0	0	0	0	0	0	0	0	0	0	0	0	0
d0d0749c482aed920d59ff626835fb63	0	0	0	0	0	0	0	0	0	0	0	0	0	0	0	0	0	0	0	0	0	0	0	0	0	0	0	0	0	0	0	0	0	0	0	0	0	0	5	0	0	0	0	0	0	0	0	0	0
336d78465e2f97c3e30f0fa523d65abd	0	0	0	0	0	0	0	0	0	0	0	0	0	0	0	0	0	0	0	0	0	0	0	0	0	0	0	0	0	0	0	0	0	0	0	0	0	0	0	0	0	0	0	0	0	0	0	0	0
ff81f4a209936992416de8cbe58b5631	0	0	0	0	0	0	0	0	0	0	0	0	0	0	0	0	0	0	0	0	0	0	0	0	0	0	0	0	0	0	0	0	0	0	0	0	5	0	0	0	0	0	0	0	0	0	0	0	0
6d82daeab1d62976a28b87af02920398	0	0	0	0	0	0	0	0	0	0	0	0	0	0	0	0	0	0	0	0	0	0	0	0	0	0	0	0	0	0	0	0	0	0	0	0	0	0	0	0	0	0	0	0	0	0	0	0	0
fef28d2fa9149e75839fe78ae4723203	0	0	0	0	0	0	0	0	0	0	0	0	0	0	0	0	0	0	0	0	0	0	0	0	0	0	0	0	0	0	0	0	0	0	0	0	0	0	0	0	0	0	0	0	0	0	0	0	0
60c3c6e5197803c14e129aff05644745	0	0	0	0	0	0	0	0	0	0	0	0	0	0	0	0	0	0	0	0	0	0	0	0	0	0	0	0	0	0	0	0	0	0	0	0	0	0	0	0	0	0	0	0	0	0	0	0	0
d7ac96e52ac64920ffda1fe1d62f815f	0	0	0	0	0	0	0	0	0	0	0	0	0	0	0	0	0	0	0	0	0	0	0	0	0	0	0	0	0	0	0	0	0	0	0	0	0	0	0	0	0	0	0	0	0	0	0	0	0
c97ee24db993f7b37ff629720f3ff91c	0	0	0	0	0	0	0	0	0	0	0	0	0	0	0	0	0	0	0	0	0	0	0	0	0	0	0	0	0	0	0	0	0	0	0	0	0	0	0	0	0	0	0	0	0	0	0	0	0
15de51e30af1deb1fb3549aed36a2e42	0	0	0	0	0	0	0	0	0	0	0	0	0	0	0	0	0	0	0	0	0	0	0	0	0	0	0	0	0	0	0	0	0	0	0	0	0	0	0	0	0	0	0	0	0	0	0	0	0
c88df85615fce3531fa98eb71ebd92e9	0	0	0	0	0	0	0	0	0	0	0	0	0	0	0	0	0	0	0	0	0	0	0	0	0	0	0	0	0	0	0	0	0	0	0	0	0	0	0	0	0	0	0	0	0	0	0	0	0
04e5fee2a1ccbc337b442032de9e0f7f	0	0	0	0	0	0	0	0	0	0	0	0	0	0	0	0	0	0	0	0	0	0	0	0	0	0	0	0	0	0	0	0	0	0	0	0	0	0	0	0	0	0	0	0	0	0	0	0	0
2ded3aee09bfb1887c4d29814d716a98	0	0	0	0	3	0	0	0	0	0	0	0	0	0	0	0	0	0	0	0	0	0	0	0	0	0	0	0	0	0	0	0	0	0	0	0	0	0	0	0	0	0	0	0	0	0	0	0	0
96ff90e5184c98cf46baa4f79cdd2ed1	0	0	0	0	0	0	0	0	0	0	0	0	0	0	0	0	0	0	0	0	0	0	0	0	0	3	0	0	0	0	0	0	0	0	0	0	0	0	0	0	0	0	0	0	0	0	0	0	0
9fed7f4b12b8dfeb2aaffefab6145ab3	0	0	0	0	0	0	0	0	0	0	0	0	0	0	0	0	155	0	0	0	0	3	0	0	0	0	0	0	0	0	0	0	0	0	0	0	0	0	0	0	0	1238	0	0	0	0	0	0	0
4d63d0cd990364779370bc77db1f5861	0	0	0	0	0	0	0	0	0	0	0	0	0	0	0	0	0	0	0	0	0	0	0	0	0	0	0	0	0	0	0	0	0	0	0	0	0	0	0	0	0	0	0	0	0	0	0	0	0
ce0d6615bc407f710857a229c9b9ac82	0	0	0	0	0	0	0	0	0	0	0	0	0	0	0	0	0	0	4626	0	0	0	0	0	0	0	0	0	0	0	0	0	0	0	0	0	0	0	0	0	0	0	0	0	0	0	0	0	0
779cc812fc499108abd298493d0dcaa9	0	0	0	0	0	0	0	0	0	0	0	0	0	0	0	0	0	0	0	0	0	0	0	0	0	0	0	0	0	0	0	0	0	0	0	0	0	0	0	0	0	0	0	0	0	0	0	0	0
d9ce78a6a4f52921bb273dba04f0d0b8	0	0	0	0	0	0	0	0	0	0	0	0	0	0	0	0	0	0	0	0	0	0	0	0	0	0	0	0	0	0	0	0	0	0	0	0	0	0	0	0	0	0	0	0	0	0	0	0	0
b0c62277391fdf3492c74fcfd12b7bd5	0	0	0	0	0	0	0	0	0	0	0	0	0	0	0	0	0	0	111	0	0	0	0	0	0	0	0	0	0	0	0	0	0	0	0	0	0	0	0	0	0	0	0	0	0	0	0	0	0
756fd845ce017a0dbc2140e513a64c20	0	0	0	0	0	0	0	0	0	0	0	3	0	0	0	0	0	0	0	0	0	0	0	0	0	0	0	0	0	0	0	2	4	0	393	0	0	0	0	0	0	0	0	0	0	0	0	0	0
b89e5d989fbba8eff6770a7225f85495	0	0	0	0	0	0	0	0	0	0	0	0	0	0	0	0	0	0	0	0	0	0	0	0	0	0	0	0	0	0	0	0	0	0	0	0	0	0	0	0	0	0	0	0	0	0	0	0	0
b7ab82072ad1a85fcec31ed84103e070	0	0	0	0	0	0	0	0	0	0	0	0	0	0	0	0	0	0	0	0	0	0	0	0	0	0	0	0	0	0	0	0	0	0	0	0	0	0	0	0	0	0	0	0	0	0	0	0	0
e6424b8c81b203fefc6b29761212aa1b	0	0	0	0	0	0	0	0	0	0	0	0	0	0	0	0	0	0	0	0	0	0	0	0	0	0	0	0	0	0	0	0	0	0	0	0	0	0	0	0	0	0	0	0	0	0	0	0	0
3cd791c0dcf439db81e1c4b54739a838	0	0	0	0	0	0	0	0	0	0	0	0	0	0	0	0	0	0	0	0	0	0	0	0	0	0	0	0	0	0	0	0	0	0	0	0	0	0	0	0	0	0	0	0	0	0	0	0	0
68879115ca8059a8c3eecacd870f7645	0	0	0	0	0	0	0	0	0	0	0	0	0	0	0	0	0	0	0	0	0	0	0	0	0	0	0	0	0	0	0	0	0	0	0	0	0	0	0	0	0	0	0	0	0	0	0	0	0
23e03b12e0a09fb595bc4f4926854d44	0	0	0	0	0	0	0	0	0	0	0	0	0	0	0	0	0	0	0	0	0	0	0	0	0	0	0	0	0	0	0	0	0	0	0	0	0	0	0	0	0	0	0	0	0	0	0	0	0
e944a2e1aaf322d7ca17646a28bdb24b	0	0	0	0	0	0	0	0	0	0	0	0	0	0	0	0	0	0	0	0	0	0	0	0	0	0	0	0	0	0	0	0	0	0	0	0	0	0	0	0	0	0	0	0	0	0	0	0	0
283e66ebf9b2888da7dd871be51f6853	0	0	0	0	0	0	0	0	0	0	0	0	0	0	0	0	0	0	0	0	0	0	0	0	0	0	0	0	0	0	0	0	0	0	0	0	0	0	0	0	0	0	0	0	0	0	0	0	0
5c243d19bd3a1fbc44338e62870d796a	0	0	0	0	0	0	0	0	0	0	0	0	0	0	0	0	0	0	0	0	0	0	0	0	0	0	0	0	0	0	0	0	0	0	0	0	0	0	0	0	0	0	0	0	0	0	0	0	0
0a1816ee67c50224cdf9450b7b72e4f0	0	0	0	0	0	0	0	0	0	0	0	0	0	0	0	0	0	0	0	0	0	0	0	0	0	0	0	0	0	0	0	0	0	0	0	0	0	0	0	0	0	0	0	0	0	0	0	0	0
48dc1c9a6ac4d91b8b414203dbead54f	0	0	0	0	0	0	0	0	0	0	0	0	0	0	0	0	0	0	0	0	0	0	0	0	0	0	0	0	0	0	0	0	0	0	0	0	0	0	0	0	0	0	0	0	0	0	0	0	0
babe8f9427821bff18ed6606ef9b23b2	0	0	0	0	0	0	0	0	0	0	0	0	0	0	0	0	0	0	0	0	0	0	0	0	0	0	0	0	0	0	0	0	0	0	0	0	0	0	0	0	0	0	0	0	0	0	0	0	0
d5ac4d5e8f267306fc82e5477b08d82b	0	0	0	0	0	0	0	0	0	0	0	0	0	0	0	0	0	0	0	0	0	0	0	0	0	0	0	0	0	0	0	0	0	0	0	0	0	0	0	0	0	0	0	0	0	0	0	0	0
e56039a87af35ce865294c5d63c4b9bf	0	0	0	0	0	0	0	0	0	0	0	0	0	0	0	0	0	0	0	0	0	0	0	0	0	0	0	0	0	0	0	0	0	0	0	0	0	0	0	0	0	0	0	0	0	0	0	0	0
49f0cea46bcccdd2c660d718c28b2120	0	0	0	0	0	0	0	0	0	0	0	0	0	0	0	0	0	0	0	0	0	0	0	0	0	0	0	0	0	0	0	0	0	0	0	0	0	0	0	0	0	0	0	0	0	0	0	0	0
c5158d67759e9aeb6cd22cc987d72897	0	0	0	0	0	0	0	0	0	0	0	0	0	0	0	0	0	0	0	0	0	0	0	0	0	0	0	0	0	0	0	0	0	0	0	0	0	0	0	0	0	0	0	0	0	0	0	0	0
768da7dba38ed8ba6e7d1a89bca5fbf9	0	0	0	0	0	0	0	0	0	0	0	0	0	0	0	0	0	0	0	0	0	0	0	0	0	0	0	0	0	0	0	0	0	0	0	0	0	0	0	0	0	0	0	0	0	0	0	0	0
89e7b68b109a99538ddb97c9772f6093	0	0	0	0	0	0	0	0	0	0	0	0	0	0	0	0	0	0	0	0	0	0	0	0	0	0	0	0	0	0	0	0	0	0	0	0	0	0	0	0	0	0	0	0	0	0	0	0	0
35ba29b0d90ab9f2407dc024ad8e4ff6	0	0	0	0	0	0	0	0	0	0	0	0	0	0	0	0	0	0	0	0	0	0	0	0	0	0	0	0	0	0	0	0	0	0	0	0	0	0	0	0	0	0	0	0	0	0	0	0	46
a049a422d2f200df563d3d28140dd361	0	0	0	0	0	0	0	0	0	0	0	0	0	0	0	0	0	0	0	0	0	0	0	0	0	0	0	0	0	0	0	0	0	0	0	0	0	0	0	0	0	0	0	0	0	0	0	0	0
a1d53659af7da088f0eae980da4e7f73	0	0	0	0	0	0	0	0	0	0	0	0	0	0	0	0	0	0	0	0	0	0	0	0	0	0	0	0	0	0	0	0	0	0	0	0	0	0	0	0	0	0	0	0	0	0	0	0	0
172c41c0faff09065ce5f7030f988d42	0	0	0	0	0	0	0	0	0	0	0	0	0	0	0	0	0	0	0	0	0	0	0	0	0	0	0	0	0	0	0	0	0	0	0	0	0	0	0	0	0	0	0	0	0	0	0	0	0
923b192c4e06f7c3c38272b7dc19704f	0	0	0	0	0	0	0	0	0	0	0	0	0	0	0	0	0	0	0	0	0	0	0	0	0	0	0	0	0	0	0	0	0	0	0	0	0	0	0	0	0	0	0	0	0	0	0	0	0
d81b4fae1488f6bca70779dc7b0b1989	0	0	0	0	0	0	0	0	0	0	0	0	0	0	0	0	0	0	0	0	0	0	0	0	0	0	0	0	0	0	0	0	0	0	0	0	0	0	0	0	0	0	0	0	0	0	0	0	0
c17de4f3e62aa5edf46712d3daeaf28c	0	0	0	0	0	0	0	0	0	0	0	0	0	0	0	0	0	0	0	0	0	0	0	0	0	0	0	0	0	0	0	0	0	0	0	0	0	0	0	0	0	0	0	0	0	0	0	0	0
d5abbf39640470569974b24ea412b68b	0	0	0	0	0	0	0	0	0	0	0	0	0	0	0	0	0	0	0	0	0	0	0	0	0	0	0	0	0	0	0	0	0	0	0	0	0	0	0	0	0	0	0	0	0	0	0	0	0
1df2fc6c0781066ff90147b8c332b985	0	0	0	0	0	0	0	0	0	0	0	0	0	0	0	0	0	0	0	0	0	0	0	0	0	0	0	0	0	0	0	0	0	0	0	0	0	0	0	0	0	0	0	0	0	0	0	0	0
2faa7a4b75d81e1c60d37b8533cfb7e5	0	0	0	0	0	0	0	0	0	0	0	0	0	0	0	0	0	0	0	0	0	0	0	0	0	0	0	0	0	0	0	0	0	0	0	0	0	0	0	0	0	0	0	0	0	0	0	0	0
c27b0bbd98e6e5c31565d781565d807f	0	0	0	0	0	0	0	0	0	0	0	0	0	0	0	0	0	0	0	0	0	0	0	0	0	0	0	0	0	0	0	0	0	0	0	0	0	0	0	0	0	0	0	0	0	0	0	0	0
bcd77b25762baeeb28f49f8ef49e123a	0	0	0	0	0	0	0	0	0	0	0	0	0	0	0	0	0	0	0	0	0	0	0	0	0	0	0	0	0	0	0	0	0	0	0	0	0	0	0	0	0	0	0	0	0	0	0	0	0
1ff973744db3d5dfc2e91893302bd7ed	0	0	0	0	0	0	0	0	65	0	0	0	0	0	0	0	0	0	10	0	0	0	0	0	0	0	0	0	0	0	0	0	0	0	0	0	0	0	0	0	0	0	0	0	0	0	0	0	0
a525c0c84c10f35b185abf224f8329b3	0	0	0	0	0	0	0	0	0	0	0	0	0	0	0	0	0	0	0	0	0	0	0	0	0	0	0	0	0	0	0	0	0	0	0	0	0	0	0	0	0	0	0	0	0	0	0	0	0
bafa752933ae2ac0caf831a9ad0a3376	0	0	0	0	0	0	0	0	0	0	0	0	0	0	0	0	0	0	0	0	0	0	0	0	0	0	0	0	0	0	0	0	0	0	0	0	0	0	0	0	0	0	0	0	0	0	0	0	0
7fc4d9c2a8f90632be15fc72d13ca002	0	0	0	0	0	0	0	0	0	0	0	0	0	0	0	0	0	0	0	0	0	0	0	0	0	0	0	0	0	0	0	0	0	0	0	0	0	0	0	0	0	0	0	0	0	0	0	0	0
8159ad007bb5f154e8b417fcf2b26b9a	0	0	0	0	0	0	0	0	0	0	0	0	0	0	0	0	0	0	0	22	0	0	0	0	0	0	0	0	0	0	0	0	0	0	0	0	0	0	0	0	0	0	0	0	0	0	0	0	0
cea3b9e5ad6dc5442b5a016d2ff93d52	0	0	0	0	0	0	0	0	0	0	0	0	0	0	0	0	0	0	0	0	0	0	0	0	0	0	0	0	0	0	0	0	0	0	0	0	0	0	0	0	0	0	0	0	0	0	0	0	0
354393977b67226a4cd0c2c300f175af	0	0	0	0	0	0	0	0	0	0	0	0	0	0	0	0	0	0	0	0	0	0	0	0	0	0	0	0	0	0	0	0	0	0	0	0	0	0	0	0	0	0	0	0	0	0	0	0	0
64aeda0591a56d46da6b780678f1c253	0	0	0	0	0	0	0	0	0	0	0	0	0	0	0	0	0	0	0	0	0	0	0	0	0	7	0	0	0	0	0	0	0	0	0	0	0	0	0	0	0	0	0	0	0	0	0	0	0
e9e5127039f3aa2f18edaf24f5dca442	0	0	0	0	0	0	0	0	0	0	0	0	0	0	0	0	0	0	0	0	0	0	0	0	0	0	0	0	0	0	0	0	0	0	0	0	0	0	0	0	0	0	0	0	0	0	0	0	0
647b1f54bd1a5a5e919abfc35c6fe77a	0	0	0	0	0	0	0	0	0	0	0	0	0	0	0	0	0	0	0	0	0	0	0	0	0	0	0	0	0	0	0	0	0	0	0	0	0	0	0	0	0	0	0	0	0	0	0	0	0
453ec141c3411b6fef3d72152d03e4a8	0	0	0	0	0	0	0	0	0	0	0	0	0	0	0	0	0	0	0	0	0	0	0	0	0	0	0	0	0	0	0	0	0	0	0	0	0	0	0	0	0	0	0	0	0	0	0	0	0
48b23562aaacb14768c614f07b510926	0	0	0	0	0	0	0	0	0	0	0	0	0	0	0	0	0	0	0	0	0	0	0	0	0	0	0	0	0	0	0	0	0	0	0	0	0	0	0	0	0	0	0	0	0	0	0	0	0
97d92df8b41fe008433a3c8b4091d112	0	0	0	0	0	0	0	0	0	0	0	0	0	0	0	0	0	0	0	0	0	0	0	0	0	0	0	0	0	0	0	0	0	0	0	0	0	0	0	0	0	0	0	0	0	0	0	0	0
d015bdee9c581fcafb0f9974df398b76	0	0	0	0	0	0	0	0	0	0	3	3	0	0	0	0	0	0	0	0	0	0	0	0	0	0	0	0	0	0	0	0	0	0	0	0	0	0	0	0	0	0	0	0	0	0	0	0	0
c9875757c535b7628dbe7f27dee51c1e	0	0	0	0	0	0	0	0	0	0	0	0	0	0	0	0	0	0	0	0	0	0	0	0	0	0	0	0	0	0	0	0	0	0	0	0	0	0	0	0	0	0	0	0	0	0	0	0	0
92388a6cdc31fd19d2a278f8d4ae5b16	0	0	0	0	0	0	0	0	0	0	0	0	0	0	0	0	0	0	0	0	0	0	0	0	0	0	0	0	0	0	0	0	0	0	0	0	0	0	0	0	0	0	0	0	0	0	0	0	0
a0c303af8d0ebf31e1a601c28f6940c7	0	0	0	0	0	0	0	0	0	0	0	0	0	0	0	0	0	0	0	0	0	0	0	0	0	0	0	0	0	0	0	0	0	0	0	0	0	0	0	0	0	0	0	0	0	0	0	0	0
d219705fae49d121be57c230c2bdd71b	0	0	0	0	0	0	0	0	0	0	0	0	0	0	0	0	0	0	0	0	0	0	0	23	0	0	0	0	0	0	0	0	0	0	0	0	0	0	0	0	0	0	0	0	0	0	0	0	0
df277f4dd58a7db132c3c7ce7f5ce172	0	0	0	0	0	0	0	0	0	0	0	0	0	0	0	0	0	0	0	0	0	0	0	0	0	0	0	0	0	0	0	0	0	0	0	0	0	0	0	0	0	0	0	0	0	0	0	0	0
e6c64ffa50f845f2d7cf66ea63e58188	0	0	0	0	0	0	0	0	0	0	0	0	0	0	0	0	0	0	0	0	0	0	0	0	0	0	0	0	0	0	0	0	0	0	0	0	0	0	0	0	0	0	0	0	0	0	0	0	0
86f9221d7279ea17031c486a9b1cf35b	0	0	0	0	0	0	0	0	0	0	0	0	0	0	0	0	0	0	0	0	0	0	0	0	0	0	0	0	0	0	0	0	0	0	0	0	0	0	0	0	0	0	0	0	0	0	0	0	0
585f384be1930e9cd83d8908507935e4	0	0	0	0	0	0	0	0	0	0	0	0	0	0	0	0	0	0	0	0	0	0	0	0	0	0	0	0	0	0	0	0	0	0	0	0	0	0	0	0	0	0	0	0	0	0	0	0	0
2f1e907cb42cec6cb17d324c7fd8309d	0	0	0	0	0	0	0	0	0	0	0	0	0	0	0	0	0	0	0	0	0	5	0	23	0	0	0	0	0	0	0	0	0	0	0	0	0	0	0	0	0	0	0	0	0	0	0	0	0
ce8942b0ed33ca09b2214e48c9b28aaa	0	0	0	0	0	0	0	0	0	0	0	0	0	0	0	0	0	0	0	0	0	0	0	0	0	0	0	0	0	0	0	0	0	0	0	0	0	0	0	0	0	0	0	0	0	0	0	0	0
3722011bf7aab7d38cbc37f89767495d	0	0	0	0	0	0	0	0	0	0	0	0	0	0	0	0	0	0	0	0	0	0	0	0	0	0	0	0	0	0	0	0	0	0	0	0	0	0	0	0	0	0	0	0	0	0	0	0	0
6df11199013dfa2f173bee366f99dc5c	0	0	0	0	0	0	0	0	0	0	0	0	0	0	0	0	0	0	0	0	0	0	0	0	0	0	0	0	8	0	0	0	0	0	0	0	0	0	0	0	0	0	0	0	0	0	0	0	0
ba3326850af146e0eb2ceca6490b911c	0	0	0	0	0	0	0	0	0	0	0	0	0	0	0	0	0	0	0	0	0	0	0	0	0	0	0	0	0	0	0	0	0	0	0	0	0	0	0	0	0	0	0	0	0	0	0	0	0
3796c3bfb499b8b6c01ebd109a44b8a5	0	0	0	0	0	0	0	0	0	0	0	0	0	0	0	0	0	0	0	0	0	0	0	0	0	0	0	0	0	0	0	0	0	0	0	0	0	0	0	0	0	0	0	0	0	0	0	0	0
8ede0275e814a606fb1c120ebc6f7c20	71	0	0	0	0	0	0	0	0	0	0	0	0	0	0	0	0	0	0	0	0	0	0	0	0	0	0	0	0	0	0	0	0	0	0	0	0	0	0	0	0	0	0	0	0	0	0	0	124
942cad94caaa57d78218a4a1d3160d77	0	0	0	0	0	0	0	0	0	0	0	0	0	0	0	0	0	0	0	0	0	0	0	0	0	0	0	0	0	0	0	0	0	0	0	0	0	0	0	0	0	0	0	0	0	0	0	0	0
ce0a432c9a47edeb419faa1d82e101f6	0	0	0	0	0	0	0	0	0	0	0	0	0	0	0	0	0	0	0	0	0	0	0	0	0	0	0	0	0	0	0	0	0	0	0	0	0	0	0	0	0	0	0	0	0	0	0	0	0
3877ed998e8bce661da487af4fd95b1e	0	0	0	0	0	0	0	0	0	19	0	0	0	0	0	0	0	0	0	0	0	0	0	0	0	0	0	0	0	0	0	0	0	0	0	0	0	0	0	0	0	0	0	0	0	0	0	0	0
3cdb56ebf2935326315e396a9f23fb0b	0	0	0	0	0	0	0	0	0	0	0	0	0	0	0	0	0	0	0	0	0	0	0	0	0	0	0	0	0	0	0	0	0	0	0	0	0	0	0	0	0	0	0	0	0	0	0	0	0
9d968c861a457cb6893cf466c6a5c5a2	0	0	0	0	0	0	0	0	0	0	0	0	0	0	0	0	0	0	0	0	0	0	0	0	0	0	0	0	0	0	0	0	0	0	0	0	0	0	0	0	0	0	0	0	0	0	0	0	0
c5f93ab2f8127fd75c296f2434668780	0	0	0	0	0	0	0	0	0	0	0	0	0	0	0	0	0	0	0	0	0	0	0	0	0	0	0	0	0	0	0	0	0	0	0	0	0	0	0	0	0	0	0	0	0	0	0	0	0
95c1e74fc0cd5572b9d9eb9bf5199f60	0	0	0	0	0	0	0	0	0	0	0	0	0	0	0	0	0	0	0	0	0	0	0	0	0	0	0	0	0	0	0	0	0	0	0	0	0	0	0	0	0	0	0	0	0	0	0	0	0
97e5a6b64ee0ee3198ec55ba2b598bad	0	0	0	0	0	0	0	0	0	0	0	0	0	0	0	0	0	0	0	0	0	0	0	0	0	0	0	0	0	0	0	0	0	0	0	0	0	0	0	0	0	0	0	0	0	0	0	0	0
8f36960ab75303f1c6213a40a05767bf	0	0	0	0	0	0	0	0	0	0	0	0	0	0	0	0	0	0	0	0	0	0	0	0	0	0	0	0	0	0	0	0	0	0	0	0	0	0	0	0	0	0	0	0	0	0	0	0	0
f6a650763769d5047992e9ae054bc534	0	0	0	0	0	0	0	0	0	0	0	0	0	0	0	0	0	0	0	0	0	0	0	0	0	0	0	0	0	0	0	0	0	0	0	0	0	0	0	0	0	0	0	0	0	0	0	0	0
72c8141e69780bc6a185c353e750549c	0	0	0	0	0	0	0	0	0	0	0	0	0	0	0	0	0	0	0	0	0	0	0	0	0	0	0	0	0	0	0	0	0	0	0	0	0	0	0	0	0	0	0	0	0	0	0	0	0
50d8c50b4e249c8637d6bb6aa08f57b0	0	0	0	0	0	0	0	0	0	0	0	0	0	0	0	0	0	0	0	0	0	0	0	0	0	0	0	0	6	0	0	0	0	0	0	0	0	0	0	0	0	0	0	0	0	0	0	0	0
ef8a57e6d7281b819fe2c5ddcae9c3bf	0	0	0	0	0	0	0	0	0	0	0	0	0	0	0	0	0	0	0	0	0	0	0	0	0	0	0	0	0	0	0	0	0	0	0	0	0	0	0	0	0	0	0	0	0	0	0	0	0
e25e573068627afa7fdfad636cc2c3b1	0	0	0	0	0	0	0	0	0	0	0	0	0	0	0	0	0	0	0	0	0	0	0	0	0	0	0	0	0	0	0	0	0	0	0	0	0	0	0	0	0	0	0	0	0	0	0	0	0
e31191e9f5cbb7a4d1571a1471d380c5	0	0	0	0	0	0	229	0	0	0	0	0	0	0	0	0	0	0	0	0	0	0	0	0	0	0	0	0	0	0	0	0	0	0	0	0	0	0	0	0	0	0	0	0	0	0	0	0	0
18668bc91c0817102f36821aaed55ec8	0	0	0	0	0	0	0	0	0	0	0	0	0	0	0	0	0	0	0	0	0	0	0	0	0	0	0	0	0	0	0	0	0	0	0	0	0	0	0	0	0	0	0	0	0	0	0	0	0
56f17a3c8bad43e99a3368c7f00fbfe0	0	523	0	0	0	0	0	0	0	0	0	0	0	0	0	0	0	0	0	0	0	0	0	0	0	0	0	0	0	0	0	0	0	0	0	0	0	0	0	0	0	0	0	0	0	0	0	0	0
295fcdea890a22a557204c1f007a91fe	0	0	0	0	0	0	0	0	0	0	0	0	0	0	0	0	0	0	0	0	0	0	0	0	0	0	0	0	0	0	0	0	0	0	0	0	0	0	0	0	0	0	0	0	0	0	0	0	0
e8fe26d2154f10ce5ffbb4300e2b290c	0	0	0	0	0	0	0	0	0	0	0	0	0	12	0	0	0	0	0	0	0	0	0	0	0	0	0	0	0	0	0	0	0	0	0	0	0	0	0	0	0	0	0	0	0	0	0	0	0
7e55a1a3cca450036b21164e12cc6999	0	0	0	0	0	0	0	0	0	0	0	0	0	0	0	0	0	0	0	0	0	0	0	0	0	0	0	0	0	0	0	0	0	0	0	0	0	0	0	0	0	0	0	0	0	0	0	0	0
67656d9ac11b8a832226e5079aca42a6	0	0	0	0	0	0	0	0	0	0	0	0	0	0	0	0	0	0	0	0	0	0	0	0	0	0	0	0	0	0	0	0	0	0	0	0	0	0	0	0	0	0	0	0	0	0	0	0	0
0fc2d6fca26d04f50e27b5302d01b9a3	0	0	0	0	0	0	0	0	0	0	0	0	0	0	0	0	0	0	0	0	0	0	0	0	0	0	0	0	0	0	0	0	0	0	0	0	0	0	0	0	0	0	0	0	0	0	0	0	0
ca3858a46ce8e0e0e6c94e5b908cf04a	0	0	0	0	0	0	0	0	0	0	0	0	0	0	0	0	0	0	0	0	0	0	0	0	0	0	0	0	0	0	0	0	0	0	0	0	0	0	0	0	0	0	0	0	0	0	0	0	0
9df432b77382482aac1081252aafd49d	0	0	0	0	0	0	0	0	0	0	0	0	0	0	0	0	0	0	0	0	0	0	0	0	0	0	0	0	0	0	0	0	0	0	0	0	0	0	0	0	0	0	0	0	0	0	0	0	0
16dcb3a80e15ea77a040c376983e779d	0	0	0	0	0	0	0	0	0	0	0	0	0	0	1034	3	0	0	0	0	0	0	0	0	0	0	0	0	0	0	0	0	0	0	0	0	0	0	0	0	0	0	0	0	0	0	0	0	0
f7952b095ecbdf7ea38b255f08d28b8e	0	0	0	0	0	0	0	0	0	0	0	0	0	0	0	0	0	0	0	0	0	0	0	0	0	0	0	0	0	0	0	0	0	0	0	0	0	0	0	0	0	0	0	0	0	0	0	0	0
4c30e051a1c2e7e213e848a06aff95d1	0	0	0	0	0	0	0	0	0	0	0	0	0	0	0	0	0	0	0	0	0	0	0	0	0	0	0	0	0	0	0	0	0	0	0	0	0	0	0	0	0	0	0	0	0	0	0	0	0
5164f561c2286ef50f1fb1c7b32bffc1	0	0	0	0	0	0	15	0	9	0	0	0	0	0	10	9	0	0	0	0	0	0	0	0	0	0	12	0	0	16	0	0	0	0	0	0	0	0	0	0	11	0	111	11	0	18	0	0	0
7430ef301a624939b749c2f56acd0a8c	0	0	0	0	0	0	0	0	0	0	0	0	0	0	0	0	0	0	0	0	0	0	0	0	0	0	0	0	0	0	0	0	0	0	0	0	0	0	0	0	0	0	0	0	0	0	0	0	0
22259057f95096033bd99f1ca26bb700	0	0	0	0	0	0	588	0	2	0	0	0	0	0	0	0	0	0	0	0	0	0	0	0	0	0	0	0	0	0	0	0	0	0	0	0	0	0	0	0	0	0	0	0	0	0	0	0	0
b3b2eb17cb364b717b02597b8f575b25	0	0	0	0	0	0	0	0	0	0	0	0	0	0	0	0	0	0	0	0	0	0	0	0	0	0	0	0	0	0	0	0	0	0	0	0	0	0	0	0	0	0	0	0	0	0	0	0	0
9eb43746f7efcdec557bd31604de70ec	0	0	0	0	0	0	0	0	0	0	0	0	0	0	0	0	0	0	0	0	0	0	0	0	0	0	0	0	0	0	0	0	0	0	0	542	0	0	0	0	0	3	0	0	0	0	0	0	0
77f417035ff920ed168c51da2d189174	0	0	0	0	0	0	0	0	0	0	0	0	0	0	0	0	0	0	0	0	0	0	0	0	0	0	0	0	0	0	0	0	0	0	0	0	0	0	0	0	0	0	0	0	0	0	0	0	0
fb7e00b4bb6bd5cc8ee924c125498aa0	0	0	0	0	0	0	0	0	0	0	0	0	0	0	0	0	0	0	0	0	0	192	0	0	0	0	0	0	0	0	0	0	0	0	0	0	0	0	0	0	0	0	0	0	0	0	0	0	0
98f5725ef3c44768a29f2a91d1f4cc9a	0	27	0	0	0	0	0	0	0	0	7	0	0	0	0	0	0	3	0	0	24	10	0	21	5	0	0	0	0	0	0	0	0	0	0	0	0	0	0	0	0	0	0	0	0	0	0	0	0
fac3639ae8571493ce2a00d155d12bf8	0	0	0	0	0	0	0	0	0	0	0	0	0	0	0	0	0	0	0	0	0	0	0	0	0	0	75	0	0	0	0	0	0	0	0	0	0	0	0	0	0	0	0	0	0	251	0	0	0
d7d8ab628f0e799c284f3f98ec446fd2	0	0	0	0	0	0	317	0	0	0	0	0	0	0	0	0	0	0	0	0	0	0	0	0	0	0	0	0	0	0	0	0	0	0	0	0	0	0	0	0	0	0	0	0	0	0	0	0	0
9936e3b40ab14d1f1def354eef0264cb	0	0	0	0	0	0	0	0	0	0	0	0	0	0	0	0	0	0	0	0	0	0	0	0	0	0	0	0	0	0	0	0	0	0	0	0	0	0	0	0	0	0	0	0	0	0	0	0	0
775b643e6bd6bcd09674855dfa14e452	0	0	0	0	0	0	0	0	0	0	0	0	0	0	0	0	0	0	0	0	0	0	0	0	0	0	0	0	0	0	0	0	0	0	0	0	0	0	0	0	0	0	0	0	0	0	0	0	0
584303ffae6c1eeceffb2e91f00476b9	0	0	0	0	0	0	0	0	0	0	0	0	0	0	106	0	0	0	0	0	0	0	0	65	0	0	0	0	0	0	0	0	0	0	0	0	0	0	0	0	0	0	0	0	0	0	0	0	0
857572b594dd164850b6cebab633b42c	0	0	0	0	0	0	0	0	0	0	0	0	0	0	0	0	0	0	0	0	0	0	0	0	0	0	0	0	0	0	0	0	0	0	0	0	0	0	0	0	0	0	0	0	0	0	0	0	0
7b07b61932609f5407e7ddcd05d38962	0	0	0	0	7	0	0	0	0	0	2	209	0	0	0	0	0	0	0	0	0	0	0	0	0	0	0	0	0	0	0	0	0	0	0	0	0	0	0	0	0	0	0	0	0	0	0	0	0
1915a1ea33d51b91dd67dd5d15941696	0	0	0	0	0	0	0	0	0	0	0	0	0	0	0	0	0	0	0	0	0	0	0	0	0	0	0	0	0	0	0	0	0	0	0	0	0	0	0	0	0	0	0	0	0	0	0	0	0
8c754c50e00a465073fd0a3f2608e3ac	0	0	0	0	0	0	0	0	0	0	0	0	0	0	0	0	0	0	0	0	15	90	48	15	0	0	0	0	0	0	0	0	0	0	0	0	0	0	0	0	0	0	0	0	0	0	0	0	0
3b2a2170444d701613b170e009803c14	0	0	0	0	0	0	0	0	0	0	0	0	0	0	0	0	0	0	0	0	0	0	0	0	0	0	0	0	0	0	0	0	0	0	0	0	0	0	0	0	0	0	0	0	0	0	0	0	0
2a4289ad38f4c3d38f40d20b9d223617	0	0	0	0	0	0	0	0	0	0	0	0	0	0	0	0	0	0	0	0	0	0	0	0	0	0	0	0	0	0	0	0	0	0	0	0	0	0	0	0	0	0	0	0	0	0	0	0	0
579bdadbe400a0e4022b63961ed74c8f	0	0	0	0	0	0	0	0	0	0	0	0	0	0	0	0	0	0	0	0	0	0	0	0	0	0	0	0	0	0	0	0	0	0	0	0	0	0	0	0	0	0	0	0	0	0	0	0	0
65b83163960cb0b76aa4760b5c4e0f0c	0	0	0	0	0	0	0	0	0	0	0	0	0	0	0	0	0	0	0	0	0	0	0	0	0	0	0	0	0	0	0	0	0	0	0	0	0	0	0	0	0	0	0	0	0	0	0	0	0
5f3871322e31a5124f8533bbd2a965b4	0	0	0	0	0	0	0	0	0	0	0	0	0	0	0	0	0	0	0	0	0	0	0	0	0	0	0	0	0	0	0	0	0	0	0	0	0	0	0	89	0	0	0	0	0	0	0	0	0
a17128b9ec5daba9622e8821983aa554	0	0	0	0	0	0	0	0	0	0	0	0	0	0	0	0	0	0	0	0	0	0	0	0	0	0	0	0	0	0	0	0	0	0	0	0	0	0	0	0	0	0	0	0	0	0	0	0	0
e9ade369d9645e19f6272fd02744d70e	0	0	0	0	0	0	0	0	0	0	0	0	0	0	0	0	0	0	0	0	0	0	0	0	0	0	0	0	0	0	0	0	0	0	0	0	0	0	0	0	0	0	0	0	0	0	0	0	0
a9244836f90c615690c248fab02915c1	0	0	0	0	0	0	0	0	0	0	0	0	0	0	0	0	0	0	0	0	0	0	0	0	0	0	0	0	0	0	0	0	0	0	0	0	0	0	0	0	0	0	0	0	0	0	0	0	0
e5ac80a5c49140e03ac37045c70ceb4d	0	0	0	0	0	0	0	0	0	0	0	0	0	0	0	0	0	0	0	0	0	0	0	0	0	0	0	0	0	0	0	0	0	0	0	0	0	0	0	0	0	0	0	0	0	0	0	0	0
4fba129a0f2e2e32e7134534ddbba6d2	0	0	0	0	0	0	0	0	0	0	0	0	0	0	0	0	0	0	0	0	0	0	0	0	0	0	0	0	0	0	0	0	0	0	0	0	0	0	0	0	0	0	0	0	0	0	0	0	0
675e8a3f5b95f5746a60e1a6e2fbed55	0	0	0	0	0	0	0	0	0	0	0	0	0	0	0	0	0	0	0	0	0	0	0	0	0	0	0	0	0	0	0	0	0	0	0	0	0	0	0	0	0	0	0	0	0	0	0	0	0
175616aa1d17b72204b04f32d09b18f3	0	0	0	0	0	0	0	0	0	0	0	0	0	0	0	0	0	0	0	0	0	0	0	0	0	0	0	0	0	0	0	0	0	0	0	0	0	0	0	0	0	0	0	0	0	0	0	0	0
6732e8cad57e60ef01d1b2f936cb262d	0	0	0	0	0	0	0	0	0	0	0	0	0	0	0	0	0	0	0	0	0	0	0	0	0	0	0	0	0	0	0	0	0	0	0	0	0	0	0	0	0	0	0	0	0	0	0	0	0
c22eda6bd60da560972ecc776f03ce1e	0	0	0	0	0	0	0	0	0	0	0	0	0	0	0	0	0	0	0	0	0	0	0	0	0	0	0	0	0	0	0	0	0	0	0	0	0	0	0	5	0	0	0	0	0	0	0	0	0
052da014dff7b20517d02cb86174f121	0	0	0	0	0	0	0	0	0	0	0	0	0	0	0	0	0	0	0	0	0	0	0	0	0	0	0	0	0	0	0	0	0	0	0	0	0	0	0	0	0	0	0	0	0	0	0	0	0
c179048b6597f5a25c95095d7512d732	0	0	0	0	0	0	0	0	0	0	54	0	0	0	0	0	0	0	0	0	0	0	0	0	0	0	0	0	0	0	0	0	0	0	0	0	0	0	0	0	0	0	0	0	0	0	0	0	0
f9985f9e97ea847278141bab1354773b	0	0	0	0	0	0	0	0	0	0	0	0	0	0	0	0	0	0	0	0	0	0	0	0	0	0	0	0	0	0	0	0	0	0	0	0	0	0	0	0	0	0	0	0	0	0	0	0	0
eea42f671f103c414318324f3aeeecda	0	0	0	0	0	12	0	0	0	0	0	0	0	0	36	0	0	0	0	0	0	0	0	0	0	0	0	0	0	0	0	0	0	0	0	0	0	0	0	0	0	0	0	0	0	0	0	0	0
3f6494dd5fa76850df7212966e09c485	0	0	0	0	0	0	0	0	0	0	0	0	0	0	0	0	0	0	0	0	0	0	0	0	0	0	0	0	0	0	0	0	0	0	0	0	0	0	0	0	0	0	0	0	0	0	0	0	0
e6a5a141d2676cc4bc6d7f54212ae303	0	0	0	0	0	0	0	0	0	0	0	0	0	0	0	0	0	0	0	0	0	0	0	0	0	0	0	0	0	0	0	0	0	0	0	0	0	0	0	0	0	0	0	0	0	0	0	0	0
66a986e9149950c201504ec5449dd229	0	0	0	0	0	0	0	0	0	0	0	0	0	0	0	0	0	0	0	0	0	0	0	0	0	0	0	0	0	0	0	0	0	0	0	0	0	0	0	0	0	0	0	0	0	0	0	0	0
23c93090f3c4bcd9349a2636c671ae10	0	0	0	0	0	0	0	0	0	0	0	0	0	0	0	0	0	0	0	0	0	0	0	0	0	0	0	0	0	0	0	0	0	0	0	0	0	0	0	0	0	0	0	0	0	0	0	0	0
22e191b1e102c883044984b91bbb039f	0	0	0	0	0	0	0	0	0	0	0	0	0	0	0	0	0	0	0	0	0	0	0	0	0	0	0	0	0	0	0	0	0	0	0	0	0	0	0	0	0	0	0	0	0	0	0	0	0
ae72ac5fe4358d95b303fbba1ff04d04	0	0	0	0	0	0	0	0	0	0	0	0	0	0	0	0	0	0	0	0	0	0	0	0	0	0	0	0	0	0	0	0	0	0	0	0	0	0	0	0	0	0	0	0	0	0	0	0	0
dad00763d5971d4fe172d6c4842c2113	0	0	0	0	0	0	0	0	0	0	0	0	0	0	0	0	0	0	0	0	0	0	0	0	0	0	0	0	0	0	0	0	0	0	0	0	0	0	0	0	0	0	0	0	0	0	0	0	0
4135d1d54c3f67ccf9f5e4d1d3e9d0a5	0	0	0	0	0	0	0	0	0	0	0	0	0	0	0	0	0	0	0	0	0	0	0	0	0	0	0	0	0	0	0	0	0	0	0	0	0	0	0	0	0	0	0	0	0	0	0	0	0
bf8eebc8e956491f888bef414533d300	0	0	0	0	0	0	0	0	0	0	0	0	0	0	0	0	0	0	0	0	0	0	0	0	0	0	0	0	0	0	0	0	0	0	0	0	0	0	0	0	0	0	0	0	0	0	0	0	0
d28c54e8b686c02517400b8f5106f826	0	0	0	0	0	0	0	0	0	0	0	0	0	0	0	0	0	0	0	0	0	0	0	0	0	0	0	0	0	0	0	0	0	0	0	0	0	0	0	0	0	0	0	0	0	0	0	0	0
b23e9e66d2d7c6ac37bfcc03c2e12b93	0	0	0	0	0	0	0	0	0	0	0	0	0	0	0	0	0	0	0	0	0	0	0	0	0	0	0	0	0	0	0	0	0	0	0	0	0	0	0	0	0	0	0	0	0	0	0	0	0
6ccbaf554d2b5d8205c6959e6d1ee3ad	0	0	0	0	0	0	0	0	0	0	0	4	29	0	0	0	0	0	0	0	0	0	0	0	0	0	0	0	0	0	0	0	0	0	0	0	0	0	0	0	0	0	0	0	0	0	0	0	0
f83538e421e28bb9a3c8451075e72861	0	0	0	0	0	0	0	0	0	0	0	0	0	0	0	0	0	11	14	0	0	0	0	0	0	0	0	0	0	0	0	0	0	0	0	0	0	0	0	0	0	0	0	0	0	0	0	0	0
ed3cf6013406f96183e2c9a1d4930f33	0	0	0	0	0	0	0	0	0	0	0	3	24	0	0	0	0	0	0	0	0	0	0	0	0	0	0	0	0	0	0	0	0	0	0	0	0	0	0	0	0	0	0	0	0	0	0	0	0
f441d314a7ba9d34109ef0560112a970	0	0	0	0	0	0	0	0	0	0	0	0	0	0	0	0	0	0	0	0	0	0	0	0	0	0	11	0	0	0	0	0	0	0	0	0	0	0	0	0	0	0	16	0	0	0	0	0	0
8a9490e78d5b9161f15d040583ba62a2	0	0	0	0	0	0	0	0	0	0	0	0	0	7	5	0	0	0	0	0	0	0	10	0	0	0	0	0	0	0	0	0	0	0	0	0	0	0	0	0	0	0	0	0	0	0	0	0	0
86987c7fad6d1de83960d09d3d06483a	0	0	0	0	0	0	0	0	0	0	0	0	0	0	0	0	0	0	0	0	0	0	0	0	0	0	0	0	0	0	0	0	0	0	0	0	0	0	0	0	0	0	0	0	0	0	0	0	0
9ff016c09a45c7c784c1585ad8441a43	0	0	0	0	0	0	0	0	0	0	0	0	0	0	0	0	0	0	0	0	0	0	0	0	0	0	0	0	0	0	0	0	0	0	0	0	0	0	0	0	0	0	0	0	0	0	0	0	0
7db3f9ca4511cf2589a0ee3ae4033984	0	0	0	0	0	0	0	0	0	0	0	0	0	0	0	0	0	0	0	0	0	0	0	0	0	0	0	0	0	0	0	0	0	0	0	0	0	0	0	0	0	0	0	0	0	0	0	0	0
fd11891fd6b7c065fa53c096f74736e4	0	0	0	0	0	0	0	0	0	0	0	0	0	0	0	0	0	0	0	0	13	0	0	0	0	0	0	0	0	0	0	0	0	0	0	0	0	0	0	0	0	0	0	0	0	0	0	0	0
6061736443b4a51c71fa48f73778b7ad	0	0	0	0	0	0	0	0	0	0	0	0	0	0	0	0	0	0	0	0	0	0	0	0	0	0	0	0	0	0	0	0	0	0	0	0	0	0	0	0	0	0	0	0	0	0	0	0	0
e9e668046b4ce493583590eccaab3177	0	0	0	0	0	0	0	0	0	0	0	0	0	0	0	0	0	0	0	0	0	0	0	0	0	0	0	0	0	0	0	0	0	0	0	0	0	0	0	0	0	0	0	0	0	0	0	0	0
a0d71643cd7d777bf65a4b8d936164d6	0	0	0	0	0	0	0	0	0	0	0	0	0	0	0	0	0	0	0	0	0	0	0	0	0	0	0	0	0	0	0	0	0	0	0	0	0	0	0	0	0	0	0	0	0	0	0	0	0
8d01c34f8f57a1cb283294dcf9b4ab7b	0	0	0	0	0	0	0	0	0	0	0	0	0	0	0	0	0	0	0	0	0	0	0	0	0	0	0	11	0	0	0	0	0	0	0	0	0	0	0	0	0	0	0	0	0	17	0	0	0
49869fab0a0dddf7fea8c57f6c2beaf9	0	0	0	0	0	0	52	73	0	0	48	199	0	8	35	36	0	0	0	0	0	0	0	0	0	0	0	0	0	0	0	0	0	0	0	0	7	0	0	0	0	0	0	24	0	0	0	0	0
da99125b2db7d4e64fbad138a4a4cac5	0	0	0	0	0	0	0	0	0	0	22	9	0	0	0	0	0	0	0	0	0	0	0	0	0	0	0	0	0	0	0	0	0	0	0	0	0	0	0	0	0	0	0	0	0	0	0	0	0
057ea0862163bcdfbf2c7130e71920f5	0	0	0	0	0	0	0	0	0	0	0	0	0	0	0	0	0	14	0	0	0	21	8	71	0	0	0	0	0	0	0	0	0	0	0	0	0	7	0	0	0	0	0	0	0	10	0	0	0
9cbd0e1996b57376a1e1c29b5acecc9f	0	0	0	0	0	0	0	0	0	0	0	0	0	0	0	0	0	0	0	0	0	0	0	0	0	0	0	0	0	0	0	0	0	0	0	0	0	0	0	0	0	0	0	0	0	0	0	0	0
4ac536238d30a300374022c657835264	0	0	0	0	0	0	0	0	0	0	0	0	0	0	0	0	0	0	0	0	0	0	0	0	0	0	0	0	0	0	0	0	0	0	0	0	0	0	0	0	0	0	0	0	0	0	0	0	0
dfcb3e6828f201e43cae2fc4557be1fa	0	0	0	0	0	0	0	0	0	0	0	0	0	0	0	0	0	0	0	0	0	0	0	0	0	0	0	0	0	0	0	0	0	0	0	0	0	0	0	0	0	0	0	0	0	0	0	0	0
e769a0a91608fa76a36720c16d9ae7db	0	0	0	0	0	0	0	0	0	0	0	0	0	0	0	0	0	0	0	0	0	0	0	0	0	0	0	0	0	0	0	0	0	0	0	0	0	0	0	0	0	0	0	0	0	0	0	0	0
23542cab0eec784c9d8da428eae8793a	0	0	0	0	0	0	0	0	0	0	0	0	0	0	0	0	0	0	0	0	0	0	0	0	0	0	0	0	0	0	0	0	0	0	0	0	0	0	0	0	0	0	0	0	0	0	0	0	0
bf0102b239b256e2ae411a23c2fcceb6	15	0	21	0	34	0	0	0	0	0	0	0	0	0	0	0	0	0	0	0	0	0	0	0	0	0	0	0	0	0	0	0	0	0	0	0	0	0	0	0	0	0	0	0	0	0	0	0	0
ab331020a818630fad25870afd9dd4fb	0	0	0	0	0	0	0	0	0	0	0	0	0	0	0	0	0	0	0	0	0	0	0	0	0	0	0	0	0	0	0	0	0	0	0	0	0	0	0	0	0	0	0	0	0	0	0	0	0
cfaa19a67eadd70b7966c43be8c7b336	0	0	0	0	0	0	0	0	0	0	0	0	0	0	0	0	0	0	0	0	0	0	0	0	0	0	0	0	0	0	0	0	0	0	0	0	0	0	0	0	0	0	0	0	0	0	0	0	0
1116d443daa53c9f7f73a5209fb957ff	0	0	0	0	0	0	1284	903	210	821	0	0	3	3	0	0	0	0	0	0	0	0	0	0	0	0	0	0	0	218	0	0	0	0	0	0	0	0	0	0	0	0	142	0	0	0	0	0	0
db17b90d2a77a4a1608685049dd3415e	0	0	0	0	0	0	0	0	0	0	0	0	0	0	0	0	0	0	0	0	0	0	0	0	0	0	0	0	0	0	0	0	0	0	0	0	0	0	0	0	0	0	0	0	0	0	0	0	0
5193b203519d33c77782d9c9f56e97ef	0	0	0	0	0	0	0	0	0	0	0	0	0	0	0	0	0	0	0	0	0	0	0	0	0	0	0	0	0	0	0	0	0	0	0	0	0	0	0	0	0	0	0	0	0	0	0	0	0
0000216498b6a7a8ce3228c83653dc67	0	0	0	0	0	0	0	0	0	0	0	0	0	0	0	0	0	0	0	0	0	0	0	0	0	0	0	0	0	0	0	0	0	0	0	0	0	0	0	0	0	0	0	0	0	0	0	0	0
d142ad250edb1f4987370a47ad0f3bed	0	0	0	0	0	0	0	0	3	0	4	0	0	0	0	3	0	0	0	0	0	0	0	0	12	0	0	0	0	0	0	0	0	0	0	0	0	0	0	0	0	0	0	0	0	0	0	0	0
ae759794bef04101e14100c078dab3f8	0	0	0	0	0	0	0	0	0	0	0	0	0	0	0	0	0	0	0	0	0	0	0	0	0	0	0	0	0	0	0	0	0	0	0	0	0	0	0	0	0	0	0	0	0	0	0	0	0
d7a33a1939f39f3e0c3ef17139dfffbf	0	0	0	0	0	0	0	0	0	0	0	0	0	0	0	0	0	0	0	0	0	3	0	0	0	0	0	0	0	0	0	0	0	0	0	0	0	0	0	0	0	0	0	0	0	0	0	0	0
25abc379f571083a94a780c2bacae1e1	0	0	0	0	0	0	0	0	0	0	0	0	0	0	0	0	0	0	0	0	0	0	0	0	0	0	0	0	0	0	0	0	0	0	0	0	0	0	0	0	0	0	0	0	0	0	0	0	0
9bbd73e508f6d411347f19eb0b9d0099	0	0	0	0	0	0	0	0	0	0	0	0	0	0	0	0	0	0	0	0	0	0	0	0	0	0	0	0	0	0	0	0	0	0	0	0	0	0	0	0	0	0	0	0	0	0	0	0	0
c78944c567c3bb9b26a253ae0ec9dd70	0	0	0	0	0	0	0	0	0	0	0	0	0	0	0	0	0	0	0	0	0	0	0	0	0	0	0	0	0	0	0	0	0	0	0	0	0	0	0	0	0	0	0	0	0	0	0	0	0
a597c6130dc7e413b5864d05a7f2ed7e	0	0	0	0	0	0	0	0	0	0	0	0	0	0	0	0	0	0	0	0	0	0	0	0	0	0	0	0	0	0	0	0	0	0	0	0	0	0	0	0	0	0	0	0	0	0	0	0	0
0af4e2f9b1653f644aa8239aef6cc0b1	0	0	0	0	0	0	51	0	0	0	0	0	0	0	6	0	0	0	0	0	0	0	0	0	0	0	0	0	0	0	0	0	0	0	0	0	0	0	0	0	0	0	0	0	0	0	0	0	0
de055e551ecd385c7a350f95060cf7b9	0	0	0	0	0	0	0	0	0	0	0	0	0	0	0	0	0	0	0	0	0	0	0	0	0	0	0	0	0	0	0	0	0	0	0	0	0	0	0	0	0	0	0	0	0	0	0	0	0
da604983504bce0dfdf48e5f4685e0fd	0	0	0	0	0	0	0	0	0	0	0	0	0	0	0	0	0	0	0	0	0	0	0	0	0	0	0	0	0	0	0	0	0	0	0	0	0	0	0	0	0	0	0	0	0	0	0	0	0
d0c4bdc702bfc98d361589748c2897d4	0	0	0	0	0	0	0	0	0	0	0	0	0	0	0	0	0	0	0	0	0	0	0	0	0	0	0	0	0	0	0	0	0	0	0	0	0	0	0	0	0	0	0	0	0	0	0	0	0
df920b98ac3be73d5dff698578ee0d1b	0	0	0	0	0	0	0	0	0	0	0	0	0	0	0	0	0	0	0	0	0	0	0	0	0	0	0	0	0	0	0	0	0	0	0	0	0	0	0	0	0	0	0	0	0	0	0	0	0
de31b4cedd7cbb7a45e82d2e7f8f01e9	0	0	0	0	0	25	6	0	0	0	0	0	0	0	0	0	0	0	0	0	0	0	0	0	0	0	0	0	0	0	0	0	0	0	0	0	0	0	0	0	0	0	0	0	0	0	0	0	0
7dcee73325ed730c37bcf9dd82ac9b97	0	0	0	0	0	0	0	0	0	0	0	0	0	0	0	0	0	0	0	0	0	0	0	0	0	0	0	0	0	0	0	0	0	0	0	0	0	0	0	0	0	0	0	0	0	0	0	0	0
e372bde5d9c581ba8ffaab93e2f4eace	0	0	0	0	0	0	0	0	0	0	0	0	0	0	0	0	0	0	0	0	0	0	0	0	0	0	0	0	0	0	0	0	0	0	0	0	0	0	0	0	0	0	0	0	0	0	0	0	0
2a769d1d15c24aef7207939189f95f1c	0	0	0	0	0	0	0	1518	0	0	0	0	0	0	0	0	0	0	0	0	0	0	0	0	0	0	0	0	0	0	0	0	0	0	0	0	0	0	0	0	0	0	0	0	0	0	0	0	0
f0adb3b0fde2c824d541f8f079aa83fb	0	0	0	0	0	0	0	0	0	0	0	0	0	0	0	0	0	0	0	0	0	0	0	0	0	0	0	0	0	0	0	0	0	0	0	0	0	0	0	0	0	0	0	0	0	0	0	0	0
ef32b733436a7484f66fe4adc3efb3ad	0	0	0	0	0	0	0	0	0	0	0	0	0	0	0	0	0	0	0	0	0	0	0	0	0	0	0	0	0	0	0	0	0	0	0	0	0	0	0	0	0	0	0	0	0	0	0	0	0
bd18cc0a1f1382fe8ce5fd324e75be82	0	0	0	0	0	0	0	0	0	0	0	0	0	0	0	0	0	0	0	0	0	0	0	0	0	0	0	0	0	0	0	0	0	0	0	0	0	0	0	0	0	0	0	0	0	0	0	0	0
f951456093c27a07f301a84bc759f1c8	0	0	0	0	0	0	0	0	0	0	0	0	0	0	0	0	0	0	0	0	0	0	0	0	0	0	0	0	0	0	0	0	0	0	0	0	0	0	0	0	0	0	0	0	0	0	0	0	0
7ef28da6d5715e5d7bef0ad3dd10c874	0	0	0	0	0	0	0	0	0	0	0	0	0	0	0	0	0	0	0	0	0	0	0	0	0	0	0	0	0	0	0	0	0	0	0	0	0	0	0	0	0	0	0	0	0	0	0	0	0
714403cc3b64c0eae2cbf06ada25f35a	0	0	0	0	0	0	0	0	155	0	0	0	0	0	0	0	0	0	0	0	0	0	0	0	0	0	428	0	0	0	0	0	0	0	0	0	71	0	0	0	0	0	0	0	0	22	0	0	0
9d270c42bbde59e0caa2102c7b77d443	0	0	0	0	0	0	0	0	0	0	0	0	0	0	0	0	0	0	0	0	0	0	0	0	0	0	0	0	0	0	0	0	0	0	0	145	0	0	0	0	0	0	0	0	0	0	0	0	0
4f858bda6fd502de2990cbd219aba730	0	0	0	0	0	0	0	0	0	0	0	0	0	0	0	0	0	0	0	0	0	0	0	0	0	0	0	0	0	0	0	0	0	0	0	0	0	0	0	0	0	0	0	0	0	0	0	0	0
ba997434e87766f8b6da3633b052f1a0	0	0	0	0	0	491	0	0	0	0	0	0	0	0	0	0	0	0	0	0	0	0	0	0	0	0	0	0	0	0	0	0	0	0	0	0	0	0	0	0	102	0	0	0	0	0	0	0	0
a8e741d9a487761ee0834b26066a52d4	0	0	0	0	0	0	0	0	0	0	0	0	0	0	0	0	0	0	0	0	0	0	0	0	0	0	0	0	0	0	0	0	0	0	0	0	0	0	0	0	0	0	0	0	0	0	0	0	0
9ff432f7f212aba412a3393ba35e05f8	0	0	0	0	0	0	0	0	0	0	0	0	0	0	0	0	0	0	0	0	0	0	0	0	0	0	0	0	0	0	0	0	0	0	0	179	0	12	0	0	0	0	0	0	0	144	0	0	0
e512e19dc015070461d9c1af78110e96	0	0	0	0	0	0	0	62	0	0	0	0	0	0	0	0	0	0	0	0	0	27	0	0	0	0	0	0	0	0	0	0	0	0	0	0	0	0	0	0	0	0	0	0	0	0	0	0	0
d80f6f4b73e7db71417cfc253ee16635	0	0	0	0	0	0	0	64	0	0	0	0	0	0	0	0	0	0	0	0	0	0	0	0	0	0	0	0	0	0	0	0	0	0	0	0	0	0	0	0	0	0	0	0	0	0	0	0	0
65b51c10c85c1a4ede7042c8ef2d8f11	0	0	0	0	0	0	0	436	0	7	0	0	0	0	0	0	0	0	0	0	0	0	0	0	0	0	0	0	0	0	0	0	0	0	0	0	0	0	0	0	0	0	0	0	0	0	0	0	0
d38c7756042499bde889a2bbb6be8855	0	250	0	0	0	49	0	0	0	0	0	0	0	0	0	0	0	0	0	0	0	0	15	86	0	0	0	0	0	0	0	0	0	0	0	0	0	0	0	0	0	0	0	0	0	0	0	0	0
594e33f645c83b4dd17ee40038fa4a5e	0	0	0	0	0	0	0	0	0	0	0	0	0	0	0	0	0	0	0	0	0	0	0	0	0	0	371	6	0	0	0	0	0	0	0	0	0	0	0	0	0	0	0	0	0	0	0	0	0
2f4b9cae2e2274329b3a0307e8a09cdf	0	0	0	0	0	0	0	0	0	0	0	0	0	0	0	0	0	0	0	0	0	0	0	0	0	0	0	0	0	0	0	0	0	0	0	0	0	0	0	0	0	0	0	0	0	0	0	0	0
992836de75ecd7fc7a3a64d8df0b10b5	0	0	0	0	0	0	0	0	0	0	0	0	0	0	0	0	0	0	0	0	0	0	0	0	0	0	0	0	0	0	0	0	0	0	0	0	0	0	0	0	0	0	0	0	0	0	0	0	0
d87cd17035f50734b8099ee19a4e1fbd	0	0	0	0	0	0	0	0	0	0	0	0	0	0	0	0	0	0	0	0	0	0	0	0	0	0	0	0	0	0	0	0	0	0	0	0	0	0	0	0	0	0	0	0	0	0	0	0	0
1f6d302fb71377185d99223e66e814a4	0	0	0	0	0	0	0	172	0	0	0	0	0	0	0	0	0	0	0	0	0	0	0	0	0	0	0	0	0	0	0	0	0	0	0	0	0	0	0	0	0	0	0	0	0	0	0	0	0
2988d997776c23db7753543f042ef3c1	0	0	0	0	0	0	0	0	0	0	0	0	0	0	0	0	0	0	0	0	0	0	0	0	0	0	0	0	0	0	0	0	0	0	0	0	0	0	0	0	0	0	0	0	0	163	0	0	0
37a91020cd57f133cce221e0ee538a9b	0	0	0	0	0	0	0	64	0	0	0	0	0	0	0	0	0	0	0	0	0	0	0	0	0	0	0	0	0	0	0	0	0	0	0	0	0	0	0	0	0	0	0	0	0	0	0	0	0
f5626372b4285ac4b699c13cf275eb8d	0	0	0	0	0	0	0	0	0	0	0	0	0	0	0	0	0	0	0	0	0	0	0	0	0	0	0	0	0	0	0	0	0	0	0	9	0	0	0	0	0	0	0	0	0	0	0	0	0
70731759bbea57271fcb73178bf2a39a	0	0	0	0	0	0	0	0	0	0	0	0	0	0	0	0	0	0	0	0	0	0	0	0	0	0	0	0	0	0	0	0	0	0	0	0	0	0	0	0	0	0	0	0	0	0	0	0	0
f51b38ecc107b9ad312047c767f92e9e	0	0	0	0	0	0	0	0	0	0	0	0	0	0	0	0	0	0	0	0	0	0	0	0	0	0	0	0	0	0	0	0	0	0	0	0	0	0	0	0	0	0	0	0	0	0	0	0	0
87e4799a9e71d8cc59c17f4a54ed767a	0	0	0	0	0	0	0	0	0	0	0	0	0	0	0	0	0	0	0	0	0	0	0	0	0	0	0	0	0	0	0	0	0	0	0	0	0	0	0	0	0	0	0	0	0	0	0	0	0
b34d898df56afd130d27bb1821a4a829	0	0	0	0	0	0	0	0	0	0	0	0	0	0	0	0	0	0	0	0	0	0	0	0	0	0	0	0	0	0	0	0	0	0	0	0	0	0	0	0	0	0	0	0	0	8	0	0	0
f876bb71155634e3ad06b17db85ce4b9	0	0	0	0	0	0	0	0	0	0	0	0	0	0	0	0	0	0	0	0	0	0	92	0	0	0	0	0	0	0	0	0	0	0	0	0	0	0	0	0	0	0	0	0	0	0	0	0	0
be31ada8fd5c9c592169ad2f9de3ee54	0	0	0	0	0	0	0	0	0	0	0	0	0	0	0	0	0	0	0	0	0	0	0	0	0	0	0	0	0	0	0	0	0	0	0	0	0	0	0	0	0	0	0	0	0	0	0	0	0
4044c9871d6084acde0b8df6e6256040	0	0	0	0	0	0	0	0	0	0	0	0	0	0	0	0	0	0	0	0	0	0	0	0	0	0	0	0	0	0	0	0	0	0	0	0	0	0	0	0	0	0	0	0	0	0	0	0	0
2b182012b60d75c0b51cb186723cb3de	0	0	0	0	0	0	0	0	0	0	0	0	0	0	0	0	0	0	0	0	0	0	0	0	0	0	0	0	0	0	0	0	0	0	0	0	0	0	0	0	0	0	0	0	0	0	0	0	0
7a5fc0b9e119dd97b56981beadd60112	0	0	0	0	0	0	0	0	0	0	0	0	0	0	0	0	0	0	0	0	0	0	0	0	0	0	0	0	0	0	0	0	0	0	0	0	0	0	0	0	0	0	0	0	0	0	0	0	0
6149a9db04c54ea1fd7b400339b2953b	0	0	0	0	0	0	0	0	0	0	22	0	0	0	0	0	0	0	0	0	0	0	0	0	0	0	0	0	0	0	0	0	0	0	0	0	0	0	0	0	0	0	0	0	0	44	0	0	0
4a64c4cea999ad223a4a05f8ed80bca5	0	0	0	0	0	0	0	0	0	0	0	0	0	0	0	0	0	0	0	0	0	0	0	0	0	0	0	0	0	0	0	0	0	0	0	0	0	0	0	0	0	0	0	0	0	0	0	0	0
40cc733f66f04d265cb2c0912fe712a2	0	0	0	0	0	0	0	0	0	0	0	0	0	0	0	0	0	0	0	0	0	0	0	0	0	0	0	0	0	0	0	0	0	0	0	0	0	0	0	0	0	0	0	0	0	0	0	0	0
b8744d5213646d70b62d3a45c28fed88	0	0	0	0	0	0	0	0	0	0	0	0	0	0	0	0	0	0	0	0	0	0	0	0	0	0	0	0	0	0	0	0	0	0	0	0	0	0	0	0	0	0	0	0	0	0	0	0	0
d8ec4a42ab3f5f7e996ca13533696682	0	0	0	0	0	0	0	0	0	0	0	0	0	0	0	0	0	0	0	0	0	0	0	0	0	0	0	0	0	0	0	0	0	0	0	0	0	0	0	0	0	0	0	0	0	0	0	0	0
e6223c6be03702d6530200a9280c4a39	0	0	0	0	0	0	0	0	0	0	0	0	0	0	0	0	0	0	0	0	0	0	0	0	0	0	0	0	0	0	0	0	0	0	0	0	0	0	0	0	0	0	0	0	0	0	0	0	0
8df687df5c97b779d4f8265ced0446ff	0	0	0	0	0	0	0	0	0	0	0	0	0	0	0	0	0	0	0	0	0	0	0	0	0	0	0	0	0	0	0	0	0	0	0	0	0	0	0	0	0	0	0	0	0	0	0	0	0
795ece1317a42ffbaf0b7402be862577	9	0	0	0	0	0	0	0	0	0	0	0	0	0	0	0	0	0	0	0	0	0	0	0	0	0	0	0	0	0	0	0	0	0	0	0	0	0	0	0	0	0	0	0	0	0	0	0	0
d351d685e003db2aa3af8c39f1105737	0	0	0	0	0	0	0	0	0	0	0	0	0	0	0	0	0	0	0	0	0	0	0	0	0	0	0	0	0	0	0	0	0	0	0	0	0	0	0	0	0	0	0	0	0	0	0	0	0
b3e58f28c6c50e8587776a74c1d4b36d	0	0	0	0	0	0	0	0	0	0	0	0	0	0	0	0	0	0	0	0	0	0	0	0	0	0	0	0	0	0	0	0	0	0	0	0	0	0	0	0	0	0	0	0	0	0	0	0	0
3801543440e24220c97426043e3bb641	0	0	0	0	0	0	0	0	0	0	0	0	0	0	0	0	0	0	0	0	0	5	0	0	0	0	0	0	0	0	0	0	0	0	0	0	0	0	0	0	0	0	0	0	0	0	0	0	0
67909fb3065000635ec694077cd72287	0	0	0	0	0	0	0	0	0	0	0	0	0	0	0	0	0	0	0	0	0	0	0	0	0	0	3	0	0	0	0	0	0	0	0	0	0	0	0	0	0	0	0	0	0	0	0	0	0
ac094e70972c0c120eaec4ebb7c17661	0	0	0	0	0	0	0	0	0	0	0	0	0	0	0	0	0	0	0	0	0	0	0	0	0	0	23	0	0	5	0	0	0	0	0	0	0	0	0	0	0	0	0	0	0	0	0	0	0
75d9fdc16244009048ca67b981d973cb	0	0	0	0	0	0	0	0	0	0	0	0	0	0	0	0	0	0	0	0	0	3	0	0	0	0	0	0	0	0	0	0	0	0	0	0	0	0	0	0	0	0	0	0	0	0	0	0	0
566bde1a54c06c5e78bcd69cfe17924f	24	0	0	0	0	0	0	0	0	0	0	0	0	0	0	0	0	0	0	0	0	0	0	0	0	0	0	0	0	0	0	0	0	0	0	0	0	0	0	0	0	0	0	0	0	0	0	0	0
17d225cf943647ccbb970ac8ce5027fc	0	0	0	0	0	0	0	0	0	0	0	0	0	0	0	0	0	0	0	0	0	0	0	0	0	0	0	0	0	0	0	0	0	0	0	0	0	0	0	0	0	0	0	0	0	0	0	0	0
1794660b232a705b1cf0205786285c4b	0	0	0	0	0	0	0	0	0	0	0	0	0	0	0	0	0	0	0	0	0	0	0	0	0	0	0	0	0	0	0	0	0	0	0	0	0	0	0	0	0	0	0	0	0	0	0	0	0
3acbab72c3b47f17b7309fe6d6cf182a	0	0	0	0	0	0	0	0	0	0	0	0	0	0	0	0	0	0	0	0	0	0	0	0	0	0	0	0	0	0	0	0	0	0	0	0	0	0	0	0	0	0	0	0	0	0	0	0	0
e792bddffc06e2f4c4e229d3f0377eb2	0	0	0	0	0	0	0	0	0	0	0	0	0	0	0	0	0	0	0	0	0	0	0	0	0	0	0	0	0	0	0	0	0	0	0	0	0	0	0	0	0	0	0	0	0	0	0	0	0
ace0134b295a0670febe78aca6f11b9a	0	0	0	0	0	0	0	0	0	0	0	0	0	0	0	0	0	0	0	0	0	0	0	0	0	0	0	0	0	0	0	0	0	0	0	0	0	0	0	0	0	0	0	0	0	0	0	0	0
d7aa402962180e791bef793a79ef4f0a	0	0	0	0	0	0	0	0	0	0	0	0	0	0	0	0	0	0	0	0	0	0	0	0	0	0	0	0	0	0	0	0	0	0	0	0	0	0	0	0	0	0	0	0	0	0	0	0	0
4f2409578ebfd6816ff07c883337c506	0	0	0	0	0	0	0	0	0	0	0	0	0	0	0	0	0	0	0	0	0	0	0	0	0	0	0	0	0	0	0	0	0	0	0	0	0	0	0	0	0	0	0	0	0	0	0	0	0
f22d574b361cc7026661a1e6d71c0f0a	0	0	0	0	0	0	0	0	0	0	0	0	0	0	0	0	0	0	0	0	0	0	0	0	0	0	0	0	0	0	0	0	0	0	0	0	0	0	0	0	0	0	0	0	0	0	0	0	0
4ad089bc0e2318b6e9a2b49b5282dfeb	0	0	0	0	0	0	0	0	0	0	0	0	0	0	0	0	0	0	0	0	0	0	0	0	0	0	0	0	0	0	0	0	0	0	0	0	0	0	0	0	0	0	0	0	0	0	0	94	0
35b31d63eab0ad6def8654f5896e7c71	0	0	0	0	0	0	0	0	0	0	0	0	0	0	0	0	0	0	98	0	0	0	0	0	0	0	0	0	0	0	0	0	0	0	0	0	0	0	0	0	0	0	0	0	0	0	0	0	0
23326df0dba81460f20747716def0342	0	0	0	0	0	0	0	0	0	0	0	0	0	0	0	0	0	0	0	0	0	0	0	0	0	0	0	0	0	0	0	0	0	0	0	0	0	0	0	0	0	0	0	0	0	0	0	0	0
836e001bf535887d6da3cdfcd6f59cd0	0	0	0	0	0	0	0	0	0	0	0	0	0	0	0	0	0	0	0	0	0	0	0	0	0	0	0	0	0	0	0	0	0	0	0	0	0	0	0	0	0	0	0	0	0	0	0	0	0
8b4b9d2d17e53fed6439a5fc47c9ca13	0	0	0	0	0	0	0	0	0	0	0	0	0	0	0	0	0	0	0	0	0	0	0	0	0	0	0	0	0	0	0	0	0	0	0	0	0	0	0	0	0	0	0	0	0	0	0	0	0
0f9edb90655bfc78a094b4e8f8f29b9b	0	0	0	0	0	0	0	0	0	0	0	0	0	0	0	0	0	0	0	0	0	0	0	0	0	0	0	0	0	0	0	0	0	0	0	0	0	0	0	0	0	0	0	0	0	0	0	0	0
c4f85c1c4da9383314dade05e57233f4	0	0	0	0	0	0	0	0	0	0	0	0	0	0	0	0	0	0	0	0	0	0	0	0	0	0	0	0	0	0	0	0	0	0	0	0	0	0	0	0	0	0	0	0	0	0	0	0	0
fe3dfc2a0e06c5393d84d8c977e7cb2e	0	0	0	0	0	0	0	0	0	0	0	0	0	0	0	0	0	0	0	0	0	0	0	0	0	0	0	0	0	0	0	0	0	0	0	0	0	0	0	0	0	0	0	0	0	0	0	0	0
c7f0945e9bf23ba1dd3598e7126f712b	0	0	0	0	0	0	0	0	0	0	0	0	0	0	0	0	0	0	0	0	0	0	0	0	0	0	0	0	0	0	0	0	0	0	0	0	0	0	0	0	0	0	0	0	0	0	0	0	0
60353793b9825b68ce2cd42edc0219ba	0	0	0	0	0	0	0	0	0	0	0	0	0	0	0	0	0	0	0	0	0	0	0	0	0	0	0	0	0	0	0	0	0	0	0	0	0	0	0	0	0	0	0	0	0	0	0	0	0
8db092c3378723e58e14f0fc4c650581	0	0	0	0	0	0	0	0	0	0	0	0	0	0	0	0	0	0	0	0	0	0	0	0	0	0	0	0	0	0	0	0	0	0	0	0	0	0	0	0	0	0	0	0	0	0	0	0	0
c7d99d8aee4c8cff0fe43c415e1d07b6	0	0	0	0	0	0	0	0	0	0	0	0	0	0	0	0	0	0	0	0	0	0	0	0	0	0	0	0	0	0	0	0	0	0	0	0	0	0	0	0	0	0	0	0	0	0	0	0	0
7aa36475ea33c229017c73ade1c4fd1e	0	0	0	0	0	0	0	0	0	0	0	0	0	0	0	0	0	0	0	0	0	0	0	0	0	0	0	0	0	0	0	0	0	0	0	0	0	0	0	0	0	0	0	0	0	0	0	0	0
a386b71bd7a1fc2002f049c8a010cb9c	0	0	0	0	0	0	0	0	0	0	0	0	0	0	0	0	0	0	0	0	0	0	0	0	0	0	0	0	0	0	0	0	0	0	0	0	0	0	0	0	0	0	0	0	0	0	0	0	0
28fce60dfc3efb75a7104671ddee7446	0	0	0	0	0	0	0	0	0	0	0	0	0	0	0	0	0	0	0	0	0	0	0	0	0	0	0	0	0	0	0	0	0	0	0	0	0	0	0	0	0	0	0	0	0	0	0	0	0
58e04198173644dbb1ab5b3c45825de5	0	0	0	0	0	0	0	0	0	0	0	0	0	0	0	0	10	0	0	19	0	0	0	0	0	0	0	0	0	0	0	0	0	0	0	0	0	0	0	0	0	0	0	0	0	0	0	0	0
8184f942f37295487fdd414c5e56d796	0	0	0	0	0	0	0	0	0	0	0	0	0	0	0	0	0	0	0	0	0	0	0	0	0	0	0	0	0	0	0	0	0	0	0	0	0	0	0	0	0	0	0	0	0	0	0	0	0
a85001545a716418c331a01dc25a73e0	0	0	0	0	0	0	0	0	0	0	0	0	0	0	0	0	0	0	0	0	0	0	0	0	0	0	0	0	0	0	0	0	0	0	0	0	0	0	0	0	0	0	0	0	0	0	0	0	0
dc22f8918a397040e489d646ce02785d	0	0	0	0	0	0	0	0	0	0	0	0	0	0	0	0	0	0	0	0	0	0	0	0	0	0	0	0	0	0	0	0	0	0	0	0	0	0	0	0	0	0	0	0	0	0	0	0	0
aa67d96b3cdb91754e885bacb4a5f1d6	0	0	0	0	0	0	0	0	0	0	0	0	0	0	0	0	0	0	0	0	0	0	0	0	0	0	0	0	0	0	0	0	0	0	0	0	0	0	0	0	0	0	0	0	0	0	0	0	0
241e38a0de179f6f8efc0dd6e9190a6c	0	0	0	0	0	0	0	0	0	0	0	0	0	0	0	0	0	0	0	0	0	0	0	0	0	0	0	0	0	0	0	0	0	0	0	0	0	0	0	0	0	0	0	0	0	0	0	0	0
65b01a9803bf0a8ec7ee6174232c2756	0	0	0	0	0	0	0	0	0	0	0	0	0	0	0	0	0	0	0	0	0	0	0	0	0	0	0	0	0	0	0	0	0	0	0	0	0	0	0	0	0	0	0	0	0	0	0	0	0
7638923fb03ce95d29bf35f46ccb5409	0	0	0	0	0	0	0	0	0	0	0	0	0	0	0	0	0	0	0	0	0	0	0	0	0	0	0	0	0	0	0	0	0	0	0	0	0	0	0	0	0	0	0	0	0	0	0	0	0
d23a33e7ef5a874e6bfe9b12b6496422	0	0	4	0	0	0	0	0	0	0	0	0	0	0	0	0	0	0	0	0	0	0	0	0	0	0	0	0	0	0	0	0	0	0	0	0	0	0	0	0	0	0	0	0	0	0	0	0	0
9cce1a9fc1766de68213ef02b376f082	0	0	0	0	0	0	0	0	0	0	0	0	0	0	0	0	0	0	0	0	0	0	0	0	0	0	0	0	0	0	0	0	0	0	0	0	0	0	0	0	0	0	0	0	0	0	0	0	0
d1936c5602624b4b161e0ef638ab44aa	0	0	0	0	0	0	0	0	0	0	0	0	0	0	0	0	0	0	0	0	0	0	0	0	0	0	0	0	0	0	0	0	0	0	0	0	0	0	0	0	0	0	0	0	0	0	0	0	0
45653cfd17438d76df54aef128baa2d5	0	0	0	0	0	0	0	0	0	0	0	0	0	0	0	0	0	0	0	0	0	0	0	0	0	0	0	0	0	0	0	0	0	0	0	0	0	0	0	0	0	0	0	0	0	0	0	0	0
0df914fcc8ab2cea8dab6d9aa3f67b74	0	0	0	0	2	0	0	0	0	0	0	0	0	0	0	0	0	0	0	0	0	0	0	0	0	0	0	0	0	0	0	0	0	0	0	0	0	0	0	0	0	0	0	0	0	0	0	0	0
d4c6d9d47fdfe32a687eb0aff43cfb14	0	0	0	0	0	0	0	0	0	0	0	0	0	0	0	0	0	0	0	0	0	0	0	0	0	0	0	0	0	0	0	0	0	0	0	0	0	0	0	0	0	0	0	0	0	0	0	0	0
06bbac029b8de9b3180c361ae2a640c0	0	0	0	0	0	0	0	0	0	0	0	0	0	0	0	0	0	0	0	0	0	0	0	0	0	0	0	0	0	0	0	0	0	0	0	0	0	0	0	0	0	0	0	0	0	0	0	0	0
221bd68b890ae574c0b5e44f76fc3da2	0	0	0	0	0	0	0	0	0	0	0	0	0	0	0	0	0	0	0	0	0	0	0	0	0	0	0	0	0	0	0	0	0	0	0	0	0	0	0	0	0	0	0	0	0	0	0	0	0
ecdf4ee9426e9e46acab453179537f51	0	0	0	0	0	0	0	0	0	0	0	0	0	0	0	0	0	0	0	6	0	0	0	0	0	0	0	0	0	0	0	0	0	0	0	0	0	0	0	0	0	0	0	0	0	0	0	0	0
04175ab5f4b13bab521b69fb7bcbf01b	0	0	0	0	0	0	0	0	0	0	0	0	0	0	0	0	0	0	0	0	0	0	0	0	0	0	0	0	0	0	0	0	0	0	0	0	0	0	0	0	0	0	0	0	0	0	0	0	0
cf3ef12b542c0360821bf2f89b0b3f06	0	0	0	0	0	0	0	0	0	0	0	0	4	0	0	0	0	0	0	0	0	0	0	0	0	0	0	0	0	0	0	0	0	0	0	0	0	0	74	0	0	0	0	0	0	0	0	0	0
242ce756a03a0ea57a3dec4bc440a1bb	0	0	0	0	0	0	0	0	0	0	0	0	0	0	0	0	0	0	0	0	0	0	0	0	0	0	0	0	0	0	0	0	0	0	0	0	0	0	0	0	0	0	0	0	0	0	0	0	0
ced4bc41ad48e0d9b6d5a95ce9d57b00	0	0	0	0	0	0	0	0	0	0	0	0	0	0	0	0	0	0	0	0	0	0	0	0	0	0	0	0	0	0	0	0	0	0	0	0	0	0	0	0	0	0	0	0	0	0	0	0	0
83ee5ec6ed5f3963ead050220db18b7b	0	0	0	0	0	0	0	0	0	0	0	0	0	0	0	0	0	0	0	0	0	0	0	0	0	0	0	23	0	0	0	0	0	0	0	0	0	0	0	0	0	0	0	0	0	0	0	0	0
8cc2af5057011c05f599b2eea1191adf	0	0	0	0	0	0	0	0	0	0	0	0	0	0	0	0	0	0	0	0	0	0	0	0	0	0	0	0	0	0	0	0	0	0	0	0	0	0	0	0	0	0	0	0	0	0	0	0	0
630192292a4ed167cc721d5e05bcedd7	0	0	0	0	0	0	0	0	0	0	0	0	0	0	0	0	0	0	0	0	0	0	0	0	0	0	0	0	0	0	0	0	0	0	0	0	0	0	0	0	0	0	0	0	0	0	0	0	0
7591a145185754ad84eaa7c4b75e3440	0	0	0	0	0	0	0	0	0	0	0	0	0	0	0	0	0	0	0	0	0	0	0	0	0	0	0	0	0	0	0	0	0	0	0	0	0	0	0	0	0	0	0	0	0	0	0	0	0
e825bffb6ab9d7407602fdfec785ea73	0	0	0	0	0	0	0	0	0	0	0	2	5	0	0	0	0	0	0	0	0	0	0	0	0	0	0	0	0	0	0	0	0	0	0	0	0	0	0	0	0	0	0	0	0	0	0	0	0
32cc5bdf6ceda3e3fc744538bb988bec	0	0	0	0	0	0	0	0	0	0	0	0	0	0	0	0	0	0	0	0	0	0	0	0	0	0	0	0	0	0	0	0	0	0	0	0	0	0	0	0	0	0	0	0	0	0	0	0	0
21479b89765d86d7c4abc517bac66df2	0	0	0	0	0	0	0	0	0	0	0	0	0	0	0	0	0	0	0	0	0	0	0	0	0	0	0	0	0	0	0	0	0	0	0	0	0	0	0	0	0	0	0	0	0	0	0	0	0
f5f086baf2c66b91c656dafd80ec3308	0	0	0	0	0	0	0	0	0	0	0	0	0	0	0	0	0	0	0	0	0	0	0	0	0	0	0	0	0	0	0	0	0	0	0	0	0	0	0	0	0	0	0	0	0	0	0	1803	0
da79c41fd3442124648ab635d5ce58ff	0	0	0	0	0	0	0	0	0	0	0	0	0	0	0	0	0	0	0	0	0	0	0	0	0	0	0	0	0	0	0	0	0	0	0	0	0	0	0	0	0	0	0	0	0	0	0	0	0
22f3f3231e4a5589d6824e9ce39996d8	0	0	0	0	0	0	0	0	0	0	0	0	0	0	0	0	0	0	0	0	0	0	0	0	0	0	0	0	0	0	0	0	0	0	0	0	0	0	0	0	0	0	0	0	0	0	0	0	0
4cf47d36ef4cd2ed0f08275feb798594	0	0	0	0	0	0	0	0	0	0	0	0	0	0	0	0	0	0	0	0	0	0	0	0	0	0	0	0	0	0	0	0	0	0	0	0	0	0	0	0	0	0	0	0	0	0	0	0	0
3125ad0aee46a4eaec0b1690c25c3fa0	0	0	0	0	0	0	0	0	0	0	0	0	0	0	0	0	0	0	0	0	0	0	0	0	0	0	0	0	0	0	0	0	0	0	0	0	0	0	0	0	0	0	0	0	0	0	0	0	0
513fca42ccf9d4ebf6a04f7671578cf7	0	0	0	0	0	0	0	0	0	0	0	0	0	0	0	0	0	0	0	0	0	0	0	0	0	0	0	0	0	0	0	0	0	0	0	0	0	0	0	0	0	0	0	0	0	0	0	0	0
d340f680c1bfedc663deb4469772bdc3	0	0	0	0	0	0	0	0	0	0	0	0	0	0	0	0	0	0	0	0	0	0	0	0	0	0	0	0	0	0	0	0	0	0	0	0	0	0	0	0	0	0	0	0	0	0	0	0	0
fd9cc6dae05b74d5e44e490e8dc17535	0	0	0	0	0	0	0	0	0	0	0	0	0	0	0	0	0	0	0	0	0	0	0	0	0	0	0	0	0	0	0	0	0	0	0	0	0	0	0	0	0	0	0	0	0	0	0	0	0
4d717167831e2a293d37f167dd0e311d	0	0	0	0	0	0	0	0	0	0	0	0	0	0	0	0	0	0	0	0	0	0	0	0	0	0	0	0	0	0	0	0	0	0	0	0	0	0	0	0	0	0	0	0	0	0	0	0	0
85def2e0a8cf642414ef4c5f7e5d6b79	0	0	0	0	0	0	0	0	0	0	0	0	0	0	0	0	0	0	0	0	0	0	0	0	0	0	0	0	0	0	0	0	0	0	0	0	0	0	0	0	0	0	0	0	0	0	0	0	0
7cb49c1f0b29eb73a88810c7df868fc7	0	0	0	0	0	0	0	0	0	0	0	0	0	0	0	0	0	0	0	0	0	0	0	0	0	0	0	0	0	0	0	0	0	0	0	0	0	0	0	0	0	0	0	0	0	0	0	0	0
298a34dcdc917f9e10f610a9015d5e24	0	0	0	0	0	0	0	0	0	0	0	0	0	0	0	0	0	0	0	0	0	0	0	0	0	0	0	0	0	0	0	0	0	0	0	0	0	0	0	0	0	0	0	0	0	0	0	0	0
76ed7bce7bc90565d74f0b207f240d1f	0	0	0	0	0	0	0	0	0	0	0	0	0	0	0	0	0	0	0	0	0	0	0	0	0	0	0	0	0	0	0	0	0	0	0	0	0	0	0	0	0	0	0	0	0	0	0	0	0
7a53021b0fbde0ae2af7c9884c55278f	0	0	0	0	0	0	0	0	0	0	0	0	0	0	0	0	0	0	0	0	0	0	0	0	0	0	0	0	0	0	0	0	0	0	0	0	0	0	0	0	0	0	0	0	0	0	0	0	0
4151398bacc088022d59de79fc4f9a80	0	0	0	0	0	0	0	0	0	0	0	0	0	0	0	0	0	0	0	0	0	0	0	0	0	0	0	0	0	0	0	0	0	0	0	0	0	0	0	0	0	0	0	0	0	0	0	0	0
3ba2d3ddd92d2f64c293358bc08d5c36	0	0	0	0	0	0	0	0	0	0	0	0	0	0	0	0	0	0	0	0	0	0	0	0	0	0	0	0	0	0	0	0	0	0	0	0	0	0	0	0	0	0	0	0	0	0	0	0	0
68c2a96ab862c4ae9154fb0cfb61d9c1	0	0	0	0	0	0	0	0	0	0	0	0	0	0	0	0	0	0	0	0	0	0	0	0	0	0	0	0	0	0	0	0	0	0	0	0	0	0	0	0	0	0	0	0	0	0	0	0	0
1b8eceed48e08cf0e3645eb12da76752	0	0	0	0	0	0	0	0	0	0	0	0	0	0	0	0	0	0	0	0	0	0	0	0	0	0	0	0	0	0	0	0	0	0	0	0	0	0	0	0	0	0	0	0	0	0	0	0	0
26593ff48b44e827ba0cbfb8c4596dc5	0	0	0	0	0	0	0	0	0	0	0	0	0	0	0	0	0	0	0	0	0	0	0	0	0	0	0	0	0	0	0	0	0	0	0	0	0	0	0	0	0	0	0	0	0	0	0	0	0
8ceea3115c0485dac85b948d11724a44	0	0	0	0	0	0	0	0	0	0	0	0	0	0	0	0	0	0	0	0	0	0	0	0	0	0	0	0	0	0	0	0	0	0	0	0	0	0	0	0	0	0	0	0	0	0	0	0	0
01e93b5fac53bd551c32212ac869cb96	0	0	0	0	0	0	0	0	0	0	0	0	0	0	0	0	0	0	0	0	0	0	0	0	0	0	0	0	0	0	0	0	0	0	0	0	0	0	0	0	0	0	0	0	0	0	0	0	0
28e358f38a90d196bb8a75e4a5db5f24	0	0	0	8	6	0	0	0	0	0	0	0	0	0	0	0	0	0	0	0	0	0	0	0	0	0	0	0	0	0	0	0	0	0	0	0	0	0	0	0	0	0	0	0	0	0	0	0	0
fa2aa60f1398b48f8275e4289180ac37	0	0	0	0	0	0	0	0	0	0	0	0	0	0	0	0	0	0	0	0	0	0	0	0	0	0	0	0	0	0	0	0	0	0	0	0	0	0	0	0	0	0	0	0	0	0	0	0	0
3c0fe7aa3ed7a9cebe0ba5de4c1ebcbd	0	0	0	0	0	0	0	0	0	0	0	0	0	0	0	0	0	0	0	0	0	0	0	0	0	0	0	0	0	0	0	0	0	0	0	0	0	0	0	0	0	0	0	0	0	0	0	0	0
56820ebb66fe23b9cd8395c4cfc4b639	0	0	0	0	0	0	0	0	0	0	0	0	0	0	0	0	0	0	0	0	0	0	0	0	0	0	0	0	0	0	0	0	0	0	0	0	0	0	0	0	0	0	0	0	0	0	0	0	0
31a361873049dee853fc1b33c079746a	0	0	0	0	0	0	0	0	0	0	0	0	0	0	0	0	0	0	0	0	0	0	0	0	0	0	0	0	0	0	0	0	0	0	0	0	0	0	0	0	0	0	0	0	0	0	0	0	0
1ddf1c5bffb3b25067a6af716cdbb1e3	0	9	0	0	0	0	0	0	0	0	0	0	0	0	0	0	0	0	0	0	0	0	0	0	284	0	0	0	0	0	0	0	0	0	0	0	0	0	0	0	0	0	0	0	0	0	0	0	0
3ead417aac340ec24047d17301528b00	0	0	0	0	0	0	0	0	0	0	0	0	0	0	0	0	0	0	0	0	0	0	0	0	0	0	0	0	0	0	0	0	0	0	0	0	0	0	0	0	0	0	0	0	0	0	0	0	0
0cd64874f04aa234bc44b9ece9eab421	0	0	0	0	0	0	0	2731	376	1006	0	0	0	0	0	0	0	0	0	0	0	0	0	0	0	0	0	2	0	0	0	0	0	0	0	0	0	0	0	1186	0	0	0	0	0	0	0	0	0
4806186e2acf2772517bfe686aca7b94	0	0	0	0	0	0	0	0	0	0	0	0	0	0	0	0	0	0	0	0	0	0	0	0	0	0	0	0	0	0	0	0	0	0	0	0	0	0	0	0	0	0	0	0	0	0	0	0	0
3a13b5889591708ef6f912dcf7c84d22	0	0	0	0	0	0	0	0	0	0	0	0	0	0	0	0	0	0	0	0	0	0	0	0	0	0	8	0	0	0	0	0	0	0	0	0	0	0	0	0	0	0	0	0	0	0	0	0	0
87569ac397ef2aef6dbd879765b4b83c	0	0	0	0	0	0	0	0	0	0	0	0	0	0	0	0	0	0	0	0	0	0	0	0	0	0	0	0	0	0	0	0	0	0	0	0	0	0	0	0	0	0	0	0	0	0	0	0	0
4a5fdaf7d5522ef2140d30ff9e725095	0	0	0	0	0	0	0	0	0	0	0	0	0	0	0	0	0	0	0	0	0	0	0	0	0	0	0	0	0	0	0	0	0	0	0	0	0	0	0	0	0	0	0	0	0	0	0	0	0
ad8bf3ee74bc4b7b62ad54d29a1140e9	0	0	0	0	0	0	0	0	0	0	0	897	6	0	0	0	0	0	0	0	0	0	0	0	0	0	0	0	0	0	0	0	0	0	0	0	0	0	0	0	0	0	0	0	0	900	0	0	0
9cd3bbedc90966c3188de3b744bd9f07	0	0	0	0	0	0	0	0	0	0	0	0	0	0	0	0	0	0	0	0	0	0	0	0	0	0	0	0	0	0	0	0	0	0	0	0	0	0	0	0	0	0	0	0	0	0	0	0	0
66c9cfe49a856bbd712f2a20d181dfdb	0	0	0	0	0	0	0	0	0	0	662	0	10	0	0	179	0	0	0	0	0	0	0	194	139	0	0	0	0	0	0	0	0	0	0	0	0	0	0	0	26	0	116	0	0	0	0	0	0
dc5ac03735fd907ffe1bc1ebc0bc7619	0	0	0	0	0	0	0	0	0	0	0	0	0	0	0	0	0	0	0	0	0	0	0	0	0	0	0	0	0	0	0	0	0	0	0	0	0	0	0	0	0	0	0	0	0	0	0	0	0
b9ae805292c47d30e826a116fb97efcd	0	51	0	0	3	0	0	0	0	130	0	0	0	0	0	0	0	0	0	0	0	0	0	0	0	0	0	0	0	0	0	0	0	0	0	0	0	0	0	0	0	0	0	0	0	0	0	0	0
c745bf1d5d7d21e22d1bd001c1116bd9	0	0	0	0	0	0	942	25	0	0	0	0	0	0	0	0	0	0	0	0	0	0	0	0	0	0	0	0	0	0	0	0	0	0	0	0	0	0	0	0	0	0	0	0	0	0	0	0	0
54be5fb39e231013c668882978eac161	0	0	0	0	0	0	0	0	450	48	0	0	0	0	0	0	0	0	0	0	0	0	0	0	0	0	0	0	0	0	0	0	0	0	0	0	0	0	0	0	0	0	0	0	0	0	0	0	0
32fa00bf8106733494452ab07c97fbdc	0	0	0	0	0	0	0	0	0	0	0	0	0	0	0	0	0	0	0	0	0	0	0	0	0	0	0	0	0	0	0	0	0	0	0	0	0	0	0	0	0	0	0	0	0	0	0	0	0
ab5edab013a3aba2f5e77f1213bca006	0	0	0	0	0	0	0	0	0	1048	11	0	0	0	0	0	0	0	0	0	0	0	0	0	0	0	0	0	0	0	0	0	0	0	0	21	0	0	0	0	26	0	61	0	0	0	0	0	0
955989d4925a970c2ff1df3ad0d9c7e0	0	0	0	0	0	0	0	0	0	0	0	0	0	0	0	0	0	0	0	0	0	0	1070	0	0	0	0	6	0	0	6	0	0	0	0	0	0	0	0	0	0	0	0	0	0	0	0	0	0
cecf053cd0c4bc327d0a31e799d6f45f	0	0	0	0	0	0	0	0	0	0	0	0	0	0	0	0	0	0	0	0	0	0	0	0	0	0	0	0	0	0	0	0	0	0	0	0	0	0	0	0	0	0	0	0	0	0	0	0	0
e0114594f14bc0d715e16e20cb09436f	0	0	0	0	0	0	0	0	0	0	0	0	0	0	0	0	0	0	0	0	0	0	0	0	0	0	0	0	0	0	0	0	0	0	0	0	0	0	0	0	0	0	0	0	0	0	0	0	0
07311ea5f6779d76cf5841e0fc6fa88a	0	0	0	0	0	0	0	0	0	0	0	0	0	0	0	0	0	0	0	0	0	0	0	0	0	0	0	0	0	0	0	0	0	0	0	0	0	0	0	0	0	0	0	0	0	0	0	0	0
6e8c628019d88c9380b5f9bbf6a939a9	0	0	0	0	0	0	0	0	0	0	0	0	0	0	0	0	0	0	0	0	0	0	0	0	0	0	0	0	0	0	0	0	0	0	0	0	0	0	0	0	0	0	0	0	0	0	0	0	0
25928c8c7e9884fad0e5e0f6333d211c	0	0	0	0	0	0	0	0	0	0	0	0	0	0	0	0	0	0	0	0	0	0	0	0	0	0	0	0	0	0	0	0	0	0	0	0	0	0	0	0	0	0	0	0	0	0	0	0	0
1fb64396688eade42cd71c909a11908f	0	0	0	0	0	0	0	0	0	0	0	0	0	0	0	0	0	0	0	0	0	0	0	0	0	0	0	0	0	0	0	0	0	0	0	0	0	0	0	0	0	0	0	0	0	0	0	0	0
7bbe8a84c20708a58f4a99c27454189c	0	0	0	0	0	0	0	0	0	0	0	0	0	0	0	0	0	0	0	0	0	0	0	0	0	0	0	0	0	0	0	0	0	0	3	0	0	0	0	0	0	0	0	0	0	0	0	0	0
5b6f0ed980da5548afeddad9b07dec33	0	0	0	0	0	0	0	0	0	137	0	0	0	0	0	0	0	0	0	0	0	0	0	0	0	0	0	0	0	0	0	0	0	0	0	0	0	0	0	0	0	0	0	0	0	0	0	0	0
517f0cd466419974c3a99fb33e71b554	0	0	0	0	0	0	0	0	0	0	0	0	0	0	0	0	0	0	0	0	19	68	0	0	11	0	0	0	0	0	0	0	0	0	0	0	0	0	0	0	0	0	0	0	0	0	0	0	0
343055ee95ee08f8b4c045f474ad5b70	0	0	0	0	0	0	0	0	0	0	0	35	0	0	0	0	0	0	0	0	0	0	0	0	0	0	0	0	0	0	0	0	0	0	0	0	0	3	0	0	0	0	0	0	0	72	0	0	0
1a080248e887d241e688ace42012d2a2	0	0	0	0	0	10	0	0	0	0	0	0	0	0	0	0	0	0	0	0	0	82	0	0	0	0	0	0	0	0	0	0	0	0	0	0	0	0	0	0	0	0	0	0	0	0	0	0	0
f9d51b077ab056e7bb017d37b5c5e630	0	0	0	0	0	0	0	0	0	0	0	0	0	0	0	0	0	0	0	0	0	0	0	0	0	0	0	0	0	0	0	0	0	0	0	0	0	0	0	0	0	0	0	0	0	0	0	0	0
88b994a0cacd7f67c471cb46320a533d	0	0	0	0	0	0	24	0	0	0	0	0	0	3	0	0	0	0	0	0	0	0	0	0	0	0	0	0	0	0	0	0	0	0	0	0	0	0	7	0	0	0	0	0	0	0	0	0	0
7ff418d20debc00cba12840f71cbfeea	0	0	0	0	0	0	0	0	0	0	0	0	0	0	0	0	0	0	0	0	0	235	50	210	167	0	0	0	0	0	0	0	0	0	0	0	0	0	0	0	0	0	0	0	0	0	0	0	0
4a9f62430a4a8345182d7914babf7c6e	0	0	0	0	0	0	0	0	0	0	0	0	0	0	0	0	0	0	0	0	0	0	0	0	0	0	0	0	0	0	0	0	0	0	0	0	0	0	0	0	0	0	0	0	0	0	0	0	0
227fa8ac9bc5e733a36e6353eb6e2257	0	0	0	0	0	0	0	0	0	0	0	0	0	0	0	0	0	0	0	0	0	0	0	0	0	0	0	0	0	0	0	0	0	0	0	0	0	0	0	0	0	0	0	0	0	0	0	4	41
36c2f821c416cb40d09820b2d1583fc2	0	0	0	0	0	0	0	0	0	0	0	0	0	0	0	0	0	0	0	0	0	0	0	0	0	0	0	0	0	0	0	0	0	0	0	0	0	0	0	0	0	0	0	0	0	0	0	0	0
0eecb2a7ac0cbe3fafc3f4642a7895cd	0	0	0	0	0	0	0	0	0	0	0	0	0	0	0	0	0	0	0	0	0	0	0	0	0	0	0	0	0	0	0	0	0	0	0	0	0	0	0	0	0	0	0	0	0	0	68	0	0
a1fc0e69b125da0d4020f3337ab15fae	0	0	0	0	0	0	0	0	0	0	0	0	0	0	0	0	0	0	150	0	0	0	0	0	0	0	0	0	0	0	0	0	0	0	0	0	0	0	0	0	0	0	0	0	0	0	0	0	0
6787b7c450c6554d72308ef8a9cf76d4	0	0	0	0	0	0	0	0	0	0	0	0	0	0	0	0	0	38	0	0	0	0	552	0	0	0	0	0	0	0	0	0	0	0	0	0	0	0	0	0	0	0	0	0	0	0	0	0	0
34f4789e2fd0bf3fce44d1bc98de2216	0	0	0	0	0	0	0	0	0	0	0	0	0	0	0	0	0	0	0	0	0	0	0	0	0	0	0	0	0	0	0	0	0	0	0	0	0	0	0	0	0	0	0	0	0	0	0	0	0
955d02fca13da732c822b1425500e7de	0	0	0	0	0	0	0	0	0	0	0	0	0	0	0	0	0	0	0	0	0	0	0	4	0	0	0	0	0	0	0	0	0	0	0	0	0	0	0	0	0	0	0	0	0	0	0	0	0
a33f7739aa85793588694f7a465ee204	0	0	0	0	0	0	0	0	0	0	0	0	0	0	0	0	0	0	0	0	0	0	0	0	0	0	0	0	0	0	0	0	0	0	0	0	0	0	0	0	0	0	0	0	0	0	0	0	0
583fe0ce53d7b9129e8fe391b2654009	0	0	0	0	0	0	0	0	0	0	0	0	0	0	0	0	0	0	0	0	0	0	0	0	0	0	0	0	0	0	0	0	0	50	0	0	0	0	0	0	0	0	0	0	0	0	0	0	0
8bbbd80a51407b6b45368a3cbac03927	0	0	0	0	0	0	0	0	0	0	0	0	0	0	0	0	0	0	0	0	0	0	0	0	0	0	0	0	0	0	0	0	0	0	0	0	0	0	0	0	0	0	0	0	0	0	0	0	0
b40004e63f836bc0d3b9d203ce70ada5	0	0	0	0	0	0	0	0	0	5	0	50	0	0	0	0	0	0	20	0	0	62	0	0	0	0	0	0	0	0	0	0	0	0	0	0	0	0	0	0	0	0	0	0	0	0	0	0	0
760bf1adf1699984b17c3014877b42e1	0	0	0	0	0	0	0	0	0	0	0	0	0	0	0	0	0	0	0	0	0	0	0	0	0	0	0	0	0	0	0	0	0	0	0	0	0	0	0	0	0	0	0	0	0	0	0	0	0
0c2daff79bc5f63fdc79470fc9831b4e	0	0	0	0	0	0	0	0	0	0	0	0	0	0	0	0	0	0	0	0	0	0	0	0	0	0	0	0	0	0	0	0	0	0	0	0	0	0	0	0	0	0	0	0	0	0	0	0	0
1f22fe09e27565f201569bfe8ed45ead	0	0	0	0	0	0	0	0	0	0	0	0	0	0	0	0	0	0	0	0	0	0	0	0	0	0	0	0	0	0	0	0	0	0	0	0	0	0	0	23	0	0	0	0	0	0	0	0	0
a26683553ee0ee1dbc507125e93722fa	0	0	0	0	0	0	0	0	0	0	0	0	0	0	0	0	0	0	0	0	0	0	0	0	0	0	0	0	0	0	0	0	0	0	0	0	0	0	0	0	0	0	0	0	0	0	0	0	0
dfd2241f4da7548427246915998d7966	0	0	0	0	0	3	0	0	12	0	0	0	0	0	51	0	0	0	0	0	0	0	0	0	0	0	0	0	0	0	0	0	0	0	0	0	0	0	0	0	0	0	0	0	0	0	0	0	0
60faf92c30641056dc679ff3367f3063	0	0	0	0	0	0	0	0	0	0	0	0	0	0	0	0	0	0	0	0	0	0	0	0	0	0	0	0	0	0	0	0	0	0	0	0	0	0	0	0	0	0	0	0	0	0	0	0	0
a035b1d834c0e598dd344ab55711cb9b	0	0	0	0	0	0	0	0	0	0	0	0	0	0	0	0	0	0	0	0	0	0	0	0	0	0	0	0	0	0	0	0	0	0	0	0	0	0	0	0	0	0	0	0	0	0	0	0	0
faeda8c1696a9a24f79f2fe9e67b607f	0	0	0	0	0	47	0	0	0	0	0	0	0	0	0	0	0	0	0	0	0	0	0	0	0	0	0	0	0	0	0	0	0	0	0	0	0	0	0	0	0	0	0	0	0	0	0	0	0
6dbd270d007c2b0acdb9b3ebc57a71ea	0	0	0	0	0	0	0	0	0	0	0	0	0	0	0	0	0	0	0	0	0	292	0	0	0	0	0	0	0	0	0	0	0	0	0	0	0	0	0	0	0	0	0	0	0	0	0	0	0
fc2b5b5c97b2cd84984100062131db04	0	0	0	0	0	0	0	0	0	0	0	0	0	0	0	0	0	0	0	0	0	0	0	0	0	0	0	0	0	0	0	0	0	0	0	0	0	0	0	0	0	0	0	0	0	0	0	0	0
da0b09865110f604b30e841cff6da03c	0	0	0	0	0	0	0	0	0	0	0	0	0	0	0	0	0	0	0	0	0	0	0	0	157	0	0	0	0	0	0	0	0	0	0	0	0	0	0	0	0	0	0	0	0	0	0	0	0
4c655b760488e4f94f286f89a42c9c93	0	0	0	0	0	0	0	0	0	0	0	0	0	0	0	0	31	0	0	0	0	65	0	0	0	0	0	0	0	0	0	0	0	0	0	0	0	0	0	0	0	0	0	0	0	0	0	0	0
ee21980d82e131421d0bf4874ea33b07	0	0	0	0	0	0	0	0	210	0	0	0	0	0	0	0	0	0	0	0	0	0	0	0	0	0	0	0	0	0	0	0	0	0	0	0	0	0	0	0	0	0	0	0	0	0	0	0	0
7d8847d236e2b4b50c6263132ba98fa7	0	0	0	0	0	0	0	0	0	0	0	0	0	0	0	0	0	0	0	0	0	0	0	0	0	0	0	0	0	0	0	0	0	59	0	0	0	0	0	0	0	0	0	0	0	0	0	0	0
9492f015da787a5323708292d8736dd7	0	0	0	0	0	0	0	0	0	0	0	0	0	0	0	0	0	0	0	0	0	0	0	0	0	0	0	0	0	0	0	0	0	0	0	0	0	0	0	0	0	0	0	0	0	0	0	0	0
1f22063d7398d85788cdd178e83c728d	0	0	0	0	0	0	0	0	0	0	0	0	0	0	0	0	0	0	0	0	0	0	11	0	0	0	0	0	0	0	0	0	0	0	0	0	0	0	0	0	0	0	0	0	0	0	0	0	0
ec91b29b861dbcd1d11c4e2902d9599a	0	0	0	0	0	0	0	0	0	0	180	0	0	26	0	0	0	0	0	0	0	0	0	0	0	0	0	0	0	0	0	0	0	0	0	0	0	0	0	0	0	0	0	0	0	0	0	0	0
f47249774a37e311fcda9d865b18b8af	0	0	0	0	0	0	0	0	0	0	0	0	0	0	0	0	0	0	0	0	0	0	0	0	0	0	0	16	0	0	0	0	0	0	0	0	0	0	0	0	0	0	0	0	0	0	0	0	0
dd4548c2983321d230da57151285f73c	0	0	0	0	0	0	0	0	0	0	0	0	0	32	0	0	0	0	0	0	0	0	0	0	0	0	0	0	0	0	0	0	0	0	0	0	0	0	0	107	0	0	0	74	0	0	0	0	0
728f63db5959a20b8c44b92c07db9105	0	0	0	0	0	0	0	0	0	0	0	0	0	0	0	0	0	0	0	0	0	0	0	0	0	0	0	0	0	0	0	0	0	0	0	0	0	0	0	24	0	0	0	0	0	0	0	0	0
2ff7c8f849eb1013b29eeb2d44d78062	0	0	0	0	0	0	0	0	0	0	0	0	0	0	0	0	0	0	0	0	0	0	0	0	153	0	0	0	0	0	0	0	0	0	0	0	0	0	0	0	0	0	0	0	0	0	0	0	0
2646871d5a3233220f5543fb26336b71	0	0	0	0	0	0	0	0	0	0	0	0	0	0	0	0	0	0	0	0	0	0	0	0	0	0	0	0	0	0	0	0	0	0	0	0	0	0	0	0	0	0	0	0	0	0	10	0	0
0881a67f5fe9148658a2869d25268e43	0	0	0	0	0	0	0	0	0	0	0	0	0	0	0	0	0	0	0	0	0	0	0	0	0	0	0	0	0	0	0	0	0	0	0	39	0	0	0	161	0	0	0	0	0	0	0	0	0
cc4c0b429a80314bafbc2fba4931a38b	0	0	0	0	0	0	0	0	0	0	177	0	0	0	0	0	0	0	0	0	0	0	0	0	0	0	0	0	0	0	0	0	0	0	0	0	0	0	0	0	0	0	0	0	0	0	0	0	0
a72d6f34a285d217239ee290f6542cf5	0	0	0	0	0	0	0	0	0	0	0	0	0	0	0	0	0	0	0	0	0	0	0	0	0	0	0	0	0	0	0	0	0	0	0	0	0	0	0	0	0	0	0	0	0	0	0	0	0
fce8c16a34139f135b90bd1b1d19d160	0	0	0	0	0	182	0	0	0	0	0	0	0	0	0	0	0	0	0	0	0	0	0	0	0	0	0	0	0	0	0	0	0	0	0	0	0	0	0	0	0	0	0	0	0	0	0	0	0
fff503b7dd795d83fd47d040ad8f0964	0	0	0	0	0	0	0	0	0	0	21	55	0	0	0	0	0	0	0	0	0	0	0	0	0	0	0	0	0	0	0	0	0	0	0	0	0	0	0	0	0	0	0	0	0	0	0	0	0
921a2247a90b2b94ad00de95ef658712	0	0	17	39	0	0	0	0	0	0	0	0	0	0	0	0	0	0	0	0	0	0	0	0	0	0	0	0	0	0	0	0	0	0	0	0	0	0	0	0	0	0	0	0	0	0	0	0	0
99ae43b0f6acc0e9aa2e5ff39a11d5ce	0	0	0	0	0	0	0	0	0	0	0	0	0	0	0	0	0	0	0	0	0	0	0	0	0	0	0	0	0	0	0	0	0	0	0	0	0	0	0	0	0	0	0	0	0	0	0	0	0
8a72a769e674f58815bdb81199275245	0	0	0	0	0	0	0	0	0	0	0	0	0	0	0	0	0	0	0	0	0	0	0	0	11	0	0	0	0	0	0	0	0	0	0	0	0	0	0	0	0	0	0	0	0	27	0	0	0
175b91f176aa501bacf1b48faffe195e	0	0	0	0	0	0	0	0	0	0	0	0	0	0	0	0	0	0	0	0	0	0	0	0	0	0	0	0	0	0	0	0	0	0	0	0	0	0	0	0	0	0	0	0	0	0	0	0	0
0a76f0dc4c56ed9ed23b67a3d2006175	0	0	0	0	0	0	0	0	0	13	0	0	0	0	0	0	0	0	0	0	0	0	0	0	0	0	0	0	0	0	0	0	0	0	0	0	0	0	0	0	0	0	0	0	0	0	0	0	0
77521ecc3f71c58963cea8707352cfa7	0	0	0	0	0	0	0	0	0	0	0	0	0	0	0	0	0	0	0	0	0	0	0	153	0	0	0	0	0	0	0	0	0	0	0	0	0	0	0	0	0	0	0	0	0	0	0	0	0
1556dd149cc78be281a6962f255bc61e	0	0	21	0	31	0	0	0	0	0	0	0	0	0	0	0	0	0	0	0	0	0	0	0	0	0	0	0	0	0	0	0	0	0	0	0	0	0	0	0	0	0	0	0	0	0	0	0	0
81929db9a3a8bf76fac0bc537937dfc9	0	0	0	0	0	0	0	0	0	0	0	0	0	0	0	0	0	0	0	0	0	0	0	0	0	0	0	0	0	0	0	0	0	0	0	0	0	0	0	0	0	0	0	0	0	0	0	0	0
bb8c1af948d5c5089b74a45ccf1939d9	0	0	0	0	0	0	0	0	0	0	0	0	0	0	0	0	0	0	0	0	0	0	0	0	0	0	0	0	0	0	0	0	0	0	0	0	0	0	0	0	0	0	0	0	0	0	0	0	0
54f6032bd709d1c49cb1eac3d0218805	0	0	0	0	0	0	0	0	0	0	0	0	0	0	0	0	0	0	0	0	0	0	0	0	0	0	0	0	0	0	0	0	0	0	0	0	0	0	0	0	0	0	0	0	0	0	0	0	0
c9729db62bc858e21213558854003717	0	0	0	0	0	0	0	0	0	0	0	0	0	0	0	0	0	0	0	0	0	0	0	0	0	0	0	0	0	0	0	0	0	0	23	0	0	0	0	0	0	0	0	0	0	0	0	0	0
4a5a6feb7cfe00b153bb4ec0c4689e42	0	0	0	0	0	0	0	0	0	0	0	0	0	0	0	0	0	0	0	0	0	0	0	0	0	0	0	0	0	0	0	0	0	0	0	0	0	0	0	0	0	0	0	0	0	0	0	0	0
1aeb026481693409748839026eee0695	21	0	0	0	0	0	0	0	0	0	0	0	0	0	0	0	0	0	0	0	0	0	0	0	0	0	0	0	0	0	0	0	0	0	0	0	0	0	0	0	0	0	0	0	0	0	0	0	0
349a1057fabba9fc2a87135aabe3c2fa	0	0	0	0	0	0	0	0	0	0	0	0	0	0	0	0	0	0	0	0	0	0	0	0	0	0	0	0	0	0	0	0	0	0	0	0	0	0	0	0	0	0	0	0	0	0	0	0	0
16fd670603214f04d9c0dcbfb9d8eb60	0	0	0	0	0	0	0	0	0	0	0	0	0	0	0	0	0	0	0	0	0	0	0	0	0	0	0	0	0	0	0	0	0	0	0	0	0	0	0	0	0	0	0	0	0	0	0	0	0
df64bd176a67949a9a290770f4151f52	32	0	0	0	0	0	0	0	0	0	0	0	0	0	0	0	0	0	0	0	0	0	0	0	0	0	0	0	0	0	0	0	0	0	0	0	0	0	0	0	0	0	0	0	0	0	0	0	87
701a8cb88f526c09657fe348a88163b8	0	0	0	0	0	0	0	0	0	0	0	0	0	0	0	0	0	0	0	0	0	0	0	0	0	0	0	0	0	0	0	0	3	0	11	0	0	0	0	0	0	0	0	0	0	0	0	0	0
8958e3fc644bb8d0a142bb73b5b4cf2d	0	0	0	0	0	0	0	0	0	0	72	44	0	0	0	0	0	0	0	0	0	0	0	0	0	0	0	0	0	0	0	0	0	0	0	0	0	0	0	0	0	0	0	0	0	0	0	0	0
030d78a72c921a770c36c96aebcf258a	0	0	0	0	0	0	0	0	0	0	0	0	0	0	0	0	0	0	0	0	0	0	0	0	0	0	0	0	0	0	0	0	0	0	0	0	0	0	0	0	0	0	0	0	0	0	0	0	0
42b9cec170501ce481dac52e20aeda4a	0	0	0	0	0	0	0	0	0	0	0	0	0	0	0	0	0	0	0	0	0	0	0	0	0	0	0	0	0	0	0	0	0	0	0	0	0	0	0	0	0	0	0	0	0	0	0	0	0
a2d7bccf9f15138ddf64883d874dd688	0	0	0	0	0	0	0	0	0	0	0	0	0	0	0	0	0	0	0	0	0	0	0	0	0	0	0	0	0	0	0	0	0	0	0	0	0	0	0	0	0	0	0	0	0	0	0	0	0
0225465679ef6a7a918ac1d53642d580	0	0	0	0	0	0	0	0	0	0	0	0	0	0	0	0	0	0	0	0	0	0	0	0	0	0	0	0	0	0	0	0	0	0	42	0	0	0	0	0	0	0	0	0	0	0	0	0	0
c245a1b61929190cd56718ea8613846b	0	0	0	0	0	0	0	0	0	0	0	0	0	0	0	0	0	0	0	0	0	0	0	0	0	0	0	0	0	0	0	0	0	0	0	24	0	0	0	82	0	0	0	0	0	0	0	0	0
d8ac2f48436aea13b5937feecef2c0c3	0	0	0	0	0	0	0	0	0	0	0	0	0	0	0	0	0	0	0	0	0	0	0	0	0	0	0	0	0	0	0	0	0	0	0	0	0	23	0	83	0	0	0	0	0	0	0	0	0
7d4b3ebe0bedf2bbc60c9abc1137c09e	0	0	0	0	0	0	0	0	0	0	0	0	0	0	0	0	23	0	0	0	0	0	0	0	0	0	0	0	0	0	0	0	0	0	0	0	0	0	0	0	0	0	0	0	0	0	0	0	0
f1d4aeba31875e0142d3c7d532445fb1	0	0	0	0	0	0	0	0	0	0	0	0	0	0	0	0	0	0	0	0	0	0	0	0	0	0	0	0	0	0	0	0	0	0	0	0	0	0	0	0	0	0	0	0	0	0	0	0	0
f601fa704e7d1ca38c1963b17ac255c7	0	0	0	0	0	0	0	0	0	0	0	0	0	0	0	0	0	0	0	0	0	0	0	0	0	0	0	0	0	0	0	0	0	0	0	0	0	0	0	0	0	0	0	0	0	0	0	0	0
a4118c515919d596cd018a814dfde9c1	0	0	0	0	0	0	0	0	0	0	0	0	0	0	0	0	0	0	0	0	0	0	0	0	0	0	0	0	0	0	0	0	0	0	0	0	0	0	0	0	0	0	0	0	0	0	0	0	0
c28c9752c825d430cb39877f7bd79121	0	0	0	0	0	0	0	0	0	0	0	0	0	0	0	0	0	0	0	0	0	0	0	0	0	0	0	0	0	0	0	0	0	0	0	0	0	0	0	0	0	0	0	0	0	0	0	0	0
3f020d3ebe9e20c0c0a083443a8a7016	0	0	0	0	0	0	0	0	0	0	0	0	0	0	0	0	0	0	0	0	0	0	0	0	0	0	13	0	0	0	0	0	0	0	0	0	0	0	0	0	0	0	0	0	0	0	0	0	0
d5a322cd79e74fa1b8f1783b42c1bd8f	0	0	0	0	0	0	0	0	0	0	0	0	0	0	0	0	0	0	0	0	0	0	0	0	0	0	0	0	0	0	0	0	0	0	0	0	0	0	0	0	0	0	0	0	0	0	0	0	0
b9aa400691d0b143977ae989b143954a	0	0	0	0	0	0	0	0	0	0	0	0	0	0	0	0	0	0	0	0	0	0	0	0	0	0	0	0	0	0	0	0	0	0	0	0	0	0	0	0	0	0	0	0	0	0	0	0	0
cd97871cc9d7eebc6561639770c8e9e0	0	0	0	0	0	0	0	0	0	0	0	0	0	0	0	0	0	0	0	0	0	0	0	0	0	0	0	0	0	0	0	0	0	0	0	0	77	0	0	0	0	0	0	0	0	0	0	0	0
45365df0c44042914cd26da6ca84e262	0	0	0	0	0	0	0	0	0	0	0	0	0	0	0	0	0	0	0	0	0	0	0	0	0	0	0	0	0	0	0	0	0	0	0	0	0	0	0	0	0	0	0	0	0	0	0	0	0
da85b0f407256e0abc89ce762460b3dc	0	0	0	0	0	7	0	0	3	3	0	0	0	0	10	0	0	0	0	0	0	0	0	0	0	0	0	0	0	0	0	0	0	0	0	0	0	0	0	0	0	0	0	0	0	0	0	0	0
2ee6a9cceb5dfb29197fc91e8fcb9bc4	0	0	0	0	0	0	0	0	0	0	0	0	0	0	0	0	0	0	0	0	0	0	0	0	0	0	0	0	0	0	0	0	0	0	0	0	0	0	0	0	0	0	0	0	0	0	0	0	0
71e892b41221b6a29132e5f42e093319	0	0	0	0	0	0	0	0	0	0	0	0	0	0	0	0	0	0	0	0	0	0	0	0	0	0	0	0	0	0	0	0	0	0	0	0	0	0	0	0	0	0	0	0	0	0	0	0	0
0901e6d2afa83e99bf8198bc6333439b	0	0	0	0	0	0	0	0	0	0	0	0	0	0	0	0	0	0	0	0	0	0	0	0	0	0	0	0	0	0	0	0	0	0	0	0	0	0	0	0	0	0	0	0	0	0	0	0	0
5a8d8190bd38228ca14ddf091086a3ef	0	0	0	0	0	0	0	0	0	0	0	0	0	0	0	0	0	0	0	0	0	0	0	0	0	0	0	0	0	0	0	0	0	0	0	0	0	0	0	0	0	0	0	0	0	0	0	0	0
80c49ee82a63aca82358032bd08592a3	0	0	0	0	0	0	0	0	0	0	0	0	0	0	64	0	0	0	0	0	0	0	0	0	0	0	0	0	0	0	0	0	0	0	0	0	0	0	0	0	0	0	0	0	0	0	0	0	0
eb503616801aa0fb499c6b67f4a8fce9	0	0	0	0	0	0	0	0	0	0	0	0	0	0	0	0	0	0	0	0	0	0	0	0	0	0	0	0	0	0	0	0	0	0	0	0	0	0	0	0	0	0	0	0	0	0	0	0	0
074aa2b3c3b71426ebf85dfb67e5acee	0	0	0	0	0	0	0	0	0	0	0	0	0	0	0	0	0	0	0	0	0	0	0	0	0	0	0	0	0	0	0	0	0	0	0	0	69	0	0	0	0	0	0	0	0	0	0	0	0
a5db8ebc87d0189b88b0313120dd318e	0	0	0	0	0	0	0	0	0	0	0	0	0	64	0	0	0	0	0	0	0	0	0	0	0	0	0	0	0	0	0	0	0	0	0	0	0	0	0	0	0	0	0	0	0	0	0	0	0
9bb49b7e02efc1b115298f3ea0b286e2	0	0	0	0	0	0	0	0	0	0	0	0	0	0	0	0	0	0	0	0	0	0	0	0	0	0	0	0	0	0	0	0	0	0	0	0	0	0	0	0	0	0	0	0	0	0	0	0	0
bae959eec6ff28f7658282f77a3095e5	0	0	0	0	0	0	0	0	0	0	0	0	0	0	0	0	0	0	0	0	0	0	0	0	0	0	0	0	0	0	0	0	0	0	0	0	0	0	0	0	0	0	0	0	0	0	0	0	0
38da5b043f630191b6e6f1250b8ac959	0	0	0	0	0	0	0	0	0	0	0	0	0	0	0	0	0	0	0	0	0	9	0	0	0	0	0	0	0	0	0	0	0	0	0	0	0	0	0	0	0	0	0	0	0	0	0	0	0
cd72a87b8734c7b80c6985a3a1d06ee0	0	0	0	0	0	0	0	0	0	0	0	0	0	0	0	0	0	0	0	0	0	0	0	0	0	0	0	0	0	0	0	0	0	0	0	0	0	0	0	0	0	0	0	0	0	0	0	0	0
1e3109c3b51b24821f2a493608463652	0	0	0	0	0	0	0	0	0	0	0	0	0	0	0	0	0	0	0	0	0	0	0	0	0	0	0	0	0	0	0	0	0	0	0	0	0	0	0	0	0	0	0	0	0	0	0	0	0
406bd41c8a7f4a4c8227e62f41ef57e3	0	0	0	0	0	0	0	0	0	0	0	0	0	0	0	0	0	0	0	0	0	0	0	0	0	0	0	0	0	0	0	0	0	0	0	0	0	0	0	0	0	0	0	0	0	0	0	0	0
53bb280e220ee29db399e41efaea666d	0	0	0	0	0	0	0	0	0	0	0	0	0	0	0	0	0	0	0	0	0	0	0	0	0	0	0	0	0	0	0	0	0	0	0	0	0	0	0	0	0	0	0	0	0	0	0	0	0
d32f8ee0a2b61433f42a40d65e22ee47	0	0	0	0	0	0	0	0	0	0	0	0	0	0	0	0	0	0	0	0	0	0	0	0	0	0	0	0	0	0	0	0	0	0	0	0	0	0	0	0	0	0	0	0	0	0	0	0	0
8af2e06dd7ade318ec35c7938ebf308a	0	0	0	0	0	0	0	0	0	0	0	0	0	0	0	0	0	0	0	0	0	0	0	0	0	0	0	0	0	0	0	0	0	0	0	0	0	0	0	0	0	0	0	0	0	0	0	0	0
c17f05555dd240617e898d84747ad126	0	0	0	0	0	0	0	0	0	0	0	0	0	0	0	0	0	0	0	0	0	0	0	0	0	0	0	0	0	0	0	0	0	0	0	0	0	0	0	0	0	0	0	0	0	0	0	0	0
60ae82255d3ff5c7fd6ce85f5ab4a8bf	0	0	0	0	0	0	0	0	0	0	0	0	0	0	0	0	0	0	0	0	0	0	0	0	0	0	0	0	0	0	0	0	0	0	0	0	0	0	0	0	0	0	0	0	0	0	0	0	0
c221bf3d340d55c4376b44a61c3b923b	0	0	0	0	0	0	0	0	0	0	0	0	0	0	0	0	0	0	0	0	0	0	0	0	0	0	0	0	0	0	0	0	0	0	0	0	0	0	0	0	0	0	0	0	0	0	0	0	0
b6682c1ad729c03e4ff867faf443ae6e	0	0	0	0	0	0	0	0	0	0	0	0	0	0	0	0	0	0	0	0	0	0	0	0	0	0	0	0	0	0	0	0	0	0	0	0	0	0	0	0	0	0	0	0	0	0	0	0	0
ff965baa7b7dac117ddeffbd63ee5bb8	0	0	0	0	0	0	0	0	0	0	0	0	0	0	0	0	0	0	0	0	0	0	0	0	0	0	0	0	0	0	0	0	0	0	0	0	0	0	0	0	0	0	0	0	0	0	0	0	0
7f2fc9ea78abda1332a04b3a01fc1527	0	0	0	0	0	0	0	0	0	0	0	0	0	0	0	0	0	0	0	0	0	0	0	0	0	0	0	0	0	0	0	0	0	0	0	0	0	0	0	0	0	0	0	0	0	0	0	0	0
d26e7899a6f2a0a4affbb7a250f2d736	0	0	0	0	0	0	0	0	0	0	0	0	0	0	0	0	0	0	0	0	0	0	0	0	0	0	0	0	0	0	0	0	0	0	0	0	0	0	0	0	0	0	0	0	0	0	0	0	0
67b576fab572c8298117e6808d240853	0	0	0	0	0	0	0	0	0	0	0	0	0	0	0	0	0	0	0	0	0	0	0	0	0	0	0	0	11	0	0	0	0	0	0	0	0	0	0	0	0	0	0	0	0	0	0	30	0
5d42e6d69c45c9259581b578ad9bb13c	0	0	0	0	0	0	0	0	0	0	0	0	0	0	0	0	0	0	0	0	0	0	0	4	36	0	0	0	0	0	0	0	0	0	0	0	0	0	0	0	0	0	0	0	0	0	0	0	0
0fc379951f455521b5677cfd0dec4fd4	0	0	0	0	0	0	0	0	0	0	0	0	0	0	0	0	0	0	0	0	0	0	0	0	0	0	0	0	0	0	0	0	0	0	0	0	0	0	0	0	0	0	0	0	0	0	0	0	0
71ca89f6f5a57fbfee8c4ace385413d0	0	0	0	0	0	0	0	0	0	0	0	0	0	0	0	0	0	0	0	0	0	0	0	0	0	0	0	0	0	0	0	0	0	0	0	0	0	0	0	0	0	15	20	0	0	0	0	0	0
1b76f1481cda5f1fd2e1b460634404f9	0	0	0	0	0	0	0	0	0	0	0	0	0	0	0	0	0	0	0	0	0	0	0	26	0	0	0	0	0	0	0	0	0	0	0	0	0	0	0	0	0	0	0	0	0	0	0	0	0
66854db3394050e6087da70c2a9973c0	0	0	0	0	0	0	0	0	0	0	0	0	0	0	0	0	0	0	0	0	0	0	0	0	0	0	0	0	0	0	0	0	0	0	0	0	0	0	0	0	0	0	0	0	0	0	0	0	0
f95b7fc9aa0d7c2194da7c41b09063fd	0	0	0	0	0	0	0	0	0	0	0	0	0	0	0	0	0	0	0	0	0	0	0	0	0	0	0	0	0	0	0	0	0	0	0	0	0	0	0	0	0	0	0	0	0	0	0	0	0
10ab92b91adfe9556e34eed1a8d73bc3	0	0	0	0	0	0	0	0	0	0	6	0	0	0	0	0	0	0	0	0	0	0	0	0	0	0	0	0	0	0	0	0	0	0	0	0	0	0	0	0	0	0	0	0	0	0	0	0	0
3c5ae4d0cd613730f5c5b7bcfc58997d	0	0	0	0	0	0	0	0	0	0	0	0	0	0	0	0	0	0	0	0	0	0	0	0	0	0	0	0	0	0	0	0	0	0	0	0	0	0	0	0	0	0	0	0	0	0	0	0	0
a403aa820366a24b21e32b21242cc769	0	0	0	0	0	0	0	0	0	0	0	0	0	0	0	0	0	0	0	0	0	0	0	0	0	0	0	0	0	0	0	0	0	0	0	0	0	0	2	0	0	0	3	0	0	0	0	0	0
b6a0d1140622952ace478eaa4507b6d9	0	0	0	0	0	0	0	0	0	0	0	0	0	0	0	0	0	0	0	0	0	0	0	0	0	0	0	0	0	0	0	0	0	0	0	0	0	0	0	0	0	0	0	0	0	0	0	0	0
20d757e01b85d549331e2863f288b080	0	0	0	0	0	0	0	0	0	0	0	0	0	0	0	0	0	0	0	0	0	0	0	0	0	0	0	0	0	0	0	0	0	0	0	0	0	0	0	0	0	0	0	0	0	0	0	0	0
cf30ac811be33ba3f79d912e71a21c38	0	0	0	0	0	0	0	0	0	0	0	0	0	0	13	0	0	0	0	0	0	0	0	0	0	0	0	0	0	0	0	0	0	0	0	0	0	0	0	0	0	0	0	0	0	0	0	0	0
23f931c2ffc959574de2ad0bfe630f06	0	0	0	0	0	0	13	0	0	0	0	0	0	0	0	0	0	0	0	0	0	0	0	0	0	0	0	0	0	0	0	0	0	0	0	0	0	0	9	0	0	0	0	0	0	0	0	0	0
5d18c33d0358e63fdf55da3e431b03c4	0	0	0	0	0	0	0	0	0	0	0	0	0	0	0	0	0	0	0	0	0	0	0	0	0	0	0	0	0	0	0	0	0	0	0	0	0	0	0	0	0	0	0	0	0	0	0	0	0
64c2b93577a6f524aa06887faae6bc08	0	0	0	0	0	0	0	0	0	0	0	0	0	0	0	0	0	0	0	0	0	0	0	0	0	0	0	0	0	0	0	0	0	0	0	0	0	0	0	0	0	0	0	0	0	0	0	0	0
af6e85c3e2ac0b026c0b02bc55a226b7	0	0	0	0	0	0	0	0	0	0	0	0	0	0	0	0	0	0	0	0	0	0	0	0	0	0	0	0	0	0	0	0	0	0	0	0	0	0	0	0	0	0	0	0	0	0	0	0	0
1c5d8bb8e4f4f9e2c1740fed22ed926f	0	0	0	0	0	0	0	0	0	0	0	0	0	0	0	0	0	0	0	0	0	0	0	0	0	0	0	0	0	0	0	0	0	0	0	0	0	0	0	0	0	0	0	0	0	0	0	0	0
785627ac4d3a1b0a52511002349f9789	0	0	0	0	0	0	0	0	0	0	0	0	0	0	0	0	0	0	0	0	0	0	0	0	0	0	0	0	0	0	0	0	0	0	0	0	0	0	0	0	0	0	0	0	0	0	0	0	0
84a5b42e819b90e565d538c72d2443c4	0	0	0	0	0	0	0	0	0	0	0	0	0	0	0	0	0	0	0	0	0	0	0	0	0	0	0	0	0	0	0	0	0	0	0	0	0	0	0	0	0	0	0	0	0	0	0	0	0
87d25b9295243cd4fde5c1060fc5809d	0	0	0	0	0	0	0	0	0	0	9	0	0	0	0	0	0	0	0	0	0	0	0	0	0	0	0	0	0	0	0	0	0	0	0	0	0	0	0	0	0	0	0	0	0	0	0	0	0
ddaa14e17cbc8b9c6c1197864148960e	0	0	0	0	0	0	0	0	0	0	0	0	0	0	0	0	10	0	0	0	0	0	0	0	0	0	0	0	0	0	0	0	0	0	0	0	0	0	0	0	0	0	0	0	0	0	0	0	0
2dce47fcafb32f6deb142ccec7bffca9	0	0	0	0	0	0	0	0	0	0	9	0	0	0	0	0	0	0	0	0	0	0	0	0	0	0	0	0	0	0	0	0	0	0	0	0	0	0	0	0	0	0	0	0	0	0	0	0	0
d38b8be94b04753a0f16185edb95da98	0	0	0	0	0	0	0	0	0	0	0	0	0	0	0	0	0	0	0	0	0	0	0	0	0	0	0	0	0	0	0	0	0	0	0	0	0	0	0	0	0	0	0	0	0	0	0	0	0
b5d47eb8002f94db7ba4371057d4f81c	0	0	0	0	0	0	0	0	0	0	0	0	0	0	0	0	0	0	0	0	0	0	0	0	0	0	0	0	0	0	0	0	0	0	0	0	0	0	0	0	0	0	0	0	0	0	0	0	0
d451121518f5287cdff489af83d7fdc8	0	0	0	0	0	0	0	0	0	0	0	0	0	0	0	0	0	0	0	0	0	0	0	0	0	0	0	0	0	0	0	0	0	0	0	0	0	0	0	0	0	0	0	0	0	0	0	0	0
27a74863e27c7cc98fb6fc044da880c9	0	0	0	0	0	0	0	0	0	0	0	0	0	0	0	0	0	0	0	0	0	0	0	0	0	0	0	0	0	0	0	0	0	5	0	0	0	0	0	0	0	0	0	0	0	0	0	0	0
c2896be16d221de136252e0ddcc00948	0	0	0	0	0	0	0	0	0	0	0	0	0	0	0	0	0	0	0	0	0	0	0	0	0	0	0	0	0	0	0	0	0	0	0	0	0	0	0	0	0	0	0	0	0	0	0	0	0
214c0b49a18c2b9817fc0966bf6c0765	0	0	0	0	0	0	0	0	0	0	0	0	0	0	0	0	0	0	0	0	0	0	0	0	0	0	0	0	0	0	0	0	0	0	0	0	0	0	0	0	0	0	0	0	0	0	0	0	0
b774e8e9981f5688e17f63cb0a9768e4	0	0	0	0	0	0	0	0	0	0	0	0	0	0	0	0	0	0	0	0	0	0	0	0	0	0	0	0	0	0	0	0	0	0	0	0	0	0	0	0	0	0	0	0	0	0	0	0	0
33d91042c9749ee46c26bc2ae9bbc518	0	0	0	0	0	0	0	0	0	0	0	0	0	0	0	0	0	0	0	0	0	0	0	0	0	0	0	0	0	0	0	0	0	0	0	0	0	0	0	0	0	0	0	0	0	0	0	0	0
de59ed3d34af280bba0bfb5206ca41ea	0	0	0	0	0	0	0	0	0	0	0	0	0	0	0	0	0	0	0	0	0	0	0	0	0	0	0	0	0	0	0	0	0	0	0	0	0	0	0	0	0	0	0	0	0	0	0	0	0
8aa1ce4d27f63ce93230d83111c1f84f	0	0	0	0	0	0	0	0	0	0	0	0	0	0	0	0	0	0	0	0	0	0	0	0	0	0	0	0	0	0	0	0	0	0	0	0	0	0	0	0	0	0	0	0	0	0	0	0	0
78aa89ef853aeccb042da3f26970e84b	0	0	0	0	0	0	0	0	0	0	0	0	0	0	0	0	0	0	0	0	0	0	0	0	0	0	0	0	0	0	0	0	0	0	0	0	0	0	0	0	0	0	0	0	0	0	0	0	0
e91dbeeedd71a3b4a0d824eb1adcc730	0	0	0	0	0	0	17	10	0	0	0	0	0	0	0	0	0	0	0	0	0	0	0	0	0	0	0	0	0	0	0	0	0	0	0	0	0	0	0	0	0	0	0	0	0	0	0	0	0
dc36a12de23dce3cfa01a1f1ed1703ab	0	0	0	0	0	0	0	0	0	0	0	0	0	0	0	0	0	0	0	0	0	0	0	0	0	0	0	0	0	0	0	0	0	0	0	0	0	0	0	0	0	0	0	0	0	0	0	0	0
ec2d7ce6207687a407fea9df710407a3	0	0	0	0	0	0	0	0	0	0	0	0	0	0	0	0	0	0	0	0	0	0	0	0	0	0	0	0	0	0	0	0	0	0	0	0	0	0	0	0	0	0	0	0	0	0	0	0	0
df4f0547366f16a52d9eb79bb3f2892e	0	0	0	0	0	0	0	0	0	0	0	0	0	0	0	0	0	0	0	0	0	0	0	0	0	0	0	0	0	0	0	0	0	0	0	0	0	0	0	0	0	0	0	0	0	0	0	0	0
4a4c1e0c6022a512675861e9c81166bb	0	0	0	0	0	0	0	0	0	0	0	0	0	0	0	0	0	0	0	0	0	0	0	0	0	0	0	0	0	0	0	0	0	0	0	0	0	0	0	0	0	0	0	0	0	0	0	0	0
606aac5e5fce03c5f1ae9709d5538354	0	0	0	0	0	0	0	0	0	0	0	0	0	0	0	0	0	0	0	0	0	0	0	0	0	0	0	0	0	0	0	0	0	0	0	0	0	0	0	0	0	0	0	0	0	0	0	0	0
b674eadcb3c8ed97904b064d4aec86d7	0	0	0	0	0	0	0	0	0	0	0	0	0	0	0	0	0	0	0	0	0	0	0	0	0	0	0	0	0	0	0	0	0	0	0	0	0	0	0	0	0	0	0	0	0	0	0	0	0
3584e70761bf3e15cc9fd0fd633a9461	0	0	0	0	0	0	0	0	0	0	0	0	0	0	0	0	0	0	0	0	0	0	0	0	0	0	0	0	0	0	0	0	0	0	0	0	0	0	0	0	0	0	0	0	0	0	0	0	0
5780df2e4096c2ef0e25fffd9290fa3b	0	0	0	0	0	0	0	0	0	0	0	0	0	0	0	0	0	0	0	0	0	0	0	0	0	0	0	0	0	0	0	0	0	0	0	0	0	0	0	0	0	0	0	0	0	0	0	0	0
9dd430cd1af57ae60fa526e41068d713	0	0	0	0	0	0	0	0	5	24	65	0	0	0	0	0	0	0	0	0	0	0	0	0	0	0	0	0	0	0	0	0	0	0	0	0	19	0	0	0	0	151	44	11	0	85	40	0	0
47c567403c0ecf17a95fa0d730417147	0	0	0	37	58	0	0	0	0	0	0	0	0	0	0	0	0	0	0	0	0	0	0	0	0	0	15	0	0	0	0	0	0	0	0	58	0	0	0	0	0	0	0	0	0	0	0	0	0
7ee0a74a2b74e5872a64f338f7496700	0	0	0	0	0	0	0	0	0	0	0	0	0	0	0	0	0	0	0	0	0	0	0	0	0	0	0	0	0	0	0	0	0	0	0	0	0	0	0	0	0	0	0	0	0	0	0	0	0
42833024f709f38cad6ab595fdc4c36e	0	0	0	32	0	0	0	0	0	0	0	0	0	0	0	0	0	0	0	0	0	0	0	0	0	0	0	0	0	0	0	0	0	0	0	0	0	0	0	0	0	0	0	0	0	0	0	0	0
11670ba0bd38d2b8446b0ed10c8dcb78	0	0	0	0	0	0	0	0	0	0	0	35	0	0	0	0	0	0	0	0	0	0	0	0	0	0	0	0	0	0	0	0	0	0	0	0	0	0	0	0	0	0	0	0	0	0	0	0	0
fa3204642319677c79518783b4ae167c	0	0	0	0	0	0	0	0	0	0	0	0	0	0	0	0	0	0	0	0	0	0	0	0	0	0	0	0	0	0	0	0	0	0	0	0	0	0	0	0	0	0	0	0	0	0	0	0	0
a9d5fc3efc2b786d09f9914bbd33b872	0	0	48	0	0	0	0	0	0	0	0	0	0	0	0	0	0	0	0	0	0	0	0	0	0	0	0	0	0	0	0	0	0	0	0	0	0	0	0	0	0	0	6	0	0	0	0	0	0
72d401b03219dbcee3667a0f322640c3	0	0	0	0	0	0	0	0	0	0	0	0	0	0	0	0	0	0	0	0	0	0	0	0	0	0	0	0	0	0	0	0	0	0	0	0	0	0	0	0	0	0	0	0	0	0	0	0	0
8acd5d47d9bd85fe0b44d158afd1a27e	0	0	0	0	0	0	0	0	0	0	0	0	0	0	0	0	0	0	0	0	0	0	0	0	0	0	0	0	0	0	0	0	0	0	0	0	0	0	0	0	0	0	0	0	0	0	0	0	0
a84ddfb5664d488577e6ade2d1a12164	0	0	0	0	0	0	0	0	0	0	0	0	0	0	0	0	0	0	0	0	0	0	0	0	0	0	0	0	0	0	0	0	0	0	0	0	44	0	0	0	0	0	6	0	0	0	0	0	0
9a405f5011556d814fec5f61b1f90e49	0	0	0	0	0	0	0	0	0	0	0	0	0	0	0	0	0	0	0	0	0	0	0	0	0	0	0	0	0	0	0	0	0	0	0	0	0	0	0	0	0	0	0	0	0	0	0	0	0
f227c8fc6c550b49e07dcd12e2a323fd	0	0	0	0	0	0	0	0	0	0	0	0	0	0	0	0	0	0	0	0	0	0	0	0	0	0	0	0	0	0	0	0	0	0	0	0	0	0	0	0	0	0	0	0	0	0	0	0	0
e94b4aa3bef1932e5d26d77c197c3a3f	0	0	0	0	0	0	0	0	0	0	0	0	0	0	0	0	0	0	0	0	0	0	0	0	0	0	0	0	0	0	0	0	0	0	0	0	0	0	0	0	0	0	0	0	0	0	0	0	0
342bee9967b077100d51b83a4a82e7cc	0	0	0	0	0	0	0	37	0	0	0	0	0	0	0	0	0	0	0	0	8	0	0	0	0	0	0	0	0	0	0	0	0	0	0	0	0	0	0	0	14	0	56	0	0	0	0	0	0
74d336fc24e84392cc1a632c1108e23e	0	0	0	0	0	0	0	0	0	0	0	0	0	0	0	0	0	0	0	0	0	0	0	0	0	0	0	0	4	0	0	0	0	0	0	0	0	0	0	0	0	0	0	0	0	0	0	0	0
88a128e5fa4d7e2139382d72e949a129	0	0	0	0	0	0	0	0	0	0	0	0	0	0	0	0	0	0	0	0	0	0	0	0	0	0	0	0	0	0	0	0	0	0	0	0	0	0	0	0	0	0	0	0	0	0	0	0	0
ecfe74d3455aa6d9a6c714404c834b6a	0	0	0	0	0	0	0	0	0	0	0	0	0	0	0	0	0	0	0	0	0	0	0	0	0	0	0	0	0	0	0	0	0	0	0	0	0	0	0	0	0	0	0	0	0	0	0	0	0
3b228dbacf123bc7df122a232c3bd706	0	0	0	0	0	0	0	0	0	0	0	0	0	0	0	0	0	0	0	0	0	0	0	0	0	0	0	0	0	0	0	0	0	0	0	0	0	0	0	0	0	0	0	0	0	0	0	0	0
14bda7b15c15ea73aed766deb173a548	0	0	0	0	0	0	0	0	0	0	0	0	0	0	0	0	0	0	0	0	0	0	0	0	0	0	0	0	0	0	0	0	0	0	0	0	0	0	0	0	0	0	0	0	0	0	0	0	0
4d01148096dcea47677303372abf0530	0	0	0	0	0	0	0	0	0	0	0	0	0	0	0	0	0	0	0	0	0	0	0	0	0	0	0	0	0	0	0	0	0	0	0	0	0	0	0	0	0	0	0	0	0	18	0	0	0
be6b2c22a4c90e091773dd5fb9c4a011	0	0	0	0	0	0	0	0	0	0	0	0	0	0	0	0	0	0	0	0	0	0	0	0	0	0	0	0	0	0	0	0	0	0	0	0	0	0	0	0	0	0	0	0	0	0	0	0	0
504415b993d92c1925fc7b24bbc05f16	0	0	0	0	0	29	0	0	0	0	0	0	0	0	0	0	0	0	0	0	0	0	0	0	0	0	0	0	0	0	0	0	0	0	0	0	0	0	0	0	0	23	0	0	0	0	0	0	0
08da95c073b060e79ae20b639efd11c4	0	0	0	0	0	0	0	0	7	0	0	39	0	0	0	0	0	0	0	0	0	0	0	0	0	0	0	0	0	0	0	0	0	0	0	0	0	0	0	0	0	0	0	0	0	0	0	0	0
a5d3506dd5f554074437c5fb1fcdac1c	0	0	0	0	0	0	0	0	0	0	0	0	0	0	0	0	0	0	0	0	0	0	0	0	0	0	0	0	0	0	0	0	0	0	0	0	0	0	0	0	0	0	0	0	0	0	0	0	0
05e4fc3f0db3e1c99f53b41945ffe497	0	0	0	0	0	0	0	0	0	0	0	0	0	0	0	0	0	0	0	0	0	0	0	0	0	0	0	0	0	0	0	0	0	0	0	0	0	0	0	0	0	0	0	0	0	0	0	0	0
a37863f789b4cf1e5546a8e628c40654	0	0	0	0	0	0	0	0	0	0	0	0	0	0	0	0	0	0	0	0	0	0	0	0	0	0	0	0	0	0	0	0	0	0	0	0	0	0	0	0	0	0	0	0	0	0	0	0	0
0a7ef729264a2a20eb7dcdf73e0db14f	0	0	0	0	0	0	0	46	0	0	0	0	0	0	0	0	0	0	0	0	0	0	0	4	0	0	0	0	0	0	0	0	0	0	0	0	0	0	0	0	0	0	0	0	0	0	0	0	0
8d74e748b22d48b94e0a10ae2478d807	0	0	0	0	0	0	0	0	0	0	0	0	0	0	0	0	0	0	0	0	0	0	0	0	0	0	0	0	0	0	0	0	0	0	0	0	0	0	0	0	0	0	0	0	0	0	0	0	0
ec6ee44115233b00c330182bca274021	0	0	0	0	0	0	0	0	0	0	0	0	0	0	0	0	0	0	0	0	0	0	0	0	0	0	0	0	0	0	0	0	0	0	0	0	0	0	0	0	0	0	0	0	0	0	0	0	0
1ca6d58cb225c8a63ea25d43d34ab8f6	0	0	0	0	0	0	0	0	0	0	0	0	0	0	0	0	0	0	0	0	0	0	0	0	0	0	0	0	0	0	0	0	0	0	0	0	0	0	0	0	0	0	0	0	0	0	0	0	0
62dce4dcf07966ecb791fc3b6b4052f4	0	0	0	0	0	0	0	0	0	0	0	0	0	0	0	0	0	0	0	0	0	0	0	0	0	0	0	0	0	0	0	0	0	0	0	0	0	0	0	0	0	0	0	0	0	0	0	0	0
a5b2087a22ed5161caec57383821b886	0	0	0	0	0	0	0	0	0	0	0	0	0	0	0	0	0	0	0	0	0	0	0	0	0	0	0	0	0	0	0	0	0	0	0	0	0	0	0	0	0	0	0	0	0	0	0	0	0
71642ea2234f00e57fbc3c2fe9c46c7e	0	0	0	0	0	0	0	0	0	0	0	0	0	0	0	0	0	0	0	0	0	0	0	0	0	0	0	0	0	0	0	0	0	0	0	0	0	0	0	0	0	0	0	0	0	0	0	0	0
c3fd917df6da4c733f6ddf5d502515cf	0	0	0	0	0	0	0	0	0	0	0	0	0	0	0	0	0	0	0	0	0	0	0	0	0	0	0	0	0	12	0	0	0	0	0	0	0	0	0	0	4	0	0	0	0	19	0	0	0
16961a5c71db9904f49ced1404bc5f0b	0	0	0	0	0	0	11	21	0	0	0	0	0	0	0	0	0	0	0	0	0	0	0	0	0	0	0	0	0	0	0	0	0	0	0	0	0	0	0	0	0	0	0	0	0	0	0	0	0
1c0a350638e940930175f6e7761124eb	0	0	0	0	0	0	0	0	0	0	0	0	0	0	0	0	0	0	0	0	0	0	0	0	0	0	0	0	0	0	0	0	0	0	0	0	0	0	0	0	0	0	0	0	0	0	0	0	0
cba201ed4cb94e629f63526ab16a7090	0	0	0	0	0	0	0	0	0	0	0	0	0	0	0	0	0	0	0	0	0	0	0	0	0	0	0	0	0	0	0	0	0	0	0	0	0	0	0	0	0	0	0	0	0	0	0	0	0
e73281be4346090b7b78bc713fdf3403	0	0	0	0	0	0	14	0	0	0	0	0	0	0	0	0	0	0	0	0	0	0	0	0	0	0	0	0	0	0	0	0	0	0	0	0	0	0	0	0	0	0	0	0	0	0	0	0	0
ec506ce352043cdbcf426ddb725dfae8	0	0	0	0	0	0	0	0	0	0	0	0	0	0	0	0	0	0	0	0	0	0	0	0	0	0	0	0	0	0	0	0	0	0	0	0	0	0	0	0	0	0	0	0	0	0	0	0	0
9d60cfcfd63d415803fea84d619688d5	0	0	0	0	0	0	0	0	0	0	0	0	0	0	0	0	0	0	0	0	0	0	0	0	0	0	0	0	0	0	0	0	0	0	0	0	0	0	0	0	0	0	0	0	0	0	0	0	0
b13f9df4ea7c2d0ab0669197780b2cf3	0	0	0	0	0	0	0	0	0	0	0	0	0	0	0	0	0	0	0	0	0	0	0	0	0	0	0	0	0	0	0	0	0	0	0	0	0	0	0	0	0	0	0	0	0	0	0	0	0
b4f54db7875399843710b419e6263ad6	0	0	0	0	0	3	19	0	0	0	0	0	0	0	0	0	0	0	0	0	0	0	0	0	0	0	0	0	0	0	0	0	0	0	0	0	0	0	0	0	0	0	0	0	0	0	0	0	0
26a53b7329e3b409bf3293e59397b203	0	0	0	0	0	0	0	0	0	0	0	0	0	0	0	0	0	0	0	0	0	0	0	0	0	0	0	0	0	0	0	0	0	0	0	0	0	0	0	0	0	0	0	0	0	0	0	0	0
52da47a3b093c35fe1bdc724f8e9e993	0	0	0	0	0	0	0	0	0	0	0	0	0	0	0	0	0	0	0	0	0	0	0	0	0	0	0	0	0	0	0	0	0	0	0	0	0	0	0	0	0	0	0	0	0	0	0	0	0
8a4f6ba177e005a8bc672689f6a3894d	0	0	0	0	0	0	0	0	0	0	0	0	0	0	0	0	0	0	0	0	0	0	0	0	0	0	0	0	0	0	0	0	0	0	0	0	0	0	0	0	0	0	0	0	0	0	0	0	0
db532929af3f4c25025b1d37549c2e54	0	0	0	0	0	0	0	0	0	0	0	0	0	0	0	0	0	0	0	0	0	0	0	0	0	0	0	0	0	0	0	0	0	0	0	0	0	0	0	0	0	0	0	0	0	0	0	0	0
e879ca0bed00fe933fa3bec0ebd93efb	0	0	0	0	0	0	0	0	0	0	0	0	0	0	0	0	0	0	0	0	0	0	0	0	0	0	0	0	0	0	0	0	0	0	0	0	0	0	0	0	0	0	0	0	0	0	0	0	0
bf323118a30f8bedb285bc9ddeecc568	0	0	0	0	0	0	0	0	0	0	0	0	0	0	0	0	0	0	0	0	0	0	0	0	0	0	0	0	0	0	0	0	0	0	0	0	0	0	0	0	0	0	0	0	0	0	0	0	0
d337375c88438a6358e59b8b2d8bbaad	0	0	0	0	0	0	0	0	0	0	0	0	0	0	0	0	0	0	0	0	0	0	0	0	0	0	0	0	0	0	0	0	0	0	0	0	0	0	0	0	0	0	0	0	0	10	0	0	0
35f50f682ab3ae8be322961c29c689d6	0	0	0	0	0	0	0	0	0	0	0	0	0	0	0	0	0	0	0	0	0	0	0	0	0	0	0	0	0	0	0	0	0	0	0	0	0	0	0	0	0	0	0	0	0	0	0	0	0
146b5dab052c0b2bf9067d99bf56539e	0	0	0	0	0	0	0	0	0	0	0	0	0	0	0	0	0	0	0	0	0	0	0	0	0	0	0	0	0	0	0	0	0	0	0	0	0	0	0	0	0	0	0	0	0	0	0	0	0
52dc8861ad9110d86e060e06e33cf9a1	0	0	0	0	0	0	0	0	0	0	0	0	0	0	0	0	0	0	0	0	0	0	0	0	0	0	0	0	0	0	0	0	0	0	0	0	0	0	0	0	0	0	0	0	0	0	0	0	0
54f3040c3dbec66ed60b4daea6c9aa03	0	0	0	0	5	0	0	0	0	0	0	9	0	0	0	0	0	0	0	0	0	0	0	0	0	0	0	0	0	0	0	0	0	0	0	0	0	0	0	0	0	0	0	0	0	0	0	0	0
bd3745521073a4fbc68248ef2cb8ac4d	0	0	0	0	0	0	0	0	0	0	0	0	0	0	0	0	0	0	0	0	0	0	0	0	0	0	0	0	0	0	0	0	0	0	0	0	0	0	0	0	0	0	0	0	0	0	0	0	0
2fb869cd6aea7d8084f2eb1cf60d9e88	0	0	0	0	0	0	0	0	0	0	0	0	0	0	0	0	0	0	0	0	0	0	0	0	0	0	0	0	0	0	0	0	0	0	0	0	0	0	0	0	0	0	0	0	0	0	0	0	0
18743bdf6df883fb54e22d903255f2e0	0	0	0	0	0	0	0	0	0	0	0	0	0	2	0	0	0	0	0	0	0	0	0	0	0	0	0	0	0	0	0	0	0	0	0	0	0	0	0	0	0	0	0	0	0	0	0	0	0
5f7d6b97d38062f59466b161548a8ce6	0	0	0	0	0	0	0	0	0	0	0	0	0	0	0	0	0	0	0	0	0	3	0	0	0	0	0	0	0	0	0	0	0	0	0	0	0	0	0	0	0	0	0	0	0	0	0	0	0
a48969d289573f0de4a5ef9dd57f95d9	0	0	0	0	0	0	0	0	0	0	0	0	0	0	0	0	0	0	0	0	0	0	0	0	0	0	0	0	0	0	0	0	0	5	0	0	0	0	0	0	0	123	0	0	0	0	0	0	0
ae0e66c0eb1e43d42cbcda36e47ea283	5	0	0	87	29	0	0	0	0	0	0	0	0	0	0	0	0	0	0	0	0	0	0	0	0	0	0	0	0	0	0	0	0	0	0	0	0	0	0	0	0	0	2	0	0	0	0	0	0
aa12582e56b19c7898beeabb24c7d0b2	0	0	0	0	0	0	0	0	0	0	0	0	0	0	0	0	0	0	0	0	0	0	0	0	0	0	0	0	0	0	0	0	0	0	0	0	0	0	0	0	0	0	0	0	0	0	0	0	0
2b4d417b389c904dfa0b29413ea4a122	0	0	0	0	0	0	0	0	0	0	0	0	0	0	0	0	0	0	0	0	0	0	0	0	0	0	0	0	0	0	0	0	0	0	0	0	0	0	0	0	0	0	0	0	0	0	0	0	0
32b593afb87cd97c0d3cba3e3d77f2d8	0	0	0	0	0	0	0	0	0	0	0	0	0	0	0	0	0	0	0	0	0	34	0	0	0	0	0	0	0	0	0	0	0	0	0	0	0	0	0	0	0	0	0	0	0	0	0	0	0
55b3252e0c04025bb59addf998a7e01b	0	0	0	0	0	0	0	0	0	0	0	0	0	0	0	0	0	0	0	0	0	0	0	0	0	0	0	0	0	0	0	0	0	0	0	0	5	0	0	0	0	0	0	0	0	0	0	0	0
eb8afda32ba287527f36111531cca71f	0	0	0	0	0	0	0	0	0	0	0	0	0	0	0	0	0	0	9	0	0	0	0	0	0	0	0	0	0	0	0	0	0	0	0	0	0	0	0	0	0	0	0	0	0	0	0	0	0
e07392aa2e0c3d1c5018198721bdc24f	0	0	0	0	0	0	0	0	0	0	0	0	0	0	0	0	0	0	0	0	0	0	0	0	0	0	0	0	0	0	0	0	0	0	0	0	0	29	0	0	0	0	0	0	0	0	0	0	0
f4b7b50d6575db010ebfb028d861a2ec	0	0	0	0	0	0	0	0	0	0	0	0	0	0	0	0	0	0	0	0	0	0	0	0	0	0	0	0	0	0	0	0	0	0	0	0	0	0	0	0	0	0	0	0	0	0	0	0	0
d845f814af571ad2991311de762135a2	0	0	0	0	0	0	0	0	0	0	0	0	0	0	0	0	0	0	0	0	0	0	0	0	0	0	0	0	0	0	0	0	0	0	0	0	0	0	0	0	0	0	0	0	0	0	0	0	0
82441ac4b2b81ba7afb900ddc24791f8	0	0	0	0	0	0	0	0	0	0	0	0	0	0	0	0	0	0	0	0	0	0	0	0	0	0	0	0	0	0	0	0	0	0	0	0	0	0	0	0	0	0	0	0	0	0	0	0	0
b6e44f1a219aeeee745d2f91a1ebf420	0	0	0	0	0	0	0	0	0	0	0	0	0	0	0	0	0	0	0	0	0	0	0	0	0	0	0	0	0	0	0	0	0	0	0	9	0	0	0	0	6	0	0	0	0	0	0	0	0
e8031dc4e5ab0a5afdbabcaa9b887bfa	2	122	0	0	0	0	0	0	0	0	0	0	0	0	0	0	0	51	0	0	0	0	0	0	6728	5	0	5	0	0	5	0	0	0	0	0	0	0	0	0	0	5	0	8303	0	0	0	319	0
bd0d7adbfeab19cea39e315a930cf779	0	0	0	0	0	0	0	0	0	0	0	0	0	0	0	0	0	0	0	0	0	0	0	0	0	0	0	0	0	0	0	0	0	0	0	0	0	0	0	0	0	0	0	0	0	0	0	0	0
6b89b7a13fd6cf7f1beaf36cd38a7399	0	0	0	0	0	0	0	0	0	0	0	0	0	0	0	0	0	0	0	0	0	0	0	0	0	0	0	0	0	0	566	0	158	0	497	0	0	0	0	0	0	0	0	0	0	0	0	0	87
234da0929484ff47366fb9bf6b1fbd44	0	0	0	0	0	0	0	0	0	0	0	0	0	0	0	0	0	0	0	0	0	0	0	0	0	0	0	0	0	0	0	0	0	0	0	0	0	0	0	0	0	0	0	0	0	0	0	0	0
436f9eaed33e971d270906bf1b07fc87	0	0	0	0	0	0	0	0	0	0	0	0	0	0	0	0	0	0	0	0	0	0	0	0	0	0	0	0	0	0	0	0	0	0	0	0	0	0	0	0	0	0	0	0	0	0	0	0	0
7656ead0436a092b8efd452e856b5d45	0	0	0	0	0	0	0	0	0	0	0	0	0	0	0	0	0	0	0	0	0	0	0	0	0	0	0	0	0	0	0	0	0	0	0	0	0	0	0	0	0	0	0	0	0	0	0	0	0
4ed97ab9bb7e5cbf69f6dd7323279a06	0	0	0	0	0	0	0	0	0	0	0	0	0	0	0	0	0	0	0	0	0	0	0	0	0	0	0	0	0	0	0	0	0	0	0	0	0	0	0	0	0	0	0	0	0	0	0	0	0
35404661092355cb3f51c7c9d37a442a	0	0	0	0	0	0	0	0	0	0	0	0	0	0	0	0	0	0	0	0	0	0	0	0	0	0	0	0	0	0	0	0	0	0	0	0	0	0	0	0	0	0	0	0	0	0	0	0	0
055b554c2c8120ba9e2e0fd0e906e5cf	0	0	0	0	0	0	0	0	0	0	35	1163	5	0	0	229	0	0	0	0	0	0	0	0	0	0	0	0	0	0	0	0	0	0	0	0	0	0	0	0	0	0	0	0	0	0	0	0	0
be811417aa8e225a5403c0fa1e8cf455	0	0	0	0	0	0	0	0	0	0	0	0	0	0	0	0	0	0	0	0	0	0	0	0	0	0	0	0	0	0	0	0	0	0	0	0	0	0	0	0	0	0	0	0	0	0	0	0	0
cf2828cce23aab7b56f81e0085fae516	0	0	0	0	0	0	0	0	51	0	302	0	0	0	0	0	0	0	0	0	0	0	0	0	0	0	0	0	0	0	0	0	16	0	40	0	0	0	0	0	69	0	0	38	0	858	0	0	0
67daeff889b9f40bd06a6668d3b7dc9d	14	1287	0	0	0	0	0	0	0	0	0	0	0	0	0	0	0	0	0	0	0	0	0	0	0	0	0	0	0	0	0	0	0	0	0	0	0	0	0	0	0	0	0	0	0	0	0	0	0
a9fb29ec92562e6d26b2e3d30747d664	0	0	0	0	0	0	0	0	0	0	0	0	0	0	0	0	0	0	0	0	0	0	0	0	0	0	0	0	0	0	0	0	0	0	0	0	0	0	0	0	0	0	0	0	0	0	0	0	0
dffbba3732b88f27cf95dbb7dafb9c93	0	0	0	0	0	0	0	0	0	0	0	0	0	0	0	0	0	0	0	0	0	0	0	0	0	0	0	0	0	0	0	0	0	0	0	0	0	0	0	0	0	0	0	0	0	0	0	0	0
339885a236286186eac18e4059d1140a	0	0	0	0	0	0	0	0	0	0	0	0	0	0	0	0	0	0	0	0	0	0	0	0	0	0	0	0	0	0	0	0	0	0	0	0	0	0	0	0	0	0	0	0	0	0	0	0	0
b94b5346fefb1579e40c4124b630d772	0	0	0	0	0	0	0	0	0	1144	0	0	0	0	0	0	0	0	0	0	0	0	0	0	0	0	0	0	0	0	0	0	0	0	0	4	0	0	0	0	0	0	71	0	0	0	0	0	0
e1a3fd76fe6f66757383fc542041cf5d	0	0	0	0	0	0	0	0	0	0	0	0	0	0	0	0	0	0	0	0	0	0	0	0	0	0	0	0	0	0	0	0	0	0	0	0	0	0	0	0	0	0	0	0	0	0	0	0	0
1a0fae576c410d17c9c6e920b3709540	0	0	0	0	0	0	0	0	0	0	0	0	0	0	0	0	0	0	0	0	0	0	0	0	0	0	0	0	0	0	0	0	0	0	0	0	0	0	0	0	0	0	0	0	0	0	0	0	0
99cd81202b7e80bc4637265ed31fb867	0	0	0	0	0	0	77	0	0	0	0	0	0	0	0	0	16	0	0	0	0	0	0	0	0	0	0	0	0	0	0	0	0	0	0	0	0	0	0	0	0	0	0	0	0	0	0	0	0
3780065dfc7f45835fe957cdcc92ed81	0	0	0	0	0	0	0	0	0	0	0	664	0	5	419	4	0	0	0	0	0	0	0	0	0	0	0	0	0	0	0	0	0	0	0	0	0	0	0	0	0	0	0	0	0	0	0	0	0
2a00b7bc83d510365ca8156e3c202b54	0	0	0	0	0	0	0	0	0	0	0	0	0	0	0	0	0	0	0	0	0	0	0	0	0	0	0	0	0	0	0	0	0	0	0	0	0	0	0	0	0	0	0	0	0	0	0	0	0
df60208043d36b69f2c3f4e3ce29743d	0	0	0	0	0	0	0	0	0	0	0	0	0	0	0	0	0	0	0	0	0	0	0	0	0	0	0	0	0	0	0	0	0	0	0	0	0	0	0	0	0	0	0	0	0	0	0	0	0
d6e938c9e35df932c9e35ee51c3305b7	0	0	0	0	0	0	0	0	0	0	0	0	0	0	0	0	0	0	0	0	0	0	0	0	0	0	0	0	0	0	0	0	0	0	0	0	0	0	0	0	0	0	0	0	0	0	0	0	0
6d82a7a503aab58f71a4bec73fbbd687	0	0	0	0	0	0	0	0	0	0	0	0	0	0	0	0	0	0	0	0	0	0	0	0	0	0	0	0	0	0	0	0	0	0	0	0	0	0	0	0	0	0	0	0	0	0	0	0	0
f745122d274487b863eda4d9a3f5a7de	0	0	0	0	0	0	0	0	0	0	0	0	0	0	0	0	0	0	0	0	0	0	0	0	0	0	0	0	0	0	0	0	0	0	0	0	0	0	0	0	0	0	0	0	0	0	0	0	0
99ff05820db541329d1c0dde57570a8e	0	0	0	0	0	0	0	0	0	0	0	0	0	0	0	0	0	0	0	0	0	0	0	0	0	0	0	0	0	0	0	0	0	0	0	0	0	0	0	0	0	0	0	0	0	0	0	0	0
2a29f65fefab16f6aa9fd5b1ec66224e	0	0	0	0	0	0	0	0	0	0	0	0	0	0	0	0	0	0	0	0	0	0	0	0	0	0	0	0	0	0	0	0	0	0	0	0	0	0	0	0	0	0	0	0	0	0	0	0	0
e661726746e8a9ef3de430bcd1d36dce	0	0	0	0	0	0	0	0	0	0	0	0	0	0	0	0	0	0	0	0	0	0	0	0	0	0	0	0	0	0	0	0	0	0	0	0	0	0	0	0	0	0	0	0	0	0	0	0	0
1161506839882adf83df16e1022f540d	0	0	0	0	0	0	0	0	0	0	0	0	0	0	0	0	0	0	0	0	0	0	0	0	0	0	0	0	0	0	0	0	0	0	0	0	0	0	0	0	0	0	0	0	72	0	0	0	0
731dcc6d7fb00a5b666def2b91339512	0	0	0	0	0	22	0	0	2	45	0	0	0	0	0	0	0	0	0	0	0	0	0	0	0	0	0	0	0	0	0	0	0	0	0	0	0	0	0	0	0	0	0	0	0	0	0	0	0
7fa6f9ed30b54c6636268a1c689b7a84	0	0	0	0	0	468	0	0	0	0	0	0	0	0	0	0	0	0	0	0	0	0	0	0	0	0	0	0	0	0	0	0	0	0	0	0	0	0	0	0	0	211	16	0	0	0	0	0	0
e8b86b6f281c3f360933b578cea3107d	0	0	0	0	0	0	0	0	0	0	0	0	0	0	0	0	0	0	0	0	0	0	0	0	0	0	0	0	0	0	0	0	548	0	278	0	0	0	0	0	0	0	0	0	0	0	0	0	0
679412191db95981ec49862eec98e236	0	0	0	0	0	0	0	0	0	0	0	0	0	0	0	0	0	0	243	0	0	0	0	0	0	0	0	0	0	0	0	0	0	0	0	0	0	0	0	0	0	0	0	0	0	0	0	0	0
ccf741cc406555c9d8cb486ffea6cfb8	0	0	0	0	0	431	104	0	0	0	251	0	0	0	0	0	0	0	0	0	0	0	0	0	0	0	0	0	0	0	0	0	0	0	0	0	0	0	0	0	0	0	0	0	0	0	0	0	0
1b2e65bb7c717e075469f6242159f1fb	0	0	0	0	0	0	0	0	0	0	0	0	0	0	0	0	0	0	0	0	0	0	0	0	0	0	0	0	0	0	0	0	0	0	0	0	0	0	0	0	0	0	0	0	0	0	0	0	0
7fc04473f408865979b2d19b4d3d7951	0	0	0	0	0	0	0	0	0	0	0	0	0	0	0	0	0	0	0	0	0	0	0	0	0	0	0	0	0	0	0	0	0	0	0	0	0	0	0	0	0	0	0	0	0	0	0	0	0
940802550c17accc23ceb597e962bfc1	0	0	0	0	0	0	0	0	0	0	0	0	0	0	0	0	0	0	0	0	0	0	0	0	0	0	0	0	0	0	0	0	0	0	0	0	0	0	0	0	0	0	0	0	0	0	0	0	0
328b2e47b9aa9d060d44dcf4af288c67	0	0	0	0	0	0	0	0	0	0	0	0	0	0	0	0	0	0	0	0	0	0	0	0	0	0	0	0	0	0	0	0	0	0	0	0	0	0	0	0	0	0	0	0	0	0	0	0	0
10e5fb82f65d38f3f34799cadf313386	0	0	0	0	0	0	0	0	0	0	0	0	0	0	0	0	0	0	0	0	0	0	0	0	0	0	0	0	0	0	0	0	0	0	0	0	0	0	0	0	0	0	0	0	0	0	0	0	0
95570338fbf05ecb80adfdbdf41ebb2c	0	0	0	0	0	0	0	0	0	0	0	0	0	0	0	0	0	0	0	0	0	0	0	0	0	0	0	0	0	0	0	0	0	0	0	0	0	0	0	0	0	0	0	0	0	0	0	0	0
999eff297f1aecd277562245457d4367	0	0	0	0	0	0	0	0	0	0	0	654	9	0	0	0	0	0	0	0	0	0	0	0	0	0	0	0	0	0	0	0	0	0	0	0	0	0	0	0	0	0	0	0	0	0	0	0	0
f18ff6b8370cad57d1834265514c97dd	0	0	0	0	0	0	0	0	0	0	0	0	0	0	0	0	0	0	0	0	0	0	0	0	0	0	0	0	0	0	0	0	0	0	0	0	0	0	0	0	0	0	0	0	0	0	0	0	0
075f48e104454ce610ffaf8864aa78e6	0	0	0	0	0	0	0	0	0	0	0	0	0	0	0	0	0	0	0	0	0	0	0	0	0	0	0	0	0	0	0	0	0	0	0	0	0	0	0	0	0	0	0	0	0	0	0	0	0
4b0adbf631e44d5577c1fb6ebce94b07	0	0	0	0	0	0	0	0	16	0	0	0	0	0	0	0	0	607	0	0	0	0	0	0	0	0	0	0	0	0	0	0	0	0	0	0	0	0	0	0	0	0	0	0	0	0	0	0	0
e2a89ff0973e873c3a644750fc29204b	0	0	0	0	0	0	0	0	0	0	0	0	0	0	0	0	0	0	0	0	0	0	0	0	0	0	0	0	0	0	0	0	0	0	0	0	0	0	0	0	0	0	0	0	0	0	0	0	0
efabb9fd26990f84ecba5ec1762ec0fa	0	42	0	0	0	0	0	0	0	103	0	0	0	0	0	0	0	0	0	0	47	10	73	22	0	0	0	0	0	17	0	0	0	0	0	0	0	0	0	0	0	0	15	0	0	0	0	0	0
f84e4cf8d1401e116671cb49f83cff77	0	0	0	0	0	0	588	0	0	0	0	0	0	0	0	0	0	0	0	0	0	0	0	0	0	0	0	0	0	0	0	0	0	0	0	0	0	0	0	0	0	0	0	0	0	0	0	0	0
e8116777d91d624890bf57156aba363d	0	0	0	0	0	0	0	0	0	0	0	0	0	0	0	0	0	0	0	0	0	0	0	0	0	0	0	0	0	0	0	0	0	0	0	0	0	0	0	0	0	0	0	0	0	0	0	0	0
846425011f8686d25bd13f54a70cbb58	0	0	0	0	0	0	0	0	0	0	0	0	0	0	0	0	45	0	0	0	0	0	0	0	0	0	0	0	0	0	0	0	0	0	0	0	0	0	0	0	0	0	0	0	0	0	0	0	0
0d72b5cb99042f43996a3a3b9bee79c9	0	0	0	0	0	0	0	0	0	0	0	0	0	0	0	0	0	0	0	0	0	0	0	0	0	0	0	0	0	0	0	0	0	0	0	0	0	0	0	0	0	0	0	0	0	0	0	0	0
135bcc890a20a4140647b78e7810cadb	0	85	0	0	0	0	0	0	0	0	0	0	0	0	0	0	0	0	0	0	0	0	0	0	0	0	313	0	0	0	0	0	0	0	0	0	0	0	0	0	0	0	0	0	0	0	0	0	0
ae0e19f650cb8973d49a22f808ec1594	0	0	0	0	0	0	0	0	0	0	0	0	0	0	0	0	0	0	0	0	0	0	0	0	0	0	0	0	0	0	0	0	0	0	0	0	0	0	0	0	0	538	0	3	0	0	0	0	0
6e69aa145ca2f2b55b3cd3d740783887	0	177	0	0	0	0	0	0	0	0	0	0	0	0	102	0	0	0	9	0	0	0	23	0	0	0	0	0	0	41	0	0	0	0	0	0	0	0	0	0	0	19	111	0	0	0	0	0	0
38c54b0e687ed01565a42056a961dc22	0	0	0	0	0	0	0	0	0	88	0	0	0	0	0	0	0	0	0	0	231	0	0	157	0	0	0	0	0	0	0	0	0	0	0	0	0	0	0	0	0	0	0	0	0	0	0	0	0
abb0bc2e8794383f5b9e878955b37169	0	0	0	0	0	0	0	0	0	0	0	167	0	0	70	0	0	0	0	0	0	0	0	0	0	0	0	0	0	0	0	0	0	0	0	2	0	0	0	35	0	0	0	0	0	0	0	0	0
ba174d44bfc515f8d33bb9c30ab4750a	0	0	0	0	0	0	0	0	0	0	0	0	0	0	0	0	0	0	0	0	0	0	0	0	0	0	0	0	0	0	0	0	0	0	0	0	0	0	0	0	0	0	0	0	0	0	0	0	0
4b78bedc414a38ca806e3239ce7198de	0	0	0	0	0	0	0	0	0	0	0	0	0	0	0	0	0	0	0	0	0	0	0	0	0	0	0	0	0	0	0	0	0	0	0	0	0	0	0	0	0	0	0	0	0	0	0	0	0
7d73f2e569c023bafc27b2f0ea4b287a	0	0	0	0	0	0	0	0	0	0	0	0	0	0	0	0	0	0	0	0	0	0	0	0	0	0	0	0	0	0	0	0	0	0	0	0	0	0	0	0	0	0	0	0	0	0	0	0	0
5e61b3fd42584d1edb6f8f7dc21109ef	0	0	0	0	0	0	0	0	0	0	0	0	0	0	0	0	0	0	0	0	0	0	0	0	0	0	0	0	0	0	0	0	0	0	0	0	0	0	0	0	0	0	0	0	0	0	0	0	0
a9388198327ab2a7a07a9afe08e46a51	0	0	0	0	0	8	11	0	46	0	0	0	0	0	0	0	0	0	0	0	0	0	0	0	0	0	0	0	0	0	0	0	0	0	0	14	49	99	0	8	0	0	155	0	0	0	0	0	0
46a7b5bdf901a334716a114fb1dd880a	0	0	0	0	0	0	0	0	0	0	0	0	0	0	0	0	0	0	0	0	0	0	0	0	0	0	0	0	0	0	0	0	0	0	0	0	0	0	0	0	0	0	0	0	0	0	0	0	0
94436eaf2804dacdf311f06f04edf24a	0	0	0	0	0	0	0	0	0	0	0	0	0	0	0	0	0	0	0	0	0	0	0	0	0	0	0	0	0	0	0	0	0	0	0	0	0	0	0	0	0	0	0	0	0	0	0	0	0
d04d51c78c4a779d77489ca0ca11f91d	0	0	0	0	0	0	0	0	0	0	0	0	0	0	0	0	0	0	0	0	0	0	0	0	0	0	0	0	0	0	0	0	0	0	0	0	0	0	0	0	0	0	0	0	0	0	0	0	0
2c331e719d254143d5885896742dc0fa	0	0	0	0	0	0	0	0	0	0	0	0	0	0	0	0	0	0	0	0	0	0	0	0	0	0	0	0	0	0	0	0	0	0	0	0	0	0	0	0	0	0	0	0	0	0	0	0	0
66e6691be9254cf4f89c8c8e6d210ecc	0	0	0	0	0	0	0	0	0	0	0	0	0	0	0	0	0	0	0	0	0	0	0	0	0	0	0	0	0	0	0	0	0	0	0	0	0	0	0	0	0	0	0	0	0	0	0	0	0
0b70d2e5a27ed332a8a01f7fb827c8ee	0	36	0	0	0	0	0	0	0	0	0	0	0	0	0	0	0	0	0	0	0	0	0	0	0	0	0	0	0	0	0	0	0	0	0	0	0	0	0	0	0	0	0	0	0	0	0	0	0
b4ca7a8ace9fdb88a820c5271491efa5	0	0	0	0	0	0	0	0	0	0	0	0	0	0	0	0	0	0	0	0	0	0	0	0	0	0	0	0	0	0	0	0	0	0	0	0	0	0	0	0	0	0	0	0	0	0	0	0	0
9d2a2f6abc8dad9962a0a437add86166	0	0	0	0	0	0	0	0	0	0	0	0	0	0	0	0	0	0	0	0	0	0	0	0	0	0	0	0	0	0	0	0	0	0	0	0	0	0	0	0	0	0	0	0	0	0	0	0	0
fe7e62fdf4d6bcdd2041193a8049e612	0	0	0	0	0	0	0	0	0	0	0	0	0	0	0	0	0	0	0	0	0	0	0	0	0	0	0	0	0	0	0	0	0	0	0	0	0	0	0	0	0	0	0	0	0	0	0	0	0
1720acf627aeeac0bc9be90da4353a52	0	0	0	0	0	0	0	0	0	0	0	0	0	0	0	0	0	0	0	0	0	0	0	0	0	0	0	0	0	0	0	0	0	0	0	0	0	0	0	0	0	0	0	0	0	0	0	0	0
ca78bec1140fea58b046cc539f538d64	0	0	0	0	0	0	0	0	0	0	0	0	0	0	0	0	0	0	0	0	0	0	0	0	0	0	0	0	0	0	0	0	0	0	0	0	0	0	0	0	0	0	0	0	0	0	0	0	0
2ffc6f9cad282694320d3aec676635e8	0	0	0	0	0	0	0	0	0	0	0	0	0	0	0	0	0	0	0	0	0	0	0	0	0	0	0	0	0	0	0	0	0	0	0	0	0	0	0	0	0	0	0	0	0	0	0	0	0
fc3deeabd91ff29fdad0ff2237668401	0	0	0	0	0	0	0	0	0	0	0	0	0	73	0	0	0	0	0	0	0	0	0	0	0	0	0	0	0	0	0	0	0	0	0	0	0	0	0	0	0	0	0	0	0	0	0	0	0
a2a700e708231202b353c8b32dbe2e7f	0	0	0	0	0	0	0	0	0	0	0	0	0	0	0	0	0	0	0	0	0	0	0	0	0	0	0	0	109	0	0	0	0	0	0	0	0	0	0	0	0	0	0	0	0	0	0	178	0
78bac89073b3eb9e44354b375b3b4e31	0	0	0	0	0	0	199	0	0	48	0	0	0	0	0	0	0	0	0	0	0	0	0	0	0	0	0	0	0	0	0	0	0	0	0	0	0	0	0	0	0	0	0	0	0	0	0	0	0
d709837d55b4bf1e5e2ffa12846e0a7a	0	0	0	0	0	0	0	0	0	0	0	0	0	0	0	0	0	0	0	0	0	0	0	0	0	0	0	0	0	0	0	0	0	0	0	0	0	0	0	0	0	0	0	0	0	0	0	0	0
cda9ee831ca21bd997f5adf1e9e1f5fd	0	0	0	0	0	0	0	0	0	0	0	0	0	0	0	0	0	0	0	0	0	0	0	0	0	0	0	0	0	0	0	0	0	0	0	0	0	0	0	0	0	0	0	0	0	0	0	0	0
888b79a0659cde4021d068f8b819e422	0	0	0	0	0	0	0	0	0	0	0	0	0	0	0	0	0	0	0	0	0	0	0	0	0	0	0	0	0	0	0	0	0	0	0	0	0	0	0	0	0	0	0	0	0	0	0	0	0
e8bf1f310b6aa88a680ef9d9a0d1d499	0	0	0	0	0	0	0	0	0	0	0	0	0	0	0	0	0	0	0	0	0	0	0	0	0	0	0	0	0	0	0	0	0	0	0	0	0	0	0	0	0	0	0	0	0	0	0	0	0
eb9baf9f6cd7de8a86aaf29eee23b20d	0	0	0	0	0	0	0	0	0	0	0	0	0	0	0	0	0	0	0	0	0	0	0	0	0	0	0	0	0	0	0	0	0	0	0	0	0	0	0	0	0	0	0	0	0	0	0	0	0
a72838a7f90561edc32e3e2e811a1efe	0	0	0	0	0	0	0	0	0	0	0	0	0	0	0	0	0	0	0	0	0	0	0	0	0	0	0	0	0	0	0	0	0	0	0	0	0	0	0	0	0	0	0	0	0	0	0	0	0
e8b28d4513ad0df98dfed2639df2e0ab	0	0	0	0	0	0	0	0	0	0	0	0	0	0	0	0	0	0	0	0	0	0	0	0	0	0	0	0	0	0	0	0	0	0	0	0	0	0	0	0	0	0	0	0	0	0	0	0	0
71608bb9974f1440a6375523e69b0cae	0	0	0	0	0	0	0	0	0	0	0	0	0	0	0	0	0	0	0	0	0	0	0	0	0	0	0	0	0	0	0	0	0	0	0	0	0	0	0	0	0	0	0	0	0	0	0	0	0
f147cc2bbf27d4b2ae3d6045487f11bd	0	0	0	0	0	0	0	0	0	0	0	0	0	0	0	0	0	0	0	0	0	0	0	0	0	0	0	0	0	0	0	0	0	0	0	0	0	0	0	0	0	0	0	0	0	0	0	0	0
6a7e2caa5011a55e0d239a3c59d56259	0	0	0	0	0	0	0	0	0	0	0	0	0	0	0	0	0	0	0	0	0	0	0	0	0	0	0	0	0	0	0	0	0	0	0	0	0	0	0	0	0	0	0	0	0	0	0	0	0
b0af95f9c7efe181dc44d3ca935f87c1	0	0	0	0	0	0	0	0	0	0	0	0	0	0	0	0	0	0	0	0	0	0	0	0	0	0	0	0	0	0	0	0	0	0	0	0	0	0	0	0	0	0	0	0	0	0	0	0	0
1287e3143d96186e431274f2d01767a3	0	0	0	0	0	0	0	0	0	0	0	0	6	0	0	0	0	0	0	0	0	0	0	0	0	0	0	0	0	0	0	0	0	0	0	0	0	0	0	0	0	0	0	0	0	0	0	0	0
497f5b106dd977c28be5a670a8c574aa	0	0	0	0	0	0	0	0	0	0	0	0	0	0	0	0	0	0	0	0	0	0	0	0	0	0	0	0	0	0	0	0	0	0	0	0	0	0	0	0	0	0	0	0	0	0	0	0	0
a7416f026fce5f98f9acd91cd4cc32c3	0	0	0	0	0	0	0	0	0	0	0	0	0	0	0	0	0	0	0	0	0	0	0	0	0	0	0	0	0	0	0	0	0	0	0	0	0	0	0	0	0	0	0	0	0	0	0	0	0
ac8d82eb954117b7ae1641f9f7abb85e	0	0	0	0	0	0	0	0	0	0	0	0	0	0	0	0	0	0	0	0	0	0	0	0	0	0	0	0	0	0	0	0	0	0	0	0	0	0	0	0	0	0	0	0	0	0	0	0	0
ed475764b4a2a9695e7e3e728168ce96	0	0	0	0	0	0	0	0	0	0	0	0	0	0	0	0	10	0	0	0	0	0	0	0	0	0	0	0	0	0	0	0	0	0	0	0	0	0	0	0	0	0	0	143	0	0	0	0	0
5180897a0a679f0f9db0ade0dfc41f98	0	0	0	0	0	0	0	0	0	0	0	0	0	0	0	0	0	0	0	0	0	0	0	0	0	0	0	0	0	0	0	0	0	0	0	0	0	0	0	0	0	83	0	0	0	0	0	0	0
706b78e1ba37be5cd608e9829d1f4f30	0	0	0	0	0	0	0	0	0	0	0	0	0	103	0	0	0	0	0	0	0	0	0	0	0	0	0	0	0	0	0	0	0	0	0	0	0	0	0	0	0	0	0	0	0	0	0	0	0
9f42e09749c1814f0747bdabf5217876	0	0	0	0	0	0	0	0	0	0	0	0	0	0	0	0	0	0	0	0	0	0	0	0	0	0	0	0	0	0	0	0	0	0	0	0	0	0	0	0	0	0	0	0	0	0	0	0	0
45af2abd0ab73c5d9e3c1c3f1c06633a	0	0	0	0	0	0	0	0	0	0	0	0	0	0	0	0	0	0	0	0	0	0	0	0	0	0	0	0	0	0	0	0	0	0	0	0	0	0	0	0	0	0	0	0	0	0	0	0	0
7c006c927c5d6eb7311f0028308c036c	0	0	0	0	0	0	0	0	0	0	0	0	0	0	0	0	0	0	0	0	0	0	0	0	0	0	0	0	0	0	0	0	0	0	0	0	0	0	0	0	0	0	0	0	0	0	0	0	0
4dc6195236be39e078a9f28961f02c29	0	0	0	0	0	0	0	0	0	0	0	0	0	0	36	56	0	0	0	0	15	0	0	0	0	0	0	0	0	0	0	0	0	0	0	0	0	0	0	0	0	0	0	0	0	0	0	0	0
ae12ab379c5f1975cdf532c690907f68	0	0	0	0	0	0	0	0	0	0	0	0	0	0	0	0	0	0	0	0	0	0	0	0	0	0	0	0	0	0	0	0	0	0	0	0	0	0	0	0	0	0	0	0	0	0	0	0	0
2a6c11aa11dd51f398a20581842b298b	0	0	0	0	0	0	0	0	0	0	0	0	0	0	0	0	0	0	0	0	0	0	0	0	0	0	0	0	0	0	0	0	0	0	0	0	0	0	0	0	0	0	0	0	0	0	0	0	0
1a268e979238209d93e33bc0a10a7f8e	0	0	0	0	0	0	0	0	0	0	0	0	0	0	0	0	0	0	0	0	0	0	0	0	0	0	0	0	0	0	0	0	0	0	0	0	0	0	0	0	0	0	0	0	0	0	0	0	0
c75d62cb33d1431d93c424214926963f	0	0	0	0	0	0	0	0	0	0	0	0	0	0	0	0	7	127	46	0	0	0	0	0	0	0	0	0	0	0	0	0	0	0	0	0	0	0	0	0	0	0	0	0	0	0	0	0	0
f2ae81b1618f5900e9d700b1c4f42e4d	0	0	0	0	0	0	0	0	0	0	0	0	0	0	0	0	0	0	0	0	0	0	0	0	0	0	0	0	0	0	0	0	0	0	0	0	0	0	0	0	0	0	0	0	0	0	0	0	0
812f2536379ae4f9929b594afa20a01e	0	0	0	0	0	0	0	0	0	0	0	0	0	0	5	0	0	0	0	0	0	0	0	0	0	0	0	0	0	0	0	0	0	0	0	0	0	0	0	0	0	0	52	0	0	0	0	0	0
7c599c24d1ee504adec5d0e3075aae74	0	0	0	0	0	0	0	0	0	0	0	0	0	0	0	0	0	0	0	0	0	0	0	0	0	0	0	0	0	0	0	0	0	0	0	0	0	0	0	0	0	0	0	0	0	0	0	0	0
2da1150d1cd801881b481cc50b656763	0	0	0	0	0	0	0	0	0	0	0	0	0	0	0	0	0	0	0	0	0	0	0	0	2	0	0	0	0	0	0	0	0	0	0	0	0	0	0	0	0	0	0	0	0	0	0	0	0
37b2e245cf552f0f2cc208970c4d7a8e	0	0	0	0	0	0	0	0	0	0	0	0	0	0	0	0	0	0	0	0	0	0	0	0	0	0	0	0	0	0	0	0	0	0	0	0	0	0	0	0	0	0	0	0	0	0	0	0	0
6ecd25aa1a60cf824c1b26c2f33e1b0d	0	0	0	0	0	0	0	0	0	0	0	0	0	0	0	0	0	0	0	0	0	0	0	0	0	0	0	0	0	0	0	0	0	0	0	0	0	0	0	0	0	0	0	0	0	0	0	0	0
fb5dd4baae817e20ee0bd27e1b481092	0	0	0	0	153	0	0	0	0	13	0	0	0	0	0	0	0	0	0	0	0	0	0	0	0	0	0	0	0	0	0	0	0	0	0	0	0	0	0	0	5	0	0	0	0	0	0	0	0
4ce23be7644faa7a08dbc86c7e433848	0	0	0	0	0	0	0	0	0	0	0	0	0	0	0	0	0	0	0	0	0	0	0	0	0	0	0	0	0	0	0	0	0	0	0	0	0	0	0	0	0	0	0	0	0	0	0	0	0
9206460a0b4a5da2a13968502803d8a3	0	0	0	0	0	0	0	0	0	0	0	0	0	0	0	0	0	0	0	0	0	0	0	0	0	0	0	0	0	0	0	0	0	0	0	0	0	0	0	0	0	0	0	0	0	0	0	0	0
ae089e92f668fe142720c8663c9e922e	0	0	0	0	0	0	0	0	0	0	0	0	0	0	0	0	0	0	0	0	0	0	0	0	0	0	0	0	0	0	0	0	0	0	0	0	0	0	0	0	0	0	0	0	0	0	0	0	0
998055b49090c083c88d0df7444a9dcd	0	0	0	0	0	0	0	0	0	0	0	0	0	0	0	0	29	0	0	0	0	0	0	0	0	0	0	0	0	0	0	0	0	0	0	0	0	0	0	0	0	0	0	0	0	0	0	0	0
3f55a53cdc8c4621f90f6ceb1b159567	0	0	0	0	0	0	0	0	0	0	0	0	0	0	0	0	0	0	0	0	0	0	0	0	0	0	0	0	0	0	0	0	0	0	0	0	0	0	0	0	0	0	0	0	0	0	0	0	0
2d01cc2d34ab1a12dfad44611089cbcc	0	0	0	0	0	0	0	0	0	0	0	0	0	0	0	0	0	0	0	0	0	0	0	0	0	0	0	0	0	0	0	0	0	0	0	0	0	0	0	0	0	0	0	0	0	0	0	0	0
0d1b281814fe79273cbf9b020e3a843c	0	0	0	0	0	0	0	0	0	0	0	0	0	0	0	0	0	0	0	0	0	0	0	0	0	0	0	0	0	0	0	0	0	0	0	0	0	0	0	0	0	0	0	0	0	0	0	0	0
c35a2726731a8a8d00771ce164208e6f	0	0	0	0	0	0	0	0	0	0	0	0	0	0	0	0	0	0	0	0	0	0	0	0	0	0	0	0	0	0	0	0	0	0	0	0	0	0	0	0	0	0	0	0	0	0	0	0	0
82abed156da6823dc420c15599e0a94f	0	0	0	0	0	0	0	0	0	0	0	0	0	0	0	0	0	0	0	0	0	0	0	0	0	0	0	0	0	0	0	0	0	0	0	0	0	0	0	0	0	0	0	0	0	0	0	0	0
fd33d31f1514fb446ad08447b7285235	0	0	0	0	0	0	0	0	0	0	0	0	0	0	0	0	0	0	0	0	0	0	0	0	0	0	0	0	0	0	0	0	0	0	0	0	0	0	0	0	0	0	0	0	0	0	0	0	0
a05d4417f5ebab283e6d76eda63addea	0	0	0	0	0	0	0	0	0	0	0	0	0	0	0	0	0	0	0	0	0	0	0	0	0	0	0	0	0	0	0	0	0	0	0	0	0	0	0	0	0	0	0	0	0	0	0	0	0
8f8ad1487b3a1c40a971b734c0632782	0	0	0	0	0	0	0	0	0	0	0	114	0	0	0	0	0	15	0	0	0	0	0	0	0	0	0	0	0	0	0	0	0	0	0	0	0	0	0	0	0	0	0	0	0	0	0	0	0
64f4e2eabed34e5b252d80a1eed39181	0	0	0	0	0	0	0	0	0	0	11	0	0	0	0	0	0	0	0	0	0	0	13	0	0	0	0	0	0	0	0	0	0	0	0	0	0	0	0	0	0	0	0	0	0	0	0	0	0
df43eb237b65f68960a834870d4d5849	0	0	0	0	0	0	0	0	0	0	0	0	0	0	0	0	0	0	0	0	0	0	0	0	0	0	0	0	0	0	0	0	0	0	0	0	0	0	0	0	0	0	0	0	0	0	0	0	0
f7508a2f819f180a4d75fcb30f667099	0	0	0	0	0	0	0	0	0	0	0	0	0	0	0	0	0	0	0	0	0	0	0	0	0	0	0	0	0	0	0	0	0	0	0	0	0	0	0	0	0	0	0	0	0	0	0	0	0
200a343ee30b5c4f3287b65b005a2e52	0	0	0	0	0	0	0	53	0	0	0	0	0	0	0	0	0	0	0	0	0	0	0	0	0	0	0	0	0	0	0	0	0	0	0	0	0	71	0	0	0	0	0	0	0	0	0	0	0
5b66bda52e0197ccc415d22e2e9e47f5	0	0	0	0	0	0	0	0	0	0	0	0	0	0	0	0	0	0	0	0	0	0	0	0	0	0	0	0	0	0	0	0	0	0	0	0	0	0	0	0	0	0	0	0	0	0	0	0	0
91913cefd857f31e5c5d801275423d48	0	0	0	0	0	0	0	0	0	0	0	0	0	0	0	0	0	0	0	0	0	0	0	0	0	0	0	0	0	0	0	0	0	0	0	0	0	0	0	0	0	0	0	0	0	0	0	0	0
934a125e532504137d3bbca313831a64	0	0	0	0	0	0	0	0	0	0	0	0	0	0	0	0	0	0	0	0	0	0	0	0	0	0	0	0	0	0	0	0	0	0	0	0	0	0	0	0	0	0	0	0	0	0	0	0	0
096f97bbd0098dbd10d5a68de7b9f35e	0	0	0	0	0	0	0	0	0	0	0	0	0	0	0	0	0	0	0	0	0	0	0	0	0	0	0	0	0	0	0	0	0	0	0	0	0	0	0	0	0	0	0	0	0	0	0	0	0
beb1699d4148387b1436ba36699f446c	0	0	0	0	0	0	0	0	0	0	0	0	0	0	0	0	0	0	0	0	0	0	0	0	0	0	0	0	0	0	0	0	0	0	0	0	0	0	0	0	0	0	0	0	0	0	0	0	0
3b6feeaaa88c71bada1ba0cb66a6ed96	0	0	0	0	0	0	0	0	0	0	0	0	0	0	0	0	0	0	0	0	0	0	0	0	0	0	0	0	0	0	0	0	0	0	0	0	0	0	0	0	0	0	0	0	0	0	0	0	0
1c8fef12540bafe1d50b19bbae2ee91c	0	0	0	0	0	0	0	0	0	0	0	0	0	0	0	0	0	0	0	0	0	0	0	0	0	0	0	0	0	0	0	0	0	0	0	0	0	0	0	0	0	0	0	0	0	0	0	0	0
9f5f3d4c5a8fe795ceadb8f83756aea3	0	0	0	0	0	0	0	0	0	0	0	0	0	0	0	0	0	0	0	0	0	0	0	0	0	0	0	0	0	0	0	0	0	0	0	0	0	0	0	0	0	0	0	0	0	0	0	0	0
adb27265f7af8485a32373a85c7fd9b3	0	0	0	0	0	0	0	0	0	0	0	0	0	0	0	0	0	0	0	0	0	0	0	0	0	0	0	0	0	0	0	0	0	0	0	0	0	0	0	0	0	0	0	0	0	0	0	0	0
e04834d275960143ca4f0a262b7f02b6	0	0	0	0	0	0	0	0	0	0	0	0	0	0	0	0	0	0	0	0	0	0	0	0	0	0	0	0	0	0	0	0	0	0	0	0	0	0	0	0	0	0	0	0	0	0	0	0	0
2ab6d9a2d82ebe53232c6e3a9b23c753	0	0	0	0	0	0	0	0	0	0	0	0	0	0	0	0	0	0	0	0	0	0	0	0	0	0	0	0	0	0	0	0	0	0	0	0	0	0	0	0	0	0	0	0	0	0	0	0	0
4c727a62af6d0accf1cde47e297ecd66	0	0	0	0	0	0	0	0	0	0	0	0	0	0	0	0	0	0	0	0	0	0	0	0	0	0	0	0	0	0	0	0	0	0	0	0	0	0	0	0	0	0	0	0	0	0	0	0	0
52fae2cd682656740e8c9b52d6aaa5f6	0	0	0	0	0	0	0	0	0	0	0	0	0	0	0	0	0	0	0	0	0	0	0	0	0	0	40	0	67	0	0	0	0	0	0	0	0	0	0	0	0	0	0	0	0	0	0	0	0
94d6db0e55d999b1a1472f701dca7cf5	0	0	0	0	0	0	0	0	0	0	56	0	0	0	0	0	0	0	0	0	0	0	0	0	0	0	0	0	0	0	0	0	0	0	0	0	0	0	0	0	0	0	0	0	0	0	0	0	0
1979362609d0d38ee304b6b0f658b97d	0	0	0	0	0	0	0	0	0	0	0	0	0	0	0	0	0	0	0	0	0	0	0	0	0	0	0	0	0	0	0	0	0	0	0	0	0	0	0	0	0	0	0	0	0	0	0	0	0
f642bfd85ac26cd988d5983f2ed4e094	0	0	0	0	0	0	0	0	0	0	0	0	0	0	0	0	0	0	0	0	0	0	0	0	0	0	0	0	0	0	0	0	0	0	0	0	0	0	0	0	0	0	0	0	0	0	0	0	0
eb0aab6c98dfec4cd4e6205097487f84	0	0	0	0	0	0	0	0	0	0	0	0	0	0	0	0	0	0	0	0	0	0	0	0	0	0	0	0	0	0	0	0	0	0	0	0	0	0	0	0	0	0	0	0	0	0	0	0	0
d0fe4d8a36cefe849dff43e238b46048	0	0	0	0	0	0	0	0	0	0	0	0	0	0	0	0	0	0	0	0	0	42	0	0	0	0	0	0	0	0	0	0	0	0	0	0	0	0	0	0	0	0	0	0	0	0	0	0	0
8cf0b421bd94b4a79abdc31ac3790857	0	0	0	0	0	0	0	0	0	0	0	0	0	0	0	0	0	0	0	0	0	0	0	0	0	0	0	0	0	0	0	0	0	0	0	0	0	0	0	0	0	0	0	0	0	0	0	0	0
43d05674831bc3e4fd01ee2d2e4711be	0	35	0	0	47	0	0	0	0	0	0	0	0	0	0	0	0	0	0	0	0	0	0	0	0	0	0	0	0	0	0	0	0	0	0	0	0	0	0	0	0	0	0	0	0	0	0	0	0
c9a091c15978bab28208d491d46e51df	0	0	0	0	0	0	0	0	0	0	0	0	0	0	0	0	0	0	0	0	0	0	0	0	0	0	0	0	0	0	0	0	0	0	0	0	0	0	0	0	0	0	0	0	0	0	0	0	0
0a104a5b2cb7f2f7f9a8a03b043553b0	0	0	0	0	0	0	0	0	0	0	0	0	0	0	0	0	0	0	0	0	0	0	0	0	0	0	0	0	0	0	0	0	0	0	0	0	0	0	0	0	0	0	0	0	0	0	0	0	0
7137388b00bd6c6a92060aa5b182b0ea	0	0	0	0	0	0	0	0	0	0	0	0	0	0	0	0	0	0	0	0	0	0	0	0	0	0	0	0	0	0	0	0	0	0	0	0	0	0	0	0	0	0	0	0	0	0	0	0	0
ad07d5e3b48d83bba421773dd7936b9d	0	0	0	0	0	0	0	0	0	0	0	0	0	0	0	0	0	0	0	0	0	0	0	0	0	0	0	0	0	0	0	0	0	0	0	0	0	0	0	0	0	0	0	0	0	0	0	0	0
423d62b6f0fc2f0601d6c20dc6f8eccb	0	0	0	0	0	0	0	0	0	0	0	0	0	0	0	0	0	0	0	0	0	0	0	0	0	0	0	0	0	0	0	0	0	0	0	0	0	0	0	0	0	0	0	0	0	0	0	0	0
632466d3fecb37b40208384eb2538190	0	0	0	0	0	0	0	0	0	0	0	0	0	0	0	0	0	0	0	0	0	0	0	0	0	0	0	0	0	0	0	0	0	0	0	0	0	0	0	0	0	0	0	0	0	0	0	0	0
74b8f781889c15636625c710e4013fe6	0	0	0	0	0	0	0	0	0	0	0	0	0	0	0	0	0	0	0	0	0	0	0	0	0	0	0	0	0	0	0	0	0	0	0	0	0	0	0	0	0	0	0	0	0	0	0	0	0
c62a69e36bf77592273564cc14cccefb	0	0	0	0	0	0	45	0	0	0	0	0	0	0	15	0	0	0	0	0	0	0	0	0	0	0	0	0	0	0	0	0	0	0	0	0	0	0	0	0	0	0	0	0	0	0	0	0	0
ace345deb5641887faa1854e7f04eb46	0	0	0	0	0	0	0	0	0	0	0	0	0	0	0	0	0	0	0	0	0	0	0	0	0	0	0	0	0	0	0	0	0	0	0	0	0	0	0	0	0	0	0	0	0	0	0	0	0
23f5f280664192f79e16771764419aef	0	0	0	0	0	0	0	0	0	0	0	0	0	0	0	0	0	0	0	0	0	0	0	0	0	0	0	0	0	0	0	0	0	0	0	0	0	0	0	0	0	0	0	0	0	0	0	0	0
2497b585cdfbb1516419f785c6bd2699	0	0	0	0	0	0	0	0	0	0	0	0	0	0	0	0	0	0	0	0	0	0	0	0	0	0	0	0	0	0	0	0	0	0	0	0	0	0	0	0	0	0	0	0	0	0	0	0	0
7602a34ba3cca3f4b367447e42f0b48f	0	0	0	0	0	0	0	0	0	0	0	0	0	0	0	0	0	0	0	0	0	0	0	0	0	0	0	0	0	0	0	0	0	0	0	0	0	0	0	0	0	0	0	0	0	0	0	0	0
980a5300dae6a1284c372e79a9fef6e0	0	0	0	0	0	0	0	0	0	0	0	0	0	0	0	0	0	0	0	0	0	0	0	0	0	0	0	0	0	0	0	0	0	0	0	0	0	0	0	0	0	0	0	0	0	0	0	0	0
fdbfed0ad96c21211893194b07e41caf	0	0	0	0	0	0	0	0	52	30	0	0	0	0	0	0	0	0	0	0	0	0	0	0	0	0	0	0	0	0	0	0	0	0	0	0	0	0	0	0	0	0	0	0	0	0	0	0	0
be1732210d14544ca14c5aa3c3bf27d9	0	0	0	0	0	0	0	0	0	0	0	0	0	0	0	0	0	0	0	0	0	0	0	0	0	0	0	0	0	0	0	0	0	0	0	0	0	0	0	0	0	0	0	0	0	0	0	0	0
ddb3d637894682f573467e77b29dac99	0	0	0	0	0	0	0	0	0	0	0	0	0	0	0	0	0	0	0	0	0	0	0	0	0	0	0	0	0	0	0	0	0	0	0	0	0	0	0	0	0	0	0	0	0	0	0	0	0
35342a47785e4320e66126531d8836ff	0	0	0	0	0	0	0	0	0	0	0	0	0	0	0	0	0	0	0	0	0	0	0	0	0	0	0	0	0	0	0	0	0	0	0	0	0	0	0	0	13	0	64	0	0	0	0	0	0
45ab5040997521d54685517ad9b81126	0	0	0	0	0	0	0	0	0	0	0	0	0	0	0	0	0	0	0	0	0	0	25	0	0	0	0	0	0	0	0	0	0	0	0	0	0	0	0	0	0	0	0	0	0	0	0	0	0
ab4247a5c480bba0f083d9b2b87a7237	0	0	0	0	0	0	0	13	35	29	0	0	0	0	0	0	0	0	0	0	0	0	0	0	0	0	0	0	0	0	0	0	0	0	0	0	0	0	0	0	0	0	0	0	0	0	0	0	0
3251b633ba6907b65a92437ebf891484	0	0	0	0	0	0	0	0	0	0	0	0	0	0	0	0	0	0	0	0	0	0	0	0	0	0	0	0	0	21	0	0	0	0	0	0	0	0	0	0	0	0	53	0	0	0	0	0	0
31b4c0bbe4d14c6b650da890d036fd77	0	0	0	0	0	0	0	0	0	0	0	0	0	0	0	0	0	0	0	0	0	0	0	0	0	0	0	0	0	0	0	0	0	0	0	0	0	0	0	0	0	0	0	0	0	0	0	0	0
38b18690867a9648884b2c6ddf449b87	0	0	0	0	0	0	0	0	0	0	0	0	0	0	0	0	0	0	0	0	0	0	0	0	0	0	0	0	0	0	0	0	0	0	0	0	0	0	7	0	0	0	0	0	0	0	0	0	0
90559122ccf861e6f1829b01df48ecde	0	0	0	0	0	0	0	0	0	0	0	0	0	0	0	0	0	0	0	0	0	0	0	0	0	0	0	0	0	0	0	0	0	0	0	0	0	0	0	0	0	0	0	0	0	0	0	0	0
c165f42df01d246bfa0ccd3934482ac2	0	0	0	0	0	0	0	0	0	0	0	0	0	0	0	0	0	0	0	0	0	0	0	0	0	0	0	0	0	0	0	0	0	0	0	0	0	0	0	0	0	0	0	0	0	0	0	0	0
cfb7dcf3852f5fdf6f2248237c91c4b5	0	0	0	0	0	0	0	0	0	0	0	0	0	0	0	0	0	0	0	0	0	0	0	0	0	0	0	0	0	0	0	0	0	0	0	0	0	0	0	0	0	0	0	0	0	0	0	0	0
fc5496b9df541681dc73fe3daa63af97	0	0	0	0	0	0	0	0	0	0	0	0	0	0	0	0	0	0	0	0	0	0	0	0	0	0	0	0	0	0	0	0	0	0	0	0	0	0	0	0	0	0	0	0	0	0	0	0	0
3b73cd6d56ec82babea572ab738309af	0	0	0	0	0	0	0	0	0	0	0	0	0	0	0	0	0	0	0	0	0	0	0	0	0	0	0	0	0	0	0	0	0	0	0	0	0	0	0	0	0	0	0	0	0	0	0	0	0
adef67a2639397ab245bb4bbf9561467	0	0	0	0	0	0	0	0	0	0	0	0	0	0	0	0	0	0	0	0	0	0	0	0	0	0	0	0	0	0	0	0	0	0	0	0	0	0	0	0	0	0	0	0	0	0	0	0	0
a032c61263c0b08e1d7bf86957023066	0	0	0	0	0	0	0	0	0	0	51	0	0	0	0	0	0	0	0	0	0	0	0	0	0	0	0	0	0	0	0	0	0	0	8	0	0	0	0	0	0	0	0	0	0	0	0	0	0
f04a1837cb68f979190cacce67fb21c7	0	0	0	0	0	0	0	0	0	0	0	0	0	0	0	0	0	0	0	0	0	0	0	0	0	0	0	0	0	0	0	0	0	0	0	0	0	0	0	0	0	0	0	0	0	0	0	0	0
513480cceea296edcb8ffc6f619b1350	0	39	0	0	0	0	0	0	0	0	0	0	0	0	0	0	0	0	0	0	0	0	0	0	0	0	0	0	0	0	0	0	0	0	0	0	0	0	19	0	0	0	0	0	0	0	0	0	0
2bc57af63d6684e7946b8292b4404317	0	0	0	0	43	0	0	0	0	0	0	0	0	0	0	0	0	0	0	0	0	0	0	0	0	0	0	0	0	0	0	0	0	0	0	0	0	0	0	11	0	0	0	0	0	0	0	0	0
6708f624ef97fa72f21a55f195827560	0	0	0	0	0	0	0	0	0	0	0	0	0	0	0	0	0	0	0	0	0	0	6	0	0	0	0	0	0	0	0	0	0	0	0	0	0	0	0	0	0	0	0	0	0	0	0	0	0
d85d457d155a9c286694f4fe1ede2d9c	0	0	0	0	0	0	0	0	0	0	0	0	0	0	0	0	0	0	0	0	0	0	0	0	0	0	0	0	0	0	0	0	0	0	0	0	0	0	0	0	0	0	0	0	0	0	0	0	0
9a76d8684bcbdd7a6624e7661521863d	0	0	0	0	0	0	0	0	0	0	0	0	0	0	0	0	0	0	0	0	0	0	0	0	0	0	0	0	0	0	0	0	0	0	0	0	0	0	0	0	0	0	0	0	0	0	0	0	0
3dcb4cd754261e2d1098213e1f982ead	0	0	0	0	0	0	0	0	0	0	0	0	0	0	0	0	0	0	0	0	0	0	0	0	0	0	0	0	0	0	0	0	0	0	0	0	0	0	0	0	0	0	0	0	0	0	0	0	0
47c9a3a385e27ae000e946a385550a1c	0	0	0	0	0	0	0	0	0	0	0	0	0	0	0	0	34	0	0	0	0	0	0	0	0	0	0	0	0	0	0	0	0	0	0	0	0	0	0	0	0	0	0	0	0	0	0	0	0
3338038b09dd956069a9c285d9b8f7e5	0	0	0	0	0	29	0	10	0	0	0	0	0	0	0	0	0	0	0	0	0	0	0	0	0	0	0	0	0	0	0	0	0	0	0	0	0	0	0	0	0	0	0	0	0	11	0	0	0
ae022356b74b6441a77cd0d8e64d7567	0	0	0	0	0	0	0	0	0	0	0	0	0	0	0	0	0	0	0	0	0	0	0	0	0	0	0	0	0	0	0	0	0	0	0	0	0	0	0	0	0	0	0	0	0	0	0	0	0
2ddedf89272523f27ad84d9f16cec02c	0	0	0	0	0	0	0	30	0	0	0	0	0	0	0	0	0	0	0	0	0	0	0	0	0	0	0	0	0	0	0	0	0	0	0	0	0	0	0	0	0	0	0	0	0	0	0	0	0
3af0a757fe7c26e55140b60b9243a639	0	0	0	0	0	0	0	0	0	0	0	0	0	0	0	0	0	0	0	0	0	0	0	0	0	0	0	0	0	0	0	0	0	0	0	0	0	0	0	0	0	0	0	0	0	0	0	0	0
0e53259ec0f6e5b6444b443f1c4a91d6	0	0	0	0	0	0	0	0	0	0	0	0	0	0	0	0	0	0	0	0	0	0	0	0	0	0	0	0	0	0	0	0	0	0	0	0	0	0	0	0	0	0	0	0	0	0	0	0	0
52fdf80da4d55486ab82591e37674423	0	0	0	0	0	0	0	0	0	0	0	0	0	0	0	0	0	0	0	0	0	0	0	0	0	0	0	0	0	0	0	0	0	0	0	0	0	0	0	0	0	0	0	0	0	0	0	0	0
1f0ec39ef77d2ee58e4e9e15a6e04e80	0	0	0	0	0	0	0	0	0	0	0	0	0	0	0	0	0	0	0	0	0	0	0	0	0	0	0	0	0	0	0	0	0	0	0	0	0	0	0	0	18	0	0	0	0	23	0	0	0
4b903be402efdbcef64075ad4af32126	0	0	0	0	0	0	0	0	0	0	0	0	0	0	0	0	0	0	0	0	0	0	0	0	0	0	0	0	0	0	0	0	0	0	0	0	0	0	0	0	0	0	0	0	0	0	0	0	0
174623f006dfe896e3ff1421d9673f6d	0	0	0	0	0	5	0	0	0	0	0	0	0	0	0	0	0	0	0	0	0	0	0	0	0	0	0	0	0	0	0	0	0	0	0	0	0	0	0	0	0	0	0	0	0	35	0	0	0
52db02d60a1c3f25ef71e345d8651f61	0	0	0	0	0	0	0	0	0	0	0	0	0	0	0	0	0	0	0	0	0	0	0	0	0	0	0	0	0	0	0	0	0	0	0	0	0	0	0	0	0	0	0	0	0	0	0	0	0
7269dd6c8f610a8cbea5d1b046b12ab8	0	0	0	0	0	0	0	0	0	0	0	0	0	0	0	0	0	16	0	0	0	0	0	0	0	0	0	0	0	0	0	0	0	0	0	0	0	0	0	0	0	0	0	0	0	0	0	0	0
e1fd8153a3c5969c954de8e011e699d4	0	0	0	0	0	0	0	0	0	0	0	0	0	0	0	0	0	0	0	0	0	0	0	0	0	0	0	0	0	0	0	0	0	0	0	0	0	0	0	0	0	0	0	0	0	0	0	0	0
2a4222e2e48649843c6679899c1d532e	0	0	0	0	0	0	0	0	0	0	0	0	0	0	0	0	0	0	0	0	0	0	0	0	0	0	0	0	0	0	0	0	0	0	0	0	0	0	0	0	0	0	0	0	0	0	0	0	0
818c27c43951abd85446b3297c502c60	0	0	0	0	0	0	0	0	0	0	0	0	0	0	0	0	23	0	0	0	0	10	0	0	0	0	0	0	0	0	0	0	0	0	0	0	0	0	0	0	0	0	0	0	0	0	0	0	0
55e209b08828b0a5a763ad2dd6127f61	0	0	0	0	0	0	0	0	0	0	0	0	0	0	0	0	0	0	0	0	0	0	0	0	0	0	0	0	0	0	0	0	0	0	0	0	0	0	0	0	0	0	0	0	0	0	0	0	0
8a2c132cbbabd53d913494ac80dca495	0	0	0	0	0	0	0	0	0	0	0	0	0	0	0	0	0	0	0	0	0	0	0	0	0	0	0	0	0	0	0	0	0	0	0	0	0	0	0	0	0	0	0	0	0	0	0	0	0
a539b9828b01b5090d4c8f18fd88ac65	0	0	0	0	0	0	0	0	0	0	0	0	0	0	0	0	0	0	0	0	0	0	0	0	0	0	0	0	0	0	0	0	0	0	0	0	0	0	0	0	0	0	0	0	0	0	0	0	0
7f0bb5d7e6d40fadb79c28845215ff46	0	0	0	0	0	0	0	0	0	0	0	0	0	0	0	0	0	0	0	0	0	0	0	0	0	0	0	0	0	0	0	0	0	0	0	0	0	0	0	0	0	0	0	0	0	0	0	0	0
0e396f6f6456bd59965cc728cc804207	0	0	0	0	0	0	0	0	0	0	0	0	0	0	0	0	0	0	0	0	0	0	0	0	0	0	0	0	2	0	0	0	0	0	0	0	0	0	0	0	0	0	0	0	0	0	0	0	0
5e195e9cddd23d1ad37a9a2eb2590b9e	0	0	0	0	0	0	0	0	0	0	0	0	0	0	0	0	0	0	0	0	0	0	0	0	0	0	0	0	0	0	0	0	0	0	0	0	0	0	0	0	0	0	0	0	0	0	0	0	0
5b4c8a27fcdeff5d78be843f574876f5	0	0	0	0	0	0	0	0	0	0	0	0	0	0	0	0	0	0	0	0	0	0	0	0	0	0	0	0	0	0	0	0	0	0	0	0	0	0	0	0	0	0	0	0	0	0	0	0	0
bb63386e559913a7a0e4335a63ed3374	0	0	0	0	0	0	0	0	0	0	0	0	0	0	0	0	0	0	0	0	0	0	0	0	0	0	0	0	0	0	0	0	0	0	0	0	0	0	0	0	0	0	0	5	0	15	0	0	0
c7a8a5f27928aef5ecf3f0e25253018b	0	0	0	0	0	0	0	0	0	0	0	0	0	0	0	0	0	0	0	0	0	0	0	0	0	0	0	0	0	0	0	0	0	0	0	0	0	0	0	0	0	0	0	0	0	0	0	0	0
3ba3c75765d2a96a5f597519ba715f36	0	0	0	0	0	0	0	0	0	0	0	0	0	0	0	0	0	0	0	0	0	0	0	0	0	0	0	0	0	0	0	0	0	0	0	0	0	0	0	0	0	0	0	0	0	0	0	0	0
b1c66c88d32475da2ac90b16cea4a5ee	0	0	0	0	0	13	0	0	0	0	0	0	0	0	0	0	0	0	0	0	4	0	0	0	0	0	0	0	0	0	0	0	0	0	0	0	0	0	0	0	0	0	0	0	0	0	0	0	0
7b3d123a7123fc14bb0586e983d22683	0	0	0	0	0	0	0	0	0	0	0	0	0	0	0	0	0	0	0	0	0	0	0	0	0	0	0	0	0	0	0	0	0	0	0	0	0	0	0	0	0	0	0	0	0	0	0	0	0
e16d5f2a1c450650c67124126fe9cb50	0	0	0	0	0	0	0	0	0	0	0	0	0	0	0	0	0	0	0	0	0	0	0	0	0	0	0	0	0	0	0	0	0	0	0	0	0	0	0	0	0	0	0	0	0	0	0	0	0
2324ed706b0664aceccab015890dd8ce	0	0	0	0	0	0	0	0	0	0	0	0	0	0	0	0	0	0	0	0	0	0	0	0	0	0	0	0	0	0	0	0	0	0	0	0	0	0	0	0	0	0	0	0	0	0	0	0	0
7c74c418b92490cfb6ead036e084fe0e	0	0	0	0	0	0	0	0	0	0	0	0	0	0	567	0	0	0	0	0	0	0	0	0	0	0	262	0	0	0	0	0	0	0	0	0	0	0	0	0	0	0	116	0	0	0	0	0	0
0a6ce5af7b6530e30be59a2574025559	0	0	0	0	0	0	0	0	0	0	0	0	0	0	0	0	0	0	0	0	0	0	0	0	0	0	0	0	0	0	0	0	0	0	0	0	0	0	0	0	0	0	0	0	0	0	139	0	0
e3760011c89ec5025c18f10f5d445723	0	0	0	0	0	0	0	0	0	0	0	0	0	0	0	0	0	0	0	0	0	0	0	0	0	0	0	0	0	0	0	0	0	0	0	0	0	0	0	0	0	0	0	0	0	0	0	0	0
192c805f782f0f7312440a140083e588	0	0	0	0	0	0	0	0	0	0	0	0	0	0	0	0	0	0	0	0	0	0	0	0	0	0	0	0	0	0	0	0	0	0	0	0	0	0	0	0	0	0	0	0	0	0	0	0	99
06200013f005a67922aea3c4b90c0f43	0	0	0	0	0	0	0	0	0	0	0	0	0	0	0	0	0	0	0	0	0	0	0	0	0	0	0	0	0	0	0	0	0	0	0	0	0	0	0	0	0	0	0	0	0	0	0	0	0
8c1fbac64d0952d39817d4823d5f704c	0	0	0	0	48	0	0	0	0	0	0	0	0	0	0	0	0	0	0	3	0	0	0	0	0	0	0	0	0	0	0	0	0	0	0	0	0	0	0	0	0	0	0	0	0	0	0	0	0
bcee8d433df38aa3365e7147dff5a01a	0	0	0	0	0	0	0	0	0	0	0	0	0	0	0	0	0	0	0	0	0	0	0	0	0	0	0	0	0	0	0	0	0	0	0	0	0	0	0	0	0	0	0	0	0	0	0	0	0
7d43eebb57390702a492be08e5fe3864	0	0	0	0	0	0	0	0	0	0	0	0	0	0	0	0	0	0	0	0	0	0	0	0	0	0	0	0	0	0	0	0	0	0	0	0	0	0	0	0	0	0	0	0	0	0	0	0	0
1f31b4f4f434a85f2011bba40426a4b3	0	0	0	0	0	0	0	0	0	0	0	0	0	0	0	19	0	20	4	0	0	0	0	0	0	0	0	0	0	0	0	0	0	0	0	0	0	0	0	0	0	0	0	0	0	0	0	0	0
1d8929cb2c1c23c71b63d28ce40aa1f1	0	0	0	0	0	0	0	0	0	0	0	0	0	0	0	0	0	0	0	0	0	0	0	0	0	0	0	0	0	0	0	0	0	0	0	0	0	0	0	0	0	0	0	0	0	0	0	0	0
36f10f85cbfd3c6b3e5f9da7d87f99a7	0	0	0	0	0	0	0	0	0	0	0	0	0	0	0	0	0	0	0	0	0	0	0	0	0	0	0	0	0	0	0	0	0	0	0	0	0	0	0	0	0	0	0	0	0	0	0	0	0
e0ec4fa463c3a6f3d1b1f233705c782d	0	0	0	0	0	0	0	0	0	0	0	0	0	0	0	0	0	0	0	0	0	0	0	0	0	0	0	0	0	0	0	0	0	0	0	0	0	0	0	0	0	0	0	0	0	0	0	0	0
27f0d35bcdcb2b151fa7532632b11274	0	0	0	0	0	0	0	0	0	0	0	0	0	0	0	0	0	0	0	0	0	0	0	0	0	0	0	0	0	0	0	0	0	0	0	0	0	0	0	0	0	0	0	0	0	0	0	0	0
9328981843f8abec7903040e901441ec	0	0	0	0	0	0	0	0	0	0	0	0	0	0	0	0	0	0	0	0	0	0	0	0	0	0	0	0	0	0	0	0	0	0	0	0	0	0	0	0	0	0	0	0	0	0	0	0	0
e52f3187a6a23953d7591ceecf4597e2	0	0	0	0	0	0	0	0	0	0	0	0	0	0	0	0	0	0	0	0	0	0	0	0	0	0	0	0	0	0	0	0	0	0	0	0	0	0	0	0	0	0	0	0	0	0	0	0	0
8da098f2f929ee70e3e07679242ed7ba	0	0	0	0	0	0	0	0	0	0	0	0	0	0	0	0	0	0	0	0	0	0	0	0	0	0	0	0	0	0	0	0	0	0	0	0	0	0	0	0	0	0	0	0	0	0	0	0	0
ef51eec5d6013e72f298434f588b3e63	0	0	0	0	0	0	0	0	0	0	0	0	0	0	0	0	0	0	0	0	0	0	0	0	0	0	0	0	0	0	0	0	0	0	0	0	0	0	0	0	0	0	0	0	0	0	0	0	0
a90aee6eb6661a4649fda0b9ef0fd510	0	0	0	0	0	0	0	0	0	0	0	0	0	0	0	0	0	0	0	0	0	0	0	0	0	0	0	0	0	0	0	0	0	0	0	0	0	0	0	0	0	0	0	0	0	0	0	0	0
706df5c8c10dff037bff7d2db39e0767	0	0	0	0	0	0	0	0	0	0	0	0	0	0	0	0	0	0	0	0	0	0	0	0	0	0	0	0	0	0	0	0	0	0	0	0	0	0	0	0	0	0	0	0	0	0	0	0	0
3d5eeada75c4679b5dac9eca6099b0a7	0	0	0	0	0	0	0	0	0	0	0	0	0	0	0	0	0	0	0	0	0	0	0	0	0	0	0	0	0	0	0	0	0	0	0	0	0	0	0	0	0	0	0	0	0	0	0	0	0
665b1b03a6e407908ff8372d5c284169	0	0	0	0	0	0	0	0	0	0	0	0	0	0	0	0	0	0	0	0	0	0	0	0	0	0	0	0	0	0	0	0	0	0	0	0	0	0	0	0	0	0	0	0	0	0	0	0	0
38e665f6c1c25127bf3554c82af89295	0	0	0	201	0	0	0	0	0	0	0	0	0	0	0	0	0	0	0	0	0	0	0	0	0	0	0	0	0	0	0	0	0	0	0	0	0	0	0	0	0	0	0	0	0	0	0	0	0
cd25760fc5314e6e4b889f3b3fdf52d3	0	0	0	0	0	0	0	0	0	0	0	0	0	0	0	0	0	0	0	0	0	0	0	0	0	0	0	0	0	0	0	0	0	0	0	0	0	0	0	0	0	0	0	0	0	0	0	0	0
3cacbe22f4a75e7ddb8574a11e264b61	0	0	0	0	0	0	0	0	0	0	0	0	0	0	0	0	0	0	0	0	0	0	0	0	0	0	0	0	0	0	0	0	0	0	0	0	0	0	0	0	0	0	0	0	0	0	0	0	0
8291ad9d40940ddbf4d89df2c396a0ad	0	0	0	32	0	0	0	0	0	0	0	0	0	0	0	0	0	0	0	0	0	0	0	0	0	0	0	0	0	0	0	0	0	0	0	0	0	0	0	0	0	0	0	0	0	0	0	0	0
1079fa4adc2e3532d51e9512b66c903c	0	0	0	0	0	0	0	0	0	0	0	0	0	0	0	0	0	0	0	0	0	0	0	0	0	0	0	0	0	0	0	0	0	0	0	0	0	0	0	0	0	0	0	0	0	0	0	0	0
c28236938d4e49e152fc04e6bbf81212	0	0	0	0	0	0	0	0	0	0	0	0	0	0	0	0	0	0	0	0	0	0	0	0	0	0	0	0	0	0	0	0	0	0	0	0	0	0	16	7	0	0	0	0	0	0	0	0	0
bf3dcb9f59e35ca69fd69dcb5568d285	0	0	0	0	0	0	0	0	0	0	0	0	0	0	0	0	0	0	0	0	0	0	0	0	0	0	0	0	0	0	0	0	0	0	0	0	0	0	0	0	0	0	0	0	0	0	0	0	0
e4656a6a15d53778034609fd5e2e1575	0	0	0	0	0	0	0	0	0	3	0	0	0	0	0	0	0	0	0	0	0	0	0	0	0	0	0	0	0	0	0	0	0	0	0	0	0	0	0	0	0	0	0	0	0	0	0	0	0
74d1a5b8dcf738511c2bef9cbb604c22	0	0	0	0	0	0	0	0	0	0	0	0	0	0	0	0	0	0	0	0	0	0	0	0	0	0	0	0	0	0	0	0	0	0	0	0	0	0	0	0	0	0	0	0	0	0	0	0	0
ad74dda9af4b79f9ae0bcd1468d69dd9	0	0	0	0	0	0	0	0	0	0	0	0	0	0	0	0	0	0	0	0	0	0	0	0	0	0	0	0	0	0	0	0	0	0	0	0	0	0	0	0	0	0	0	0	0	0	0	0	0
ecc961b51993cb26acb3d5b1a78ffb40	0	0	0	0	0	0	0	0	0	0	0	0	0	0	0	0	0	0	0	0	0	0	0	0	0	0	0	0	0	0	0	0	0	0	0	0	0	0	0	0	0	0	0	0	0	0	0	0	0
6404fe63c88f68df1c09dc82d790a3b1	0	0	0	0	0	0	0	0	0	0	0	0	0	0	0	0	0	0	0	0	0	0	0	0	0	0	0	0	0	0	0	0	0	0	0	0	0	0	0	0	0	0	0	0	0	0	0	0	0
30113b4d45c518c15b084dbded3a3267	0	0	0	0	0	0	0	0	0	0	0	0	0	0	0	0	0	0	0	0	0	0	0	0	0	0	0	0	0	0	0	0	0	0	0	0	0	0	0	0	0	0	0	0	0	0	0	0	0
38c95492e1fa273958bef0d532c4da9d	0	0	0	0	0	0	0	0	0	0	0	0	0	0	0	0	0	0	0	0	0	0	0	0	0	0	0	0	2	0	0	0	0	0	0	0	0	0	0	0	0	0	0	0	0	0	0	0	0
afc69899b89991f81ec9390986c8e699	0	0	0	0	0	0	0	0	0	0	0	0	0	0	0	0	0	0	0	0	0	0	0	0	0	0	0	0	0	0	0	0	0	0	0	0	0	0	0	0	0	0	0	0	0	0	0	0	0
1b93589eefdef1275d267878d3019a3b	0	0	0	0	0	0	0	0	0	0	0	0	0	0	0	0	0	0	0	0	0	0	0	0	0	0	0	0	0	0	24	0	28	0	0	0	0	0	0	0	0	0	0	0	0	0	0	0	0
6485ce47882013de497ae5a413ce969b	0	0	0	0	0	0	0	0	0	0	0	0	0	0	0	0	0	0	0	0	0	0	0	0	0	0	0	0	0	0	0	0	0	0	0	0	0	0	0	0	0	0	0	0	0	0	0	0	0
54e7fd41cb96756255af72510bae17ea	0	15	52	0	0	0	0	0	0	0	0	0	0	0	0	0	0	0	0	0	0	0	0	0	0	0	0	0	0	0	0	0	0	0	0	0	0	0	0	0	0	0	0	0	0	0	0	0	0
f67e2e5ed298ea5a8fec9d676e227444	0	0	0	0	0	0	0	0	0	0	0	0	0	0	0	0	0	0	0	0	0	0	0	0	0	0	0	0	0	0	0	0	0	0	0	0	0	0	0	0	0	0	0	0	0	0	0	0	0
51dd1ee6ba0281c144e209f5f9548d04	0	0	0	0	0	0	0	0	0	0	0	0	0	0	0	0	0	0	0	0	0	0	0	0	0	0	0	0	0	0	0	0	0	0	0	0	0	0	0	0	0	0	0	0	0	0	0	0	0
af0a8a2cdf114822b1ac398e68c0910b	0	0	0	0	0	0	0	0	0	0	0	0	0	0	0	0	0	0	0	0	0	0	0	0	0	0	0	0	0	0	0	0	0	0	0	0	0	0	0	0	0	0	0	0	0	0	0	0	0
d9deecbb2876e0c987346b56ade6e8b9	0	0	0	0	0	0	0	0	0	0	0	0	0	0	0	0	0	0	0	0	0	0	0	0	0	0	0	0	0	0	0	0	0	0	0	0	0	0	0	0	0	0	0	0	0	0	101	0	0
01ca68fe3e501c62ec858fdfb2a1fb41	0	0	0	0	0	0	0	0	0	0	213	0	0	0	29	0	0	0	0	0	0	0	0	44	0	0	0	0	0	0	0	0	0	0	0	0	0	0	0	0	12	0	0	0	0	0	0	0	0
4af522ebfd66f5f5842810e776d06033	0	0	0	0	26	0	0	0	0	0	0	0	0	0	0	0	0	0	0	0	0	0	0	0	0	0	0	0	0	0	0	0	31	0	0	0	0	0	0	0	0	8	0	64	0	0	0	0	0
5a4aa75990ee53a374ccaffd2189e1b3	0	0	0	0	0	0	0	0	0	0	0	0	0	0	0	0	0	0	0	0	0	0	0	0	0	0	0	0	0	0	0	0	0	0	0	0	0	0	0	0	0	0	0	0	0	0	0	0	0
063e59445739b56fd2151e3193a07e7a	0	0	0	0	0	0	0	0	0	0	0	0	0	0	0	0	0	0	0	0	0	0	9	0	0	0	0	0	0	0	0	0	0	0	0	0	0	0	0	0	0	0	0	0	0	0	0	0	0
635cc65b31bfcfce9ba42af3f5c874e8	0	0	0	0	0	0	0	0	0	0	0	0	0	0	0	0	0	0	0	0	0	0	0	0	0	0	0	0	0	0	0	0	0	0	0	0	0	0	0	0	0	0	0	0	0	0	0	0	0
5a96990d652a07640bf41e5020bcda89	0	0	0	0	0	0	0	0	0	0	0	0	0	0	0	0	0	0	0	0	0	0	0	0	0	0	0	0	0	0	0	0	2	0	0	0	0	0	0	0	0	0	0	0	0	0	0	0	0
39b8ef59a6eecb42a85f8ae5abd8d6d9	0	0	0	0	0	0	0	0	0	0	0	0	0	0	0	0	0	0	0	0	0	0	0	0	0	0	0	0	0	0	0	0	0	0	0	0	0	0	0	0	0	0	0	98	0	0	0	0	0
ee9e1c1d243d9fd7258dc4fc7dfc3505	0	0	0	0	0	0	0	0	0	0	0	0	0	0	0	0	0	0	0	0	0	0	0	0	0	0	0	0	0	0	0	0	0	0	0	0	0	0	0	0	0	0	0	0	0	0	0	0	0
785936b7a30e4f91e05922d9dc558dec	0	0	0	0	0	0	0	0	0	0	0	0	0	0	0	0	0	0	0	0	0	0	0	0	0	0	0	0	0	0	0	0	0	0	0	0	0	0	0	0	0	0	0	0	0	0	0	0	0
3505d50b132ba71e73a7df2f87b6aa95	0	0	0	0	0	0	0	0	0	0	0	0	0	0	0	0	0	0	0	0	0	0	0	0	0	0	0	0	0	0	0	0	0	0	0	0	28	0	0	0	0	0	0	0	0	31	0	0	0
3f440df1af9d32df437e33558a5556fa	0	0	0	0	0	0	0	0	0	0	0	0	0	0	0	0	0	0	0	0	0	0	0	0	0	0	0	0	0	0	0	0	0	0	0	0	0	0	0	0	0	0	0	0	0	0	0	0	0
ddbe401d253278b33283168109fd32ab	0	0	0	0	0	0	0	0	0	0	0	0	0	0	0	0	0	0	0	0	0	0	0	0	0	0	0	0	0	0	0	0	0	0	0	0	0	0	0	0	0	0	0	0	0	0	0	0	0
a7bd4b6350e9ae6dac672d640d93c0d5	0	0	0	0	0	0	0	0	0	0	0	0	0	0	0	0	0	0	0	0	0	0	0	0	0	0	0	0	0	0	0	0	0	0	0	0	0	0	0	0	0	0	0	0	0	0	0	0	0
9893a078bf2936f63d7ea51d1c4f174c	0	0	0	0	0	0	0	0	0	0	0	0	0	0	0	0	0	0	0	0	0	0	0	45	0	0	0	0	0	0	0	0	0	0	0	0	0	0	0	0	0	0	0	18	0	0	0	0	0
bffc55d304c820dbe3c47aba49fae1fb	0	0	0	0	0	0	0	0	0	0	0	0	0	0	0	0	0	0	0	0	0	0	0	0	0	0	0	0	0	0	0	0	0	0	0	0	0	0	0	0	0	0	0	0	0	0	0	0	0
92f31152e1e77c187cfe989abae6804c	0	0	0	0	0	0	0	0	0	0	0	0	0	0	0	0	0	0	0	0	0	0	0	0	0	0	0	0	0	0	0	0	0	0	0	0	0	0	0	0	0	0	0	0	0	0	0	0	0
fa5f7ee8cd100bce0cd722b7197e0335	0	0	0	0	0	0	0	0	0	0	0	0	0	0	0	0	0	0	0	0	0	0	0	0	0	0	0	0	0	0	0	0	0	0	0	35	7	0	0	0	27	0	27	0	0	149	0	0	0
0c6802a12daf2ce74189518bdc4916c0	0	0	0	0	0	0	0	0	0	0	0	0	0	0	0	0	0	0	0	0	11	29	0	0	111	0	45	0	0	0	0	0	0	0	0	0	0	0	0	0	0	0	0	0	0	0	0	0	0
d9e88a4d76633b5b27ba245561c4b3a0	0	0	0	0	0	0	0	0	0	0	0	0	0	0	0	0	0	0	0	0	0	0	0	0	0	0	0	0	0	0	0	0	0	0	0	0	0	0	0	0	0	0	0	0	0	0	0	0	0
b0d5e3894d7be53427b66ef24eac4918	0	0	0	0	0	0	0	0	0	0	0	0	0	0	0	0	0	0	0	0	0	0	0	0	0	0	0	0	0	0	0	0	0	0	0	0	0	0	0	0	0	0	0	0	0	0	0	0	0
22eabe35fcd6951e3619220315c89149	0	0	0	0	0	0	0	0	0	0	0	0	0	0	0	0	0	0	0	0	0	0	0	0	0	0	0	0	0	0	0	0	0	0	0	0	0	0	0	0	0	0	0	0	0	0	0	0	0
c8845406cfa3bf77c83a149ac7984716	0	0	0	0	0	0	0	0	0	0	0	0	0	0	0	0	0	0	0	0	0	29	0	0	93	0	0	0	0	0	0	0	0	0	0	0	0	0	0	0	0	0	0	0	0	0	0	0	0
68c38640e182965e817c482586c5f7bf	0	0	0	0	0	0	0	0	0	0	0	0	0	0	0	0	0	0	0	0	0	0	0	0	0	0	0	0	0	0	0	0	0	0	0	0	0	0	0	0	0	0	0	0	0	0	0	0	0
4bdfad149447009401222d493031841d	0	0	0	0	0	0	0	0	0	0	0	0	0	0	0	0	0	0	0	0	0	0	0	8	0	0	0	0	0	3	0	0	0	0	0	0	0	0	0	0	0	0	0	0	0	0	0	0	0
a61345b916815ffbdb1ec6a6e7c4a006	0	0	0	0	0	9	31	0	0	0	0	0	0	0	7	0	0	0	0	0	13	0	0	0	0	0	0	0	0	0	0	0	0	0	0	0	0	0	19	0	0	0	0	0	0	0	0	0	0
0586c4b702c65a70450e228c4dc64f01	0	0	0	0	0	0	0	0	0	0	0	0	0	0	0	0	0	0	0	0	0	0	0	0	0	0	0	0	0	0	0	0	0	0	0	0	0	0	0	0	0	0	0	0	0	0	0	0	0
a5cea151ba7312668eccd1d3d2346e2e	0	0	0	0	0	0	0	0	0	0	0	0	0	0	0	0	0	0	0	0	0	0	0	0	0	0	0	0	0	0	0	0	0	0	0	0	0	0	0	0	0	0	0	0	0	0	0	0	0
5defe1d66cc5934fab7e4ee48905d129	0	0	0	0	0	0	0	0	0	0	0	0	0	0	0	0	0	0	0	0	0	0	0	0	0	0	0	0	0	0	0	0	0	0	0	0	0	0	0	0	0	0	0	0	0	0	0	0	0
71c41cb29c7222501ad0087eecb69e8e	0	0	0	0	0	0	0	0	0	0	0	0	0	0	0	0	0	0	0	0	0	0	0	0	0	0	0	0	0	0	0	0	0	0	0	0	0	0	0	0	0	0	0	0	0	0	0	0	0
8daaffabcd5a8df14fa0d8b6b729613d	0	0	0	0	0	0	0	0	0	0	30	0	0	0	32	2	0	0	0	0	0	0	0	0	0	0	0	0	0	0	0	0	0	0	0	0	0	0	0	0	10	0	0	0	0	0	0	0	0
8a6caf5745e0ff83c859e48986ba3e4b	0	0	9	0	0	0	0	0	0	0	0	0	0	0	0	0	0	0	0	0	0	0	0	0	0	0	0	0	0	0	0	0	0	0	0	0	0	0	0	0	0	0	0	0	0	0	0	0	0
5e3c3b14f0cd287f6b191c68f82bd6a1	0	0	0	0	0	0	0	0	0	0	0	0	0	0	0	0	0	0	0	0	0	0	0	0	43	0	0	0	0	0	0	0	0	0	0	0	0	0	0	0	0	0	0	0	0	0	0	0	0
5e1189eba885b47f4f25a41b92872574	0	0	0	0	0	23	25	0	0	0	0	0	0	0	0	0	0	0	0	0	0	0	0	0	0	0	0	0	8	0	0	0	0	0	0	0	0	0	0	0	0	0	0	0	0	0	0	0	0
65535624e9f25688a299ccef4d757aed	0	0	0	0	0	0	0	0	0	0	46	0	0	0	0	0	0	0	0	0	0	0	0	0	0	0	0	0	0	0	0	0	0	0	0	0	0	0	0	4	0	0	0	0	0	0	0	0	0
8b5420447d4050a31ac92cc5722626ee	0	0	0	0	0	0	0	0	0	0	0	0	0	0	22	0	24	0	0	0	0	0	0	0	0	0	0	0	0	0	0	0	0	0	0	0	0	0	0	0	0	0	0	0	0	0	0	0	0
f323039b28ac3d0ec7692159efc1cb85	0	0	0	0	0	0	0	0	0	0	0	0	0	0	0	0	0	0	0	0	0	0	0	0	0	0	0	0	0	0	0	0	0	0	0	0	0	0	0	0	0	0	0	0	0	0	0	0	0
8b2635152d028dcfc38fc63ad0fa4d14	0	0	0	0	0	0	0	0	0	0	0	0	0	0	0	0	0	0	0	0	0	0	0	0	0	0	0	0	0	0	0	0	0	0	0	0	0	0	0	0	0	0	0	0	0	0	0	0	0
c7b0d9b50da2697bae7a879651a0e6cb	0	0	0	0	8	0	0	0	0	0	0	0	0	0	0	0	0	0	0	0	0	0	0	0	0	0	0	0	0	0	0	0	0	0	0	0	0	0	0	0	0	0	0	0	0	0	0	0	0
9541905cbf5eb4459bed96fe756d19bd	0	0	0	0	0	0	0	0	0	0	0	0	0	0	0	0	0	0	0	0	0	0	0	0	0	0	0	0	0	0	0	0	0	0	0	0	0	0	0	0	0	0	0	0	0	0	0	0	0
fcc231c3825a11a695cdf873c7be89ff	0	0	0	0	0	0	0	0	0	0	0	0	0	0	0	0	0	0	0	0	0	0	0	0	0	0	0	0	0	0	0	0	0	0	0	0	0	0	0	0	0	0	0	0	0	0	0	0	0
1c6502974441830c7fc1989f16891bfc	0	0	0	0	0	0	0	0	0	0	0	0	0	0	0	0	0	0	0	0	0	0	0	0	0	0	8	0	0	0	0	0	0	0	0	0	0	0	0	0	0	0	0	0	0	0	0	0	0
cb52569d875599fb8b3a63c77c7835ad	0	0	0	0	0	0	0	0	0	0	0	0	0	0	0	0	0	0	0	0	0	0	0	0	0	0	0	6	0	0	0	0	0	0	0	0	0	0	0	0	0	19	0	0	0	0	0	0	0
3bd96d4f96d7ea6ca603f8732f3220cd	0	0	0	0	0	0	0	0	0	0	0	0	0	0	0	0	0	0	0	0	0	0	0	0	0	0	0	0	0	0	0	0	0	0	0	0	0	0	0	0	0	0	0	0	0	0	0	0	0
cc7151aeb339540995ddc66236f5b18c	0	0	0	0	0	0	0	0	0	0	0	0	0	0	0	0	0	0	0	0	0	0	0	0	0	0	0	0	0	0	0	0	0	0	0	0	0	0	0	0	0	0	0	0	0	0	0	0	0
7a1474647066f0fad22017037a1950e0	0	0	0	0	0	0	0	0	0	0	0	0	0	0	0	0	0	0	0	0	0	0	0	0	0	0	0	0	0	0	0	0	0	0	0	0	0	0	0	0	0	0	0	0	0	0	0	0	0
fd8d73cb7564848a5245d1eb66c481c2	0	0	0	0	0	0	0	0	0	0	0	0	0	0	0	0	0	0	0	0	0	0	0	0	0	0	0	0	0	0	0	0	0	0	0	0	0	0	0	0	0	0	0	0	0	0	0	0	0
35fbc5a07fe0d91a00b6c5849dc8bcbf	0	0	0	0	0	0	0	0	0	0	0	0	0	0	0	0	0	0	0	0	0	0	0	0	0	0	0	0	0	0	0	0	0	0	0	0	0	0	0	0	0	0	0	0	0	0	0	0	0
f3205ca78b2f8af720d2670948fcaaa4	10	0	0	0	27	0	0	0	0	0	0	0	0	0	0	0	0	0	0	0	0	0	0	0	0	0	0	0	0	0	0	0	0	0	0	0	0	0	0	0	0	0	0	0	0	0	0	0	0
c6c7b4f8948ff8295cd564f7568a98db	0	0	0	0	0	0	0	0	0	0	0	0	0	0	0	0	0	0	0	0	0	0	0	0	11	0	0	0	0	0	0	0	0	0	0	0	0	0	13	0	0	0	0	32	0	0	0	0	0
9ac244a2ed55141b607dc47b7104242c	0	0	0	0	0	0	0	0	0	0	0	0	0	0	0	0	0	0	0	0	0	0	0	0	0	0	0	0	0	0	0	0	0	0	0	0	0	0	0	0	0	0	0	0	0	0	0	0	0
f75585d6126f4f24d1f346293b7a3da8	0	0	0	0	0	0	0	0	0	0	0	0	0	0	0	0	0	0	0	0	0	0	0	0	0	0	0	0	0	0	0	0	0	0	0	0	0	0	0	0	0	0	0	0	0	0	0	0	0
43aca34edbc77a573f75cbae4aa81563	0	0	0	0	0	0	0	0	0	0	0	0	0	0	0	0	0	0	0	0	0	0	0	0	0	0	0	0	0	0	0	0	0	0	0	0	0	0	0	0	0	0	0	0	0	0	0	0	0
12c67b7ebb84f51c38f08bca209beb1f	0	0	0	0	0	0	0	0	0	0	0	9	0	0	0	18	0	0	0	0	0	0	19	27	0	0	30	0	0	0	0	0	0	0	0	0	0	0	0	0	0	0	0	0	0	0	0	0	0
e71faca08e82185cb480ec8e5098a5f8	0	0	0	0	0	0	0	0	0	0	0	0	0	0	0	0	0	0	0	0	0	0	0	0	0	0	0	0	0	0	0	0	0	0	0	0	0	0	0	0	0	0	0	0	0	0	0	0	0
e88333e5bbb0320eae6181335f373e3b	0	0	0	0	0	0	0	0	0	0	0	0	0	0	0	0	0	0	0	0	0	0	0	0	0	0	0	0	0	0	0	0	0	0	0	0	0	0	0	0	0	0	0	0	0	0	0	0	0
43a76ecb5517b849fde9a897ef969355	0	0	0	0	0	0	0	0	0	0	0	0	0	0	0	0	0	0	0	0	0	0	0	0	0	0	0	0	0	0	0	0	0	0	0	0	0	0	0	0	0	0	0	0	0	0	0	0	0
298912d42192f192135344b1d70b77cb	0	0	0	0	0	0	0	0	0	0	0	0	0	0	0	0	0	0	0	0	0	0	10	0	0	0	35	0	0	0	0	0	0	0	0	13	0	0	0	0	0	0	0	19	0	0	0	0	0
822fc24f23a3ed3b8051d49f9706e5ee	0	0	0	0	0	0	0	0	0	0	0	0	0	0	0	0	0	0	0	0	0	0	0	0	0	0	0	0	0	0	0	0	0	0	0	0	0	0	0	0	0	0	0	0	0	0	0	0	0
685956958197a9df071fb329c945719b	0	0	0	0	0	0	11	0	0	0	0	0	0	0	0	0	0	0	0	0	0	0	0	0	0	0	0	0	0	0	0	0	0	0	0	0	0	0	0	0	0	0	0	0	0	0	0	0	0
8096477810cfa657760fad13ca452746	0	0	0	0	0	0	0	0	0	0	0	0	0	0	0	0	0	0	0	0	0	0	0	0	0	0	0	0	0	0	0	0	0	0	0	0	0	0	0	0	0	0	0	0	0	0	0	0	0
8aa61dcf2162666445879bb9153dc10a	0	0	0	0	0	0	0	0	0	0	6	0	0	0	0	0	0	0	0	0	0	0	0	0	0	0	0	0	0	0	0	0	0	0	0	0	0	0	0	0	0	0	0	0	0	0	0	0	0
293f2ad9c1ca533d875e6a721f71d8f7	0	0	0	0	0	0	0	0	0	0	0	0	0	0	0	0	0	0	0	0	0	0	0	0	0	0	0	0	0	0	0	0	0	0	0	0	0	0	0	0	0	0	0	0	0	0	0	0	0
36c6e2537e3da751fca901d3db42dd67	0	0	0	0	0	0	0	0	0	0	0	0	0	0	0	0	0	0	0	0	0	0	0	0	0	0	0	0	0	0	0	0	0	0	0	0	0	0	0	0	0	0	0	0	0	0	0	0	0
1e76fd015e6146c82d7e9eba090a7acb	0	0	0	0	0	9	0	0	0	0	0	0	0	0	0	0	0	0	0	0	0	0	0	0	0	0	0	0	0	0	0	0	0	0	0	0	0	0	0	0	0	0	0	0	0	0	0	0	0
587142f1c720cfd5657b22113c531a54	0	0	0	0	0	0	0	0	0	0	0	0	0	0	0	0	0	0	0	0	0	0	0	0	0	0	0	0	0	0	0	0	0	0	0	0	0	0	0	0	0	0	0	0	0	0	0	0	0
8de32195bde2e46b3ab5268d31887949	0	0	0	0	0	0	15	0	0	0	0	0	0	0	0	0	0	0	0	0	0	0	0	0	0	0	0	0	0	0	0	0	0	0	0	0	0	0	0	0	0	0	0	0	0	0	0	0	0
e3b4c2aa64d54acc55c4f7df182886a7	0	0	0	0	0	0	0	0	0	0	0	0	0	0	0	0	0	0	0	0	0	0	0	0	0	0	0	0	0	0	0	0	0	0	0	0	0	0	0	0	0	0	0	0	0	0	0	0	0
d2ff8ab120b46740e0059de2e09f4349	0	0	0	0	0	0	0	0	0	0	0	0	0	0	0	0	0	0	0	0	0	0	0	0	0	0	0	0	0	0	0	0	0	0	0	0	0	5	0	0	0	0	0	0	0	0	0	0	0
7fd3deaa4a76cf2d732be70feaa2732d	0	0	0	0	0	0	0	0	0	0	0	0	0	0	0	0	0	0	0	0	0	0	0	0	0	0	0	0	0	0	0	0	0	0	0	0	0	0	0	0	0	0	0	0	0	0	0	0	0
e6f4a73795eab53eb6c6da464aa26dfe	0	0	0	0	0	0	0	0	0	0	0	0	0	0	0	0	0	0	0	0	0	0	0	0	0	0	0	0	0	0	0	0	0	0	0	0	0	0	0	0	0	0	0	0	0	0	0	0	0
e90d04c09a4944071495d3c2256b51d5	0	0	0	0	0	0	9	0	0	10	0	0	0	0	0	0	0	0	0	0	0	0	0	0	0	0	0	0	0	0	0	0	0	0	0	0	0	0	0	0	0	0	0	0	0	0	0	0	0
c5be510d377bce657ef947d97cd0592a	0	0	0	0	0	0	0	0	0	0	0	0	0	4	0	0	0	0	0	0	0	0	0	0	0	0	0	0	0	0	0	0	0	0	0	0	0	0	0	0	0	0	0	0	0	0	0	0	0
487177c8488a350b622407be000a7ac0	0	0	0	0	0	0	0	0	0	0	0	0	0	0	0	0	0	0	0	0	0	0	0	0	0	0	0	0	0	0	0	0	0	0	0	0	0	0	0	0	0	0	0	0	0	0	0	0	0
a022c91b0807b886fbeba7cfa49eee04	0	0	0	5	0	0	0	0	0	0	0	0	0	0	0	0	0	0	0	0	0	0	0	0	0	0	0	0	0	0	0	0	0	0	0	0	0	0	0	0	0	0	0	0	0	0	0	0	0
b2bcad9645bbac95ca01cd3cb8a680b6	0	0	0	0	0	0	0	0	0	0	0	0	0	0	0	0	0	0	0	0	0	0	0	0	0	0	0	0	0	0	0	0	0	0	0	0	0	0	0	0	0	0	0	0	0	0	0	0	0
522ec0fb8d53fabfe22a8f19e3174501	0	0	0	0	0	0	0	0	0	0	0	0	0	0	0	0	0	0	0	0	0	0	0	0	6	0	0	0	0	0	0	0	0	0	0	0	0	0	0	0	0	0	0	0	0	0	0	0	0
c1c188f9bec8b8bdc4dcfebee1b40cb2	0	0	0	0	0	0	0	0	0	0	0	0	0	0	0	4	0	0	0	0	0	0	0	0	0	0	0	0	0	0	0	0	0	0	0	0	0	0	0	0	0	0	0	0	0	0	0	0	0
9f86dc724a791a6a2d0a6c2b94decc6c	0	0	0	0	0	0	0	0	0	0	0	0	0	0	0	0	0	0	0	0	0	0	0	0	0	0	0	0	0	0	0	0	0	0	0	0	0	0	0	0	0	0	0	0	0	0	0	0	0
6bafb90748d5b90f450d408f022b4c3a	0	0	0	0	0	0	0	0	0	0	0	0	0	0	0	0	0	0	0	0	0	0	0	0	0	0	0	0	0	0	0	0	0	0	0	0	0	0	0	0	0	0	0	0	0	0	0	0	0
6441dbea9444aa33117f5ac6cee8a9bd	0	0	0	0	0	0	0	0	0	0	0	0	0	0	0	0	0	0	0	0	0	0	0	0	0	0	0	0	0	0	0	0	0	0	0	0	0	0	0	0	0	0	0	0	0	0	0	0	0
abc9f4cba169b2344a6d72aee17709ea	0	0	0	0	0	0	0	0	0	0	0	0	0	0	0	0	0	0	0	0	0	0	0	0	0	0	0	0	0	0	0	0	0	0	0	0	0	0	0	0	0	0	0	0	0	0	0	0	0
2b594aae31a4fa92a41877208b105b8a	0	0	0	0	0	0	0	0	0	0	0	0	0	0	0	0	0	0	0	0	0	0	0	0	0	0	0	0	0	0	0	0	0	0	0	0	0	0	0	0	0	0	0	0	0	0	0	0	0
947185b94110302ebd5931a1b110c9c3	0	0	0	0	0	0	0	0	0	0	0	0	0	0	0	0	0	0	0	0	0	0	0	0	0	0	0	0	0	0	0	0	0	0	0	0	0	0	0	0	0	0	0	0	0	0	0	0	0
27aea3858fbdc999e709365ae448963a	0	0	0	0	0	0	0	0	0	0	0	0	0	0	0	0	0	0	0	0	0	0	0	0	0	0	0	0	0	0	0	0	0	0	0	0	0	0	0	0	0	0	0	0	0	0	0	0	0
9edeaa257c93bfe3316fdf622c20b115	0	0	0	0	0	0	0	0	0	0	0	0	0	0	0	0	0	2	0	0	0	0	0	0	0	0	0	0	0	0	0	0	0	0	0	0	0	0	0	0	0	0	0	0	0	0	0	0	0
dd39c3a82af7b44d1b2055e295775884	0	0	0	0	0	0	0	0	0	0	0	0	0	0	0	0	0	0	0	0	0	0	0	0	0	0	0	0	0	0	16	0	0	0	0	0	0	0	0	0	0	0	0	0	0	0	0	0	0
1a56e82883f049815557df210ef2f36c	0	0	0	0	0	0	0	0	0	0	0	0	0	0	0	0	0	0	0	0	0	0	0	0	0	0	0	0	0	0	0	0	0	0	0	0	0	0	0	0	0	0	0	0	0	0	0	0	0
4829dfd2d0617cd07e2952319bc10e6e	0	0	0	0	0	0	0	0	0	0	0	0	0	0	0	0	0	0	0	0	0	0	0	0	0	0	0	0	0	0	0	114	132	0	0	0	0	0	0	0	0	0	0	0	0	0	0	0	0
5547a823d07aa84dab6e6517e1d02530	0	0	0	0	0	0	0	0	0	0	0	0	0	0	0	0	0	0	0	0	0	0	0	0	0	0	0	0	0	0	0	20	0	0	0	0	0	0	0	0	0	0	0	0	0	0	0	0	0
d0b2081acf12e4a889c9b3596d640b5e	0	0	0	0	0	0	0	0	0	0	0	0	0	0	0	0	0	0	0	0	0	0	0	0	0	0	0	0	0	0	0	0	0	0	0	0	0	0	0	0	0	0	0	0	0	0	0	0	0
1991d07402131012cb8a0f2715d9357d	0	0	0	0	0	0	0	0	0	0	0	0	0	0	0	0	0	0	0	0	0	0	0	0	0	0	0	0	0	0	0	0	0	0	0	0	0	0	0	0	0	0	0	0	0	0	0	0	0
cb85938b5f4ad5d10662fe70f2466932	0	0	0	0	0	0	0	0	0	0	0	0	0	0	0	0	0	0	0	0	0	0	0	0	0	0	0	0	0	0	0	0	0	0	0	0	0	0	0	0	0	0	0	0	0	0	0	0	0
65d59036da1780396806800279699eda	0	0	0	0	0	0	0	0	0	0	0	0	0	0	0	0	0	0	0	0	0	0	0	0	0	0	0	0	0	0	0	0	0	0	0	0	0	0	0	0	0	0	0	0	0	0	0	0	0
53498ff75a9fc566722608daccd950da	0	0	0	0	0	0	0	0	0	0	0	0	0	0	0	0	0	0	0	0	0	0	0	0	0	0	0	0	0	0	0	0	0	0	0	0	0	0	0	0	0	0	0	0	0	0	0	0	0
36297e970c35bcf1138452fcbf4e4cfe	0	0	0	0	0	0	0	0	0	0	0	0	0	0	0	0	0	0	0	0	0	0	0	0	0	0	0	0	0	0	0	0	0	0	0	0	0	0	0	0	0	0	0	0	0	0	0	0	0
25562aeee26eb1114c824393b7731cc6	0	0	0	0	0	0	0	0	0	0	0	0	0	0	0	0	0	0	0	0	0	0	0	0	0	0	0	0	0	0	0	0	0	0	0	0	0	0	0	0	0	0	0	0	0	0	0	0	0
7bc39331e9bc8c2d2184348c6ae01227	0	0	0	0	0	0	0	0	0	0	0	0	0	0	0	0	0	0	0	0	0	0	0	0	0	0	0	0	0	0	0	0	0	0	0	0	0	0	0	0	0	0	0	0	0	0	0	0	0
8bbb5fe6a8da3bcab1cab6d88f061344	0	0	0	0	0	0	0	0	0	0	0	0	0	0	0	0	0	0	0	0	0	0	0	0	0	0	0	0	0	0	0	0	0	0	0	0	0	0	0	0	0	0	0	0	0	0	0	0	0
04345dc65312ff6d582ff63e51f44e76	0	0	0	0	0	0	0	0	0	0	0	0	0	0	0	0	0	0	0	0	0	0	0	0	0	0	0	0	0	0	0	0	0	0	0	0	0	0	0	0	0	0	0	0	0	0	0	0	0
e7187313b6f763ccd18adbf534749c28	0	0	0	0	0	0	0	0	0	0	0	0	0	0	0	0	0	0	0	0	0	0	0	0	0	0	0	0	0	0	0	0	0	0	0	0	0	0	0	0	0	0	0	0	0	0	0	0	0
5bf3da7e0b756fa0d3944bffb3e8f4e2	0	0	0	0	0	0	0	0	0	0	0	0	0	0	0	0	0	0	0	0	0	0	0	0	0	0	0	0	0	0	0	0	0	0	0	0	0	0	0	0	0	0	0	0	0	0	0	0	0
2a5d8a0180cccab6cc294e6778829ed2	0	0	0	0	0	0	0	0	0	0	0	0	0	0	0	0	0	0	0	0	0	0	0	0	0	0	0	0	0	0	0	0	0	0	0	0	0	0	0	0	0	0	0	0	0	0	0	0	0
17a49b8dfe36659b32cdb98d4eaa2957	0	0	0	0	0	0	0	0	0	0	0	0	0	0	0	0	0	0	0	0	0	0	0	0	0	0	0	0	0	0	0	0	0	0	0	0	0	0	0	0	0	0	0	0	0	0	0	0	0
3b1c161121c6d03f8a68c79476c51dce	0	0	0	0	0	0	3	0	3	0	0	0	0	0	0	0	0	0	0	0	0	0	0	0	0	0	0	0	0	0	0	0	0	0	0	0	0	0	0	0	0	0	0	0	0	0	0	0	0
3dd61541269d1417182b512a2a09c6b4	0	0	0	0	0	0	0	0	0	0	0	0	0	0	0	0	0	0	0	0	0	0	0	0	0	0	0	0	0	0	0	0	0	0	0	0	0	0	0	0	0	0	0	0	0	0	0	0	0
d56114165b7d419d3b90df3a7b842797	0	0	0	0	0	0	0	0	0	0	0	0	0	0	0	0	0	0	0	0	0	0	0	0	0	0	0	0	0	0	0	0	0	0	0	0	0	0	0	0	0	0	0	0	0	0	0	0	0
6e0141ce0436ae1e956b0e364df36cfe	0	0	0	0	0	0	0	0	0	0	0	0	0	0	0	0	0	0	0	0	0	0	0	0	0	0	0	0	0	0	0	0	0	0	0	0	0	0	0	0	0	0	0	0	0	0	57	0	0
fdaadc0aefaa767f0b11f386ed67779c	0	0	0	0	0	0	0	0	0	0	0	0	0	0	0	0	0	0	0	0	0	0	0	0	0	0	0	0	0	0	0	0	0	0	0	0	0	0	0	0	0	0	0	0	2	0	0	0	0
dab28e8ee171c3690e55764ceb3c9a73	0	0	0	0	0	0	0	0	0	0	0	0	0	0	0	0	0	0	0	0	0	0	0	0	0	0	0	0	0	0	0	0	0	0	0	0	0	0	0	0	0	0	0	0	0	0	0	0	124
7687ee58972efc83de7d74bad32abb78	0	0	0	0	0	0	0	0	0	0	0	0	0	0	0	0	0	0	0	0	0	0	0	0	0	0	0	0	0	0	0	0	0	0	0	0	0	0	0	0	0	0	0	0	0	0	0	0	0
6f5a3d5a495f6c1841437b206a743209	0	0	0	0	0	0	0	439	0	3	0	0	0	0	0	0	0	0	0	0	0	0	0	0	0	0	0	0	0	0	0	0	0	0	0	0	0	0	0	0	0	0	0	0	0	0	0	0	0
f26d4219e99d5bf9a41213a4df5337ce	0	0	0	0	0	0	0	0	0	0	0	0	0	0	0	0	0	0	0	0	0	0	0	0	0	0	0	0	0	0	0	0	0	0	0	0	0	0	0	0	0	0	0	0	0	0	0	0	0
46123bdcb9b09bfde6dc4dff48e973d7	0	0	0	0	0	0	0	0	0	0	0	0	0	0	0	0	0	0	0	0	0	0	0	0	0	0	0	0	0	0	0	0	0	0	0	0	0	0	0	0	0	0	0	0	0	0	0	0	0
5bd275f20970c59c2293b6e4c0389545	0	0	0	0	0	0	0	0	0	0	0	0	0	0	0	0	0	0	0	0	0	0	0	0	0	0	0	0	0	0	0	0	0	0	0	0	0	0	0	0	0	0	0	0	0	0	0	0	0
971507cd09b768f4df1327d8819043e8	0	0	0	0	0	0	0	0	0	0	0	0	0	0	0	0	0	0	0	0	0	0	0	0	0	0	0	0	0	0	0	0	0	0	0	0	0	0	0	0	0	0	0	0	0	0	0	0	0
81eae455576a15ce4ab1fb0cdbcefef4	0	0	0	0	0	0	0	0	0	0	0	0	0	0	0	0	0	0	0	0	0	0	0	0	0	0	0	0	0	0	0	0	0	0	0	0	0	0	0	0	0	0	0	0	0	0	0	0	0
8885d399eec45badeed4de668ec3fb11	0	0	0	0	50	0	177	0	0	0	0	0	0	0	0	0	0	0	0	0	0	0	0	0	0	0	0	0	0	0	0	0	0	0	0	0	0	0	0	0	0	0	0	0	0	0	0	0	0
98fff1b2b9ffb3f0cdda980ac83e5822	0	0	0	0	0	0	0	0	0	0	0	0	0	0	0	0	0	0	0	0	0	0	0	0	0	0	0	0	0	0	0	0	0	0	0	0	0	0	0	0	0	0	0	0	0	0	0	0	0
a50fcdc62372aab074feaba19e81fd39	0	0	0	0	0	0	0	0	0	0	0	0	0	0	0	0	0	0	0	0	0	0	0	0	0	0	0	0	0	0	0	0	0	0	0	0	0	0	0	0	0	0	0	0	0	0	0	0	0
5d0370faf5dc9773fe663a29fa018c9e	0	0	0	0	0	0	0	0	0	0	72	6	0	0	0	0	0	0	0	0	0	0	0	0	0	0	0	0	0	0	8	0	26	0	0	0	0	8	0	0	27	9	0	0	0	0	0	0	0
e5bc1f046f8b04efda8f7d22c1f70242	0	0	0	0	0	0	0	0	0	0	0	0	0	0	0	0	0	0	0	0	0	0	0	0	0	0	0	0	0	0	0	0	0	0	0	0	0	0	0	0	0	0	0	0	0	0	0	0	0
118df61ecb5fc7af5f5d888ab3b2563b	0	0	0	0	0	0	0	0	0	0	0	35	0	0	0	0	0	0	0	0	0	0	0	0	0	0	0	0	0	0	0	0	0	0	0	0	0	0	0	0	0	0	0	0	0	0	0	0	0
3439f33323dfa56e7df9e78ce63c4d0d	0	0	0	0	0	0	0	0	0	43	0	0	0	0	0	0	0	0	0	0	0	0	0	0	0	0	0	0	0	0	0	0	0	0	0	0	0	0	0	0	0	0	0	0	0	0	0	0	0
b3912924ae6b3e32f2a4e8c85d2e176d	0	0	0	0	0	0	0	0	0	0	0	0	0	0	0	0	0	0	0	0	0	0	0	0	0	0	0	0	0	0	0	0	0	0	0	0	0	0	0	0	0	0	0	0	0	0	0	0	0
3d6f9dc0fbf721d860fdd74684e84696	0	0	0	0	0	0	0	0	0	0	0	0	0	0	0	0	0	0	0	0	0	0	0	0	0	0	0	0	0	0	0	0	34	0	0	0	0	0	0	0	0	7	0	0	0	0	0	0	0
29a8f7d96e9e750a46dba50286e378bf	0	0	0	0	0	0	0	0	0	0	0	0	0	0	0	0	0	0	0	0	0	0	0	0	0	0	0	0	0	0	0	0	0	0	0	0	0	0	0	0	0	0	0	0	0	0	0	0	0
e2bfca07bdad73882f14351e61630b9b	0	0	0	0	0	0	0	0	0	0	0	0	0	0	0	0	0	0	0	0	0	0	0	0	0	0	0	0	0	0	0	0	0	0	0	0	0	0	0	0	0	0	0	0	0	0	0	0	0
128c4a1804792d21c08089e57f4e03c2	0	0	0	0	0	0	0	0	0	0	0	0	0	0	0	0	0	0	0	0	0	0	0	0	0	0	14	0	0	6	0	0	0	0	0	0	0	0	0	0	0	0	0	0	0	0	0	0	0
e0cd184c435cb562e721a89297314381	0	0	0	0	0	0	0	0	0	0	0	0	0	0	0	0	0	0	0	0	0	0	0	0	0	0	0	0	0	0	0	0	0	0	0	0	0	0	0	0	0	0	0	0	0	0	0	0	0
afff1e1cb9ade23f72de641b3d2ba84d	0	0	0	0	0	0	0	0	0	0	0	0	0	0	0	0	0	0	0	0	0	0	0	0	0	0	0	0	0	0	0	0	87	0	0	0	0	0	0	0	0	0	0	0	0	0	0	0	0
f37781c1b026c2d67e677caad22371ea	0	0	0	0	0	0	0	0	0	0	0	0	0	0	0	0	0	0	0	0	0	0	0	0	0	0	0	0	0	0	0	0	0	0	0	0	0	0	0	0	0	0	0	0	0	0	0	0	0
f85ba0adae0214f39493ca509643fa2a	348	188	240	1126	86	0	29	0	0	0	0	0	0	0	123	0	0	0	0	0	0	0	0	0	0	0	0	0	0	0	7	0	0	0	0	0	0	0	0	0	0	0	0	0	0	0	0	0	0
32810285b7246db3f5e5ac422c3b75f2	0	0	0	0	0	0	0	0	0	0	0	0	0	0	69	0	0	0	0	0	0	0	0	0	0	0	0	0	0	0	0	0	0	0	0	0	0	0	0	0	0	0	0	0	0	0	0	0	0
f990e1b5473fe419d289a46dc2cc8501	43	369	0	162	94	0	0	0	0	0	0	0	0	0	0	0	0	0	0	0	0	0	0	0	0	0	0	0	0	0	0	0	0	0	0	0	0	0	0	0	0	0	0	0	0	0	0	0	0
2a5d8b3e717c2e87cfbaa8d29bd7c294	71	148	0	0	0	0	0	0	0	0	0	0	0	0	0	0	0	0	0	0	0	0	0	0	0	0	0	0	0	0	0	0	9	0	0	0	0	0	0	0	0	0	0	0	0	0	0	0	121
dbf960adee69ace5f724d83d2babb26d	0	0	0	0	0	0	0	0	0	0	0	0	0	0	0	0	0	0	11	0	0	0	0	0	0	0	0	0	0	0	0	0	0	0	0	0	0	0	0	0	0	0	0	0	0	0	0	0	0
2c360a0f2c36e14833c35f01371dbf28	0	0	0	0	0	0	0	0	0	0	0	0	0	0	0	0	0	0	0	0	0	0	0	0	0	0	0	0	0	0	0	0	0	0	0	0	0	0	0	0	0	0	0	0	0	0	0	0	0
4a7ce4a544eb562de41ce3c77e994dbf	0	0	0	29	0	0	0	0	0	0	0	0	0	0	0	0	0	0	0	0	0	0	0	0	0	0	0	0	0	0	0	0	0	0	0	0	0	0	0	0	0	0	0	0	0	0	0	0	0
4090dc31831e8dabb14532e550687d55	0	0	0	0	0	0	0	0	0	0	0	0	0	0	0	0	0	0	0	0	0	0	0	0	0	0	0	0	0	0	0	0	0	0	0	0	0	0	0	0	0	0	0	0	0	0	0	0	0
7083ac13e32b563b2c0e91ef43682c1a	0	0	0	0	0	0	0	0	0	0	0	0	0	0	0	0	0	0	0	0	0	0	0	0	0	0	0	0	0	0	0	0	0	0	0	0	0	0	0	0	0	0	0	0	0	0	0	0	0
1b2a6375c310fd65045802e1301160a2	0	0	0	0	0	0	0	0	0	0	0	0	0	0	0	0	0	0	0	0	0	0	0	0	0	0	0	0	0	0	6	60	0	0	0	0	0	0	0	0	0	0	0	0	0	0	0	0	0
6c143818a940f9911670d5782b09da42	0	0	0	0	0	0	0	0	0	0	0	0	0	0	0	0	0	0	0	0	0	0	0	0	0	0	0	0	0	0	0	0	0	0	0	0	0	0	0	0	0	0	0	0	0	0	0	0	0
7988bd20e68cda197d4bb2e6d9c00b72	0	0	0	0	0	0	0	0	0	0	0	0	0	0	0	0	0	0	0	0	0	0	0	0	0	0	0	0	0	0	0	4	0	0	0	0	0	0	0	0	0	0	0	0	0	0	0	0	0
ea85d52e16885774d2695d6f830a8d13	0	0	0	0	0	0	0	0	0	0	0	0	0	0	0	0	0	0	0	0	0	0	0	0	0	0	0	0	0	0	0	0	0	0	0	0	0	0	0	0	0	0	0	0	0	0	0	0	0
0c3692e909b632da387295d581fa1959	0	0	0	0	0	0	0	0	0	0	0	0	0	0	0	0	0	0	0	0	0	0	0	0	0	0	0	0	0	0	0	0	0	0	0	0	0	0	0	0	0	0	0	0	0	0	0	0	0
[truncated: 171 more columns]

## Sheet: Aga_tab_tax
OTU ID	Kingdom	Phylum	Class	Order	Family	Genus	Species	Taxon	Taxon Level	Trophic Mode	Guild	Growth Morphology	Trait	Confidence Ranking
7446672faade1856eae3d8a3d4affa32	k__Fungi	p__Basidiomycota	c__Agaricomycetes	o__Agaricales	f__Inocybaceae	g__Inocybe	s__unidentified	Inocybaceae	9	Symbiotroph	Ectomycorrhizal	Agaricoid	NULL	Probable
5cada1511c6f364508682a87fa69f7ca	k__Fungi	p__Basidiomycota	c__Agaricomycetes	o__Agaricales	f__Inocybaceae	g__Inocybe	s__unidentified	Inocybaceae	9	Symbiotroph	Ectomycorrhizal	Agaricoid	NULL	Probable
77e0f9e2644590ba0c3675dad431a518	k__Fungi	p__Basidiomycota	c__Agaricomycetes	o__Agaricales	f__Inocybaceae	g__Inocybe	s__unidentified	Inocybaceae	9	Symbiotroph	Ectomycorrhizal	Agaricoid	NULL	Probable
e8cd3f3350dded936a3085e970cf52a4	k__Fungi	p__Basidiomycota	c__Agaricomycetes	o__Agaricales	f__Inocybaceae	g__Inocybe	s__unidentified	Inocybaceae	9	Symbiotroph	Ectomycorrhizal	Agaricoid	NULL	Probable
303424eebc28d7f24ef86588153202b1	k__Fungi	p__Basidiomycota	c__Agaricomycetes	o__Agaricales	f__Inocybaceae	g__Inocybe	s__unidentified	Inocybaceae	9	Symbiotroph	Ectomycorrhizal	Agaricoid	NULL	Probable
b25b301f78a82d1fa44fd6c6feec3741	k__Fungi	p__Basidiomycota	c__Agaricomycetes	o__Agaricales	f__Inocybaceae	g__Inocybe	s__unidentified	Inocybaceae	9	Symbiotroph	Ectomycorrhizal	Agaricoid	NULL	Probable
8ee0db0615c5dc4b87462c9bbf4c1e86	k__Fungi	p__Basidiomycota	c__Agaricomycetes	o__Agaricales	f__Inocybaceae	g__Inocybe	s__unidentified	Inocybaceae	9	Symbiotroph	Ectomycorrhizal	Agaricoid	NULL	Probable
adc78c0912d45e5afca5536624142b09	k__Fungi	p__Basidiomycota	c__Agaricomycetes	o__Geastrales	f__Geastraceae	g__Geastrum	s__unidentified	Geastraceae	9	Saprotroph	Undefined Saprotroph	Gasteroid	NULL	Probable
674a3e39a4bb7c010640e7197c9ccddc	k__Fungi	p__Basidiomycota	c__Agaricomycetes	o__Agaricales	f__Inocybaceae	g__Inocybe	s__unidentified	Inocybaceae	9	Symbiotroph	Ectomycorrhizal	Agaricoid	NULL	Probable
c5fcc13a9a43af2c25f63283b4663f94	k__Fungi	p__Basidiomycota	c__Agaricomycetes	o__Geastrales	f__Geastraceae	g__Geastrum	s__unidentified	Geastraceae	9	Saprotroph	Undefined Saprotroph	Gasteroid	NULL	Probable
7c1c92d5181086b0bafdd4c6b0959739	k__Fungi	p__Basidiomycota	c__Agaricomycetes	o__Agaricales	f__Inocybaceae	g__Inocybe	s__unidentified	Inocybaceae	9	Symbiotroph	Ectomycorrhizal	Agaricoid	NULL	Probable
0deeb3150ff3736bd57d159a341e6fa9	k__Fungi	p__Basidiomycota	c__Agaricomycetes	o__Agaricales	f__Inocybaceae	g__Inocybe	s__unidentified	Inocybaceae	9	Symbiotroph	Ectomycorrhizal	Agaricoid	NULL	Probable
ad25ffa30e9a620fb2d967bbdf9c86d3	k__Fungi	p__Basidiomycota	c__Agaricomycetes	o__Agaricales	f__Inocybaceae	g__Inocybe	s__unidentified	Inocybaceae	9	Symbiotroph	Ectomycorrhizal	Agaricoid	NULL	Probable
095d65beb7649bd2f1b69002c81ff82a	k__Fungi	p__Basidiomycota	c__Agaricomycetes	o__Polyporales	f__Ganodermataceae	g__Ganoderma	s__unidentified	Ganodermataceae	9	Pathotroph-Saprotroph	Plant Pathogen-Wood Saprotroph	Polyporoid	White Rot	Probable
3e4b51021b0aa62a310cd56eec73b5f1	k__Fungi	p__Basidiomycota	c__Agaricomycetes	o__Polyporales	f__Ganodermataceae	g__Ganoderma	s__unidentified	Ganodermataceae	9	Pathotroph-Saprotroph	Plant Pathogen-Wood Saprotroph	Polyporoid	White Rot	Probable
659f5e688e4fb30324ec421a0a59cc4a	k__Fungi	p__Basidiomycota	c__Agaricomycetes	o__Agaricales	f__Psathyrellaceae	g__Lacrymaria	s__unidentified	Psathyrellaceae	9	Saprotroph	Dung Saprotroph-Plant Saprotroph-Wood Saprotroph	Agaricoid	NULL	Probable
f952368346ad5b8ada5561df48c0c160	k__Fungi	p__Basidiomycota	c__Agaricomycetes	o__Polyporales	f__Ganodermataceae	g__Ganoderma	s__unidentified	Ganodermataceae	9	Pathotroph-Saprotroph	Plant Pathogen-Wood Saprotroph	Polyporoid	White Rot	Probable
77f7e064592934d355a0df612303d3a8	k__Fungi	p__Basidiomycota	c__Agaricomycetes	o__Agaricales	f__Inocybaceae	g__Inocybe	s__unidentified	Inocybaceae	9	Symbiotroph	Ectomycorrhizal	Agaricoid	NULL	Probable
f0db4816f6a55982372a4d97032591f9	k__Fungi	p__Basidiomycota	c__Agaricomycetes	o__Geastrales	f__Geastraceae	g__Geastrum	s__unidentified	Geastraceae	9	Saprotroph	Undefined Saprotroph	Gasteroid	NULL	Probable
9863bd4e59ccbb22484a06feab3ccac5	k__Fungi	p__Basidiomycota	c__Agaricomycetes	o__Polyporales	f__Ganodermataceae	g__Ganoderma	s__unidentified	Ganodermataceae	9	Pathotroph-Saprotroph	Plant Pathogen-Wood Saprotroph	Polyporoid	White Rot	Probable
5419e19b51e75d7f869d3f622e63e9e4	k__Fungi	p__Basidiomycota	c__Agaricomycetes	o__Agaricales	f__Inocybaceae	g__Inocybe	s__unidentified	Inocybaceae	9	Symbiotroph	Ectomycorrhizal	Agaricoid	NULL	Probable
6a9b828b6f1dff0b49744edb5023f900	k__Fungi	p__Basidiomycota	c__Agaricomycetes	o__Agaricales	f__Inocybaceae	g__Inocybe	s__unidentified	Inocybaceae	9	Symbiotroph	Ectomycorrhizal	Agaricoid	NULL	Probable
2445009312f79053721c00bb9f43bee5	k__Fungi	p__Basidiomycota	c__Agaricomycetes	o__Geastrales	f__Geastraceae	g__Geastrum	s__unidentified	Geastraceae	9	Saprotroph	Undefined Saprotroph	Gasteroid	NULL	Probable
f7ca1a4e3c1f6cd64a36808cf3a9cf41	k__Fungi	p__Basidiomycota	c__Agaricomycetes	o__Agaricales	f__Inocybaceae	g__Inocybe	s__unidentified	Inocybaceae	9	Symbiotroph	Ectomycorrhizal	Agaricoid	NULL	Probable
c01c823ce320d93a6c8811e9404f2902	k__Fungi	p__Basidiomycota	c__Agaricomycetes	o__Agaricales	f__Inocybaceae	g__Inocybe	s__unidentified	Inocybaceae	9	Symbiotroph	Ectomycorrhizal	Agaricoid	NULL	Probable
ca5579fcba21ae289ec54c48ad780428	k__Fungi	p__Basidiomycota	c__Agaricomycetes	o__Agaricales	f__Inocybaceae	g__Inocybe	s__unidentified	Inocybaceae	9	Symbiotroph	Ectomycorrhizal	Agaricoid	NULL	Probable
00204db4e9a91ca95cfa4b495bd0a757	k__Fungi	p__Basidiomycota	c__Agaricomycetes	o__Agaricales	f__Psathyrellaceae	g__Coprinopsis	s__unidentified	Psathyrellaceae	9	Saprotroph	Dung Saprotroph-Plant Saprotroph-Wood Saprotroph	Agaricoid	NULL	Probable
16518b39229571206327f15143e6db44	k__Fungi	p__Basidiomycota	c__Agaricomycetes	o__Polyporales	f__Ganodermataceae	g__Ganoderma	s__unidentified	Ganodermataceae	9	Pathotroph-Saprotroph	Plant Pathogen-Wood Saprotroph	Polyporoid	White Rot	Probable
b589e2dabd1b52ae9d93283be4322fa7	k__Fungi	p__Basidiomycota	c__Agaricomycetes	o__Agaricales	f__Inocybaceae	g__Inocybe	s__unidentified	Inocybaceae	9	Symbiotroph	Ectomycorrhizal	Agaricoid	NULL	Probable
179953e76cf8b29d37331f26e807f1cd	k__Fungi	p__Basidiomycota	c__Agaricomycetes	o__Agaricales	f__Psathyrellaceae	g__Coprinellus	s__unidentified	Psathyrellaceae	9	Saprotroph	Dung Saprotroph-Plant Saprotroph-Wood Saprotroph	Agaricoid	NULL	Probable
8cc72260865bbe6d36f18dab0d7ec2cd	k__Fungi	p__Basidiomycota	c__Agaricomycetes	o__Agaricales	f__Inocybaceae	g__Inocybe	s__unidentified	Inocybaceae	9	Symbiotroph	Ectomycorrhizal	Agaricoid	NULL	Probable
0a3348c57e3941311d2eb10c523432b4	k__Fungi	p__Basidiomycota	c__Agaricomycetes	o__Agaricales	f__Inocybaceae	g__Inocybe	s__unidentified	Inocybaceae	9	Symbiotroph	Ectomycorrhizal	Agaricoid	NULL	Probable
d481e3faff5f908a0a6099cf68fe9cad	k__Fungi	p__Basidiomycota	c__Agaricomycetes	o__Agaricales	f__Amanitaceae	g__Amanita	s__unidentified	Amanita	13	Symbiotroph	Ectomycorrhizal	Agaricoid	NULL	Highly Probable
593c2de84bf363d24aea240b042a783e	k__Fungi	p__Basidiomycota	c__Agaricomycetes	o__Agaricales	f__Amanitaceae	g__Amanita	s__unidentified	Amanita	13	Symbiotroph	Ectomycorrhizal	Agaricoid	NULL	Highly Probable
4d063a47edde23b327bb8a16d58939e6	k__Fungi	p__Basidiomycota	c__Agaricomycetes	o__Agaricales	f__Amanitaceae	g__Amanita	s__unidentified	Amanita	13	Symbiotroph	Ectomycorrhizal	Agaricoid	NULL	Highly Probable
dae0f80ecfc0c0fbd4ff90167bb63fa2	k__Fungi	p__Basidiomycota	c__Agaricomycetes	o__Agaricales	f__Amanitaceae	g__Amanita	s__unidentified	Amanita	13	Symbiotroph	Ectomycorrhizal	Agaricoid	NULL	Highly Probable
67ae1bd6f33f3f779f8f20032e6418f2	k__Fungi	p__Basidiomycota	c__Agaricomycetes	o__Agaricales	f__Cortinariaceae	g__Cortinarius	s__unidentified	Cortinarius	13	Symbiotroph	Ectomycorrhizal	Agaricoid	NULL	Highly Probable
5c44c5a65948063e3839de72652132cc	k__Fungi	p__Basidiomycota	c__Agaricomycetes	o__Agaricales	f__Amanitaceae	g__Amanita	s__unidentified	Amanita	13	Symbiotroph	Ectomycorrhizal	Agaricoid	NULL	Highly Probable
3e1696eddd11c34af5385d8a0a8566bc	k__Fungi	p__Basidiomycota	c__Agaricomycetes	o__Agaricales	f__Hygrophoraceae	g__Hygrophorus	s__unidentified	Hygrophorus	13	Symbiotroph	Ectomycorrhizal	Agaricoid	NULL	Highly Probable
99ba914b0847d5d294f77b30695d9ba2	k__Fungi	p__Basidiomycota	c__Agaricomycetes	o__Agaricales	f__Amanitaceae	g__Amanita	s__unidentified	Amanita	13	Symbiotroph	Ectomycorrhizal	Agaricoid	NULL	Highly Probable
d91ba09d87a1132c5e77fcc6e4f541ca	k__Fungi	p__Basidiomycota	c__Agaricomycetes	o__Agaricales	f__Cortinariaceae	g__Cortinarius	s__unidentified	Cortinarius	13	Symbiotroph	Ectomycorrhizal	Agaricoid	NULL	Highly Probable
8868eee8074893184406282aa4e710ff	k__Fungi	p__Basidiomycota	c__Agaricomycetes	o__Agaricales	f__Cortinariaceae	g__Cortinarius	s__unidentified	Cortinarius	13	Symbiotroph	Ectomycorrhizal	Agaricoid	NULL	Highly Probable
05df6d76aa1ba2bc2b792d62a8fe6814	k__Fungi	p__Basidiomycota	c__Agaricomycetes	o__Russulales	f__Russulaceae	g__Russula	s__unidentified	Russula	13	Symbiotroph	Ectomycorrhizal	Agaricoid	NULL	Highly Probable
e2b0e75dfbb8699b1616270c93e22726	k__Fungi	p__Basidiomycota	c__Agaricomycetes	o__Russulales	f__Russulaceae	g__Russula	s__unidentified	Russula	13	Symbiotroph	Ectomycorrhizal	Agaricoid	NULL	Highly Probable
7416a50a280e9aae66e06d34ae48707f	k__Fungi	p__Basidiomycota	c__Agaricomycetes	o__Agaricales	f__Cortinariaceae	g__Cortinarius	s__unidentified	Cortinarius	13	Symbiotroph	Ectomycorrhizal	Agaricoid	NULL	Highly Probable
1e0b262c70651ad78c4f153b86645dc1	k__Fungi	p__Basidiomycota	c__Agaricomycetes	o__Agaricales	f__Cortinariaceae	g__Cortinarius	s__unidentified	Cortinarius	13	Symbiotroph	Ectomycorrhizal	Agaricoid	NULL	Highly Probable
a026a86414f175dde29600e6dd34e4e5	k__Fungi	p__Basidiomycota	c__Agaricomycetes	o__Russulales	f__Russulaceae	g__Russula	s__unidentified	Russula	13	Symbiotroph	Ectomycorrhizal	Agaricoid	NULL	Highly Probable
6d4350d334bd799484dc2a58163e3109	k__Fungi	p__Basidiomycota	c__Agaricomycetes	o__Agaricales	f__Amanitaceae	g__Amanita	s__unidentified	Amanita	13	Symbiotroph	Ectomycorrhizal	Agaricoid	NULL	Highly Probable
43b57b3d6f36a9279d6b352f7f6f9edf	k__Fungi	p__Basidiomycota	c__Agaricomycetes	o__Agaricales	f__Amanitaceae	g__Amanita	s__unidentified	Amanita	13	Symbiotroph	Ectomycorrhizal	Agaricoid	NULL	Highly Probable
cfab0437d475b5ecea88bfc500e27389	k__Fungi	p__Basidiomycota	c__Agaricomycetes	o__Russulales	f__Russulaceae	g__Russula	s__unidentified	Russula	13	Symbiotroph	Ectomycorrhizal	Agaricoid	NULL	Highly Probable
696753536088b1437a006ca2ab66d905	k__Fungi	p__Basidiomycota	c__Agaricomycetes	o__Agaricales	f__Cortinariaceae	g__Cortinarius	s__unidentified	Cortinarius	13	Symbiotroph	Ectomycorrhizal	Agaricoid	NULL	Highly Probable
264430de3e21a4b83a31d32aa21d1092	k__Fungi	p__Basidiomycota	c__Agaricomycetes	o__Agaricales	f__Clavariaceae	g__Clavulinopsis	s__unidentified	Clavulinopsis	13	Saprotroph	Undefined Saprotroph	Clavarioid	NULL	Probable
15c7bf7dee0ba45a0a20b7ab37623ca2	k__Fungi	p__Basidiomycota	c__Agaricomycetes	o__Russulales	f__Russulaceae	g__Russula	s__unidentified	Russula	13	Symbiotroph	Ectomycorrhizal	Agaricoid	NULL	Highly Probable
92ac5f5dee6a7063ed2ca0f86e96e323	k__Fungi	p__Basidiomycota	c__Agaricomycetes	o__Russulales	f__Russulaceae	g__Russula	s__unidentified	Russula	13	Symbiotroph	Ectomycorrhizal	Agaricoid	NULL	Highly Probable
024b192109b60403fe0059e831119a6f	k__Fungi	p__Basidiomycota	c__Agaricomycetes	o__Russulales	f__Russulaceae	g__Russula	s__unidentified	Russula	13	Symbiotroph	Ectomycorrhizal	Agaricoid	NULL	Highly Probable
c99b81bf073ddb502b162d76367c95c7	k__Fungi	p__Basidiomycota	c__Agaricomycetes	o__Russulales	f__Russulaceae	g__Russula	s__unidentified	Russula	13	Symbiotroph	Ectomycorrhizal	Agaricoid	NULL	Highly Probable
835b7c071aa9542937ada42c8ad08c3f	k__Fungi	p__Basidiomycota	c__Agaricomycetes	o__Russulales	f__Russulaceae	g__Russula	s__unidentified	Russula	13	Symbiotroph	Ectomycorrhizal	Agaricoid	NULL	Highly Probable
a15561647dcee9006bc1cec1fbd741af	k__Fungi	p__Basidiomycota	c__Agaricomycetes	o__Russulales	f__Russulaceae	g__Russula	s__unidentified	Russula	13	Symbiotroph	Ectomycorrhizal	Agaricoid	NULL	Highly Probable
5b642012a0858b31bcf002b73d242803	k__Fungi	p__Basidiomycota	c__Agaricomycetes	o__Russulales	f__Russulaceae	g__Lactifluus	s__unidentified	Lactifluus	13	Symbiotroph	Ectomycorrhizal	Agaricoid	NULL	Highly Probable
7fa28a534be84931ce2b1af6c443faa3	k__Fungi	p__Basidiomycota	c__Agaricomycetes	o__Russulales	f__Russulaceae	g__Russula	s__unidentified	Russula	13	Symbiotroph	Ectomycorrhizal	Agaricoid	NULL	Highly Probable
fa9a4b336f7fc8719e5ddd0f04ba64c0	k__Fungi	p__Basidiomycota	c__Agaricomycetes	o__Russulales	f__Russulaceae	g__Russula	s__unidentified	Russula	13	Symbiotroph	Ectomycorrhizal	Agaricoid	NULL	Highly Probable
7b4abc431b059e6fd9ad0c5449756368	k__Fungi	p__Basidiomycota	c__Agaricomycetes	o__Russulales	f__Russulaceae	g__Russula	s__unidentified	Russula	13	Symbiotroph	Ectomycorrhizal	Agaricoid	NULL	Highly Probable
f48bec714bc2811d3a1b241cdb1a4200	k__Fungi	p__Basidiomycota	c__Agaricomycetes	o__Russulales	f__Russulaceae	g__Russula	s__unidentified	Russula	13	Symbiotroph	Ectomycorrhizal	Agaricoid	NULL	Highly Probable
9c75d6de538f2487918096626610749d	k__Fungi	p__Basidiomycota	c__Agaricomycetes	o__Russulales	f__Russulaceae	g__Russula	s__unidentified	Russula	13	Symbiotroph	Ectomycorrhizal	Agaricoid	NULL	Highly Probable
94c51db8bda49fd8cf12c1197cca821c	k__Fungi	p__Basidiomycota	c__Agaricomycetes	o__Russulales	f__Russulaceae	g__Lactifluus	s__unidentified	Lactifluus	13	Symbiotroph	Ectomycorrhizal	Agaricoid	NULL	Highly Probable
a07c8c36cc642dbf8e76b0c40fbae55f	k__Fungi	p__Basidiomycota	c__Agaricomycetes	o__Russulales	f__Russulaceae	g__Russula	s__unidentified	Russula	13	Symbiotroph	Ectomycorrhizal	Agaricoid	NULL	Highly Probable
9147b6926fc73cec705d623e26a1d7ff	k__Fungi	p__Basidiomycota	c__Agaricomycetes	o__Sebacinales	f__Sebacinaceae	g__Sebacina	s__unidentified	Sebacina	13	Symbiotroph	Ectomycorrhizal-Orchid Mycorrhizal-Root Associated Biotroph	NULL	NULL	Possible
20b35542970905cc3459a66ebc5dc96f	k__Fungi	p__Basidiomycota	c__Agaricomycetes	o__Russulales	f__Russulaceae	g__Russula	s__unidentified	Russula	13	Symbiotroph	Ectomycorrhizal	Agaricoid	NULL	Highly Probable
5f7416d777593990aa2c5dfcb761669d	k__Fungi	p__Basidiomycota	c__Agaricomycetes	o__Russulales	f__Russulaceae	g__Russula	s__unidentified	Russula	13	Symbiotroph	Ectomycorrhizal	Agaricoid	NULL	Highly Probable
90de8447fbf6062e26938edb806276b2	k__Fungi	p__Basidiomycota	c__Agaricomycetes	o__Agaricales	f__Bolbitiaceae	g__Conocybe	s__unidentified	Conocybe	13	Saprotroph	Undefined Saprotroph	NULL	NULL	Probable
4c894155cbfc0a390c8eaa15f68ea84a	k__Fungi	p__Basidiomycota	c__Agaricomycetes	o__Agaricales	f__Hydnangiaceae	g__Laccaria	s__unidentified	Laccaria	13	Symbiotroph	Ectomycorrhizal	Agaricoid	NULL	Highly Probable
c882768ffacf4b033d1f13a75962922b	k__Fungi	p__Basidiomycota	c__Agaricomycetes	o__Agaricales	f__Tricholomataceae	g__Tricholoma	s__unidentified	Tricholoma	13	Pathotroph-Symbiotroph	Ectomycorrhizal-Fungal Parasite	Agaricoid	NULL	Highly Probable
0bac53fb0a013eb7c1fe03130ef31032	k__Fungi	p__Basidiomycota	c__Agaricomycetes	o__Agaricales	f__Tricholomataceae	g__Tricholoma	s__unidentified	Tricholoma	13	Pathotroph-Symbiotroph	Ectomycorrhizal-Fungal Parasite	Agaricoid	NULL	Highly Probable
31c173bb98a6f61e869d2cafa8f2863d	k__Fungi	p__Basidiomycota	c__Agaricomycetes	o__Agaricales	f__Cortinariaceae	g__Cortinarius	s__unidentified	Cortinarius	13	Symbiotroph	Ectomycorrhizal	Agaricoid	NULL	Highly Probable
48596047b9d3608dabc6a9f6f8eea020	k__Fungi	p__Basidiomycota	c__Agaricomycetes	o__Russulales	f__Russulaceae	g__Lactifluus	s__unidentified	Lactifluus	13	Symbiotroph	Ectomycorrhizal	Agaricoid	NULL	Highly Probable
13e81139f2759d0371e4431dd8a3c0af	k__Fungi	p__Basidiomycota	c__Agaricomycetes	o__Agaricales	f__Amanitaceae	g__Amanita	s__unidentified	Amanita	13	Symbiotroph	Ectomycorrhizal	Agaricoid	NULL	Highly Probable
e25a4d717deaf1d663b2253c6d5ab5aa	k__Fungi	p__Basidiomycota	c__Agaricomycetes	o__Agaricales	f__Tricholomataceae	g__Tricholoma	s__unidentified	Tricholoma	13	Pathotroph-Symbiotroph	Ectomycorrhizal-Fungal Parasite	Agaricoid	NULL	Highly Probable
31ae6208b1e5d17f7d8210ae4b0f8328	k__Fungi	p__Basidiomycota	c__Agaricomycetes	o__Russulales	f__Russulaceae	g__Russula	s__unidentified	Russula	13	Symbiotroph	Ectomycorrhizal	Agaricoid	NULL	Highly Probable
bc3bc59c11b8efd95f71527d13a0fbab	k__Fungi	p__Basidiomycota	c__Agaricomycetes	o__Sebacinales	f__Sebacinaceae	g__Sebacina	s__unidentified	Sebacina	13	Symbiotroph	Ectomycorrhizal-Orchid Mycorrhizal-Root Associated Biotroph	NULL	NULL	Possible
57d80d7b31c7d53e40b3211f58afd1fe	k__Fungi	p__Basidiomycota	c__Agaricomycetes	o__Russulales	f__Russulaceae	g__Russula	s__unidentified	Russula	13	Symbiotroph	Ectomycorrhizal	Agaricoid	NULL	Highly Probable
d3cdb3d87059987eebdd7171476744a7	k__Fungi	p__Basidiomycota	c__Agaricomycetes	o__Russulales	f__Russulaceae	g__Russula	s__unidentified	Russula	13	Symbiotroph	Ectomycorrhizal	Agaricoid	NULL	Highly Probable
b15302984b26d42090d3fc829466e581	k__Fungi	p__Basidiomycota	c__Agaricomycetes	o__Agaricales	f__Amanitaceae	g__Amanita	s__unidentified	Amanita	13	Symbiotroph	Ectomycorrhizal	Agaricoid	NULL	Highly Probable
d383064f7def8333ee24361170c23ff4	k__Fungi	p__Basidiomycota	c__Agaricomycetes	o__Agaricales	f__Tricholomataceae	g__Tricholoma	s__unidentified	Tricholoma	13	Pathotroph-Symbiotroph	Ectomycorrhizal-Fungal Parasite	Agaricoid	NULL	Highly Probable
5bb0fdab1d8bde8c692cebceb7c94751	k__Fungi	p__Basidiomycota	c__Agaricomycetes	o__Russulales	f__Russulaceae	g__Russula	s__unidentified	Russula	13	Symbiotroph	Ectomycorrhizal	Agaricoid	NULL	Highly Probable
5e80a00be165db777bb4db8de01027fa	k__Fungi	p__Basidiomycota	c__Agaricomycetes	o__Sebacinales	f__Sebacinaceae	g__Sebacina	s__unidentified	Sebacina	13	Symbiotroph	Ectomycorrhizal-Orchid Mycorrhizal-Root Associated Biotroph	NULL	NULL	Possible
d21ecedde692522cae34e1252e2c02b3	k__Fungi	p__Basidiomycota	c__Agaricomycetes	o__Russulales	f__Russulaceae	g__Russula	s__unidentified	Russula	13	Symbiotroph	Ectomycorrhizal	Agaricoid	NULL	Highly Probable
c2336e167cad69485b040e5d18f4c877	k__Fungi	p__Basidiomycota	c__Agaricomycetes	o__Russulales	f__Russulaceae	g__Russula	s__unidentified	Russula	13	Symbiotroph	Ectomycorrhizal	Agaricoid	NULL	Highly Probable
177a9e60bdeded51e63ff49673f0c54e	k__Fungi	p__Basidiomycota	c__Agaricomycetes	o__Russulales	f__Russulaceae	g__Russula	s__unidentified	Russula	13	Symbiotroph	Ectomycorrhizal	Agaricoid	NULL	Highly Probable
f9d87aaf599180f0a3b5d81972c0da5c	k__Fungi	p__Basidiomycota	c__Agaricomycetes	o__Sebacinales	f__Sebacinaceae	g__Sebacina	s__unidentified	Sebacina	13	Symbiotroph	Ectomycorrhizal-Orchid Mycorrhizal-Root Associated Biotroph	NULL	NULL	Possible
b82b6623fcae2063fbc3b72ef01949bd	k__Fungi	p__Basidiomycota	c__Agaricomycetes	o__Boletales	f__Suillaceae	g__Suillus	s__unidentified	Suillus	13	Symbiotroph	Ectomycorrhizal	Boletoid	NULL	Highly Probable
0a80f52195e6877be133e953470cabc1	k__Fungi	p__Basidiomycota	c__Agaricomycetes	o__Russulales	f__Russulaceae	g__Russula	s__unidentified	Russula	13	Symbiotroph	Ectomycorrhizal	Agaricoid	NULL	Highly Probable
d65eda31bc3a92d28c3f032a4a33bf9c	k__Fungi	p__Basidiomycota	c__Agaricomycetes	o__Thelephorales	f__Thelephoraceae	g__Tomentella	s__unidentified	Tomentella	13	Symbiotroph	Ectomycorrhizal	Corticioid	NULL	Highly Probable
54282750a88a3ad002a5e5f35bae9768	k__Fungi	p__Basidiomycota	c__Agaricomycetes	o__Agaricales	f__Cortinariaceae	g__Cortinarius	s__unidentified	Cortinarius	13	Symbiotroph	Ectomycorrhizal	Agaricoid	NULL	Highly Probable
faa94af7fd09b3eb0c2ddf1e67e0ffb9	k__Fungi	p__Basidiomycota	c__Agaricomycetes	o__Boletales	f__Suillaceae	g__Suillus	s__unidentified	Suillus	13	Symbiotroph	Ectomycorrhizal	Boletoid	NULL	Highly Probable
a0472d21adda921576b088d8e034229c	k__Fungi	p__Basidiomycota	c__Agaricomycetes	o__Boletales	f__Suillaceae	g__Suillus	s__unidentified	Suillus	13	Symbiotroph	Ectomycorrhizal	Boletoid	NULL	Highly Probable
00a4a1e3635ae6afaeb08b822556e797	k__Fungi	p__Basidiomycota	c__Agaricomycetes	o__Cantharellales	f__Cantharellales_fam_Incertae_sedis	g__Sistotrema	s__unidentified	Sistotrema	13	Saprotroph-Symbiotroph	Ectomycorrhizal-Wood Saprotroph	Corticioid	White Rot	Possible
e5a5d228fb0ef2b87fcc2ee25e32efe3	k__Fungi	p__Basidiomycota	c__Agaricomycetes	o__Russulales	f__Russulaceae	g__Lactifluus	s__unidentified	Lactifluus	13	Symbiotroph	Ectomycorrhizal	Agaricoid	NULL	Highly Probable
cb739c38d2fd0d4212c1f1b16f055686	k__Fungi	p__Basidiomycota	c__Agaricomycetes	o__Russulales	f__Russulaceae	g__Russula	s__unidentified	Russula	13	Symbiotroph	Ectomycorrhizal	Agaricoid	NULL	Highly Probable
e31965695f3488a754fe638eb986dc0a	k__Fungi	p__Basidiomycota	c__Agaricomycetes	o__Russulales	f__Russulaceae	g__Lactifluus	s__unidentified	Lactifluus	13	Symbiotroph	Ectomycorrhizal	Agaricoid	NULL	Highly Probable
b49fe68211ce30b392f2e4ceda051f31	k__Fungi	p__Basidiomycota	c__Agaricomycetes	o__Sebacinales	f__Sebacinaceae	g__Sebacina	s__unidentified	Sebacina	13	Symbiotroph	Ectomycorrhizal-Orchid Mycorrhizal-Root Associated Biotroph	NULL	NULL	Possible
952e089116e8e8516e1e33913f2b9195	k__Fungi	p__Basidiomycota	c__Agaricomycetes	o__Russulales	f__Russulaceae	g__Gymnomyces	s__unidentified	Gymnomyces	13	Symbiotroph	Ectomycorrhizal	Gasteroid	Hypogeous	Highly Probable
12c4216f99ead3e31700cb77d404b736	k__Fungi	p__Basidiomycota	c__Agaricomycetes	o__Russulales	f__Russulaceae	g__Russula	s__unidentified	Russula	13	Symbiotroph	Ectomycorrhizal	Agaricoid	NULL	Highly Probable
afe51690a9ff87691715038e17ccb26c	k__Fungi	p__Basidiomycota	c__Agaricomycetes	o__Russulales	f__Russulaceae	g__Russula	s__unidentified	Russula	13	Symbiotroph	Ectomycorrhizal	Agaricoid	NULL	Highly Probable
e7241393150cd666cf68e5434896160f	k__Fungi	p__Basidiomycota	c__Agaricomycetes	o__Agaricales	f__Cortinariaceae	g__Cortinarius	s__unidentified	Cortinarius	13	Symbiotroph	Ectomycorrhizal	Agaricoid	NULL	Highly Probable
b612eb448520cb5a3cadbf731038d6c4	k__Fungi	p__Basidiomycota	c__Agaricomycetes	o__Agaricales	f__Cortinariaceae	g__Cortinarius	s__unidentified	Cortinarius	13	Symbiotroph	Ectomycorrhizal	Agaricoid	NULL	Highly Probable
7dfe849403cea601f7a3196d299253be	k__Fungi	p__Basidiomycota	c__Agaricomycetes	o__Russulales	f__Russulaceae	g__Russula	s__unidentified	Russula	13	Symbiotroph	Ectomycorrhizal	Agaricoid	NULL	Highly Probable
dcb92aa7c20649302dfa5ae30a43843b	k__Fungi	p__Basidiomycota	c__Agaricomycetes	o__Agaricales	f__Cortinariaceae	g__Cortinarius	s__unidentified	Cortinarius	13	Symbiotroph	Ectomycorrhizal	Agaricoid	NULL	Highly Probable
5b06bc947771cb6a14577127c3de5e16	k__Fungi	p__Basidiomycota	c__Agaricomycetes	o__Russulales	f__Russulaceae	g__Lactarius	s__unidentified	Lactarius	13	Symbiotroph	Ectomycorrhizal	Agaricoid	NULL	Highly Probable
7e145c14472898bdc7390e5ca79d49ac	k__Fungi	p__Basidiomycota	c__Agaricomycetes	o__Russulales	f__Russulaceae	g__Russula	s__unidentified	Russula	13	Symbiotroph	Ectomycorrhizal	Agaricoid	NULL	Highly Probable
6f7aaec8e6e699542cfb06620ef9d9a8	k__Fungi	p__Basidiomycota	c__Agaricomycetes	o__Russulales	f__Russulaceae	g__Russula	s__unidentified	Russula	13	Symbiotroph	Ectomycorrhizal	Agaricoid	NULL	Highly Probable
3d1508769f987cb5ca30e2ffeb88d7de	k__Fungi	p__Basidiomycota	c__Agaricomycetes	o__Russulales	f__Russulaceae	g__Russula	s__unidentified	Russula	13	Symbiotroph	Ectomycorrhizal	Agaricoid	NULL	Highly Probable
87573ae5d254b5e9420212f94ddebc9a	k__Fungi	p__Basidiomycota	c__Agaricomycetes	o__Agaricales	f__Amanitaceae	g__Amanita	s__unidentified	Amanita	13	Symbiotroph	Ectomycorrhizal	Agaricoid	NULL	Highly Probable
bda1ba1a84140e778dce7292f206a160	k__Fungi	p__Basidiomycota	c__Agaricomycetes	o__Thelephorales	f__Thelephoraceae	g__Tomentella	s__unidentified	Tomentella	13	Symbiotroph	Ectomycorrhizal	Corticioid	NULL	Highly Probable
a6f32ad883af80b0848a55d322569287	k__Fungi	p__Basidiomycota	c__Agaricomycetes	o__Russulales	f__Russulaceae	g__Russula	s__unidentified	Russula	13	Symbiotroph	Ectomycorrhizal	Agaricoid	NULL	Highly Probable
e9e375d49a107f8a5e95ccf9de2a3659	k__Fungi	p__Basidiomycota	c__Agaricomycetes	o__Agaricales	f__Cortinariaceae	g__Cortinarius	s__unidentified	Cortinarius	13	Symbiotroph	Ectomycorrhizal	Agaricoid	NULL	Highly Probable
395d8f63cde678656b1b52064e25760c	k__Fungi	p__Basidiomycota	c__Agaricomycetes	o__Thelephorales	f__Thelephoraceae	g__Tomentella	s__unidentified	Tomentella	13	Symbiotroph	Ectomycorrhizal	Corticioid	NULL	Highly Probable
cd4b6cdb6d8ddb22f180d05cb6b01f6d	k__Fungi	p__Basidiomycota	c__Agaricomycetes	o__Agaricales	f__Hygrophoraceae	g__Hygrocybe	s__unidentified	Hygrocybe	13	Saprotroph-Symbiotroph	Undefined Saprotroph-Undefined Biotroph	Agaricoid	NULL	Probable
29d1c71d54ec68b4ce7d54cb222a79dd	k__Fungi	p__Basidiomycota	c__Agaricomycetes	o__Thelephorales	f__Thelephoraceae	g__Tomentella	s__unidentified	Tomentella	13	Symbiotroph	Ectomycorrhizal	Corticioid	NULL	Highly Probable
f5587fcd8eadae223c400b2a58dee046	k__Fungi	p__Basidiomycota	c__Agaricomycetes	o__Russulales	f__Russulaceae	g__Russula	s__unidentified	Russula	13	Symbiotroph	Ectomycorrhizal	Agaricoid	NULL	Highly Probable
82dc544113ce9b8ea1f7f1413f87f86e	k__Fungi	p__Basidiomycota	c__Agaricomycetes	o__Agaricales	f__Entolomataceae	g__Clitopilus	s__unidentified	Clitopilus	13	Saprotroph	Undefined Saprotroph	Agaricoid	NULL	Probable
b5f8d8e34a3d3d3c1cc3c21e045ebb49	k__Fungi	p__Basidiomycota	c__Agaricomycetes	o__Thelephorales	f__Thelephoraceae	g__Odontia	s__unidentified	Odontia	13	Saprotroph	Undefined Saprotroph	Corticioid	NULL	Probable
b409668363c70ed0e891a98aeae785a5	k__Fungi	p__Basidiomycota	c__Agaricomycetes	o__Sebacinales	f__Sebacinaceae	g__Sebacina	s__unidentified	Sebacina	13	Symbiotroph	Ectomycorrhizal-Orchid Mycorrhizal-Root Associated Biotroph	NULL	NULL	Possible
bdc8b2b8a76311be5eb78028819217b8	k__Fungi	p__Basidiomycota	c__Agaricomycetes	o__Agaricales	f__Hydnangiaceae	g__Laccaria	s__unidentified	Laccaria	13	Symbiotroph	Ectomycorrhizal	Agaricoid	NULL	Highly Probable
b30c5e73342abb8cae295602350d580e	k__Fungi	p__Basidiomycota	c__Agaricomycetes	o__Sebacinales	f__Sebacinaceae	g__Sebacina	s__unidentified	Sebacina	13	Symbiotroph	Ectomycorrhizal-Orchid Mycorrhizal-Root Associated Biotroph	NULL	NULL	Possible
fb1df404ec6b26df554053fac4a85674	k__Fungi	p__Basidiomycota	c__Agaricomycetes	o__Sebacinales	f__Sebacinaceae	g__Sebacina	s__unidentified	Sebacina	13	Symbiotroph	Ectomycorrhizal-Orchid Mycorrhizal-Root Associated Biotroph	NULL	NULL	Possible
cb3afde3d1219bac05fd6580e311fbd4	k__Fungi	p__Basidiomycota	c__Agaricomycetes	o__Cantharellales	f__Clavulinaceae	g__Clavulina	s__unidentified	Clavulina	13	Symbiotroph	Ectomycorrhizal	Clavarioid	NULL	Highly Probable
2bc1affd0cc8e8b907ddb2d3c80457e5	k__Fungi	p__Basidiomycota	c__Agaricomycetes	o__Sebacinales	f__Sebacinaceae	g__Sebacina	s__unidentified	Sebacina	13	Symbiotroph	Ectomycorrhizal-Orchid Mycorrhizal-Root Associated Biotroph	NULL	NULL	Possible
6c19cda17c914000e2938e31f939828d	k__Fungi	p__Basidiomycota	c__Agaricomycetes	o__Auriculariales	f__Exidiaceae	g__Basidiodendron	s__unidentified	Basidiodendron	13	Saprotroph	Undefined Saprotroph	NULL	NULL	Probable
71db85840d4755f724e66121c841b146	k__Fungi	p__Basidiomycota	c__Agaricomycetes	o__Cantharellales	f__Clavulinaceae	g__Clavulina	s__unidentified	Clavulina	13	Symbiotroph	Ectomycorrhizal	Clavarioid	NULL	Highly Probable
6b1b2e3a8063311db52472072b3bc59c	k__Fungi	p__Basidiomycota	c__Agaricomycetes	o__Sebacinales	f__Sebacinaceae	g__Sebacina	s__unidentified	Sebacina	13	Symbiotroph	Ectomycorrhizal-Orchid Mycorrhizal-Root Associated Biotroph	NULL	NULL	Possible
44080cd3ea8e0d0bd1bd6387af8e6bdc	k__Fungi	p__Basidiomycota	c__Agaricomycetes	o__Russulales	f__Peniophoraceae	g__Subulicystidium	s__unidentified	Subulicystidium	13	Saprotroph	Undefined Saprotroph	Corticioid	White Rot	Probable
8a75b82dc03c8d778ce78ff8b5c641eb	k__Fungi	p__Basidiomycota	c__Agaricomycetes	o__Russulales	f__Russulaceae	g__Russula	s__unidentified	Russula	13	Symbiotroph	Ectomycorrhizal	Agaricoid	NULL	Highly Probable
cd64b481057990cfbad26b37ec720887	k__Fungi	p__Basidiomycota	c__Agaricomycetes	o__Cantharellales	f__Cantharellales_fam_Incertae_sedis	g__Sistotrema	s__unidentified	Sistotrema	13	Saprotroph-Symbiotroph	Ectomycorrhizal-Wood Saprotroph	Corticioid	White Rot	Possible
9ee52769109d256b79fcfb5c4960119a	k__Fungi	p__Basidiomycota	c__Agaricomycetes	o__Thelephorales	f__Thelephoraceae	g__Tomentella	s__unidentified	Tomentella	13	Symbiotroph	Ectomycorrhizal	Corticioid	NULL	Highly Probable
5aa3d5c1f46ab74b1f389e4f8d914a36	k__Fungi	p__Basidiomycota	c__Agaricomycetes	o__Agaricales	f__Hydnangiaceae	g__Laccaria	s__unidentified	Laccaria	13	Symbiotroph	Ectomycorrhizal	Agaricoid	NULL	Highly Probable
33d255c749f081beec2a40badc4cfbaf	k__Fungi	p__Basidiomycota	c__Agaricomycetes	o__Russulales	f__Russulaceae	g__Russula	s__unidentified	Russula	13	Symbiotroph	Ectomycorrhizal	Agaricoid	NULL	Highly Probable
39b7f778f6d045700d2bd2b077fdf1a3	k__Fungi	p__Basidiomycota	c__Agaricomycetes	o__Agaricales	f__Psathyrellaceae	g__Psathyrella	s__unidentified	Psathyrella	13	Saprotroph	Wood Saprotroph	Agaricoid	NULL	Probable
ff906f6d284edd1273db27cae8aeb624	k__Fungi	p__Basidiomycota	c__Agaricomycetes	o__Agaricales	f__Tricholomataceae	g__Mycena	s__unidentified	Mycena	13	Pathotroph-Saprotroph	Leaf Saprotroph-Plant Pathogen-Undefined Saprotroph-Wood Saprotroph	Agaricoid	NULL	Probable
195e9317010361a7f908e5fdc4922cba	k__Fungi	p__Basidiomycota	c__Agaricomycetes	o__Agaricales	f__Cortinariaceae	g__Cortinarius	s__unidentified	Cortinarius	13	Symbiotroph	Ectomycorrhizal	Agaricoid	NULL	Highly Probable
c00aad912ac1db55c9b99375ae7ad5dc	k__Fungi	p__Basidiomycota	c__Agaricomycetes	o__Agaricales	f__Cortinariaceae	g__Cortinarius	s__unidentified	Cortinarius	13	Symbiotroph	Ectomycorrhizal	Agaricoid	NULL	Highly Probable
f539b9fa01e86d2ca787b42ed4a9fe3b	k__Fungi	p__Basidiomycota	c__Agaricomycetes	o__Agaricales	f__Tricholomataceae	g__Mycena	s__unidentified	Mycena	13	Pathotroph-Saprotroph	Leaf Saprotroph-Plant Pathogen-Undefined Saprotroph-Wood Saprotroph	Agaricoid	NULL	Probable
f7c328462be6b75879829ffdc4d12dd1	k__Fungi	p__Basidiomycota	c__Agaricomycetes	o__Sebacinales	f__Sebacinaceae	g__Sebacina	s__unidentified	Sebacina	13	Symbiotroph	Ectomycorrhizal-Orchid Mycorrhizal-Root Associated Biotroph	NULL	NULL	Possible
26c3621d2aa32b20e494f863e4113e99	k__Fungi	p__Basidiomycota	c__Agaricomycetes	o__Russulales	f__Russulaceae	g__Lactifluus	s__unidentified	Lactifluus	13	Symbiotroph	Ectomycorrhizal	Agaricoid	NULL	Highly Probable
76862ce636bb11a9d2b4ba9ed1119fe8	k__Fungi	p__Basidiomycota	c__Agaricomycetes	o__Russulales	f__Russulaceae	g__Russula	s__unidentified	Russula	13	Symbiotroph	Ectomycorrhizal	Agaricoid	NULL	Highly Probable
d19e6e33f98b387569fd97b6d583e0f3	k__Fungi	p__Basidiomycota	c__Agaricomycetes	o__Agaricales	f__Agaricaceae	g__Lepiota	s__unidentified	Lepiota	13	Saprotroph	Soil Saprotroph	Agaricoid	NULL	Probable
91ef394ab8d2b3f4972b2f361b772cfe	k__Fungi	p__Basidiomycota	c__Agaricomycetes	o__Agaricales	f__Entolomataceae	g__Clitopilus	s__unidentified	Clitopilus	13	Saprotroph	Undefined Saprotroph	Agaricoid	NULL	Probable
506cdf2866d4d8e28ae0c6a4f3af58cb	k__Fungi	p__Basidiomycota	c__Agaricomycetes	o__Thelephorales	f__Thelephoraceae	g__Tomentella	s__unidentified	Tomentella	13	Symbiotroph	Ectomycorrhizal	Corticioid	NULL	Highly Probable
eba3ae7a5ea3e1f75684ab483ebf436f	k__Fungi	p__Basidiomycota	c__Agaricomycetes	o__Thelephorales	f__Thelephoraceae	g__Tomentella	s__unidentified	Tomentella	13	Symbiotroph	Ectomycorrhizal	Corticioid	NULL	Highly Probable
561f2d4bae35485ab5f8cd29d0a60cb0	k__Fungi	p__Basidiomycota	c__Agaricomycetes	o__Sebacinales	f__Sebacinaceae	g__Sebacina	s__unidentified	Sebacina	13	Symbiotroph	Ectomycorrhizal-Orchid Mycorrhizal-Root Associated Biotroph	NULL	NULL	Possible
21a5fd296700612f562b306fe26cf55f	k__Fungi	p__Basidiomycota	c__Agaricomycetes	o__Agaricales	f__Cortinariaceae	g__Cortinarius	s__unidentified	Cortinarius	13	Symbiotroph	Ectomycorrhizal	Agaricoid	NULL	Highly Probable
52b2660e16180c2c45c955ad32ef70d3	k__Fungi	p__Basidiomycota	c__Agaricomycetes	o__Sebacinales	f__Sebacinaceae	g__Sebacina	s__unidentified	Sebacina	13	Symbiotroph	Ectomycorrhizal-Orchid Mycorrhizal-Root Associated Biotroph	NULL	NULL	Possible
50d7990bbbd6bac187d1ca87a8756dd5	k__Fungi	p__Basidiomycota	c__Agaricomycetes	o__Russulales	f__Russulaceae	g__Russula	s__unidentified	Russula	13	Symbiotroph	Ectomycorrhizal	Agaricoid	NULL	Highly Probable
6322ce860dd6d67bed35023250e3f423	k__Fungi	p__Basidiomycota	c__Agaricomycetes	o__Sebacinales	f__Sebacinaceae	g__Sebacina	s__unidentified	Sebacina	13	Symbiotroph	Ectomycorrhizal-Orchid Mycorrhizal-Root Associated Biotroph	NULL	NULL	Possible
3726a045a96200ed6973f77abc3a4093	k__Fungi	p__Basidiomycota	c__Agaricomycetes	o__Russulales	f__Russulaceae	g__Russula	s__unidentified	Russula	13	Symbiotroph	Ectomycorrhizal	Agaricoid	NULL	Highly Probable
be6e83141f4f5fcb8c49cf6e3fc4b0b5	k__Fungi	p__Basidiomycota	c__Agaricomycetes	o__Russulales	f__Russulaceae	g__Russula	s__unidentified	Russula	13	Symbiotroph	Ectomycorrhizal	Agaricoid	NULL	Highly Probable
9e122b9af60c239aec9fc0b757cf585c	k__Fungi	p__Basidiomycota	c__Agaricomycetes	o__Boletales	f__Rhizopogonaceae	g__Rhizopogon	s__unidentified	Rhizopogon	13	Symbiotroph	Ectomycorrhizal	Gasteroid	Hypogeous	Highly Probable
ba57bbcb48e0bd4b0f9209b7db4f2c91	k__Fungi	p__Basidiomycota	c__Agaricomycetes	o__Agaricales	f__Bolbitiaceae	g__Conocybe	s__unidentified	Conocybe	13	Saprotroph	Undefined Saprotroph	NULL	NULL	Probable
1f115f1ba17d9e4639c306dcb34f9aec	k__Fungi	p__Basidiomycota	c__Agaricomycetes	o__Sebacinales	f__Sebacinaceae	g__Sebacina	s__unidentified	Sebacina	13	Symbiotroph	Ectomycorrhizal-Orchid Mycorrhizal-Root Associated Biotroph	NULL	NULL	Possible
7e7038ecaa75db0a4901b7bfe128c5f9	k__Fungi	p__Basidiomycota	c__Agaricomycetes	o__Agaricales	f__Lycoperdaceae	g__Lycoperdon	s__unidentified	Lycoperdon	13	Saprotroph	Undefined Saprotroph	Gasteroid	NULL	Probable
bfe2df79a1dfe3c870abece07ec51244	k__Fungi	p__Basidiomycota	c__Agaricomycetes	o__Thelephorales	f__Thelephoraceae	g__Tomentella	s__unidentified	Tomentella	13	Symbiotroph	Ectomycorrhizal	Corticioid	NULL	Highly Probable
24a983dece9e4f3f6a5f7e111c9bf957	k__Fungi	p__Basidiomycota	c__Agaricomycetes	o__Cantharellales	f__Clavulinaceae	g__Membranomyces	s__unidentified	Membranomyces	13	Symbiotroph	Ectomycorrhizal	NULL	NULL	Highly Probable
d2df799ea296e8a13bdc75ae51875f50	k__Fungi	p__Basidiomycota	c__Agaricomycetes	o__Agaricales	f__Lycoperdaceae	g__Lycoperdon	s__unidentified	Lycoperdon	13	Saprotroph	Undefined Saprotroph	Gasteroid	NULL	Probable
22b509b157169de55eacd9eb27309d02	k__Fungi	p__Basidiomycota	c__Agaricomycetes	o__Agaricales	f__Strophariaceae	g__Psilocybe	s__unidentified	Psilocybe	13	Saprotroph	Undefined Saprotroph	Agaricoid	Poisonous	Probable
6cefd13c5bb896a063a517f1e8ec9504	k__Fungi	p__Basidiomycota	c__Agaricomycetes	o__Agaricales	f__Cortinariaceae	g__Cortinarius	s__unidentified	Cortinarius	13	Symbiotroph	Ectomycorrhizal	Agaricoid	NULL	Highly Probable
a44416d2455d280732bc1b7ade936ab8	k__Fungi	p__Basidiomycota	c__Agaricomycetes	o__Agaricales	f__Clavariaceae	g__Clavaria	s__unidentified	Clavaria	13	Saprotroph	Undefined Saprotroph	Clavarioid	NULL	Probable
daa0bcb452965208a303b146d4b98d70	k__Fungi	p__Basidiomycota	c__Agaricomycetes	o__Sebacinales	f__Serendipitaceae	g__Serendipita	s__unidentified	Serendipita	13	Symbiotroph	Orchid Mycorrhizal	NULL	NULL	Highly Probable
8ca3aa6c0d9b826333f772400d9ea646	k__Fungi	p__Basidiomycota	c__Agaricomycetes	o__Agaricales	f__Cortinariaceae	g__Cortinarius	s__unidentified	Cortinarius	13	Symbiotroph	Ectomycorrhizal	Agaricoid	NULL	Highly Probable
8bbfec9f4982623346286b1c5af2de97	k__Fungi	p__Basidiomycota	c__Agaricomycetes	o__Russulales	f__Russulaceae	g__Lactarius	s__unidentified	Lactarius	13	Symbiotroph	Ectomycorrhizal	Agaricoid	NULL	Highly Probable
f6a5a2f4b853e73b2e1b38223f7d1c28	k__Fungi	p__Basidiomycota	c__Agaricomycetes	o__Russulales	f__Russulaceae	g__Russula	s__unidentified	Russula	13	Symbiotroph	Ectomycorrhizal	Agaricoid	NULL	Highly Probable
a7ee36d86c7ada5b380eabadc3d9ad3e	k__Fungi	p__Basidiomycota	c__Agaricomycetes	o__Russulales	f__Russulaceae	g__Lactarius	s__unidentified	Lactarius	13	Symbiotroph	Ectomycorrhizal	Agaricoid	NULL	Highly Probable
b304b9f49cfaacfec9f92669d4809f50	k__Fungi	p__Basidiomycota	c__Agaricomycetes	o__Sebacinales	f__Sebacinaceae	g__Sebacina	s__unidentified	Sebacina	13	Symbiotroph	Ectomycorrhizal-Orchid Mycorrhizal-Root Associated Biotroph	NULL	NULL	Possible
cf4d6da8c673e8d42b9cdc2d94313a7e	k__Fungi	p__Basidiomycota	c__Agaricomycetes	o__Russulales	f__Russulaceae	g__Lactifluus	s__unidentified	Lactifluus	13	Symbiotroph	Ectomycorrhizal	Agaricoid	NULL	Highly Probable
eaa8c5e3c3bfff455e4b233a360d33b7	k__Fungi	p__Basidiomycota	c__Agaricomycetes	o__Sebacinales	f__Sebacinaceae	g__Sebacina	s__unidentified	Sebacina	13	Symbiotroph	Ectomycorrhizal-Orchid Mycorrhizal-Root Associated Biotroph	NULL	NULL	Possible
1c3ed39a4f95a3e995a90d1531a53f26	k__Fungi	p__Basidiomycota	c__Agaricomycetes	o__Agaricales	f__Cortinariaceae	g__Cortinarius	s__unidentified	Cortinarius	13	Symbiotroph	Ectomycorrhizal	Agaricoid	NULL	Highly Probable
52d2ca76951ccc84bd5e40f59988f4fe	k__Fungi	p__Basidiomycota	c__Agaricomycetes	o__Thelephorales	f__Thelephoraceae	g__Tomentella	s__unidentified	Tomentella	13	Symbiotroph	Ectomycorrhizal	Corticioid	NULL	Highly Probable
8297ae5daafdd66b93b99ab64de33176	k__Fungi	p__Basidiomycota	c__Agaricomycetes	o__Russulales	f__Russulaceae	g__Russula	s__unidentified	Russula	13	Symbiotroph	Ectomycorrhizal	Agaricoid	NULL	Highly Probable
ad3af3c22fd0981814e32030ae9d25e5	k__Fungi	p__Basidiomycota	c__Agaricomycetes	o__Sebacinales	f__Sebacinaceae	g__Sebacina	s__unidentified	Sebacina	13	Symbiotroph	Ectomycorrhizal-Orchid Mycorrhizal-Root Associated Biotroph	NULL	NULL	Possible
ccf112ac2a7f86fd487a29d86cd11caa	k__Fungi	p__Basidiomycota	c__Agaricomycetes	o__Sebacinales	f__Sebacinaceae	g__Sebacina	s__unidentified	Sebacina	13	Symbiotroph	Ectomycorrhizal-Orchid Mycorrhizal-Root Associated Biotroph	NULL	NULL	Possible
1e85aa7b9dcc0b3440e019347a8b9820	k__Fungi	p__Basidiomycota	c__Agaricomycetes	o__Agaricales	f__Hydnangiaceae	g__Laccaria	s__unidentified	Laccaria	13	Symbiotroph	Ectomycorrhizal	Agaricoid	NULL	Highly Probable
326f8143c715db1761a5510734bef62a	k__Fungi	p__Basidiomycota	c__Agaricomycetes	o__Sebacinales	f__Sebacinaceae	g__Sebacina	s__unidentified	Sebacina	13	Symbiotroph	Ectomycorrhizal-Orchid Mycorrhizal-Root Associated Biotroph	NULL	NULL	Possible
342c51dd09ff10ce832873958ac07bcb	k__Fungi	p__Basidiomycota	c__Agaricomycetes	o__Agaricales	f__Lycoperdaceae	g__Lycoperdon	s__unidentified	Lycoperdon	13	Saprotroph	Undefined Saprotroph	Gasteroid	NULL	Probable
5bdea13b2745063efe05070999ffa7db	k__Fungi	p__Basidiomycota	c__Agaricomycetes	o__Thelephorales	f__Thelephoraceae	g__Tomentella	s__unidentified	Tomentella	13	Symbiotroph	Ectomycorrhizal	Corticioid	NULL	Highly Probable
9699e95f28646b3bdf463c9e16599c03	k__Fungi	p__Basidiomycota	c__Agaricomycetes	o__Russulales	f__Russulaceae	g__Russula	s__unidentified	Russula	13	Symbiotroph	Ectomycorrhizal	Agaricoid	NULL	Highly Probable
f5214135b5d1941445791a86b94f1754	k__Fungi	p__Basidiomycota	c__Agaricomycetes	o__Thelephorales	f__Thelephoraceae	g__Tomentellopsis	s__unidentified	Tomentellopsis	13	Symbiotroph	Ectomycorrhizal	Corticioid	NULL	Highly Probable
713f7f7c628b2bc8222df7592c4ab28b	k__Fungi	p__Basidiomycota	c__Agaricomycetes	o__Russulales	f__Russulaceae	g__Russula	s__unidentified	Russula	13	Symbiotroph	Ectomycorrhizal	Agaricoid	NULL	Highly Probable
ec4cec7612e652c886b988ac51a2e10c	k__Fungi	p__Basidiomycota	c__Agaricomycetes	o__Agaricales	f__Bolbitiaceae	g__Conocybe	s__unidentified	Conocybe	13	Saprotroph	Undefined Saprotroph	NULL	NULL	Probable
9761ca975c9c99db5bfd1f03246aa48c	k__Fungi	p__Basidiomycota	c__Agaricomycetes	o__Sebacinales	f__Sebacinaceae	g__Sebacina	s__unidentified	Sebacina	13	Symbiotroph	Ectomycorrhizal-Orchid Mycorrhizal-Root Associated Biotroph	NULL	NULL	Possible
ab5b7368971caeca551d59d23a474c4e	k__Fungi	p__Basidiomycota	c__Agaricomycetes	o__Hymenochaetales	f__Rickenellaceae	g__Rickenella	s__unidentified	Rickenella	13	Pathotroph	Plant Pathogen	NULL	NULL	Probable
0919bc4e01c004f4d085d0905daf0924	k__Fungi	p__Basidiomycota	c__Agaricomycetes	o__Thelephorales	f__Thelephoraceae	g__Tomentella	s__unidentified	Tomentella	13	Symbiotroph	Ectomycorrhizal	Corticioid	NULL	Highly Probable
3c8af3039c0162460c49a00a50237ac6	k__Fungi	p__Basidiomycota	c__Agaricomycetes	o__Agaricales	f__Entolomataceae	g__Clitopilus	s__unidentified	Clitopilus	13	Saprotroph	Undefined Saprotroph	Agaricoid	NULL	Probable
7960e254d886c4703033ed7d0fa3ac8f	k__Fungi	p__Basidiomycota	c__Agaricomycetes	o__Agaricales	f__Psathyrellaceae	g__Psathyrella	s__unidentified	Psathyrella	13	Saprotroph	Wood Saprotroph	Agaricoid	NULL	Probable
b114ca271ec5b89831df66da0d001136	k__Fungi	p__Basidiomycota	c__Agaricomycetes	o__Agaricales	f__Entolomataceae	g__Entoloma	s__unidentified	Entoloma	13	Pathotroph-Saprotroph-Symbiotroph	Ectomycorrhizal-Fungal Parasite-Soil Saprotroph-Undefined Saprotroph	Agaricoid	NULL	Possible
5e9ff6ef2ee41a0cb42ce925364eee25	k__Fungi	p__Basidiomycota	c__Agaricomycetes	o__Russulales	f__Russulaceae	g__Russula	s__unidentified	Russula	13	Symbiotroph	Ectomycorrhizal	Agaricoid	NULL	Highly Probable
b7750df9937f489f32f2af346d5e11ee	k__Fungi	p__Basidiomycota	c__Agaricomycetes	o__Agaricales	f__Pluteaceae	g__Pluteus	s__unidentified	Pluteus	13	Pathotroph-Saprotroph	Bryophyte Parasite-Litter Saprotroph-Wood Saprotroph	Agaricoid	White Rot	Probable
fbd876c80635c2a7eb4a23bbae8c609d	k__Fungi	p__Basidiomycota	c__Agaricomycetes	o__Cantharellales	f__Cantharellales_fam_Incertae_sedis	g__Sistotrema	s__unidentified	Sistotrema	13	Saprotroph-Symbiotroph	Ectomycorrhizal-Wood Saprotroph	Corticioid	White Rot	Possible
2e12ed26bf5aecf34d1dc84f4d1358aa	k__Fungi	p__Basidiomycota	c__Agaricomycetes	o__Russulales	f__Russulaceae	g__Russula	s__unidentified	Russula	13	Symbiotroph	Ectomycorrhizal	Agaricoid	NULL	Highly Probable
3e31e9a994ba40e98b4586435d1cfc0f	k__Fungi	p__Basidiomycota	c__Agaricomycetes	o__Cantharellales	f__Clavulinaceae	g__Clavulina	s__unidentified	Clavulina	13	Symbiotroph	Ectomycorrhizal	Clavarioid	NULL	Highly Probable
2f9eaabecba2a5792b908ae9b449d04e	k__Fungi	p__Basidiomycota	c__Agaricomycetes	o__Agaricales	f__Pluteaceae	g__Pluteus	s__unidentified	Pluteus	13	Pathotroph-Saprotroph	Bryophyte Parasite-Litter Saprotroph-Wood Saprotroph	Agaricoid	White Rot	Probable
767b1cea97d332edd2b85ad7a33a5071	k__Fungi	p__Basidiomycota	c__Agaricomycetes	o__Agaricales	f__Cortinariaceae	g__Cortinarius	s__unidentified	Cortinarius	13	Symbiotroph	Ectomycorrhizal	Agaricoid	NULL	Highly Probable
98e65fb1bcd6ce5160dbd45a52973b89	k__Fungi	p__Basidiomycota	c__Agaricomycetes	o__Sebacinales	f__Sebacinaceae	g__Sebacina	s__unidentified	Sebacina	13	Symbiotroph	Ectomycorrhizal-Orchid Mycorrhizal-Root Associated Biotroph	NULL	NULL	Possible
c01e9208c5d7b970b0ee9210fb9229ea	k__Fungi	p__Basidiomycota	c__Agaricomycetes	o__Cantharellales	f__Clavulinaceae	g__Clavulina	s__unidentified	Clavulina	13	Symbiotroph	Ectomycorrhizal	Clavarioid	NULL	Highly Probable
391bcef13523b490f177ab014eef2b3e	k__Fungi	p__Basidiomycota	c__Agaricomycetes	o__Agaricales	f__Cortinariaceae	g__Cortinarius	s__unidentified	Cortinarius	13	Symbiotroph	Ectomycorrhizal	Agaricoid	NULL	Highly Probable
97984e844479ab5cce59023d73106218	k__Fungi	p__Basidiomycota	c__Agaricomycetes	o__Gomphales	f__Gomphaceae	g__Phaeoclavulina	s__unidentified	Phaeoclavulina	13	Symbiotroph	Ectomycorrhizal	NULL	NULL	Probable
408e03aa588256c72d05360a22795373	k__Fungi	p__Basidiomycota	c__Agaricomycetes	o__Sebacinales	f__Sebacinaceae	g__Sebacina	s__unidentified	Sebacina	13	Symbiotroph	Ectomycorrhizal-Orchid Mycorrhizal-Root Associated Biotroph	NULL	NULL	Possible
633400c6416c350d956a077c5cb6444c	k__Fungi	p__Basidiomycota	c__Agaricomycetes	o__Russulales	f__Russulaceae	g__Russula	s__unidentified	Russula	13	Symbiotroph	Ectomycorrhizal	Agaricoid	NULL	Highly Probable
ae4a2cbc56e7657c157b77635ce58f69	k__Fungi	p__Basidiomycota	c__Agaricomycetes	o__Russulales	f__Russulaceae	g__Russula	s__unidentified	Russula	13	Symbiotroph	Ectomycorrhizal	Agaricoid	NULL	Highly Probable
061c2ffb157729eb95ca9e8703f96d66	k__Fungi	p__Basidiomycota	c__Agaricomycetes	o__Agaricales	f__Tricholomataceae	g__Tricholoma	s__unidentified	Tricholoma	13	Pathotroph-Symbiotroph	Ectomycorrhizal-Fungal Parasite	Agaricoid	NULL	Highly Probable
22f5040b63ad9627b3559cda710f5630	k__Fungi	p__Basidiomycota	c__Agaricomycetes	o__Sebacinales	f__Sebacinaceae	g__Sebacina	s__unidentified	Sebacina	13	Symbiotroph	Ectomycorrhizal-Orchid Mycorrhizal-Root Associated Biotroph	NULL	NULL	Possible
f3461a8ff8f135671b7a852b206778fc	k__Fungi	p__Basidiomycota	c__Agaricomycetes	o__Thelephorales	f__Thelephoraceae	g__Tomentella	s__unidentified	Tomentella	13	Symbiotroph	Ectomycorrhizal	Corticioid	NULL	Highly Probable
33b176749babdc96ade80af60497343a	k__Fungi	p__Basidiomycota	c__Agaricomycetes	o__Sebacinales	f__Sebacinaceae	g__Sebacina	s__unidentified	Sebacina	13	Symbiotroph	Ectomycorrhizal-Orchid Mycorrhizal-Root Associated Biotroph	NULL	NULL	Possible
f4135e5f6e44c1654e2a660826443718	k__Fungi	p__Basidiomycota	c__Agaricomycetes	o__Thelephorales	f__Thelephoraceae	g__Tomentella	s__unidentified	Tomentella	13	Symbiotroph	Ectomycorrhizal	Corticioid	NULL	Highly Probable
d8e058d8e2bf8a52701dedbe7385215d	k__Fungi	p__Basidiomycota	c__Agaricomycetes	o__Sebacinales	f__Serendipitaceae	g__Serendipita	s__unidentified	Serendipita	13	Symbiotroph	Orchid Mycorrhizal	NULL	NULL	Highly Probable
0813909fca8cae0bbbdc1a3481372291	k__Fungi	p__Basidiomycota	c__Agaricomycetes	o__Agaricales	f__Hygrophoraceae	g__Hygrocybe	s__unidentified	Hygrocybe	13	Saprotroph-Symbiotroph	Undefined Saprotroph-Undefined Biotroph	Agaricoid	NULL	Probable
e29583cde3ffff466b4e3637d4460545	k__Fungi	p__Basidiomycota	c__Agaricomycetes	o__Thelephorales	f__Thelephoraceae	g__Tomentella	s__unidentified	Tomentella	13	Symbiotroph	Ectomycorrhizal	Corticioid	NULL	Highly Probable
23661d8ab0994d3f34025b0fc0adbd20	k__Fungi	p__Basidiomycota	c__Agaricomycetes	o__Russulales	f__Russulaceae	g__Russula	s__unidentified	Russula	13	Symbiotroph	Ectomycorrhizal	Agaricoid	NULL	Highly Probable
96680ca802ea47684242543818a46cba	k__Fungi	p__Basidiomycota	c__Agaricomycetes	o__Agaricales	f__Tricholomataceae	g__Tricholoma	s__unidentified	Tricholoma	13	Pathotroph-Symbiotroph	Ectomycorrhizal-Fungal Parasite	Agaricoid	NULL	Highly Probable
bd9efb938ae53da524b9e5344f5da922	k__Fungi	p__Basidiomycota	c__Agaricomycetes	o__Thelephorales	f__Thelephoraceae	g__Tomentella	s__unidentified	Tomentella	13	Symbiotroph	Ectomycorrhizal	Corticioid	NULL	Highly Probable
f63138dd6b380b967b24eca926a5003a	k__Fungi	p__Basidiomycota	c__Agaricomycetes	o__Agaricales	f__Amanitaceae	g__Amanita	s__unidentified	Amanita	13	Symbiotroph	Ectomycorrhizal	Agaricoid	NULL	Highly Probable
96a9cd7b3e1a08e2c1270d0ae9c68145	k__Fungi	p__Basidiomycota	c__Agaricomycetes	o__Agaricales	f__Pluteaceae	g__Pluteus	s__unidentified	Pluteus	13	Pathotroph-Saprotroph	Bryophyte Parasite-Litter Saprotroph-Wood Saprotroph	Agaricoid	White Rot	Probable
bbc222f84dc069b196d8c39ca45cb0d1	k__Fungi	p__Basidiomycota	c__Agaricomycetes	o__Russulales	f__Russulaceae	g__Russula	s__unidentified	Russula	13	Symbiotroph	Ectomycorrhizal	Agaricoid	NULL	Highly Probable
b903c650f531fce643ed4d8c80e2ba11	k__Fungi	p__Basidiomycota	c__Agaricomycetes	o__Agaricales	f__Bolbitiaceae	g__Conocybe	s__unidentified	Conocybe	13	Saprotroph	Undefined Saprotroph	NULL	NULL	Probable
5ee40cfa608489bdea6f7a8b9f2ed273	k__Fungi	p__Basidiomycota	c__Agaricomycetes	o__Sebacinales	f__Sebacinaceae	g__Sebacina	s__unidentified	Sebacina	13	Symbiotroph	Ectomycorrhizal-Orchid Mycorrhizal-Root Associated Biotroph	NULL	NULL	Possible
ae97b2eac48d724013b9e2af6c78f47f	k__Fungi	p__Basidiomycota	c__Agaricomycetes	o__Russulales	f__Russulaceae	g__Russula	s__unidentified	Russula	13	Symbiotroph	Ectomycorrhizal	Agaricoid	NULL	Highly Probable
e93cfa043a4a7c43cab88e64d7b588e2	k__Fungi	p__Basidiomycota	c__Agaricomycetes	o__Polyporales	f__Meruliaceae	g__Hyphodermella	s__unidentified	Hyphodermella	13	Saprotroph	Undefined Saprotroph	NULL	White Rot	Probable
4dc2e0476f551445daf747995d7bc8c6	k__Fungi	p__Basidiomycota	c__Agaricomycetes	o__Sebacinales	f__Serendipitaceae	g__Serendipita	s__unidentified	Serendipita	13	Symbiotroph	Orchid Mycorrhizal	NULL	NULL	Highly Probable
4f6cce829ac1f8404e88241f362d1c29	k__Fungi	p__Basidiomycota	c__Agaricomycetes	o__Agaricales	f__Clavariaceae	g__Clavaria	s__unidentified	Clavaria	13	Saprotroph	Undefined Saprotroph	Clavarioid	NULL	Probable
546786b36f5ec6c26a8f90b6cf866190	k__Fungi	p__Basidiomycota	c__Agaricomycetes	o__Sebacinales	f__Sebacinaceae	g__Sebacina	s__unidentified	Sebacina	13	Symbiotroph	Ectomycorrhizal-Orchid Mycorrhizal-Root Associated Biotroph	NULL	NULL	Possible
7bec19803325a039c61efe8399190d61	k__Fungi	p__Basidiomycota	c__Agaricomycetes	o__Sebacinales	f__Sebacinaceae	g__Sebacina	s__unidentified	Sebacina	13	Symbiotroph	Ectomycorrhizal-Orchid Mycorrhizal-Root Associated Biotroph	NULL	NULL	Possible
2ee73ee5356eb7a0b60dd1e508353f38	k__Fungi	p__Basidiomycota	c__Agaricomycetes	o__Agaricales	f__Agaricaceae	g__Tulostoma	s__unidentified	Tulostoma	13	Saprotroph	Soil Saprotroph	Gasteroid	NULL	Probable
3a13f4d1cbce02b59b0cdaac54290aa6	k__Fungi	p__Basidiomycota	c__Agaricomycetes	o__Sebacinales	f__Sebacinaceae	g__Sebacina	s__unidentified	Sebacina	13	Symbiotroph	Ectomycorrhizal-Orchid Mycorrhizal-Root Associated Biotroph	NULL	NULL	Possible
38116e6427b464fb6fc9e021b6b34821	k__Fungi	p__Basidiomycota	c__Agaricomycetes	o__Agaricales	f__Cortinariaceae	g__Cortinarius	s__unidentified	Cortinarius	13	Symbiotroph	Ectomycorrhizal	Agaricoid	NULL	Highly Probable
fca0854e8f1bea3d92938cd38341a2e5	k__Fungi	p__Basidiomycota	c__Agaricomycetes	o__Russulales	f__Russulaceae	g__Lactifluus	s__unidentified	Lactifluus	13	Symbiotroph	Ectomycorrhizal	Agaricoid	NULL	Highly Probable
349ed018f1b43fea1284590525a13f92	k__Fungi	p__Basidiomycota	c__Agaricomycetes	o__Thelephorales	f__Thelephoraceae	g__Tomentella	s__unidentified	Tomentella	13	Symbiotroph	Ectomycorrhizal	Corticioid	NULL	Highly Probable
d1481ab9a14dbb49f50c785029badfe6	k__Fungi	p__Basidiomycota	c__Agaricomycetes	o__Russulales	f__Russulaceae	g__Russula	s__unidentified	Russula	13	Symbiotroph	Ectomycorrhizal	Agaricoid	NULL	Highly Probable
e6d99064b8339d0bef9d33ff423cce34	k__Fungi	p__Basidiomycota	c__Agaricomycetes	o__Agaricales	f__Amanitaceae	g__Amanita	s__unidentified	Amanita	13	Symbiotroph	Ectomycorrhizal	Agaricoid	NULL	Highly Probable
317a14d33c1b9b66af9722d4f8915dea	k__Fungi	p__Basidiomycota	c__Agaricomycetes	o__Agaricales	f__Entolomataceae	g__Clitopilus	s__unidentified	Clitopilus	13	Saprotroph	Undefined Saprotroph	Agaricoid	NULL	Probable
0a2c3e75f8f077fde12b674860c5eb52	k__Fungi	p__Basidiomycota	c__Agaricomycetes	o__Agaricales	f__Lycoperdaceae	g__Lycoperdon	s__unidentified	Lycoperdon	13	Saprotroph	Undefined Saprotroph	Gasteroid	NULL	Probable
23fe48c488afaf605f907858feb5bedd	k__Fungi	p__Basidiomycota	c__Agaricomycetes	o__Agaricales	f__Bolbitiaceae	g__Conocybe	s__unidentified	Conocybe	13	Saprotroph	Undefined Saprotroph	NULL	NULL	Probable
b816d12a2388762fa38338e67752d7cd	k__Fungi	p__Basidiomycota	c__Agaricomycetes	o__Boletales	f__Rhizopogonaceae	g__Rhizopogon	s__unidentified	Rhizopogon	13	Symbiotroph	Ectomycorrhizal	Gasteroid	Hypogeous	Highly Probable
f53ee48d379e1f843052963a0865c774	k__Fungi	p__Basidiomycota	c__Agaricomycetes	o__Agaricales	f__Entolomataceae	g__Clitopilus	s__unidentified	Clitopilus	13	Saprotroph	Undefined Saprotroph	Agaricoid	NULL	Probable
b16c5c9735f0dae710d96af8ecfc2838	k__Fungi	p__Basidiomycota	c__Agaricomycetes	o__Boletales	f__unidentified	g__unidentified	s__unidentified	-	-	-	-	Unassigned	-	-
f7c527b2f54a4edb8f0966fd059f8ac8	k__Fungi	p__Basidiomycota	c__Agaricomycetes	o__Boletales	f__unidentified	g__unidentified	s__unidentified	-	-	-	-	-	-	-
f2915f553950974bfa193a1435d78ca4	k__Fungi	p__Basidiomycota	c__Agaricomycetes	o__unidentified	f__unidentified	g__unidentified	s__unidentified	-	-	-	Unassigned	-	-	-
c3e3e7844e561a299225f17a0aac90f6	k__Fungi	p__Basidiomycota	c__Agaricomycetes	o__unidentified	f__unidentified	g__unidentified	s__unidentified	-	-	-	Unassigned	-	-	-
9bd24de9f4db602b264b67c3cc550173	k__Fungi	p__Basidiomycota	c__Agaricomycetes	o__Trechisporales	f__unidentified	g__unidentified	s__unidentified	-	-	-	-	-	-	-
e826e64251dedd104a150b4b79355b2e	k__Fungi	p__Basidiomycota	c__Agaricomycetes	o__unidentified	f__unidentified	g__unidentified	s__unidentified	-	-	-	Unassigned	-	-	-
df58180c9949ba0e9757af7fae871ccf	k__Fungi	p__Basidiomycota	c__Agaricomycetes	o__unidentified	f__unidentified	g__unidentified	s__unidentified	-	-	-	Unassigned	-	-	-
194421ab14f1a44ddcc915e2420a36a1	k__Fungi	p__Basidiomycota	c__Agaricomycetes	o__Trechisporales	f__unidentified	g__unidentified	s__unidentified	-	-	-	-	-	-	-
e4b8a578280197634a16d894fdbeb104	k__Fungi	p__Basidiomycota	c__Agaricomycetes	o__Agaricales	f__unidentified	g__unidentified	s__unidentified	-	-	-	-	-	-	-
be7a526254cf0fc18eb8216b74d65e1e	k__Fungi	p__Basidiomycota	c__Agaricomycetes	o__Trechisporales	f__unidentified	g__unidentified	s__unidentified	-	-	-	-	-	-	-
8065f2135d64ea962ec16ff851ad7234	k__Fungi	p__Basidiomycota	c__Agaricomycetes	o__unidentified	f__unidentified	g__unidentified	s__unidentified	-	-	-	Unassigned	-	-	-
3fd47eea4f1208c738f3118936a0bbae	k__Fungi	p__Basidiomycota	c__Agaricomycetes	o__Agaricales	f__unidentified	g__unidentified	s__unidentified	-	-	-	-	Unassigned	-	-
06a124ba62818961cab99821727de2f4	k__Fungi	p__Basidiomycota	c__Agaricomycetes	o__unidentified	f__unidentified	g__unidentified	s__unidentified	-	-	-	Unassigned	-	-	-
ec338431a5b77007466cc85070e23953	k__Fungi	p__Basidiomycota	c__Agaricomycetes	o__Agaricales	f__unidentified	g__unidentified	s__unidentified	-	-	-	-	-	-	-
c095998230f61eb9513a5a0703e4a19c	k__Fungi	p__Basidiomycota	c__Agaricomycetes	o__Agaricales	f__unidentified	g__unidentified	s__unidentified	-	-	-	-	Unassigned	-	-
7db43da320979d189b4f9a5ca42a80b6	k__Fungi	p__Basidiomycota	c__Agaricomycetes	o__unidentified	f__unidentified	g__unidentified	s__unidentified	-	-	-	Unassigned	-	-	-
b3bc7fdd3109920d4c4fbc133793ac50	k__Fungi	p__Basidiomycota	c__Agaricomycetes	o__Trechisporales	f__Hydnodontaceae	g__unidentified	s__unidentified	-	-	-	-	-	-	-
72e171134f02adb46644cc75f6be68e5	k__Fungi	p__Basidiomycota	c__Agaricomycetes	o__unidentified	f__unidentified	g__unidentified	s__unidentified	-	-	-	Unassigned	-	-	-
39ea2e115ebe0a623fce406de8049dd3	k__Fungi	p__Basidiomycota	c__Agaricomycetes	o__Sebacinales	f__unidentified	g__unidentified	s__unidentified	-	-	-	-	Unassigned	-	-
703b37c2f13381c05426db8ec9a2387f	k__Fungi	p__Basidiomycota	c__Agaricomycetes	o__Boletales	f__unidentified	g__unidentified	s__unidentified	-	-	-	-	-	-	-
a5311e8c1f7051f2c3cbff50583bae4f	k__Fungi	p__Basidiomycota	c__Agaricomycetes	o__unidentified	f__unidentified	g__unidentified	s__unidentified	-	-	-	Unassigned	-	-	-
5b9cde6a11b430a789e4e113d9df44c8	k__Fungi	p__Basidiomycota	c__Agaricomycetes	o__Trechisporales	f__Hydnodontaceae	g__unidentified	s__unidentified	-	-	-	-	-	-	-
2d074fce884eab6f2849e094748c9ea0	k__Fungi	p__Basidiomycota	c__Agaricomycetes	o__Agaricales	f__unidentified	g__unidentified	s__unidentified	-	-	-	-	Unassigned	-	-
9ce8305248ce89b87af89f227a626d18	k__Fungi	p__Basidiomycota	c__Agaricomycetes	o__Agaricales	f__unidentified	g__unidentified	s__unidentified	-	-	-	-	Unassigned	-	-
c1aea659ef4b9e03cc85cd039bb8027f	k__Fungi	p__Basidiomycota	c__Agaricomycetes	o__unidentified	f__unidentified	g__unidentified	s__unidentified	-	-	-	-	-	-	-
e1d1b9f121cbee8a57521e15b41720a0	k__Fungi	p__Basidiomycota	c__Agaricomycetes	o__Agaricales	f__unidentified	g__unidentified	s__unidentified	-	-	-	-	Unassigned	-	-
1170ce506b5161ff0483a3c536c4db53	k__Fungi	p__Basidiomycota	c__Agaricomycetes	o__Sebacinales	f__unidentified	g__unidentified	s__unidentified	-	-	-	-	Unassigned	-	-
04c8a98bfc0b24264437992d2aeaea4d	k__Fungi	p__Basidiomycota	c__Agaricomycetes	o__Agaricales	f__unidentified	g__unidentified	s__unidentified	-	-	-	-	Unassigned	-	-
f59d2493cbb34872b18908942ab6cc21	k__Fungi	p__Basidiomycota	c__Agaricomycetes	o__Sebacinales	f__unidentified	g__unidentified	s__unidentified	-	-	-	-	Unassigned	-	-
be6bf2b3c995195b1f4ce581aa3acda1	k__Fungi	p__Basidiomycota	c__Agaricomycetes	o__Trechisporales	f__unidentified	g__unidentified	s__unidentified	-	-	-	-	-	-	-
41658d5031c3499955f71d9f2baf0f59	k__Fungi	p__Basidiomycota	c__Agaricomycetes	o__unidentified	f__unidentified	g__unidentified	s__unidentified	-	-	-	-	-	-	-
b6671ba1308c13f7b00bcff2460fe425	k__Fungi	p__Basidiomycota	c__Agaricomycetes	o__Agaricales	f__unidentified	g__unidentified	s__unidentified	-	-	-	-	Unassigned	-	-
3efc5a226c04c51bf7b6a5661307be62	k__Fungi	p__Basidiomycota	c__Agaricomycetes	o__Boletales	f__unidentified	g__unidentified	s__unidentified	-	-	-	-	-	-	-
f7d63e4622e6398e633156507545f0ee	k__Fungi	p__Basidiomycota	c__Agaricomycetes	o__unidentified	f__unidentified	g__unidentified	s__unidentified	-	-	-	Unassigned	-	-	-
c35d38acb3b3af4aa365fc4ffbaf3a72	k__Fungi	p__Basidiomycota	c__Agaricomycetes	o__unidentified	f__unidentified	g__unidentified	s__unidentified	-	-	-	-	-	-	-
0445b4fb5a7c13a218647e1682e08005	k__Fungi	p__Basidiomycota	c__Agaricomycetes	o__Agaricales	f__unidentified	g__unidentified	s__unidentified	-	-	-	-	-	-	-
6829a9642dc019852b930b272b2bb489	k__Fungi	p__Basidiomycota	c__Agaricomycetes	o__unidentified	f__unidentified	g__unidentified	s__unidentified	-	-	-	-	-	-	-
46f01a0cf2dc380407c9a6cf42ec8169	k__Fungi	p__Basidiomycota	c__Agaricomycetes	o__Sebacinales	f__Serendipitaceae	g__unidentified	s__unidentified	-	-	-	-	-	-	-
b351b8e5d1ae0a8587388c22a5f6f583	k__Fungi	p__Basidiomycota	c__Agaricomycetes	o__Auriculariales	f__unidentified	g__unidentified	s__unidentified	-	-	-	-	-	-	-
a72967764faace9962ffe7d6573bc301	k__Fungi	p__Basidiomycota	c__Agaricomycetes	o__Sebacinales	f__unidentified	g__unidentified	s__unidentified	-	-	-	-	Unassigned	-	-
d3cfabb42b87c8ec19f491dd2743004c	k__Fungi	p__Basidiomycota	c__Agaricomycetes	o__Sebacinales	f__unidentified	g__unidentified	s__unidentified	-	-	-	-	Unassigned	-	-
9a46fe4a0c90778c00853a5a00ae07d8	k__Fungi	p__Basidiomycota	c__Agaricomycetes	o__Auriculariales	f__unidentified	g__unidentified	s__unidentified	-	-	-	-	-	-	-
23ce6dc0e3b716ce48ef8ec46b245bdc	k__Fungi	p__Basidiomycota	c__Agaricomycetes	o__unidentified	f__unidentified	g__unidentified	s__unidentified	-	-	-	Unassigned	-	-	-
26dafca84c71fa0e5b1d9d95e9b7047e	k__Fungi	p__Basidiomycota	c__Agaricomycetes	o__Sebacinales	f__Serendipitaceae	g__unidentified	s__unidentified	-	-	-	-	-	-	-
5b86aabe4eb8326a5121f33b6def3518	k__Fungi	p__Basidiomycota	c__Agaricomycetes	o__Agaricales	f__unidentified	g__unidentified	s__unidentified	-	-	-	-	Unassigned	-	-
022e9d15fc6a3060577962ca33d8f2eb	k__Fungi	p__Basidiomycota	c__Agaricomycetes	o__unidentified	f__unidentified	g__unidentified	s__unidentified	-	-	-	-	-	-	-
815baa5c4ff5706fdcc6a255adf8efcc	k__Fungi	p__Basidiomycota	c__Agaricomycetes	o__unidentified	f__unidentified	g__unidentified	s__unidentified	-	-	-	Unassigned	-	-	-
5781c61be7c2180a4a0ed61e1566df44	k__Fungi	p__Basidiomycota	c__Agaricomycetes	o__unidentified	f__unidentified	g__unidentified	s__unidentified	-	-	-	-	-	-	-
a66beee068c1f16b399fbdcecbe42a45	k__Fungi	p__Basidiomycota	c__Agaricomycetes	o__Sebacinales	f__unidentified	g__unidentified	s__unidentified	-	-	-	-	Unassigned	-	-
582e228c1b25945dbb2268a77e32f882	k__Fungi	p__Basidiomycota	c__Agaricomycetes	o__unidentified	f__unidentified	g__unidentified	s__unidentified	-	-	-	Unassigned	-	-	-
4c68310aad2babddcd41512b39240acb	k__Fungi	p__Basidiomycota	c__Agaricomycetes	o__Auriculariales	f__unidentified	g__unidentified	s__unidentified	-	-	-	-	-	-	-
957c22fdff7c23460e7fccde2d78e7e7	k__Fungi	p__Basidiomycota	c__Agaricomycetes	o__unidentified	f__unidentified	g__unidentified	s__unidentified	-	-	-	Unassigned	-	-	-
d872c92c0f2c29ec78f3176adc866ae0	k__Fungi	p__Basidiomycota	c__Agaricomycetes	o__Trechisporales	f__Hydnodontaceae	g__unidentified	s__unidentified	-	-	-	-	-	-	-
0f5d3286b8a5788f66570e5d2f9812f7	k__Fungi	p__Basidiomycota	c__Agaricomycetes	o__Boletales	f__unidentified	g__unidentified	s__unidentified	-	-	-	-	Unassigned	-	-
694f9ecfb2f168df6e6d66f8ae00994d	k__Fungi	p__Basidiomycota	c__Agaricomycetes	o__Sebacinales	f__unidentified	g__unidentified	s__unidentified	-	-	-	-	-	-	-
f2a71a920eab94623f4350e505c1eb8f	k__Fungi	p__Basidiomycota	c__Agaricomycetes	o__Sebacinales	f__unidentified	g__unidentified	s__unidentified	-	-	-	-	Unassigned	-	-
100a4e227d318ddec9dc0190fd4868c8	k__Fungi	p__Basidiomycota	c__Agaricomycetes	o__Sebacinales	f__unidentified	g__unidentified	s__unidentified	-	-	-	-	Unassigned	-	-
1a0d713a9bdef641f08fe36d53ead446	k__Fungi	p__Basidiomycota	c__Agaricomycetes	o__unidentified	f__unidentified	g__unidentified	s__unidentified	-	-	-	-	-	-	-
8ce7cb8ed72e57963c8bee967a9661de	k__Fungi	p__Basidiomycota	c__Agaricomycetes	o__Cantharellales	f__Cantharellales_fam_Incertae_sedis	g__Minimedusa	s__Minimedusa_polyspora	-	-	-	-	-	-	-
9aff37604f8515fb7201b176119d4739	k__Fungi	p__Basidiomycota	c__Agaricomycetes	o__unidentified	f__unidentified	g__unidentified	s__unidentified	-	-	-	Unassigned	-	-	-
d0b2a3f6dbb21bc9df02dfbbc5cf0892	k__Fungi	p__Basidiomycota	c__Agaricomycetes	o__unidentified	f__unidentified	g__unidentified	s__unidentified	-	-	-	Unassigned	-	-	-
b2a409d7efc61565a470a1eca6cb35e6	k__Fungi	p__Basidiomycota	c__Agaricomycetes	o__Sebacinales	f__unidentified	g__unidentified	s__unidentified	-	-	-	-	Unassigned	-	-
d1d95869269bde7d18e5bdeec365938c	k__Fungi	p__Basidiomycota	c__Agaricomycetes	o__Sebacinales	f__unidentified	g__unidentified	s__unidentified	-	-	-	-	Unassigned	-	-
45ec3b5582a2784f2e777bea7e9289de	k__Fungi	p__Basidiomycota	c__Agaricomycetes	o__unidentified	f__unidentified	g__unidentified	s__unidentified	-	-	-	Unassigned	-	-	-
f55e1549ca24f08d5fcb8f56effd2270	k__Fungi	p__Basidiomycota	c__Agaricomycetes	o__Trechisporales	f__unidentified	g__unidentified	s__unidentified	-	-	-	-	Unassigned	-	-
aa686dc99ab99ed515d7514b57cf08ce	k__Fungi	p__Basidiomycota	c__Agaricomycetes	o__Agaricales	f__unidentified	g__unidentified	s__unidentified	-	-	-	-	Unassigned	-	-
b26e37356a59170295a2587b1a3edaf3	k__Fungi	p__Basidiomycota	c__Agaricomycetes	o__Gomphales	f__unidentified	g__unidentified	s__unidentified	-	-	-	-	-	-	-
65a79fe76b0e893db0f615a8dc968194	k__Fungi	p__Basidiomycota	c__Agaricomycetes	o__Auriculariales	f__unidentified	g__unidentified	s__unidentified	-	-	-	-	Unassigned	-	-
c5576dadc54473dcafd4644e827d7935	k__Fungi	p__Basidiomycota	c__Agaricomycetes	o__unidentified	f__unidentified	g__unidentified	s__unidentified	-	-	-	Unassigned	-	-	-
00f3c9d95a9206292baba773f96cc8da	k__Fungi	p__Basidiomycota	c__Agaricomycetes	o__Polyporales	f__unidentified	g__unidentified	s__unidentified	-	-	-	-	Unassigned	-	-
b9e419afe452a4f970b02b6a4eaba4ad	k__Fungi	p__Basidiomycota	c__Agaricomycetes	o__Auriculariales	f__unidentified	g__unidentified	s__unidentified	-	-	-	-	-	-	-
557ff23c1d96bc75b4d9ecb687363d23	k__Fungi	p__Basidiomycota	c__Agaricomycetes	o__Auriculariales	f__unidentified	g__unidentified	s__unidentified	-	-	-	-	-	-	-
98832955b918965e257319185426b47e	k__Fungi	p__Basidiomycota	c__Agaricomycetes	o__Sebacinales	f__unidentified	g__unidentified	s__unidentified	-	-	-	-	-	-	-
9b8ed0e439a86a6dfc1dd36a3918a4ee	k__Fungi	p__Basidiomycota	c__Agaricomycetes	o__Trechisporales	f__unidentified	g__unidentified	s__unidentified	-	-	-	-	-	-	-
8ad0eac7df05c8236792c10c17d65262	k__Fungi	p__Basidiomycota	c__Agaricomycetes	o__Agaricales	f__unidentified	g__unidentified	s__unidentified	-	-	-	-	-	-	-
fdf4e585d8b91c6a629450dc0ebf19e7	k__Fungi	p__Basidiomycota	c__Agaricomycetes	o__Agaricales	f__unidentified	g__unidentified	s__unidentified	-	-	-	-	Unassigned	-	-
ef9716705cdb5caba7abc6797d3c34b1	k__Fungi	p__Basidiomycota	c__Agaricomycetes	o__Auriculariales	f__unidentified	g__unidentified	s__unidentified	-	-	-	-	-	-	-
26169bc194c35a150f661efdbbd708e1	k__Fungi	p__Basidiomycota	c__Agaricomycetes	o__Auriculariales	f__unidentified	g__unidentified	s__unidentified	-	-	-	-	-	-	-
9948939c2a90627bf0f95bf654512daa	k__Fungi	p__Basidiomycota	c__Agaricomycetes	o__unidentified	f__unidentified	g__unidentified	s__unidentified	-	-	-	Unassigned	-	-	-
a5276080594afa2f34c352fe947dc093	k__Fungi	p__Basidiomycota	c__Agaricomycetes	o__Agaricales	f__unidentified	g__unidentified	s__unidentified	-	-	-	-	-	-	-
7d125a33a3bf1f738771cae54c692e95	k__Fungi	p__Basidiomycota	c__Agaricomycetes	o__Agaricales	f__unidentified	g__unidentified	s__unidentified	-	-	-	-	-	-	-
d1e1b57f27ae2a94509388e2cb60cf9e	k__Fungi	p__Basidiomycota	c__Agaricomycetes	o__Cantharellales	f__Cantharellales_fam_Incertae_sedis	g__unidentified	s__unidentified	-	-	-	-	-	-	-
bc8dec96c86f8ace471d196a29760aa5	k__Fungi	p__Basidiomycota	c__Agaricomycetes	o__Agaricales	f__unidentified	g__unidentified	s__unidentified	-	-	-	-	Unassigned	-	-
f438ca68034d17ee24fd9ceed38f50e0	k__Fungi	p__Basidiomycota	c__Agaricomycetes	o__Auriculariales	f__unidentified	g__unidentified	s__unidentified	-	-	-	-	-	-	-
668f37bffe8dc02aafce9e4863111a16	k__Fungi	p__Basidiomycota	c__Agaricomycetes	o__Trechisporales	f__Hydnodontaceae	g__unidentified	s__unidentified	-	-	-	-	-	-	-
6d0f1f288020ef815efbb9885a4f3b5e	k__Fungi	p__Basidiomycota	c__Agaricomycetes	o__Trechisporales	f__unidentified	g__unidentified	s__unidentified	-	-	-	-	Unassigned	-	-
f0fe936acaea6d6c037d7586441dee1e	k__Fungi	p__Basidiomycota	c__Agaricomycetes	o__unidentified	f__unidentified	g__unidentified	s__unidentified	-	-	-	Unassigned	-	-	-
c431bbe743f2a034850b1cc7800e01d3	k__Fungi	p__Basidiomycota	c__Agaricomycetes	o__Agaricales	f__unidentified	g__unidentified	s__unidentified	-	-	-	-	Unassigned	-	-
383812f660d3675ffed45dc8f74e7775	k__Fungi	p__Basidiomycota	c__Agaricomycetes	o__unidentified	f__unidentified	g__unidentified	s__unidentified	-	-	-	Unassigned	-	-	-
31391f705f94aa4635e9f973609cb82b	k__Fungi	p__Basidiomycota	c__Agaricomycetes	o__unidentified	f__unidentified	g__unidentified	s__unidentified	-	-	-	Unassigned	-	-	-
f365c04251e15f4b768bc56068bc2b75	k__Fungi	p__Basidiomycota	c__Agaricomycetes	o__Agaricales	f__unidentified	g__unidentified	s__unidentified	-	-	-	-	Unassigned	-	-
469c76f715aba5040264fb8ed6996a1c	k__Fungi	p__Basidiomycota	c__Agaricomycetes	o__Trechisporales	f__Hydnodontaceae	g__unidentified	s__unidentified	-	-	-	-	-	-	-
f7184e2526b59dc826a9d455abe6b24c	k__Fungi	p__Basidiomycota	c__Agaricomycetes	o__Sebacinales	f__Serendipitaceae	g__unidentified	s__Serendipitaceae_sp	-	-	-	-	-	-	-
ddc76549ddbdc0701968a4c539192132	k__Fungi	p__Basidiomycota	c__Agaricomycetes	o__Sebacinales	f__unidentified	g__unidentified	s__unidentified	-	-	-	-	Unassigned	-	-
c7d03de1c2e345460f480205ab59e71c	k__Fungi	p__Basidiomycota	c__Agaricomycetes	o__unidentified	f__unidentified	g__unidentified	s__unidentified	-	-	-	Unassigned	-	-	-
edc9f713b8f4661a3e329cd0d74c3696	k__Fungi	p__Basidiomycota	c__Agaricomycetes	o__Auriculariales	f__unidentified	g__unidentified	s__unidentified	-	-	-	-	Unassigned	-	-
115e5376dba43ad452bd8ca19943fdcb	k__Fungi	p__Basidiomycota	c__Agaricomycetes	o__Sebacinales	f__unidentified	g__unidentified	s__unidentified	-	-	-	-	Unassigned	-	-
ac562fd4b0d76f3b1175d99a464e4b69	k__Fungi	p__Basidiomycota	c__Agaricomycetes	o__unidentified	f__unidentified	g__unidentified	s__unidentified	-	-	-	Unassigned	-	-	-
fc70ec175cea58f7cd19cb62d48521af	k__Fungi	p__Basidiomycota	c__Agaricomycetes	o__Auriculariales	f__unidentified	g__unidentified	s__unidentified	-	-	-	-	-	-	-
a2d2d5e8d5e8dec541d186a404e62db1	k__Fungi	p__Basidiomycota	c__Agaricomycetes	o__Agaricales	f__unidentified	g__unidentified	s__unidentified	-	-	-	-	Unassigned	-	-
d16445600aa9fdd2bbea6d5adabe168d	k__Fungi	p__Basidiomycota	c__Agaricomycetes	o__Boletales	f__unidentified	g__unidentified	s__unidentified	-	-	-	-	Unassigned	-	-
593c5c8fa4e9689a92fc8758e9ffcfbe	k__Fungi	p__Basidiomycota	c__Agaricomycetes	o__Sebacinales	f__unidentified	g__unidentified	s__unidentified	-	-	-	-	-	-	-
76c34d787c96702787dca3e91e1cc66d	k__Fungi	p__Basidiomycota	c__Agaricomycetes	o__Sebacinales	f__unidentified	g__unidentified	s__unidentified	-	-	-	-	Unassigned	-	-
1c711831c196842f3014a19a7366b431	k__Fungi	p__Basidiomycota	c__Agaricomycetes	o__Auriculariales	f__unidentified	g__unidentified	s__unidentified	-	-	-	-	-	-	-
9ab4385464f5e5a46c7ed4039cc0e502	k__Fungi	p__Basidiomycota	c__Agaricomycetes	o__Auriculariales	f__unidentified	g__unidentified	s__unidentified	-	-	-	-	-	-	-
a0b24b6b878ac411941c2810d7229ee0	k__Fungi	p__Basidiomycota	c__Agaricomycetes	o__Agaricales	f__unidentified	g__unidentified	s__unidentified	-	-	-	-	Unassigned	-	-
c89fc9b05629d62cf2bdebb874fcd814	k__Fungi	p__Basidiomycota	c__Agaricomycetes	o__Sebacinales	f__Serendipitaceae	g__unidentified	s__Serendipitaceae_sp	-	-	-	-	-	-	-
eb09e3eaaa4a371f1fb34cb81075aa02	k__Fungi	p__Basidiomycota	c__Agaricomycetes	o__Auriculariales	f__unidentified	g__unidentified	s__unidentified	-	-	-	-	-	-	-
21de155a70dbe9952ea1c33031bee67c	k__Fungi	p__Basidiomycota	c__Agaricomycetes	o__Sebacinales	f__unidentified	g__unidentified	s__unidentified	-	-	-	-	-	-	-
2e9d3a6d71d72cc4bb5f61d831fb793d	k__Fungi	p__Basidiomycota	c__Agaricomycetes	o__Agaricales	f__unidentified	g__unidentified	s__unidentified	-	-	-	-	-	-	-
beb2f1d71839a6e97d4318789e649ab4	k__Fungi	p__Basidiomycota	c__Agaricomycetes	o__Agaricales	f__unidentified	g__unidentified	s__unidentified	-	-	-	-	Unassigned	-	-
e747aeecdfc655c0f16012d5aa325bb4	k__Fungi	p__Basidiomycota	c__Agaricomycetes	o__unidentified	f__unidentified	g__unidentified	s__unidentified	-	-	-	Unassigned	-	-	-
481e87517d65afcaec4289b8458b77b6	k__Fungi	p__Basidiomycota	c__Agaricomycetes	o__Trechisporales	f__Hydnodontaceae	g__unidentified	s__unidentified	-	-	-	-	-	Unassigned	-
031ce1dc6fb42b4fcbb8c6f02fe0991d	k__Fungi	p__Basidiomycota	c__Agaricomycetes	o__Auriculariales	f__unidentified	g__unidentified	s__unidentified	-	-	-	-	-	-	-
50fa360f2fb485e691935fa48b7b4758	k__Fungi	p__Basidiomycota	c__Agaricomycetes	o__Cantharellales	f__Cantharellales_fam_Incertae_sedis	g__Minimedusa	s__Minimedusa_polyspora	-	-	-	-	-	-	-
ffd27e15ea3b3aa7886139942cf470ab	k__Fungi	p__Basidiomycota	c__Agaricomycetes	o__unidentified	f__unidentified	g__unidentified	s__unidentified	-	-	-	Unassigned	-	-	-
2bb8f9063443a2614a5b8853bb470a97	k__Fungi	p__Basidiomycota	c__Agaricomycetes	o__Auriculariales	f__unidentified	g__unidentified	s__unidentified	-	-	-	-	-	-	-
458dadf15a26f1ed29987db781f716cf	k__Fungi	p__Basidiomycota	c__Agaricomycetes	o__Boletales	f__unidentified	g__unidentified	s__unidentified	-	-	-	-	Unassigned	-	-
67287c57399a967c47ed3d8e444d1911	k__Fungi	p__Basidiomycota	c__Agaricomycetes	o__unidentified	f__unidentified	g__unidentified	s__unidentified	-	-	-	Unassigned	-	-	-
859baf454db7eea64b76ec233ae8f74e	k__Fungi	p__Basidiomycota	c__Agaricomycetes	o__Agaricales	f__unidentified	g__unidentified	s__unidentified	-	-	-	-	-	-	-
ed6a18812910aa9f76d8a63c79faaa78	k__Fungi	p__Basidiomycota	c__Agaricomycetes	o__Sebacinales	f__unidentified	g__unidentified	s__unidentified	-	-	-	-	-	-	-
76868811d58876e71b49be22e524ce44	k__Fungi	p__Basidiomycota	c__Agaricomycetes	o__Trechisporales	f__Hydnodontaceae	g__unidentified	s__unidentified	-	-	-	-	-	-	-
03fc25d38136b4cc4ccb3428bd30df19	k__Fungi	p__Basidiomycota	c__Agaricomycetes	o__unidentified	f__unidentified	g__unidentified	s__unidentified	-	-	-	-	-	-	-
00c6796b3b14f924b16e0b1f4b6114cc	k__Fungi	p__Basidiomycota	c__Agaricomycetes	o__Sebacinales	f__unidentified	g__unidentified	s__unidentified	-	-	-	-	Unassigned	-	-
1d76d4af7db830c82acb761762e3f514	k__Fungi	p__Basidiomycota	c__Agaricomycetes	o__Auriculariales	f__unidentified	g__unidentified	s__unidentified	-	-	-	-	-	-	-
f50274db9a7027162f92454565517d65	k__Fungi	p__Basidiomycota	c__Agaricomycetes	o__Tremellodendropsidales	f__unidentified	g__unidentified	s__unidentified	-	-	-	-	-	-	-
3b2b8a4585c8d0d75d31420b5b7f05f7	k__Fungi	p__Basidiomycota	c__Agaricomycetes	o__unidentified	f__unidentified	g__unidentified	s__unidentified	-	-	-	-	-	-	-
8741482c987ccf8df5aaa03667fc51d1	k__Fungi	p__Basidiomycota	c__Agaricomycetes	o__Agaricales	f__unidentified	g__unidentified	s__unidentified	-	-	-	-	Unassigned	-	-
8d0213e1e877b19c10f1d63607d4a1c1	k__Fungi	p__Basidiomycota	c__Agaricomycetes	o__Auriculariales	f__unidentified	g__unidentified	s__unidentified	-	-	-	-	Unassigned	-	-
f476835236d3845449ebfc22a913200d	k__Fungi	p__Basidiomycota	c__Agaricomycetes	o__Sebacinales	f__unidentified	g__unidentified	s__unidentified	-	-	-	-	Unassigned	-	-
89911e3f47f96a68d8d6d3d24ffbcb72	k__Fungi	p__Basidiomycota	c__Agaricomycetes	o__Auriculariales	f__unidentified	g__unidentified	s__unidentified	-	-	-	-	-	-	-
28cca79b210d1dfb6509416d4f0a544b	k__Fungi	p__Basidiomycota	c__Agaricomycetes	o__unidentified	f__unidentified	g__unidentified	s__unidentified	-	-	-	Unassigned	-	-	-
c6b69bb57eceffc3dee03513f51c47ec	k__Fungi	p__Basidiomycota	c__Agaricomycetes	o__Cantharellales	f__Hydnaceae	g__unidentified	s__unidentified	-	-	-	-	-	-	-
1e85b958cce5caf8a4616d1b9135279a	k__Fungi	p__Basidiomycota	c__Agaricomycetes	o__unidentified	f__unidentified	g__unidentified	s__unidentified	-	-	-	Unassigned	-	-	-
4849a822f64c0e85e21a6496ee5b5e58	k__Fungi	p__Basidiomycota	c__Agaricomycetes	o__unidentified	f__unidentified	g__unidentified	s__unidentified	-	-	-	Unassigned	-	-	-
6c8abb26d5655b83bd729a194ceff68f	k__Fungi	p__Basidiomycota	c__Agaricomycetes	o__Auriculariales	f__unidentified	g__unidentified	s__unidentified	-	-	-	-	-	-	-
48ed63e2da0c0ef09588e7ddd686f1b3	k__Fungi	p__Basidiomycota	c__Agaricomycetes	o__Sebacinales	f__unidentified	g__unidentified	s__unidentified	-	-	-	-	Unassigned	-	-
8e55274ab515ca9ab5f1016c7f9436e7	k__Fungi	p__Basidiomycota	c__Agaricomycetes	o__Agaricales	f__unidentified	g__unidentified	s__unidentified	-	-	-	-	Unassigned	-	-
0dc5816ee695f30b2913cefbbabe05e1	k__Fungi	p__Basidiomycota	c__Agaricomycetes	o__Sebacinales	f__unidentified	g__unidentified	s__unidentified	-	-	-	-	Unassigned	-	-
c9ca38ec39cbd9fd894820eb2d46e3d7	k__Fungi	p__Basidiomycota	c__Agaricomycetes	o__unidentified	f__unidentified	g__unidentified	s__unidentified	-	-	-	Unassigned	-	-	-
45df8914a9a9861ca202e6158545598c	k__Fungi	p__Basidiomycota	c__Agaricomycetes	o__unidentified	f__unidentified	g__unidentified	s__unidentified	-	-	-	-	-	-	-
868d24d75c689670174e1481399f6835	k__Fungi	p__Basidiomycota	c__Agaricomycetes	o__unidentified	f__unidentified	g__unidentified	s__unidentified	-	-	-	Unassigned	-	-	-
5c475f9cddb0e5a69b8064e8fc443df5	k__Fungi	p__Basidiomycota	c__Agaricomycetes	o__unidentified	f__unidentified	g__unidentified	s__unidentified	-	-	-	-	-	-	-
9784a6b88de73dcea1bb91f04665f3c2	k__Fungi	p__Basidiomycota	c__Agaricomycetes	o__Agaricales	f__unidentified	g__unidentified	s__unidentified	-	-	-	-	Unassigned	-	-
fbea9b0757a7dbcaf0e5f6d199392c65	k__Fungi	p__Basidiomycota	c__Agaricomycetes	o__unidentified	f__unidentified	g__unidentified	s__unidentified	-	-	-	Unassigned	-	-	-
1cec049f294441ca05cdfb2a9652acc4	k__Fungi	p__Basidiomycota	c__Agaricomycetes	o__Cantharellales	f__Hydnaceae	g__unidentified	s__unidentified	-	-	-	-	-	-	-
6bfee3c83d40b51a3d4bfd20640e35bc	k__Fungi	p__Basidiomycota	c__Agaricomycetes	o__Agaricales	f__unidentified	g__unidentified	s__unidentified	-	-	-	-	Unassigned	-	-
e49a58bb5514eea6816ef96f57efe251	k__Fungi	p__Basidiomycota	c__Agaricomycetes	o__unidentified	f__unidentified	g__unidentified	s__unidentified	-	-	-	-	-	-	-
12f0b28be69bdc79cd36ca56618feb70	k__Fungi	p__Basidiomycota	c__Agaricomycetes	o__Agaricales	f__unidentified	g__unidentified	s__unidentified	-	-	-	-	Unassigned	-	-
48743a7c2bf6bcbefa6ef8b6df2fc533	k__Fungi	p__Basidiomycota	c__Agaricomycetes	o__unidentified	f__unidentified	g__unidentified	s__unidentified	-	-	-	Unassigned	-	-	-
fec4e2a75453a9e5ab95a00a6116bcc9	k__Fungi	p__Basidiomycota	c__Agaricomycetes	o__Auriculariales	f__unidentified	g__unidentified	s__unidentified	-	-	-	-	-	-	-
13b1bec86902f7a78db79e4a09f79ee7	k__Fungi	p__Basidiomycota	c__Agaricomycetes	o__Sebacinales	f__unidentified	g__unidentified	s__unidentified	-	-	-	-	Unassigned	-	-
b319958a841a69e92e928fe3184c2967	k__Fungi	p__Basidiomycota	c__Agaricomycetes	o__unidentified	f__unidentified	g__unidentified	s__unidentified	-	-	-	Unassigned	-	-	-
3c5090e16a3e03d222ff67b6ceb60c43	k__Fungi	p__Basidiomycota	c__Agaricomycetes	o__unidentified	f__unidentified	g__unidentified	s__unidentified	-	-	-	Unassigned	-	-	-
5c33bb2f059d57d40d49d36e892a6dd4	k__Fungi	p__Basidiomycota	c__Agaricomycetes	o__Cantharellales	f__unidentified	g__unidentified	s__unidentified	-	-	-	-	Unassigned	-	-
7ccce8bc3044108600e3438840640781	k__Fungi	p__Basidiomycota	c__Agaricomycetes	o__unidentified	f__unidentified	g__unidentified	s__unidentified	-	-	-	Unassigned	-	-	-
878ecc20c58a67dcd09e627684f7362d	k__Fungi	p__Basidiomycota	c__Agaricomycetes	o__Sebacinales	f__unidentified	g__unidentified	s__unidentified	-	-	-	-	Unassigned	-	-
a3fab7fc969b3b112c97e3024bb97790	k__Fungi	p__Basidiomycota	c__Agaricomycetes	o__Sebacinales	f__unidentified	g__unidentified	s__unidentified	-	-	-	-	-	-	-
bb5f5f466b2ed3573f887a15170ad905	k__Fungi	p__Basidiomycota	c__Agaricomycetes	o__Boletales	f__unidentified	g__unidentified	s__unidentified	-	-	-	-	-	-	-
bc283807fd7fa8ff6a7b3911d017aed5	k__Fungi	p__Basidiomycota	c__Agaricomycetes	o__unidentified	f__unidentified	g__unidentified	s__unidentified	-	-	-	Unassigned	-	-	-
c7ff40313c2c0c446bc1f6b84c823aa6	k__Fungi	p__Basidiomycota	c__Agaricomycetes	o__Agaricales	f__unidentified	g__unidentified	s__unidentified	-	-	-	-	Unassigned	-	-
7f09107c56b93dd51068b350b9119d46	k__Fungi	p__Basidiomycota	c__Agaricomycetes	o__Agaricales	f__unidentified	g__unidentified	s__unidentified	-	-	-	-	-	-	-
a83047e134c692b4fe95ae2785b36bc1	k__Fungi	p__Basidiomycota	c__Agaricomycetes	o__unidentified	f__unidentified	g__unidentified	s__unidentified	-	-	-	-	-	-	-
2e1f64eee5188d022c685f4b9be3ae09	k__Fungi	p__Basidiomycota	c__Agaricomycetes	o__unidentified	f__unidentified	g__unidentified	s__unidentified	-	-	-	Unassigned	-	-	-
6457f70aa807d58eb0cc2d4662a2d077	k__Fungi	p__Basidiomycota	c__Agaricomycetes	o__Agaricales	f__unidentified	g__unidentified	s__unidentified	-	-	-	-	Unassigned	-	-
b94c15738dfdbbf6000165a0d2725233	k__Fungi	p__Basidiomycota	c__Agaricomycetes	o__Agaricales	f__unidentified	g__unidentified	s__unidentified	-	-	-	-	Unassigned	-	-
6b4629a76dd06d4899ffc6dcdcd004db	k__Fungi	p__Basidiomycota	c__Agaricomycetes	o__Sebacinales	f__unidentified	g__unidentified	s__unidentified	-	-	-	-	-	-	-
b2c3cf7da396352ea8241c9f917d4e90	k__Fungi	p__Basidiomycota	c__Agaricomycetes	o__unidentified	f__unidentified	g__unidentified	s__unidentified	-	-	-	-	-	-	-
ba55d0d4afd2812c344981dcb0865088	k__Fungi	p__Basidiomycota	c__Agaricomycetes	o__unidentified	f__unidentified	g__unidentified	s__unidentified	-	-	-	-	-	-	-
4d2b76350b04065b2b97bb6c59b5d337	k__Fungi	p__Basidiomycota	c__Agaricomycetes	o__Auriculariales	f__unidentified	g__unidentified	s__unidentified	-	-	-	-	Unassigned	-	-
6ef7350c00ee3a0630b865035d833b88	k__Fungi	p__Basidiomycota	c__Agaricomycetes	o__Trechisporales	f__unidentified	g__unidentified	s__unidentified	-	-	-	-	-	-	-
7692aea9e04568544ced516639429586	k__Fungi	p__Basidiomycota	c__Agaricomycetes	o__Sebacinales	f__unidentified	g__unidentified	s__unidentified	-	-	-	-	Unassigned	-	-
3943328e4307bf970343df84f5471b08	k__Fungi	p__Basidiomycota	c__Agaricomycetes	o__Sebacinales	f__unidentified	g__unidentified	s__unidentified	-	-	-	-	Unassigned	-	-
6902502f462210ab933735e517688200	k__Fungi	p__Basidiomycota	c__Agaricomycetes	o__Agaricales	f__unidentified	g__unidentified	s__unidentified	-	-	-	-	Unassigned	-	-
6cc3164fa50ee0ccc4f86a0b1cd2f074	k__Fungi	p__Basidiomycota	c__Agaricomycetes	o__unidentified	f__unidentified	g__unidentified	s__unidentified	-	-	-	Unassigned	-	-	-
b3650eb0ce844235e39b047bc39e425b	k__Fungi	p__Basidiomycota	c__Agaricomycetes	o__unidentified	f__unidentified	g__unidentified	s__unidentified	-	-	-	Unassigned	-	-	-
bc2e531c36577155d83e30c26dc3cdc9	k__Fungi	p__Basidiomycota	c__Agaricomycetes	o__Sebacinales	f__unidentified	g__unidentified	s__unidentified	-	-	-	-	-	-	-
09e9c8cdaa5ea2cbf70831cc8201b73b	k__Fungi	p__Basidiomycota	c__Agaricomycetes	o__unidentified	f__unidentified	g__unidentified	s__unidentified	-	-	-	Unassigned	-	-	-
2b3859a560a89e8f74acacefb66c361e	k__Fungi	p__Basidiomycota	c__Agaricomycetes	o__Sebacinales	f__unidentified	g__unidentified	s__unidentified	-	-	-	-	-	-	-
2becb4cce253fbdec84f4a1e80edd701	k__Fungi	p__Basidiomycota	c__Agaricomycetes	o__Trechisporales	f__unidentified	g__unidentified	s__unidentified	-	-	-	-	Unassigned	-	-
bbd72d5ba1a88d1c065e470390575706	k__Fungi	p__Basidiomycota	c__Agaricomycetes	o__unidentified	f__unidentified	g__unidentified	s__unidentified	-	-	-	Unassigned	-	-	-
3fc97ae17091668957620d2d3110a001	k__Fungi	p__Basidiomycota	c__Agaricomycetes	o__unidentified	f__unidentified	g__unidentified	s__unidentified	-	-	-	Unassigned	-	-	-
4a1cb5b96b911204b9f0e8f34113f966	k__Fungi	p__Basidiomycota	c__Agaricomycetes	o__unidentified	f__unidentified	g__unidentified	s__unidentified	-	-	-	Unassigned	-	-	-
7a48f6530574b908945d6fd8f2424353	k__Fungi	p__Basidiomycota	c__Agaricomycetes	o__unidentified	f__unidentified	g__unidentified	s__unidentified	-	-	-	Unassigned	-	-	-
c15650df0bea7571bde5dd237afc8b29	k__Fungi	p__Basidiomycota	c__Agaricomycetes	o__Agaricales	f__unidentified	g__unidentified	s__unidentified	-	-	-	-	Unassigned	-	-
69358da42ebd5ed427dfd0b10f046589	k__Fungi	p__Basidiomycota	c__Agaricomycetes	o__unidentified	f__unidentified	g__unidentified	s__unidentified	-	-	-	Unassigned	-	-	-
9ccbac691417ab49b9296dd586962b62	k__Fungi	p__Basidiomycota	c__Agaricomycetes	o__Agaricales	f__unidentified	g__unidentified	s__unidentified	-	-	-	-	Unassigned	-	-
b52f75e20e4003ba9ff68679a6749133	k__Fungi	p__Basidiomycota	c__Agaricomycetes	o__Boletales	f__unidentified	g__unidentified	s__unidentified	-	-	-	-	Unassigned	-	-
e45ed75b992c5f6896ba8fefa2333947	k__Fungi	p__Basidiomycota	c__Agaricomycetes	o__unidentified	f__unidentified	g__unidentified	s__unidentified	-	-	-	Unassigned	-	-	-
0966eac4f99c097ad826680c6331bec8	k__Fungi	p__Basidiomycota	c__Agaricomycetes	o__unidentified	f__unidentified	g__unidentified	s__unidentified	-	-	-	-	-	-	-
2d0359b81633bd66319275840bbb22b8	k__Fungi	p__Basidiomycota	c__Agaricomycetes	o__Sebacinales	f__unidentified	g__unidentified	s__unidentified	-	-	-	-	-	-	-
55713cec37990ed6c623211bb6d8902f	k__Fungi	p__Basidiomycota	c__Agaricomycetes	o__unidentified	f__unidentified	g__unidentified	s__unidentified	-	-	-	Unassigned	-	-	-
557bdc7de5695ed4313cc978fd7093b6	k__Fungi	p__Basidiomycota	c__Agaricomycetes	o__unidentified	f__unidentified	g__unidentified	s__unidentified	-	-	-	Unassigned	-	-	-
db6a1caa1741e7de68f17e7884e22c95	k__Fungi	p__Basidiomycota	c__Agaricomycetes	o__Sebacinales	f__unidentified	g__unidentified	s__unidentified	-	-	-	-	Unassigned	-	-
e4fd015717517e93ac8bacfd8f5d3464	k__Fungi	p__Basidiomycota	c__Agaricomycetes	o__Sebacinales	f__unidentified	g__unidentified	s__unidentified	-	-	-	-	Unassigned	-	-
a1c8d54cd26144633c015abc39f0c5cd	k__Fungi	p__Basidiomycota	c__Agaricomycetes	o__unidentified	f__unidentified	g__unidentified	s__unidentified	-	-	-	Unassigned	-	-	-
cd95688ad556118e1b734df4d7f0e5aa	k__Fungi	p__Basidiomycota	c__Agaricomycetes	o__unidentified	f__unidentified	g__unidentified	s__unidentified	-	-	-	-	-	-	-
08e51b0a55a29719f01d3411a1a2d8a4	k__Fungi	p__Basidiomycota	c__Agaricomycetes	o__unidentified	f__unidentified	g__unidentified	s__unidentified	-	-	-	Unassigned	-	-	-
554f300be5a0df7f5ef434f679d4c9ab	k__Fungi	p__Basidiomycota	c__Agaricomycetes	o__Auriculariales	f__unidentified	g__unidentified	s__unidentified	-	-	-	-	-	-	-
776f491cc070fac66aff8c29531e0afa	k__Fungi	p__Basidiomycota	c__Agaricomycetes	o__Sebacinales	f__unidentified	g__unidentified	s__unidentified	-	-	-	-	Unassigned	-	-
c86e028536ca4995a14cfc0256f2f1e8	k__Fungi	p__Basidiomycota	c__Agaricomycetes	o__Auriculariales	f__unidentified	g__unidentified	s__unidentified	-	-	-	-	-	-	-
02688177bc2dc4efb5cf6175c187bdb1	k__Fungi	p__Basidiomycota	c__Agaricomycetes	o__unidentified	f__unidentified	g__unidentified	s__unidentified	-	-	-	-	-	-	-
24c3d980548dd6c9717ee6d9900e01e4	k__Fungi	p__Basidiomycota	c__Agaricomycetes	o__Trechisporales	f__unidentified	g__unidentified	s__unidentified	-	-	-	-	-	-	-
4f2fcf28b3a43608ae2b0cbcefd68dc1	k__Fungi	p__Basidiomycota	c__Agaricomycetes	o__Auriculariales	f__unidentified	g__unidentified	s__unidentified	-	-	-	-	Unassigned	-	-
5fe9b42e9a84881bed5d55adbea184ec	k__Fungi	p__Basidiomycota	c__Agaricomycetes	o__Sebacinales	f__unidentified	g__unidentified	s__unidentified	-	-	-	-	-	-	-
68b9fe42a94cc8523e96ad9d14a64780	k__Fungi	p__Basidiomycota	c__Agaricomycetes	o__Trechisporales	f__Hydnodontaceae	g__unidentified	s__unidentified	-	-	-	-	-	-	-
9ec6cdd06b9655d619fdc7d0860efe7c	k__Fungi	p__Basidiomycota	c__Agaricomycetes	o__Auriculariales	f__Hyaloriaceae	g__unidentified	s__unidentified	-	-	-	-	-	-	-
154266e598cbad6e4ae0045832575669	k__Fungi	p__Basidiomycota	c__Agaricomycetes	o__Agaricales	f__unidentified	g__unidentified	s__unidentified	-	-	-	-	Unassigned	-	-
3f373a9e43e11147c345a45c37c8709c	k__Fungi	p__Basidiomycota	c__Agaricomycetes	o__Polyporales	f__unidentified	g__unidentified	s__unidentified	-	-	-	-	Unassigned	-	-
675bdfa736cc633ebaa6c89217361238	k__Fungi	p__Basidiomycota	c__Agaricomycetes	o__Agaricales	f__unidentified	g__unidentified	s__unidentified	-	-	-	-	Unassigned	-	-
1d49f0b4ae540b1a86030f83a8ba38bc	k__Fungi	p__Basidiomycota	c__Agaricomycetes	o__unidentified	f__unidentified	g__unidentified	s__unidentified	-	-	-	Unassigned	-	-	-
7d8dfde0bbf242fa2132b0762559efd7	k__Fungi	p__Basidiomycota	c__Agaricomycetes	o__unidentified	f__unidentified	g__unidentified	s__unidentified	-	-	-	Unassigned	-	-	-
b231b8d4582fd47e0466089aed8f69d1	k__Fungi	p__Basidiomycota	c__Agaricomycetes	o__Agaricales	f__unidentified	g__unidentified	s__unidentified	-	-	-	-	Unassigned	-	-
dea74cade4421018c63df5980b9adfa2	k__Fungi	p__Basidiomycota	c__Agaricomycetes	o__unidentified	f__unidentified	g__unidentified	s__unidentified	-	-	-	Unassigned	-	-	-
11f4b7b963efa90b6a14a19bbee7cc52	k__Fungi	p__Basidiomycota	c__Agaricomycetes	o__unidentified	f__unidentified	g__unidentified	s__unidentified	-	-	-	Unassigned	-	-	-
5ed08c43ad29150e5f7cbc6c0edf8e3d	k__Fungi	p__Basidiomycota	c__Agaricomycetes	o__unidentified	f__unidentified	g__unidentified	s__unidentified	-	-	-	Unassigned	-	-	-
dd592f8d5373ce5f0f52460ede78f373	k__Fungi	p__Basidiomycota	c__Agaricomycetes	o__Sebacinales	f__Serendipitaceae	g__unidentified	s__Serendipitaceae_sp	-	-	-	-	-	-	-
e0f32feb725b5a962516cb403393d6d9	k__Fungi	p__Basidiomycota	c__Agaricomycetes	o__unidentified	f__unidentified	g__unidentified	s__unidentified	-	-	-	Unassigned	-	-	-
46f6b4f353ca073224c7851144ab3c6c	k__Fungi	p__Basidiomycota	c__Agaricomycetes	o__Sebacinales	f__unidentified	g__unidentified	s__unidentified	-	-	-	-	-	-	-
494a446dfefc2daf932092fbd999fab6	k__Fungi	p__Basidiomycota	c__Agaricomycetes	o__Sebacinales	f__unidentified	g__unidentified	s__unidentified	-	-	-	-	Unassigned	-	-
c1a315f9d093f99f7ae03fa2a8a4d057	k__Fungi	p__Basidiomycota	c__Agaricomycetes	o__Agaricales	f__unidentified	g__unidentified	s__unidentified	-	-	-	-	Unassigned	-	-
d4c13e9f6fe78ad1b123f25c826b81cc	k__Fungi	p__Basidiomycota	c__Agaricomycetes	o__unidentified	f__unidentified	g__unidentified	s__unidentified	-	-	-	Unassigned	-	-	-
f3f309ca9984928d749b141d5d69febc	k__Fungi	p__Basidiomycota	c__Agaricomycetes	o__unidentified	f__unidentified	g__unidentified	s__unidentified	-	-	-	Unassigned	-	-	-
0491dc7acb05e9d02b22b55399cc1fbe	k__Fungi	p__Basidiomycota	c__Agaricomycetes	o__Auriculariales	f__unidentified	g__unidentified	s__unidentified	-	-	-	-	-	-	-
0f072923bc76bd1b2d53ed041f2da6e5	k__Fungi	p__Basidiomycota	c__Agaricomycetes	o__Sebacinales	f__unidentified	g__unidentified	s__unidentified	-	-	-	-	-	-	-
83844aaac997a64836b31ca05e0da7bf	k__Fungi	p__Basidiomycota	c__Agaricomycetes	o__Agaricales	f__unidentified	g__unidentified	s__unidentified	-	-	-	-	Unassigned	-	-
fb6a957321dd3ac178d2a4c81e8df2f1	k__Fungi	p__Basidiomycota	c__Agaricomycetes	o__unidentified	f__unidentified	g__unidentified	s__unidentified	-	-	-	Unassigned	-	-	-
fc60e46162050d93ad9b229c9912014b	k__Fungi	p__Basidiomycota	c__Agaricomycetes	o__Sebacinales	f__unidentified	g__unidentified	s__unidentified	-	-	-	-	-	-	-
bf02e7498a2c8bfe653a73445128f061	k__Fungi	p__Basidiomycota	c__Agaricomycetes	o__Agaricales	f__unidentified	g__unidentified	s__unidentified	-	-	-	-	-	-	-
f771803b9adcb0fe4dd7dbd66e85378a	k__Fungi	p__Basidiomycota	c__Agaricomycetes	o__Sebacinales	f__unidentified	g__unidentified	s__unidentified	-	-	-	-	Unassigned	-	-
2e9a1c530202e25cb7d8ae6e085ecea5	k__Fungi	p__Basidiomycota	c__Agaricomycetes	o__Agaricales	f__unidentified	g__unidentified	s__unidentified	-	-	-	-	Unassigned	-	-
484bf0347d8f67f2c6db0b0fc70dc37d	k__Fungi	p__Basidiomycota	c__Agaricomycetes	o__Agaricales	f__unidentified	g__unidentified	s__unidentified	-	-	-	-	Unassigned	-	-
cefedc9e3af9bfbe32c4af4175ee5606	k__Fungi	p__Basidiomycota	c__Agaricomycetes	o__Sebacinales	f__unidentified	g__unidentified	s__unidentified	-	-	-	-	-	-	-
d76f2828395e91fbdf8a55c7a04ef446	k__Fungi	p__Basidiomycota	c__Agaricomycetes	o__unidentified	f__unidentified	g__unidentified	s__unidentified	-	-	-	Unassigned	-	-	-
e261cde56f5cad45482c14d19c653177	k__Fungi	p__Basidiomycota	c__Agaricomycetes	o__Auriculariales	f__unidentified	g__unidentified	s__unidentified	-	-	-	-	-	-	-
0a49e0dca8d5bfe86f162c7a99796a90	k__Fungi	p__Basidiomycota	c__Agaricomycetes	o__unidentified	f__unidentified	g__unidentified	s__unidentified	-	-	-	-	-	-	-
123a8a190d14fcbb62ea1455faf68be0	k__Fungi	p__Basidiomycota	c__Agaricomycetes	o__unidentified	f__unidentified	g__unidentified	s__unidentified	-	-	-	Unassigned	-	-	-
45c5e246bb169bbc900360073bd41ae7	k__Fungi	p__Basidiomycota	c__Agaricomycetes	o__unidentified	f__unidentified	g__unidentified	s__unidentified	-	-	-	Unassigned	-	-	-
5e00a5ba33818d1b35d117d98e6e1ba7	k__Fungi	p__Basidiomycota	c__Agaricomycetes	o__unidentified	f__unidentified	g__unidentified	s__unidentified	-	-	-	Unassigned	-	-	-
65f642bee81d102eeb4b4601ac49b94b	k__Fungi	p__Basidiomycota	c__Agaricomycetes	o__Agaricales	f__unidentified	g__unidentified	s__unidentified	-	-	-	-	Unassigned	-	-
93ada019ea958bcc8ba2863d86098db7	k__Fungi	p__Basidiomycota	c__Agaricomycetes	o__Trechisporales	f__Hydnodontaceae	g__unidentified	s__unidentified	-	-	-	-	-	Unassigned	-
c0149eb6ee2610f6f14680d0017ca6a5	k__Fungi	p__Basidiomycota	c__Agaricomycetes	o__Trechisporales	f__unidentified	g__unidentified	s__unidentified	-	-	-	-	-	-	-
053a059a6922793749db3615105df4cb	k__Fungi	p__Basidiomycota	c__Agaricomycetes	o__Sebacinales	f__unidentified	g__unidentified	s__unidentified	-	-	-	-	Unassigned	-	-
85985a072e77331177ef9e4af2c52458	k__Fungi	p__Basidiomycota	c__Agaricomycetes	o__Agaricales	f__unidentified	g__unidentified	s__unidentified	-	-	-	-	Unassigned	-	-
968ccf7620b098bd589473f83c49e6ac	k__Fungi	p__Basidiomycota	c__Agaricomycetes	o__Sebacinales	f__unidentified	g__unidentified	s__unidentified	-	-	-	-	Unassigned	-	-
b20858bc747f1c5f1b7a2f3ee78bcb02	k__Fungi	p__Basidiomycota	c__Agaricomycetes	o__unidentified	f__unidentified	g__unidentified	s__unidentified	-	-	-	Unassigned	-	-	-
b661c4ed947738bd633e175d6b959116	k__Fungi	p__Basidiomycota	c__Agaricomycetes	o__Agaricales	f__unidentified	g__unidentified	s__unidentified	-	-	-	-	Unassigned	-	-
db91eda0845cf2de6c0e1829195f461e	k__Fungi	p__Basidiomycota	c__Agaricomycetes	o__unidentified	f__unidentified	g__unidentified	s__unidentified	-	-	-	Unassigned	-	-	-
2f618811c5cb15eac5380575fb008710	k__Fungi	p__Basidiomycota	c__Agaricomycetes	o__Auriculariales	f__unidentified	g__unidentified	s__unidentified	-	-	-	-	-	-	-
6660e95950448cf45b3c861a1f006524	k__Fungi	p__Basidiomycota	c__Agaricomycetes	o__Agaricales	f__unidentified	g__unidentified	s__unidentified	-	-	-	-	Unassigned	-	-
7ed08caa9640c1b9496555aab73e4aff	k__Fungi	p__Basidiomycota	c__Agaricomycetes	o__Sebacinales	f__unidentified	g__unidentified	s__unidentified	-	-	-	-	Unassigned	-	-
93c813815975b42ce593277c0f787075	k__Fungi	p__Basidiomycota	c__Agaricomycetes	o__unidentified	f__unidentified	g__unidentified	s__unidentified	-	-	-	Unassigned	-	-	-
9fd5de870193ba87d3dfd9564ab4b616	k__Fungi	p__Basidiomycota	c__Agaricomycetes	o__unidentified	f__unidentified	g__unidentified	s__unidentified	-	-	-	-	-	-	-
f778dd6253347b89fa63cf54d3452d22	k__Fungi	p__Basidiomycota	c__Agaricomycetes	o__unidentified	f__unidentified	g__unidentified	s__unidentified	-	-	-	Unassigned	-	-	-
41429986a735dc369a5a9ccc966b032f	k__Fungi	p__Basidiomycota	c__Agaricomycetes	o__unidentified	f__unidentified	g__unidentified	s__unidentified	-	-	-	Unassigned	-	-	-
5eb04d295eb92641a4e851e4e92bb06c	k__Fungi	p__Basidiomycota	c__Agaricomycetes	o__Sebacinales	f__unidentified	g__unidentified	s__unidentified	-	-	-	-	Unassigned	-	-
b033353ad5ba3796bd8f5ba0b5da028d	k__Fungi	p__Basidiomycota	c__Agaricomycetes	o__unidentified	f__unidentified	g__unidentified	s__unidentified	-	-	-	Unassigned	-	-	-
db97e5e90e98b792c0c85be58d21126e	k__Fungi	p__Basidiomycota	c__Agaricomycetes	o__unidentified	f__unidentified	g__unidentified	s__unidentified	-	-	-	Unassigned	-	-	-
04c7672e1d01a2125861b292ca512c44	k__Fungi	p__Basidiomycota	c__Agaricomycetes	o__unidentified	f__unidentified	g__unidentified	s__unidentified	-	-	-	Unassigned	-	-	-
45732ace7637cc52d7e362ca9f978e65	k__Fungi	p__Basidiomycota	c__Agaricomycetes	o__Sebacinales	f__unidentified	g__unidentified	s__unidentified	-	-	-	-	Unassigned	-	-
7da2137a931f596375debf0684a4d1bd	k__Fungi	p__Basidiomycota	c__Agaricomycetes	o__unidentified	f__unidentified	g__unidentified	s__unidentified	-	-	-	Unassigned	-	-	-
979dbf28f85b56d4776ceed468b94d22	k__Fungi	p__Basidiomycota	c__Agaricomycetes	o__Trechisporales	f__unidentified	g__unidentified	s__unidentified	-	-	-	-	-	-	-
adcb26271275dd55451d2765c00f5d49	k__Fungi	p__Basidiomycota	c__Agaricomycetes	o__unidentified	f__unidentified	g__unidentified	s__unidentified	-	-	-	Unassigned	-	-	-
b1bf0bac0fcc86f8f6b5bbb30bf8b529	k__Fungi	p__Basidiomycota	c__Agaricomycetes	o__Auriculariales	f__unidentified	g__unidentified	s__unidentified	-	-	-	-	-	-	-
bd9b33c9d3749f227c8315214e5cd6ff	k__Fungi	p__Basidiomycota	c__Agaricomycetes	o__unidentified	f__unidentified	g__unidentified	s__unidentified	-	-	-	Unassigned	-	-	-
c0475df76bd1188cc2f78f7b3691b289	k__Fungi	p__Basidiomycota	c__Agaricomycetes	o__unidentified	f__unidentified	g__unidentified	s__unidentified	-	-	-	Unassigned	-	-	-
e1416ad25d74222a410ce097da9cce15	k__Fungi	p__Basidiomycota	c__Agaricomycetes	o__unidentified	f__unidentified	g__unidentified	s__unidentified	-	-	-	Unassigned	-	-	-
5a3ab73049a3ad5ec284537939cb885b	k__Fungi	p__Basidiomycota	c__Agaricomycetes	o__unidentified	f__unidentified	g__unidentified	s__unidentified	-	-	-	Unassigned	-	-	-
7b63463aed17d976f7be2a7f99d108e4	k__Fungi	p__Basidiomycota	c__Agaricomycetes	o__Auriculariales	f__unidentified	g__unidentified	s__unidentified	-	-	-	-	-	-	-
7de248ded73cd3668577e33c488636f3	k__Fungi	p__Basidiomycota	c__Agaricomycetes	o__unidentified	f__unidentified	g__unidentified	s__unidentified	-	-	-	-	-	-	-
afcf422ae3cdf378f19c004433e73732	k__Fungi	p__Basidiomycota	c__Agaricomycetes	o__unidentified	f__unidentified	g__unidentified	s__unidentified	-	-	-	Unassigned	-	-	-
3765e19ca6f9b6380d5efb1d3cbc9aef	k__Fungi	p__Basidiomycota	c__Agaricomycetes	o__unidentified	f__unidentified	g__unidentified	s__unidentified	-	-	-	-	-	-	-
6d5365724682f51cf33485c85d61ce7e	k__Fungi	p__Basidiomycota	c__Agaricomycetes	o__Auriculariales	f__unidentified	g__unidentified	s__unidentified	-	-	-	-	-	-	-
91bf65c1d1a5edc47755a75501e8dd11	k__Fungi	p__Basidiomycota	c__Agaricomycetes	o__unidentified	f__unidentified	g__unidentified	s__unidentified	-	-	-	-	-	-	-
b85c10be6323dc8642a673a9612069bf	k__Fungi	p__Basidiomycota	c__Agaricomycetes	o__Auriculariales	f__unidentified	g__unidentified	s__unidentified	-	-	-	-	-	-	-
d70cd369d132e3005426b3527970929a	k__Fungi	p__Basidiomycota	c__Agaricomycetes	o__Agaricales	f__unidentified	g__unidentified	s__unidentified	-	-	-	-	Unassigned	-	-
21c872751fc3c5039cf6d9548ffdd6e7	k__Fungi	p__Basidiomycota	c__Agaricomycetes	o__unidentified	f__unidentified	g__unidentified	s__unidentified	-	-	-	-	-	-	-
2be154e7150b064c2480600844f4f1ad	k__Fungi	p__Basidiomycota	c__Agaricomycetes	o__unidentified	f__unidentified	g__unidentified	s__unidentified	-	-	-	Unassigned	-	-	-
763b0d1fdca5e8f7cf6a29d86587b9e8	k__Fungi	p__Basidiomycota	c__Agaricomycetes	o__unidentified	f__unidentified	g__unidentified	s__unidentified	-	-	-	Unassigned	-	-	-
8aef69b59714673019c65156149ff38c	k__Fungi	p__Basidiomycota	c__Agaricomycetes	o__Trechisporales	f__Hydnodontaceae	g__unidentified	s__unidentified	-	-	-	-	-	-	-
a47bca9e9a7a3a61f38f9a3292615021	k__Fungi	p__Basidiomycota	c__Agaricomycetes	o__Agaricales	f__unidentified	g__unidentified	s__unidentified	-	-	-	-	Unassigned	-	-
a66adc88889ecaec6c7a704c3cb05e5d	k__Fungi	p__Basidiomycota	c__Agaricomycetes	o__unidentified	f__unidentified	g__unidentified	s__unidentified	-	-	-	Unassigned	-	-	-
c550932211839af17383dab06b0d74a7	k__Fungi	p__Basidiomycota	c__Agaricomycetes	o__Tremellodendropsidales	f__unidentified	g__unidentified	s__unidentified	-	-	-	-	-	-	-
5a2f1f5e88804b008bfb6477e6b6c293	k__Fungi	p__Basidiomycota	c__Agaricomycetes	o__Auriculariales	f__unidentified	g__unidentified	s__unidentified	-	-	-	-	-	-	-
7944df584fa08b5a050dbc131979ba24	k__Fungi	p__Basidiomycota	c__Agaricomycetes	o__Agaricales	f__Agaricales_fam_Incertae_sedis	g__Acanthocorticium	s__Acanthocorticium_brueggemannii	Acanthocorticium	13	Saprotroph	Undefined Saprotroph	Corticioid	NULL	Highly Probable
0c77538ac7144199f88c8b0adaa4e505	k__Fungi	p__Basidiomycota	c__Agaricomycetes	o__Agaricales	f__Agaricaceae	g__Hymenagaricus	s__unidentified	Agaricaceae	9	Saprotroph	Undefined Saprotroph	Agaricoid-Gasteroid-Secotioid	NULL	Probable
abb73973a4e995285ea3c62ed9f5b5c5	k__Fungi	p__Basidiomycota	c__Agaricomycetes	o__Agaricales	f__Agaricaceae	g__Agaricus	s__unidentified	Agaricaceae	9	Saprotroph	Undefined Saprotroph	Agaricoid-Gasteroid-Secotioid	NULL	Probable
747b79109536d7a36d2cde83ec401522	k__Fungi	p__Basidiomycota	c__Agaricomycetes	o__Agaricales	f__Agaricaceae	g__Agaricus	s__Agaricus_atrodiscus	Agaricaceae	9	Saprotroph	Undefined Saprotroph	Agaricoid-Gasteroid-Secotioid	NULL	Probable
7ef5626600eb630349b93522c4146134	k__Fungi	p__Basidiomycota	c__Agaricomycetes	o__Agaricales	f__Agaricaceae	g__Agaricus	s__Agaricus_luteofibrillosus	Agaricaceae	9	Saprotroph	Undefined Saprotroph	Agaricoid-Gasteroid-Secotioid	NULL	Probable
f830ffb34ed6ab3671ee374068c73d3b	k__Fungi	p__Basidiomycota	c__Agaricomycetes	o__Agaricales	f__Agaricaceae	g__Hymenagaricus	s__unidentified	Agaricaceae	9	Saprotroph	Undefined Saprotroph	Agaricoid-Gasteroid-Secotioid	NULL	Probable
34cf88abfc00865a5bdee7d00f90ea23	k__Fungi	p__Basidiomycota	c__Agaricomycetes	o__Agaricales	f__Agaricaceae	g__Hymenagaricus	s__unidentified	Agaricaceae	9	Saprotroph	Undefined Saprotroph	Agaricoid-Gasteroid-Secotioid	NULL	Probable
46fe52cea1da3553a093117686a654db	k__Fungi	p__Basidiomycota	c__Agaricomycetes	o__Agaricales	f__Agaricaceae	g__Agaricus	s__unidentified	Agaricaceae	9	Saprotroph	Undefined Saprotroph	Agaricoid-Gasteroid-Secotioid	NULL	Probable
6f2440267909bbc99ef084f80f93cf41	k__Fungi	p__Basidiomycota	c__Agaricomycetes	o__Agaricales	f__Agaricaceae	g__Hymenagaricus	s__Hymenagaricus_epipastus	Agaricaceae	9	Saprotroph	Undefined Saprotroph	Agaricoid-Gasteroid-Secotioid	NULL	Probable
264e3d020db94f77ef08e99e40a57424	k__Fungi	p__Basidiomycota	c__Agaricomycetes	o__Agaricales	f__Agaricaceae	g__unidentified	s__unidentified	Agaricaceae	9	Saprotroph	Undefined Saprotroph	Agaricoid-Gasteroid-Secotioid	NULL	Probable
b20cce0c6b8566f4cfa2010981cdf524	k__Fungi	p__Basidiomycota	c__Agaricomycetes	o__Agaricales	f__Agaricaceae	g__unidentified	s__unidentified	Agaricaceae	9	Saprotroph	Undefined Saprotroph	Agaricoid-Gasteroid-Secotioid	NULL	Probable
c9c72c2af9b32936ed633cf72e0d52b9	k__Fungi	p__Basidiomycota	c__Agaricomycetes	o__Agaricales	f__Agaricaceae	g__unidentified	s__unidentified	Agaricaceae	9	Saprotroph	Undefined Saprotroph	Agaricoid-Gasteroid-Secotioid	NULL	Probable
3e2ecb5ebfb6db25e6142cd867bd253b	k__Fungi	p__Basidiomycota	c__Agaricomycetes	o__Agaricales	f__Agaricaceae	g__unidentified	s__unidentified	Agaricaceae	9	Saprotroph	Undefined Saprotroph	Agaricoid-Gasteroid-Secotioid	NULL	Probable
56928d44ba9b4db08c093a67f3c635ff	k__Fungi	p__Basidiomycota	c__Agaricomycetes	o__Agaricales	f__Agaricaceae	g__unidentified	s__unidentified	Agaricaceae	9	Saprotroph	Undefined Saprotroph	Agaricoid-Gasteroid-Secotioid	NULL	Probable
8c4cf64c8da5a2cede5b8489986b51d0	k__Fungi	p__Basidiomycota	c__Agaricomycetes	o__Agaricales	f__Agaricaceae	g__Agaricus	s__unidentified	Agaricaceae	9	Saprotroph	Undefined Saprotroph	Agaricoid-Gasteroid-Secotioid	NULL	Probable
86f12628bea077cbb61079a7edf8f800	k__Fungi	p__Basidiomycota	c__Agaricomycetes	o__Russulales	f__Albatrellaceae	g__Albatrellus	s__Albatrellus_cristatus	Albatrellaceae	9	Saprotroph-Symbiotroph	Ectomycorrhizal-Undefined Saprotroph	Agaricoid-Polyporoid	NULL	Probable
a6934a0df8675838c0c588310f3b1fcc	k__Fungi	p__Basidiomycota	c__Agaricomycetes	o__Agaricales	f__Amanitaceae	g__Amanita	s__Amanita_orientifulva	Amanita	13	Symbiotroph	Ectomycorrhizal	Agaricoid	NULL	Highly Probable
64365de5cc1cf695d9029cf9cebad870	k__Fungi	p__Basidiomycota	c__Agaricomycetes	o__Agaricales	f__Amanitaceae	g__Amanita	s__Amanita_crocea	Amanita	13	Symbiotroph	Ectomycorrhizal	Agaricoid	NULL	Highly Probable
eb32d0ffc7cd3be2fd58f7cd355361bd	k__Fungi	p__Basidiomycota	c__Agaricomycetes	o__Agaricales	f__Amanitaceae	g__Amanita	s__Amanita_spissacea	Amanita	13	Symbiotroph	Ectomycorrhizal	Agaricoid	NULL	Highly Probable
79c19da4a147437d59f518162258a47d	k__Fungi	p__Basidiomycota	c__Agaricomycetes	o__Agaricales	f__Amanitaceae	g__Amanita	s__Amanita_sepiacea	Amanita	13	Symbiotroph	Ectomycorrhizal	Agaricoid	NULL	Highly Probable
54d6f56be556dd7f5335c64b844d06e5	k__Fungi	p__Basidiomycota	c__Agaricomycetes	o__Agaricales	f__Amanitaceae	g__Amanita	s__Amanita_excelsa	Amanita	13	Symbiotroph	Ectomycorrhizal	Agaricoid	NULL	Highly Probable
0dae613c6bad6c5de1ae2c8d0503aa81	k__Fungi	p__Basidiomycota	c__Agaricomycetes	o__Agaricales	f__Amanitaceae	g__Amanita	s__Amanita_spissacea	Amanita	13	Symbiotroph	Ectomycorrhizal	Agaricoid	NULL	Highly Probable
65a3dd5dee455a090c7c36f04bfc6a20	k__Fungi	p__Basidiomycota	c__Agaricomycetes	o__Agaricales	f__Amanitaceae	g__Amanita	s__unidentified	Amanita	13	Symbiotroph	Ectomycorrhizal	Agaricoid	NULL	Highly Probable
da836c1dd3c944aadba1e28681d6f4af	k__Fungi	p__Basidiomycota	c__Agaricomycetes	o__Agaricales	f__Amanitaceae	g__Amanita	s__Amanita_flavorubescens	Amanita	13	Symbiotroph	Ectomycorrhizal	Agaricoid	NULL	Highly Probable
e06da096510408b2509b8561914a1f5e	k__Fungi	p__Basidiomycota	c__Agaricomycetes	o__Agaricales	f__Amanitaceae	g__Amanita	s__Amanita_friabilis	Amanita	13	Symbiotroph	Ectomycorrhizal	Agaricoid	NULL	Highly Probable
d4b5778d4f5424d6cf69eb9d9fc6bec9	k__Fungi	p__Basidiomycota	c__Agaricomycetes	o__Agaricales	f__Amanitaceae	g__Amanita	s__Amanita_spissacea	Amanita	13	Symbiotroph	Ectomycorrhizal	Agaricoid	NULL	Highly Probable
844a6bb60ccf74841e1d60ac2b6a6592	k__Fungi	p__Basidiomycota	c__Agaricomycetes	o__Agaricales	f__Amanitaceae	g__Amanita	s__unidentified	Amanita	13	Symbiotroph	Ectomycorrhizal	Agaricoid	NULL	Highly Probable
1c6e561d85169bdf6aa4eb92f993797c	k__Fungi	p__Basidiomycota	c__Agaricomycetes	o__Agaricales	f__Amanitaceae	g__Amanita	s__Amanita_rubescens	Amanita	13	Symbiotroph	Ectomycorrhizal	Agaricoid	NULL	Highly Probable
bbd11f6fe345f37b5c7a3ecba174c920	k__Fungi	p__Basidiomycota	c__Agaricomycetes	o__Agaricales	f__Amanitaceae	g__Amanita	s__Amanita_beckeri	Amanita	13	Symbiotroph	Ectomycorrhizal	Agaricoid	NULL	Highly Probable
fe2d15b04246092273c83e8b200b6637	k__Fungi	p__Basidiomycota	c__Agaricomycetes	o__Agaricales	f__Amanitaceae	g__Amanita	s__Amanita_excelsa	Amanita	13	Symbiotroph	Ectomycorrhizal	Agaricoid	NULL	Highly Probable
82a232ef8efce0e563c4144d32a08961	k__Fungi	p__Basidiomycota	c__Agaricomycetes	o__Agaricales	f__Amanitaceae	g__Amanita	s__Amanita_fritillaria	Amanita	13	Symbiotroph	Ectomycorrhizal	Agaricoid	NULL	Highly Probable
58f91a941b2184713fa815a52145b598	k__Fungi	p__Basidiomycota	c__Agaricomycetes	o__Agaricales	f__Amanitaceae	g__Amanita	s__unidentified	Amanita	13	Symbiotroph	Ectomycorrhizal	Agaricoid	NULL	Highly Probable
4bbf71f1fa9d531f5abf4bbe274fc30e	k__Fungi	p__Basidiomycota	c__Agaricomycetes	o__Agaricales	f__Amanitaceae	g__Amanita	s__Amanita_flavoconia	Amanita	13	Symbiotroph	Ectomycorrhizal	Agaricoid	NULL	Highly Probable
d2cf017d4d62311b6d4ea3ea549b563e	k__Fungi	p__Basidiomycota	c__Agaricomycetes	o__Agaricales	f__Amanitaceae	g__Amanita	s__unidentified	Amanita	13	Symbiotroph	Ectomycorrhizal	Agaricoid	NULL	Highly Probable
40546076c59cc40f5bcd9f9509aa67fb	k__Fungi	p__Basidiomycota	c__Agaricomycetes	o__Agaricales	f__Amanitaceae	g__Amanita	s__unidentified	Amanita	13	Symbiotroph	Ectomycorrhizal	Agaricoid	NULL	Highly Probable
4e853eb0ead74b660ea7cd7eec879285	k__Fungi	p__Basidiomycota	c__Agaricomycetes	o__Agaricales	f__Amanitaceae	g__Amanita	s__Amanita_excelsa	Amanita	13	Symbiotroph	Ectomycorrhizal	Agaricoid	NULL	Highly Probable
8e5bc5c052985c9333dacad412d29152	k__Fungi	p__Basidiomycota	c__Agaricomycetes	o__Agaricales	f__Amanitaceae	g__Amanita	s__Amanita_orientifulva	Amanita	13	Symbiotroph	Ectomycorrhizal	Agaricoid	NULL	Highly Probable
249b63f8a2114cbe8fb02986bf744380	k__Fungi	p__Basidiomycota	c__Agaricomycetes	o__Agaricales	f__Amanitaceae	g__Amanita	s__Amanita_pantherina	Amanita	13	Symbiotroph	Ectomycorrhizal	Agaricoid	NULL	Highly Probable
67e5ef1788d8e1aebc1f84dc9950ed08	k__Fungi	p__Basidiomycota	c__Agaricomycetes	o__Agaricales	f__Amanitaceae	g__Amanita	s__Amanita_breckonii	Amanita	13	Symbiotroph	Ectomycorrhizal	Agaricoid	NULL	Highly Probable
8fdf9093067397001455796d396b0020	k__Fungi	p__Basidiomycota	c__Agaricomycetes	o__Agaricales	f__Amanitaceae	g__Amanita	s__Amanita_rubrovolvata	Amanita	13	Symbiotroph	Ectomycorrhizal	Agaricoid	NULL	Highly Probable
f04e973eb6d2c7655cbbad47bb80536b	k__Fungi	p__Basidiomycota	c__Agaricomycetes	o__Agaricales	f__Amanitaceae	g__Amanita	s__Amanita_beckeri	Amanita	13	Symbiotroph	Ectomycorrhizal	Agaricoid	NULL	Highly Probable
500f5b2fa931794c76089845a248b657	k__Fungi	p__Basidiomycota	c__Agaricomycetes	o__Agaricales	f__Amanitaceae	g__Amanita	s__unidentified	Amanita	13	Symbiotroph	Ectomycorrhizal	Agaricoid	NULL	Highly Probable
1a796b9b196dea0f0cb3018900cd9e38	k__Fungi	p__Basidiomycota	c__Agaricomycetes	o__Agaricales	f__Amanitaceae	g__Amanita	s__Amanita_exitialis	Amanita	13	Symbiotroph	Ectomycorrhizal	Agaricoid	NULL	Highly Probable
fad4e65efc4d8a2973ceb2396e34b284	k__Fungi	p__Basidiomycota	c__Agaricomycetes	o__Agaricales	f__Amanitaceae	g__Amanita	s__Amanita_griseofolia	Amanita	13	Symbiotroph	Ectomycorrhizal	Agaricoid	NULL	Highly Probable
4f6d926cd393a33d16bc640612c073f4	k__Fungi	p__Basidiomycota	c__Agaricomycetes	o__Agaricales	f__Amanitaceae	g__Amanita	s__Amanita_beckeri	Amanita	13	Symbiotroph	Ectomycorrhizal	Agaricoid	NULL	Highly Probable
d265886605448d81ab58e9e290a09f8a	k__Fungi	p__Basidiomycota	c__Agaricomycetes	o__Agaricales	f__Amanitaceae	g__Amanita	s__unidentified	Amanita	13	Symbiotroph	Ectomycorrhizal	Agaricoid	NULL	Highly Probable
3e4a8662ef385eebf01d726099ae2c75	k__Fungi	p__Basidiomycota	c__Agaricomycetes	o__Agaricales	f__Amanitaceae	g__Amanita	s__unidentified	Amanita	13	Symbiotroph	Ectomycorrhizal	Agaricoid	NULL	Highly Probable
bfa9ab80997456946e6bc3dbeaefad25	k__Fungi	p__Basidiomycota	c__Agaricomycetes	o__Agaricales	f__Amanitaceae	g__Amanita	s__Amanita_alboflavescens	Amanita	13	Symbiotroph	Ectomycorrhizal	Agaricoid	NULL	Highly Probable
ef9b72d4d72f1c56978f2dc5d9e4c908	k__Fungi	p__Basidiomycota	c__Agaricomycetes	o__Agaricales	f__Amanitaceae	g__Amanita	s__Amanita_sepiacea	Amanita	13	Symbiotroph	Ectomycorrhizal	Agaricoid	NULL	Highly Probable
737bd0a6a7c314f3b59e2495872e9112	k__Fungi	p__Basidiomycota	c__Agaricomycetes	o__Agaricales	f__Amanitaceae	g__Amanita	s__unidentified	Amanita	13	Symbiotroph	Ectomycorrhizal	Agaricoid	NULL	Highly Probable
d134f34ad554c2feaa6f2cf07e29bb27	k__Fungi	p__Basidiomycota	c__Agaricomycetes	o__Agaricales	f__Amanitaceae	g__Amanita	s__unidentified	Amanita	13	Symbiotroph	Ectomycorrhizal	Agaricoid	NULL	Highly Probable
f799c1d028f2b9a0fde8382136fcb224	k__Fungi	p__Basidiomycota	c__Agaricomycetes	o__Agaricales	f__Amanitaceae	g__Amanita	s__Amanita_alboflavescens	Amanita	13	Symbiotroph	Ectomycorrhizal	Agaricoid	NULL	Highly Probable
55d07623d800aa36399934cd5297c5dd	k__Fungi	p__Basidiomycota	c__Agaricomycetes	o__Agaricales	f__Amanitaceae	g__Amanita	s__unidentified	Amanita	13	Symbiotroph	Ectomycorrhizal	Agaricoid	NULL	Highly Probable
1ec4e87b4c026a0ed84582545abf6346	k__Fungi	p__Basidiomycota	c__Agaricomycetes	o__Agaricales	f__Amanitaceae	g__Amanita	s__Amanita_breckonii	Amanita	13	Symbiotroph	Ectomycorrhizal	Agaricoid	NULL	Highly Probable
5948fd3405a0c27e01bdfdeec4800dce	k__Fungi	p__Basidiomycota	c__Agaricomycetes	o__Agaricales	f__Amanitaceae	g__Amanita	s__Amanita_orientifulva	Amanita	13	Symbiotroph	Ectomycorrhizal	Agaricoid	NULL	Highly Probable
4e51cb62592c3255b3b1cc7bb4988ac3	k__Fungi	p__Basidiomycota	c__Agaricomycetes	o__Polyporales	f__Ganodermataceae	g__Amauroderma	s__Amauroderma_yunnanense	Amauroderma	13	Pathotroph-Saprotroph	Plant Pathogen	NULL	White Rot	Probable
7130da2fa987b4315839dee9a88eeaa4	k__Fungi	p__Basidiomycota	c__Agaricomycetes	o__Polyporales	f__Ganodermataceae	g__Amauroderma	s__unidentified	Amauroderma	13	Pathotroph-Saprotroph	Plant Pathogen	NULL	White Rot	Probable
5f5a976034cae81779a9d7ee314c5bf9	k__Fungi	p__Basidiomycota	c__Agaricomycetes	o__Polyporales	f__Ganodermataceae	g__Amauroderma	s__unidentified	Amauroderma	13	Pathotroph-Saprotroph	Plant Pathogen	NULL	White Rot	Probable
06d0853d66cd1588f0270675fc15df8c	k__Fungi	p__Basidiomycota	c__Agaricomycetes	o__Atheliales	f__Atheliaceae	g__Amphinema	s__unidentified	Amphinema	13	Symbiotroph	Ectomycorrhizal	Corticioid	NULL	Highly Probable
31ac63bd31bf0976cf7bbe3fe988535a	k__Fungi	p__Basidiomycota	c__Agaricomycetes	o__Atheliales	f__Atheliaceae	g__Amphinema	s__unidentified	Amphinema	13	Symbiotroph	Ectomycorrhizal	Corticioid	NULL	Highly Probable
ae5a52897a6135b686e5555d04dea8e9	k__Fungi	p__Basidiomycota	c__Agaricomycetes	o__Atheliales	f__Atheliaceae	g__Amphinema	s__unidentified	Amphinema	13	Symbiotroph	Ectomycorrhizal	Corticioid	NULL	Highly Probable
b962ab75aa19ac8d548c773d098d5669	k__Fungi	p__Basidiomycota	c__Agaricomycetes	o__Atheliales	f__Atheliaceae	g__Amphinema	s__unidentified	Amphinema	13	Symbiotroph	Ectomycorrhizal	Corticioid	NULL	Highly Probable
58e860875d588b3eb00c4aeba4845f68	k__Fungi	p__Basidiomycota	c__Agaricomycetes	o__Atheliales	f__Atheliaceae	g__Amphinema	s__unidentified	Amphinema	13	Symbiotroph	Ectomycorrhizal	Corticioid	NULL	Highly Probable
c64e68caa9246b0b340950c1ec781d99	k__Fungi	p__Basidiomycota	c__Agaricomycetes	o__Atheliales	f__Atheliaceae	g__Amphinema	s__unidentified	Amphinema	13	Symbiotroph	Ectomycorrhizal	Corticioid	NULL	Highly Probable
4947871a9ecc2290d885b29b7f8c102c	k__Fungi	p__Basidiomycota	c__Agaricomycetes	o__Atheliales	f__Atheliaceae	g__Amphinema	s__unidentified	Amphinema	13	Symbiotroph	Ectomycorrhizal	Corticioid	NULL	Highly Probable
22641888c156d9cab758669eff06bd0d	k__Fungi	p__Basidiomycota	c__Agaricomycetes	o__Atheliales	f__Atheliaceae	g__Amphinema	s__unidentified	Amphinema	13	Symbiotroph	Ectomycorrhizal	Corticioid	NULL	Highly Probable
a1c75f189a19933984a01e5711464a40	k__Fungi	p__Basidiomycota	c__Agaricomycetes	o__Amylocorticiales	f__Amylocorticiaceae	g__Gloeohypochnicium	s__Gloeohypochnicium_analogum	Amylocorticiaceae	9	Saprotroph	Undefined Saprotroph	NULL	Brown Rot	White Rot
b6937af7fe4eb2ece769e655bf6e5a5f	k__Fungi	p__Basidiomycota	c__Agaricomycetes	o__Boletales	f__Astraeaceae	g__Astraeus	s__Astraeus_hygrometricus	Astraeus	13	Symbiotroph	Ectomycorrhizal	Gasteroid	NULL	Highly Probable
a815f6d8692c1488017f2d7a756b0823	k__Fungi	p__Basidiomycota	c__Agaricomycetes	o__Atheliales	f__Atheliaceae	g__Athelia	s__unidentified	Athelia	13	Pathotroph-Saprotroph-Symbiotroph	Epiphyte-Leaf Saprotroph-Lichen Parasite-Lichenized-Plant Pathogen-Wood Saprotroph	Corticioid-Thallus	NULL	Possible
8d9a25f1c1c74e73f900a2cafd5e89e4	k__Fungi	p__Basidiomycota	c__Agaricomycetes	o__Atheliales	f__Atheliaceae	g__unidentified	s__unidentified	Atheliaceae	9	Pathotroph-Saprotroph-Symbiotroph	Ectomycorrhizal-Lichen Parasite-Lichenized-Plant Pathogen	Corticioid	NULL	Possible
3f210dbbd7517feab771e6df5958ad44	k__Fungi	p__Basidiomycota	c__Agaricomycetes	o__Atheliales	f__Atheliaceae	g__unidentified	s__unidentified	Atheliaceae	9	Pathotroph-Saprotroph-Symbiotroph	Ectomycorrhizal-Lichen Parasite-Lichenized-Plant Pathogen	Corticioid	NULL	Possible
e22987373e20a0f410946f23de7b5bc9	k__Fungi	p__Basidiomycota	c__Agaricomycetes	o__Atheliales	f__Atheliaceae	g__unidentified	s__unidentified	Atheliaceae	9	Pathotroph-Saprotroph-Symbiotroph	Ectomycorrhizal-Lichen Parasite-Lichenized-Plant Pathogen	Corticioid	NULL	Possible
2475aaf15eaafc35f66efae3ea342588	k__Fungi	p__Basidiomycota	c__Agaricomycetes	o__Atheliales	f__Atheliaceae	g__Athelopsis	s__Athelopsis_lembospora	Athelopsis	13	Saprotroph	Undefined Saprotroph	NULL	White Rot	Probable
27e14edcc2ac322e36eb8b3da7d721e2	k__Fungi	p__Basidiomycota	c__Agaricomycetes	o__Auriculariales	f__Auriculariaceae	g__Auricularia	s__unidentified	Auricularia	13	Saprotroph	Undefined Saprotroph	NULL	NULL	Probable
4e7852da31f35657917bd0fa65997e55	k__Fungi	p__Basidiomycota	c__Agaricomycetes	o__Auriculariales	f__Auriculariaceae	g__Auricularia	s__unidentified	Auricularia	13	Saprotroph	Undefined Saprotroph	NULL	NULL	Probable
9f42e7e8458112d64e8ebfe9618b49c3	k__Fungi	p__Basidiomycota	c__Agaricomycetes	o__Auriculariales	f__Auriculariaceae	g__Auricularia	s__unidentified	Auricularia	13	Saprotroph	Undefined Saprotroph	NULL	NULL	Probable
fc4f941fcb5c420afd752c3661cfbe40	k__Fungi	p__Basidiomycota	c__Agaricomycetes	o__Auriculariales	f__Auriculariaceae	g__Auricularia	s__unidentified	Auricularia	13	Saprotroph	Undefined Saprotroph	NULL	NULL	Probable
27249877dcf850f8b855402d442b0725	k__Fungi	p__Basidiomycota	c__Agaricomycetes	o__Auriculariales	f__Auriculariaceae	g__Auricularia	s__unidentified	Auricularia	13	Saprotroph	Undefined Saprotroph	NULL	NULL	Probable
f5cec2bc68e0ab8f7ffaf35f82772a10	k__Fungi	p__Basidiomycota	c__Agaricomycetes	o__Auriculariales	f__Auriculariaceae	g__Auricularia	s__unidentified	Auricularia	13	Saprotroph	Undefined Saprotroph	NULL	NULL	Probable
ecca54c073ba04554fdd2beb03c68d86	k__Fungi	p__Basidiomycota	c__Agaricomycetes	o__Thelephorales	f__Bankeraceae	g__unidentified	s__unidentified	Bankeraceae	9	Symbiotroph	Ectomycorrhizal	Hydnoid	NULL	Probable
bd77bd1d0f0d690fc1544e7ca08f9a47	k__Fungi	p__Basidiomycota	c__Agaricomycetes	o__Auriculariales	f__Exidiaceae	g__Basidiodendron	s__Basidiodendron_caesiocinereum	Basidiodendron	13	Saprotroph	Undefined Saprotroph	NULL	NULL	Probable
d4d784c0410ad8db3acac353601da809	k__Fungi	p__Basidiomycota	c__Agaricomycetes	o__Auriculariales	f__Exidiaceae	g__Basidiodendron	s__Basidiodendron_caesiocinereum	Basidiodendron	13	Saprotroph	Undefined Saprotroph	NULL	NULL	Probable
8879e366cf896bdd12aac67f5bef2377	k__Fungi	p__Basidiomycota	c__Agaricomycetes	o__Polyporales	f__Meruliaceae	g__Bjerkandera	s__unidentified	Bjerkandera	13	Saprotroph	Wood Saprotroph	Polyporoid	White Rot	Highly Probable
213a232ee9369411ec6dc0a82f2716db	k__Fungi	p__Basidiomycota	c__Agaricomycetes	o__Polyporales	f__Meruliaceae	g__Bjerkandera	s__unidentified	Bjerkandera	13	Saprotroph	Wood Saprotroph	Polyporoid	White Rot	Highly Probable
505a2f4524526120ba74df849842e303	k__Fungi	p__Basidiomycota	c__Agaricomycetes	o__Polyporales	f__Meruliaceae	g__Bjerkandera	s__unidentified	Bjerkandera	13	Saprotroph	Wood Saprotroph	Polyporoid	White Rot	Highly Probable
8514469c4a82cfbc7c2f44e7df5a66fa	k__Fungi	p__Basidiomycota	c__Agaricomycetes	o__Polyporales	f__Meruliaceae	g__Bjerkandera	s__Bjerkandera_adusta	Bjerkandera	13	Saprotroph	Wood Saprotroph	Polyporoid	White Rot	Highly Probable
4d362ea19089b6fe72105562358aff75	k__Fungi	p__Basidiomycota	c__Agaricomycetes	o__Boletales	f__Boletaceae	g__unidentified	s__unidentified	Boletaceae	9	Pathotroph-Saprotroph-Symbiotroph	Ectomycorrhizal-Fungal Parasite-Plant Saprotroph-Wood Saprotroph	Boletoid	NULL	Probable
6758c4edf1df83a8054bbb2861e5491d	k__Fungi	p__Basidiomycota	c__Agaricomycetes	o__Boletales	f__Boletaceae	g__Boletus	s__Boletus_kauffmanii	Boletus	13	Symbiotroph	Ectomycorrhizal	Boletoid	NULL	Highly Probable
ee2cb3b4d1b970b8f2e4f48cd2d66c7a	k__Fungi	p__Basidiomycota	c__Agaricomycetes	o__Boletales	f__Boletaceae	g__Boletus	s__Boletus_kauffmanii	Boletus	13	Symbiotroph	Ectomycorrhizal	Boletoid	NULL	Highly Probable
d0c0cb65bf9fda05f7a59ca0d3887e8c	k__Fungi	p__Basidiomycota	c__Agaricomycetes	o__Boletales	f__Boletaceae	g__Boletus	s__Boletus_kauffmanii	Boletus	13	Symbiotroph	Ectomycorrhizal	Boletoid	NULL	Highly Probable
4e2d6895c48e5ee6d150b0fd6f256dc7	k__Fungi	p__Basidiomycota	c__Agaricomycetes	o__Cantharellales	f__Botryobasidiaceae	g__unidentified	s__unidentified	Botryobasidiaceae	9	Saprotroph	Undefined Saprotroph-Wood Saprotroph	Corticioid	NULL	Probable
6e6cedf1b60db849ff17424ca8943d6f	k__Fungi	p__Basidiomycota	c__Agaricomycetes	o__Cantharellales	f__Botryobasidiaceae	g__Botryobasidium	s__Botryobasidium_laeve	Botryobasidium	13	Saprotroph	Undefined Saprotroph	Corticioid	White Rot	Probable
4c76eb09a366042cb9521fdee7ccf5f0	k__Fungi	p__Basidiomycota	c__Agaricomycetes	o__Agaricales	f__Lycoperdaceae	g__Bovista	s__Bovista_promontorii	Bovista	13	Saprotroph	Soil Saprotroph	Gasteroid	NULL	Probable
b54bcf56f47fabbd89327234b9c1d3d2	k__Fungi	p__Basidiomycota	c__Agaricomycetes	o__Trechisporales	f__Hydnodontaceae	g__Brevicellicium	s__Brevicellicium_exile	Brevicellicium	13	Saprotroph	Undefined Saprotroph	NULL	White Rot	Probable
0410bb9b473de334a3358aa49848f266	k__Fungi	p__Basidiomycota	c__Agaricomycetes	o__Atheliales	f__Atheliaceae	g__Byssocorticium	s__Byssocorticium_pulchrum	Byssocorticium	13	Symbiotroph	Ectomycorrhizal	Corticioid	NULL	Highly Probable
3abd1d8cf6de59e94e267863d23c641d	k__Fungi	p__Basidiomycota	c__Agaricomycetes	o__Atheliales	f__Atheliaceae	g__Byssocorticium	s__Byssocorticium_pulchrum	Byssocorticium	13	Symbiotroph	Ectomycorrhizal	Corticioid	NULL	Highly Probable
c3684ca87d2763c42ac91a714442a4a9	k__Fungi	p__Basidiomycota	c__Agaricomycetes	o__Atheliales	f__Atheliaceae	g__Byssocorticium	s__Byssocorticium_atrovirens	Byssocorticium	13	Symbiotroph	Ectomycorrhizal	Corticioid	NULL	Highly Probable
53412b6f08ed18090d130840526c3870	k__Fungi	p__Basidiomycota	c__Agaricomycetes	o__Atheliales	f__Atheliaceae	g__Byssocorticium	s__Byssocorticium_pulchrum	Byssocorticium	13	Symbiotroph	Ectomycorrhizal	Corticioid	NULL	Highly Probable
c327b16f2597148a302ea5ac6bb32741	k__Fungi	p__Basidiomycota	c__Agaricomycetes	o__Atheliales	f__Atheliaceae	g__Byssocorticium	s__Byssocorticium_caeruleum	Byssocorticium	13	Symbiotroph	Ectomycorrhizal	Corticioid	NULL	Highly Probable
6a94beb081fd5cba4cf091bfa43b9845	k__Fungi	p__Basidiomycota	c__Agaricomycetes	o__Atheliales	f__Atheliaceae	g__Byssocorticium	s__Byssocorticium_caeruleum	Byssocorticium	13	Symbiotroph	Ectomycorrhizal	Corticioid	NULL	Highly Probable
5f54c07ff042c89a63d3f1c81c2a1c19	k__Fungi	p__Basidiomycota	c__Agaricomycetes	o__Atheliales	f__Atheliaceae	g__Byssocorticium	s__Byssocorticium_pulchrum	Byssocorticium	13	Symbiotroph	Ectomycorrhizal	Corticioid	NULL	Highly Probable
654bff358d0dd4cd2173d27751f5074b	k__Fungi	p__Basidiomycota	c__Agaricomycetes	o__Atheliales	f__Atheliaceae	g__Byssocorticium	s__Byssocorticium_pulchrum	Byssocorticium	13	Symbiotroph	Ectomycorrhizal	Corticioid	NULL	Highly Probable
daf1bf39d60068ba41a59dfc4d0b2e7f	k__Fungi	p__Basidiomycota	c__Agaricomycetes	o__Atheliales	f__Atheliaceae	g__Byssocorticium	s__Byssocorticium_caeruleum	Byssocorticium	13	Symbiotroph	Ectomycorrhizal	Corticioid	NULL	Highly Probable
52ebd2e9f34f90937ea3fa51de1a0c8a	k__Fungi	p__Basidiomycota	c__Agaricomycetes	o__Atheliales	f__Atheliaceae	g__Byssocorticium	s__unidentified	Byssocorticium	13	Symbiotroph	Ectomycorrhizal	Corticioid	NULL	Highly Probable
f8b4ef1f78f09de1eaa1e74dd9ddb8fa	k__Fungi	p__Basidiomycota	c__Agaricomycetes	o__Atheliales	f__Atheliaceae	g__Byssocorticium	s__Byssocorticium_caeruleum	Byssocorticium	13	Symbiotroph	Ectomycorrhizal	Corticioid	NULL	Highly Probable
3f220510d9cbb3008b08591a214a122d	k__Fungi	p__Basidiomycota	c__Agaricomycetes	o__Atheliales	f__Atheliaceae	g__Byssocorticium	s__unidentified	Byssocorticium	13	Symbiotroph	Ectomycorrhizal	Corticioid	NULL	Highly Probable
8cc5d0c782caae4f4cee5b0337a72ee0	k__Fungi	p__Basidiomycota	c__Agaricomycetes	o__Atheliales	f__Atheliaceae	g__Byssocorticium	s__Byssocorticium_pulchrum	Byssocorticium	13	Symbiotroph	Ectomycorrhizal	Corticioid	NULL	Highly Probable
94f6afdaf08fac6aa1926474eff7c9df	k__Fungi	p__Basidiomycota	c__Agaricomycetes	o__Atheliales	f__Atheliaceae	g__Byssocorticium	s__Byssocorticium_atrovirens	Byssocorticium	13	Symbiotroph	Ectomycorrhizal	Corticioid	NULL	Highly Probable
6754bce558f2993e87f095399e59faa5	k__Fungi	p__Basidiomycota	c__Agaricomycetes	o__Agaricales	f__Lycoperdaceae	g__Calvatia	s__Calvatia_holothurioides	Calvatia	13	Saprotroph	Soil Saprotroph	Gasteroid	NULL	Probable
95b01daa8234bb5542f8c6f109a25dde	k__Fungi	p__Basidiomycota	c__Agaricomycetes	o__Cantharellales	f__Ceratobasidiaceae	g__unidentified	s__unidentified	Ceratobasidiaceae	9	Pathotroph-Saprotroph-Symbiotroph	Endomycorrhizal-Plant Pathogen-Undefined Saprotroph	Microfungus	NULL	Possible
5b75243c67e5914f2c89faec5953090a	k__Fungi	p__Basidiomycota	c__Agaricomycetes	o__Cantharellales	f__Ceratobasidiaceae	g__unidentified	s__unidentified	Ceratobasidiaceae	9	Pathotroph-Saprotroph-Symbiotroph	Endomycorrhizal-Plant Pathogen-Undefined Saprotroph	Microfungus	NULL	Possible
b01f67d90f89f37c3941b5fe16034307	k__Fungi	p__Basidiomycota	c__Agaricomycetes	o__Cantharellales	f__Ceratobasidiaceae	g__unidentified	s__unidentified	Ceratobasidiaceae	9	Pathotroph-Saprotroph-Symbiotroph	Endomycorrhizal-Plant Pathogen-Undefined Saprotroph	Microfungus	NULL	Possible
9a9b4c3e48d68854be034a320ea7d01b	k__Fungi	p__Basidiomycota	c__Agaricomycetes	o__Cantharellales	f__Ceratobasidiaceae	g__unidentified	s__unidentified	Ceratobasidiaceae	9	Pathotroph-Saprotroph-Symbiotroph	Endomycorrhizal-Plant Pathogen-Undefined Saprotroph	Microfungus	NULL	Possible
d5496316586a4517b78ef6c0e41a8e0e	k__Fungi	p__Basidiomycota	c__Agaricomycetes	o__Cantharellales	f__Ceratobasidiaceae	g__unidentified	s__unidentified	Ceratobasidiaceae	9	Pathotroph-Saprotroph-Symbiotroph	Endomycorrhizal-Plant Pathogen-Undefined Saprotroph	Microfungus	NULL	Possible
5e3dbee77230a9dc2c9afdf59666f004	k__Fungi	p__Basidiomycota	c__Agaricomycetes	o__Agaricales	f__Clavariaceae	g__Clavaria	s__Clavaria_zollingeri	Clavaria	13	Saprotroph	Undefined Saprotroph	Clavarioid	NULL	Probable
e9bdd93e50c6ec6c8c11c58507efe087	k__Fungi	p__Basidiomycota	c__Agaricomycetes	o__Agaricales	f__Clavariaceae	g__Clavaria	s__Clavaria_californica	Clavaria	13	Saprotroph	Undefined Saprotroph	Clavarioid	NULL	Probable
756484c38097d2134bba28b3128372e9	k__Fungi	p__Basidiomycota	c__Agaricomycetes	o__Agaricales	f__Clavariaceae	g__Clavaria	s__Clavaria_atrofusca	Clavaria	13	Saprotroph	Undefined Saprotroph	Clavarioid	NULL	Probable
690ab84c2cc18dc9ba994cb82db162dd	k__Fungi	p__Basidiomycota	c__Agaricomycetes	o__Agaricales	f__Clavariaceae	g__Clavaria	s__Clavaria_flavipes	Clavaria	13	Saprotroph	Undefined Saprotroph	Clavarioid	NULL	Probable
09c46692f7e6015176b5ed231f6d049e	k__Fungi	p__Basidiomycota	c__Agaricomycetes	o__Agaricales	f__Clavariaceae	g__Clavaria	s__Clavaria_citrinorubra	Clavaria	13	Saprotroph	Undefined Saprotroph	Clavarioid	NULL	Probable
175b2c90a6f796719436b86cb2609e34	k__Fungi	p__Basidiomycota	c__Agaricomycetes	o__Agaricales	f__Clavariaceae	g__Clavaria	s__Clavaria_citrinorubra	Clavaria	13	Saprotroph	Undefined Saprotroph	Clavarioid	NULL	Probable
8314177dbe17e9783519c0c6330e42ad	k__Fungi	p__Basidiomycota	c__Agaricomycetes	o__Agaricales	f__Clavariaceae	g__Clavaria	s__Clavaria_flavostellifera	Clavaria	13	Saprotroph	Undefined Saprotroph	Clavarioid	NULL	Probable
f71ba52b88049046ef86014f32faf486	k__Fungi	p__Basidiomycota	c__Agaricomycetes	o__Agaricales	f__Clavariaceae	g__Clavaria	s__Clavaria_zollingeri	Clavaria	13	Saprotroph	Undefined Saprotroph	Clavarioid	NULL	Probable
4035d82b45f5ded59788389c770d5fab	k__Fungi	p__Basidiomycota	c__Agaricomycetes	o__Agaricales	f__Clavariaceae	g__Clavaria	s__Clavaria_falcata	Clavaria	13	Saprotroph	Undefined Saprotroph	Clavarioid	NULL	Probable
47895562f0a2dc8069d3259d6df3c722	k__Fungi	p__Basidiomycota	c__Agaricomycetes	o__Agaricales	f__Clavariaceae	g__Clavaria	s__Clavaria_californica	Clavaria	13	Saprotroph	Undefined Saprotroph	Clavarioid	NULL	Probable
a37599630862a4c7406718e18c4a33b3	k__Fungi	p__Basidiomycota	c__Agaricomycetes	o__Agaricales	f__Clavariaceae	g__Clavaria	s__Clavaria_californica	Clavaria	13	Saprotroph	Undefined Saprotroph	Clavarioid	NULL	Probable
63e231695e4585d4b92a1380ef1d3fdd	k__Fungi	p__Basidiomycota	c__Agaricomycetes	o__Agaricales	f__Clavariaceae	g__Clavaria	s__Clavaria_citrinorubra	Clavaria	13	Saprotroph	Undefined Saprotroph	Clavarioid	NULL	Probable
567a9d59b9ab4cf960f13913000cd4aa	k__Fungi	p__Basidiomycota	c__Agaricomycetes	o__Agaricales	f__Clavariaceae	g__Clavaria	s__Clavaria_flavostellifera	Clavaria	13	Saprotroph	Undefined Saprotroph	Clavarioid	NULL	Probable
757be665788db7d43bf8a2db86b20c1f	k__Fungi	p__Basidiomycota	c__Agaricomycetes	o__Agaricales	f__Clavariaceae	g__Clavaria	s__Clavaria_californica	Clavaria	13	Saprotroph	Undefined Saprotroph	Clavarioid	NULL	Probable
bbf5da3a6c1a54d75046df78b82ba009	k__Fungi	p__Basidiomycota	c__Agaricomycetes	o__Agaricales	f__Clavariaceae	g__Clavaria	s__Clavaria_acuta	Clavaria	13	Saprotroph	Undefined Saprotroph	Clavarioid	NULL	Probable
53949ea9de473d35abc7a7f3e72cbe61	k__Fungi	p__Basidiomycota	c__Agaricomycetes	o__Agaricales	f__Clavariaceae	g__Clavaria	s__Clavaria_flavipes	Clavaria	13	Saprotroph	Undefined Saprotroph	Clavarioid	NULL	Probable
4c0a48dc5f012d2cbf81174a68c6bf4f	k__Fungi	p__Basidiomycota	c__Agaricomycetes	o__Agaricales	f__Clavariaceae	g__unidentified	s__unidentified	Clavariaceae	9	Saprotroph-Symbiotroph	Lichenized-Undefined Saprotroph	Clavarioid	NULL	Probable
1f29f14f86f3a60f2a22aca3efcfad07	k__Fungi	p__Basidiomycota	c__Agaricomycetes	o__Agaricales	f__Clavariaceae	g__unidentified	s__unidentified	Clavariaceae	9	Saprotroph-Symbiotroph	Lichenized-Undefined Saprotroph	Clavarioid	NULL	Probable
f8898f55837078de110873eaee09ab7c	k__Fungi	p__Basidiomycota	c__Agaricomycetes	o__Agaricales	f__Clavariaceae	g__unidentified	s__unidentified	Clavariaceae	9	Saprotroph-Symbiotroph	Lichenized-Undefined Saprotroph	Clavarioid	NULL	Probable
a29e212905ad9f790c6fd30d0c448669	k__Fungi	p__Basidiomycota	c__Agaricomycetes	o__Agaricales	f__Clavariaceae	g__unidentified	s__unidentified	Clavariaceae	9	Saprotroph-Symbiotroph	Lichenized-Undefined Saprotroph	Clavarioid	NULL	Probable
885e15880ed9d07930f8364bc67ad5e3	k__Fungi	p__Basidiomycota	c__Agaricomycetes	o__Agaricales	f__Clavariaceae	g__unidentified	s__unidentified	Clavariaceae	9	Saprotroph-Symbiotroph	Lichenized-Undefined Saprotroph	Clavarioid	NULL	Probable
53556be948e09ebca71e0bfa414abb3d	k__Fungi	p__Basidiomycota	c__Agaricomycetes	o__Agaricales	f__Clavariaceae	g__unidentified	s__unidentified	Clavariaceae	9	Saprotroph-Symbiotroph	Lichenized-Undefined Saprotroph	Clavarioid	NULL	Probable
596129709917ccbb7c6b7204ac60f90e	k__Fungi	p__Basidiomycota	c__Agaricomycetes	o__Agaricales	f__Clavariaceae	g__unidentified	s__unidentified	Clavariaceae	9	Saprotroph-Symbiotroph	Lichenized-Undefined Saprotroph	Clavarioid	NULL	Probable
a6ce7fe922f65fba51baa46033d512f8	k__Fungi	p__Basidiomycota	c__Agaricomycetes	o__Agaricales	f__Clavariaceae	g__Camarophyllopsis	s__unidentified	Clavariaceae	9	Saprotroph-Symbiotroph	Lichenized-Undefined Saprotroph	Clavarioid	NULL	Probable
58d1e3061d034d54bacf5ec21654313d	k__Fungi	p__Basidiomycota	c__Agaricomycetes	o__Agaricales	f__Clavariaceae	g__unidentified	s__unidentified	Clavariaceae	9	Saprotroph-Symbiotroph	Lichenized-Undefined Saprotroph	Clavarioid	NULL	Probable
1f4ef7c3492aa1d9fdd347c81052f4c5	k__Fungi	p__Basidiomycota	c__Agaricomycetes	o__Agaricales	f__Clavariaceae	g__unidentified	s__unidentified	Clavariaceae	9	Saprotroph-Symbiotroph	Lichenized-Undefined Saprotroph	Clavarioid	NULL	Probable
2ce351bbb14d3f59f732525fb6080995	k__Fungi	p__Basidiomycota	c__Agaricomycetes	o__Agaricales	f__Clavariaceae	g__unidentified	s__unidentified	Clavariaceae	9	Saprotroph-Symbiotroph	Lichenized-Undefined Saprotroph	Clavarioid	NULL	Probable
8b3f6b1f6e56e6bbf4fc271b84fbfbaf	k__Fungi	p__Basidiomycota	c__Agaricomycetes	o__Agaricales	f__Clavariaceae	g__unidentified	s__unidentified	Clavariaceae	9	Saprotroph-Symbiotroph	Lichenized-Undefined Saprotroph	Clavarioid	NULL	Probable
22656911bf27b0438cf8fdf6be28703a	k__Fungi	p__Basidiomycota	c__Agaricomycetes	o__Agaricales	f__Clavariaceae	g__unidentified	s__unidentified	Clavariaceae	9	Saprotroph-Symbiotroph	Lichenized-Undefined Saprotroph	Clavarioid	NULL	Probable
8bd5af7ced5259eaf051abcf413977b2	k__Fungi	p__Basidiomycota	c__Agaricomycetes	o__Agaricales	f__Clavariaceae	g__unidentified	s__unidentified	Clavariaceae	9	Saprotroph-Symbiotroph	Lichenized-Undefined Saprotroph	Clavarioid	NULL	Probable
6c0857ebba68613620d4ccf18f467a84	k__Fungi	p__Basidiomycota	c__Agaricomycetes	o__Agaricales	f__Clavariaceae	g__unidentified	s__unidentified	Clavariaceae	9	Saprotroph-Symbiotroph	Lichenized-Undefined Saprotroph	Clavarioid	NULL	Probable
0056bb6c71b3821d0e4c45c5baa3b81e	k__Fungi	p__Basidiomycota	c__Agaricomycetes	o__Agaricales	f__Clavariaceae	g__unidentified	s__unidentified	Clavariaceae	9	Saprotroph-Symbiotroph	Lichenized-Undefined Saprotroph	Clavarioid	NULL	Probable
ceb0d098daa7909b816085a90aba7a29	k__Fungi	p__Basidiomycota	c__Agaricomycetes	o__Agaricales	f__Clavariaceae	g__unidentified	s__unidentified	Clavariaceae	9	Saprotroph-Symbiotroph	Lichenized-Undefined Saprotroph	Clavarioid	NULL	Probable
3bc6fdc89f1ca3d4f233a0bf604c8dd3	k__Fungi	p__Basidiomycota	c__Agaricomycetes	o__Agaricales	f__Clavariaceae	g__unidentified	s__unidentified	Clavariaceae	9	Saprotroph-Symbiotroph	Lichenized-Undefined Saprotroph	Clavarioid	NULL	Probable
90f6667b1d95f9eb6b7488656ed07d21	k__Fungi	p__Basidiomycota	c__Agaricomycetes	o__Agaricales	f__Clavariaceae	g__unidentified	s__unidentified	Clavariaceae	9	Saprotroph-Symbiotroph	Lichenized-Undefined Saprotroph	Clavarioid	NULL	Probable
8813fc235fd4fb35d16009b060fcb182	k__Fungi	p__Basidiomycota	c__Agaricomycetes	o__Agaricales	f__Clavariaceae	g__unidentified	s__unidentified	Clavariaceae	9	Saprotroph-Symbiotroph	Lichenized-Undefined Saprotroph	Clavarioid	NULL	Probable
e5dd3ec69914bc6b6caa468ed131b35e	k__Fungi	p__Basidiomycota	c__Agaricomycetes	o__Agaricales	f__Clavariaceae	g__unidentified	s__unidentified	Clavariaceae	9	Saprotroph-Symbiotroph	Lichenized-Undefined Saprotroph	Clavarioid	NULL	Probable
b68d2e9c52085cdad20a48d812588032	k__Fungi	p__Basidiomycota	c__Agaricomycetes	o__Agaricales	f__Clavariaceae	g__unidentified	s__unidentified	Clavariaceae	9	Saprotroph-Symbiotroph	Lichenized-Undefined Saprotroph	Clavarioid	NULL	Probable
c9355d9bf63e129c2f338c65ddc1d421	k__Fungi	p__Basidiomycota	c__Agaricomycetes	o__Agaricales	f__Clavariaceae	g__unidentified	s__unidentified	Clavariaceae	9	Saprotroph-Symbiotroph	Lichenized-Undefined Saprotroph	Clavarioid	NULL	Probable
0c287f1008709739de1c730e2179c0fc	k__Fungi	p__Basidiomycota	c__Agaricomycetes	o__Agaricales	f__Clavariaceae	g__unidentified	s__unidentified	Clavariaceae	9	Saprotroph-Symbiotroph	Lichenized-Undefined Saprotroph	Clavarioid	NULL	Probable
ce501f5c94d904d4529f050e2a1f5c3d	k__Fungi	p__Basidiomycota	c__Agaricomycetes	o__Agaricales	f__Clavariaceae	g__unidentified	s__unidentified	Clavariaceae	9	Saprotroph-Symbiotroph	Lichenized-Undefined Saprotroph	Clavarioid	NULL	Probable
9096b447412dea2171ec206df8aa9ec0	k__Fungi	p__Basidiomycota	c__Agaricomycetes	o__Agaricales	f__Clavariaceae	g__unidentified	s__unidentified	Clavariaceae	9	Saprotroph-Symbiotroph	Lichenized-Undefined Saprotroph	Clavarioid	NULL	Probable
b4dfd177c47b504843532842812ffa36	k__Fungi	p__Basidiomycota	c__Agaricomycetes	o__Agaricales	f__Clavariaceae	g__unidentified	s__unidentified	Clavariaceae	9	Saprotroph-Symbiotroph	Lichenized-Undefined Saprotroph	Clavarioid	NULL	Probable
46e0c30b21bd75827079bb480977346e	k__Fungi	p__Basidiomycota	c__Agaricomycetes	o__Agaricales	f__Clavariaceae	g__unidentified	s__unidentified	Clavariaceae	9	Saprotroph-Symbiotroph	Lichenized-Undefined Saprotroph	Clavarioid	NULL	Probable
8f13afc8349135b76384160ec2effe7d	k__Fungi	p__Basidiomycota	c__Agaricomycetes	o__Agaricales	f__Clavariaceae	g__unidentified	s__unidentified	Clavariaceae	9	Saprotroph-Symbiotroph	Lichenized-Undefined Saprotroph	Clavarioid	NULL	Probable
87380a5ff70d17492a185632462f8dd8	k__Fungi	p__Basidiomycota	c__Agaricomycetes	o__Cantharellales	f__Clavulinaceae	g__Clavulina	s__Clavulina_coralloides	Clavulina	13	Symbiotroph	Ectomycorrhizal	Clavarioid	NULL	Highly Probable
cc03821de098190f3ef4708c0a3759ac	k__Fungi	p__Basidiomycota	c__Agaricomycetes	o__Cantharellales	f__Clavulinaceae	g__Clavulina	s__unidentified	Clavulina	13	Symbiotroph	Ectomycorrhizal	Clavarioid	NULL	Highly Probable
70e7a176bcf5e9adef71d41a7a928c9c	k__Fungi	p__Basidiomycota	c__Agaricomycetes	o__Cantharellales	f__Clavulinaceae	g__Clavulina	s__unidentified	Clavulina	13	Symbiotroph	Ectomycorrhizal	Clavarioid	NULL	Highly Probable
f2c2982e59fc9befd89d623baba50dd2	k__Fungi	p__Basidiomycota	c__Agaricomycetes	o__Cantharellales	f__Clavulinaceae	g__Clavulina	s__unidentified	Clavulina	13	Symbiotroph	Ectomycorrhizal	Clavarioid	NULL	Highly Probable
3fbf16c8f09fd145db0ab7f5e0231fc9	k__Fungi	p__Basidiomycota	c__Agaricomycetes	o__Cantharellales	f__Clavulinaceae	g__Clavulina	s__unidentified	Clavulina	13	Symbiotroph	Ectomycorrhizal	Clavarioid	NULL	Highly Probable
93fd9c30e4127c461793e90459e410f6	k__Fungi	p__Basidiomycota	c__Agaricomycetes	o__Cantharellales	f__Clavulinaceae	g__Clavulina	s__unidentified	Clavulina	13	Symbiotroph	Ectomycorrhizal	Clavarioid	NULL	Highly Probable
af3d7432ceacf152dd462427be9e8a3d	k__Fungi	p__Basidiomycota	c__Agaricomycetes	o__Cantharellales	f__Clavulinaceae	g__Clavulina	s__unidentified	Clavulina	13	Symbiotroph	Ectomycorrhizal	Clavarioid	NULL	Highly Probable
fb246323cf2784f6b9da1320c07d2c04	k__Fungi	p__Basidiomycota	c__Agaricomycetes	o__Cantharellales	f__Clavulinaceae	g__Clavulina	s__unidentified	Clavulina	13	Symbiotroph	Ectomycorrhizal	Clavarioid	NULL	Highly Probable
7e0a9966806cb9f63635786cb1337eed	k__Fungi	p__Basidiomycota	c__Agaricomycetes	o__Cantharellales	f__Clavulinaceae	g__Clavulina	s__unidentified	Clavulina	13	Symbiotroph	Ectomycorrhizal	Clavarioid	NULL	Highly Probable
2d47289c82feee89cd872a41730a2a6b	k__Fungi	p__Basidiomycota	c__Agaricomycetes	o__Cantharellales	f__Clavulinaceae	g__Clavulina	s__unidentified	Clavulina	13	Symbiotroph	Ectomycorrhizal	Clavarioid	NULL	Highly Probable
cea6b29b2ba84ad5db3641ac72df3bc9	k__Fungi	p__Basidiomycota	c__Agaricomycetes	o__Cantharellales	f__Clavulinaceae	g__Clavulina	s__Clavulina_coralloides	Clavulina	13	Symbiotroph	Ectomycorrhizal	Clavarioid	NULL	Highly Probable
58969585dc2cce05e759773f6333e58f	k__Fungi	p__Basidiomycota	c__Agaricomycetes	o__Cantharellales	f__Clavulinaceae	g__Clavulina	s__unidentified	Clavulina	13	Symbiotroph	Ectomycorrhizal	Clavarioid	NULL	Highly Probable
7a89bf836d6fb84b807dcab37f56b5c2	k__Fungi	p__Basidiomycota	c__Agaricomycetes	o__Cantharellales	f__Clavulinaceae	g__unidentified	s__unidentified	Clavulinaceae	9	Saprotroph-Symbiotroph	Ectomycorrhizal-Lichenized-Wood Saprotroph	Clavarioid	NULL	Possible
2242ca1a2e1125d7f83349b064b09ad8	k__Fungi	p__Basidiomycota	c__Agaricomycetes	o__Cantharellales	f__Clavulinaceae	g__unidentified	s__unidentified	Clavulinaceae	9	Saprotroph-Symbiotroph	Ectomycorrhizal-Lichenized-Wood Saprotroph	Clavarioid	NULL	Possible
8df6709c6f5cb289731f83820ee69b91	k__Fungi	p__Basidiomycota	c__Agaricomycetes	o__Cantharellales	f__Clavulinaceae	g__unidentified	s__unidentified	Clavulinaceae	9	Saprotroph-Symbiotroph	Ectomycorrhizal-Lichenized-Wood Saprotroph	Clavarioid	NULL	Possible
828934a5bdf5291ea6dd8f3cfbcead89	k__Fungi	p__Basidiomycota	c__Agaricomycetes	o__Cantharellales	f__Clavulinaceae	g__unidentified	s__unidentified	Clavulinaceae	9	Saprotroph-Symbiotroph	Ectomycorrhizal-Lichenized-Wood Saprotroph	Clavarioid	NULL	Possible
53374155655ce71fa818a43e64b7f3c1	k__Fungi	p__Basidiomycota	c__Agaricomycetes	o__Cantharellales	f__Clavulinaceae	g__unidentified	s__unidentified	Clavulinaceae	9	Saprotroph-Symbiotroph	Ectomycorrhizal-Lichenized-Wood Saprotroph	Clavarioid	NULL	Possible
24eef8f64c4258f732622eea02766e99	k__Fungi	p__Basidiomycota	c__Agaricomycetes	o__Agaricales	f__Clavariaceae	g__Clavulinopsis	s__Clavulinopsis_laeticolor	Clavulinopsis	13	Saprotroph	Undefined Saprotroph	Clavarioid	NULL	Probable
689e58e11a8b2312da6ba889bcb79b81	k__Fungi	p__Basidiomycota	c__Agaricomycetes	o__Agaricales	f__Clavariaceae	g__Clavulinopsis	s__Clavulinopsis_luteoalba	Clavulinopsis	13	Saprotroph	Undefined Saprotroph	Clavarioid	NULL	Probable
526a0cbc2d2626337c1d162819bc52ac	k__Fungi	p__Basidiomycota	c__Agaricomycetes	o__Agaricales	f__Clavariaceae	g__Clavulinopsis	s__Clavulinopsis_helvola	Clavulinopsis	13	Saprotroph	Undefined Saprotroph	Clavarioid	NULL	Probable
12c34837db752a7b162da71d65a2f7f0	k__Fungi	p__Basidiomycota	c__Agaricomycetes	o__Agaricales	f__Clavariaceae	g__Clavulinopsis	s__Clavulinopsis_fusiformis	Clavulinopsis	13	Saprotroph	Undefined Saprotroph	Clavarioid	NULL	Probable
419f906d6a8824553f96b52fb76747ef	k__Fungi	p__Basidiomycota	c__Agaricomycetes	o__Agaricales	f__Clavariaceae	g__Clavulinopsis	s__Clavulinopsis_fusiformis	Clavulinopsis	13	Saprotroph	Undefined Saprotroph	Clavarioid	NULL	Probable
909a731241b7de2b3535fa8f24846b71	k__Fungi	p__Basidiomycota	c__Agaricomycetes	o__Agaricales	f__Clavariaceae	g__Clavulinopsis	s__Clavulinopsis_laeticolor	Clavulinopsis	13	Saprotroph	Undefined Saprotroph	Clavarioid	NULL	Probable
f6c8f8afc78a0d1d0539fa4bc5d09f5a	k__Fungi	p__Basidiomycota	c__Agaricomycetes	o__Agaricales	f__Clavariaceae	g__Clavulinopsis	s__Clavulinopsis_laeticolor	Clavulinopsis	13	Saprotroph	Undefined Saprotroph	Clavarioid	NULL	Probable
376177e9f5f140034f62055f4095c1c4	k__Fungi	p__Basidiomycota	c__Agaricomycetes	o__Agaricales	f__Tricholomataceae	g__Clitocybula	s__unidentified	Clitocybula	13	Saprotroph	Undefined Saprotroph	Agaricoid	NULL	Probable
494f258d7d9de180dd8bc336ca0c1cb7	k__Fungi	p__Basidiomycota	c__Agaricomycetes	o__Agaricales	f__Tricholomataceae	g__Clitocybula	s__unidentified	Clitocybula	13	Saprotroph	Undefined Saprotroph	Agaricoid	NULL	Probable
f1f497a05a821709dfce85ab1c750f77	k__Fungi	p__Basidiomycota	c__Agaricomycetes	o__Agaricales	f__Entolomataceae	g__Clitopilus	s__unidentified	Clitopilus	13	Saprotroph	Undefined Saprotroph	Agaricoid	NULL	Probable
509f9d107a55318acddd911dafbc21f2	k__Fungi	p__Basidiomycota	c__Agaricomycetes	o__Agaricales	f__Entolomataceae	g__Clitopilus	s__unidentified	Clitopilus	13	Saprotroph	Undefined Saprotroph	Agaricoid	NULL	Probable
6d57b86fae175fa5206f49717f81f77e	k__Fungi	p__Basidiomycota	c__Agaricomycetes	o__Agaricales	f__Entolomataceae	g__Clitopilus	s__unidentified	Clitopilus	13	Saprotroph	Undefined Saprotroph	Agaricoid	NULL	Probable
2af3042c97bd5bc23b64f01bd354dd8d	k__Fungi	p__Basidiomycota	c__Agaricomycetes	o__Agaricales	f__Entolomataceae	g__Clitopilus	s__unidentified	Clitopilus	13	Saprotroph	Undefined Saprotroph	Agaricoid	NULL	Probable
f88f8a8107f7ea2d1bd2ecc0a6faf165	k__Fungi	p__Basidiomycota	c__Agaricomycetes	o__Agaricales	f__Entolomataceae	g__Clitopilus	s__unidentified	Clitopilus	13	Saprotroph	Undefined Saprotroph	Agaricoid	NULL	Probable
bb78162f0a2d7cb98ca109e8ef2c3637	k__Fungi	p__Basidiomycota	c__Agaricomycetes	o__Agaricales	f__Entolomataceae	g__Clitopilus	s__unidentified	Clitopilus	13	Saprotroph	Undefined Saprotroph	Agaricoid	NULL	Probable
0c82f4cd0864221c7cd0711aee156b1d	k__Fungi	p__Basidiomycota	c__Agaricomycetes	o__Agaricales	f__Entolomataceae	g__Clitopilus	s__unidentified	Clitopilus	13	Saprotroph	Undefined Saprotroph	Agaricoid	NULL	Probable
e7c630d5bff0249f9dfb5e81c38df33a	k__Fungi	p__Basidiomycota	c__Agaricomycetes	o__Agaricales	f__Entolomataceae	g__Clitopilus	s__Clitopilus_kamaka	Clitopilus	13	Saprotroph	Undefined Saprotroph	Agaricoid	NULL	Probable
d3740d7e052c1b0ed20a543e8644fddb	k__Fungi	p__Basidiomycota	c__Agaricomycetes	o__Agaricales	f__Entolomataceae	g__Clitopilus	s__unidentified	Clitopilus	13	Saprotroph	Undefined Saprotroph	Agaricoid	NULL	Probable
83ab6d7e30361f62e0dbd13e5ee5df5a	k__Fungi	p__Basidiomycota	c__Agaricomycetes	o__Agaricales	f__Entolomataceae	g__Clitopilus	s__Clitopilus_kamaka	Clitopilus	13	Saprotroph	Undefined Saprotroph	Agaricoid	NULL	Probable
f3fcd78950197d45c806dc2ab0dc701a	k__Fungi	p__Basidiomycota	c__Agaricomycetes	o__Agaricales	f__Entolomataceae	g__Clitopilus	s__unidentified	Clitopilus	13	Saprotroph	Undefined Saprotroph	Agaricoid	NULL	Probable
ea71e1cf9ca24ef36c531b21f804fcab	k__Fungi	p__Basidiomycota	c__Agaricomycetes	o__Agaricales	f__Entolomataceae	g__Clitopilus	s__Clitopilus_cystidiatus	Clitopilus	13	Saprotroph	Undefined Saprotroph	Agaricoid	NULL	Probable
1c595cdef06b6040048c53ef8043c5d5	k__Fungi	p__Basidiomycota	c__Agaricomycetes	o__Agaricales	f__Bolbitiaceae	g__Conocybe	s__Conocybe_velutipes	Conocybe	13	Saprotroph	Undefined Saprotroph	NULL	NULL	Probable
995e673192d00e256f92e31b841c12b1	k__Fungi	p__Basidiomycota	c__Agaricomycetes	o__Corticiales	f__Corticiaceae	g__Corticium	s__unidentified	Corticium	13	Saprotroph	Undefined Saprotroph	Corticioid	White Rot	Probable
6a07418fd0b438d8fbd2679c14cd826c	k__Fungi	p__Basidiomycota	c__Agaricomycetes	o__Corticiales	f__Corticiaceae	g__Corticium	s__unidentified	Corticium	13	Saprotroph	Undefined Saprotroph	Corticioid	White Rot	Probable
e1ba44087bc9f9df8aa919fa6c81851c	k__Fungi	p__Basidiomycota	c__Agaricomycetes	o__Corticiales	f__Corticiaceae	g__Corticium	s__unidentified	Corticium	13	Saprotroph	Undefined Saprotroph	Corticioid	White Rot	Probable
cac9098099305f0e90e532bc5a7b248a	k__Fungi	p__Basidiomycota	c__Agaricomycetes	o__Agaricales	f__Cortinariaceae	g__unidentified	s__unidentified	Cortinariaceae	9	Symbiotroph	Ectomycorrhizal	Agaricoid	NULL	Probable
74c19f095cfad6faffb4d42bb48cbc2a	k__Fungi	p__Basidiomycota	c__Agaricomycetes	o__Agaricales	f__Cortinariaceae	g__Cortinarius	s__Cortinarius_nolaneiformis	Cortinarius	13	Symbiotroph	Ectomycorrhizal	Agaricoid	NULL	Highly Probable
309fdce631c7c8d0327d02baeb31534c	k__Fungi	p__Basidiomycota	c__Agaricomycetes	o__Agaricales	f__Cortinariaceae	g__Cortinarius	s__Cortinarius_uraceisporus	Cortinarius	13	Symbiotroph	Ectomycorrhizal	Agaricoid	NULL	Highly Probable
7113bf129fe186c175e6dfe222165567	k__Fungi	p__Basidiomycota	c__Agaricomycetes	o__Agaricales	f__Cortinariaceae	g__Cortinarius	s__Cortinarius_foetens	Cortinarius	13	Symbiotroph	Ectomycorrhizal	Agaricoid	NULL	Highly Probable
5e7297cc2671a05492be35a0402d9b3a	k__Fungi	p__Basidiomycota	c__Agaricomycetes	o__Agaricales	f__Cortinariaceae	g__Cortinarius	s__Cortinarius_alpinus	Cortinarius	13	Symbiotroph	Ectomycorrhizal	Agaricoid	NULL	Highly Probable
128e823da9f273c0cfbcf6bff411d3ac	k__Fungi	p__Basidiomycota	c__Agaricomycetes	o__Agaricales	f__Cortinariaceae	g__Cortinarius	s__Cortinarius_nolaneiformis	Cortinarius	13	Symbiotroph	Ectomycorrhizal	Agaricoid	NULL	Highly Probable
d0d0749c482aed920d59ff626835fb63	k__Fungi	p__Basidiomycota	c__Agaricomycetes	o__Agaricales	f__Cortinariaceae	g__Cortinarius	s__Cortinarius_biformis	Cortinarius	13	Symbiotroph	Ectomycorrhizal	Agaricoid	NULL	Highly Probable
336d78465e2f97c3e30f0fa523d65abd	k__Fungi	p__Basidiomycota	c__Agaricomycetes	o__Agaricales	f__Cortinariaceae	g__Cortinarius	s__Cortinarius_biformis	Cortinarius	13	Symbiotroph	Ectomycorrhizal	Agaricoid	NULL	Highly Probable
ff81f4a209936992416de8cbe58b5631	k__Fungi	p__Basidiomycota	c__Agaricomycetes	o__Agaricales	f__Cortinariaceae	g__Cortinarius	s__Cortinarius_uraceisporus	Cortinarius	13	Symbiotroph	Ectomycorrhizal	Agaricoid	NULL	Highly Probable
6d82daeab1d62976a28b87af02920398	k__Fungi	p__Basidiomycota	c__Agaricomycetes	o__Agaricales	f__Cortinariaceae	g__Cortinarius	s__Cortinarius_subturibulosus	Cortinarius	13	Symbiotroph	Ectomycorrhizal	Agaricoid	NULL	Highly Probable
fef28d2fa9149e75839fe78ae4723203	k__Fungi	p__Basidiomycota	c__Agaricomycetes	o__Agaricales	f__Cortinariaceae	g__Cortinarius	s__Cortinarius_leiocastaneus	Cortinarius	13	Symbiotroph	Ectomycorrhizal	Agaricoid	NULL	Highly Probable
60c3c6e5197803c14e129aff05644745	k__Fungi	p__Basidiomycota	c__Agaricomycetes	o__Agaricales	f__Crepidotaceae	g__Crepidotus	s__unidentified	Crepidotaceae	9	Saprotroph	Wood Saprotroph	Agaricoid	NULL	Probable
d7ac96e52ac64920ffda1fe1d62f815f	k__Fungi	p__Basidiomycota	c__Agaricomycetes	o__Agaricales	f__Crepidotaceae	g__Crepidotus	s__unidentified	Crepidotaceae	9	Saprotroph	Wood Saprotroph	Agaricoid	NULL	Probable
c97ee24db993f7b37ff629720f3ff91c	k__Fungi	p__Basidiomycota	c__Agaricomycetes	o__Agaricales	f__Hygrophoraceae	g__Cuphophyllus	s__Cuphophyllus_virgineus	Cuphophyllus	13	Saprotroph-Symbiotroph	Undefined Saprotroph-Undefined Symbiotroph	Agaricoid	NULL	Highly Probable
15de51e30af1deb1fb3549aed36a2e42	k__Fungi	p__Basidiomycota	c__Agaricomycetes	o__Agaricales	f__Hygrophoraceae	g__Cuphophyllus	s__Cuphophyllus_virgineus	Cuphophyllus	13	Saprotroph-Symbiotroph	Undefined Saprotroph-Undefined Symbiotroph	Agaricoid	NULL	Highly Probable
c88df85615fce3531fa98eb71ebd92e9	k__Fungi	p__Basidiomycota	c__Agaricomycetes	o__Agaricales	f__Strophariaceae	g__Deconica	s__Deconica_phyllogena	Deconica	13	Saprotroph	Undefined Saprotroph	NULL	NULL	Probable
04e5fee2a1ccbc337b442032de9e0f7f	k__Fungi	p__Basidiomycota	c__Agaricomycetes	o__Agaricales	f__Strophariaceae	g__Deconica	s__Deconica_phyllogena	Deconica	13	Saprotroph	Undefined Saprotroph	NULL	NULL	Probable
2ded3aee09bfb1887c4d29814d716a98	k__Fungi	p__Basidiomycota	c__Agaricomycetes	o__Agaricales	f__Strophariaceae	g__Deconica	s__Deconica_phyllogena	Deconica	13	Saprotroph	Undefined Saprotroph	NULL	NULL	Probable
96ff90e5184c98cf46baa4f79cdd2ed1	k__Fungi	p__Basidiomycota	c__Agaricomycetes	o__Agaricales	f__Strophariaceae	g__Deconica	s__Deconica_phyllogena	Deconica	13	Saprotroph	Undefined Saprotroph	NULL	NULL	Probable
9fed7f4b12b8dfeb2aaffefab6145ab3	k__Fungi	p__Basidiomycota	c__Agaricomycetes	o__Agaricales	f__Tricholomataceae	g__Dermoloma	s__Dermoloma_magicum	Dermoloma	13	Saprotroph	Undefined Saprotroph	NULL	NULL	Probable
4d63d0cd990364779370bc77db1f5861	k__Fungi	p__Basidiomycota	c__Agaricomycetes	o__Agaricales	f__Tricholomataceae	g__Dermoloma	s__Dermoloma_magicum	Dermoloma	13	Saprotroph	Undefined Saprotroph	NULL	NULL	Probable
ce0d6615bc407f710857a229c9b9ac82	k__Fungi	p__Basidiomycota	c__Agaricomycetes	o__Agaricales	f__Bolbitiaceae	g__Descolea	s__unidentified	Descolea	13	Symbiotroph	Ectomycorrhizal	Agaricoid	NULL	Highly Probable
779cc812fc499108abd298493d0dcaa9	k__Fungi	p__Basidiomycota	c__Agaricomycetes	o__Agaricales	f__Bolbitiaceae	g__Descolea	s__unidentified	Descolea	13	Symbiotroph	Ectomycorrhizal	Agaricoid	NULL	Highly Probable
d9ce78a6a4f52921bb273dba04f0d0b8	k__Fungi	p__Basidiomycota	c__Agaricomycetes	o__Agaricales	f__Bolbitiaceae	g__Descolea	s__unidentified	Descolea	13	Symbiotroph	Ectomycorrhizal	Agaricoid	NULL	Highly Probable
b0c62277391fdf3492c74fcfd12b7bd5	k__Fungi	p__Basidiomycota	c__Agaricomycetes	o__Agaricales	f__Bolbitiaceae	g__Descolea	s__unidentified	Descolea	13	Symbiotroph	Ectomycorrhizal	Agaricoid	NULL	Highly Probable
756fd845ce017a0dbc2140e513a64c20	k__Fungi	p__Basidiomycota	c__Agaricomycetes	o__Agaricales	f__Entolomataceae	g__Entoloma	s__Entoloma_cetratum	Entoloma	13	Pathotroph-Saprotroph-Symbiotroph	Ectomycorrhizal-Fungal Parasite-Soil Saprotroph-Undefined Saprotroph	Agaricoid	NULL	Possible
b89e5d989fbba8eff6770a7225f85495	k__Fungi	p__Basidiomycota	c__Agaricomycetes	o__Agaricales	f__Entolomataceae	g__Entoloma	s__Entoloma_conferendum	Entoloma	13	Pathotroph-Saprotroph-Symbiotroph	Ectomycorrhizal-Fungal Parasite-Soil Saprotroph-Undefined Saprotroph	Agaricoid	NULL	Possible
b7ab82072ad1a85fcec31ed84103e070	k__Fungi	p__Basidiomycota	c__Agaricomycetes	o__Agaricales	f__Entolomataceae	g__Entoloma	s__unidentified	Entoloma	13	Pathotroph-Saprotroph-Symbiotroph	Ectomycorrhizal-Fungal Parasite-Soil Saprotroph-Undefined Saprotroph	Agaricoid	NULL	Possible
e6424b8c81b203fefc6b29761212aa1b	k__Fungi	p__Basidiomycota	c__Agaricomycetes	o__Agaricales	f__Entolomataceae	g__Entoloma	s__unidentified	Entoloma	13	Pathotroph-Saprotroph-Symbiotroph	Ectomycorrhizal-Fungal Parasite-Soil Saprotroph-Undefined Saprotroph	Agaricoid	NULL	Possible
3cd791c0dcf439db81e1c4b54739a838	k__Fungi	p__Basidiomycota	c__Agaricomycetes	o__Agaricales	f__Entolomataceae	g__Entoloma	s__unidentified	Entoloma	13	Pathotroph-Saprotroph-Symbiotroph	Ectomycorrhizal-Fungal Parasite-Soil Saprotroph-Undefined Saprotroph	Agaricoid	NULL	Possible
68879115ca8059a8c3eecacd870f7645	k__Fungi	p__Basidiomycota	c__Agaricomycetes	o__Agaricales	f__Entolomataceae	g__Entoloma	s__unidentified	Entoloma	13	Pathotroph-Saprotroph-Symbiotroph	Ectomycorrhizal-Fungal Parasite-Soil Saprotroph-Undefined Saprotroph	Agaricoid	NULL	Possible
23e03b12e0a09fb595bc4f4926854d44	k__Fungi	p__Basidiomycota	c__Agaricomycetes	o__Agaricales	f__Entolomataceae	g__Entoloma	s__unidentified	Entoloma	13	Pathotroph-Saprotroph-Symbiotroph	Ectomycorrhizal-Fungal Parasite-Soil Saprotroph-Undefined Saprotroph	Agaricoid	NULL	Possible
e944a2e1aaf322d7ca17646a28bdb24b	k__Fungi	p__Basidiomycota	c__Agaricomycetes	o__Agaricales	f__Entolomataceae	g__Entoloma	s__Entoloma_rhodocylix	Entoloma	13	Pathotroph-Saprotroph-Symbiotroph	Ectomycorrhizal-Fungal Parasite-Soil Saprotroph-Undefined Saprotroph	Agaricoid	NULL	Possible
283e66ebf9b2888da7dd871be51f6853	k__Fungi	p__Basidiomycota	c__Agaricomycetes	o__Agaricales	f__Entolomataceae	g__Entoloma	s__Entoloma_mirum	Entoloma	13	Pathotroph-Saprotroph-Symbiotroph	Ectomycorrhizal-Fungal Parasite-Soil Saprotroph-Undefined Saprotroph	Agaricoid	NULL	Possible
5c243d19bd3a1fbc44338e62870d796a	k__Fungi	p__Basidiomycota	c__Agaricomycetes	o__Agaricales	f__Entolomataceae	g__Entoloma	s__unidentified	Entoloma	13	Pathotroph-Saprotroph-Symbiotroph	Ectomycorrhizal-Fungal Parasite-Soil Saprotroph-Undefined Saprotroph	Agaricoid	NULL	Possible
0a1816ee67c50224cdf9450b7b72e4f0	k__Fungi	p__Basidiomycota	c__Agaricomycetes	o__Agaricales	f__Entolomataceae	g__Entoloma	s__unidentified	Entoloma	13	Pathotroph-Saprotroph-Symbiotroph	Ectomycorrhizal-Fungal Parasite-Soil Saprotroph-Undefined Saprotroph	Agaricoid	NULL	Possible
48dc1c9a6ac4d91b8b414203dbead54f	k__Fungi	p__Basidiomycota	c__Agaricomycetes	o__Auriculariales	f__Exidiaceae	g__Exidia	s__Exidia_nucleata	Exidia	13	Saprotroph-Symbiotroph	Endophyte-Undefined Saprotroph	Tremelloid	NULL	Probable
babe8f9427821bff18ed6606ef9b23b2	k__Fungi	p__Basidiomycota	c__Agaricomycetes	o__Polyporales	f__Ganodermataceae	g__Ganoderma	s__Ganoderma_australe	Ganodermataceae	9	Pathotroph-Saprotroph	Plant Pathogen-Wood Saprotroph	Polyporoid	White Rot	Probable
d5ac4d5e8f267306fc82e5477b08d82b	k__Fungi	p__Basidiomycota	c__Agaricomycetes	o__Polyporales	f__Ganodermataceae	g__Ganoderma	s__Ganoderma_australe	Ganodermataceae	9	Pathotroph-Saprotroph	Plant Pathogen-Wood Saprotroph	Polyporoid	White Rot	Probable
e56039a87af35ce865294c5d63c4b9bf	k__Fungi	p__Basidiomycota	c__Agaricomycetes	o__Polyporales	f__Ganodermataceae	g__Ganoderma	s__Ganoderma_australe	Ganodermataceae	9	Pathotroph-Saprotroph	Plant Pathogen-Wood Saprotroph	Polyporoid	White Rot	Probable
49f0cea46bcccdd2c660d718c28b2120	k__Fungi	p__Basidiomycota	c__Agaricomycetes	o__Polyporales	f__Ganodermataceae	g__Ganoderma	s__Ganoderma_lucidum	Ganodermataceae	9	Pathotroph-Saprotroph	Plant Pathogen-Wood Saprotroph	Polyporoid	White Rot	Probable
c5158d67759e9aeb6cd22cc987d72897	k__Fungi	p__Basidiomycota	c__Agaricomycetes	o__Polyporales	f__Ganodermataceae	g__Ganoderma	s__Ganoderma_australe	Ganodermataceae	9	Pathotroph-Saprotroph	Plant Pathogen-Wood Saprotroph	Polyporoid	White Rot	Probable
768da7dba38ed8ba6e7d1a89bca5fbf9	k__Fungi	p__Basidiomycota	c__Agaricomycetes	o__Polyporales	f__Ganodermataceae	g__Ganoderma	s__Ganoderma_hoehnelianum	Ganodermataceae	9	Pathotroph-Saprotroph	Plant Pathogen-Wood Saprotroph	Polyporoid	White Rot	Probable
89e7b68b109a99538ddb97c9772f6093	k__Fungi	p__Basidiomycota	c__Agaricomycetes	o__Polyporales	f__Ganodermataceae	g__Ganoderma	s__Ganoderma_australe	Ganodermataceae	9	Pathotroph-Saprotroph	Plant Pathogen-Wood Saprotroph	Polyporoid	White Rot	Probable
35ba29b0d90ab9f2407dc024ad8e4ff6	k__Fungi	p__Basidiomycota	c__Agaricomycetes	o__Polyporales	f__Ganodermataceae	g__Ganoderma	s__Ganoderma_australe	Ganodermataceae	9	Pathotroph-Saprotroph	Plant Pathogen-Wood Saprotroph	Polyporoid	White Rot	Probable
a049a422d2f200df563d3d28140dd361	k__Fungi	p__Basidiomycota	c__Agaricomycetes	o__Polyporales	f__Ganodermataceae	g__Ganoderma	s__Ganoderma_lucidum	Ganodermataceae	9	Pathotroph-Saprotroph	Plant Pathogen-Wood Saprotroph	Polyporoid	White Rot	Probable
a1d53659af7da088f0eae980da4e7f73	k__Fungi	p__Basidiomycota	c__Agaricomycetes	o__Polyporales	f__Ganodermataceae	g__Ganoderma	s__Ganoderma_cupreum	Ganodermataceae	9	Pathotroph-Saprotroph	Plant Pathogen-Wood Saprotroph	Polyporoid	White Rot	Probable
172c41c0faff09065ce5f7030f988d42	k__Fungi	p__Basidiomycota	c__Agaricomycetes	o__Polyporales	f__Ganodermataceae	g__Ganoderma	s__Ganoderma_lucidum	Ganodermataceae	9	Pathotroph-Saprotroph	Plant Pathogen-Wood Saprotroph	Polyporoid	White Rot	Probable
923b192c4e06f7c3c38272b7dc19704f	k__Fungi	p__Basidiomycota	c__Agaricomycetes	o__Polyporales	f__Ganodermataceae	g__Ganoderma	s__Ganoderma_cupreum	Ganodermataceae	9	Pathotroph-Saprotroph	Plant Pathogen-Wood Saprotroph	Polyporoid	White Rot	Probable
d81b4fae1488f6bca70779dc7b0b1989	k__Fungi	p__Basidiomycota	c__Agaricomycetes	o__Polyporales	f__Ganodermataceae	g__Ganoderma	s__Ganoderma_tropicum	Ganodermataceae	9	Pathotroph-Saprotroph	Plant Pathogen-Wood Saprotroph	Polyporoid	White Rot	Probable
c17de4f3e62aa5edf46712d3daeaf28c	k__Fungi	p__Basidiomycota	c__Agaricomycetes	o__Geastrales	f__Geastraceae	g__Geastrum	s__unidentified	Geastraceae	9	Saprotroph	Undefined Saprotroph	Gasteroid	NULL	Probable
d5abbf39640470569974b24ea412b68b	k__Fungi	p__Basidiomycota	c__Agaricomycetes	o__Geastrales	f__Geastraceae	g__Geastrum	s__Geastrum_schweinitzii	Geastraceae	9	Saprotroph	Undefined Saprotroph	Gasteroid	NULL	Probable
1df2fc6c0781066ff90147b8c332b985	k__Fungi	p__Basidiomycota	c__Agaricomycetes	o__Geastrales	f__Geastraceae	g__Geastrum	s__Geastrum_velutinum	Geastraceae	9	Saprotroph	Undefined Saprotroph	Gasteroid	NULL	Probable
2faa7a4b75d81e1c60d37b8533cfb7e5	k__Fungi	p__Basidiomycota	c__Agaricomycetes	o__Geastrales	f__Geastraceae	g__Geastrum	s__unidentified	Geastraceae	9	Saprotroph	Undefined Saprotroph	Gasteroid	NULL	Probable
c27b0bbd98e6e5c31565d781565d807f	k__Fungi	p__Basidiomycota	c__Agaricomycetes	o__Geastrales	f__Geastraceae	g__Geastrum	s__unidentified	Geastraceae	9	Saprotroph	Undefined Saprotroph	Gasteroid	NULL	Probable
bcd77b25762baeeb28f49f8ef49e123a	k__Fungi	p__Basidiomycota	c__Agaricomycetes	o__Geastrales	f__Geastraceae	g__Geastrum	s__Geastrum_saccatum	Geastraceae	9	Saprotroph	Undefined Saprotroph	Gasteroid	NULL	Probable
1ff973744db3d5dfc2e91893302bd7ed	k__Fungi	p__Basidiomycota	c__Agaricomycetes	o__Geastrales	f__Geastraceae	g__Geastrum	s__Geastrum_mirabile	Geastraceae	9	Saprotroph	Undefined Saprotroph	Gasteroid	NULL	Probable
a525c0c84c10f35b185abf224f8329b3	k__Fungi	p__Basidiomycota	c__Agaricomycetes	o__Geastrales	f__Geastraceae	g__Geastrum	s__Geastrum_hirsutum	Geastraceae	9	Saprotroph	Undefined Saprotroph	Gasteroid	NULL	Probable
bafa752933ae2ac0caf831a9ad0a3376	k__Fungi	p__Basidiomycota	c__Agaricomycetes	o__Geastrales	f__Geastraceae	g__Geastrum	s__Geastrum_smardae	Geastraceae	9	Saprotroph	Undefined Saprotroph	Gasteroid	NULL	Probable
7fc4d9c2a8f90632be15fc72d13ca002	k__Fungi	p__Basidiomycota	c__Agaricomycetes	o__Geastrales	f__Geastraceae	g__Geastrum	s__unidentified	Geastraceae	9	Saprotroph	Undefined Saprotroph	Gasteroid	NULL	Probable
8159ad007bb5f154e8b417fcf2b26b9a	k__Fungi	p__Basidiomycota	c__Agaricomycetes	o__Geastrales	f__Geastraceae	g__Geastrum	s__Geastrum_schweinitzii	Geastraceae	9	Saprotroph	Undefined Saprotroph	Gasteroid	NULL	Probable
cea3b9e5ad6dc5442b5a016d2ff93d52	k__Fungi	p__Basidiomycota	c__Agaricomycetes	o__Geastrales	f__Geastraceae	g__Geastrum	s__unidentified	Geastraceae	9	Saprotroph	Undefined Saprotroph	Gasteroid	NULL	Probable
354393977b67226a4cd0c2c300f175af	k__Fungi	p__Basidiomycota	c__Agaricomycetes	o__Geastrales	f__Geastraceae	g__Geastrum	s__Geastrum_schweinitzii	Geastraceae	9	Saprotroph	Undefined Saprotroph	Gasteroid	NULL	Probable
64aeda0591a56d46da6b780678f1c253	k__Fungi	p__Basidiomycota	c__Agaricomycetes	o__Geastrales	f__Geastraceae	g__Geastrum	s__unidentified	Geastraceae	9	Saprotroph	Undefined Saprotroph	Gasteroid	NULL	Probable
e9e5127039f3aa2f18edaf24f5dca442	k__Fungi	p__Basidiomycota	c__Agaricomycetes	o__Geastrales	f__Geastraceae	g__Geastrum	s__unidentified	Geastraceae	9	Saprotroph	Undefined Saprotroph	Gasteroid	NULL	Probable
647b1f54bd1a5a5e919abfc35c6fe77a	k__Fungi	p__Basidiomycota	c__Agaricomycetes	o__Geastrales	f__Geastraceae	g__Geastrum	s__unidentified	Geastraceae	9	Saprotroph	Undefined Saprotroph	Gasteroid	NULL	Probable
453ec141c3411b6fef3d72152d03e4a8	k__Fungi	p__Basidiomycota	c__Agaricomycetes	o__Geastrales	f__Geastraceae	g__Geastrum	s__Geastrum_pectinatum	Geastraceae	9	Saprotroph	Undefined Saprotroph	Gasteroid	NULL	Probable
48b23562aaacb14768c614f07b510926	k__Fungi	p__Basidiomycota	c__Agaricomycetes	o__Geastrales	f__Geastraceae	g__Geastrum	s__Geastrum_floriforme	Geastraceae	9	Saprotroph	Undefined Saprotroph	Gasteroid	NULL	Probable
97d92df8b41fe008433a3c8b4091d112	k__Fungi	p__Basidiomycota	c__Agaricomycetes	o__Boletales	f__Gyrodontaceae	g__Gyrodon	s__unidentified	Gyrodon	13	Symbiotroph	Ectomycorrhizal	Boletoid	NULL	Highly Probable
d015bdee9c581fcafb0f9974df398b76	k__Fungi	p__Basidiomycota	c__Agaricomycetes	o__Boletales	f__Gyrodontaceae	g__Gyrodon	s__unidentified	Gyrodon	13	Symbiotroph	Ectomycorrhizal	Boletoid	NULL	Highly Probable
c9875757c535b7628dbe7f27dee51c1e	k__Fungi	p__Basidiomycota	c__Agaricomycetes	o__Boletales	f__Gyroporaceae	g__Gyroporus	s__Gyroporus_castaneus	Gyroporus	13	Symbiotroph	Ectomycorrhizal	Boletoid	NULL	Highly Probable
92388a6cdc31fd19d2a278f8d4ae5b16	k__Fungi	p__Basidiomycota	c__Agaricomycetes	o__Boletales	f__Gyroporaceae	g__Gyroporus	s__Gyroporus_castaneus	Gyroporus	13	Symbiotroph	Ectomycorrhizal	Boletoid	NULL	Highly Probable
a0c303af8d0ebf31e1a601c28f6940c7	k__Fungi	p__Basidiomycota	c__Agaricomycetes	o__Agaricales	f__Hymenogastraceae	g__Hebeloma	s__Hebeloma_sinapizans	Hebeloma	13	Symbiotroph	Ectomycorrhizal	Agaricoid	NULL	Highly Probable
d219705fae49d121be57c230c2bdd71b	k__Fungi	p__Basidiomycota	c__Agaricomycetes	o__Agaricales	f__Hymenogastraceae	g__Hebeloma	s__Hebeloma_cavipes	Hebeloma	13	Symbiotroph	Ectomycorrhizal	Agaricoid	NULL	Highly Probable
df277f4dd58a7db132c3c7ce7f5ce172	k__Fungi	p__Basidiomycota	c__Agaricomycetes	o__Agaricales	f__Hebelomataceae	g__unidentified	s__unidentified	Hebelomataceae	9	Symbiotroph	Ectomycorrhizal	Agaricoid	NULL	Possible
e6c64ffa50f845f2d7cf66ea63e58188	k__Fungi	p__Basidiomycota	c__Agaricomycetes	o__Agaricales	f__Hebelomataceae	g__unidentified	s__unidentified	Hebelomataceae	9	Symbiotroph	Ectomycorrhizal	Agaricoid	NULL	Possible
86f9221d7279ea17031c486a9b1cf35b	k__Fungi	p__Basidiomycota	c__Agaricomycetes	o__Cantharellales	f__Hydnaceae	g__Hydnum	s__Hydnum_vesterholtii	Hydnum	13	Symbiotroph	Ectomycorrhizal	Hydnoid	NULL	Highly Probable
585f384be1930e9cd83d8908507935e4	k__Fungi	p__Basidiomycota	c__Agaricomycetes	o__Cantharellales	f__Hydnaceae	g__Hydnum	s__Hydnum_vesterholtii	Hydnum	13	Symbiotroph	Ectomycorrhizal	Hydnoid	NULL	Highly Probable
2f1e907cb42cec6cb17d324c7fd8309d	k__Fungi	p__Basidiomycota	c__Agaricomycetes	o__Agaricales	f__Tricholomataceae	g__Hydropus	s__unidentified	Hydropus	13	Saprotroph	Undefined Saprotroph	NULL	NULL	Probable
ce8942b0ed33ca09b2214e48c9b28aaa	k__Fungi	p__Basidiomycota	c__Agaricomycetes	o__Agaricales	f__Tricholomataceae	g__Hydropus	s__unidentified	Hydropus	13	Saprotroph	Undefined Saprotroph	NULL	NULL	Probable
3722011bf7aab7d38cbc37f89767495d	k__Fungi	p__Basidiomycota	c__Agaricomycetes	o__Agaricales	f__Tricholomataceae	g__Hydropus	s__unidentified	Hydropus	13	Saprotroph	Undefined Saprotroph	NULL	NULL	Probable
6df11199013dfa2f173bee366f99dc5c	k__Fungi	p__Basidiomycota	c__Agaricomycetes	o__Agaricales	f__Hygrophoraceae	g__Hygrocybe	s__unidentified	Hygrocybe	13	Saprotroph-Symbiotroph	Undefined Saprotroph-Undefined Biotroph	Agaricoid	NULL	Probable
ba3326850af146e0eb2ceca6490b911c	k__Fungi	p__Basidiomycota	c__Agaricomycetes	o__Agaricales	f__Hygrophoraceae	g__Hygrocybe	s__Hygrocybe_acutoconica	Hygrocybe	13	Saprotroph-Symbiotroph	Undefined Saprotroph-Undefined Biotroph	Agaricoid	NULL	Probable
3796c3bfb499b8b6c01ebd109a44b8a5	k__Fungi	p__Basidiomycota	c__Agaricomycetes	o__Agaricales	f__Hygrophoraceae	g__Hygrocybe	s__Hygrocybe_acutoconica	Hygrocybe	13	Saprotroph-Symbiotroph	Undefined Saprotroph-Undefined Biotroph	Agaricoid	NULL	Probable
8ede0275e814a606fb1c120ebc6f7c20	k__Fungi	p__Basidiomycota	c__Agaricomycetes	o__Agaricales	f__Hygrophoraceae	g__Hygrocybe	s__Hygrocybe_cantharellus	Hygrocybe	13	Saprotroph-Symbiotroph	Undefined Saprotroph-Undefined Biotroph	Agaricoid	NULL	Probable
942cad94caaa57d78218a4a1d3160d77	k__Fungi	p__Basidiomycota	c__Agaricomycetes	o__Agaricales	f__Hygrophoraceae	g__Hygrocybe	s__Hygrocybe_cantharellus	Hygrocybe	13	Saprotroph-Symbiotroph	Undefined Saprotroph-Undefined Biotroph	Agaricoid	NULL	Probable
ce0a432c9a47edeb419faa1d82e101f6	k__Fungi	p__Basidiomycota	c__Agaricomycetes	o__Agaricales	f__Hygrophoraceae	g__Hygrocybe	s__Hygrocybe_singeri	Hygrocybe	13	Saprotroph-Symbiotroph	Undefined Saprotroph-Undefined Biotroph	Agaricoid	NULL	Probable
3877ed998e8bce661da487af4fd95b1e	k__Fungi	p__Basidiomycota	c__Agaricomycetes	o__Agaricales	f__Hygrophoraceae	g__Hygrocybe	s__Hygrocybe_griseobrunnea	Hygrocybe	13	Saprotroph-Symbiotroph	Undefined Saprotroph-Undefined Biotroph	Agaricoid	NULL	Probable
3cdb56ebf2935326315e396a9f23fb0b	k__Fungi	p__Basidiomycota	c__Agaricomycetes	o__Agaricales	f__Hygrophoraceae	g__Hygrocybe	s__Hygrocybe_nigrescens	Hygrocybe	13	Saprotroph-Symbiotroph	Undefined Saprotroph-Undefined Biotroph	Agaricoid	NULL	Probable
9d968c861a457cb6893cf466c6a5c5a2	k__Fungi	p__Basidiomycota	c__Agaricomycetes	o__Agaricales	f__Hygrophoraceae	g__Hygrocybe	s__unidentified	Hygrocybe	13	Saprotroph-Symbiotroph	Undefined Saprotroph-Undefined Biotroph	Agaricoid	NULL	Probable
c5f93ab2f8127fd75c296f2434668780	k__Fungi	p__Basidiomycota	c__Agaricomycetes	o__Agaricales	f__Hygrophoraceae	g__Hygrophorus	s__Hygrophorus_russula	Hygrophorus	13	Symbiotroph	Ectomycorrhizal	Agaricoid	NULL	Highly Probable
95c1e74fc0cd5572b9d9eb9bf5199f60	k__Fungi	p__Basidiomycota	c__Agaricomycetes	o__Agaricales	f__Hygrophoraceae	g__Hygrophorus	s__unidentified	Hygrophorus	13	Symbiotroph	Ectomycorrhizal	Agaricoid	NULL	Highly Probable
97e5a6b64ee0ee3198ec55ba2b598bad	k__Fungi	p__Basidiomycota	c__Agaricomycetes	o__Agaricales	f__Hymenogastraceae	g__Hymenogaster	s__Hymenogaster_huthii	Hymenogaster	13	Symbiotroph	Ectomycorrhizal	Gasteroid	Hypogeous	Possible
8f36960ab75303f1c6213a40a05767bf	k__Fungi	p__Basidiomycota	c__Agaricomycetes	o__Agaricales	f__Hymenogastraceae	g__Hymenogaster	s__Hymenogaster_huthii	Hymenogaster	13	Symbiotroph	Ectomycorrhizal	Gasteroid	Hypogeous	Possible
f6a650763769d5047992e9ae054bc534	k__Fungi	p__Basidiomycota	c__Agaricomycetes	o__Agaricales	f__Hymenogastraceae	g__Hymenogaster	s__Hymenogaster_huthii	Hymenogaster	13	Symbiotroph	Ectomycorrhizal	Gasteroid	Hypogeous	Possible
72c8141e69780bc6a185c353e750549c	k__Fungi	p__Basidiomycota	c__Agaricomycetes	o__Polyporales	f__Meruliaceae	g__Hyphodermella	s__unidentified	Hyphodermella	13	Saprotroph	Undefined Saprotroph	NULL	White Rot	Probable
50d8c50b4e249c8637d6bb6aa08f57b0	k__Fungi	p__Basidiomycota	c__Agaricomycetes	o__Hysterangiales	f__Hysterangiaceae	g__Hysterangium	s__Hysterangium_nephriticum	Hysterangium	13	Symbiotroph	Ectomycorrhizal	Gasteroid	Hypogeous	Highly Probable
ef8a57e6d7281b819fe2c5ddcae9c3bf	k__Fungi	p__Basidiomycota	c__Agaricomycetes	o__Hysterangiales	f__Hysterangiaceae	g__Hysterangium	s__Hysterangium_stoloniferum	Hysterangium	13	Symbiotroph	Ectomycorrhizal	Gasteroid	Hypogeous	Highly Probable
e25e573068627afa7fdfad636cc2c3b1	k__Fungi	p__Basidiomycota	c__Agaricomycetes	o__Hysterangiales	f__Hysterangiaceae	g__Hysterangium	s__Hysterangium_stoloniferum	Hysterangium	13	Symbiotroph	Ectomycorrhizal	Gasteroid	Hypogeous	Highly Probable
e31191e9f5cbb7a4d1571a1471d380c5	k__Fungi	p__Basidiomycota	c__Agaricomycetes	o__Agaricales	f__Inocybaceae	g__Inocybe	s__unidentified	Inocybaceae	9	Symbiotroph	Ectomycorrhizal	Agaricoid	NULL	Probable
18668bc91c0817102f36821aaed55ec8	k__Fungi	p__Basidiomycota	c__Agaricomycetes	o__Agaricales	f__Inocybaceae	g__Inocybe	s__unidentified	Inocybaceae	9	Symbiotroph	Ectomycorrhizal	Agaricoid	NULL	Probable
56f17a3c8bad43e99a3368c7f00fbfe0	k__Fungi	p__Basidiomycota	c__Agaricomycetes	o__Agaricales	f__Inocybaceae	g__Inocybe	s__unidentified	Inocybaceae	9	Symbiotroph	Ectomycorrhizal	Agaricoid	NULL	Probable
295fcdea890a22a557204c1f007a91fe	k__Fungi	p__Basidiomycota	c__Agaricomycetes	o__Agaricales	f__Inocybaceae	g__Inocybe	s__Inocybe_virosa	Inocybaceae	9	Symbiotroph	Ectomycorrhizal	Agaricoid	NULL	Probable
e8fe26d2154f10ce5ffbb4300e2b290c	k__Fungi	p__Basidiomycota	c__Agaricomycetes	o__Agaricales	f__Inocybaceae	g__Inocybe	s__Inocybe_virosa	Inocybaceae	9	Symbiotroph	Ectomycorrhizal	Agaricoid	NULL	Probable
7e55a1a3cca450036b21164e12cc6999	k__Fungi	p__Basidiomycota	c__Agaricomycetes	o__Agaricales	f__Inocybaceae	g__Inocybe	s__unidentified	Inocybaceae	9	Symbiotroph	Ectomycorrhizal	Agaricoid	NULL	Probable
67656d9ac11b8a832226e5079aca42a6	k__Fungi	p__Basidiomycota	c__Agaricomycetes	o__Agaricales	f__Inocybaceae	g__Inocybe	s__unidentified	Inocybaceae	9	Symbiotroph	Ectomycorrhizal	Agaricoid	NULL	Probable
0fc2d6fca26d04f50e27b5302d01b9a3	k__Fungi	p__Basidiomycota	c__Agaricomycetes	o__Agaricales	f__Inocybaceae	g__Inocybe	s__unidentified	Inocybaceae	9	Symbiotroph	Ectomycorrhizal	Agaricoid	NULL	Probable
ca3858a46ce8e0e0e6c94e5b908cf04a	k__Fungi	p__Basidiomycota	c__Agaricomycetes	o__Agaricales	f__Inocybaceae	g__Inocybe	s__Inocybe_rimosoides	Inocybaceae	9	Symbiotroph	Ectomycorrhizal	Agaricoid	NULL	Probable
9df432b77382482aac1081252aafd49d	k__Fungi	p__Basidiomycota	c__Agaricomycetes	o__Agaricales	f__Inocybaceae	g__Inocybe	s__unidentified	Inocybaceae	9	Symbiotroph	Ectomycorrhizal	Agaricoid	NULL	Probable
16dcb3a80e15ea77a040c376983e779d	k__Fungi	p__Basidiomycota	c__Agaricomycetes	o__Agaricales	f__Inocybaceae	g__Inocybe	s__unidentified	Inocybaceae	9	Symbiotroph	Ectomycorrhizal	Agaricoid	NULL	Probable
f7952b095ecbdf7ea38b255f08d28b8e	k__Fungi	p__Basidiomycota	c__Agaricomycetes	o__Agaricales	f__Inocybaceae	g__Inocybe	s__Inocybe_obsoleta	Inocybaceae	9	Symbiotroph	Ectomycorrhizal	Agaricoid	NULL	Probable
4c30e051a1c2e7e213e848a06aff95d1	k__Fungi	p__Basidiomycota	c__Agaricomycetes	o__Agaricales	f__Inocybaceae	g__Inocybe	s__unidentified	Inocybaceae	9	Symbiotroph	Ectomycorrhizal	Agaricoid	NULL	Probable
5164f561c2286ef50f1fb1c7b32bffc1	k__Fungi	p__Basidiomycota	c__Agaricomycetes	o__Agaricales	f__Inocybaceae	g__Inocybe	s__unidentified	Inocybaceae	9	Symbiotroph	Ectomycorrhizal	Agaricoid	NULL	Probable
7430ef301a624939b749c2f56acd0a8c	k__Fungi	p__Basidiomycota	c__Agaricomycetes	o__Agaricales	f__Inocybaceae	g__Inocybe	s__unidentified	Inocybaceae	9	Symbiotroph	Ectomycorrhizal	Agaricoid	NULL	Probable
22259057f95096033bd99f1ca26bb700	k__Fungi	p__Basidiomycota	c__Agaricomycetes	o__Agaricales	f__Inocybaceae	g__Inocybe	s__unidentified	Inocybaceae	9	Symbiotroph	Ectomycorrhizal	Agaricoid	NULL	Probable
b3b2eb17cb364b717b02597b8f575b25	k__Fungi	p__Basidiomycota	c__Agaricomycetes	o__Agaricales	f__Inocybaceae	g__Inocybe	s__unidentified	Inocybaceae	9	Symbiotroph	Ectomycorrhizal	Agaricoid	NULL	Probable
9eb43746f7efcdec557bd31604de70ec	k__Fungi	p__Basidiomycota	c__Agaricomycetes	o__Agaricales	f__Inocybaceae	g__Inocybe	s__unidentified	Inocybaceae	9	Symbiotroph	Ectomycorrhizal	Agaricoid	NULL	Probable
77f417035ff920ed168c51da2d189174	k__Fungi	p__Basidiomycota	c__Agaricomycetes	o__Agaricales	f__Inocybaceae	g__Inocybe	s__Inocybe_calida	Inocybaceae	9	Symbiotroph	Ectomycorrhizal	Agaricoid	NULL	Probable
fb7e00b4bb6bd5cc8ee924c125498aa0	k__Fungi	p__Basidiomycota	c__Agaricomycetes	o__Agaricales	f__Inocybaceae	g__Inocybe	s__unidentified	Inocybaceae	9	Symbiotroph	Ectomycorrhizal	Agaricoid	NULL	Probable
98f5725ef3c44768a29f2a91d1f4cc9a	k__Fungi	p__Basidiomycota	c__Agaricomycetes	o__Agaricales	f__Inocybaceae	g__Inocybe	s__unidentified	Inocybaceae	9	Symbiotroph	Ectomycorrhizal	Agaricoid	NULL	Probable
fac3639ae8571493ce2a00d155d12bf8	k__Fungi	p__Basidiomycota	c__Agaricomycetes	o__Agaricales	f__Inocybaceae	g__Inocybe	s__unidentified	Inocybaceae	9	Symbiotroph	Ectomycorrhizal	Agaricoid	NULL	Probable
d7d8ab628f0e799c284f3f98ec446fd2	k__Fungi	p__Basidiomycota	c__Agaricomycetes	o__Agaricales	f__Inocybaceae	g__Inocybe	s__unidentified	Inocybaceae	9	Symbiotroph	Ectomycorrhizal	Agaricoid	NULL	Probable
9936e3b40ab14d1f1def354eef0264cb	k__Fungi	p__Basidiomycota	c__Agaricomycetes	o__Agaricales	f__Inocybaceae	g__Inocybe	s__unidentified	Inocybaceae	9	Symbiotroph	Ectomycorrhizal	Agaricoid	NULL	Probable
775b643e6bd6bcd09674855dfa14e452	k__Fungi	p__Basidiomycota	c__Agaricomycetes	o__Agaricales	f__Inocybaceae	g__Inocybe	s__Inocybe_caroticolor	Inocybaceae	9	Symbiotroph	Ectomycorrhizal	Agaricoid	NULL	Probable
584303ffae6c1eeceffb2e91f00476b9	k__Fungi	p__Basidiomycota	c__Agaricomycetes	o__Agaricales	f__Inocybaceae	g__Inocybe	s__unidentified	Inocybaceae	9	Symbiotroph	Ectomycorrhizal	Agaricoid	NULL	Probable
857572b594dd164850b6cebab633b42c	k__Fungi	p__Basidiomycota	c__Agaricomycetes	o__Agaricales	f__Inocybaceae	g__Inocybe	s__unidentified	Inocybaceae	9	Symbiotroph	Ectomycorrhizal	Agaricoid	NULL	Probable
7b07b61932609f5407e7ddcd05d38962	k__Fungi	p__Basidiomycota	c__Agaricomycetes	o__Agaricales	f__Inocybaceae	g__Inocybe	s__unidentified	Inocybaceae	9	Symbiotroph	Ectomycorrhizal	Agaricoid	NULL	Probable
1915a1ea33d51b91dd67dd5d15941696	k__Fungi	p__Basidiomycota	c__Agaricomycetes	o__Agaricales	f__Inocybaceae	g__Inocybe	s__unidentified	Inocybaceae	9	Symbiotroph	Ectomycorrhizal	Agaricoid	NULL	Probable
8c754c50e00a465073fd0a3f2608e3ac	k__Fungi	p__Basidiomycota	c__Agaricomycetes	o__Agaricales	f__Inocybaceae	g__Inocybe	s__Inocybe_argenteolutea	Inocybaceae	9	Symbiotroph	Ectomycorrhizal	Agaricoid	NULL	Probable
3b2a2170444d701613b170e009803c14	k__Fungi	p__Basidiomycota	c__Agaricomycetes	o__Agaricales	f__Inocybaceae	g__Inocybe	s__unidentified	Inocybaceae	9	Symbiotroph	Ectomycorrhizal	Agaricoid	NULL	Probable
2a4289ad38f4c3d38f40d20b9d223617	k__Fungi	p__Basidiomycota	c__Agaricomycetes	o__Agaricales	f__Inocybaceae	g__Inocybe	s__Inocybe_virosa	Inocybaceae	9	Symbiotroph	Ectomycorrhizal	Agaricoid	NULL	Probable
579bdadbe400a0e4022b63961ed74c8f	k__Fungi	p__Basidiomycota	c__Agaricomycetes	o__Agaricales	f__Inocybaceae	g__Inocybe	s__unidentified	Inocybaceae	9	Symbiotroph	Ectomycorrhizal	Agaricoid	NULL	Probable
65b83163960cb0b76aa4760b5c4e0f0c	k__Fungi	p__Basidiomycota	c__Agaricomycetes	o__Agaricales	f__Inocybaceae	g__Inocybe	s__unidentified	Inocybaceae	9	Symbiotroph	Ectomycorrhizal	Agaricoid	NULL	Probable
5f3871322e31a5124f8533bbd2a965b4	k__Fungi	p__Basidiomycota	c__Agaricomycetes	o__Agaricales	f__Inocybaceae	g__Inocybe	s__unidentified	Inocybaceae	9	Symbiotroph	Ectomycorrhizal	Agaricoid	NULL	Probable
a17128b9ec5daba9622e8821983aa554	k__Fungi	p__Basidiomycota	c__Agaricomycetes	o__Agaricales	f__Inocybaceae	g__Inocybe	s__unidentified	Inocybaceae	9	Symbiotroph	Ectomycorrhizal	Agaricoid	NULL	Probable
e9ade369d9645e19f6272fd02744d70e	k__Fungi	p__Basidiomycota	c__Agaricomycetes	o__Agaricales	f__Inocybaceae	g__Inocybe	s__unidentified	Inocybaceae	9	Symbiotroph	Ectomycorrhizal	Agaricoid	NULL	Probable
a9244836f90c615690c248fab02915c1	k__Fungi	p__Basidiomycota	c__Agaricomycetes	o__Agaricales	f__Inocybaceae	g__Inocybe	s__unidentified	Inocybaceae	9	Symbiotroph	Ectomycorrhizal	Agaricoid	NULL	Probable
e5ac80a5c49140e03ac37045c70ceb4d	k__Fungi	p__Basidiomycota	c__Agaricomycetes	o__Agaricales	f__Inocybaceae	g__Inocybe	s__unidentified	Inocybaceae	9	Symbiotroph	Ectomycorrhizal	Agaricoid	NULL	Probable
4fba129a0f2e2e32e7134534ddbba6d2	k__Fungi	p__Basidiomycota	c__Agaricomycetes	o__Agaricales	f__Inocybaceae	g__Inocybe	s__unidentified	Inocybaceae	9	Symbiotroph	Ectomycorrhizal	Agaricoid	NULL	Probable
675e8a3f5b95f5746a60e1a6e2fbed55	k__Fungi	p__Basidiomycota	c__Agaricomycetes	o__Agaricales	f__Inocybaceae	g__Inocybe	s__unidentified	Inocybaceae	9	Symbiotroph	Ectomycorrhizal	Agaricoid	NULL	Probable
[truncated: 824 more rows]

## Sheet: Aga_tab_meta
SampleID	Site	Sample_pair	Ecosystem	Lat	Long	Elev	BIO1	BIO2	BIO3	BIO4	BIO5	BIO6	BIO7	BIO8	BIO9	BIO10	BIO11	BIO12	BIO13	BIO14	BIO15	BIO16	BIO17	BIO18	BIO19	pH	TC	TN	CNR	TP	CPR	NPR	TK	TMg	TCa	PCNM1	PCNM2	PCNM3	PCNM4	PCNM5	PCNM6	PCNM7	PCNM8	PCNM9	PCNM10	PCNM11	PCNM12	PCNM13	PCNM14
[truncated: 220 more rows]
[truncated: 13 more columns]
