# Supplementary material for: Amplicon sequencing dataset of soil fungi and associated environmental variables collected in karst and non-karst sites across Yunnan province, southwest China
Source: Data Brief. 2019 Sep 27;27:104575. doi: 10.1016/j.dib.2019.104575 (PMC6817666; doi:10.1016/j.dib.2019.104575)
Supplement: Multimedia component 8 [file mmc8.xlsx]

## Sheet: Leo_tab_otu
OTU ID	D8l6741-NK01A	D8l6742-NK01B	D8l6743-NK01C	D8l6744-NK01D	D8l6745-NK01E	D8l6746-NK02A	D8l6747-NK02B	D8l6748-NK02C	D8l6749-NK02D	D8l6750-NK02E	D8l6751-NK03A	D8l6752-NK03B	D8l6753-NK03C	D8l6754-NK03D	D8l6755-NK03E	D8l6756-NK04A	D8l6757-NK04B	D8l6758-NK04C	D8l6759-NK04D	D8l6760-NK04E	D8l6761-NK05A	D8l6762-NK05B	D8l6763-NK05C	D8l6764-NK05D	D8l6765-NK05E	D8l6766-NK06A	D8l6767-NK06B	D8l6768-NK06C	D8l6769-NK06D	D8l6770-NK06E	D8l6771-NK07A	D8l6772-NK07B	D8l6773-NK07C	D8l6774-NK07D	D8l6775-NK07E	D8l6776-NK08A	D8l6777-NK08B	D8l6778-NK08C	D8l6779-NK08D	D8l6780-NK08E	D8l6781-NK09A	D8l6782-NK09B	D8l6783-NK09C	D8l6784-NK09D	D8l6785-NK09E	D8l6786-NK10A	D8l6787-NK10B	D8l6788-NK10C	D8l6789-NK10D
ac2c369daa0d0eb16850eeaf30e88fb7	59	32	0	0	0	20	150	629	19	72	301	52	29	180	157	346	44	118	138	12	3407	268	2179	41	517	0	5	19	11	22	55	496	1563	0	23	575	4922	2623	647	920	14	79	40	627	0	0	0	0	310
892af9fb62521c9a4bc9bead3cbce5c8	0	0	0	0	0	0	0	0	0	0	29	0	0	34	13	0	0	0	0	0	0	102	35	134	0	0	0	0	0	0	0	0	47	0	0	0	76	0	0	16	13	0	0	0	0	12	99	82	0
166b759eae6c9ef5d538ae1d1ab63d66	0	0	0	0	0	0	0	0	0	0	0	0	66	0	0	0	0	0	0	0	0	0	0	0	0	0	0	0	0	0	0	0	0	0	0	0	0	0	0	0	0	0	0	0	0	0	0	0	0
4ad13fb64fdd20537e25404c91c385aa	0	0	34	49	0	0	0	0	0	0	0	0	0	0	0	0	0	0	21	0	0	0	0	0	0	0	0	0	0	0	0	0	0	0	0	0	0	0	0	0	0	0	0	0	0	0	0	0	0
d3a6dd36499135d56be9719ae5b4796e	0	0	0	0	0	0	0	12	8	0	0	0	0	0	0	0	0	0	0	0	0	0	0	20	0	0	51	49	0	29	0	0	0	0	0	16	83	0	14	0	0	0	0	1845	0	0	0	0	0
eca83d6f2fec841f61c80bc6dc8277e4	0	0	0	0	0	0	0	0	0	0	0	0	0	0	0	0	0	0	0	0	14	0	0	0	0	0	0	0	0	0	0	0	0	0	0	0	0	0	0	0	0	0	0	0	0	0	0	0	0
f52dba06b2b37f8e9db0b89fea31d2ab	0	121	142	12	22	0	3	0	0	65	0	0	0	0	0	0	0	0	0	0	10	0	0	0	0	0	14	0	0	0	0	0	0	0	0	0	0	0	812	0	0	0	0	0	0	0	0	0	0
8a09dc7a98c4d84b3a38cedc43d2aa42	150	0	171	218	0	0	0	0	0	0	0	0	0	0	0	0	0	0	0	0	0	0	0	0	0	0	0	0	0	0	0	0	0	0	0	0	0	75	169	21	0	48	0	27	0	0	0	0	0
8102ac71a88cc59a0fcd14dea1932908	85	0	0	190	0	0	0	0	0	0	15	21	0	19	0	0	0	0	0	0	0	0	0	0	0	0	0	0	0	0	110	0	74	0	17	0	0	0	0	16	16	0	0	0	0	0	0	0	0
86f997d1822f8052bedc22ceed253efd	22	0	0	347	0	0	0	0	0	0	0	0	0	0	0	0	0	0	0	5	0	0	0	0	0	0	0	0	0	0	0	0	0	0	0	0	0	0	0	0	0	37	0	0	0	0	0	0	0
c2109acec389c1902c2301923943fee4	0	0	0	0	0	0	0	0	0	0	0	0	0	0	0	0	0	0	0	0	0	0	0	0	0	0	0	0	0	0	0	192	0	0	0	0	0	0	0	0	0	0	0	0	0	0	0	0	0
209529722c44a0534fc52a33d8ae24aa	0	0	0	0	0	0	0	0	0	0	0	0	0	0	0	0	0	0	0	0	0	0	0	0	0	0	0	0	0	0	0	0	0	0	0	0	0	0	0	0	0	0	0	0	0	0	0	0	0
eca2d00614743d00caf789f032c641e4	0	0	0	0	0	0	0	0	0	0	0	0	0	0	0	0	0	0	0	0	0	0	0	0	0	0	0	0	0	0	0	0	0	0	0	0	0	0	0	0	0	0	0	0	0	0	0	0	0
fa4f8ddc5dfa97da1c754309f987ef22	0	0	0	0	0	0	0	0	0	0	0	0	0	0	0	0	0	0	0	0	0	0	0	0	0	0	0	0	0	0	0	0	0	0	0	0	0	0	0	0	0	0	0	0	0	0	0	0	0
13b15117d64c871c1b0780cd7b6ca62c	0	0	0	0	0	0	0	0	0	0	0	0	0	0	0	0	0	0	0	0	0	0	0	0	0	0	0	0	0	0	0	0	0	0	0	0	0	0	0	0	0	0	0	0	0	0	0	0	0
7236fea3ee5ad2b47939318e9b3e1cfe	143	0	0	226	0	0	0	0	0	0	0	35	0	0	0	0	0	0	0	0	0	0	0	0	0	0	0	0	0	0	307	0	11	0	108	0	0	0	0	0	0	0	0	0	0	0	0	0	0
fbc8206891eab18aeefe4e2d26cb6f6d	0	0	0	0	0	0	0	0	0	0	0	0	0	0	0	0	0	0	0	0	0	0	0	0	0	612	5	20	51	521	0	0	0	0	0	0	0	0	0	0	0	0	0	0	0	0	0	0	0
787007973858e1d9f5644d9f33b4cb96	0	0	0	0	0	0	0	0	0	0	0	0	0	0	0	0	0	0	0	0	0	0	0	0	0	0	0	0	0	0	0	0	0	15	0	0	0	0	0	0	0	0	0	0	0	0	0	0	0
50359e21dcc333d77b4fcea72c7ba164	0	0	0	0	0	0	0	0	0	0	62	46	0	70	105	0	0	0	0	0	0	0	0	0	0	0	0	0	0	0	0	0	0	0	0	0	0	643	0	0	0	0	0	0	0	12	0	0	0
25417bb0d10b00166808f07c7ac0719b	0	0	0	0	0	0	0	0	0	0	0	0	0	0	0	0	0	0	0	0	0	0	0	0	0	0	0	0	0	0	0	0	0	0	0	0	0	0	0	0	0	0	0	0	0	0	0	0	0
38fed781959a756d10542948fe98c60e	117	301	0	0	19	0	0	0	0	0	0	0	0	0	0	0	0	0	0	0	0	0	0	0	0	0	0	0	0	0	0	0	0	0	0	0	0	0	0	0	0	0	0	0	0	0	0	0	0
ae1d208d11395b424cbb93c9ca0c9392	0	0	0	0	0	0	0	0	0	0	0	0	0	0	0	0	0	0	0	0	0	0	0	0	0	0	0	0	0	0	0	0	0	0	0	0	0	0	0	0	0	208	0	0	0	0	0	0	0
528d8d0b1312d33980a9e812607b71c8	0	0	0	0	0	0	0	0	0	0	0	0	0	0	0	0	0	0	0	0	0	0	0	0	0	0	0	0	0	0	0	0	0	0	0	0	0	0	0	0	0	0	0	0	0	0	0	0	0
2b17f6dcfa8a15952b35824108e48737	0	0	0	0	0	0	0	0	0	0	0	0	0	0	0	0	0	0	0	0	0	0	0	0	0	0	0	0	0	0	24	0	503	0	124	0	0	0	0	0	0	0	0	0	0	0	0	0	0
683ca749af2c7b1c26459a5598193f3e	0	0	0	0	0	0	0	0	0	0	0	0	0	0	0	0	0	0	0	0	0	0	0	0	0	0	0	0	0	0	506	53	0	0	177	0	0	0	0	0	0	0	0	0	0	0	0	0	0
8f1541c8db51d3bd62a267b853b532de	95	146	47	0	0	0	0	7	0	16	0	0	0	0	0	0	0	0	0	0	0	0	0	0	0	0	0	0	0	0	0	0	0	0	0	0	0	0	0	0	0	0	0	0	0	0	0	0	155
deecf379b59079b29fb3f226acff713b	0	0	0	0	0	0	0	0	0	0	0	0	0	0	0	0	0	0	0	0	0	0	0	0	0	0	0	0	0	0	554	0	236	0	0	0	0	0	0	0	0	0	0	0	0	0	0	0	0
5da134936f83834478764a7fd3c81a12	0	0	0	485	0	0	0	0	0	0	0	0	0	0	0	0	0	0	0	0	0	0	0	0	0	0	0	0	0	0	0	0	0	0	0	0	0	0	0	0	0	0	0	0	0	0	0	0	0
72c282aac222a074da663900f2b585ea	38	0	25	0	9	0	0	0	0	10	0	0	0	0	7	0	0	0	5	0	0	0	0	0	0	0	0	0	0	0	0	0	0	0	0	0	0	0	0	0	0	0	0	0	0	0	0	0	0
f27a91cc99d90a31a7568a216ef371e3	0	0	0	0	0	0	0	0	0	0	0	0	0	0	0	0	0	0	0	0	0	0	0	0	0	0	0	0	0	0	0	146	0	0	0	0	0	0	0	0	0	0	0	0	0	0	0	0	0
dd7aa6d0cea35c536eebd7163915a650	0	0	0	0	0	0	0	0	0	0	0	0	0	0	0	0	0	0	0	0	0	0	0	0	0	0	0	0	0	0	0	0	0	0	14	0	0	0	0	0	0	0	0	0	0	0	0	0	0
d96bfb24aeb775e86b53c42a42bc77b7	0	0	0	0	0	0	130	0	0	0	0	0	0	0	0	0	0	0	0	0	0	0	0	0	0	0	0	23	0	0	0	0	0	0	0	0	0	0	21	0	36	220	0	213	0	0	0	0	0
de44f1473cb91865d17a9fd2ce8c8f47	0	0	0	0	416	0	0	0	0	0	0	0	0	0	0	0	0	0	0	0	0	0	0	0	0	0	0	0	0	0	0	0	0	0	0	0	0	0	0	0	0	0	0	0	0	0	0	0	0
d0ff54124c699c8a62ae8babbbfb6b3b	0	0	0	0	0	0	0	0	0	0	0	0	0	0	0	0	0	0	0	0	0	0	0	0	0	0	0	0	0	0	0	0	0	0	0	0	0	0	0	0	0	0	0	0	0	0	0	0	0
31b361e9f8d8f648f0fd41f0a6ccb33f	419	6	20	22	0	0	0	0	0	0	0	0	0	0	0	0	0	0	0	0	0	0	0	0	0	0	0	0	0	0	0	0	0	0	0	0	0	0	0	0	0	0	0	0	0	0	0	0	0
dff4c29d30cd030ed3e670cf0a90d288	0	0	0	0	0	0	0	0	0	0	0	0	0	0	0	0	0	0	0	0	0	0	0	0	0	0	0	0	0	0	0	0	0	0	0	0	0	0	0	0	0	0	0	0	0	0	0	0	0
56aa3663a1325a62fb3bd4e5e43fb50c	0	0	0	0	0	0	0	0	0	0	0	0	0	0	0	0	0	0	0	0	0	0	0	0	0	0	0	0	0	0	241	0	340	0	15	0	0	0	0	0	0	0	0	0	0	0	0	0	0
1fc54db7126a02ce0aedb7995988a28c	0	0	0	0	0	29	14	0	0	0	0	0	0	0	0	0	0	0	0	0	0	0	0	0	0	0	0	0	0	0	0	0	0	0	0	0	0	0	0	0	0	0	0	182	0	0	0	0	0
b0a8b6b4ffc9c37330c11c67177a6009	0	0	0	0	0	0	0	0	0	0	0	0	0	0	0	0	0	0	0	0	0	0	0	0	0	0	0	0	0	0	0	0	0	0	0	0	0	0	0	0	0	0	22	0	0	0	0	0	0
5c019452461b66b3e6a338463fbe73a0	17	0	0	0	0	0	0	0	0	0	14	78	0	0	0	0	0	0	0	0	0	0	0	0	0	0	0	0	0	0	48	36	82	0	0	16	0	0	0	0	0	0	0	0	0	0	0	0	0
917fcd031046a11b7ac20025580af6d2	0	0	0	0	0	0	0	0	0	0	0	0	0	0	0	0	0	0	0	0	0	0	0	0	0	0	0	0	0	0	0	0	0	0	0	0	0	0	0	0	0	0	0	0	0	0	0	0	0
00b94c2b65f33d96178d1999112dc4c3	0	0	0	0	0	0	0	0	0	0	0	0	0	0	0	0	0	0	0	0	0	0	0	0	0	0	0	0	0	0	0	0	0	0	0	0	0	0	0	0	0	0	0	0	0	0	0	0	0
a47c5c3839a2e49dd5e35ae4d43903d4	0	0	0	0	0	0	0	0	0	0	0	0	0	0	0	0	0	0	0	0	0	0	0	0	0	0	0	0	0	0	26	47	24	0	436	0	0	0	0	0	0	0	0	0	0	0	0	0	0
811c3bfec8ef82e5065a6b27d0f3eed2	0	0	0	0	0	0	0	0	0	0	0	0	0	0	0	0	0	0	0	0	0	0	0	0	0	0	0	0	0	0	0	0	0	0	0	0	0	0	0	0	0	0	0	0	0	0	0	0	0
423a546231f142fb2d6880c56293c910	0	0	0	0	0	0	0	0	0	0	0	0	0	0	0	0	0	0	0	0	0	0	0	0	0	0	0	0	0	0	0	0	0	0	0	0	0	0	0	0	0	0	0	0	0	0	0	0	0
b7b8bc420f3305402ba9e18837009b92	0	114	0	0	43	0	0	0	0	0	0	0	0	0	0	0	23	0	0	0	0	0	0	0	0	0	0	0	0	0	0	0	0	0	0	0	0	0	0	0	0	0	0	0	0	0	0	0	0
aec72d5e5fbad6254172a3fd69a1b119	0	0	0	0	0	0	0	0	0	0	0	0	0	0	0	0	0	0	0	0	0	0	0	0	0	0	0	0	0	0	0	0	0	0	0	0	0	0	0	0	0	0	0	0	0	0	0	0	0
30c8d03748745e7e3de79625d1e71cad	0	0	0	0	0	0	0	0	0	0	0	0	39	0	0	0	0	0	0	0	0	0	0	0	0	0	0	0	0	0	0	0	0	0	0	0	0	0	0	0	0	0	0	0	0	0	0	0	0
6905bc676f6eee8526d3f870e4bdfe97	0	0	0	147	0	0	0	0	0	0	37	0	0	0	44	0	0	0	0	0	0	0	0	0	0	0	0	0	0	0	0	0	0	0	0	0	0	16	17	32	0	0	7	0	0	0	0	0	0
a2ab6a3ce4f2ce3e2af36f21cc3b2b36	0	0	0	0	0	0	0	0	0	0	0	0	0	0	0	0	0	0	0	0	0	0	0	0	0	0	0	0	0	0	0	0	0	0	0	0	0	0	0	0	0	0	0	0	0	0	0	0	0
e448184ad3f2b8dcb079b161c529c337	0	0	0	0	0	0	0	0	0	0	0	212	183	32	14	0	0	0	0	0	0	0	0	0	0	0	0	0	0	0	0	0	0	0	0	0	0	0	0	0	0	0	0	0	0	0	0	0	0
0d002597668d7f3ef867b4e4039ae38c	0	0	0	0	51	0	0	0	0	0	0	24	0	6	0	0	35	0	0	0	0	0	0	0	0	0	0	0	0	0	0	0	0	0	0	0	0	0	0	0	0	0	0	0	0	0	0	0	0
7d3b0aa87d53f47b1fa51b1d2ae4613d	0	0	0	0	0	0	0	0	0	0	0	0	0	0	0	0	0	0	0	0	0	0	0	0	0	4	0	0	301	21	0	0	0	0	0	0	0	0	0	0	0	0	0	0	0	7	0	108	0
7a127fda2c64f454fdd862312a995177	0	0	0	0	0	0	0	0	0	0	0	0	0	0	0	0	0	0	0	0	0	0	0	0	0	0	0	0	0	0	0	0	0	0	0	0	0	0	0	0	0	0	0	0	0	0	0	0	0
2b368353f55a40f63ddc0a910d0c6faf	0	0	247	0	0	0	0	0	0	0	0	0	0	0	0	0	0	0	0	0	0	0	0	0	0	0	0	0	0	0	0	0	0	0	0	0	0	0	0	0	0	0	0	0	104	0	0	0	0
b0c9caa4af95493d5413b91897fc770c	0	0	0	0	0	0	0	0	0	0	0	0	0	0	0	0	0	0	0	0	0	0	0	0	0	0	0	0	0	0	0	0	0	0	0	0	0	0	0	0	0	0	0	0	0	0	0	0	0
961502a89e9c74519a67012e47c91bee	0	0	0	0	0	0	0	0	0	0	0	0	0	0	0	0	0	0	0	0	0	0	0	0	0	0	339	0	0	0	0	0	0	0	0	38	0	0	0	0	0	0	17	0	0	0	0	0	0
543889c2cdf5b2b64964a07142eb1131	0	0	0	0	0	0	0	0	0	0	0	0	0	0	0	0	0	0	0	0	0	0	0	0	0	0	0	0	0	0	0	0	0	0	0	0	0	0	0	0	0	0	0	0	0	0	0	0	0
b79aa071a353c7574b3d5d6a8be64904	0	0	0	0	0	0	0	0	0	0	0	0	0	0	0	0	0	0	0	0	0	0	0	0	0	0	0	0	0	0	0	0	0	0	0	0	0	0	0	0	0	0	0	0	0	0	0	0	0
52c7f6c54351b3f1c70a2e67d51b6d41	0	0	0	0	0	0	0	0	0	0	0	0	0	0	0	0	0	0	0	0	0	0	0	0	0	0	0	0	0	0	0	0	0	0	0	0	0	0	0	0	0	0	0	0	0	0	0	0	0
21cfd13bec5044c11a69d4d346078eae	0	0	0	0	0	0	0	0	0	0	0	0	0	0	0	0	0	0	0	0	0	0	0	0	0	0	0	0	0	0	0	0	0	0	0	0	0	0	0	0	0	0	0	0	0	0	0	0	0
6994993f00b0e95c5e5a4e4e5703d268	0	0	0	0	0	0	0	0	0	0	0	0	0	0	0	0	0	0	0	0	0	0	0	0	0	0	0	0	0	0	0	0	0	0	0	0	0	0	0	0	0	0	0	0	0	0	0	0	0
46601e0ac63f527fefd7d7c9bbfb7425	0	0	0	0	0	0	0	0	0	0	0	0	0	0	0	0	0	0	0	0	0	0	0	0	0	0	0	0	0	0	0	0	0	0	0	0	0	0	0	0	0	0	0	0	0	0	0	0	0
5d63508ff6c9018a63d948efb35328a2	0	0	0	0	0	0	0	0	0	0	0	0	0	0	0	0	0	0	0	0	0	0	0	0	0	0	0	0	0	0	0	0	0	0	0	0	0	0	0	0	0	0	0	0	0	0	0	0	0
da476243660a6a5971564cf37a8ac56f	0	0	0	0	0	0	0	0	0	0	0	0	0	0	0	0	0	0	0	0	0	0	0	0	0	0	0	0	0	0	0	0	0	0	0	0	0	0	0	0	0	226	21	97	0	5	0	0	0
c8f2ffc339402547fe15b54e8227b0d7	0	0	0	0	0	0	0	0	0	0	0	0	0	0	0	0	0	0	0	0	0	0	0	0	0	0	0	0	0	0	0	0	0	0	0	0	0	0	0	0	0	0	0	0	0	0	0	0	0
531ad8ac1c94ee0fca763c2796cc929f	0	0	0	0	0	0	0	0	0	0	0	0	0	0	0	0	0	0	10	0	0	0	0	0	0	0	0	0	0	0	0	0	0	0	0	0	0	0	0	0	0	0	0	0	0	0	0	0	0
bf090205ac05ab57dafcf2aba546eeb1	0	0	0	0	0	0	0	0	0	0	0	0	0	0	0	0	0	0	0	0	0	0	0	0	0	0	0	0	0	0	0	0	0	0	0	0	0	0	0	0	0	0	0	0	0	0	0	0	0
0241239a7957df209a254440a59fc9b8	5	0	0	105	0	8	0	0	18	0	0	0	0	3	0	7	0	0	0	0	0	0	0	0	0	0	0	0	0	0	0	0	0	0	0	0	0	0	0	0	0	70	0	0	0	0	0	0	0
967f031cddb8d96560d6f9ece7c0c25c	0	0	0	0	0	0	0	0	0	0	0	0	0	0	0	0	0	0	0	0	0	0	0	0	0	0	0	0	0	0	0	0	0	0	0	0	0	0	0	0	0	0	0	0	0	0	0	0	0
df9506218f3690aa1170f9b37dfe2b8f	12	0	0	34	0	0	0	0	0	13	0	0	13	0	10	0	0	0	0	26	0	0	0	0	0	0	0	0	0	0	0	0	0	0	0	0	0	0	0	0	0	0	0	0	0	0	0	0	0
ce5f7dabd68cdd86eca132ba27da6d2e	0	0	0	0	0	0	0	0	0	0	0	0	0	0	0	0	0	0	0	0	0	0	0	0	0	0	0	0	0	0	0	0	0	0	0	0	0	28	0	21	0	0	16	0	0	0	0	0	0
e5fe60514b7bb0f15a8f1d75cc8f3940	0	0	0	0	0	0	0	0	0	0	0	0	0	0	0	0	0	0	0	0	0	0	0	0	0	0	0	0	0	0	0	0	0	0	0	0	0	0	0	0	0	0	0	0	0	0	0	0	0
6b0e3734b4b9a0ee2a6f219bfec1f64c	0	0	0	0	0	0	0	0	0	0	0	0	0	0	0	0	0	0	0	0	0	0	0	0	0	0	0	0	0	0	0	235	11	0	0	0	0	0	0	0	0	0	0	0	0	0	0	0	0
2eb171d923c877a005bd083a0b0fed1b	0	0	0	0	0	0	0	0	0	0	0	0	0	0	0	0	0	0	0	0	0	0	0	0	0	0	0	0	0	0	0	0	0	0	0	0	0	0	0	0	0	0	0	0	0	0	0	0	0
de6f1c23cebe50b15b81e4574470d1e3	0	0	0	0	0	0	0	0	0	0	0	0	0	0	0	0	0	0	0	0	0	0	0	0	0	0	0	0	0	0	0	0	0	0	0	0	0	0	0	0	0	0	0	0	0	0	0	0	0
68cd0b799198392bed28cacee2183d15	0	0	0	0	0	0	0	0	0	0	0	0	0	0	0	0	0	0	0	0	0	0	0	0	0	0	0	0	0	0	0	0	0	0	0	0	0	0	0	0	0	0	0	0	0	0	0	0	0
1ae59bd6ec5a122633ea23ced7e20e38	0	0	0	0	0	0	0	0	0	0	189	48	0	0	0	0	0	0	0	0	0	0	0	0	0	0	0	0	0	0	0	0	0	0	0	0	0	0	0	0	0	0	0	0	0	0	0	0	0
57c24e0949067e977359a6391d4db8a8	0	0	0	0	0	0	0	0	0	0	0	0	0	0	0	0	0	0	0	0	0	0	0	0	0	0	0	0	0	0	0	0	0	0	0	0	0	0	0	0	0	0	0	0	0	0	0	0	0
a19893e2f22aade6f937d19d3b2b5757	0	0	0	0	0	0	0	0	0	0	0	0	0	0	0	0	0	0	0	0	0	0	0	0	0	0	0	0	0	0	0	0	0	0	0	0	0	0	0	0	0	0	0	0	0	0	0	0	0
4f2c9e78aa81a3ba42101d0392dc606d	0	0	0	0	0	3	0	0	0	0	0	0	0	0	0	0	0	0	0	0	0	0	0	0	0	0	0	0	0	0	0	0	0	0	0	0	0	0	0	0	0	0	0	0	0	0	0	0	0
ec8bf6ba6b51c3b0104091305a18440a	0	0	0	0	0	0	0	0	0	0	0	0	0	0	0	0	0	0	0	0	0	0	0	0	0	0	0	0	0	0	37	0	77	0	102	0	0	0	0	0	0	0	0	0	0	0	0	0	0
a909d90b3505e224b748cbf8938ec385	0	0	0	0	0	0	0	0	0	0	0	0	0	0	0	0	0	0	0	0	0	0	0	0	0	0	0	0	0	0	0	70	46	0	0	0	0	0	0	0	0	0	0	0	0	0	0	0	0
75331d1f0e910b8187b389c28a53373f	0	0	0	0	0	0	0	0	0	0	0	0	0	0	0	0	0	0	0	0	0	0	0	0	0	0	0	0	0	0	0	56	28	0	0	0	0	0	0	0	0	0	0	0	0	0	0	0	0
c00079f92361f7cfc18805cbecd1cd99	0	0	0	0	0	0	0	0	0	0	0	0	0	0	0	0	0	0	0	0	0	0	0	0	0	0	0	0	0	0	0	0	0	0	0	0	0	0	0	0	0	0	0	0	0	0	0	0	0
454a5f85087fbe30a652650842f20ca6	0	0	0	0	0	0	0	0	0	0	0	0	0	0	0	0	0	0	0	0	0	0	0	0	0	0	0	0	0	0	0	0	0	0	0	0	0	0	0	0	0	0	0	0	0	0	0	0	0
7f4c93ebe9b4fb78740c2d78effba4ef	0	0	0	0	0	0	0	0	0	0	0	0	0	32	7	0	0	0	0	0	0	0	0	0	0	0	0	59	0	45	0	0	0	0	0	0	18	0	9	15	0	0	0	0	0	0	0	0	0
b607754db482fcfcd80d7815dedb7590	0	0	0	0	0	0	0	0	0	0	0	0	0	0	0	0	0	0	0	0	0	0	0	0	0	0	0	0	0	0	0	0	0	0	0	0	0	0	0	0	0	0	0	0	0	0	0	0	0
2b5c659bc4ed22cab58edb80578b3840	0	0	0	0	0	0	0	0	0	0	0	0	0	0	0	0	0	0	0	0	0	0	0	0	0	0	0	0	0	0	0	0	0	0	0	0	0	0	0	0	0	0	0	0	0	0	0	0	0
f7785175c43f017ddb5db87fbc62c5e4	0	0	0	0	0	0	0	0	0	0	0	0	0	0	0	0	0	0	0	0	0	0	0	0	0	0	0	0	0	0	85	0	0	0	116	0	0	0	0	0	0	0	0	0	0	0	0	0	0
f057b31cd2b28a5ae9350d324b838bb5	0	0	0	0	0	0	0	0	0	0	0	0	0	0	0	0	0	0	0	0	0	0	0	0	0	0	0	0	0	0	0	0	0	0	0	0	0	0	0	0	0	0	0	0	0	0	0	0	0
2c588a6e7cbfc78abc811c3e4f591f13	0	0	0	0	0	0	0	0	0	0	0	0	0	0	0	0	0	0	0	0	0	0	0	0	0	0	0	0	0	0	0	0	0	0	0	0	0	0	0	0	0	0	0	0	0	0	0	0	0
6622bc2c96ca72fa39363ceb4fc6a49a	0	0	0	0	0	0	0	0	0	0	0	0	0	0	0	0	0	0	0	0	0	0	0	0	0	0	0	0	0	0	0	0	0	0	0	0	0	0	0	0	0	0	0	0	0	0	0	0	0
91527f794ab3a3249aa510c14b05b544	0	0	0	0	0	0	0	0	0	0	0	0	0	0	0	0	0	0	0	0	0	0	0	0	0	0	0	0	0	0	0	0	0	0	0	0	0	0	0	0	0	0	0	0	0	0	0	0	0
2213ce94462a51d580e69611bb1b5e1c	0	0	0	0	0	0	0	0	0	0	0	0	0	0	0	0	0	0	0	0	0	0	0	0	0	0	0	0	0	0	0	0	0	0	0	0	0	0	0	0	0	0	0	0	0	0	0	0	0
2d781ebe0d9b4c09f07823917a3287b0	0	0	0	0	0	0	0	0	0	0	0	0	0	0	0	0	0	0	0	0	0	0	0	0	0	0	0	0	0	0	0	0	0	0	0	0	0	0	0	0	0	0	0	0	0	0	0	0	0
35d6eecfc77e8799b531dde6fda22074	0	0	0	0	0	0	0	0	0	0	0	0	0	0	0	0	0	0	0	0	0	0	0	0	0	0	0	0	0	0	0	0	0	0	0	0	0	0	0	0	0	0	22	0	0	32	0	0	0
d831923a7e7fc3f5c142a516957d038e	0	0	0	0	0	0	0	0	0	0	0	0	0	0	0	0	0	0	0	0	0	0	0	0	0	0	0	0	0	0	0	0	0	0	0	0	0	0	0	0	0	0	0	0	0	0	0	0	0
affb95cc4ddcd6006905682b224bed0e	0	0	0	0	0	0	0	0	0	0	0	0	0	0	0	0	0	0	0	0	0	0	0	0	0	0	0	0	0	0	0	0	0	0	0	0	0	0	0	0	0	0	0	0	0	0	0	0	0
fc246fa372087412959a2178728cde4f	0	0	0	0	0	0	0	0	0	0	0	0	0	0	0	0	0	0	0	0	0	0	0	0	0	0	0	0	0	0	0	0	0	0	0	0	0	0	0	0	0	0	0	0	0	0	0	0	0
d9af5b40becf5af48328ef759e58f59a	0	0	0	0	0	0	0	0	0	0	0	0	0	0	0	0	0	0	0	0	0	0	0	0	0	0	0	0	0	0	0	0	0	0	0	0	0	0	0	0	0	0	0	0	0	0	0	0	0
65a8c9a4a6acb07fe15296337eb47702	0	0	0	0	0	0	0	0	0	0	0	0	0	0	0	0	0	0	0	0	0	0	0	0	0	0	0	0	0	0	0	0	0	0	0	0	0	0	0	0	0	0	0	0	0	0	0	0	0
a146ceb56043962ee4fb45f98420f03d	0	0	0	0	0	0	0	0	0	0	0	0	0	0	0	0	0	0	0	0	0	0	0	0	0	0	0	0	0	0	0	0	0	0	0	0	0	0	0	0	0	0	0	0	0	0	0	0	0
2409218464338cb91ac66f1deb9945f9	0	0	0	0	0	0	0	0	0	0	0	0	0	0	0	0	0	0	0	0	0	0	0	0	0	0	0	0	0	0	0	0	0	0	0	0	0	0	0	0	0	0	0	0	0	0	0	0	0
30c2f83f2d7ba293e935481dd0c60681	0	0	0	0	0	5	0	0	0	37	0	0	0	0	0	0	0	0	0	0	0	0	0	0	0	13	0	0	20	23	0	0	0	0	0	0	0	0	0	0	0	0	0	63	0	0	0	0	0
8aa289afcbd7d7ae8dd5217fb742ebc5	0	0	0	0	0	0	0	0	0	0	0	0	0	0	0	0	0	0	0	0	0	0	0	0	0	0	0	0	0	0	0	0	0	0	0	0	0	0	0	0	0	0	0	0	0	0	0	0	0
91fd9c0346b031f168a97eae74673acd	0	0	0	0	0	0	0	0	0	0	0	0	0	0	0	0	0	0	0	23	0	0	0	0	0	0	0	0	0	0	0	0	3	0	18	0	0	0	0	0	0	0	0	0	0	0	0	0	0
7895a6ffe27fcaf0b1b5e61ffdf755cd	0	0	0	0	0	0	0	0	0	0	0	0	0	0	0	0	0	0	0	0	0	0	0	0	0	0	0	0	0	0	0	0	0	0	0	0	0	0	0	0	0	0	0	0	0	0	0	0	0
fc8043ebff08ea8d6a5cd27e8ca3d6e9	0	0	0	0	0	0	0	0	0	0	0	0	0	0	0	0	0	0	0	0	0	0	0	0	0	0	0	0	0	0	0	0	0	43	0	0	0	0	0	0	0	0	0	0	0	0	0	0	0
b22ec01920dadce038b95ab6ed88a50b	0	0	0	0	0	0	0	0	0	0	0	0	0	0	0	0	0	0	0	0	0	0	0	0	0	0	0	0	0	0	0	0	0	0	0	0	0	0	0	0	0	0	0	0	0	0	0	0	0
facaed5f9385ce6d6ae8b3aba2c5cd46	0	0	0	0	0	0	0	0	0	0	0	0	0	0	0	0	0	0	0	0	0	0	0	0	0	0	0	0	0	0	0	0	0	0	0	0	0	0	0	0	0	0	0	0	0	0	0	0	0
5efc55d307bde922aa43fbb2d6144b2b	0	0	0	0	0	0	0	0	0	0	0	0	0	0	0	0	0	0	0	0	0	0	0	0	0	0	0	0	0	0	0	32	0	0	0	0	0	0	0	0	0	0	0	0	0	0	0	0	0
378d05e54c398b7ce5270e689d2259a7	0	0	0	0	0	0	0	0	22	0	0	0	0	0	0	0	0	0	0	0	0	0	0	0	0	0	0	0	0	0	0	0	0	0	0	0	0	0	0	0	0	0	41	0	0	0	0	0	0
6dcc3e68d6b2351fa6e078d8734cd8a4	0	0	0	0	0	0	0	0	0	0	0	0	0	0	0	0	0	0	0	0	0	0	0	0	0	0	0	0	0	0	0	0	0	0	0	0	0	0	0	0	0	0	0	0	0	0	0	0	0
8e288a438313c41f51c9dfa41d80c0de	0	0	0	0	0	0	0	0	17	9	0	0	0	0	0	0	0	0	0	0	0	0	0	0	0	0	0	0	0	0	0	0	0	0	0	0	30	0	0	0	15	0	0	10	0	48	0	0	0
67e4b0edb82cfad46c221a56e35db3cf	0	0	0	0	0	0	0	0	0	0	0	0	0	0	0	0	0	0	0	0	0	0	0	0	0	0	0	0	0	0	36	41	86	0	0	0	0	0	0	0	0	0	0	0	0	0	0	0	0
3a9c6e3c36bf1405bece0594d9b63990	0	0	0	0	0	0	0	0	0	0	0	10	0	7	0	0	0	0	0	0	0	0	12	0	0	0	0	0	0	0	0	0	0	0	0	0	0	0	7	0	0	0	0	0	0	0	0	0	0
79d45947c6957449e025ec998f0cd8a7	0	0	0	0	0	0	0	0	0	0	0	0	0	0	0	0	0	0	0	0	0	0	0	0	0	0	0	0	0	0	0	64	97	0	0	0	0	0	0	0	0	0	0	0	0	0	0	0	0
a6fba1d354f25dfcbda799d178b87d2c	0	0	0	0	0	0	0	0	0	0	0	0	0	0	0	0	0	0	0	0	0	0	0	0	0	0	0	0	0	0	0	0	0	0	0	0	0	0	0	0	0	0	0	0	0	0	0	0	0
cd749c0dccdc87b081868c692f8f3da1	0	0	0	0	0	0	0	0	0	0	0	0	0	0	0	0	0	0	0	0	0	0	0	0	0	0	0	0	0	0	0	0	0	0	0	0	0	0	0	0	0	0	0	0	0	0	0	0	0
61b666c207ff626019adff0f78b2d4f0	0	0	0	0	0	0	0	0	0	0	0	0	0	0	0	0	0	0	0	0	0	0	0	0	0	0	0	0	0	0	100	0	0	0	0	0	0	0	0	0	0	0	0	0	0	0	0	0	0
b455e4d033be963d4578ee69147fd054	0	0	0	0	0	0	0	0	0	0	0	0	0	0	0	0	0	0	0	0	0	0	0	0	0	0	0	0	0	0	0	0	0	0	0	0	0	0	0	0	0	0	0	0	0	0	0	0	0
1ebfefc89246de0258fd2a9c45631e4c	132	0	0	0	0	0	0	0	0	0	0	0	0	0	0	0	0	0	0	0	0	0	0	0	0	0	0	0	0	0	0	0	0	0	0	0	0	0	0	0	0	0	0	0	0	0	0	0	0
f3558d4e79b2218391b4d193b7a25475	0	0	0	0	0	0	0	0	0	0	0	0	0	0	0	0	0	0	0	0	0	0	0	0	0	0	0	0	0	0	0	0	0	0	0	0	0	0	0	0	0	0	0	0	0	0	0	0	0
e28db57164c9fa09c3cee4cf512d7164	0	0	0	0	0	0	0	0	0	0	0	0	0	0	0	0	0	0	0	0	0	0	0	0	0	0	0	0	0	0	0	37	0	0	0	0	0	0	0	0	0	0	0	0	0	0	0	0	0
44524620369220eee9710712909f5290	0	0	0	0	0	0	0	0	0	0	0	0	0	0	0	0	0	0	0	0	0	0	0	0	0	0	0	0	0	0	0	0	0	0	0	0	0	0	0	0	0	0	0	0	0	0	0	0	0
f618908d44dd96254b85d4609e9a7d95	0	0	0	0	0	0	0	0	0	0	0	0	0	0	0	0	0	0	0	0	0	0	0	0	0	0	0	0	0	0	0	0	0	0	0	0	0	0	0	0	0	0	0	0	0	0	0	0	0
3c24ba1d93f39a42f3a8d08f364d687e	0	0	0	0	0	0	0	0	0	0	0	0	0	0	0	0	0	0	0	0	0	0	0	0	0	0	0	0	0	0	0	0	0	0	0	0	0	0	0	0	0	0	0	0	0	0	0	0	0
f5b567ea9a64fee5a80b589f8762505e	0	0	0	0	0	0	0	0	0	0	0	0	0	0	0	0	0	0	0	0	0	0	0	0	14	0	0	0	0	4	0	0	0	0	0	0	0	0	0	0	0	0	0	0	0	0	0	0	0
a43c02924311759f9bf4f4abee67324c	0	0	0	0	0	0	0	0	0	0	0	0	0	0	0	0	0	0	0	0	0	0	0	0	0	0	0	0	0	0	0	0	0	0	0	0	0	0	0	0	0	0	0	0	0	0	0	0	0
5c8b8d62d6f9a6a207e6a2bf7e9b108f	0	0	0	0	0	0	0	0	0	0	0	0	0	0	0	0	0	0	0	0	0	0	0	0	0	0	0	0	0	0	0	0	0	0	0	0	0	0	0	0	0	0	0	0	0	0	0	0	0
01b333b3235077ee005e024b7eebd791	0	0	0	0	0	0	0	0	0	0	0	0	0	0	0	0	0	0	0	0	0	0	0	0	0	0	0	0	0	0	0	0	0	0	0	0	0	0	0	0	0	0	0	0	0	0	0	0	0
975a7c8d1b68ac2e555a133b7e307db4	0	0	0	0	0	0	0	0	0	0	0	0	0	0	0	0	0	0	0	0	0	0	0	0	0	0	0	0	0	0	0	0	0	0	0	0	0	0	0	0	0	0	0	0	0	0	0	0	0
b0d40f8781594ba943d7e242b75a708e	0	0	0	0	0	0	0	0	0	0	0	0	0	0	0	0	0	0	0	0	0	0	0	0	0	0	0	0	0	0	0	0	0	0	0	0	0	0	0	0	0	0	0	0	0	0	0	0	0
84213930e9ffd6e93aba565363d4dba7	0	0	0	0	0	0	0	0	0	0	0	0	0	0	0	0	0	0	0	0	0	0	0	0	0	0	0	0	0	0	8	0	0	0	0	0	0	0	0	0	0	0	0	0	0	0	0	0	0
aca597512922a353fe3df29e5170c26d	0	0	0	0	0	0	0	0	0	0	0	0	0	0	0	0	0	0	0	0	0	0	0	0	0	0	0	0	0	0	0	40	0	0	61	0	0	0	0	0	0	0	0	0	0	0	0	0	0
b1a5c89c19f5da3ee91f542adc605c39	0	0	0	0	0	0	0	0	0	0	0	0	15	0	0	0	0	0	0	0	0	0	0	0	0	0	0	0	0	0	0	24	0	0	0	0	0	0	0	0	0	0	0	0	0	0	0	0	0
7326e8750a5d479142a455dafca61242	0	0	0	0	0	0	0	0	0	0	0	0	0	0	0	0	0	0	0	0	0	0	0	0	0	0	0	0	0	0	0	0	0	0	0	0	0	0	0	0	0	0	0	0	0	0	0	0	0
adac03276e4d12c7cf33d7dc9cf088f5	0	0	0	0	0	0	0	0	0	0	0	0	0	0	0	0	0	0	0	0	0	0	0	0	0	0	0	0	0	0	0	0	0	0	0	0	0	0	0	0	0	0	0	0	0	0	0	0	0
c47db5583113f7b14a1bf8db4a820a31	0	0	0	0	0	0	0	0	0	0	0	0	0	0	0	0	0	0	0	0	0	0	0	0	0	0	0	0	0	0	0	0	0	0	0	35	0	0	0	0	0	0	0	0	0	0	0	0	0
3bc2c796083a12c6ab3656694fb4d9e5	0	0	0	0	0	0	0	0	0	0	0	0	0	0	0	0	0	0	0	0	0	0	0	0	0	0	0	0	0	0	0	0	0	0	0	0	0	0	0	0	0	0	0	0	0	0	0	0	0
54e4a31493d6a828ff738dbf30b8bb1e	0	0	0	0	0	0	0	0	0	0	0	0	0	0	0	0	0	0	0	0	0	0	0	0	0	0	0	0	0	0	0	0	0	0	0	0	0	0	0	0	0	0	0	0	0	4	0	0	0
bb9eca638b4d7bf07e9d179dbdc36b23	0	0	0	0	0	0	0	0	0	0	0	0	0	0	0	0	0	0	0	0	0	0	0	0	0	0	0	0	0	0	0	0	0	0	0	0	12	29	0	4	0	0	0	0	0	0	0	0	0
3fa5e2e47b4681b913a6f35b0fe67498	0	0	0	0	0	0	0	0	0	0	0	0	0	0	0	0	0	0	0	0	0	0	0	0	0	0	0	0	0	0	0	0	3	0	16	0	0	0	0	0	0	0	0	0	0	0	0	0	0
486a4e48529f33869b3c9a85d529f948	0	0	0	0	0	0	0	0	0	0	0	0	0	0	0	0	0	0	0	0	0	0	0	0	0	0	0	0	0	0	0	0	0	0	0	0	0	0	0	0	0	0	0	0	0	0	0	0	0
29eff616897e9fe83f82251e49510668	0	0	0	0	0	0	0	0	0	0	0	0	0	0	0	0	0	0	0	0	0	0	0	0	0	0	0	0	0	0	0	0	0	0	0	0	0	0	0	0	0	0	0	0	0	0	0	0	0
d8447aa2667285ed5b887226a470cac6	0	0	0	0	0	0	0	0	0	0	0	0	0	0	0	0	0	0	0	0	0	0	0	0	0	0	0	0	0	0	0	0	0	0	0	0	0	0	0	0	0	0	0	0	0	0	0	0	0
87f6fa47780a4bd0fdf9305b86191248	0	0	0	0	0	0	0	0	0	0	0	0	0	0	0	0	0	0	0	0	0	0	0	0	0	0	0	0	0	0	0	0	0	0	0	0	0	0	0	0	26	0	0	0	0	0	0	0	0
24cfc8764f3f2f27b76adb3ad85e218e	0	0	0	0	0	0	0	0	0	0	0	0	0	0	0	0	0	0	0	0	0	0	0	0	0	0	0	0	0	0	0	0	0	0	49	0	0	0	0	0	0	0	0	0	0	0	0	0	0
487e4dcaf04d75187178bff7744f156e	0	0	0	0	0	0	0	0	0	0	0	0	0	0	0	0	0	0	0	0	0	0	0	0	0	0	0	0	0	0	0	0	0	0	0	0	0	0	0	0	0	0	0	0	0	0	0	0	0
9ddb57b0898f46a8f7fc69548e18e4f6	0	0	0	0	0	0	0	0	0	0	27	0	0	0	0	0	0	0	26	0	0	0	0	0	0	0	0	0	0	0	0	0	0	0	0	0	0	0	0	0	0	0	0	0	0	0	0	0	0
bf796521ace82752087bd50b3018cef4	0	0	0	0	0	0	0	0	0	0	0	0	0	0	0	0	0	0	0	0	0	0	0	0	0	0	0	0	0	0	0	0	0	0	0	0	0	0	0	0	0	0	0	0	0	0	0	0	0
54a264a5f2d3074aec037062bc0dca48	0	19	0	63	0	0	0	0	0	0	0	0	0	0	0	0	0	0	0	0	0	0	0	0	0	0	0	0	0	0	0	0	0	0	0	0	0	0	0	0	0	0	0	0	0	0	0	0	0
b83d50b3774cc79579ecf3ef236001a1	0	0	0	0	0	0	0	0	0	0	0	0	0	0	0	0	0	0	0	0	0	0	0	0	0	0	0	0	0	0	0	0	0	0	0	0	0	0	0	0	0	0	0	0	0	0	0	0	0
4a3b8a7d5044649c2423ed862130392d	0	0	0	0	0	0	0	0	0	0	0	0	0	0	0	0	0	0	0	0	0	0	0	0	0	0	0	0	0	0	0	0	0	0	0	0	0	0	0	0	0	0	0	0	0	0	0	0	0
b4ef74bcf6d16dcbcbe34990a55ce609	0	0	0	0	0	0	0	0	0	0	0	0	0	0	0	0	0	0	0	0	0	0	0	0	0	0	0	0	0	0	0	0	0	0	0	0	0	0	0	0	0	0	0	0	0	0	0	0	0
1af88a3f650fb1876b8a4357f9fba767	0	0	0	0	0	0	0	0	0	0	0	0	0	0	0	0	0	0	0	0	0	0	0	0	0	0	0	0	0	0	0	0	0	0	0	0	0	0	0	0	0	0	0	0	0	0	0	0	0
6ec6b954b63a094a767908a35b5ef4c4	0	46	0	0	0	0	0	0	0	0	0	0	0	0	0	0	0	0	0	0	0	0	0	0	0	0	0	0	0	0	0	0	0	0	0	0	0	0	0	0	0	0	0	0	0	0	0	0	0
d122a4e9df66aa8e749c19994e16069d	0	0	0	0	0	0	0	0	0	0	0	0	0	0	0	0	0	0	0	0	0	0	0	0	0	0	0	0	0	0	0	0	0	0	0	0	0	0	0	0	0	0	0	0	0	0	0	0	0
e0756271dad6d654d5f211352bc993ed	0	0	0	0	0	0	0	0	0	0	0	0	0	0	0	0	0	0	0	0	0	0	0	0	0	0	0	0	0	0	0	0	0	0	0	0	0	0	0	0	0	0	0	0	0	0	0	0	0
0baf12780b659a62ed7fa33cbdd88c73	0	0	0	0	0	0	0	0	0	19	0	0	0	0	0	0	0	0	0	0	0	0	0	0	0	0	0	0	0	0	0	0	0	0	0	0	0	0	0	0	13	6	32	0	0	0	0	0	0
df10a99c056893d8b6b460fbef24d1a9	0	0	0	0	0	0	0	0	0	0	0	0	0	0	0	0	0	0	0	0	0	0	0	0	0	0	0	0	0	0	0	0	0	0	0	0	0	0	0	0	0	0	0	0	0	0	0	0	0
73d1c4046446832b0a01124d1ae68b4d	0	0	0	0	0	0	0	0	0	0	0	0	0	0	0	0	0	0	0	0	0	0	0	0	0	0	0	0	0	0	0	0	0	0	0	0	0	0	0	0	0	0	0	0	0	0	0	0	0
4f745387a1dd9d96958a9235b15dfe34	0	0	0	0	0	0	0	0	0	0	0	0	0	0	0	0	0	0	0	0	0	0	0	0	0	0	0	0	0	0	0	0	0	0	0	0	0	0	28	0	0	17	0	0	0	0	0	0	0
fc4d046ec22658d580c90d99e0407bee	0	0	0	0	0	0	0	0	0	0	0	0	0	0	0	0	0	0	0	0	0	0	0	0	0	0	0	0	0	47	0	0	0	0	0	0	0	0	0	0	0	0	0	0	0	0	0	0	0
72dc4a238409de2106a13990f800d83f	0	0	0	0	0	0	0	0	0	0	0	0	0	0	0	0	0	0	0	0	0	0	0	0	0	0	0	0	0	0	0	0	0	0	0	0	0	0	0	0	0	0	0	0	0	0	0	0	0
b39e1726b353100addc29bc477bd9fb2	0	0	0	0	0	0	0	0	0	0	0	0	0	0	0	0	0	0	0	0	0	0	0	0	0	0	0	0	0	0	0	0	0	0	0	0	0	0	0	0	0	48	0	21	0	0	0	0	0
d31fad95b2271f29d32d2d49fb2090f6	0	0	0	0	0	0	0	0	0	0	0	39	0	0	0	0	0	0	0	0	0	0	0	0	0	0	0	0	0	0	0	0	0	0	0	0	0	0	0	0	0	0	0	15	0	0	0	0	0
403b2c6be936fd27b6246ed2e4ad2a58	0	0	0	0	0	0	0	0	0	0	0	0	0	0	0	0	0	0	0	0	0	0	0	0	0	0	0	0	0	0	0	0	0	0	0	0	0	0	0	0	0	0	0	0	0	0	0	0	0
2d82010094f99906a4b46aed07b8b068	0	0	0	0	0	0	0	0	0	0	0	0	0	0	0	0	0	0	0	0	0	0	0	0	0	0	0	0	0	0	0	0	0	0	0	0	0	0	0	0	0	0	0	0	0	0	0	0	0
24aabc23ece70774b041a529318d9efa	0	0	0	0	0	0	0	0	0	0	0	0	0	0	0	0	0	0	0	0	0	0	0	0	0	0	0	0	0	0	0	0	0	0	0	0	0	0	0	0	0	0	0	0	0	0	0	0	0
34ab52b0f77659a0d98ddc9b320d5be3	0	0	0	0	0	0	0	0	0	0	0	0	0	0	0	0	0	0	0	0	0	0	0	0	0	0	0	0	0	0	0	0	34	0	0	0	0	0	0	0	0	0	0	0	0	0	0	0	0
136a906c196e31578a9dda5254cfff12	9	0	0	0	0	0	0	0	0	0	0	0	0	17	0	0	0	0	0	0	0	0	0	0	0	0	0	0	0	0	0	0	0	0	0	0	0	0	4	0	0	15	0	0	0	0	0	0	0
b087b2176d12f9ca4c48696c209e3d8c	0	0	0	0	0	0	0	0	0	0	0	0	0	0	0	0	0	0	0	0	0	0	0	0	0	0	0	0	0	0	0	0	0	0	0	0	0	0	0	0	0	0	0	0	0	0	0	0	0
a95ce67d3d4439b8ee4119d3ff73433f	0	0	0	0	0	0	0	0	0	0	0	0	0	0	0	0	0	0	0	0	0	0	0	0	0	0	0	0	0	0	0	0	0	0	0	0	0	0	0	0	0	0	0	0	0	0	0	0	0
af46cde6eba6b377d8948d2f24aa4b94	0	0	0	0	0	0	0	0	0	0	0	0	0	0	0	0	0	0	0	0	0	0	0	0	0	0	0	0	0	0	0	0	0	0	0	0	0	0	0	0	0	0	0	0	0	0	0	0	0
db185be71d00890b97c84bd291415308	0	0	0	0	0	0	0	0	0	0	0	0	0	0	0	0	0	0	0	0	0	0	0	0	0	0	0	0	0	0	0	0	0	0	0	0	0	0	0	0	0	0	0	0	0	0	0	0	0
295619e873c51c207881fde071d011d4	0	0	0	0	0	0	0	0	0	0	0	0	0	0	0	0	0	0	0	0	0	0	0	0	0	0	0	0	0	0	0	0	0	0	0	0	0	0	0	0	0	0	0	0	0	0	0	0	0
8de46016f30ccbe5b083bf3197f9e7a0	0	0	0	0	0	0	0	0	0	0	0	0	0	0	0	0	0	0	0	0	0	0	0	0	0	0	0	0	0	0	0	0	0	0	0	0	0	0	0	0	0	0	0	0	0	0	0	0	0
e7dd2182ec2d1d37fef67089b10ce0a3	0	0	0	0	0	0	0	0	0	0	0	0	0	0	0	0	0	0	0	0	0	0	0	0	0	0	0	0	0	0	0	0	0	0	0	0	0	0	0	0	0	0	0	0	0	0	0	0	0
81de409f16ea271bfd5d7329746eba95	0	0	0	0	0	0	0	0	0	0	0	0	0	0	0	0	0	0	0	0	0	0	0	0	0	0	0	0	0	0	0	0	0	0	0	0	0	0	0	0	0	0	0	0	0	0	0	0	0
845152f99ea1a978a9231ede229d3c84	0	0	0	0	0	0	0	0	0	0	0	0	0	0	0	0	0	0	0	0	0	0	0	0	0	0	0	0	0	0	0	0	0	0	0	0	0	0	0	0	0	0	0	0	0	0	0	0	0
ddc248573263d3eefa455236e39a5255	0	0	0	0	0	0	0	0	0	0	0	0	0	0	0	0	0	0	0	0	0	0	0	0	0	0	0	0	0	0	0	0	0	0	0	0	0	0	0	0	0	0	0	0	0	0	0	0	0
ed4baebee9b0e5c9bcf7eb42e3abc7bc	0	0	0	0	0	0	0	0	0	0	0	0	0	0	0	0	0	0	0	0	0	0	0	0	0	0	0	0	0	0	0	0	0	0	0	0	0	0	0	0	0	0	0	0	0	0	0	0	0
4a4c9500ab114fb1d71889cc4e7d7687	0	0	0	0	0	0	0	0	0	0	0	0	0	0	0	0	0	0	0	0	0	0	0	0	0	0	0	0	0	0	0	0	0	0	0	0	0	0	0	0	0	0	0	0	0	0	0	0	0
5696e3d9263b1d96d2d85c2ab6d21e1f	0	0	0	0	0	0	0	0	0	0	0	0	0	0	0	0	0	0	0	0	0	0	0	0	0	0	0	0	0	0	0	0	0	0	0	0	0	0	0	0	0	0	0	0	0	0	0	0	0
ce68a3f1768dac3848bd84d9b9bfc0ae	0	0	0	0	0	0	0	0	0	0	0	0	0	0	0	0	0	0	0	0	0	0	0	0	0	0	0	0	0	0	0	0	0	0	0	0	0	0	0	0	16	0	21	0	0	0	0	0	0
db8917f6cec5f96d9c47e207472fd060	0	0	0	0	0	0	0	0	0	0	0	0	0	0	0	0	0	0	0	0	0	0	0	0	0	0	0	0	0	0	0	0	0	0	0	0	0	0	0	0	0	0	0	0	0	0	0	0	0
244b73856a7d7c6e21988a938f65a003	0	0	0	0	0	0	0	0	0	0	0	0	0	0	0	0	0	0	0	0	0	0	0	0	0	0	0	0	0	0	0	0	0	0	0	0	0	0	0	0	0	0	0	0	0	0	0	0	0
ee70c1742a888e2d025ecce7de563841	0	0	0	0	0	0	0	0	0	0	0	0	0	0	0	0	0	0	0	0	0	0	0	0	0	0	0	0	0	0	0	0	0	0	0	0	0	0	0	0	0	0	0	0	0	0	0	0	0
189c7bd34e33b9aad497e0533f95503c	0	0	0	0	0	0	0	0	0	0	0	0	0	0	0	0	0	0	0	0	0	0	0	0	0	0	0	0	0	0	0	0	0	0	0	0	0	0	0	0	0	0	0	0	0	0	0	0	0
fe1a2bef6d6073514c4fbbb18a2177fa	0	0	0	0	0	0	0	0	0	0	0	0	0	0	0	0	0	0	0	0	0	0	0	0	0	0	0	0	0	0	0	0	0	0	0	17	10	0	0	0	0	0	0	0	0	0	0	0	0
c73d0540a9105c24de6b8de80fdcb35c	0	0	0	0	0	0	0	0	0	0	0	0	0	0	0	0	0	0	0	0	0	0	0	0	0	0	0	0	0	0	0	0	0	0	0	0	0	0	0	0	0	0	0	0	0	0	0	0	0
0633836b373eb6308e7fcbe1bc1ff519	0	0	0	0	0	0	12	0	0	0	0	0	0	0	20	0	0	0	0	0	0	0	0	0	0	0	0	0	0	0	0	0	0	0	0	0	0	0	0	0	0	0	0	0	0	0	0	0	0
37bba676eed5ee87fc8b933ef3e7d53b	0	0	0	0	0	0	0	0	0	0	0	0	0	0	0	0	0	0	0	0	0	0	0	0	0	0	0	0	0	0	0	0	0	0	0	0	0	0	0	0	0	0	0	0	0	0	0	0	0
e81c35b80cd592be8dc77a2c6db0659d	0	0	0	0	0	0	0	0	0	0	0	0	0	0	0	0	0	0	0	0	0	0	0	0	0	0	0	0	0	0	15	0	0	0	17	0	0	0	0	0	0	0	0	0	0	0	0	0	0
4c7722ed6c2b2a8b2822a9495396d884	0	0	0	0	0	0	0	0	0	0	0	0	0	0	0	0	0	0	0	0	0	0	0	0	0	0	0	0	0	0	0	0	0	0	0	0	0	0	0	0	0	0	0	0	0	0	0	0	0
a2c3d8975980f6c434dc6f7b81986a44	0	0	0	0	0	0	0	0	0	0	0	0	0	0	0	0	0	0	0	0	0	0	0	0	0	0	0	0	0	0	0	0	0	0	0	0	0	0	0	0	0	0	0	0	0	0	0	0	0
a61da618dc280dd1e28408d427005352	0	0	6	0	0	0	0	0	0	0	0	24	0	0	0	0	0	0	0	0	0	0	0	0	0	0	0	0	0	0	0	0	0	0	0	0	0	0	0	0	0	0	0	0	0	0	0	0	0
f46387a01f526f79836e39437415f321	0	0	0	0	0	0	0	0	0	0	0	0	0	0	0	0	0	0	0	0	0	0	0	0	0	0	0	0	0	0	0	0	0	0	0	0	0	0	0	0	0	0	0	0	0	0	0	0	0
c9019801c31748ea4e71d7cd36edc9bb	0	0	0	0	0	0	0	0	0	0	0	0	0	0	0	0	0	0	0	0	0	0	0	0	0	0	0	0	0	0	0	0	0	0	0	0	0	0	0	0	0	0	0	0	0	0	0	0	0
0edec7d7a2a273343696e9b94d35826c	0	0	0	0	0	0	0	0	0	0	0	0	0	0	0	0	0	0	0	0	0	0	0	0	0	0	0	0	0	0	0	0	0	0	0	0	0	0	0	0	0	0	0	0	0	0	0	0	0
93b0bcf6808e345c968d82aa86ce4afb	0	0	0	0	0	0	0	0	0	0	0	0	0	0	0	0	0	0	0	0	0	0	0	0	0	0	0	0	0	0	0	0	0	0	0	0	0	0	0	0	0	0	0	0	0	0	0	0	0
0e7807f5f2ee5463b3958ea8efa4bfaf	0	0	0	0	0	0	0	0	0	0	0	0	0	0	0	0	0	0	0	0	0	0	0	0	0	0	0	0	0	0	0	0	0	0	0	0	0	0	0	0	0	0	0	0	0	0	0	0	0
54ef9a3dfac853bbbf54e9000b927d96	0	0	0	0	0	0	0	0	0	0	0	0	7	0	16	0	0	0	0	0	0	0	0	0	0	0	0	0	0	0	0	0	0	0	0	0	0	0	0	0	0	0	0	0	0	0	0	0	0
c1791288799bdc41deaa1373f8b97c35	0	0	0	0	0	0	0	0	0	0	0	0	0	0	0	0	0	0	0	0	0	0	0	0	0	0	0	0	0	0	0	0	0	0	0	0	0	0	0	0	0	0	0	0	0	0	0	0	0
64f631768a4b43b9020b3aac887f8431	0	0	0	0	0	0	0	0	0	0	0	0	0	0	0	0	0	0	0	0	0	0	0	0	0	0	0	0	0	0	0	0	0	0	0	0	0	0	0	0	0	0	0	0	0	0	0	0	0
3d218a4438a5532be728abe937215cd5	0	0	0	0	0	0	0	0	0	0	0	0	0	0	0	0	0	0	0	0	0	0	0	0	0	0	0	0	0	0	0	0	0	0	0	0	0	0	0	0	0	0	0	0	0	0	0	0	0
574b516b85e0c0f03a804b8398f63287	0	0	0	0	0	0	0	0	0	0	0	0	0	0	0	0	0	0	0	0	0	0	0	0	0	0	0	0	0	0	0	0	0	0	0	0	0	0	0	0	0	0	0	0	0	0	0	0	0
58846508893990b70261ac311255467f	0	0	0	0	0	0	0	0	0	0	0	0	0	0	0	0	0	0	0	0	0	0	0	0	0	0	0	0	0	0	0	0	0	0	0	0	0	0	0	0	0	0	0	0	0	0	0	0	0
9ec0767e25a3820e3ac4d7043c1107f2	3	0	0	0	0	0	0	0	0	0	0	0	0	0	11	0	0	0	0	0	0	0	0	0	0	0	0	0	0	0	0	0	0	0	0	0	0	0	0	0	0	0	0	0	0	0	0	0	0
459d0c66faa6feb91accf9d1810d7923	0	0	0	0	0	0	0	0	0	0	0	0	0	0	0	0	0	0	0	0	0	0	0	0	0	0	0	0	0	0	0	0	0	0	0	0	0	0	0	0	0	0	0	0	0	0	0	0	0
bb135f7343fe642b5d2519fca7385ba3	0	0	0	0	0	0	0	0	0	0	0	0	0	0	0	0	0	0	0	0	0	0	0	0	0	0	0	0	0	0	0	0	0	0	0	0	0	0	0	0	0	0	0	0	0	0	0	0	0
2d157ae7b238d84a793b07752ae65f0d	137	346	163	122	57	0	6	0	0	9	12	0	0	0	6	0	0	0	67	0	0	0	0	0	0	0	0	0	0	0	0	0	0	0	0	0	0	0	0	0	0	0	0	0	0	0	0	0	0
93caf70de3e40e81ff655eea7891d38a	0	0	0	0	0	0	0	0	0	0	0	0	0	0	0	0	0	0	0	0	0	0	0	0	0	0	0	0	0	0	0	0	0	0	0	0	0	0	0	0	0	0	0	0	0	0	0	0	0
63453b3ec87fac65c7cd1d94122ab33f	92	32	98	297	33	0	0	0	0	0	0	0	0	6	6	0	16	0	15	4	54	233	0	22	0	593	559	261	905	18	0	0	0	0	0	0	9	0	0	0	13	18	15	8	0	16	0	0	0
29b22a1efdc9cb846320c7e1fc22a3ae	0	0	0	0	0	0	0	0	0	0	0	0	0	0	0	0	0	0	0	0	0	0	0	0	0	0	0	0	0	0	0	0	0	0	0	0	0	0	0	0	0	0	0	0	0	0	0	0	0
8d440d46efe2c51714414142ac276204	0	0	0	0	0	0	0	0	0	0	0	0	0	0	0	0	0	0	0	0	0	0	0	0	0	0	0	11	0	0	0	28	0	0	0	0	0	0	0	0	0	0	0	0	0	0	0	0	0
2fbb52914899f1be446354b9f9c2160c	0	0	0	0	0	0	0	0	0	0	0	0	0	0	0	0	0	0	0	0	0	0	0	0	0	0	0	0	0	0	724	0	16	0	994	26	0	0	0	0	0	5	0	0	0	0	0	0	0
c7534cfcc1a1ea139400b2a81715365d	0	0	0	0	0	0	0	0	0	0	6	0	56	195	0	0	0	0	0	0	0	0	0	0	0	0	21	25	0	50	24	0	0	0	18	0	0	0	0	36	0	0	41	0	0	98	0	0	0
902393573f04aab3e3c0bff1665c53a4	2197	57	92	74	0	0	14	0	0	0	0	0	0	0	0	0	0	0	0	0	0	0	0	0	0	0	0	0	0	0	0	0	0	0	0	0	0	0	0	0	0	0	0	0	0	0	0	0	738
aa006df9a5656d60c4eb8832f0381922	0	0	0	0	0	0	0	0	0	0	0	0	0	0	0	0	0	0	0	0	0	0	0	0	0	0	0	0	0	0	10	0	0	0	20	0	0	0	0	3	0	0	0	0	0	0	0	0	0
04b90379173e99d4ee61db7e5dc973a6	0	0	0	0	0	0	0	0	0	0	0	0	0	0	0	0	0	0	0	0	0	0	0	0	0	0	40	0	21	0	0	0	0	0	0	0	0	0	0	0	0	0	0	0	0	0	0	0	0
09bf1ebb066bcf261a54b302416f64cd	0	0	0	0	0	0	0	0	0	0	0	0	6	0	0	0	0	0	0	0	0	0	0	0	0	0	0	0	0	0	0	0	0	0	0	0	44	0	0	7	0	0	0	0	0	0	0	0	0
219513e5167e120dcb4f9d7738484fef	0	0	0	0	0	0	0	0	0	0	0	0	0	0	0	0	0	0	0	0	0	0	0	0	0	0	0	0	0	0	0	0	0	0	0	0	0	0	0	0	0	0	0	0	0	0	0	0	0
5b9ceb23b7ba2d4eaeac687eda47f36b	0	0	0	10	0	0	0	0	0	0	228	0	2391	197	16	6	0	0	0	0	0	0	0	0	0	0	0	0	0	0	0	0	0	0	0	0	0	0	0	0	0	0	0	0	0	0	0	0	0
f7caffed97231810d7e7ed380681efb5	0	0	0	0	0	0	0	0	0	10	0	0	0	0	0	0	0	0	0	0	0	0	0	0	0	0	0	0	0	90	0	0	0	0	0	0	0	0	0	0	0	0	0	0	0	0	0	0	0
1c806a3212f75784aba64d3d07c08b23	0	0	0	0	0	0	0	0	0	0	0	0	0	0	0	0	0	0	0	0	0	0	0	0	0	0	0	0	0	0	134	97	172	65	47	0	0	0	0	0	0	0	0	0	0	0	0	0	0
578ccc992b6913befaa621016dba69a4	604	226	844	308	167	0	0	0	0	0	0	0	0	0	0	0	0	0	0	100	0	0	0	0	0	0	0	0	0	0	0	0	0	0	0	0	0	0	0	0	0	0	0	0	0	0	0	0	0
f2b82e22a48f494525176630433dc546	0	0	0	0	0	0	0	0	0	0	0	0	0	0	0	0	0	0	0	0	0	0	0	0	0	0	14	0	23	0	0	0	0	0	0	0	0	0	0	0	7	14	33	30	0	41	0	0	0
810380e3557b8cecac6ed4827be8ad07	0	0	0	0	0	0	0	0	0	0	0	0	0	0	0	0	0	0	0	0	0	0	0	0	0	0	0	0	0	0	0	0	0	0	0	0	0	0	0	0	0	0	0	0	0	0	0	0	0
74028c91ea6b1657f1b7f0273611f225	0	0	0	35	0	0	0	0	0	0	0	0	0	0	0	0	0	0	0	0	0	0	0	0	0	0	0	0	0	0	0	0	0	0	0	0	0	0	0	0	0	0	0	0	0	0	0	0	0
f4efcf8582123908d891f3733117a58d	0	0	0	0	0	0	0	0	22	0	0	25	117	142	11	0	24	0	33	7	0	0	280	0	0	0	0	0	0	0	0	0	0	0	0	0	75	62	78	69	214	26	218	107	0	0	0	0	0
ba0e742d0f6f4e299d3a8371bb16ace4	0	0	0	0	0	0	0	0	0	0	0	0	0	0	0	0	0	0	0	0	0	0	0	0	0	0	0	0	0	0	0	110	0	0	0	0	0	0	0	0	0	0	0	0	0	0	0	0	0
3c38b413ba417435703c68312088c4ef	0	0	0	0	0	0	0	0	0	0	0	0	0	71	0	0	6	0	0	0	0	0	0	0	0	98	660	179	62	60	0	0	0	0	0	0	0	0	21	0	0	103	63	16	0	0	0	0	0
a5337812fddff1cc26eab3f3c7294e8a	0	0	0	0	0	0	0	0	0	0	34	6	0	10	0	0	0	3	6	0	0	0	0	96	0	0	0	0	0	0	0	0	0	0	0	0	0	0	0	0	0	0	0	0	0	0	0	0	0
f385d7854b9e33d0cb8ede392e0d33f5	0	0	0	0	0	0	0	0	0	0	0	0	0	0	0	0	0	0	0	0	0	0	0	0	0	0	0	0	0	0	0	0	27	4	0	0	0	0	0	0	0	0	0	0	0	0	0	0	0
637a6667942baaa6e720f950f84b3148	0	0	0	128	0	0	0	0	0	0	0	0	7	0	0	0	0	0	0	0	0	0	0	0	0	0	0	0	0	0	0	0	0	0	0	0	0	0	0	0	11	0	13	0	0	41	0	0	0
f3c81789b488852426b26d829198a029	0	17	0	0	0	13	22	0	0	5	0	0	0	0	0	0	0	0	0	0	0	0	0	0	0	0	0	0	35	0	0	0	0	0	0	0	0	0	0	0	22	24	0	41	0	50	0	0	0
a142e43fbc7a48a13436d9e9b882f7b7	52	42	34	334	0	32	71	40	6	14	35	0	0	0	31	0	5	0	0	5	0	0	0	0	0	0	0	39	0	0	0	0	45	0	0	0	0	0	19	0	0	41	0	0	0	0	0	0	0
ab0dcb191f170b9d178d8a24c20fea27	114	109	0	235	86	0	0	0	0	0	0	0	0	0	0	0	0	0	0	0	0	0	0	0	0	0	0	0	0	0	0	0	0	0	0	0	0	0	0	0	58	0	88	0	0	0	0	0	0
3886572a3a17f1b4400980663637e10d	0	0	0	0	0	0	0	0	0	0	0	0	0	0	0	0	0	0	0	0	0	0	0	0	0	0	0	0	0	0	81	26	0	0	152	0	0	0	0	0	0	0	0	0	0	68	0	0	0
2c7bd6c701203dd3a569d97309985b12	0	0	0	0	0	0	0	0	0	0	0	0	0	0	0	0	0	0	0	0	0	0	0	0	0	0	0	0	0	0	0	0	0	0	0	0	0	0	0	0	0	0	0	0	0	0	0	0	0
4f2eade1e6e63d7c0beae376b986dc98	36	0	46	70	26	0	0	0	0	0	0	0	0	0	13	8	7	0	0	7	4	4	0	0	0	0	0	10	0	4	0	0	0	0	0	8	9	0	0	0	0	0	0	0	0	0	0	0	0
33ca0f8a9b26215dbc393830d725ae25	0	0	0	0	0	0	326	0	0	0	20	49	37	51	31	16	8	0	0	0	0	0	0	0	0	0	0	0	21	0	4	0	3	0	22	0	0	0	17	25	34	30	15	35	0	46	0	0	0
7092d12a5108dd58f4e1f7a897d378b2	0	0	0	0	0	0	0	0	16	17	36	0	0	80	13	0	0	0	0	0	0	0	0	0	0	0	0	0	0	0	0	0	0	0	0	315	85	61	0	0	71	36	284	334	0	0	0	0	0
f8bac04de20c7fce67abd82296c3d1ae	0	0	0	0	0	0	0	0	0	0	0	0	0	0	0	0	0	0	0	0	0	0	0	0	0	0	0	0	0	0	0	0	0	0	0	0	0	0	0	0	0	0	0	0	0	0	0	0	0
57f3b8d6685ca0f76de2356e0f54e34a	0	0	0	0	0	38	6	107	0	22	0	0	0	56	7	0	0	0	0	0	0	0	0	0	0	0	56	3	0	7	0	0	0	0	0	0	0	0	0	0	0	0	323	0	0	0	0	0	0
5ce198a6f544a13d91531c631871c5be	0	0	0	0	0	0	0	0	0	0	0	0	0	0	0	0	0	0	0	0	0	0	0	0	0	0	0	0	0	0	176	176	35	0	0	0	0	0	0	0	0	0	0	0	0	0	0	0	0
96c28bb39e73d5cc1ecb140e2adfd5e2	41	0	213	365	124	0	0	0	0	0	0	0	0	0	0	0	16	0	0	0	0	0	0	0	0	0	0	0	7	0	0	0	0	0	0	0	0	0	0	0	0	0	0	15	0	0	0	0	0
4774ca8f8e5c15b43d8fc00e304ac5b6	0	0	0	0	0	0	0	0	0	0	0	0	0	0	0	0	0	0	0	0	0	0	0	0	0	0	0	0	0	0	0	0	0	0	0	0	0	0	0	0	0	0	0	0	0	0	0	0	0
071f864f9359f19be0c94ee0bbefbbd6	0	0	0	0	0	0	0	0	0	0	0	0	0	0	0	0	0	0	0	0	0	0	0	0	0	0	0	0	0	0	0	0	0	0	0	0	0	0	0	0	0	0	0	0	0	0	0	0	0
7047590d19037ba7d329ad1a98ff6709	0	0	0	0	0	0	0	0	0	0	0	0	0	0	0	0	0	0	0	0	0	0	0	0	0	0	0	0	0	0	0	0	0	0	0	0	0	0	0	0	0	0	0	0	0	0	0	0	0
7da01337f080c06c2e497a2bd4e98816	0	0	0	0	0	20	0	56	0	10	169	13	8	18	20	0	0	0	0	0	0	0	0	0	0	0	55	30	0	0	0	0	0	0	0	0	0	0	0	0	0	0	0	0	0	9	0	0	0
6167cdbdf5308833f5e91881cb45d923	26	35	59	164	179	0	0	0	0	0	0	0	0	0	0	0	0	0	0	0	0	0	0	0	0	0	0	0	0	0	0	0	0	0	0	0	0	0	0	0	0	0	0	0	0	0	0	0	0
3fc496406655002c9f6fb38da66e1465	0	0	0	0	0	4	13	7	22	0	13	0	0	119	6	0	0	0	0	0	0	0	0	0	0	0	0	0	0	0	0	0	0	0	0	54	32	45	259	155	62	39	8	137	0	0	0	0	0
06fd1982ffe134c1db99f82084507b38	0	0	0	0	0	0	0	0	0	0	0	0	0	0	0	0	0	0	0	0	0	0	0	0	0	0	0	0	0	0	0	0	0	0	0	27	7	185	158	290	15	47	60	35	0	34	0	0	0
c0208dbc302eeeeb3c0a32c43ac2b32c	0	0	0	0	0	0	0	0	0	0	0	0	0	0	0	0	0	0	0	0	0	0	0	0	0	0	0	0	0	0	0	0	0	0	52	0	0	0	0	0	0	0	0	0	0	0	0	0	0
0fa3c3c9af978ed8676f148dd9e79e00	0	0	0	0	0	0	0	0	0	0	0	0	0	0	0	0	0	0	932	0	0	0	0	0	0	0	0	0	0	0	0	0	0	0	0	0	0	0	0	0	0	0	0	13	0	0	0	0	0
1afff0609899fe192001947ff50f5781	85	0	0	0	0	0	0	0	0	0	0	0	0	0	0	0	0	0	0	0	0	0	0	0	0	0	0	0	0	0	0	0	0	0	0	0	0	0	0	0	0	0	0	0	0	0	0	0	0
966514199466e5527e76ce90a702cb07	0	0	0	0	0	0	0	0	0	0	0	0	0	0	0	0	0	0	0	0	0	0	0	0	0	0	0	0	0	0	0	0	0	0	0	0	0	0	0	0	0	0	0	0	0	0	0	0	0
ecea5004053e9ec23e231510c43db6d1	0	0	0	0	0	0	0	0	0	0	0	0	0	0	0	0	0	0	0	0	0	0	0	0	0	0	0	0	0	0	0	0	0	0	0	0	0	0	0	0	0	0	0	0	0	0	0	0	0
2e622762239654c726b2771f373b232b	14	36	0	0	7	0	0	0	0	0	0	0	0	0	7	0	0	0	10	0	0	0	13	0	0	0	0	0	0	0	0	0	0	0	0	0	0	0	0	0	0	0	0	0	0	0	0	0	0
9fe8c8eebb64872618566666cb41dff7	0	0	0	0	0	0	0	0	0	0	0	0	0	0	0	0	0	0	0	0	0	0	0	0	0	0	0	0	0	0	0	0	0	0	0	0	0	0	0	0	0	0	0	0	0	0	0	0	0
16314fd2aaa8c2a9a4917b63f8650860	0	0	0	0	0	0	0	0	0	0	0	0	0	0	0	0	0	0	0	0	0	0	0	0	0	0	0	0	0	0	0	0	0	0	0	0	0	0	0	0	0	0	0	0	0	29	0	0	0
606b256cb74da9c2c22c281091af0731	0	0	0	0	0	0	0	0	0	0	0	0	0	0	0	0	0	0	0	0	0	0	0	0	0	0	0	0	0	0	0	0	0	0	0	0	0	0	0	0	0	0	0	0	0	47	0	0	0
54e85586e2a3952618894bb621002f03	0	0	0	0	0	0	0	0	0	0	0	0	0	0	0	0	0	0	0	0	0	0	0	0	0	0	0	0	0	0	0	0	0	0	0	0	0	0	0	0	0	0	0	0	0	0	0	0	0
b6aa72201673cb2b5f30446fc3480491	0	0	0	0	0	0	0	0	0	0	0	0	0	0	0	0	0	0	0	0	0	0	0	0	0	0	0	0	0	0	0	0	0	0	0	0	0	0	0	0	0	0	0	0	0	0	0	0	0
f902253b73b5bb8a7a33126abb26aab8	0	0	0	0	0	0	0	0	0	0	0	0	0	0	0	0	0	0	0	0	0	0	0	0	0	0	0	0	0	0	0	0	0	0	0	0	0	0	0	0	0	0	0	0	0	0	0	0	0
3c166cd737dc72a5009106ef5d4dceda	0	0	36	510	0	0	0	0	0	0	0	0	0	0	0	11	0	0	0	0	0	0	0	0	0	0	0	0	0	0	0	0	0	0	0	0	0	0	0	0	0	0	0	0	0	0	0	0	0
c080eaa5468146121ac5369e67f73b47	0	0	0	0	0	0	0	0	0	0	0	0	61	0	0	0	0	0	0	0	0	0	0	0	0	0	0	0	0	0	0	0	0	0	0	0	130	11	6	0	0	0	0	0	0	0	0	0	0
04ce426c51db9f450bd545d263806f53	0	0	11	0	0	0	0	13	0	0	0	0	0	24	0	0	0	0	0	0	0	0	0	0	0	0	0	0	0	0	0	0	0	0	0	0	9	0	0	0	4	0	0	0	0	0	0	0	0
21e7c51e3831131edf884a9a18e70eba	0	0	0	0	0	0	0	0	0	0	0	0	0	0	0	0	0	0	0	0	0	0	0	0	0	0	0	0	0	0	0	0	0	0	0	0	0	0	0	0	0	0	0	0	0	0	0	0	0
a7e7da03733b0128daaf499621cf0432	0	0	0	0	0	0	0	0	0	0	0	0	0	0	0	0	0	0	0	0	0	0	0	0	0	0	0	0	0	0	0	0	0	0	0	0	0	0	0	0	0	0	0	0	0	81	0	0	0
7b97fa8d41a6753fbc10b32008dcfca2	0	0	0	0	0	0	0	0	0	0	0	0	0	0	0	0	0	0	0	0	0	0	0	0	0	0	0	0	0	0	0	0	0	0	0	42	6	117	127	121	37	164	0	179	0	0	0	0	0
efc671ee0a7b57fef9de3f43d182c7cf	87	667	23	0	0	0	0	0	0	0	0	0	0	0	0	0	0	0	0	0	0	0	0	0	0	0	0	0	0	0	0	0	0	0	0	0	0	0	0	0	0	0	0	0	0	0	0	0	0
62c3c6c63b23054aeb716a3e94d61d62	41	121	330	136	37	0	0	0	0	0	0	0	0	0	0	0	0	0	0	0	0	0	0	0	0	0	0	0	0	0	0	0	0	0	0	0	0	0	0	0	21	0	0	0	0	0	0	0	0
94229e9422ba164a3bd5a7e823b964e2	0	0	0	0	0	0	0	25	16	0	0	0	0	0	0	0	0	0	0	0	0	0	0	0	0	0	0	125	0	0	0	0	0	0	0	0	0	0	0	0	0	0	0	0	0	0	0	0	0
7a3c84fc152c46fff0af524f41e46dbb	8	11	142	37	21	0	0	0	0	0	0	0	0	0	4	0	0	0	0	0	3	0	0	0	0	0	0	0	0	0	92	0	0	0	8	0	0	0	0	0	0	0	0	0	0	0	0	0	0
8968ff9957a1fc9d04e3a851d774b326	0	0	0	0	0	0	0	0	0	0	45	39	360	19	0	0	0	0	0	0	0	0	0	0	0	0	0	0	0	0	0	0	0	0	0	0	0	62	0	0	0	0	235	0	0	0	0	0	0
7f485e4608fc07ba97409af57f911bea	0	0	0	0	0	0	0	0	0	0	0	0	0	0	0	0	0	0	0	0	0	0	0	0	0	0	0	0	0	0	0	0	0	0	0	0	0	0	0	0	0	0	0	0	0	0	0	0	0
f7c9b124e078283d9645c3df72abda7e	0	0	0	0	0	0	0	39	0	0	0	0	0	0	0	10	0	0	0	0	0	0	26	58	0	0	13	0	8	0	0	0	0	8	0	24	47	19	0	0	9	6	81	120	0	63	0	0	0
0a26e62d999298d5742f52ac0601bb19	0	0	0	0	0	0	0	0	0	0	0	0	0	0	0	0	0	0	0	0	0	0	0	0	0	0	0	0	0	0	0	0	0	0	0	0	0	0	0	0	0	0	0	0	0	0	0	0	0
2c9cd88a1c9085022a5ff0520199282e	0	0	0	0	0	0	0	0	0	0	0	0	0	0	0	0	0	0	0	0	0	0	0	0	0	0	0	0	0	0	0	0	0	0	0	0	0	0	0	0	0	0	0	0	0	0	0	0	0
e92da02ee634c3d82890cba4c2d4a8fb	0	0	14	0	0	0	0	0	0	0	0	0	0	0	0	0	0	0	0	0	0	0	0	0	0	0	0	0	0	0	0	0	0	0	0	0	0	0	0	0	0	0	0	0	0	0	0	0	0
c70938c5f7d9b5bcfc666a7e7cc5b34c	0	0	0	0	0	0	0	0	0	0	0	0	0	0	0	0	0	0	0	0	0	0	0	0	0	0	0	0	0	0	0	0	0	0	0	0	0	0	0	0	0	0	0	0	0	0	0	0	0
fb5d5ddce1910f3194cdf4f289f59ce9	0	0	0	0	0	0	4	0	0	7	0	0	57	0	19	0	3	0	11	0	0	0	4	0	34	0	0	0	0	0	0	0	0	0	0	0	0	11	0	0	0	24	90	57	0	0	0	0	0
1f83ebf95fba800d98a83995c1b9cf3b	0	0	0	0	0	0	0	0	0	0	0	0	0	0	0	0	0	0	0	0	0	0	0	0	0	0	0	0	0	0	0	0	0	0	0	0	0	0	0	0	0	23	0	0	0	0	0	0	0
7dbfd91700a35ee8d857c93efda2b812	0	0	0	0	0	0	0	20	4	0	110	0	136	105	0	0	0	0	0	0	0	0	0	0	0	0	0	0	0	0	0	0	0	0	0	14	10	8	23	18	36	31	4	29	0	0	0	0	0
f8b6b7a6fa06c7aa642add17d550455f	0	0	0	0	0	0	0	0	0	0	0	0	0	0	0	0	0	0	0	0	0	0	0	0	0	0	0	0	0	0	0	0	0	0	0	0	0	0	0	0	0	0	0	0	0	0	0	0	0
776288d23a6352f5100d913b8c56d971	0	0	0	0	0	0	0	0	0	0	0	0	0	0	0	0	0	0	0	0	0	0	0	0	0	0	0	0	0	0	0	0	0	0	0	0	0	0	0	0	0	0	0	0	0	0	0	0	0
116224a8cca771e7885dc41a4fbb5c5d	0	0	0	0	0	0	0	0	0	0	0	0	0	0	0	0	0	0	0	0	0	0	0	0	0	6	34	55	67	33	0	0	0	0	0	0	0	0	0	0	0	0	26	0	0	90	0	0	0
1bc0454974203fe578f4a5ec6067aab2	0	0	0	0	0	0	0	0	0	0	0	0	0	0	0	0	0	0	0	0	0	0	0	0	0	0	0	0	0	0	0	0	0	0	0	0	0	0	0	0	0	0	0	0	0	0	0	0	0
eccd4c04352132d784bb69cd89130588	0	0	0	0	0	0	0	0	0	0	0	0	0	0	0	0	0	0	0	0	0	0	0	0	0	0	0	0	0	0	0	0	0	0	485	0	0	0	0	0	0	0	0	0	0	0	0	0	0
bf38c57b394415fe6012a21d1b23c74a	0	0	0	0	0	0	0	0	0	0	0	0	0	0	0	0	0	0	0	0	0	0	0	0	0	0	0	0	0	0	0	0	0	0	0	0	0	0	0	0	0	0	0	0	0	0	0	0	0
fbfe2550e5b55f3249adc0615ef15179	0	0	0	0	0	0	0	0	0	0	0	0	0	0	0	0	0	0	8	0	0	0	0	0	0	0	0	0	0	0	0	0	0	0	0	0	0	0	0	0	0	0	0	0	0	0	0	0	0
1101e909c04d436d92df45f913bfd068	0	0	0	0	0	0	0	0	0	0	0	0	0	0	0	0	0	0	0	0	0	0	0	0	0	0	0	0	0	0	0	0	0	0	0	0	0	0	0	0	0	0	0	0	0	0	0	0	0
dbd5fffefb2d7e43f81d735adda480fb	0	0	0	5	0	0	0	0	0	0	0	0	0	33	0	0	0	0	0	0	0	0	4	4	0	6	0	0	13	0	0	0	0	0	0	0	5	0	0	4	0	12	7	0	0	0	0	0	0
63b8b7e4430c122cb598fd515561c17d	0	0	0	0	0	0	0	0	0	0	0	0	0	0	0	0	0	0	0	0	0	0	0	0	0	0	0	0	0	0	0	0	0	0	0	0	0	0	0	0	0	0	0	0	0	0	0	0	0
757c92ce49354d1f086e1417377c487a	223	53	0	0	0	0	0	0	0	0	0	0	0	0	0	0	0	0	16	0	0	8	0	0	0	0	0	70	0	0	0	0	0	0	0	0	0	0	0	0	0	0	0	0	0	0	0	0	0
2a1b39a51a916add12fdd01ce64c5cd0	0	9	0	0	0	0	0	0	0	0	0	0	21	0	0	0	0	0	0	0	0	0	0	0	0	0	0	0	0	0	0	0	0	0	0	0	0	0	24	0	4	0	0	0	0	0	0	0	0
4f86f164918b5d3158ad4d908e858a32	0	0	0	0	0	0	0	0	0	0	0	0	0	0	0	0	0	0	0	0	0	0	0	0	0	0	0	0	0	0	245	49	62	0	150	0	0	0	0	0	0	0	0	0	0	0	0	0	0
c64e7b8b07ad07c6758475f716ac5bd2	0	0	68	446	0	0	0	0	0	0	0	0	0	0	0	0	0	0	0	0	0	0	0	0	0	0	0	0	0	0	0	0	0	0	0	0	0	0	0	0	8	0	0	0	0	0	0	0	0
ee810f57a650b37bf27c52960bb6aa73	0	0	0	0	0	0	0	0	0	0	0	0	0	0	0	0	0	0	0	0	0	0	0	0	0	19	19	0	0	19	15	0	0	0	0	3	13	0	0	0	11	35	5	109	0	17	0	0	0
50b9eb76eacb9db138375613074061f6	0	0	0	28	0	0	0	0	5	0	12	16	0	30	4	0	0	0	0	0	0	0	0	0	0	0	0	0	0	0	10	0	3	0	0	0	0	0	28	11	0	0	4	0	0	0	0	0	0
f6e8f2d181c1a80fcaded8fc73662287	0	0	0	0	0	0	0	0	0	0	0	0	0	0	0	0	0	0	0	0	0	0	0	0	0	0	0	0	0	0	0	0	0	0	0	0	0	0	0	0	0	0	0	0	0	0	0	0	0
f8c705491bd6c818c90c423fa1083370	0	0	0	0	0	0	0	0	0	0	0	0	0	0	0	0	0	0	0	0	0	0	0	0	0	0	0	0	0	0	0	0	0	0	0	0	0	0	0	0	0	0	0	0	0	0	0	0	0
52f97fb0127d62d526ea072185a0e7a5	0	0	0	0	0	0	0	0	0	0	0	0	0	0	0	0	0	0	0	0	0	0	0	0	0	0	0	0	0	0	0	0	0	5	0	0	0	0	0	0	0	0	0	0	0	0	0	0	0
c38e1fc7f655c445bc43549b4026213f	0	0	0	0	0	0	0	0	0	0	0	0	0	0	0	0	0	0	0	0	0	0	0	0	0	0	0	0	0	0	0	0	0	0	0	12	0	21	28	67	96	96	0	182	0	0	0	0	0
075e43813534308145ffcfb69cfdcedf	0	0	0	0	0	9	9	41	0	0	15	0	0	0	0	0	0	0	0	0	0	0	0	0	0	0	0	0	0	0	0	0	0	0	0	0	0	0	0	0	0	0	0	0	0	5	0	0	0
a36da12f82d41674ebb417b27c67d807	0	0	0	0	0	0	0	0	0	0	0	0	0	0	0	0	0	0	0	0	0	0	0	0	0	0	0	0	0	0	0	0	0	0	0	0	0	0	0	0	0	0	0	0	0	0	0	0	0
f494f25412555b7b2697613002364390	0	0	0	0	0	0	0	26	15	0	0	0	0	0	0	0	0	0	0	0	0	0	0	0	0	0	14	0	0	0	0	0	0	41	0	0	0	0	0	0	14	0	78	0	0	29	0	0	0
03ee61a99a9b9f4de4c3a1b953ce936b	0	0	0	0	0	0	0	0	0	0	0	0	0	29	0	0	0	0	0	0	0	0	0	0	0	0	0	0	0	0	0	0	0	0	0	0	0	0	0	0	0	0	0	0	0	0	0	0	0
f33bb386a520887cc3d67f8fa09d0805	0	0	0	0	0	0	0	0	0	0	0	0	0	0	0	0	0	0	0	0	0	0	0	0	0	0	0	0	0	0	24	0	0	0	0	0	0	0	0	0	0	0	0	0	0	0	0	0	0
53a2cb7eb34ce885ab95b77e409e9961	0	0	0	0	0	0	0	0	0	0	0	0	0	0	0	0	0	0	0	0	0	0	0	0	0	0	0	0	0	0	0	0	0	0	0	0	0	0	0	0	0	0	0	0	0	0	0	0	0
5a4354944fa031e2ea548fbbe0da32c9	0	0	0	0	0	0	0	0	0	0	0	0	0	0	0	0	0	0	8	9	0	0	0	0	0	0	0	0	0	0	0	0	0	0	0	0	0	0	0	0	0	0	0	0	9	0	0	0	0
8b78cc29d309e5a5201fe7cbb30b07f2	0	0	0	0	0	0	0	0	0	0	0	0	0	11	4	0	0	0	0	61	0	0	0	0	0	0	0	0	0	0	0	0	0	0	0	0	0	0	0	16	0	0	0	5	0	0	0	0	0
bf38ddd1afdf8d638a7fadf6d9411632	0	0	0	15	0	0	0	0	0	40	155	27	0	22	10	0	0	0	0	5	0	0	0	0	0	0	0	0	0	0	0	0	0	0	0	0	171	0	12	0	0	0	0	0	0	0	0	0	0
1b24710a5207854d5f9de7c6382965db	0	0	0	0	0	0	0	0	0	0	0	0	0	0	0	0	0	0	0	0	0	0	0	0	0	0	0	0	0	0	0	0	0	0	0	0	0	0	0	0	0	0	0	0	0	0	0	0	0
f82849047df06d1d3c94f84c784ad995	0	0	0	0	0	0	17	26	0	0	17	0	0	0	0	0	0	0	0	0	0	0	0	0	0	0	0	8	21	31	0	0	0	0	0	0	0	0	0	0	0	0	0	0	0	0	0	0	0
1d5f01e2ba47ce29b3c4157277ae8f46	0	0	0	0	0	0	0	0	0	0	0	0	0	0	0	0	0	0	0	0	0	0	0	0	0	0	0	0	0	0	0	0	0	0	0	0	0	0	0	0	0	0	0	0	0	0	0	0	0
4aaf1befaf2e50884401c4c03afe27dc	0	0	0	0	0	0	0	0	0	0	0	0	0	0	0	0	0	0	0	0	0	0	0	0	0	0	0	0	0	0	0	0	0	0	64	0	0	0	0	0	0	0	0	0	0	0	0	0	0
addfa6dac9f1052c8692b9f67df974eb	0	0	0	0	0	0	0	0	0	0	0	0	0	0	0	0	0	0	0	0	0	0	0	0	0	0	0	0	0	0	0	0	0	0	0	0	0	0	0	0	0	0	0	0	0	0	0	0	0
fb9aef9c746221b81fe7d7f5bedb09c3	0	0	0	0	0	0	0	0	0	0	0	0	0	0	0	0	0	0	0	0	0	0	0	0	0	0	0	0	0	0	0	0	0	0	0	0	0	0	0	0	0	0	0	0	0	0	0	0	0
d251e915df4eba1a9952122cbc6b6f41	0	31	0	0	0	0	0	0	0	0	0	0	0	10	8	34	0	0	0	0	0	0	0	0	0	0	0	0	0	0	0	0	0	0	0	0	0	0	0	0	0	0	0	0	0	0	0	0	0
dd4fa0e65ca24f44d23c326b84c66c9f	0	0	0	0	0	0	0	0	0	0	0	0	0	0	0	0	0	0	0	0	0	0	0	0	0	0	0	0	0	0	0	0	0	0	0	0	0	0	0	0	0	0	0	0	0	0	0	0	0
0dd0764831d4af4d140a418cb4e63f21	0	0	0	0	0	0	0	0	0	0	0	0	0	0	0	0	0	0	0	0	0	0	0	0	0	0	0	0	0	0	0	0	0	0	0	0	0	0	0	0	0	0	0	0	0	0	0	0	0
e275094b74522156e44d1ccb0f2bb84a	0	0	0	0	0	0	0	0	0	0	0	0	0	0	0	0	0	0	0	0	0	0	0	0	0	0	0	0	0	0	0	0	0	0	0	0	0	0	0	0	0	0	0	0	0	0	0	0	0
4b604054a8fc3138c80f999657ab2726	0	0	0	0	0	0	0	0	0	0	0	0	0	0	0	0	0	0	0	0	0	0	0	0	0	0	0	0	0	0	0	0	0	0	0	0	0	0	0	0	0	0	0	0	0	0	0	0	0
79d420d801b70558c58a5453a4b88018	0	0	0	0	0	0	0	0	0	0	0	0	0	0	0	0	0	0	0	0	0	0	0	0	0	0	0	0	0	0	115	0	23	0	0	0	0	0	0	0	0	0	0	0	0	0	0	0	0
8739316429ec5aff958c415168ff1f73	0	0	0	0	0	0	0	0	0	0	0	0	0	0	0	0	0	0	0	0	0	0	0	0	0	0	0	0	0	0	0	0	0	0	0	0	0	0	0	0	0	0	0	0	0	0	0	0	0
1a381ff990d1f30124041ff820ace725	123	0	121	60	76	0	0	0	0	0	0	0	0	0	0	29	0	0	0	0	0	0	0	0	0	0	0	0	0	0	0	0	0	0	0	0	0	0	0	0	0	0	0	0	0	0	0	0	0
275d68b17471b773c651ca1d95bc4333	0	0	0	0	0	0	0	0	0	0	0	0	0	0	0	0	0	0	0	0	0	0	0	0	0	0	0	0	0	0	0	0	0	0	0	0	0	0	0	0	0	0	0	0	0	0	0	0	0
8387ad3f2b8325ce51004a1754124eb3	61	0	0	0	0	0	40	0	0	0	0	177	0	0	0	0	0	0	0	0	0	0	0	0	0	0	7	45	0	0	0	0	0	0	0	12	0	0	0	0	0	0	0	54	0	0	0	0	0
8a254211538db229e66db9bfc6b5d67a	0	0	0	0	0	0	0	0	0	0	0	0	0	0	0	0	0	0	0	0	0	0	0	0	0	0	0	0	0	0	0	0	0	0	0	0	0	0	0	0	0	0	0	0	0	0	116	0	0
cd6dcabf66dc2b4e03839b686c9c8fec	0	0	0	0	0	0	0	0	0	0	0	0	0	0	0	0	0	0	0	0	0	0	0	0	0	0	0	0	0	0	23	0	0	0	0	0	0	0	0	0	0	0	0	0	0	0	0	0	0
c43f8408bb964f2c0456a85d4b250415	0	0	0	0	0	0	0	0	0	0	0	0	0	0	0	0	0	0	0	0	0	0	0	0	0	0	0	0	0	0	0	0	0	0	0	0	0	0	0	0	0	0	0	0	0	0	0	0	0
1cf3a061a17f1844ca0ffd3e398c16e6	0	0	0	0	0	0	0	0	0	0	0	0	0	0	0	0	0	0	0	0	0	0	0	0	0	0	0	0	0	0	0	0	0	0	0	0	0	0	0	0	0	0	0	0	0	0	0	0	0
7e567d0e79d735b39e56ced5b600e28e	43	0	39	98	25	0	14	0	0	0	0	25	0	0	0	0	0	0	0	0	0	0	0	0	0	0	0	0	0	0	0	0	0	0	0	0	0	0	11	0	0	0	0	0	0	0	0	0	0
8cbef581dbfe01ca772cfc563daa85d1	0	0	0	0	0	0	0	0	0	0	0	0	0	0	0	0	0	0	0	0	0	0	0	0	0	0	0	0	0	0	0	0	0	0	0	0	0	0	0	0	0	0	0	0	0	0	0	0	0
8c92c6d136687dbccd7752b381314741	0	0	0	0	0	0	0	0	0	0	0	0	15	0	0	0	0	0	0	0	0	0	0	0	0	0	0	0	0	0	0	0	0	0	0	0	0	0	7	0	0	0	0	0	0	0	0	0	0
81ed3599360c61b51fdd80fe33a97b88	0	0	0	0	0	0	0	0	0	0	0	0	0	0	0	0	0	0	0	0	0	0	0	0	0	0	0	0	0	0	0	0	0	0	0	0	0	0	0	0	0	0	0	0	0	0	0	0	0
ff6832c963ddfdd8a004de1f00da2264	0	0	0	0	0	0	0	0	0	0	0	0	0	0	0	0	0	0	0	0	0	0	0	0	0	0	0	0	0	0	0	0	0	0	0	0	0	0	0	0	0	0	0	0	0	0	0	0	0
5fd7c565b94b1ee525c7f57aa2d55d34	0	0	0	0	0	0	0	0	0	3	0	0	0	28	0	12	0	0	0	0	8	0	0	0	0	0	0	59	0	9	0	0	0	0	0	7	0	0	0	0	0	0	0	14	0	9	0	0	0
f03d0ccaf4c42e5b726bf25b56723a31	0	0	0	0	0	0	0	0	0	0	0	0	0	0	0	0	0	0	0	0	0	0	0	0	0	0	41	27	178	41	0	0	0	0	0	0	0	0	0	0	0	0	0	0	0	0	0	0	0
ac9582172131d55a6fe16ee855197d8f	0	0	0	0	0	0	0	0	0	0	0	0	0	0	0	0	0	0	0	0	0	0	0	0	0	0	0	0	0	0	0	0	0	0	0	0	0	0	0	0	0	0	0	0	0	0	0	0	0
cbecc34aa8b97cc67dfc055eeb6b0c46	0	0	0	0	0	0	0	0	0	0	0	0	0	0	0	0	0	0	0	0	0	0	0	0	0	0	0	0	0	0	0	0	0	0	0	0	0	0	0	0	0	0	0	0	0	0	0	0	0
018c237285a4a0ff7acbbc1edabc4fe0	0	0	0	0	0	0	0	0	0	0	0	0	271	0	0	4	0	0	0	0	0	0	0	0	0	0	0	0	0	0	0	0	0	0	0	0	0	0	0	0	0	0	0	0	0	0	0	0	0
09c30d31a2a22e83349633bd46bc3ae4	0	0	0	0	0	0	0	0	0	0	0	0	0	0	0	0	0	0	0	0	0	0	0	0	0	0	0	0	0	0	0	0	0	0	0	0	0	0	0	0	150	24	0	161	0	0	0	0	0
9b82c20efe6afe850e30fb04067a3a0c	0	66	0	0	0	0	0	0	0	0	0	0	0	0	0	0	0	0	0	0	0	0	0	0	0	0	0	0	0	0	0	0	0	0	0	0	0	0	0	0	0	0	13	0	0	0	0	0	0
8c301b58ceaaa20750ba51741e3b86fa	0	0	0	0	0	0	0	0	0	0	0	0	0	0	0	0	0	0	0	0	0	0	0	0	0	0	0	0	0	0	0	0	0	0	0	0	0	0	0	0	0	0	0	0	0	81	0	0	0
82cc762510c06e72f15993d7a828015a	0	0	0	61	0	0	0	0	0	0	0	0	0	0	0	0	0	0	0	0	0	0	0	0	0	0	0	0	0	0	0	0	0	0	0	0	0	0	0	0	0	16	0	0	0	0	0	0	0
b60044aa10df01610c2555d7a6549c12	0	0	11	0	6	0	0	0	0	0	0	0	0	0	13	0	0	0	0	0	0	0	0	0	0	0	0	0	0	0	0	0	0	0	0	0	0	0	0	0	0	0	0	0	0	0	0	0	0
4b3b914ea1ace62b17b9243ffdde656d	0	0	0	0	0	0	0	0	0	0	0	0	0	32	0	0	0	0	0	0	0	0	0	0	0	0	42	47	0	0	0	0	0	0	0	0	0	0	0	22	0	0	0	0	0	0	0	0	0
8f2c092f207fe118c07267423a5e7912	69	0	0	183	0	0	0	0	0	0	0	0	0	0	0	0	0	0	0	0	0	0	0	0	0	0	0	0	0	0	0	0	0	0	0	0	0	0	0	0	0	0	0	0	0	0	0	0	0
91883076647df2460301000f51ebe556	0	0	0	0	0	0	0	0	0	0	0	0	23	0	0	0	0	0	0	0	0	0	0	0	0	0	0	0	0	0	0	0	0	0	0	0	0	0	0	0	0	0	0	0	0	0	0	0	0
dc6fcf6b2d726bb58b8d1bb3b76a7bb3	0	0	0	0	0	0	0	0	0	0	0	0	0	0	0	0	0	0	0	0	0	0	0	0	0	0	0	0	0	0	0	0	3	0	12	0	0	0	0	0	0	0	0	0	0	0	0	0	0
af308eaee042a2646acfb7d5e92dd9e9	0	0	0	0	0	0	0	0	0	0	0	0	0	0	0	0	0	0	0	0	0	0	0	13	0	0	0	0	0	28	0	0	0	0	0	0	0	0	0	0	0	0	30	0	0	15	0	0	0
39f0e7edf55cf72589e5eeb0038e8876	0	0	0	0	0	0	0	0	0	0	0	0	0	0	0	0	0	0	0	0	0	0	0	0	0	0	0	0	0	0	0	0	0	0	0	0	0	0	0	0	0	0	0	0	0	0	0	0	0
0d601cc0fb020682406146faa0e0a79e	0	0	0	0	0	0	0	0	0	0	0	0	0	0	0	0	0	0	0	0	0	0	0	0	0	0	0	0	0	0	41	259	0	0	0	0	0	0	0	0	0	0	0	0	0	0	0	0	0
3a887e272ccbfb06a2090492c4847da1	0	0	0	0	0	0	0	0	30	0	0	0	0	0	0	0	0	0	0	0	0	0	0	0	0	0	47	26	82	39	0	0	0	0	0	0	0	0	0	0	3	0	0	0	0	60	0	0	0
a38fa34fac69fc5f70aa965427d62919	0	0	0	0	0	0	0	0	0	0	0	0	0	0	0	0	0	0	0	0	0	0	0	0	0	0	0	0	0	0	0	0	0	0	0	0	0	0	0	0	0	0	0	0	0	0	0	0	0
539380a819570373ee0a2ba1854373e3	0	0	0	0	0	0	0	0	0	0	0	0	0	0	0	0	0	0	0	0	0	0	0	0	0	0	0	0	0	0	0	0	0	0	0	0	0	0	0	0	0	0	0	0	0	0	0	0	0
82ebcf3997bcf652e59fef5bf5a9abec	0	0	12	0	0	0	0	0	0	0	0	0	0	0	0	0	0	0	0	0	0	0	0	0	0	0	0	0	0	0	0	0	0	0	0	0	0	0	0	0	0	0	0	0	0	0	0	0	0
7e886e45c4e38a38584a8a203087048f	0	0	0	0	0	0	0	0	0	0	0	0	0	0	0	0	0	0	0	0	0	0	0	0	0	0	0	0	0	0	0	0	0	0	0	0	0	0	0	0	0	0	0	0	0	0	0	0	0
deadf07e536e66ede228d12f8327fd13	0	0	0	0	0	0	0	0	0	0	0	0	0	0	0	0	0	0	0	0	0	0	0	0	0	0	0	0	0	0	0	0	0	0	0	0	0	0	0	0	0	0	0	0	0	0	0	0	0
c1b7e5f1769cbcba791184fae8fc7566	0	0	29	174	58	0	0	0	0	0	0	0	0	0	0	0	0	0	0	0	0	0	0	0	0	0	0	0	0	0	0	0	0	0	0	0	0	0	0	0	0	0	0	0	0	0	0	0	0
ec5eda90b0c23642ec4c0aa973d4d286	0	0	0	0	0	0	0	0	0	0	0	0	0	0	0	0	0	0	0	0	0	0	0	0	0	0	0	0	0	0	0	0	0	0	0	0	0	0	0	0	0	0	0	0	0	0	0	0	0
0e2abf3d1c351302e5d303f3e5e18565	0	0	0	0	0	0	0	0	0	0	0	0	0	0	0	0	0	0	0	0	0	0	0	0	0	0	0	0	0	0	0	0	0	0	0	0	0	0	0	0	0	0	0	0	0	0	0	0	0
b3fabd578a0e76f1c7a126c3585996dc	0	0	0	0	0	0	0	0	0	0	0	0	0	0	0	0	0	0	0	0	0	0	0	0	0	0	0	0	0	0	0	0	0	0	0	0	0	0	0	0	0	0	0	0	0	0	0	0	0
72d2531fcaff38b10016a36a0baf3dd7	0	0	0	0	0	0	0	0	0	0	0	0	0	0	0	0	0	0	0	0	0	0	0	0	0	0	0	0	0	0	0	0	0	0	0	0	0	0	0	0	0	0	0	0	0	20	0	0	0
60067c7872db5001e1df1aec204b8aad	0	0	0	0	0	0	0	0	0	0	0	0	0	0	0	0	0	0	0	0	0	0	0	0	0	0	0	0	0	0	0	0	0	0	0	0	0	0	0	0	0	0	0	0	0	0	0	0	0
f787f575fba1637c8fb663cd0b886126	0	0	0	0	0	0	0	0	0	0	0	0	0	0	0	2	0	0	8	2	0	0	0	0	0	0	0	0	0	0	0	0	0	0	0	0	0	0	0	0	0	0	0	0	0	0	0	0	0
9bc02e9dac78d2f18e7519b49749c261	0	0	0	0	0	0	0	0	0	0	0	0	0	0	0	0	0	0	0	0	0	0	0	0	0	0	0	0	0	0	0	0	0	0	0	0	0	0	0	0	0	0	0	0	0	0	0	0	0
3a50204745e07d2e32110d786356ec73	0	46	0	27	0	0	0	0	0	0	0	0	0	0	12	0	0	0	0	0	0	0	0	0	0	0	0	0	0	0	0	0	0	0	0	0	0	0	0	20	25	0	0	0	0	0	0	0	0
941f26e9a76465a924b01f86690ca0f2	3	155	0	0	0	0	0	0	0	0	0	0	0	0	3	0	0	0	0	0	0	0	11	0	0	0	0	0	0	0	0	0	0	0	0	0	0	0	7	0	0	0	0	16	0	0	0	0	0
554976a1bea0c1be85ec9cbf39da2ac8	0	0	0	0	0	0	0	0	0	0	0	0	0	0	0	0	0	0	0	0	0	0	0	0	0	0	0	0	0	0	157	0	0	0	0	0	0	0	65	0	0	0	0	0	0	0	0	0	0
67615c1a1af46caa0cbc0a00fb9c413c	0	0	0	0	0	0	0	0	0	0	0	0	0	0	0	0	0	0	0	0	0	0	0	0	0	0	0	0	0	0	0	0	0	0	0	0	0	0	0	0	0	0	0	0	0	0	0	0	0
9757fddc9af36e2015ca0c7f73c33ad2	0	0	0	0	0	0	0	0	0	0	0	0	0	0	0	0	0	0	0	0	0	0	0	0	0	0	0	0	0	0	0	0	0	0	0	0	0	0	0	0	0	0	0	0	0	0	0	0	0
c324846887d2a4a2f09a7dba481c0455	0	0	0	0	0	0	0	63	0	8	19	0	33	35	21	0	0	0	0	0	0	0	0	0	0	0	0	0	0	4	0	0	0	0	0	0	0	0	0	0	0	0	37	0	0	43	0	0	0
3f1f5154d4587b6379048c47da79e264	29	0	0	0	52	0	0	0	0	0	0	0	0	0	0	0	0	0	0	0	0	0	0	0	0	57	0	0	30	24	0	0	0	0	0	0	0	0	0	0	0	27	0	33	0	6	0	0	0
be4232aef9fc5bf012abd09ad4cbd0e4	0	0	0	0	0	0	0	0	0	0	0	0	0	0	0	0	0	0	0	0	0	0	0	0	0	0	0	0	14	0	0	0	0	0	0	0	0	0	0	0	0	0	0	0	0	0	0	0	0
ff5b087eebd549166b6795609d180280	0	0	0	0	0	0	0	0	0	0	0	0	0	0	0	0	0	0	0	0	0	0	0	0	0	0	0	0	0	0	0	0	0	0	0	0	0	0	0	0	0	0	0	0	0	0	0	0	0
f6985dd664334067a966c7d9b3aac206	0	0	0	0	0	0	0	0	0	0	0	0	0	0	0	0	0	0	0	0	0	0	0	0	0	0	0	0	0	0	0	0	0	0	0	0	0	0	0	0	0	0	0	0	0	0	0	0	0
ffe489191af8aae7ed86320685b75f87	0	0	0	0	0	0	0	0	0	0	0	0	0	0	0	0	0	0	0	0	0	0	0	0	0	0	0	0	0	0	0	0	0	0	0	0	0	0	0	0	0	0	0	0	0	0	0	0	0
5ea08bebbde78e3c76c1a13866ded73e	0	0	0	0	0	0	0	0	0	0	0	0	0	56	0	0	0	0	0	0	0	0	0	0	0	0	0	0	0	0	0	0	0	0	0	0	0	0	0	0	0	0	0	0	0	0	0	0	0
fd029f7af3370e57a88cdd8d168e9988	0	0	0	0	0	0	0	0	0	0	0	0	0	0	0	0	0	0	0	0	0	0	0	0	0	0	0	0	0	0	100	0	0	0	0	0	0	0	0	0	0	0	0	0	0	0	0	0	0
1e1bd32e1aef4e03a8f9b0a4d701da9a	0	0	0	0	0	0	0	0	0	0	0	0	0	0	0	0	0	0	0	0	0	0	0	0	0	0	0	0	0	0	0	0	0	0	0	0	0	0	0	0	0	0	0	0	0	0	0	0	0
28d7ed2d457e442f42759e812684155b	0	0	0	0	0	0	0	0	0	0	12	0	50	48	0	0	0	0	0	0	0	0	0	0	0	0	0	0	0	0	0	0	0	0	0	0	0	0	4	0	4	10	38	0	0	0	0	0	0
027d00b2cab9e7c17ebe549d5203fb3b	0	0	0	0	0	0	0	0	0	0	0	0	0	0	0	0	0	0	0	0	0	0	0	0	0	0	0	0	0	0	0	0	0	0	0	0	0	0	0	0	0	0	0	0	0	0	0	0	0
470cea606931ad556db5a786af4ef3e8	0	0	0	0	0	0	0	0	0	8	0	0	0	0	0	0	0	0	0	0	0	0	0	0	0	0	0	0	0	0	0	0	0	0	0	0	0	0	0	0	0	0	0	0	0	0	0	0	0
c7231e891fb0818e0b8a85c255b97093	23	0	5	73	9	0	0	0	0	0	0	0	0	0	0	0	0	0	0	0	0	0	0	0	0	0	0	0	0	0	0	0	0	0	0	0	9	0	0	0	0	0	29	98	0	0	0	0	0
e2efac693e5ad5088abf502fedfad2c1	0	0	0	0	0	0	0	0	0	0	0	0	0	0	0	0	0	0	0	0	0	4	0	0	0	0	0	0	0	0	0	0	0	0	0	4	0	0	0	0	0	0	0	0	0	0	0	0	0
bb7b3ff9caab2d4cd344b6f30f81005e	0	0	0	0	0	0	0	0	0	0	0	0	0	0	0	0	0	0	0	0	0	0	0	0	0	0	0	0	0	0	0	0	0	0	0	7	0	0	0	0	0	0	16	0	0	0	0	0	0
d6a5f420af198591169887ee21e78179	0	0	0	0	0	0	13	21	15	13	0	0	0	0	0	0	0	0	0	0	0	0	0	0	0	0	0	0	0	0	0	0	0	0	0	0	0	0	6	0	0	0	0	0	0	0	0	0	0
19f4caddbd95f43c8c6b1511d5485de8	0	0	0	0	0	0	0	0	0	0	0	0	0	0	0	0	0	0	0	0	0	0	0	0	0	0	0	0	0	0	0	0	0	0	0	0	0	0	0	0	0	0	0	0	0	0	0	0	0
adca3e79de4fb505a119966dddb06409	0	0	0	0	0	0	0	0	0	0	0	0	0	0	0	0	0	0	0	0	0	0	0	0	0	0	0	0	0	0	0	0	0	0	0	3	0	0	0	0	0	0	58	0	0	32	0	0	0
baeda149d21c470a70e753993ad5c029	0	0	0	0	0	0	0	0	0	0	0	0	0	0	0	0	0	0	0	0	0	0	0	0	0	0	0	0	0	0	0	0	0	0	0	0	0	0	0	0	0	0	0	0	0	0	0	0	0
9654f9f9bfa57fd9c00a2ada0aff7b5c	0	0	0	0	0	0	0	0	0	0	0	0	0	0	0	0	0	0	0	0	0	0	0	0	0	0	0	0	0	0	0	0	64	0	23	0	0	0	0	0	0	0	0	0	0	0	0	0	0
f57f4de05c40f8fb19290ce5b3011287	0	0	0	0	0	0	0	0	0	0	0	51	0	0	0	0	0	0	0	0	0	0	0	0	0	0	0	0	0	0	0	0	0	0	0	0	0	3	0	10	0	0	0	0	0	0	0	0	0
7f65941d4232387737b0a13282255159	0	0	0	0	0	0	0	0	4	0	0	0	0	0	0	0	0	0	0	5	0	0	0	0	0	0	0	0	0	0	0	0	13	0	0	0	7	0	3	0	0	0	7	0	0	0	0	0	0
5b379e8204883c3de96ecffe537a70a2	0	0	0	0	0	0	0	0	0	0	0	0	9	0	0	0	0	0	0	0	0	0	0	0	0	0	0	0	0	0	0	0	0	0	0	0	0	0	0	0	0	0	0	0	0	0	0	0	0
db9adf72af402296a1b297934e11a276	0	0	0	0	0	0	0	0	0	0	0	0	0	0	0	0	0	0	0	0	0	0	0	0	0	0	0	0	0	0	0	0	0	0	0	0	0	0	0	0	0	0	0	0	0	0	0	0	0
91d3f6512db71c7f9ffa90cbdee11d12	0	0	0	0	0	0	4	0	3	0	0	0	0	0	0	0	0	0	0	0	0	0	0	0	0	0	0	0	0	0	0	0	0	0	0	0	9	0	0	0	0	0	0	0	0	0	0	0	0
f93508d3bdad2e169d41e1120362b7dc	0	0	0	0	0	0	0	0	0	0	0	0	0	0	0	0	0	0	0	0	0	0	0	0	0	0	0	0	0	0	0	0	0	0	0	0	0	0	0	0	0	0	0	0	0	75	0	0	0
eacf1a9e704186bea86e5e0bcd872546	0	0	0	0	0	0	0	0	0	0	0	5	0	0	0	0	0	0	0	0	0	0	0	0	0	0	0	0	0	0	0	0	0	0	0	0	0	0	0	0	0	0	0	0	0	0	0	0	0
c90b1d7a70d9265c4a76803cae4f115d	46	13	53	12	26	0	0	0	0	0	0	0	4	0	0	0	0	5	0	0	0	0	0	0	0	0	0	5	0	0	18	7	4	0	0	0	0	0	0	0	0	0	0	0	0	0	0	0	0
e1fc0795d31a4d7b8def36b7e30c0ccc	0	0	0	0	0	0	0	0	0	0	0	0	0	0	0	0	0	0	0	0	0	0	0	0	0	0	0	0	0	0	0	0	0	0	0	0	0	0	0	0	0	0	0	0	0	0	0	0	0
9371763c58380c25bd7f43b0c72a13c5	0	0	0	0	0	0	0	0	0	0	0	0	0	0	0	0	0	0	0	0	0	0	0	0	0	0	0	0	0	0	57	0	0	0	173	0	0	0	0	0	0	0	0	0	0	0	0	0	0
729c9fab3cbb0e593df654266568dd68	0	0	0	0	0	0	0	0	0	7	0	0	0	0	0	0	0	0	0	0	0	0	0	0	0	0	0	0	0	0	113	0	0	0	8	0	0	0	0	0	0	0	0	0	0	0	0	0	0
e9449f14677a77030680fa51ae8628ce	0	0	0	0	0	0	0	0	0	0	0	0	0	0	0	0	0	0	0	0	0	0	0	0	0	0	0	0	0	0	71	0	0	0	151	0	0	0	0	0	0	0	0	0	0	0	0	0	0
f52aaac240b7a4a526d0f0c0778f8f1a	0	0	0	0	0	0	0	0	0	0	0	0	0	0	0	0	0	0	0	0	0	0	0	0	0	0	0	0	0	0	0	0	0	0	0	0	0	0	0	0	0	0	0	0	0	0	0	0	0
342a64d501d02b4fbdc74a6415e02b3b	0	0	0	0	0	0	0	0	0	0	0	0	0	0	0	0	0	0	0	0	0	0	0	0	0	0	0	0	0	0	0	0	0	0	0	0	0	0	0	0	0	0	0	0	0	0	0	0	0
03232f7ccff2653007ba03a1c36b5610	0	0	0	0	0	0	0	0	0	0	0	0	0	0	0	0	0	0	0	0	0	0	0	0	0	0	0	0	0	0	39	17	0	0	0	0	0	0	0	0	0	0	0	0	0	0	0	0	0
06ea35f7956c465c75c15bae0bfffdb9	0	0	0	74	0	0	0	0	0	0	0	0	0	0	0	0	0	0	0	0	0	0	0	0	0	0	0	0	17	0	0	0	0	0	0	0	0	0	0	0	0	0	0	0	0	0	0	0	0
6cca5576d87b5a25efcfef076da8145f	0	0	0	0	0	0	0	0	0	0	0	0	0	0	0	0	0	0	0	0	0	0	0	0	0	0	0	0	0	0	148	24	0	0	52	0	0	0	0	0	0	0	0	0	0	0	0	0	0
871f4d76e706d4d0a2726dbf80e042d6	0	0	0	0	0	0	0	0	0	0	60	0	50	74	0	38	0	0	0	0	0	0	0	0	0	0	0	0	0	0	0	0	0	0	0	0	0	0	0	0	0	0	0	0	0	0	0	0	0
4a941c761011ace53d57fbe670a7db9d	0	0	0	0	0	0	0	0	0	0	0	0	0	0	0	0	0	0	0	0	0	0	0	0	0	0	0	0	0	0	0	0	0	0	0	0	0	0	0	0	0	0	0	0	0	0	0	0	0
501727efb416c0ead645436aecdc4e83	0	0	0	0	0	0	0	0	0	0	0	0	0	0	0	0	0	0	0	0	0	0	0	0	0	0	0	0	0	0	0	0	0	0	0	0	0	0	0	0	0	0	0	0	0	0	0	0	0
22719c4dbaff78e1c38c0eafac827d23	0	0	0	0	0	0	0	0	0	0	0	0	0	0	0	0	0	0	0	0	0	0	0	0	0	0	0	0	0	0	0	0	0	0	0	0	0	0	0	0	0	0	0	0	0	0	0	0	0
ccbb2cd3b030cafa114a7d995c9fdd5b	0	0	0	0	0	0	0	0	0	0	0	0	0	0	0	0	0	0	0	0	0	0	0	0	0	0	0	0	0	0	27	0	4	0	51	0	0	0	0	0	0	0	0	0	0	0	0	0	0
2ae619c07c210fb57200428159e82515	0	0	0	0	0	0	0	0	0	0	0	0	0	12	20	0	0	0	0	0	0	0	0	0	0	0	0	0	0	0	0	0	0	0	0	0	0	0	0	0	0	0	185	0	0	0	0	0	0
3d787e8a1d32395d34d96d93a24b4285	0	0	0	0	0	0	0	0	0	0	0	0	0	0	0	0	0	0	0	0	0	0	0	0	0	0	0	0	0	0	0	0	0	0	0	0	0	0	0	0	0	0	0	0	0	0	0	0	0
f2008b8e60caa593a93a8f1ef72b3927	0	0	0	0	0	0	0	0	0	0	0	0	0	0	0	0	0	0	0	0	0	0	0	0	0	0	0	0	0	0	0	0	0	0	0	0	0	0	0	0	0	0	0	0	0	0	0	0	0
2ecc1b2019eb327b517a53abc5920ce4	0	0	0	0	0	0	0	0	0	0	0	0	0	0	0	0	0	0	0	0	0	0	0	0	0	0	0	0	0	0	0	0	0	0	0	0	0	0	0	0	0	0	0	0	0	0	0	0	0
688c4c031cbb9d7426f263a03eba12f3	0	0	0	0	0	0	0	0	0	0	0	0	0	0	0	0	0	0	0	0	0	0	0	0	0	0	0	0	0	0	0	0	0	0	0	0	0	0	0	0	0	0	0	0	0	0	0	0	0
e865cf522bb0a7ce8b5cdd0aeb1f4dab	0	0	0	0	0	0	0	0	0	0	0	0	0	0	0	0	0	0	0	0	0	0	0	0	0	0	0	0	0	0	0	0	0	0	0	0	0	0	0	0	0	0	0	0	0	0	0	0	0
31a3abd142f6412ea398247caff1a0ef	0	0	0	0	0	0	0	0	0	0	0	0	0	0	0	0	0	0	0	0	0	0	0	0	0	0	0	0	0	0	0	0	0	0	0	0	0	0	0	0	0	0	0	0	0	0	0	0	0
7c874e0cef60eba525594d3584bc8cf9	0	0	0	0	0	0	0	0	0	0	0	0	0	0	0	0	0	0	0	0	0	0	0	0	0	0	0	0	0	0	0	0	0	0	0	0	0	0	0	0	0	0	0	0	0	0	0	0	0
d62319cf74b90e083f05ab612673cf1a	0	7	0	0	0	0	10	0	0	0	0	0	0	0	0	0	0	0	0	0	0	0	0	0	0	0	0	0	0	0	0	0	0	0	0	0	0	0	0	0	0	0	0	0	0	0	0	0	0
758536159de03b15daf339f81c824dc9	0	0	0	0	0	0	0	0	0	0	0	0	0	0	0	0	0	0	0	0	0	0	0	0	0	0	0	0	0	0	15	125	0	0	68	0	0	0	0	0	0	0	0	0	0	0	0	0	0
a219442de536b4b5a1569a7ae484049e	0	0	0	0	0	0	0	0	3	0	0	0	0	0	0	0	0	0	0	0	0	0	0	0	0	0	0	0	0	0	0	0	0	0	0	0	0	0	0	0	0	0	33	0	0	0	0	0	0
b6727d266c327c5569f3ec44b52bdba2	2	0	0	0	0	0	0	0	0	0	24	0	0	0	0	0	0	0	0	0	0	0	0	4	0	0	0	14	0	0	0	0	0	0	0	0	0	0	12	0	0	0	0	0	0	0	0	0	0
54d0357785c8d4bcf8728f2ab848149b	0	0	0	0	0	0	0	0	0	0	0	0	0	0	0	0	0	0	0	0	0	0	0	0	0	0	0	0	0	0	0	0	0	0	0	0	0	0	0	0	0	0	0	0	0	0	0	0	0
24febf0aafba118060bb3c7843afe7cd	0	0	0	0	0	0	0	0	0	0	0	0	0	33	0	0	0	0	0	0	0	0	0	0	0	0	0	0	0	0	0	0	0	0	0	0	0	0	0	0	0	0	20	0	0	0	0	0	0
42c9a5d104d5b8b38f01f5ad7d4e3d86	0	0	0	0	0	0	0	0	0	0	0	0	0	0	0	0	0	0	0	0	0	0	0	0	0	0	0	0	0	0	0	0	0	0	0	0	0	0	0	0	0	0	0	0	0	0	0	0	0
88124f3844a5d824184ee34892b374c7	0	0	0	0	0	0	0	0	0	0	0	0	0	0	0	0	0	0	0	0	0	0	0	0	0	0	0	0	0	0	0	0	0	0	0	0	0	0	0	0	0	0	0	0	0	0	0	0	0
86610d391a52a55c9f7c0b738ac625ce	0	0	0	0	0	0	0	0	0	0	5	0	0	0	0	0	0	0	0	0	0	0	0	0	0	0	0	0	0	0	0	0	0	0	0	0	0	0	0	0	0	0	0	0	0	0	0	0	0
382dec7ee79bcafe6a58f340df029c87	0	0	0	0	0	0	0	0	0	0	0	0	0	0	0	0	0	0	0	0	0	0	0	0	0	0	0	0	0	0	0	0	0	0	0	0	0	0	0	0	0	0	0	0	0	0	0	0	0
412574e2c70be47907ba0ab84ea24874	0	0	0	0	0	0	0	0	0	0	0	0	0	0	0	0	0	0	0	0	0	0	0	0	0	0	0	0	0	0	61	0	35	0	0	0	0	0	0	0	0	0	0	0	0	0	0	0	0
fbb3fcba204b7bc690b84994be7e947f	0	0	0	0	0	0	0	0	0	0	0	0	0	0	0	0	0	0	0	0	0	0	0	0	0	0	0	0	0	0	22	0	0	0	0	0	0	0	0	0	0	0	0	0	0	0	0	0	0
35a7719af80292794138b82f4aa3e0a5	0	0	0	0	0	0	0	0	0	0	0	0	0	0	0	0	0	0	0	0	0	0	0	0	0	0	0	0	0	0	0	0	0	0	0	0	0	0	0	0	0	0	0	0	0	0	0	0	0
d0bb46255d4c63082b3328c0183c33c3	0	0	0	60	0	0	0	0	0	0	0	0	0	0	0	0	0	0	0	0	0	0	0	0	0	0	0	0	84	0	0	0	0	0	0	0	0	0	0	0	47	0	0	0	0	0	0	0	0
77a6dfcbb0b17371ac2f8260a0ee766c	0	0	0	0	0	0	0	0	0	0	0	0	0	0	0	0	0	0	0	0	0	0	0	0	0	0	0	0	0	0	0	0	0	0	0	0	0	0	0	0	0	0	0	0	0	0	0	0	96
567df876f1101d7fde948770d5bb7b6b	0	0	0	0	0	0	0	0	0	0	0	0	0	0	0	0	0	0	0	0	0	0	0	0	0	0	0	0	0	0	0	0	0	0	0	0	0	0	0	0	0	0	0	0	0	0	0	0	0
2895ff249b76b5a98cde1857afa4dbc4	0	0	0	0	0	0	0	0	0	0	0	0	0	0	0	0	0	0	0	0	0	0	0	0	0	0	0	0	0	0	0	0	0	0	0	0	0	0	0	0	0	37	0	0	0	0	0	0	0
cbcf95c95ff654ac6dcd358b7bab81f8	0	0	0	0	0	0	0	0	0	0	0	0	0	0	0	0	0	0	0	0	0	0	0	0	0	0	0	0	0	0	0	0	0	0	0	0	0	0	0	0	0	0	0	0	0	0	0	0	0
fe757ce3764538a0463630a4c16ad541	0	0	0	0	0	0	0	0	0	0	0	0	67	50	14	0	0	0	0	0	0	0	0	0	0	0	0	0	0	0	0	0	0	0	0	0	0	0	0	0	0	0	0	0	0	0	0	0	0
a450583ccff17e135cdf007b501a8a67	0	0	0	0	0	0	0	0	0	0	0	0	0	0	0	0	0	0	0	0	0	0	0	0	0	0	0	0	96	0	0	0	0	0	0	0	0	0	0	0	0	0	0	0	0	0	0	0	0
88beca5385fb5cfa78e916cf2e19f299	0	0	0	0	0	0	0	0	0	0	0	0	0	0	0	0	0	0	0	0	0	0	0	0	0	0	0	0	0	0	0	0	0	0	0	0	0	0	0	0	0	0	0	0	0	0	0	0	0
cecdf526054aea9f1f470cbaf6353eda	0	0	0	0	0	0	0	0	0	0	0	0	0	0	0	0	0	0	0	0	0	0	0	0	0	0	0	0	0	0	65	0	0	0	117	0	0	0	0	0	0	0	0	0	0	0	0	0	0
3122866e4284ed17e6973a736b056e85	0	0	0	0	0	0	0	0	0	0	0	0	0	0	0	0	0	0	0	0	0	0	0	0	0	0	0	0	0	0	0	0	0	0	0	0	0	0	0	0	0	0	0	0	0	0	0	0	0
279cdb1afd03de2e153e1bdd38a91ba9	0	0	0	0	0	0	0	0	0	0	0	0	0	14	0	0	0	0	0	0	0	0	0	0	0	0	0	0	0	0	143	0	0	0	0	0	0	0	0	0	0	0	0	0	0	0	0	0	0
550b7cc7573d7a8af8f7ff157b0f6289	0	0	0	0	0	0	0	0	0	0	0	0	0	0	0	43	0	105	32	0	0	0	0	0	0	0	0	0	0	0	0	0	0	0	0	0	0	0	0	0	0	0	0	0	0	0	0	0	0
80c7d82046ce70154aa85842116ef103	16	11	0	0	0	0	0	0	0	0	0	0	0	0	0	0	0	0	0	0	0	0	0	0	0	0	0	0	0	0	0	0	0	0	0	0	0	0	0	0	0	0	0	0	0	0	0	0	0
2c34a39ce0ed831f2a9982834912b069	0	0	0	0	0	0	0	0	0	0	0	0	0	0	0	0	0	0	0	0	0	0	0	0	0	0	0	0	0	0	0	0	0	0	0	0	0	0	0	0	0	0	0	0	0	0	0	0	0
979c3ac5598182f457c07c0f32a77b00	0	0	0	0	0	0	0	0	0	0	0	0	10	0	0	0	0	0	0	8	0	0	0	0	0	0	0	0	0	0	0	0	0	0	0	0	0	0	0	0	0	0	0	0	0	0	0	0	0
9a3906fd939b5010d5777ca6d551c066	0	0	0	0	0	0	0	0	0	0	0	0	0	0	0	0	0	0	0	0	0	0	0	0	0	0	0	0	0	0	0	0	0	0	0	0	0	0	0	0	0	0	0	0	0	0	0	0	0
a7f57ce80517bb2291c0475c5bbbd3a0	0	0	0	0	0	0	0	0	0	0	0	0	0	0	0	0	0	0	0	0	0	0	0	0	0	0	0	0	0	0	0	0	0	0	0	0	0	0	0	0	0	0	0	0	0	0	0	0	0
ce057debd4ffe80c83b2843b5a797d6b	0	0	0	0	0	0	0	0	0	0	0	0	0	0	0	0	0	0	0	0	0	0	0	0	0	0	0	0	0	0	0	0	0	0	0	0	0	0	0	0	0	0	0	0	0	0	0	0	0
4a043a51181c0d31a05c3084512c6ff9	0	0	0	0	0	0	0	0	0	0	0	0	0	0	0	0	0	0	0	0	0	0	0	0	0	0	0	0	0	0	0	0	0	0	0	0	0	0	0	0	0	0	48	0	0	0	0	0	0
6f3a4b7e0fb2e4eca92128399306cc40	0	0	0	0	0	0	0	0	0	0	0	0	0	0	0	0	0	0	0	0	0	0	0	0	0	0	0	0	0	0	0	0	0	0	0	0	0	0	0	0	0	0	0	0	0	0	0	0	0
44efbceabba734ec848d2c399558b51c	0	0	0	0	0	0	0	0	0	0	0	0	0	0	0	0	0	0	0	0	0	0	0	0	0	0	0	0	0	0	0	0	0	0	0	0	0	0	0	0	0	11	32	129	0	0	0	0	0
21547ae0ae9cb147cba92c3ecb4e3cdc	0	0	0	0	0	0	0	0	0	0	0	0	0	0	0	0	0	0	0	0	0	0	0	0	0	0	0	0	0	0	0	0	0	0	0	0	0	0	0	0	0	0	0	0	0	0	0	0	0
5d202ee3e277c1cd8bb1dc21b4f7ce0b	0	0	0	0	0	0	0	14	0	0	13	0	0	10	0	0	0	0	0	0	0	0	0	8	0	0	0	0	0	0	0	0	0	0	0	0	0	0	0	0	0	0	0	0	0	0	0	0	0
767ca9aa9ba7378d54e3cb57314a07a9	0	0	0	0	0	0	0	0	0	0	0	0	0	0	0	0	0	0	0	0	0	0	0	0	0	0	0	0	0	0	0	0	0	0	0	0	0	0	0	0	0	0	0	0	0	0	0	0	0
2d3cadbb1a49e9a9087a83d66e7d1b14	0	0	0	0	0	0	0	0	0	0	0	0	0	0	0	0	0	0	0	0	0	0	0	0	0	0	0	0	0	0	0	0	0	0	0	0	0	0	0	0	0	0	0	0	0	0	0	0	0
cf546183de2864d05f9dd31cc7b17ad8	0	0	0	0	0	0	0	0	0	0	0	0	0	0	0	0	0	0	0	0	0	0	0	0	0	0	0	0	0	0	0	0	30	0	78	0	0	0	0	0	0	0	0	0	0	0	0	0	0
e47ac24522ecd8d60311713fcf077a8c	6	15	0	13	0	0	0	0	0	0	0	0	0	0	0	0	0	0	0	0	0	0	0	0	0	0	0	0	0	0	0	0	0	0	0	0	0	0	0	0	0	0	0	0	0	0	0	0	0
7b6e1430e120e016f5a222d02f7fdaa1	0	0	0	0	0	0	0	0	0	0	0	0	0	0	0	0	0	0	0	0	0	0	0	0	0	0	0	0	0	0	0	0	0	0	0	0	0	0	0	0	0	0	0	0	0	0	0	0	0
0b2f88e5226fb91c0724c741edfc3624	0	0	0	0	0	0	0	0	0	0	0	0	0	0	0	0	14	0	0	0	0	0	0	0	0	0	0	32	0	22	0	0	0	0	0	0	0	0	0	0	0	0	0	0	0	0	0	0	0
f72a2434c503f4cd71a66d0c4959f758	0	0	0	0	0	0	0	0	0	0	17	0	0	0	0	0	0	0	0	0	0	0	0	0	0	0	0	0	0	0	0	0	0	0	0	0	0	0	0	0	0	0	0	0	0	21	0	0	0
47bee22bfce7166b0aae1bd86a8d6b1f	0	0	0	0	0	0	0	0	0	0	0	0	0	0	0	0	0	0	0	0	0	0	0	0	0	0	0	0	0	0	0	0	0	0	0	0	0	0	0	0	0	0	0	0	0	0	0	0	0
92f03338cf714397c40c3a0143fc8aab	0	0	0	0	0	0	0	0	0	0	0	0	0	0	0	0	0	0	0	0	0	0	0	0	0	0	0	0	0	0	0	0	0	0	0	0	0	0	0	0	0	0	0	0	0	0	0	0	0
b9c9605bc8132456e58d9aa3f4cdb19b	0	0	0	0	0	0	11	0	0	8	0	0	0	0	5	0	79	0	0	0	0	0	0	0	0	0	0	6	0	0	0	0	0	0	0	0	0	0	0	0	0	0	0	0	0	0	0	0	0
4e75c3ac239a8bfbc62548137bd8305e	0	0	0	0	0	0	0	0	0	0	0	0	0	0	0	0	0	0	0	0	0	0	0	0	0	0	0	0	0	0	0	0	0	0	0	0	0	0	0	0	0	0	0	0	0	0	0	0	0
88bf84180c0fd9db41a139a493db08e2	126	0	31	0	0	0	0	0	0	0	0	0	0	0	0	0	0	0	0	0	0	0	0	0	0	0	0	0	0	0	0	0	0	0	0	0	0	0	0	0	0	0	0	0	0	0	0	0	0
a9ca812fb35c44028b55b778da21621d	0	0	0	0	0	0	0	0	0	0	0	0	0	0	0	0	12	0	0	0	0	0	0	0	0	0	0	0	71	0	0	0	0	0	0	0	0	0	0	0	0	0	0	0	0	0	0	0	0
aeaeab26583ef3a31aa79ddb69e73ec0	0	0	0	0	0	0	0	0	0	0	0	0	0	0	0	0	0	0	0	0	0	0	0	0	0	0	0	0	0	0	0	0	0	0	0	0	0	0	0	0	0	0	0	0	0	0	0	0	0
f5fa2e48ef73acc7ae7b0b3de245d211	0	0	0	0	0	0	0	0	0	0	0	0	0	0	0	0	0	0	0	0	0	0	0	0	0	0	0	0	0	0	0	0	0	0	0	0	0	0	0	0	0	0	149	0	0	0	0	0	0
011f6209d84d7c89b8b1bd2d5a16c9d7	0	0	0	0	0	0	0	0	0	0	0	0	0	0	0	0	0	0	0	0	0	0	0	0	0	0	0	0	0	0	0	0	0	0	0	0	0	0	0	0	0	0	0	0	0	0	0	0	0
1b9bdfa5ce8c59cb4063a4db809ea2a6	0	0	0	0	0	0	0	0	0	0	0	0	0	0	0	0	0	0	0	0	0	0	0	0	0	0	0	0	0	0	0	0	0	0	0	0	0	0	0	0	0	0	0	0	0	0	0	0	0
6bfe0d7da45832aeb8d180c3d0ba3e51	0	0	0	0	0	0	0	0	0	0	0	0	0	0	0	0	0	0	0	0	0	0	0	0	0	0	0	0	0	0	0	0	0	0	0	0	0	0	0	0	0	0	0	0	0	0	0	0	0
13646816a178f1bd78207e15c1192a12	0	0	0	0	0	0	0	0	0	0	0	0	0	0	0	0	0	0	0	0	0	0	0	0	0	0	0	0	0	0	0	0	0	0	0	0	0	0	0	0	0	11	0	136	0	0	0	0	0
5e4ac2f6d085b939290abb36d3cb8adf	0	0	0	0	0	0	0	0	0	0	0	0	0	0	0	0	0	0	0	0	0	0	0	0	0	0	0	0	38	0	0	0	0	0	0	0	0	0	0	0	7	26	22	39	0	20	0	0	0
8443a1b0fddee3d758e74636bcbe533c	0	0	0	0	0	0	0	0	0	0	0	0	0	0	0	0	0	0	0	0	0	0	0	0	0	0	0	0	0	0	0	0	0	0	0	0	0	0	0	0	0	0	0	0	0	0	0	0	0
004255db2eeef9bbf72b111945926f14	0	0	0	0	0	0	0	0	0	0	0	0	0	0	0	0	0	0	0	0	0	0	0	0	0	0	0	0	0	0	0	0	0	0	0	0	0	0	0	0	0	0	0	0	0	0	0	0	0
3954ee637a09c5b69a4c8fd656e23851	16	0	0	0	0	0	0	0	0	0	0	0	0	0	0	0	0	0	0	0	0	0	0	12	0	0	0	9	0	32	0	0	0	0	0	0	0	0	0	0	0	0	0	0	0	0	0	0	0
4c23c7a028fd906018ca0ddcb1255aab	0	0	0	0	0	0	0	100	0	0	41	0	0	0	0	0	0	0	0	0	0	0	0	0	0	0	0	0	0	0	0	0	0	0	0	0	0	0	0	0	0	0	0	0	0	0	0	0	0
104476133a174667417151d3c01ed657	0	0	0	0	0	0	0	0	0	0	0	0	0	0	0	0	0	0	0	0	0	0	0	0	0	0	0	0	0	0	0	0	0	0	0	0	0	0	0	0	0	0	0	0	0	0	0	0	0
3d41f47d1924024424e4d741063a3cb1	0	0	0	0	0	0	0	0	0	0	0	0	0	0	0	0	0	0	0	0	0	0	0	0	0	0	0	0	0	0	0	0	0	0	0	0	0	0	0	0	0	0	0	0	0	0	0	0	0
60025b557dfb802c431aba38c2b25a27	0	0	0	0	0	0	0	0	0	0	0	0	0	0	0	0	0	0	0	0	0	0	0	0	0	0	0	0	0	0	21	0	47	0	8	0	0	0	0	0	0	0	0	0	0	0	0	0	0
7091ed9ca05e31456d4e8d0cc0d5379e	0	0	0	0	0	0	0	0	0	0	0	0	0	0	0	0	0	0	0	0	0	0	0	0	0	0	0	0	0	0	0	0	0	0	0	0	0	0	0	0	0	0	0	0	0	0	0	0	0
7c006f3e4b32bfc77acc1917b4721351	0	0	0	0	0	0	0	0	0	0	0	0	0	0	0	0	0	0	0	0	0	0	0	0	0	0	0	0	0	0	0	0	0	0	0	0	0	0	0	0	0	0	0	0	0	0	0	0	0
231fa29bbb41dcf883aa73c75c2fa5ed	0	0	0	0	0	0	0	0	0	0	0	0	0	0	0	0	0	0	0	0	0	0	0	0	0	0	0	0	0	0	0	0	0	0	0	0	0	0	0	0	0	0	0	0	0	0	0	0	0
a8d5eaccefab3c27d113e387a1d377e4	0	0	0	0	0	0	0	0	0	0	0	0	0	0	0	0	0	0	0	0	0	0	0	0	0	0	0	0	0	0	0	0	0	0	0	0	0	0	0	0	0	0	0	0	0	0	0	0	0
36ffa4cfcb982bee80a8cd376289c987	0	0	0	0	0	0	0	0	0	0	0	0	0	0	0	0	0	0	0	0	0	0	0	0	0	0	0	0	0	0	0	0	0	0	0	0	0	0	0	0	0	0	0	0	0	0	0	0	0
95b02a25281d77dd42e167cd922a4781	0	0	0	0	0	0	0	0	0	0	0	0	0	0	0	0	0	0	0	0	0	0	0	0	0	2	0	0	0	0	0	0	0	0	0	0	0	0	0	0	0	0	0	0	0	0	0	0	0
c9fe0532edeef184710de38850499e18	0	0	0	0	0	0	0	0	0	0	0	0	0	0	0	0	0	0	0	0	0	0	0	0	0	0	0	0	0	0	0	0	0	0	0	0	0	0	0	0	0	0	0	0	0	0	0	0	0
ab5468ea982f1af5abdd06a13cb4a4ac	0	0	0	112	28	0	0	0	0	0	0	0	0	0	0	0	0	0	0	0	0	0	0	0	0	0	0	0	0	0	0	0	0	0	0	0	0	0	0	0	0	0	0	0	0	0	0	0	0
d242cabdc2801b6d2041f38f7f0d3e5b	0	0	0	0	0	0	0	0	0	0	0	0	0	0	0	0	0	0	0	0	0	0	0	0	0	0	0	0	0	0	0	0	0	0	66	0	0	0	0	0	0	0	0	0	0	0	0	0	0
4f8c07fd358a07dae29da657e2e98ec2	0	0	0	0	0	0	0	0	0	0	0	0	0	0	0	0	0	0	0	0	0	0	0	0	0	0	0	0	0	0	0	0	0	0	0	0	0	0	0	0	28	0	0	109	0	0	0	0	0
046a84422cb1c15ab61d621186b5e582	0	0	0	0	0	0	0	0	0	0	0	0	0	0	0	0	0	0	0	0	0	0	0	0	25	0	3	0	0	0	0	0	0	0	0	16	10	3	0	35	0	0	0	31	0	0	0	0	0
9b4b463311585a73f62289bb0851a224	0	0	0	0	0	0	0	0	0	0	0	0	0	0	0	0	0	0	0	0	0	0	0	0	0	0	0	0	0	0	0	0	0	0	0	0	0	0	0	0	0	0	0	0	0	0	0	0	0
ada22293c86baf5b5ea9e69e009c3215	0	0	0	55	0	0	24	0	0	0	0	0	0	0	0	0	0	0	0	0	0	0	0	0	0	0	0	12	0	0	0	0	0	0	0	0	0	0	0	29	0	0	0	0	0	0	0	0	0
20f0ef2c93e61619cf7ff8edc51bfc04	12	0	0	0	0	0	0	0	0	0	0	0	0	0	0	0	0	0	0	0	0	0	0	0	0	0	0	0	0	0	0	0	0	0	0	0	0	0	0	0	0	0	0	0	0	0	0	0	0
3c2c36a7be8aeca071a2ea248e35680f	0	0	0	0	0	0	0	0	0	0	0	0	0	0	0	0	0	0	0	0	0	0	0	0	0	0	0	0	0	0	12	28	0	0	0	0	0	0	0	0	0	0	0	0	0	0	0	0	0
8f79758791c407b72bfa9a9f8be2de1a	0	0	0	0	0	0	0	0	0	0	0	0	0	0	0	22	0	0	0	0	0	0	0	0	0	0	0	0	0	0	7	0	0	0	0	0	0	0	6	7	0	0	0	0	0	0	0	0	0
b13b7fa8bec98147db079a590f324b41	0	0	0	0	0	0	0	0	0	0	0	0	30	0	0	0	0	0	0	0	0	0	0	0	0	0	0	27	0	0	0	0	0	22	0	0	0	0	0	0	0	0	0	0	0	0	0	0	0
ba5d1c2bf572aeeb6995096447ab9474	0	0	0	0	0	0	0	0	0	0	0	0	0	0	0	0	0	0	0	0	0	0	0	0	0	0	0	0	0	0	0	0	0	0	0	0	0	0	0	0	0	0	0	0	0	0	0	0	0
c2e19f1c15c55d74ae7352b2985688ff	0	0	0	0	0	0	0	0	0	0	0	0	0	0	0	0	0	0	0	0	0	0	0	0	0	0	0	0	0	0	0	0	0	0	0	0	0	0	0	0	0	0	0	0	0	0	0	0	0
974b69af271ddf4b0fb7238fcac14ae6	0	0	0	0	0	0	0	0	0	0	0	0	0	0	0	0	0	0	0	0	0	0	0	0	0	0	0	0	0	0	0	0	0	0	0	0	0	0	0	0	0	0	0	0	0	0	0	0	0
d809f1344eea7c70794f193551642aba	0	0	0	0	0	0	0	0	0	0	0	0	0	0	0	0	0	0	0	0	0	0	0	0	0	0	0	0	0	0	0	0	0	0	0	0	0	0	0	0	0	0	0	0	0	0	0	0	0
fbf52c0215a71f9c00e20b897762f0c4	0	0	0	0	0	0	0	0	0	0	0	0	0	0	0	0	0	0	0	0	0	0	0	0	0	0	0	0	0	0	0	0	0	0	0	0	0	0	0	0	0	0	0	0	0	0	0	0	0
437bac47469cc7aec9cb9a53c13e6751	0	0	0	0	0	0	0	0	0	0	46	0	0	42	0	0	0	0	0	0	0	0	0	0	0	0	0	0	0	0	0	0	0	0	0	0	0	0	0	0	0	0	0	0	0	0	0	0	0
264e9f3fa3f2a3b6549ab21a88836c61	0	0	0	0	0	0	0	0	0	0	0	0	0	0	0	0	0	0	0	0	0	0	0	0	0	0	0	0	0	0	0	0	0	0	0	0	0	0	0	0	0	0	0	0	0	0	0	0	0
ba671b07aea088ad0682a678fe3a3fbe	0	0	0	0	0	0	0	0	0	0	0	0	0	0	0	0	0	0	0	0	0	0	0	0	0	0	0	0	0	0	0	0	0	0	0	0	0	0	0	0	0	0	0	0	0	0	0	0	0
ca8e9f827fb753ebe691fcc5192cb36a	0	0	0	0	0	0	0	0	0	0	0	0	0	0	0	0	0	0	0	0	0	0	0	0	0	0	0	0	0	0	0	0	0	0	0	0	0	0	0	0	0	0	0	0	0	0	0	0	0
9f1c31b387c77ca46c85344845a6f2a7	0	0	0	0	0	0	0	0	0	0	0	0	0	0	0	0	0	0	0	0	0	0	0	0	0	0	0	0	0	0	0	17	59	0	9	0	0	0	0	0	0	0	0	0	0	0	0	0	0
04cf1213e85830660814aec91869a106	0	0	0	0	0	0	0	0	0	0	0	0	0	0	0	0	0	0	0	0	0	0	0	0	0	0	0	0	0	0	0	0	0	0	0	0	0	0	0	0	0	0	0	0	0	0	0	0	0
d18d8113756415a8a7648cf734587054	0	0	0	0	0	0	0	0	0	0	0	0	0	0	0	0	49	0	0	0	0	0	0	0	0	0	0	0	50	11	0	0	0	0	0	0	0	0	0	0	0	0	0	0	0	0	0	0	0
e93ee5b77038ee836447c5e5c6980146	0	0	0	0	0	0	0	0	0	0	0	0	0	0	0	0	0	0	0	0	0	0	0	0	0	0	0	0	0	0	0	0	0	0	0	0	0	0	0	0	0	0	0	0	0	0	0	0	0
093dfbf669eef78886e2e59c890330ef	0	0	0	0	0	0	0	0	0	0	0	0	0	0	0	0	0	0	0	0	0	0	0	0	0	0	0	0	0	0	12	0	0	0	0	0	0	0	0	0	0	0	0	0	0	50	0	0	0
3ba95d024c30088a1fdd558f388ee282	0	0	0	0	0	0	0	0	0	0	0	0	0	0	0	0	0	0	0	0	0	0	0	0	0	0	17	0	61	16	0	0	0	0	0	0	0	0	0	0	0	0	0	0	0	0	0	0	0
a147be1a4ae0eb518bd03896b0e5e116	0	0	0	0	0	0	0	0	0	0	0	0	0	0	0	0	0	0	0	0	0	0	0	0	0	0	0	0	0	0	0	0	0	0	0	0	0	0	0	0	0	0	0	0	0	0	0	0	0
ba239294b6d6869324dc19ff17f8f327	0	0	0	0	0	0	0	0	0	0	0	0	0	0	0	0	0	0	0	0	0	0	0	0	0	0	0	0	0	0	0	0	0	0	0	0	0	0	0	0	0	0	0	0	0	0	0	0	0
c62d388b95842a65e7d823d02e3ef274	0	0	0	0	0	0	0	0	0	0	0	0	0	0	0	0	0	0	0	0	0	0	0	0	0	0	0	0	0	0	0	0	0	0	0	0	0	0	0	0	0	0	0	0	0	0	0	0	0
f573eb1d1026d86e4d32ae633daaaa48	0	0	0	0	0	0	0	0	0	0	0	0	0	0	0	0	0	0	0	0	0	0	0	0	0	0	0	0	0	0	0	0	0	0	0	0	0	0	0	0	0	0	0	0	0	0	0	0	0
9b90d8376876748e7b52b5e949932b35	0	0	0	0	0	0	0	0	0	0	0	0	0	0	0	0	0	0	0	0	0	0	0	0	0	0	0	0	0	0	0	0	13	0	0	0	0	0	0	0	0	0	0	0	0	0	0	0	0
3792e1e519477424f7bde8c23f1af4d9	0	0	0	0	0	0	0	0	0	0	0	0	0	0	0	0	0	0	0	0	0	0	0	0	0	0	0	0	0	0	0	0	0	0	0	0	0	0	0	0	0	0	0	0	0	0	0	0	0
fc34fa54fb3ff77c1a9bec2c914a545f	0	0	0	0	0	0	0	0	0	0	0	0	0	0	0	0	0	0	0	0	0	0	0	0	0	0	0	0	0	0	0	0	0	0	0	0	0	0	0	0	0	0	0	0	0	0	0	0	0
f83ffa5153b9f2ab039c062f2f09ee48	0	0	0	0	0	0	0	0	0	0	0	0	0	0	0	0	0	0	0	0	0	0	0	0	0	0	0	0	0	0	0	0	0	0	0	0	0	0	0	0	0	0	0	0	0	0	0	0	0
848a161af50c6b8228a4175ac8ae2216	0	0	0	0	0	0	0	0	0	0	0	0	0	0	0	0	0	0	0	0	0	0	0	0	0	0	0	0	0	0	0	0	0	0	0	0	0	0	0	0	0	0	0	0	0	0	0	0	0
e46a7eba3f96160d1b544d2bf16e273d	0	0	0	0	0	0	0	0	0	0	0	0	0	0	0	0	0	0	0	0	0	0	0	0	0	0	0	0	16	0	0	0	11	0	0	0	0	0	0	0	0	0	0	0	0	0	0	0	0
fdc3df9b43636d751daa53b914692c41	0	0	0	0	0	0	0	0	0	0	0	0	0	51	0	0	0	0	0	0	0	0	0	0	0	0	0	0	0	0	0	0	0	0	0	0	0	0	0	0	0	0	0	0	0	0	0	0	0
fe09ce100a657731d5daf8b99b0d00f0	0	0	0	0	0	0	0	0	0	0	0	0	0	0	0	0	0	0	0	0	0	0	0	0	0	0	0	0	0	0	0	0	25	0	55	0	0	0	0	0	0	0	0	0	0	0	0	0	0
0244520c95407aed874d779df0f47c6c	0	0	0	0	0	0	0	0	0	0	0	0	0	0	0	0	0	0	0	0	0	0	0	0	0	0	0	0	0	0	0	0	0	0	0	0	0	0	0	0	0	0	0	0	0	0	0	0	0
09b05ca8867cb4c5bba1d1623c92be5e	0	0	0	0	0	0	0	0	0	0	0	0	0	0	0	0	0	0	0	0	0	0	0	0	0	0	0	0	0	0	0	0	0	0	0	0	0	0	0	0	0	0	0	35	0	0	0	0	0
4fb489e3961f39458ea07e8c9b90f400	0	0	0	28	22	0	0	0	0	0	0	0	0	0	0	0	0	0	0	33	0	0	0	0	0	0	0	0	0	0	0	0	0	0	0	0	0	0	0	0	0	0	0	0	0	21	0	0	0
5178b218d96155f4e210484afb8552ac	0	0	0	0	0	0	0	0	0	0	0	0	0	0	0	0	0	0	0	0	0	0	0	0	0	0	0	0	0	0	56	0	0	0	48	0	0	0	0	0	0	0	0	0	0	0	0	0	0
b22cdf8dc5b9fb514d8ef1554c9d7e87	0	0	0	0	0	0	0	0	0	0	0	0	0	0	0	0	0	0	0	0	0	0	0	0	0	0	0	0	0	0	0	0	0	0	0	0	0	0	0	0	0	0	0	0	0	0	0	0	0
d0bf3441e68113df3b4325a2c699d5b4	0	0	0	0	0	0	0	0	0	0	0	0	0	0	0	0	0	0	0	0	0	0	0	0	0	0	0	0	0	0	0	0	0	0	0	0	0	0	0	0	0	0	0	0	0	3	0	0	0
d11fed8cfc8d6313186d70a3576ef439	0	0	0	0	0	0	0	0	0	0	0	0	0	0	0	0	0	0	0	0	0	0	0	0	0	0	0	0	0	0	0	0	0	0	0	0	0	0	0	0	0	0	0	0	0	0	0	0	0
d3ca0966231527aaf3d52bccf2ac553c	0	0	0	0	0	0	0	0	0	0	0	0	0	0	0	0	0	0	0	0	0	0	0	0	0	0	0	0	0	0	0	0	0	0	0	0	0	0	0	0	0	0	0	0	0	0	0	0	0
5df50d1089afc9119760fe2fbc33cc7c	0	0	0	0	8	4	0	0	4	0	0	0	0	0	0	0	0	0	0	0	0	0	0	0	0	0	0	0	0	4	0	0	0	0	0	0	0	5	0	0	0	0	0	0	0	7	0	0	0
a1f7e2fb55931ee5ea5e2aa4e4d85195	0	0	0	0	0	0	0	0	0	0	0	0	0	0	0	0	0	0	0	0	0	0	0	0	0	0	0	0	0	0	0	0	0	0	0	0	0	0	0	0	0	0	0	0	0	0	0	0	0
b181342710ae4f2efe9d691471fed36a	0	0	0	0	0	0	0	0	0	0	0	0	0	0	0	0	0	0	0	0	0	0	0	0	0	0	0	0	0	0	0	0	0	0	0	0	0	0	0	0	0	0	14	0	0	0	0	0	0
47739b38ed61a41ffc142004bafaa7b9	0	0	0	0	0	0	0	0	0	0	0	0	0	0	0	0	0	0	0	0	0	0	0	0	0	0	0	0	0	0	0	0	0	0	0	0	0	0	0	0	0	0	0	0	0	0	0	0	0
6260f906228bfbd32e6d4ff0c8dae60b	0	0	0	0	0	0	0	0	0	0	0	0	0	0	0	0	0	0	0	0	0	0	0	0	0	0	0	0	0	0	0	0	0	0	0	0	0	0	0	0	0	0	0	0	0	0	0	0	0
2468bc9a39b0a616bdc739cdbeae3305	0	0	0	0	0	0	0	0	0	0	0	0	0	0	0	0	0	0	0	0	0	0	0	0	0	0	0	0	0	0	0	0	0	0	0	0	0	0	0	0	0	0	0	0	0	0	0	0	0
8c407e4c1fd464f59f2447a669f2f38c	0	0	0	0	0	0	0	0	0	0	0	0	0	0	0	0	0	0	0	0	0	0	0	0	0	0	0	0	0	0	0	69	0	0	26	0	0	0	0	0	0	0	0	0	0	0	0	0	0
cd24f70fa9e5295408d7dc6ca3ad106d	0	0	0	0	0	0	0	0	0	0	0	0	0	0	0	0	0	0	0	0	0	0	0	0	0	0	0	0	0	0	0	0	0	0	0	0	0	0	0	0	0	0	0	0	0	0	0	0	0
227bc44f7e9b281a6565f66bac394399	0	0	0	0	0	0	0	0	0	0	0	0	0	0	0	0	0	0	0	0	0	0	0	0	0	0	0	0	0	0	0	0	0	0	0	0	0	0	0	0	0	0	0	0	0	0	0	0	0
66590783510c769bf2f805b75de5b651	0	0	0	0	0	0	0	0	0	0	0	0	0	0	0	0	0	0	0	0	0	0	0	0	0	0	0	0	0	0	0	0	60	0	39	0	0	0	0	0	0	0	0	0	0	0	0	0	0
a158b74ddebf0caf39a41b8b8d103d31	0	0	0	0	0	0	0	0	0	0	0	0	0	0	0	0	0	0	0	0	0	0	0	0	0	0	0	0	0	0	0	0	0	0	0	0	0	0	0	0	0	0	0	0	0	0	0	0	0
cd564f70ad29bbb48071879734386f47	0	0	0	0	0	0	0	0	0	0	0	0	0	0	0	0	0	0	0	0	0	0	0	0	0	0	0	0	0	0	0	0	0	0	0	0	0	0	0	0	0	0	0	0	0	0	0	0	0
55e565fd3dac5e38337018468acf3e15	0	0	0	0	0	0	0	0	0	0	0	0	0	0	0	0	0	0	0	0	0	0	0	0	0	0	0	0	0	0	0	0	0	0	0	0	0	0	0	0	0	0	0	0	0	0	0	0	0
d374510c73ab4d25979a09f8eb140bc6	0	0	0	0	0	0	5	0	0	0	0	0	0	0	0	45	7	0	0	38	0	0	0	0	0	0	0	0	0	0	0	0	0	0	0	0	0	0	0	0	0	0	0	0	0	0	0	0	0
ec76dcb1275d8b180d4e6f215a376f75	0	0	0	0	0	0	0	0	0	0	0	0	0	0	0	0	0	0	0	0	0	0	0	0	0	0	0	0	0	0	0	0	0	0	0	0	0	0	0	0	0	0	0	0	0	0	0	0	0
48eec6d0d7b72000f90d8c8739a6dc02	0	0	0	0	0	0	0	0	0	0	0	0	0	0	0	0	0	0	0	0	0	0	0	0	0	0	0	0	0	0	0	0	0	0	0	0	0	0	0	0	0	0	0	0	0	0	0	0	0
61fa47ebc373c8b6b3c2ea4d7bde2b6b	0	0	0	0	0	0	0	0	0	0	0	0	0	0	0	0	0	0	0	0	0	0	0	0	0	0	0	0	0	0	0	0	0	0	0	0	0	24	20	23	9	0	0	4	0	0	0	0	0
6de138914db943ce23a127090043adf1	0	0	0	0	0	0	0	0	0	0	0	0	0	0	0	0	0	0	0	0	0	0	0	0	0	0	0	0	0	0	0	0	0	0	0	0	0	0	0	0	0	0	0	0	0	0	0	0	0
ff88654446d7f66574bfc9102bc5724e	0	0	0	0	0	0	0	0	0	0	0	0	0	0	0	0	0	0	0	0	0	0	0	0	0	0	0	0	0	0	0	0	0	0	0	0	0	0	0	0	0	0	0	0	0	0	0	0	0
046b01fac8ee505fa17b7168dc9c1adc	0	0	0	0	0	0	0	0	0	0	0	0	0	0	0	0	0	0	0	0	0	0	0	0	0	0	0	0	0	0	0	0	0	0	0	0	0	0	0	0	0	0	0	0	0	0	0	0	0
4896f230221ea6f4e27c0e2861b835e2	0	0	30	0	0	0	0	0	0	0	0	0	0	0	0	0	0	0	0	0	0	0	0	0	0	0	0	0	0	0	0	0	24	0	0	0	0	0	0	0	0	0	0	0	0	0	0	0	0
97d0e284aca2640f0fc23208e881cb84	0	0	0	0	0	0	0	0	0	0	0	0	0	0	0	0	0	0	0	0	0	0	0	0	0	0	0	0	0	0	0	0	0	0	0	0	0	0	0	0	0	0	0	0	0	0	0	0	0
076d80b464373bc92e8d394a1829d925	0	0	0	0	0	0	0	0	0	0	0	0	0	0	0	0	0	0	0	0	0	0	0	0	0	0	0	0	0	0	0	0	0	0	0	0	0	0	0	0	0	0	0	0	0	0	0	0	0
534c84498d8b40f3c97ebbe09e5eea6c	0	0	0	0	0	0	0	0	0	0	0	0	0	0	0	0	0	0	0	0	0	0	0	0	0	0	0	0	0	0	0	0	0	0	0	0	0	0	0	0	0	0	0	0	0	0	0	0	0
7e782a3970b35015a1c01d4d85777942	0	0	0	0	0	0	0	0	0	0	0	0	0	0	0	0	0	0	0	0	0	0	0	0	0	0	0	0	0	0	0	0	0	0	0	0	0	0	0	0	0	0	0	0	0	0	0	0	0
ac206af9839ba4d8ea6ee47a79fc7803	0	0	0	0	0	0	0	0	0	0	0	0	0	0	0	0	0	0	0	2	0	0	0	0	0	0	0	0	0	0	17	0	0	0	0	0	0	0	0	0	0	0	0	0	0	0	0	0	0
c935651b44646d5eb48105b0011081c5	0	0	0	0	0	0	0	0	0	0	0	0	0	0	0	0	0	0	0	0	0	0	0	0	0	0	0	0	0	0	0	0	0	0	0	0	0	0	0	0	0	0	0	0	0	0	0	0	0
d02be92b010e467b7e21ac5a0441c71c	0	0	0	0	0	0	0	0	0	0	0	0	0	0	0	0	0	0	0	0	0	0	0	0	0	0	0	0	0	0	0	0	0	0	0	0	0	0	0	0	0	0	0	0	0	0	0	0	0
fb71130b455e6f5a47f44da7ef505b5f	0	0	0	0	0	0	0	0	0	0	0	0	0	0	0	0	0	0	0	0	0	0	0	0	0	0	0	0	0	0	0	0	0	0	0	0	0	0	0	0	0	0	0	0	0	5	0	0	0
6361755784d18839b4b34fec2b2e8a5e	0	0	0	0	0	0	0	0	0	0	0	0	0	0	0	0	0	0	0	0	0	0	0	0	0	0	0	0	0	0	0	0	0	0	0	0	0	0	0	0	0	0	0	0	0	0	0	0	0
38bb0b4dd95f902be1daba5cf1facd99	0	0	0	0	0	0	0	0	0	0	0	0	0	0	0	0	0	0	0	0	0	0	0	0	0	0	0	0	0	0	0	0	8	0	0	0	0	0	0	0	0	0	0	0	0	0	0	0	0
4b0923e0337b211fd1ca4019972ffea2	0	0	0	0	0	0	0	0	0	0	0	0	0	0	0	0	0	0	0	0	0	0	0	8	0	0	0	0	0	0	0	0	0	0	0	0	0	0	0	0	0	0	0	0	0	0	0	0	0
04ad98a5e274afbf3d7b5729a77ffd01	0	0	0	0	0	0	84	0	5	0	0	0	0	0	0	0	0	0	0	0	0	0	0	0	0	0	0	0	0	0	0	0	0	0	0	0	0	0	0	0	0	0	0	0	0	0	0	0	0
efd527609fb7b4d12f28f86a20183e56	0	0	0	0	0	0	4	0	0	0	19	0	0	0	0	0	0	0	0	0	0	0	0	0	0	0	0	0	0	0	0	0	0	0	0	0	0	0	0	0	0	0	0	0	0	0	0	0	0
a5d00af41c18b1dca0aaee98cfec4c30	13	0	0	0	0	10	0	12	3	0	0	0	0	0	0	0	0	0	0	0	0	0	0	0	0	0	0	0	0	0	0	0	0	0	0	0	0	0	0	0	29	0	0	0	0	0	0	0	0
b1b745303ce3df8c68211602015ac0e4	0	0	0	0	0	0	0	0	0	0	0	0	0	0	0	0	0	0	0	0	0	0	0	0	0	0	0	0	0	0	0	0	0	0	0	0	0	0	0	0	0	0	0	0	0	43	0	0	0
3c79e4a21ca2fb7d2b5e6e6f11bbc08e	0	0	0	0	0	0	0	0	0	0	0	0	0	0	0	0	0	0	0	0	0	0	0	0	0	0	0	0	0	0	0	0	0	0	0	0	0	0	0	0	0	0	10	0	0	0	0	0	0
8d3dcef96c516a10e9ba240322bb8077	0	0	0	0	0	0	0	0	0	0	0	0	0	0	0	0	0	0	0	0	0	0	0	0	0	0	0	0	0	0	0	0	0	0	0	0	0	0	0	0	0	0	0	0	0	0	0	0	0
217a9ab5edb3e9df2b6c84ade0603bea	0	0	0	0	0	0	0	0	0	0	0	0	0	0	0	0	0	0	0	0	0	0	0	0	0	0	0	0	0	0	0	0	0	0	0	0	0	0	0	0	0	0	0	0	0	0	0	0	0
5aec1b6e436897b124df450b66873318	0	0	0	0	0	0	0	0	0	45	0	0	0	39	0	0	0	0	0	0	0	0	0	0	0	0	0	0	0	0	0	0	0	0	0	0	0	0	0	0	0	0	0	0	0	0	0	0	0
812716f8603064c34ebfccd78b3aa55b	0	0	0	0	0	0	0	0	0	0	0	0	0	0	0	0	0	0	0	0	0	0	0	0	0	0	0	0	0	0	0	0	0	0	0	0	0	0	0	0	0	0	0	0	0	0	0	0	0
017c7395fda677e0b1fc36794a6388ae	0	0	0	0	0	0	0	0	0	0	0	0	0	0	0	0	0	0	0	0	0	0	0	0	0	0	0	0	0	0	0	0	0	0	0	0	0	0	11	51	0	0	0	0	0	0	0	0	0
2df0a9815db62bbbe06502731d3565a8	0	0	0	0	0	0	0	76	0	0	0	0	0	0	0	0	0	0	0	0	0	6	0	0	0	0	0	0	0	0	0	0	0	0	0	0	0	0	0	0	0	0	0	0	0	0	0	0	0
3329048c4080e14d24058e4005a41c48	0	0	0	0	0	0	0	0	0	0	0	0	0	0	0	0	0	0	0	0	0	0	0	0	0	0	0	0	0	0	0	0	0	0	0	0	0	0	0	0	0	0	0	0	0	0	0	0	0
810e577f8c61fb1f160948c8cb87903d	0	0	0	0	0	0	0	0	0	0	0	0	0	0	0	0	0	0	0	9	0	0	0	0	0	0	0	0	0	0	0	0	0	0	0	0	0	0	0	0	0	0	0	0	0	0	0	0	0
f95a816e4b482fba5ad023921c0e4bc1	0	0	0	0	0	0	0	0	0	0	0	0	0	0	0	0	0	0	0	0	0	0	0	0	0	0	0	0	0	0	0	0	0	0	19	0	0	0	0	0	0	0	0	0	0	0	0	0	0
311064d974538c4b04252208e31722dd	0	0	0	0	0	0	0	0	0	0	0	0	0	0	0	0	0	0	0	0	0	0	0	0	0	0	0	0	0	0	0	0	0	0	0	0	0	0	0	0	0	0	0	0	0	0	0	0	0
67caab50e8b3f01ff811855012b82129	0	0	0	0	0	0	0	0	0	0	0	0	0	0	0	0	0	0	0	0	0	0	0	0	0	0	0	0	0	0	0	0	0	0	0	0	0	0	0	0	0	0	0	0	0	0	0	0	0
e0baa4b2c38806835e793ccc1bba7605	0	0	0	0	0	0	0	0	0	0	0	0	0	0	0	0	0	0	0	0	0	0	0	0	0	0	0	0	0	0	0	0	0	0	0	0	0	0	0	0	0	0	0	0	0	0	0	0	0
ca515da0293cd55f818d0982781a8940	0	0	0	0	0	0	0	0	0	0	0	0	0	0	0	0	0	0	0	0	0	0	0	0	0	0	0	0	0	0	0	0	0	0	0	0	0	0	0	0	0	0	0	0	0	0	0	0	0
1ae0c6cdfe1048c04a34cf27c7b677f0	0	0	0	0	0	0	0	0	0	0	0	0	0	0	0	0	0	0	0	0	0	0	0	0	0	0	0	0	0	0	0	0	0	0	0	0	0	0	0	0	0	58	0	0	0	0	0	0	0
59d758b0a809b1afd0c29cfa7b1727fb	0	0	0	0	0	0	0	0	0	0	0	0	0	0	0	0	0	0	0	0	0	0	0	0	0	0	0	0	0	0	0	49	0	0	0	0	0	0	0	0	0	0	0	0	0	0	0	0	0
7867668580c219e92d526b448795015e	0	0	0	0	0	0	0	0	0	0	0	0	0	0	0	0	0	0	0	0	0	0	0	0	0	0	0	0	0	0	0	0	0	0	0	0	0	0	0	0	0	0	0	0	0	0	0	0	0
32a84c37370a6af90c53903d5931de6c	0	0	0	0	0	0	0	0	0	0	0	0	0	50	0	0	0	0	0	0	0	0	0	0	0	0	0	0	0	0	0	0	24	0	0	0	0	0	0	0	0	0	0	0	0	0	0	0	0
73ce112166309db5838b4ea761d4bed9	0	0	0	0	0	0	0	0	0	0	0	0	0	0	0	0	0	0	0	0	0	0	0	0	0	0	0	0	0	0	0	0	0	0	0	0	0	0	0	0	0	0	0	0	0	0	0	0	0
9d3c707560cae84e39cbc34498113b41	0	0	0	0	0	0	0	0	0	0	0	0	0	0	0	0	0	0	0	0	0	0	0	0	0	0	0	0	0	0	0	0	0	0	0	0	0	0	0	0	0	0	0	0	0	0	0	0	0
3435787edc86603095653a3e8ee66f2f	0	0	0	0	0	0	0	0	0	0	0	0	0	0	0	0	0	0	0	0	0	0	0	0	0	0	0	0	0	0	0	0	0	0	0	0	0	0	0	0	0	0	0	0	0	0	0	0	0
481fec79b460885400f7e947fe422283	0	0	0	0	0	0	0	0	0	0	0	0	0	0	0	0	0	0	0	0	0	0	0	0	0	0	0	0	0	0	0	0	0	0	0	0	0	0	0	0	0	0	0	0	0	0	0	0	0
17cea8188e1a5e25fa99693533745a45	0	0	0	0	0	0	0	0	0	0	0	0	0	0	0	0	0	0	0	0	0	0	0	0	0	0	0	0	0	0	0	0	0	0	0	0	0	0	0	0	0	0	0	0	0	0	0	0	0
39d1933e6828ef505fb97ba45db94550	0	0	0	0	0	0	0	0	0	0	0	0	0	0	0	0	0	0	0	0	0	0	0	0	0	0	0	0	0	0	0	0	0	0	0	0	0	0	0	0	0	0	0	0	0	0	0	0	0
5dabe4e3e68fe1db54b6fbd4ad0b7a9d	0	0	0	0	0	0	0	0	0	0	4	0	0	0	0	4	0	0	0	0	0	0	0	0	0	0	0	17	0	0	0	0	0	0	0	0	0	0	0	0	0	0	0	0	0	0	0	0	0
aae8d1b1d6ea93c55e299ca97b4275fa	0	0	0	0	0	0	0	0	0	0	0	0	0	0	0	0	0	0	0	0	0	0	0	0	0	0	0	0	0	0	0	0	0	6	0	0	0	0	0	0	0	0	0	0	0	0	0	0	0
c761293aff10d73b5f2e35f86cf128be	0	0	0	0	0	0	0	0	0	0	0	0	0	0	0	0	0	0	0	0	0	0	0	0	0	0	0	0	0	0	0	0	0	0	0	0	0	0	0	0	0	0	0	0	0	0	0	0	0
e3a2b5fbd724e60395515a919d756759	10	0	0	65	0	0	0	0	0	0	0	0	0	0	0	0	0	0	0	0	0	0	0	0	0	0	0	0	0	0	0	0	0	0	0	0	0	0	0	0	0	0	0	0	0	0	0	0	0
006d7e089830e62630e24a599de88fb4	0	0	0	0	0	0	0	0	0	0	0	0	0	0	0	0	0	0	0	0	0	0	0	12	0	0	0	12	0	0	0	0	0	0	0	0	0	0	0	0	0	0	0	0	0	0	0	0	0
28b374e513a47391c65f84213c519c69	0	0	0	0	0	0	0	0	0	0	0	0	0	0	0	0	0	0	0	0	0	0	0	0	0	0	0	0	0	0	0	0	0	0	0	0	0	0	0	0	0	0	0	0	0	0	0	0	0
69d2f57821beb6a5ce2b003b35f23c48	0	0	0	0	0	0	0	0	0	0	0	0	0	0	0	0	0	0	0	0	0	0	0	0	0	0	7	0	0	0	0	0	0	0	0	0	0	0	0	0	0	0	0	0	0	0	0	0	0
fa8cc614d25d41f4b8fbf14b834c605a	0	0	0	0	0	0	0	0	0	0	0	0	0	0	0	0	0	0	0	0	0	0	0	0	0	0	0	0	0	0	0	0	0	0	0	0	0	0	0	0	0	0	0	0	0	0	0	0	0
acc5763ed63459baa08cb885aa67c51c	0	0	0	0	0	0	0	0	0	0	0	0	0	0	0	0	0	0	0	0	0	0	0	0	0	0	0	0	0	0	0	0	0	0	0	0	0	0	0	0	0	0	0	0	0	0	0	0	0
c6b97ae47791da8705d640735da09991	0	0	0	0	0	0	0	0	0	0	0	0	0	0	0	0	0	0	0	0	0	0	0	0	0	0	0	0	0	0	0	0	0	0	0	0	0	0	0	0	0	0	0	0	0	0	0	0	0
15e12ecf6c3a50a3e0ace4605af5709c	0	0	0	0	0	0	0	0	0	0	0	0	0	0	0	0	0	0	0	0	0	0	0	0	0	0	0	0	0	0	0	0	0	0	0	0	0	0	0	0	0	0	0	0	0	0	0	0	0
35b0736a5f30312b6a0a461e22b00340	0	0	0	0	0	0	0	0	0	0	0	0	0	0	0	0	0	0	0	0	0	0	0	0	0	0	0	0	0	0	0	0	0	0	0	0	0	65	0	0	0	0	0	0	0	0	0	0	0
8ccf8d36bbfebcf072422e810e15b3ff	0	0	0	0	0	0	0	0	0	0	0	0	0	0	0	0	0	0	0	0	0	0	0	0	0	0	0	0	0	0	0	0	0	0	0	0	0	0	0	0	0	0	0	25	0	0	0	0	0
d9a76494bdfc2e2e5668e545fde7b258	0	0	0	0	0	0	0	0	0	0	0	0	0	0	0	0	0	0	40	0	0	0	0	0	0	0	0	0	0	0	0	0	0	0	0	0	0	0	0	0	0	0	0	0	0	0	0	0	0
37a13ca516562dee0d843fc94aea16d9	0	0	0	0	0	0	0	0	0	0	0	0	0	0	0	52	5	0	0	14	0	0	0	0	0	0	0	0	0	0	0	0	0	0	0	0	0	0	0	0	0	0	0	0	0	0	0	0	0
7e5a88a0fd0950e7b4c9231ba4715292	0	0	0	0	0	0	0	0	0	5	0	0	0	0	0	0	0	0	0	0	0	0	0	0	0	0	0	0	0	0	0	0	0	0	0	0	0	0	0	0	0	34	0	0	0	17	0	0	0
946d05597bf3d921798b40a9c409870f	0	0	0	0	0	0	0	0	0	0	0	0	0	0	0	0	0	0	0	0	0	0	0	0	0	0	0	0	0	0	33	0	0	0	38	0	0	0	0	0	0	0	0	0	0	0	0	0	0
db91f837a476b914dfdaf5384713c4d1	0	0	0	0	0	0	0	0	0	0	0	0	0	0	0	0	0	0	0	0	0	0	0	0	0	0	0	0	0	0	31	0	0	0	0	0	0	0	0	0	0	0	0	0	0	0	0	0	0
b41d4f8da93de2c9388c6b95ac27279c	0	0	0	0	0	0	0	0	0	0	0	0	0	0	0	0	0	0	0	0	0	0	0	0	0	0	0	0	0	0	0	0	0	0	0	0	0	0	0	0	0	0	0	0	0	0	0	0	0
eea407c42b6d764bf4f0d40b6acc1a55	0	0	0	0	0	0	0	0	0	0	0	0	0	0	0	0	0	0	0	0	0	0	18	0	0	0	0	0	0	0	0	0	0	0	0	0	0	0	0	0	0	0	0	0	0	0	0	0	0
1e2fe3550107b2dba733610a73ea1d50	0	0	0	0	0	0	0	0	0	0	0	0	0	0	0	0	0	0	0	0	0	0	0	0	0	0	0	0	0	0	0	0	0	0	0	0	0	0	0	0	0	0	0	0	0	0	0	0	0
555bdbb937207d970b86be1026ece9b8	0	0	0	0	0	0	0	0	0	0	0	0	0	0	0	0	0	0	0	0	0	0	0	0	0	0	0	0	0	0	3	0	9	0	0	0	0	0	0	12	21	0	24	0	0	0	0	0	0
7620bb7e30be0ff74f17afd7f38a542f	0	0	0	0	0	0	0	0	0	0	0	0	0	0	0	0	0	0	0	0	0	0	0	0	0	0	0	0	0	0	0	0	0	0	0	0	0	0	0	0	0	0	0	0	0	0	0	0	0
a200cf70af68cc4c80106241bf1140a1	0	0	0	0	0	0	0	0	0	0	0	0	0	0	0	0	0	0	0	0	0	0	0	0	0	0	0	0	0	0	0	0	0	0	0	0	0	0	0	0	0	0	0	0	0	0	0	0	0
c6276e555877711a7b4af2c4973358f2	0	0	0	0	0	0	0	0	0	0	0	0	0	0	0	0	0	0	0	0	0	0	0	0	0	0	0	0	0	0	0	0	0	0	0	0	0	0	0	0	0	0	0	0	0	0	0	0	0
dc58814cac9133443b886d79818bdeaa	0	0	0	0	0	0	0	0	0	0	0	0	0	0	0	0	0	0	0	0	0	0	0	0	0	0	0	0	0	0	0	0	0	0	0	0	0	0	0	0	0	0	0	0	0	0	0	0	0
e78f45b38476b0a9a5e0404b3fd8acca	0	0	0	0	0	0	0	0	0	0	0	0	0	0	0	0	0	0	0	0	0	0	0	0	0	0	0	0	0	0	0	0	0	0	0	0	0	0	0	0	0	0	0	0	0	0	0	0	0
0d7a4fa6dedd868a45593fba44b5cca2	0	0	0	0	0	0	0	0	0	0	0	0	0	0	0	0	4	0	3	0	0	0	0	0	0	0	0	0	0	0	0	0	0	0	0	0	0	0	0	0	0	0	0	0	0	0	0	0	0
58d7df8f400e9e784b5176fce429d9db	0	0	9	0	0	0	0	0	0	0	0	0	0	0	0	11	0	0	0	0	0	0	0	0	0	0	0	0	0	0	0	0	0	0	0	0	0	0	0	0	0	0	0	0	0	0	0	0	0
b24cecddf3d0702e35ee8c90488a2192	0	0	0	0	0	0	0	0	0	0	0	0	0	0	0	0	0	0	0	0	0	0	0	0	0	0	0	0	0	0	0	0	0	0	0	0	0	0	0	0	0	0	0	0	0	0	0	0	0
db853ac8bff92a16eff1d136dfaffe3f	0	0	0	0	0	0	0	0	0	0	0	0	0	0	0	0	0	0	0	0	0	0	0	0	0	0	0	20	0	0	0	0	0	0	0	0	0	0	0	0	0	0	0	0	0	0	0	0	0
1dce47382192ebe5d9cd873eec9dbe97	0	0	0	0	0	0	0	0	0	0	0	0	0	0	0	0	0	0	0	0	0	0	0	0	0	0	0	0	0	0	0	0	0	0	0	0	0	0	0	0	0	0	0	0	0	0	0	0	0
337c74e22513142d2063d53e02d1b890	0	0	0	0	0	0	0	0	0	6	0	0	0	0	0	0	0	0	0	0	0	0	0	0	0	0	0	0	0	0	0	0	0	0	0	0	0	0	0	0	0	0	0	0	0	0	0	0	0
dfec7232263a9241e8818a0bca3e7d50	0	0	0	0	0	0	0	0	0	0	0	0	0	0	0	0	0	0	0	0	0	0	0	0	0	0	0	0	0	0	0	0	0	0	0	0	0	0	0	0	0	0	0	0	0	0	0	0	0
f9bc5bede1d7257521975bc31d7c86ab	0	0	0	0	0	0	0	0	0	0	0	0	0	0	0	0	0	0	0	0	0	0	0	0	0	0	0	0	0	0	0	0	0	0	0	0	0	0	0	0	0	0	0	0	0	0	0	0	0
48750eec503044a7bd4206300709ff2d	0	0	0	0	0	0	0	0	0	0	0	0	0	0	0	0	0	0	0	0	0	0	0	0	0	0	0	0	0	0	0	0	0	0	0	0	0	0	0	0	0	0	0	0	0	0	0	0	0
c2d42955df4484a53a13a04a3ee9dfc3	0	0	0	0	0	0	0	0	0	0	0	0	0	12	0	0	0	0	0	0	0	0	0	0	0	0	0	0	0	0	0	0	0	0	0	0	0	0	0	0	0	0	0	0	0	0	0	0	0
f18fd52f1c26e78d52ea00318bcd76ea	0	0	0	0	0	0	0	0	0	0	0	0	0	0	0	0	0	0	0	0	0	0	0	0	0	0	0	0	0	0	0	0	0	0	0	0	0	0	0	0	0	0	0	0	0	0	0	0	0
2f736535288abe2ad19593945d30cfbb	0	0	0	0	0	0	0	0	0	0	0	0	0	0	0	0	0	0	0	0	0	0	10	0	0	0	0	0	0	0	0	0	0	0	0	0	0	0	0	0	0	0	0	0	0	0	0	0	0
4d5b793efd10da5d4d687e985a618f9d	0	0	0	0	0	0	0	0	0	0	0	0	0	0	0	0	0	0	0	0	0	0	0	0	0	0	0	0	0	0	0	0	0	0	0	0	0	0	0	0	0	0	0	0	0	0	0	0	0
8c384a31b097393cba158f90be1e6176	0	0	0	0	0	0	0	0	0	0	10	0	0	0	0	0	0	0	0	0	0	7	0	0	0	0	0	7	0	0	0	0	0	0	0	0	0	0	0	0	0	0	0	4	0	0	0	0	0
b98035137b4c46ccb8f3eeeee5c75521	0	0	0	0	0	0	0	0	0	0	0	0	0	0	0	0	0	0	0	0	0	0	0	0	0	0	0	0	0	0	0	0	0	0	0	0	0	0	0	0	0	0	0	0	0	0	0	0	0
07e2e0d6f14e6c9eb87db40417be3a72	0	0	0	0	0	0	0	0	0	0	0	0	0	0	0	0	0	0	0	0	0	0	0	0	0	0	0	0	0	0	0	0	0	0	0	0	0	0	0	0	0	0	0	0	0	0	0	0	0
043af92be9a1af75cb9b067012d3714c	0	0	0	0	0	0	0	0	0	0	0	0	0	0	0	0	0	0	0	0	0	0	0	0	0	0	0	0	0	0	0	0	0	0	0	0	0	0	0	0	0	0	0	0	0	0	0	0	0
1ac7c1a5f1dbac3835c5055a40524faf	0	0	0	0	0	0	0	0	0	0	0	0	0	0	0	0	0	0	0	0	0	0	0	51	0	0	0	0	0	0	0	0	0	0	0	0	0	0	0	0	0	0	0	0	0	0	0	0	0
235fb2eb49126da2014daad5bf09ad49	0	0	0	0	0	0	0	0	0	0	0	0	0	0	0	0	0	0	0	0	0	0	0	0	0	0	0	0	0	0	0	0	0	0	0	0	0	0	0	0	0	0	0	0	0	0	0	0	0
2c6a621ed76a3f4d2bf7cbcbe79cb090	0	0	0	0	0	0	0	0	0	0	0	0	0	0	0	0	0	0	0	0	0	0	0	0	0	0	0	0	0	0	0	0	0	0	0	0	0	0	0	0	0	0	0	0	0	0	0	0	0
78e9807765a1f68974b9a1df66d9b083	0	0	0	0	0	0	0	0	0	0	0	0	0	0	0	0	0	0	0	0	0	0	0	0	0	0	0	0	0	0	0	0	0	0	0	0	0	0	0	0	0	0	0	0	0	0	0	0	0
3cf694d2b0aeaab8ecb50be6e768d203	0	0	0	36	0	0	0	0	0	0	0	0	0	0	0	0	0	0	0	0	0	0	0	0	0	0	0	0	0	0	0	0	0	0	0	0	0	0	0	0	0	0	0	0	0	0	0	0	0
fa1540c299b372097b6d32edf3f1d35c	0	0	0	0	0	0	0	0	0	0	0	0	0	0	0	0	0	0	0	0	0	0	0	0	0	0	0	0	0	0	0	0	0	0	0	0	0	0	0	0	0	0	0	0	0	0	0	0	0
faf388206d21e6175ee133ff3e766544	5	0	0	51	4	0	0	0	0	0	0	0	0	0	0	0	0	0	0	0	0	0	0	0	0	0	0	0	0	0	0	0	0	0	0	0	0	0	0	0	0	0	0	0	0	0	0	0	0
134be696a49db4689b57cc55075187c4	0	0	0	0	0	0	0	0	0	0	0	0	0	0	0	0	0	0	0	0	0	0	0	0	0	0	0	0	0	0	0	0	0	0	0	0	0	0	0	0	0	0	0	0	0	0	0	0	0
2173d1337e75bdee530088493e56cc0c	0	0	0	0	0	0	0	0	0	0	0	0	0	0	0	0	0	0	0	0	0	0	0	0	0	0	0	0	0	0	0	0	0	0	0	0	0	0	0	0	0	0	0	0	0	0	0	0	0
7c4ba0c518ef36d762517722aceb8b7b	0	0	0	0	0	0	0	0	0	0	0	0	0	0	0	0	0	0	0	0	0	0	0	0	0	0	0	0	0	0	0	37	0	0	0	0	0	0	0	0	0	0	0	0	0	0	0	0	0
a652ab9e6f730ea3acbd2f7930dcb4dd	0	0	0	0	0	0	0	0	0	0	0	0	0	0	0	0	0	0	0	0	0	0	0	0	0	0	0	0	0	0	0	0	0	0	0	0	0	0	0	0	0	0	0	0	0	0	0	0	0
d6687111174cfe3798222a4921ddb8ea	0	0	0	0	0	0	0	0	0	0	0	0	0	0	0	0	0	0	0	0	0	0	0	0	0	0	0	0	0	0	0	0	0	0	0	0	0	0	0	0	0	0	0	0	0	0	0	0	0
de07a55236c4932a4d91bb0a067a2dbe	0	0	0	0	0	0	0	0	0	0	0	0	0	0	0	0	0	0	0	0	0	0	0	0	0	0	0	0	0	0	0	0	0	0	0	0	17	0	0	0	0	0	6	0	0	0	0	0	0
f5b28295d0129f8b2ec037f52af202fd	0	0	0	0	0	0	0	0	0	0	0	0	0	0	0	0	0	0	0	0	0	0	0	0	0	0	0	0	0	3	0	0	0	0	0	0	0	0	0	0	0	0	0	0	0	0	0	0	0
7d8643d919f46ee44d4e079a9930e8b3	0	0	0	0	0	0	0	0	0	0	0	0	0	0	0	0	0	0	0	0	0	0	0	0	0	0	0	0	0	0	0	0	0	0	0	0	0	0	0	0	0	0	0	0	0	0	0	0	0
15c1c5a5bea5dd61fa9fa16000279201	0	0	0	0	0	0	0	0	0	0	0	0	0	0	0	0	0	0	0	0	0	0	0	0	0	0	0	0	0	0	0	0	0	0	0	0	0	0	0	0	0	0	0	0	0	0	0	0	0
402ae69130e41892fa4025a99116a1d3	0	0	0	0	0	0	0	0	0	0	0	7	9	0	0	0	0	0	0	0	0	0	0	0	0	0	0	0	0	0	0	0	0	0	0	0	0	0	0	8	0	7	0	0	0	0	0	0	0
44b737c035dfb8b7761ed753410330fc	0	0	0	0	0	0	0	0	0	0	0	0	0	0	0	0	0	0	9	3	3	6	0	0	0	0	0	0	0	0	0	0	0	0	0	0	0	0	0	0	0	10	0	0	0	0	0	0	0
44e66d701bf3c8212afd0c55838721b2	0	0	0	0	0	0	0	0	0	0	0	0	0	0	0	0	0	0	0	0	0	0	0	0	0	0	0	0	0	0	0	0	0	0	0	0	0	0	0	0	0	0	20	0	0	36	0	0	0
c4900cee2db79ac5c2d3acc4f78b0846	0	0	0	0	0	0	0	0	0	0	0	0	0	0	0	0	0	0	0	0	0	0	0	0	0	0	0	0	0	0	0	0	0	0	0	0	0	0	0	0	0	0	0	0	0	0	0	0	0
33d9c22bb3a5af35d4626ef6c5cd28b6	0	0	0	0	0	0	0	0	0	0	0	0	0	0	0	0	0	0	0	0	0	0	0	0	0	0	0	0	0	0	0	0	0	0	0	0	0	0	0	0	0	0	0	0	0	0	0	0	0
7ddf4a946c8cc4f94a9c088143a18c00	0	0	0	0	0	0	0	0	0	0	0	0	0	0	0	0	0	0	0	0	4	0	0	0	2	0	0	0	0	0	0	0	0	0	0	0	0	0	0	0	0	0	0	0	0	0	0	0	0
8acd51617f5abc11b4f2c8ba3d000b75	0	0	0	0	0	0	0	0	0	0	0	0	0	0	0	0	0	0	0	0	0	0	0	0	0	0	0	0	0	0	0	0	0	0	0	0	0	0	0	0	0	0	0	0	0	0	0	0	0
66dedd33150c8b8465d02b06f82b2d6b	0	0	0	0	0	0	0	0	0	0	0	0	0	0	0	0	0	0	0	0	0	0	0	0	0	0	0	0	0	0	0	0	0	0	0	0	0	0	0	0	0	0	0	0	0	0	0	0	0
9843d85e1656f6d15d274fed4b7e188e	0	0	0	0	0	0	0	0	0	0	0	0	0	0	0	0	0	0	0	0	0	0	0	0	0	0	0	0	0	0	0	0	0	0	0	0	0	0	0	0	0	0	0	0	0	0	0	0	0
bc6db8c1b4aac3b899d4b5897e5cfe28	10	0	0	0	0	0	0	9	0	0	0	0	0	0	0	0	0	0	0	0	0	0	0	0	0	0	0	0	0	0	0	0	0	0	0	0	0	0	0	0	0	0	0	0	0	0	0	0	0
e722c87532b350cab838772d0e8553e2	0	6	0	9	0	0	0	0	0	0	0	0	0	0	0	0	0	0	0	0	0	0	0	0	0	0	0	0	0	0	0	0	0	0	0	0	0	0	0	0	0	0	0	0	0	0	0	0	0
07281eb92a31640ccd6d5503a48990d4	0	0	0	0	0	0	0	0	0	0	0	15	0	0	0	0	0	0	0	0	0	0	0	0	0	0	0	0	0	0	0	0	0	0	0	0	0	0	0	0	0	0	0	0	0	0	0	0	0
ec7cebf0110c547b3314b15644b30d0a	0	0	0	0	0	0	0	0	0	0	0	0	0	0	0	0	0	24	0	0	0	0	0	0	0	0	0	0	0	0	0	0	0	0	0	0	0	0	16	0	0	0	0	0	0	0	0	0	0
3f446e50b8a1cf8b34b7f0514cfbcbe9	0	0	0	0	0	0	0	0	0	0	0	0	0	0	0	0	0	0	0	0	0	0	0	0	0	0	0	0	0	0	0	0	0	7	0	0	0	0	0	0	0	0	0	0	0	0	0	0	0
572874788bba466c0506dc026b4fc8db	0	0	0	0	0	0	0	0	0	0	0	0	0	0	0	0	0	0	0	0	0	0	0	0	0	0	0	0	0	0	0	0	0	0	0	0	0	0	0	0	0	0	0	0	0	0	0	0	0
572cec82892b2930f83221dd3ade99d3	0	0	0	0	0	0	0	0	0	0	0	0	0	0	0	0	0	0	0	0	0	0	0	0	0	0	0	0	0	0	0	0	0	0	0	0	0	0	0	0	0	0	0	0	0	0	0	0	0
0f80af9d587e75c1a1e30dbcaa9241fb	0	0	0	0	0	0	0	0	0	0	0	2	0	0	0	0	0	0	0	0	0	0	0	0	0	0	0	0	0	0	0	0	0	0	49	0	0	0	0	0	0	0	0	0	0	0	0	0	0
9f01db68cd0615241f9c7c98f70fc14a	0	0	0	0	0	0	0	0	0	0	0	0	0	0	0	0	0	0	0	0	0	0	0	0	0	0	0	0	0	0	0	0	0	0	0	0	0	0	0	0	0	0	0	0	0	0	0	0	0
4897d532689ba8cc8e33a126c4ddfdc3	0	0	0	0	0	0	0	0	0	0	0	0	0	0	0	0	0	0	0	0	0	0	0	0	0	0	0	0	0	0	0	0	0	0	0	0	0	0	0	0	0	0	0	0	0	0	0	0	0
6237152d4b1ec7c5c734445d2e686fd0	0	0	0	0	0	0	0	0	0	0	0	0	0	0	0	0	0	0	0	0	0	0	0	0	0	0	0	0	0	0	0	0	0	0	0	0	0	0	0	0	0	0	0	0	0	0	0	0	0
7a465203c67e5dea57de9279a206f608	0	0	0	0	0	0	0	0	0	0	0	0	0	0	0	7	0	0	0	0	0	0	0	0	2	0	0	0	0	0	0	0	0	0	0	0	0	0	0	0	0	0	0	0	0	0	0	0	0
dede575e7cc6a2af4a8a5935752dbf73	0	0	0	0	0	0	0	0	0	0	0	0	0	0	0	0	0	0	0	0	0	0	0	0	0	0	0	0	0	0	0	0	0	0	0	0	0	0	0	0	0	0	0	0	0	0	0	0	0
e4da959b1be0191865e35318d0bba385	0	0	0	0	0	0	0	0	0	0	0	0	0	0	0	0	0	0	0	0	0	0	0	0	0	0	0	0	0	0	0	0	0	0	0	0	0	0	0	0	0	0	0	0	0	0	0	0	0
febbda0746b11c653608ba48fbea2082	0	0	0	0	0	0	0	0	0	0	0	0	0	0	0	0	0	0	0	0	0	0	0	0	0	0	0	0	0	0	0	0	0	0	0	0	0	0	0	0	0	0	0	0	0	0	0	0	0
1550d00b20728a21f5f7becbd25767b8	0	0	0	0	0	0	0	0	0	0	0	0	0	0	0	0	0	0	0	0	0	0	0	0	0	0	0	0	0	0	0	0	0	0	0	0	0	0	0	0	0	0	0	0	0	0	0	0	0
2829fe4c711134c9df7de93b7b794a96	0	0	0	0	0	0	0	0	0	0	0	0	0	0	0	0	0	0	0	0	0	0	0	0	0	0	0	0	0	0	0	0	0	0	0	0	0	0	0	0	0	0	0	0	0	0	0	0	0
2c69d3a408a82bc866ad21d1c7b3d715	0	0	0	0	0	0	0	0	0	0	0	0	0	0	0	0	0	0	0	0	0	0	0	0	0	0	0	0	0	0	0	0	0	0	0	0	0	0	0	0	0	0	0	0	0	0	0	0	0
41f82789268d111ce42be0d1fa1c529b	0	0	0	0	0	0	0	0	0	0	0	0	0	0	0	0	0	0	0	0	0	0	0	0	0	0	0	0	0	0	0	0	0	0	0	0	0	0	0	0	0	16	0	0	0	0	0	0	0
4fee6dac3f33812cc9e0244476d298c9	0	0	0	0	0	0	0	0	0	0	0	0	0	0	0	0	0	0	0	0	0	0	0	0	0	0	0	0	0	0	0	0	0	0	0	0	0	0	0	0	0	0	0	0	0	0	0	0	0
525d611204ae0b64dad882dc689081a4	0	0	0	0	0	0	0	0	0	0	0	0	0	0	0	0	0	0	0	0	0	0	0	0	0	0	0	0	0	0	0	0	0	0	0	0	0	0	0	0	0	0	0	0	0	0	0	0	0
bf7ea7b48f83d68971b9d5a50cfa5b5f	0	0	0	0	0	0	0	0	0	0	0	0	0	0	0	0	0	0	0	0	0	0	0	0	0	0	0	0	0	0	0	0	0	0	0	0	0	0	0	0	0	0	0	0	0	0	0	0	0
c5f80081140a7c2776bcf696f2d2ffa9	0	0	0	0	0	0	0	0	0	0	0	0	0	0	0	0	0	0	0	0	0	0	0	0	0	0	0	0	0	0	0	0	0	0	0	0	0	0	0	0	0	0	0	0	0	0	0	0	0
e9bfca7a503b318fcd7fdbf7f5e1b953	0	0	0	0	0	0	0	0	0	0	0	0	0	0	0	0	0	0	0	0	0	0	0	0	0	0	0	0	0	0	0	0	0	0	0	0	0	0	0	0	0	0	0	0	0	0	0	0	0
862b21ae37111a16f0afe7d09f24c714	0	0	0	0	0	0	0	0	0	0	0	0	0	0	0	0	0	0	0	0	0	0	0	0	0	0	0	0	0	0	0	0	0	0	0	0	0	0	0	0	0	0	0	0	0	0	0	0	0
abb1ffbc18cc58c6df9380be4df75d96	0	0	0	0	0	0	0	0	0	0	0	0	0	0	0	0	0	0	0	0	0	0	0	0	0	0	0	0	0	0	0	0	0	0	0	0	0	0	0	0	0	0	0	0	0	0	0	0	0
cf6f1daa32ef715417ebd479116bdae4	0	0	0	0	0	0	0	0	0	0	0	0	0	0	0	0	0	0	0	0	0	0	0	0	0	0	0	0	0	0	0	0	0	0	0	0	0	0	0	0	0	0	0	0	0	0	0	0	0
f239947ed80cbb9907a49ff358e94432	0	0	0	0	0	0	0	0	0	0	0	0	0	0	0	0	0	0	0	0	0	0	0	0	0	0	0	0	0	0	0	0	0	0	0	0	0	0	0	0	0	0	0	0	0	0	0	0	0
d78d113849135c47b006831b044a9d6f	0	0	0	0	0	0	0	0	0	0	0	0	0	0	0	0	0	0	0	0	0	0	0	0	0	0	0	0	0	0	0	0	2	0	0	0	0	0	0	0	0	0	0	0	0	0	0	0	0
f6e37d9aa55a6ef97d4519093658ff15	0	0	0	0	0	0	0	0	0	0	0	0	0	0	0	0	0	0	0	0	0	0	0	0	0	0	0	0	0	0	0	0	0	0	0	0	0	0	0	0	0	0	0	0	0	0	0	0	0
18ebac6a07ecfb8708a1963712c0d33d	0	0	0	0	0	0	0	0	0	0	0	0	0	0	0	0	0	0	0	0	0	0	0	0	0	0	0	0	0	0	0	0	0	0	0	0	0	0	0	0	0	0	0	0	0	0	0	0	0
55218fcc13f6ddb5215058d2061fe6ad	23	0	13	0	0	0	0	0	0	0	0	0	0	0	0	0	0	0	0	0	0	0	0	0	0	0	0	0	0	0	0	0	0	0	0	0	0	0	0	0	0	0	0	0	0	0	0	0	0
a99c1a04b480596b73b8292d95d45473	0	0	0	0	0	0	0	0	0	0	0	0	0	0	0	0	0	0	0	0	0	0	0	0	0	0	0	0	0	0	0	0	0	0	0	0	0	0	26	0	0	20	0	0	0	0	0	0	0
c2f3019438692d9d6bc2fae8e0d4c587	0	0	0	0	0	0	0	0	0	0	0	0	0	0	0	0	0	0	0	0	0	0	0	0	0	0	0	0	0	0	0	0	0	0	0	0	0	0	0	0	0	0	0	0	0	0	0	0	0
df32c64e7da9cb8b1850dad44dd1f62a	0	0	0	0	0	0	0	0	0	0	0	0	0	0	0	0	0	0	0	0	0	0	0	0	0	0	0	0	0	0	0	0	0	0	0	0	0	0	0	0	0	0	0	0	0	0	0	0	0
eb218d2831afa4e1edc68edfafbc258d	0	0	22	0	0	0	0	0	0	0	0	0	0	0	0	0	0	0	0	0	0	0	10	0	0	0	0	0	0	0	0	0	0	0	0	0	0	0	0	0	0	0	0	0	0	0	0	0	0
f03bc03db4632de8925d45b9da3c29d0	0	0	0	0	0	0	0	0	0	0	0	0	0	0	0	0	0	0	0	0	0	0	0	0	0	0	0	0	0	0	0	0	0	0	0	0	0	0	0	0	0	0	0	0	0	0	0	0	0
344197052d42e215e986d191477dbcc2	0	0	0	0	0	0	0	0	0	0	0	0	0	0	0	0	0	0	0	0	0	0	0	0	0	0	0	0	0	0	0	0	0	0	0	0	0	0	0	0	0	0	0	0	0	0	0	0	0
ea78be8b629acd0326190a51aef5336e	0	0	0	0	0	0	0	0	0	0	0	0	0	0	0	0	0	0	0	0	0	0	0	0	0	0	0	0	0	0	0	0	0	0	0	0	0	0	0	0	0	0	0	0	0	0	0	0	0
e3affb33fd318f0a697bf82fe700a1a4	0	0	0	0	0	0	0	0	0	0	0	0	0	0	0	0	0	0	0	0	0	0	0	0	0	0	0	0	0	0	0	0	0	0	0	0	0	0	0	0	0	0	0	0	0	0	0	0	0
e5453e00952a3aa83b75d507b67fbabf	0	0	0	0	0	2	0	0	0	0	0	0	0	0	4	0	0	0	0	0	0	0	0	0	0	0	0	0	0	0	0	0	0	0	0	0	0	0	0	0	0	0	0	0	0	0	0	0	0
3563ee5842cbf27c19b366af356c7580	0	0	0	0	0	0	0	0	0	0	0	0	0	0	0	0	0	0	0	0	0	0	0	0	0	0	0	0	0	0	0	0	0	0	0	0	0	0	0	0	0	23	0	0	0	0	0	0	0
b00f54edaf3da4358ec1946ddccbbd46	0	0	0	0	0	0	0	0	0	0	0	0	0	0	0	0	0	0	0	0	0	0	0	0	0	0	0	0	0	0	0	0	0	0	0	0	0	0	0	0	0	0	0	0	0	0	0	0	0
b229943a4be45b0e7c26ef03122e2a28	0	0	0	0	0	0	0	0	0	0	0	0	0	0	0	0	0	0	0	0	0	0	0	0	0	0	0	0	0	0	0	0	0	0	0	0	0	0	0	0	0	0	0	0	0	0	0	0	0
a0062246a149cf9ffae166167d2b6359	0	0	0	0	0	0	0	0	0	0	0	0	9	0	0	0	0	0	0	0	0	0	0	0	0	0	0	0	0	0	0	0	8	0	17	0	0	0	0	8	0	0	0	0	0	0	0	0	0
dfebe2c265598b7ec4ba3f9dd6e7794a	0	0	0	0	0	0	0	0	0	0	0	0	0	0	0	0	0	0	0	0	0	0	0	0	0	0	0	0	0	0	0	0	0	0	0	0	0	0	0	0	0	0	0	0	0	0	0	0	0
2c1e4ef11a0a89e204f74b6477d0d9d2	0	0	0	0	0	0	0	0	0	0	0	0	0	0	0	0	0	0	0	0	0	0	0	0	0	0	0	0	0	0	0	0	0	0	0	0	0	0	0	0	0	0	0	0	0	0	0	0	0
3b1ec970518648dac387797875c735fd	0	0	0	0	0	0	0	0	0	0	0	0	0	0	0	0	0	0	0	0	0	0	0	0	0	0	0	0	0	0	0	0	0	0	0	0	0	0	0	0	0	0	0	0	0	0	0	0	0
6107105c80949b144bfb5233d19e6c15	0	0	0	0	0	0	0	0	0	0	0	0	0	0	0	0	0	0	0	0	0	0	0	0	0	0	0	0	0	0	0	0	0	0	0	0	0	0	0	0	0	0	0	0	0	0	0	0	0
0b5dc831ba552bb3c89bdee53ce60b35	0	0	0	0	0	0	0	0	0	0	0	0	0	0	0	0	0	0	0	0	0	0	0	0	0	0	0	0	0	0	0	0	0	0	0	0	0	0	0	0	0	0	0	0	0	0	0	0	0
2b00d8e62bd20164104feda7d013291d	0	0	0	0	0	0	0	0	0	0	0	0	0	0	0	0	0	0	0	0	0	0	0	0	0	0	0	0	0	0	0	0	0	0	0	0	0	0	0	0	0	0	0	0	0	0	0	0	0
600380d27ad1555eaec498373ce2bef4	0	0	0	0	0	0	0	0	0	0	0	0	0	0	0	0	0	0	0	0	0	0	7	0	0	0	0	0	0	0	0	0	0	0	0	0	0	0	6	5	0	0	10	0	0	0	0	0	0
66e9e49e18e17e771fedf77e57f8b803	0	9	0	0	0	0	0	0	0	0	0	0	0	0	5	0	0	0	0	0	0	0	0	0	0	0	0	0	0	0	0	0	0	0	0	0	0	0	0	0	0	0	0	0	0	0	0	0	0
933719a7010d11cffa84db2da258c65c	0	0	0	0	0	0	0	0	0	0	0	0	0	0	0	0	0	0	0	0	0	0	0	0	0	0	0	0	0	0	0	0	0	0	0	0	0	0	0	0	0	0	0	0	0	0	0	0	0
9e2397169080c90ea8d1853e5cbfc4b1	0	0	0	0	0	0	0	0	0	0	0	0	0	0	0	0	0	0	0	0	0	0	0	0	0	0	0	0	0	0	0	0	0	0	0	14	0	0	0	26	0	0	0	0	0	0	0	0	0
30ba986b6fe685760aea5e6e8c32ba2f	0	0	0	0	0	0	0	0	0	0	0	0	0	0	0	0	0	0	0	0	0	0	0	0	0	0	0	0	0	0	0	0	0	7	0	0	0	0	0	0	0	0	0	0	0	0	0	0	0
4a91a09d7ead808b151dee1c8566f190	0	0	0	0	0	0	0	0	0	0	0	0	0	0	0	0	0	0	0	0	0	0	0	0	0	0	0	0	0	0	0	0	0	0	0	0	0	0	0	0	0	0	0	0	0	0	0	0	0
6577a378232e6da848c96a8ba943a656	0	0	0	0	0	0	0	0	0	0	0	0	0	0	0	0	0	0	0	0	0	0	0	0	0	0	0	0	0	0	0	0	0	0	0	0	0	0	0	0	0	0	0	0	0	0	0	0	0
6e4b535aa0b68fa7dc467f049282ee67	0	0	0	0	0	0	0	0	0	0	0	0	0	0	0	0	0	0	0	0	0	0	0	0	0	0	0	0	0	0	0	0	0	0	0	0	0	0	0	0	0	0	0	0	0	0	0	0	0
da40cbcb0c197b3a4d0b3f9ef1bfc8b0	0	0	0	0	0	0	0	0	0	0	0	0	0	0	0	0	0	0	0	0	0	0	0	0	0	0	0	0	0	0	0	0	0	0	0	0	0	0	0	0	0	0	0	0	0	0	0	0	0
1c4cebbb926fc7ee5520309ca8d2e0f9	0	0	0	0	0	0	0	0	0	0	0	0	0	0	0	0	0	0	0	0	0	0	0	0	0	0	0	0	0	0	0	0	0	0	0	0	3	0	0	0	0	0	0	0	0	0	0	0	0
448683fb1aebd1fac07cd7911507e415	0	0	0	0	0	0	0	0	0	0	0	0	0	0	0	0	0	0	0	0	0	0	0	0	0	0	0	0	0	0	0	0	0	0	0	0	0	0	0	0	0	0	0	0	0	0	0	0	0
625a83e6c73fe83af1b410316e998078	0	0	0	0	0	0	0	0	0	0	0	0	0	0	0	0	0	0	0	0	0	0	0	0	0	0	0	0	0	0	0	0	0	0	0	0	0	29	0	0	0	0	0	0	0	0	0	0	0
84f5978d14c619efb4d085a82b5b1e10	0	0	0	0	0	0	0	0	0	0	0	0	0	0	0	0	0	0	0	0	0	0	0	0	0	0	0	0	0	0	0	0	0	0	0	0	0	0	0	0	0	0	0	0	0	0	0	0	0
a3400e2263b9713578ff89ab9f916e66	0	0	0	0	0	0	0	0	0	0	0	0	0	0	0	0	0	0	0	0	0	0	0	0	0	0	0	0	0	0	0	0	0	0	0	0	0	0	0	0	0	0	0	0	0	0	0	0	0
eca762b3c61703ede16a98f01b44f063	0	0	0	0	0	0	0	0	0	2	0	0	0	0	0	0	0	0	0	0	0	0	0	0	0	0	0	0	0	0	0	0	0	0	0	0	0	0	0	0	0	0	0	0	0	0	0	0	0
fabb37a6a1bca6e92321e38e6f401b9d	0	0	0	0	0	0	0	0	0	0	0	0	0	0	0	0	0	0	0	0	0	0	0	0	0	0	0	0	0	0	0	0	0	0	0	0	0	0	0	0	0	0	0	0	0	0	0	0	0
8c6ab0b049562e99d2b75bdc72fc2fd9	0	0	0	7	0	0	0	0	0	0	0	0	0	0	0	0	0	0	0	0	0	0	0	0	0	0	0	0	0	0	0	0	0	0	0	0	0	0	0	0	0	0	0	0	0	0	0	0	0
ae0bdfe2691e6c9b17054f84df4368c6	0	0	0	0	0	0	0	0	0	0	0	0	0	0	0	0	0	0	0	0	0	0	0	0	0	0	0	0	0	0	0	0	0	0	0	0	0	0	0	0	0	0	0	0	0	0	0	0	0
b102371c46ba5b52dc1973c90029f811	0	0	0	0	0	0	0	0	0	0	0	0	0	0	0	0	0	0	0	0	0	0	0	0	0	0	0	0	0	0	0	0	0	0	0	0	0	0	0	0	0	0	0	0	0	0	0	0	0
b66d15fbfb9006074494b3901056fe81	0	0	0	0	0	0	0	0	0	0	0	0	0	0	0	0	0	0	0	0	0	0	0	0	0	0	0	0	0	0	0	0	0	0	0	0	0	0	0	0	0	0	0	0	0	0	0	0	0
d8380dda557c14b2426c827fdd407300	0	0	0	0	0	0	0	0	0	0	0	0	0	0	0	0	0	0	0	0	0	0	0	0	0	0	0	0	0	4	0	33	0	0	0	0	0	0	0	0	0	0	0	0	0	0	0	0	0
f11a2675db84c48152ca77b86e615a0e	0	0	0	0	0	0	0	0	0	0	0	0	0	0	0	0	0	0	0	0	0	0	0	0	0	0	0	0	0	0	0	0	0	0	0	0	0	0	0	0	0	0	0	0	0	0	0	0	0
1efe4dae5a35127decb1f3c315d84964	0	0	0	0	0	0	0	0	0	0	0	0	0	0	0	0	0	0	0	0	0	0	0	0	0	0	0	0	0	0	0	0	19	0	0	0	0	0	0	0	0	0	0	0	0	0	0	0	0
247b98ee260a6f7b112848b18a20a6e7	0	0	0	0	0	0	0	0	0	0	0	0	0	0	0	0	0	0	0	0	0	0	0	0	0	0	0	0	0	0	0	0	0	0	0	0	0	0	0	0	0	0	0	0	0	0	0	0	0
49a469982fe036088178fcb2b0d6ea11	0	0	0	0	0	0	0	0	0	0	0	0	0	0	0	0	0	0	0	0	0	0	0	0	0	0	0	0	0	0	0	0	0	31	0	0	0	0	0	0	0	0	0	0	0	0	0	0	0
7c0ba356588a6b8af694eeba6f6d9696	0	0	0	0	0	0	0	0	0	0	0	0	0	0	0	0	0	0	0	0	0	0	0	0	0	0	0	0	0	0	0	0	0	0	0	0	0	0	0	0	0	0	0	0	0	0	0	0	0
7d55e2ddd6175ebe4a3ba6a32ba23389	0	0	0	0	0	0	0	0	0	0	0	0	0	0	0	0	0	0	0	0	0	0	0	0	0	0	0	0	0	0	0	0	0	0	0	0	0	0	0	0	0	0	0	0	0	0	0	0	0
bd4d7dffd7fe3b850fbfdf78b9a93469	0	0	0	0	0	0	0	0	0	0	0	0	0	0	0	0	0	0	0	0	0	0	0	0	0	0	0	0	0	0	0	0	0	0	0	0	0	0	0	0	0	0	0	0	0	0	0	0	0
45c223e484801166d7408d64c056a41f	0	0	0	0	0	0	0	0	0	0	0	0	0	0	0	0	0	0	0	0	0	0	0	0	0	0	0	0	0	0	0	0	0	0	0	0	0	0	0	0	0	0	0	0	0	0	0	0	0
6d307a5f70fa8c9e37e243fbc12f241e	0	0	0	0	0	0	0	0	0	0	0	0	11	24	0	0	0	0	0	0	0	0	0	0	0	0	0	0	0	0	0	0	0	0	0	0	0	0	0	0	0	0	0	0	0	0	0	0	0
7e6b0cb8c3b84f76ac10f0a286f807da	0	0	0	0	0	0	0	0	0	0	0	0	0	0	0	0	0	0	0	0	0	0	0	0	0	0	0	0	0	0	0	0	0	0	0	18	0	0	0	0	0	0	0	0	0	0	0	0	0
8efe210e9244cf5a8570e18dd2e0985a	0	0	0	0	0	0	0	0	0	0	0	0	0	0	0	0	0	0	0	0	0	0	0	0	0	0	0	0	0	0	0	0	0	0	0	0	0	0	0	0	0	0	0	0	0	0	0	0	0
a30aa395ffa2eb4dbd4692b206b1edc1	0	0	0	0	0	0	0	0	0	0	0	0	0	0	0	0	0	0	0	0	0	0	0	0	0	0	0	0	0	0	0	0	0	0	0	0	0	0	0	0	0	0	0	0	0	0	0	0	0
48025e4d7c2092b81320e7a0eaf4d69f	0	0	0	9	0	0	0	0	0	0	0	0	0	0	0	0	0	10	0	7	0	0	0	0	0	0	0	0	0	0	0	0	0	0	0	0	0	0	0	0	0	0	0	0	0	0	0	0	0
a0aef979f979d97da329ef667d124d93	0	0	0	0	0	0	0	0	0	0	0	0	0	0	0	0	0	0	0	0	0	9	0	20	0	0	0	0	0	5	0	0	0	0	0	0	0	0	0	0	0	0	0	0	0	0	0	0	0
bdea8d66423958cbc719f9080a0b9562	0	0	0	0	0	0	0	0	0	0	0	0	0	0	0	0	0	0	0	0	0	0	0	0	0	0	0	0	0	0	0	0	0	0	0	0	0	0	0	0	0	0	0	0	0	0	0	0	0
c061a1623144dcc5fbe0b8201dab9d51	0	0	0	0	0	0	0	0	0	0	0	0	0	0	0	0	0	0	0	0	0	0	0	0	0	0	0	0	0	0	0	0	0	0	0	3	0	0	0	0	0	0	0	0	0	0	0	0	0
1d6b6ad02c6baee1d565b56b987d092b	0	0	0	0	0	0	0	0	0	0	0	0	0	0	0	0	0	0	0	0	0	0	0	0	0	0	0	0	0	0	0	0	0	0	0	0	0	0	0	0	0	0	0	0	0	0	0	0	0
2c8b46cf3883b169d5114339b4b917dd	0	0	0	0	0	0	0	0	0	0	0	0	0	0	0	0	0	0	0	0	0	0	0	0	0	0	24	9	0	0	0	0	0	0	0	0	0	0	0	0	0	0	0	0	0	0	0	0	0
2d015ce0954347c1defc9db1f378b770	0	0	0	0	0	0	0	0	0	0	0	0	0	0	0	0	0	0	0	0	0	0	0	0	3	0	0	0	0	0	0	0	0	0	0	0	0	0	0	0	0	0	0	0	0	0	0	0	0
49abb6058c39c02d1f014ce1ce333bec	0	0	0	0	0	0	0	0	0	0	0	0	0	0	0	0	0	0	0	0	0	0	0	0	0	0	0	0	0	0	0	0	0	0	0	0	0	0	0	0	0	0	0	0	0	0	0	0	0
d2248ef7e366ae5589cff7c018f40fa9	16	0	0	0	0	0	0	0	0	0	0	0	0	0	0	0	0	0	0	0	0	0	0	0	0	0	0	0	0	0	0	0	0	0	0	0	0	0	0	0	0	0	0	0	0	0	0	0	0
eae31466331e16c7f19b02c819e7969d	0	0	0	0	0	0	0	0	0	0	0	0	0	0	0	0	0	0	0	0	0	0	0	0	0	0	0	0	0	0	0	0	0	0	0	0	0	0	0	0	0	0	0	7	0	0	0	0	0
ec12cc79d059a7ca85945f7801f3a530	0	0	0	0	0	0	0	0	0	0	0	0	0	0	0	0	0	0	0	0	0	0	0	0	0	0	0	0	0	0	0	0	0	0	0	0	0	0	0	0	0	0	0	0	0	0	0	0	0
05dad530983b1867495e227f0f8ec246	0	0	0	0	0	0	0	0	0	0	0	0	0	0	0	0	0	0	0	0	0	0	0	0	0	0	0	0	0	0	26	0	6	0	0	0	0	0	0	0	0	0	0	0	0	0	0	0	0
7f6821ec0ba9a71ff4f03030db142279	0	0	0	0	0	0	0	0	0	0	0	0	0	0	0	0	0	0	0	0	0	0	0	0	0	0	0	0	0	0	0	0	0	0	0	0	0	0	0	0	0	0	0	0	0	0	0	0	0
a0da536565e13440ca0592df2e42dd47	0	0	0	0	0	0	0	0	0	0	0	0	0	0	0	0	0	0	0	0	0	0	0	0	0	0	0	0	0	0	0	0	0	0	0	0	0	0	0	0	0	0	0	0	0	0	0	0	0
7b8a60aafdb4098c76469cb9d45a8e1e	0	0	0	0	0	0	0	0	0	0	0	0	0	0	0	0	0	0	0	0	0	0	0	0	0	0	0	0	0	0	0	0	0	0	0	0	0	0	0	0	0	0	0	0	0	0	0	0	0
7fdbbb85481234d92ddc4e9f53cced61	0	0	0	0	0	0	0	0	0	0	0	0	0	0	0	0	0	0	0	0	0	0	0	0	0	0	0	0	0	0	0	0	0	0	0	0	0	0	0	0	0	0	0	0	0	0	0	0	0
87fb537042f5b1d4b2c6ef0118959307	0	0	0	0	0	0	0	0	0	0	0	0	0	0	0	0	0	0	0	0	0	0	0	0	0	0	0	0	0	0	0	0	0	0	0	0	0	0	0	0	0	0	0	0	0	0	0	0	0
b2f9f0823299324d2f4a725910d37771	0	0	0	0	0	0	0	0	0	0	0	0	0	0	0	0	0	0	0	0	0	0	0	0	0	0	0	0	0	0	0	0	0	0	0	0	0	0	0	0	0	0	0	0	0	0	0	0	0
ddf0189787104ed110f88af1f936c143	0	0	0	0	0	0	0	0	0	0	0	0	0	0	0	0	0	0	0	0	12	8	0	5	6	0	0	0	0	0	0	0	0	0	0	0	0	0	0	0	0	0	0	0	0	0	0	0	0
de75e0e339fe3d69a0bc5ffc8d0579ee	0	0	0	0	0	0	0	0	0	0	13	0	18	0	0	0	0	0	0	0	0	0	0	0	0	0	0	0	0	0	0	0	0	0	0	0	0	0	0	0	0	0	0	0	0	0	0	0	0
e76d35e256f8c8a46aa921f01f98eac0	0	0	0	0	0	0	0	0	0	0	0	0	0	0	0	0	0	0	0	0	0	0	0	0	0	0	0	0	0	0	0	0	0	0	0	0	0	0	0	0	0	0	0	0	0	0	0	0	0
248934ed2351cd1b77520001516a6dff	0	0	0	0	0	0	0	0	0	0	0	0	0	0	0	0	0	0	0	0	0	0	0	0	0	0	0	0	0	0	0	0	0	0	0	0	0	0	0	0	0	0	0	0	0	0	0	0	0
345fc2d0725eb530ad86ac5343e060db	0	0	0	0	0	0	0	0	0	0	0	0	0	0	0	0	0	0	0	0	0	0	0	0	0	0	0	0	0	0	0	0	0	0	0	0	0	0	0	0	0	0	0	0	0	0	0	0	0
36be369e5d241cea23c232ca02b560d8	0	0	0	0	0	0	0	0	0	0	0	0	0	0	0	0	0	0	0	0	0	0	0	0	0	0	0	0	0	0	0	0	0	0	0	0	0	0	0	0	0	0	0	0	0	0	0	0	0
4c939370b21291883b0bc2ad00e7e22c	0	0	0	0	0	0	0	0	0	0	0	0	0	0	0	0	0	0	0	0	0	0	0	0	0	0	0	0	0	0	0	0	0	0	0	0	0	0	0	0	0	0	0	0	0	0	0	0	0
566f1fa37ffc00c709920d2c00dfd4df	0	0	0	0	0	0	0	0	0	0	0	0	0	0	0	0	0	0	0	0	0	0	0	0	0	0	0	0	0	0	0	0	0	0	0	0	0	0	0	0	0	0	0	0	0	0	0	0	0
e109287b2939fbc749c2b1301db65586	0	0	0	0	0	0	0	0	0	0	0	0	0	0	0	0	0	0	0	0	0	0	0	0	0	0	0	0	0	0	0	0	0	0	0	0	0	0	0	0	0	0	0	0	0	0	0	0	0
a415a02c9a5e6c066930a2491892a3e5	0	0	0	0	0	0	0	0	0	0	10	0	0	0	0	0	0	0	0	0	0	0	0	0	0	0	0	0	0	0	0	0	0	0	0	0	0	0	0	0	0	0	0	18	0	0	0	0	0
c2b8049c313880e2cff4f87e2c6e099f	0	0	0	0	0	0	0	0	0	0	4	0	0	0	0	0	0	0	0	0	0	0	0	0	0	0	0	0	0	0	0	0	0	0	0	0	0	0	0	0	0	0	0	0	0	0	0	0	0
fc82fc2ad1e4b4a615996dfd7822befe	0	0	0	0	0	0	0	0	0	0	0	0	0	0	0	0	0	0	0	0	0	0	0	0	0	0	0	0	0	0	0	0	0	0	0	0	0	0	0	0	0	0	0	0	0	0	0	0	0
fcf9e0f8634c7028534c36411a4e3923	0	0	0	0	0	0	0	0	0	0	0	0	0	0	0	0	0	0	0	0	0	0	0	0	0	0	0	0	0	0	0	0	0	0	0	0	0	0	0	0	0	0	0	0	0	0	0	0	0
bca23c81533da84f05be6af822b18e6a	0	0	0	0	0	0	0	0	0	0	0	0	0	0	0	0	0	0	0	0	0	0	0	0	0	0	0	0	0	0	0	0	0	0	0	0	0	0	0	0	0	0	6	0	0	0	0	0	0
c68b9a12abedefa2da46b879bf2e3ab5	0	0	0	0	0	0	0	0	0	0	0	0	0	0	0	0	0	0	0	0	0	0	0	0	0	0	0	0	0	0	0	0	0	0	0	0	0	0	0	0	0	0	0	0	0	0	0	0	0
cadb5e244a90b7d1b98136c1d9fde327	0	8	0	0	4	0	0	0	0	0	0	0	0	0	0	0	0	0	0	0	0	0	0	0	0	0	0	0	0	0	0	0	0	0	0	0	0	0	0	0	0	0	0	0	0	0	0	0	0
fa591374e94691646b4b35d603bb5f6a	0	0	0	0	0	0	0	0	0	0	0	0	0	0	0	0	0	0	0	0	0	0	0	0	0	0	0	0	0	0	0	0	0	0	0	0	0	0	0	0	0	0	0	0	0	0	0	0	0
0b266b5c0c388f6c3c189f21fa257eda	0	0	0	0	0	0	0	0	0	0	0	0	0	0	0	0	0	0	0	0	0	0	0	0	0	0	0	0	0	0	0	0	0	0	0	0	0	0	0	0	0	0	11	15	0	0	0	0	0
55b12b9f8a5ad02f0eab7ed5e9aeb743	0	0	0	0	0	0	0	0	0	0	0	0	0	0	0	0	0	0	0	0	0	0	0	0	0	0	0	0	0	0	0	0	0	0	0	0	0	0	0	0	0	0	0	0	0	0	0	0	0
7579d9d80196b46a9000b2cb04d6176c	0	0	0	0	0	0	0	0	0	0	0	0	0	0	0	0	0	0	0	0	0	0	0	0	0	0	0	0	0	0	0	0	0	0	0	0	0	0	0	0	0	0	0	0	0	0	0	0	0
8779261d2a50ea4351ef8068c403b438	0	0	0	0	0	0	0	0	0	0	0	0	0	0	0	0	0	0	0	0	0	0	0	0	0	0	0	0	0	0	0	0	0	0	0	0	0	0	0	0	0	0	0	0	0	0	0	0	0
a092f693ba8ca5c4edd5090e8e9406d2	0	0	0	0	0	0	0	0	0	0	0	0	12	0	0	0	0	0	0	0	0	0	0	0	0	0	0	0	0	0	0	0	0	0	0	0	0	0	0	0	0	0	0	0	0	0	0	0	0
cdfa82d339b7bf5c726be5da28728689	0	0	0	0	0	0	0	0	0	0	0	0	0	0	0	0	0	0	0	0	0	0	0	0	0	0	0	0	0	0	0	0	0	0	0	0	0	0	0	0	0	0	0	0	0	0	0	0	0
ffc9920f5dca3ae34741113ab7f35d4b	0	0	0	0	0	0	0	0	0	0	0	0	0	0	0	0	0	0	0	0	0	0	0	0	0	0	0	0	0	0	0	0	0	0	0	0	0	0	0	0	0	0	0	0	0	0	0	0	0
1f47df53e6f096d16c4ab763ae501f2f	0	0	0	0	0	0	0	0	0	0	0	0	0	0	0	0	0	0	0	0	0	0	0	0	0	0	0	0	0	0	0	0	0	0	0	0	0	0	0	0	0	0	0	0	0	0	0	0	0
7620342f95a0508da0e9cefdcd9475d2	0	0	0	0	0	0	0	0	0	0	0	0	0	0	0	0	0	0	0	0	0	0	0	0	0	0	0	0	0	0	0	0	0	0	0	0	0	0	0	0	0	0	0	0	0	0	0	0	0
8ef4baac0725b0159baf0af38f3d671a	0	0	0	0	0	0	0	0	0	0	0	0	0	0	0	0	0	0	0	0	0	0	0	0	0	0	0	0	0	0	0	0	0	0	0	0	0	0	0	0	0	0	0	0	0	0	0	0	0
aaee0a5779c360da1159b35bcd05518e	0	0	0	0	0	0	0	0	0	0	0	0	0	0	0	0	0	0	0	0	0	0	0	0	0	0	0	0	0	0	0	0	0	0	0	0	0	0	0	0	0	0	0	0	0	0	0	0	0
ab25c9223e4ce9a0f9496a7bb9bad4ed	0	0	0	0	0	0	0	0	0	0	0	0	0	0	0	0	0	0	0	0	0	0	0	0	0	0	0	0	0	0	0	0	0	0	0	0	0	0	0	0	0	0	0	0	0	0	0	0	0
e1ff17040c0939ea8640dd51147a8a89	0	0	0	0	0	0	0	0	0	0	0	0	0	0	0	0	0	0	0	0	0	0	0	0	0	0	0	0	0	0	0	0	0	0	0	0	0	0	0	0	0	14	0	0	0	0	0	0	0
419e3481fc6f4c1b4410bc6d2d0b6ee1	0	0	0	0	0	0	0	0	0	0	0	0	0	0	0	0	0	0	0	0	0	0	0	0	0	0	0	0	0	0	0	0	6	0	18	0	0	0	0	0	0	0	0	0	0	0	0	0	0
649cd724c3a9a01dedde83002472a5bf	0	0	0	0	0	0	0	0	0	0	0	0	0	0	0	0	0	0	0	0	0	0	0	0	0	0	0	0	0	0	0	0	0	0	0	0	0	0	0	0	0	0	0	0	0	0	0	0	0
ccd07651f5c8430018f1c5f57a0817a7	0	0	0	0	0	0	10	0	0	0	0	0	0	0	0	0	0	0	0	0	0	0	0	0	0	0	0	0	0	0	0	0	0	0	0	0	0	0	0	0	0	0	0	0	0	0	0	0	0
e3d92f636ce0a7f3803ec4aba80367d6	0	0	0	0	0	0	0	0	0	0	0	0	0	0	0	0	0	0	0	0	0	0	0	0	0	0	0	0	0	0	0	0	0	0	0	0	0	0	0	0	0	0	0	0	0	0	0	0	0
f6deae4321d32cc7b00ff104ff9ef1fd	0	0	0	0	0	0	0	0	0	0	0	0	0	0	0	0	0	0	0	0	0	0	0	0	0	0	0	0	0	0	0	0	0	0	0	0	0	0	0	0	0	0	0	0	0	0	0	0	0
0f9cff286832b6d05a94e13cb1bd2b81	0	0	0	0	0	0	0	0	0	0	0	0	0	0	0	0	0	0	0	0	0	0	0	0	0	0	0	0	0	0	0	0	0	0	0	0	0	0	0	0	0	0	0	0	0	0	0	0	0
102c6dacfe3707887bb403382f49ea71	0	0	0	0	0	0	0	0	0	0	0	0	0	0	0	0	0	0	0	0	0	0	0	0	0	0	0	0	0	0	0	0	0	0	0	0	0	0	0	0	0	0	0	0	0	0	0	0	0
67968b6aa216c1b933cd15645ce08ee6	0	0	0	0	0	0	0	0	0	0	0	0	0	0	0	0	0	0	0	0	0	0	0	0	0	0	0	0	0	0	0	0	0	7	0	0	0	0	0	0	0	0	0	0	0	0	0	0	0
c2fc93a68078e0ba1560cc8a4e75accd	0	0	9	0	0	0	0	0	0	0	0	0	0	0	0	0	0	0	0	0	0	0	0	0	0	0	0	0	0	0	0	0	0	0	0	0	0	0	0	0	0	0	0	0	0	0	0	0	0
c6084c9c5b367e9748d5faf8923c65ed	0	0	0	0	0	0	0	0	0	0	0	0	0	0	0	0	0	0	0	0	0	0	0	0	0	0	0	0	0	0	0	0	0	0	0	0	0	0	0	0	0	0	0	0	0	0	0	0	0
ce110fddd470de1f83141d3bba65c89d	0	0	0	0	0	0	0	0	0	0	0	0	0	0	0	0	0	0	0	0	0	0	0	0	0	0	0	0	0	0	0	0	0	0	0	0	0	0	0	0	0	0	0	0	0	0	0	0	0
f8ca23ccf1c6e4a2e03d5fcfc60b247f	0	0	0	0	0	0	0	0	0	0	0	0	0	0	0	0	0	0	0	0	0	0	0	0	0	0	0	0	0	0	0	0	0	0	0	0	0	0	0	0	0	0	0	0	0	0	0	0	0
01bb052a1aaa0ebf31f6be311ad3fab3	0	0	0	0	0	0	0	0	0	0	8	0	14	0	0	0	0	0	0	0	0	0	0	0	0	0	0	0	0	0	0	0	0	0	0	0	0	0	0	0	0	0	0	0	0	0	0	0	0
64e2bcb72d05b8c313e3ad6ab26f3815	0	0	0	0	0	0	0	0	0	0	0	0	0	0	0	0	0	0	0	0	0	0	0	0	0	0	0	0	0	0	0	0	0	0	0	0	0	0	0	0	0	0	0	0	0	0	0	0	0
6eff1529df87309f589d67c23f483fe6	0	0	0	0	0	0	0	0	0	0	0	0	0	0	0	12	0	0	0	0	6	0	0	4	0	0	0	0	0	0	0	0	0	0	0	0	0	0	0	0	0	0	0	0	0	0	0	0	0
70632dd2269e60eb7233e73ff031d96d	0	0	0	0	0	0	0	0	0	0	0	0	0	0	0	0	0	0	0	0	0	0	0	0	0	0	0	0	0	0	0	0	0	0	0	0	0	0	0	0	0	0	0	0	0	0	0	0	0
dd0855808d884dd1a9597e87ffa3db7a	2	0	0	4	0	0	0	0	0	0	0	0	0	0	0	0	0	0	0	0	0	0	0	0	0	0	0	0	0	0	0	0	0	0	0	0	0	0	0	0	0	0	0	0	0	0	0	0	0
de35d4f5e672156ae338a8f67a5bd319	0	0	0	0	0	0	0	0	0	0	0	0	0	0	0	0	0	0	0	0	0	0	0	0	0	0	0	0	0	0	0	0	0	0	0	0	0	0	0	0	0	0	0	0	0	0	0	0	0
ed68e6f1a52baa4a918552b65f8f8147	0	0	0	0	0	0	0	0	0	0	0	0	0	0	0	0	0	0	0	0	0	0	0	0	0	0	0	0	0	0	0	0	13	0	0	0	0	0	0	0	0	0	0	0	0	0	0	0	0
1dc8006c3d5976a7ba19b645a50f9155	0	0	0	0	0	0	0	0	0	0	0	0	0	0	0	0	0	0	0	0	0	0	0	0	0	0	0	0	0	0	0	0	0	0	0	0	0	0	0	0	0	0	0	0	0	0	0	0	0
5e8489833d03797abe36d133b7b94b42	0	0	0	0	0	0	0	0	0	0	0	0	0	10	0	0	0	0	0	0	0	0	0	0	0	0	0	0	0	0	0	0	0	0	0	0	0	11	0	0	0	0	0	0	0	0	0	0	0
a575e16f3089f7f3539eeac5cea0f790	0	0	0	0	0	0	0	0	0	0	0	0	0	0	0	0	0	0	0	0	0	0	0	0	0	0	0	0	0	0	0	0	0	0	0	0	0	0	0	0	0	0	0	0	0	0	0	0	0
c33aace66db459b586d676ebc07edb31	0	0	0	0	0	0	0	0	0	0	0	0	0	0	0	0	0	0	0	0	0	0	0	0	0	0	0	0	0	0	0	0	0	0	0	0	0	0	0	0	0	0	0	0	0	0	0	0	0
da570eb519798d50e611d670f3be2b2c	0	0	0	0	0	0	0	0	0	0	0	0	0	0	0	0	0	0	0	0	0	0	0	0	0	0	0	0	0	0	0	0	0	0	0	0	0	0	0	0	0	0	0	0	0	0	0	0	0
f78e42e654c825defc0629bce07138ed	0	0	0	0	0	0	0	0	0	0	0	0	0	0	0	0	0	0	0	0	0	0	0	0	0	0	0	0	0	0	0	0	0	0	0	0	0	0	0	0	0	0	0	0	0	0	0	0	0
fe36557d32a840a8efd2a9f2539f2791	0	0	0	0	0	0	0	0	0	0	0	0	0	0	0	0	0	0	0	0	0	0	0	0	0	0	0	0	0	0	0	0	0	0	0	0	0	0	0	0	0	0	0	0	0	0	0	0	0
0dc9dcaa73e583a0c0f58c893eff0d96	0	3	0	12	0	0	0	0	0	0	0	0	0	0	0	0	0	0	0	0	0	0	0	0	0	0	0	0	0	0	0	0	0	0	0	0	0	0	0	0	0	0	0	0	0	0	0	0	0
113a69205374b7d945df6166f25e58c9	0	0	0	0	0	0	0	0	0	0	0	0	0	0	0	0	0	0	0	0	0	0	0	0	0	0	0	0	0	0	0	0	0	0	0	0	0	0	0	0	0	0	0	0	0	0	0	0	0
3b44b0c5423d99c735ff6fff59866a19	0	0	0	0	0	0	0	0	0	0	0	0	0	0	0	0	0	0	0	0	0	0	0	0	0	0	0	0	0	0	0	0	0	0	0	0	0	0	0	0	0	0	0	0	0	0	0	0	0
71f9260d142f8b68bc00ba3535e09ee1	0	0	0	0	0	0	0	0	0	0	0	0	0	0	0	0	0	0	0	0	0	0	0	0	0	0	0	0	0	0	0	0	0	0	0	0	0	0	0	0	0	0	0	0	0	0	0	0	0
9fea21f16983979c4d60f4cdc35ccc3b	0	0	0	0	0	0	0	0	0	0	0	0	0	0	0	0	0	0	0	0	0	0	0	0	0	0	13	0	0	0	0	0	0	0	0	0	0	0	0	0	0	0	0	0	0	7	0	0	0
ce5505c3f3afdf07884c01a2e973c4ff	0	0	0	0	0	0	0	0	0	0	0	0	0	0	0	0	0	0	0	0	0	0	0	0	0	0	0	0	0	0	0	0	0	0	0	0	0	0	0	0	0	0	0	0	0	0	0	0	0
da3fbda517cecb6fd6f27a19136dd3f6	0	0	0	0	0	0	0	0	0	0	0	0	0	0	0	0	0	0	0	0	0	0	0	0	0	0	0	0	0	0	0	0	0	0	0	0	0	0	0	0	0	0	0	0	0	0	0	0	0
ec3302b3db74ce83ee2be6add231ef72	0	0	0	0	0	0	0	0	0	0	0	0	0	0	0	0	0	0	0	0	0	0	0	0	0	0	0	11	0	0	0	0	0	0	0	0	0	0	0	0	0	0	0	0	0	0	0	0	0
86796de212f917a905acffc8287da20c	0	0	0	0	0	0	0	0	0	0	0	0	0	0	0	0	0	0	0	0	0	0	0	0	0	0	0	0	0	0	0	0	0	0	0	0	0	0	0	0	0	0	0	0	0	0	0	0	0
cef7a21c3423c0193f38198e2ed99cd0	0	0	0	0	0	0	0	0	0	0	0	0	0	0	0	0	0	0	0	0	0	0	0	0	0	0	0	0	0	0	0	0	0	0	0	0	0	0	0	0	0	0	0	0	0	0	0	0	0
1249e4659e0be9781acf90c55abef514	0	0	0	0	0	0	0	0	0	0	0	0	0	0	0	0	0	0	0	0	0	0	0	0	0	0	0	0	0	0	0	0	0	0	0	0	0	0	0	0	0	0	0	0	0	0	0	0	0
56f78a8b46abe137c41e2641c75983f7	0	0	0	0	0	0	0	0	0	10	0	0	0	0	0	0	0	0	0	0	0	0	0	0	0	0	0	0	0	0	0	0	0	0	0	0	0	0	0	0	0	0	0	0	0	0	0	0	0
7efd0621851d7d1f239053e17cdc7cc9	0	0	0	0	0	0	0	0	0	0	0	0	0	0	0	0	0	0	0	0	0	0	0	0	0	0	0	0	0	0	0	0	0	0	0	0	0	0	0	0	0	0	0	0	0	0	0	0	0
8888a3cb9f974d36cc6a1bb585dcbfe7	0	0	0	0	0	0	0	0	0	0	0	0	0	0	0	0	0	0	0	0	0	0	0	0	0	0	0	0	0	0	0	0	0	0	0	0	0	0	0	0	0	0	0	0	0	0	0	0	0
9fae8dd6bbb502afb2b0d5058c244172	0	0	0	0	0	0	0	0	0	0	0	0	0	0	4	0	0	0	0	0	0	0	0	0	0	0	0	0	0	0	0	0	0	0	0	0	0	0	0	0	0	0	0	0	0	0	0	0	0
c7c4b915695ed066dd506ef3759ba28e	0	0	0	0	0	0	0	0	0	0	0	0	0	0	0	0	0	0	0	0	0	0	0	0	0	0	0	0	0	0	0	0	0	0	0	0	0	0	0	0	0	0	0	0	0	0	0	0	0
cab9fd9fbed7768a87dd7d960416656d	0	0	0	0	0	0	0	0	0	0	0	0	0	0	0	0	0	0	0	0	0	0	0	0	0	0	0	0	0	0	0	0	0	0	0	0	0	0	0	0	0	0	0	0	0	0	0	0	0
e17dd4daf2db64645520c9a9fbee9436	0	0	0	0	0	0	0	0	0	0	0	0	0	0	0	0	0	0	0	0	0	0	0	0	0	0	0	0	0	0	0	0	0	0	0	0	0	0	0	0	0	0	0	0	0	0	0	0	0
f3c36c1fc0a666090e399c0e96b01c98	0	0	0	0	0	0	0	0	0	0	0	0	0	0	0	0	0	0	0	0	0	0	0	0	0	0	0	7	0	11	0	0	0	0	0	0	0	0	0	0	0	0	0	0	0	0	0	0	0
28a0b616fcc8b6fbf2cfdd03320de08f	0	0	0	0	0	0	0	0	0	0	0	0	0	0	0	0	0	0	0	0	0	0	0	0	0	0	0	0	0	0	0	0	0	0	0	0	0	0	0	0	0	0	0	0	0	0	0	0	0
65267a1bc93c32d0faf2bb358e75f6d6	0	0	0	0	0	0	0	0	0	0	0	3	0	0	0	0	0	0	0	0	0	0	0	0	0	0	0	0	0	0	0	0	0	0	0	0	0	0	0	0	0	0	0	0	0	0	0	0	0
65925e0d5078c2af8b6b59ce4d99bf99	0	0	0	0	0	0	0	0	0	0	0	0	0	0	0	0	0	0	0	0	0	0	0	0	0	0	0	0	0	0	0	0	0	0	0	0	0	0	0	0	0	0	0	0	0	0	0	0	0
8dba7abe00ce09ce66624e3718eaf798	0	0	0	0	0	0	0	0	0	0	0	0	0	0	0	0	0	0	0	0	0	0	0	0	0	0	0	0	0	0	0	0	0	0	0	0	0	0	0	0	0	0	0	0	0	0	0	0	0
fc385b2fb41472b07610fa9690357604	0	0	0	0	0	0	0	0	0	0	0	0	0	0	0	0	0	0	0	0	0	0	0	0	0	0	0	0	0	0	0	0	0	0	0	0	0	0	0	0	0	0	0	0	0	0	0	0	0
410152e4370859ed804a45c7b73f6ed5	0	0	0	0	0	0	0	0	0	0	0	0	0	0	0	0	0	0	0	0	0	0	0	0	0	0	0	0	0	0	0	0	0	0	0	0	0	0	0	0	0	0	0	0	0	0	0	0	0
9f05aaa61c5e8dda2041ad317f71d9ba	0	0	0	0	0	0	0	0	0	0	0	0	0	0	0	0	0	0	0	0	0	0	0	0	0	0	0	0	0	0	0	0	0	0	0	0	0	0	0	0	0	0	0	0	0	0	0	0	0
abdc8be04e1c305b8a5e4cd9e8fe84b4	4	0	0	0	0	0	0	0	0	0	0	0	0	0	0	0	0	0	0	0	0	0	0	0	0	0	0	0	0	0	0	0	0	0	0	0	0	0	0	0	0	0	0	0	0	0	0	0	0
abfd3a34ca9d1597b15113ca36bc80c4	0	0	0	0	0	0	0	0	0	0	0	0	0	0	0	0	0	0	0	0	0	0	0	0	0	0	0	0	0	0	0	0	0	0	0	0	0	0	0	0	0	0	0	0	0	0	0	0	0
dc4282f875098e9bcc68a5e480c3135f	0	0	0	0	0	0	0	0	0	0	0	0	0	0	0	0	0	0	0	0	0	0	0	6	0	0	0	0	0	2	0	0	0	0	0	0	0	0	0	0	0	0	0	0	0	0	0	0	0
e0ed22e80d5bf0700f110adac845a732	0	0	0	0	0	0	0	0	0	14	0	0	0	0	0	0	0	0	0	0	0	0	0	0	0	0	0	0	0	0	0	0	0	0	0	0	0	0	0	0	0	0	0	0	0	0	0	0	0
e5389b75089ea7abeb4978694ac123c3	0	0	0	0	0	0	0	0	0	0	0	0	0	0	0	0	0	0	0	0	0	0	0	0	0	0	0	0	0	0	0	0	0	0	0	0	0	0	0	0	0	0	0	0	0	0	0	0	0
f31b4bc6f97ea1025c37ffd77fd0486b	0	0	0	0	0	0	0	0	0	0	0	0	0	0	0	0	0	0	0	0	0	0	0	0	0	0	0	0	0	0	0	0	12	0	0	0	0	0	0	0	0	0	0	0	0	0	0	0	0
6fd0a1ce2503400aa493beaa4a3c030b	0	0	0	0	0	0	0	0	0	0	0	0	0	0	0	0	0	0	0	9	0	0	0	0	0	0	0	6	0	0	0	0	0	0	0	0	0	0	0	0	0	0	0	0	0	0	0	0	0
235084743c7de948eee155ffcb5e3346	0	0	0	0	0	0	0	0	0	0	0	0	0	0	0	0	0	0	0	0	0	0	0	0	0	0	0	0	0	0	0	0	0	0	0	0	0	0	0	0	0	0	0	0	0	0	0	0	0
6cacf6d26997ebe0dee1eaf9062b3af7	0	0	0	0	0	0	2	0	0	0	0	0	0	0	0	0	0	0	0	0	0	0	0	0	0	0	0	0	0	0	0	0	0	0	0	0	0	0	0	0	0	0	0	0	0	0	0	0	0
74ffa36817c29cee6eed1a6008e316b7	0	0	0	0	0	0	0	0	0	0	0	0	0	0	0	0	0	0	0	0	0	0	0	0	0	0	0	0	0	0	0	0	0	0	0	0	0	0	0	0	0	0	0	0	0	0	0	0	0
ee955ed41afb66ab8a40ce3824f5bb95	0	0	0	0	0	0	0	0	0	0	0	0	0	0	0	0	0	0	0	0	0	0	0	0	0	0	0	0	0	0	0	0	0	0	0	0	0	0	0	0	0	0	0	0	0	0	0	0	0
fdb57f7c8d4dbf60353a2207b4f80273	0	0	0	0	0	0	0	0	0	0	0	0	0	0	0	0	0	0	0	0	0	0	0	0	0	0	0	0	0	0	0	0	0	0	0	0	0	0	0	0	0	0	0	0	0	0	0	0	0
fe8a00a7dce5de66a50f61b932ffb18f	0	0	0	0	0	0	0	0	0	0	0	0	0	0	0	0	0	0	0	0	0	0	0	0	0	0	0	0	0	0	0	0	0	0	0	0	0	8	0	6	0	0	0	0	0	0	0	0	0
077e0adcd283dc3c33994d0a0120beeb	0	0	0	0	0	0	0	0	0	0	0	0	0	0	0	0	0	0	0	0	0	0	0	0	0	0	0	0	0	0	0	0	0	0	0	0	0	0	0	0	0	0	0	0	0	0	0	0	0
1f60a1bd4333662c440286b57b60950a	0	0	0	0	0	0	10	0	0	0	0	0	0	0	0	0	0	0	0	0	0	0	0	0	0	0	0	0	0	0	0	0	0	0	0	0	0	0	0	0	0	0	0	3	0	0	0	0	0
2c049d116e03c61e6e0501e5a3f83dc9	0	0	0	0	0	0	0	0	0	0	0	0	0	0	0	0	0	0	0	0	0	0	0	0	0	0	0	0	0	0	0	0	0	0	0	0	0	0	0	0	0	0	0	0	0	0	0	0	0
3926e7bf7835828e1e116b8172ea8362	0	0	0	0	0	0	0	0	0	0	0	0	0	0	0	0	0	0	0	0	0	0	0	0	0	0	0	0	0	0	0	0	0	0	0	0	0	0	0	0	0	0	0	0	0	0	0	0	0
9c5d61dd9aac5575785ab077e2821b65	0	0	0	0	0	0	0	0	0	0	0	0	0	0	0	0	0	0	0	0	0	0	0	0	0	0	0	0	0	0	0	0	0	0	0	0	0	0	0	0	0	0	0	0	0	0	0	0	0
b0501fd81feb53a9b212d87365d39556	0	0	0	0	0	0	0	0	0	0	0	0	0	0	0	10	0	0	0	0	0	0	0	0	0	0	0	0	0	0	0	0	0	0	0	0	0	0	0	0	0	0	0	0	0	0	0	0	0
bbba1effe34a240923e28e12753ff828	0	0	0	0	0	0	0	0	0	0	0	0	0	0	0	0	0	0	0	0	0	0	0	0	0	0	0	0	0	0	0	0	0	0	0	0	0	0	0	0	0	0	0	0	0	0	0	0	0
cfbaf112ab39781bac145721ff053cde	0	0	0	0	0	0	0	0	0	0	0	0	0	0	0	0	0	0	0	0	0	0	0	0	0	0	0	0	0	0	0	0	0	0	0	0	0	0	0	0	0	0	0	0	0	0	0	0	0
27228bcdce4b866c6cca342c87daa8ea	0	0	0	0	0	0	0	0	0	0	0	0	0	0	0	0	0	0	0	0	0	0	0	0	0	0	0	0	0	0	0	0	0	0	0	0	0	0	0	0	0	0	0	0	0	0	0	0	0
9d70965633a07de5f9276fce16695214	0	0	0	0	0	0	0	0	0	0	0	0	0	0	0	0	0	0	0	0	0	0	0	0	0	0	0	0	0	3	0	0	0	0	0	0	0	0	0	0	0	0	0	0	0	0	0	0	0
067454e8ac038168f950e6e7c51f36f2	0	0	0	0	0	0	0	0	0	0	0	0	0	0	0	0	0	0	0	0	0	0	0	0	0	0	0	0	0	0	0	0	0	0	0	0	0	0	0	0	0	0	0	0	0	0	0	0	0
0a9fc02f835bf0c16879ce8318063bee	0	0	0	0	0	0	0	0	0	0	0	0	0	0	0	0	0	0	0	0	0	0	0	0	0	0	0	0	0	0	0	0	0	0	0	0	0	0	0	0	0	0	0	0	0	0	0	0	0
2b88602be3ba9762750d2ed3e2f27324	0	0	0	0	0	0	0	0	0	0	0	0	0	0	0	0	0	0	0	0	0	0	0	0	0	0	0	0	0	0	0	0	0	0	0	0	0	0	0	0	0	0	0	0	0	0	0	0	0
42f08718d2e859c51448bbd3be97c35e	0	0	0	0	0	0	0	0	0	0	0	0	0	0	0	0	0	0	0	0	0	0	0	0	0	0	0	0	0	0	0	0	0	0	0	0	0	0	0	0	0	0	0	0	0	0	0	0	0
48b7a8910962e44f9e42e27099f83b2b	0	0	0	0	0	0	0	0	0	0	0	0	0	0	0	0	0	0	0	0	0	0	0	0	0	0	0	0	0	0	0	0	0	0	0	0	0	0	0	0	0	0	0	0	0	0	0	0	0
5d656bd424e23b538ffb9996124f9fd4	0	0	0	0	0	0	0	0	0	0	0	0	0	0	0	0	0	0	0	0	0	0	0	0	0	0	0	0	0	0	0	0	0	0	0	0	0	0	0	0	0	0	0	0	0	0	0	0	0
8bab393de91d3db402f4330824d8da02	0	0	0	0	0	0	0	0	0	0	0	0	0	0	7	0	0	0	0	0	0	0	0	0	0	0	0	0	0	0	0	0	0	0	0	0	0	4	0	0	0	0	0	0	0	0	0	0	0
9242ac60c0a7dab29f02b9f4970254c4	0	0	0	0	0	0	0	0	0	0	0	0	0	0	0	0	0	0	0	0	0	0	0	0	0	0	0	0	0	0	0	0	0	0	0	0	0	0	0	0	0	0	0	0	0	0	0	0	0
9947f8dec0f13697f395bba5c3638a24	0	0	0	0	0	0	0	0	0	0	0	0	0	0	0	0	0	0	0	0	0	0	0	0	0	0	0	0	0	0	0	0	0	0	0	0	0	0	0	0	0	0	0	0	0	0	0	0	0
e11a1fd6b9172052435314f57f7a4028	0	0	0	0	0	0	0	0	0	0	0	0	0	0	0	0	0	0	0	0	0	0	0	0	0	0	0	0	0	0	0	0	0	0	0	0	0	0	0	0	0	0	0	0	0	0	0	0	0
e77b8486a9b746cdcbbe786515433f82	0	0	0	0	0	0	0	0	0	0	0	0	0	0	0	0	0	0	0	0	0	0	0	0	0	0	0	0	0	0	0	0	0	0	0	0	0	0	0	0	0	0	0	0	0	0	0	0	0
027832ea39d049d6ae23516fe3febfb6	0	0	0	0	0	0	0	0	0	0	0	0	0	0	0	0	0	0	0	0	0	0	0	0	0	0	0	0	0	0	0	0	0	0	0	0	0	0	0	0	0	0	0	0	0	0	0	0	0
0525657f9c9d940a605e98cc39df1625	0	0	0	0	0	0	0	0	0	0	0	0	0	0	0	0	0	0	0	0	0	0	0	4	0	0	0	0	0	0	0	0	0	0	0	0	0	0	0	0	0	0	0	0	0	0	0	0	0
279da80ee5df27c1ce70aef749f68d1a	0	3	0	0	0	0	0	0	0	0	0	0	0	0	0	0	0	0	0	0	0	0	0	0	0	0	0	0	0	0	0	0	0	0	0	0	0	0	0	0	0	0	0	0	0	0	0	0	0
2896a3c0a2b21181485cac4917a2879d	0	0	0	0	0	0	0	0	0	0	0	0	0	0	0	0	0	0	0	0	0	0	0	0	0	0	0	0	0	0	0	0	0	0	0	0	0	0	0	0	0	0	0	0	0	0	0	0	0
3218a6b8d94b529ae2913c8d4598b25d	0	0	0	0	0	0	0	0	0	0	0	0	0	0	0	0	0	0	0	0	0	0	0	0	0	0	0	0	0	0	0	0	0	0	0	0	0	0	0	0	0	0	0	0	0	0	0	0	0
8fc84ae9af713c88f8c1565a24f74059	0	0	0	0	0	0	0	0	0	0	0	0	0	0	0	0	0	0	0	0	0	0	0	0	0	0	0	0	0	0	0	0	0	0	0	0	0	0	0	0	0	0	0	0	0	0	0	0	0
3014ada1792e195a09cf115d1f74f36c	0	0	0	0	0	0	0	0	0	0	0	0	0	0	0	0	0	0	0	0	0	3	0	0	0	0	0	0	0	0	0	0	0	0	0	0	0	0	0	0	0	6	0	0	0	0	0	0	0
ca01460858cc4634303baddaf87950dd	0	0	0	0	0	0	0	0	0	0	0	0	0	0	0	0	0	0	0	0	0	0	0	0	0	0	0	0	0	0	0	0	0	0	0	0	0	0	0	0	0	0	0	0	0	0	0	0	0
d584d2bbef2af536a5b1950b1d3d43a0	0	0	0	0	0	0	0	0	0	0	0	0	0	0	0	0	0	0	0	0	0	0	0	0	0	0	0	0	0	0	0	0	0	0	0	0	0	0	0	0	0	0	0	0	0	0	0	0	0
73506934a2832e26b38b6adb578e7e67	0	0	0	0	0	0	0	0	0	0	0	0	0	0	0	0	0	0	0	0	0	0	0	0	0	0	0	0	0	0	0	0	0	0	0	0	0	0	0	0	0	0	0	0	0	0	0	0	0
da961631929513b8e6f27fdba8c4938d	0	0	0	0	0	0	0	0	0	0	0	0	0	0	0	0	0	0	0	0	0	0	0	0	0	0	0	0	0	0	0	0	0	0	0	0	0	0	0	0	0	0	0	0	0	0	0	0	0
f620a3671851f9e04d9b1e798d11edb9	0	0	0	0	0	0	0	0	0	0	0	0	0	0	0	0	0	0	0	0	0	0	0	0	0	0	0	0	0	0	0	0	0	0	0	0	0	0	0	0	0	0	0	0	0	0	0	0	0
076968e433f82268e58c47cceae9ea98	0	0	0	0	0	0	0	0	0	0	0	0	0	0	0	0	0	0	0	0	0	0	0	0	0	0	0	0	0	0	0	0	0	0	0	0	0	0	0	0	0	0	0	0	0	0	0	0	0
5787d2611ee854f424db74b547d2910d	0	0	0	0	0	0	0	0	0	0	0	0	0	0	0	0	0	0	0	0	0	0	0	0	0	0	0	0	0	0	0	0	0	0	0	0	0	0	0	0	0	0	0	0	0	0	0	0	0
70c3cb1ce1041702e48ef44c74bc6b34	0	0	0	0	0	0	0	0	0	0	0	0	0	0	0	0	0	0	0	0	0	0	0	0	0	0	0	0	0	0	0	0	0	0	0	0	0	0	0	0	0	0	0	0	0	0	0	0	0
7b84df111272fe13b78a2fb489ae7fa3	0	0	0	0	0	0	0	0	3	0	0	0	0	0	0	0	0	0	0	0	0	0	0	0	0	0	0	0	0	0	0	0	0	0	0	0	0	0	0	0	0	0	0	0	0	0	0	0	0
b4da00142cab5215d0b8bca868363221	11	0	36	16	0	0	0	0	0	0	0	0	0	0	0	0	0	0	0	0	0	0	0	0	0	0	0	0	0	0	5	0	0	0	0	0	0	0	0	0	0	0	0	0	0	0	0	0	0
bfe165752388c1fc01cc1eca896cbfee	0	50	0	0	13	0	0	0	0	0	0	0	0	0	0	0	0	0	0	0	0	0	0	0	0	0	0	0	0	0	0	0	0	0	0	0	0	0	0	0	0	0	0	0	0	0	0	0	0
a0c17c30b7007b193495b1081173a36f	0	0	0	0	0	0	0	0	0	0	0	0	0	0	0	0	0	0	0	0	0	0	0	0	0	0	0	0	0	0	0	0	0	0	0	0	0	0	0	0	0	0	0	0	0	0	0	0	0
253f1a8e65f6ef7f7eda4c3314399ae8	0	0	0	0	0	0	0	0	0	0	0	0	0	0	0	0	0	0	0	0	0	0	0	0	0	0	0	0	0	0	0	0	0	0	0	0	0	0	0	0	0	0	0	0	0	0	0	0	0
3aa1c1cd3f97d8e77a27bf545dcd7953	0	0	0	0	0	0	0	0	0	0	0	0	0	0	0	0	0	0	0	0	0	0	0	0	0	0	0	0	0	0	0	0	0	0	0	0	0	0	0	0	0	0	0	0	0	0	0	0	0
2d61d66887b9b44ebcba56080ebf2146	0	0	0	0	0	0	0	0	0	0	0	0	0	0	0	0	0	0	0	0	0	0	0	0	0	0	0	0	0	0	0	0	0	0	4	0	0	0	0	0	0	0	0	0	0	0	0	0	0
23b2e7b19f9a4874aa9eba29f108376e	0	0	70	0	0	0	0	0	0	0	0	0	0	0	0	0	0	0	0	0	0	0	3	0	0	0	0	0	0	0	0	0	0	0	0	0	0	0	0	0	0	0	0	0	0	0	0	0	0
7e4002dc7cc0507a3d80498f8db507a6	0	0	0	0	0	0	0	0	0	0	0	0	0	0	0	0	0	0	0	0	0	0	0	0	0	0	0	0	0	0	0	0	0	0	0	0	0	0	0	0	0	0	0	0	0	0	0	0	0
e098c4f0fb0bbb9ba02ba9f8b4df51eb	2	0	0	0	0	0	0	0	0	0	0	0	0	0	0	0	0	0	0	0	0	0	0	0	0	0	0	0	0	0	0	0	0	0	0	0	0	0	0	0	0	0	0	0	0	0	0	0	0
81cbefbb2554361531862612e9c4a417	0	0	0	0	0	0	0	0	0	0	0	0	0	0	0	0	0	0	0	0	0	0	0	0	0	0	0	0	0	0	0	0	0	0	0	0	0	3	0	0	0	2	0	0	0	0	0	0	0
f6c3d44add1e60af24079b6dcd084a28	0	0	0	0	0	0	0	0	0	0	0	0	0	0	0	0	0	0	0	0	0	0	0	0	0	0	0	0	0	0	0	0	0	0	0	0	0	0	0	0	0	0	0	0	0	0	0	0	0
d3d068778e049b13ee9776cca23f6814	0	0	0	0	0	0	0	0	0	0	0	0	0	0	0	0	0	0	0	0	0	0	0	0	0	0	0	0	0	0	9	12	0	0	0	0	0	0	0	0	0	0	0	0	0	0	0	0	0
eab719ecf6c935422195c4a691a4513b	36	0	27	0	0	0	0	0	0	0	0	0	0	0	0	0	0	0	0	0	0	0	0	0	0	0	0	0	0	0	0	0	0	0	0	0	0	0	0	0	0	0	0	0	0	0	0	0	0
5eecc4eab3460a6105afd9bd2743c0d0	0	0	0	0	0	0	0	0	0	0	0	0	0	0	0	0	0	0	0	0	0	0	0	0	0	0	0	0	0	0	0	68	0	19	0	0	0	0	0	0	0	0	0	0	0	0	0	0	0
e43c2014795b1bc73ff0901310556c18	0	0	0	0	0	0	0	0	0	0	0	0	0	0	0	0	0	0	0	0	0	0	0	0	0	0	0	0	0	0	0	0	0	0	0	0	0	0	0	0	0	0	0	0	0	0	0	0	0
1467353c7f279c4246f1711f5d71dec2	0	0	0	0	0	0	0	0	0	0	0	0	0	0	0	0	0	0	0	0	0	0	0	0	0	0	0	0	0	0	0	0	78	0	0	0	0	0	0	0	0	0	0	0	0	0	0	0	0
606c30e27eb54cc63852cecd1808200a	0	0	0	0	0	0	0	0	0	0	0	0	0	0	0	0	0	0	0	0	0	0	0	0	0	0	10	0	0	0	0	0	0	0	0	36	0	0	0	0	27	0	23	0	0	29	0	0	0
c34f343c4a0a98b219a13995500b1db0	0	0	0	0	0	0	0	0	0	0	0	0	0	0	0	0	0	0	0	0	0	0	0	0	0	0	0	0	0	0	0	0	0	0	0	0	0	0	0	0	0	0	0	0	0	0	0	0	0
b8ce0701304d71ae11d0edd102cdec19	0	0	0	0	0	0	0	0	0	0	0	0	0	0	0	0	0	0	0	0	0	0	0	0	0	0	0	0	0	0	0	0	0	0	94	0	0	0	0	0	0	0	0	0	0	0	0	0	0
00a88355ca2e8e134e585e294d5a87a4	0	0	0	0	0	0	0	0	0	0	0	0	0	0	0	0	0	30	0	0	0	0	0	0	0	0	0	0	0	0	0	0	0	0	0	0	0	0	0	0	0	0	0	0	0	0	0	0	0
0b9515505537162259d90e9c04844321	0	0	0	0	0	0	0	0	0	0	0	0	0	0	0	0	0	0	0	0	0	0	0	0	0	0	0	0	0	0	0	0	0	0	0	0	0	0	0	0	0	0	0	0	0	0	0	0	0
01963c06af313477ace016f64fb1aabf	0	0	0	0	0	0	0	0	0	0	0	0	0	0	0	0	0	0	0	0	0	0	0	0	3	0	0	0	0	0	0	0	0	0	0	0	0	0	7	10	0	0	0	0	0	0	0	0	0
e28a93a931219ae62cd2f2ad9d18bd6e	0	0	0	0	0	0	0	0	0	0	0	0	0	0	0	0	0	0	0	0	0	7	0	0	0	0	0	0	0	0	0	0	0	0	0	0	0	0	0	0	0	0	17	0	0	0	0	0	0
d50783ca82c1813c2341ac045ea314b9	0	0	0	0	0	0	0	0	0	0	0	0	0	0	0	0	0	0	0	0	0	0	0	0	0	0	0	0	0	0	0	0	0	0	0	0	0	0	0	0	0	0	0	0	0	0	0	0	0
c02dcdf0f1c0aa267f0a7327daff27fa	0	0	0	0	0	0	0	0	0	0	0	0	0	0	0	0	0	0	0	0	0	0	0	0	0	0	0	0	0	0	0	0	0	0	0	0	0	0	0	0	0	0	0	0	0	0	0	0	0
d660adc93d13a477d5911946ff67a50e	0	0	0	0	12	0	0	0	0	0	0	0	0	0	0	0	0	0	0	0	0	0	0	0	0	0	6	0	0	0	0	0	0	0	0	0	0	0	0	0	0	0	0	0	0	0	0	0	0
db63eacb2461a9a3e0c2d122c6e3d8c2	0	0	0	0	0	0	0	0	0	0	0	0	0	0	0	0	0	0	0	0	0	0	0	0	0	0	0	0	0	0	0	0	0	0	0	0	0	0	0	0	0	0	0	0	0	0	0	0	0
ce6e03763018b5d23c0ed0cf73e17956	0	0	0	0	0	0	0	0	0	0	0	0	0	0	0	0	0	0	0	0	0	0	0	0	0	0	0	0	0	0	0	0	0	0	0	0	0	0	0	0	0	0	0	0	0	0	0	0	0
f1703e1e4c9888d46ccad79ab5559f00	0	0	0	0	0	0	0	0	0	0	0	0	0	0	0	0	0	0	0	0	0	0	0	0	0	0	0	0	0	0	0	0	0	0	0	0	0	0	0	0	0	0	0	0	0	0	0	0	0
a4d0e2ed8eb66c7a2c275110f059400f	0	0	0	0	0	0	0	0	0	0	0	0	0	0	0	0	0	0	0	0	0	0	0	0	0	0	0	0	0	0	0	0	0	0	0	0	0	0	0	0	0	0	0	0	0	0	0	0	0
f1a7441d0efd387e7dee93d8d003f8c0	0	0	0	0	0	0	0	0	0	0	0	0	0	0	0	0	0	0	37	0	0	0	0	0	0	0	0	0	0	0	6	0	0	0	0	0	0	0	0	0	0	0	0	0	0	0	0	0	0
44f16c13ebc7e8f603a93780f559c1f1	0	0	0	0	0	0	0	0	0	0	0	0	0	0	0	28	0	0	0	0	0	0	0	0	0	0	0	0	0	0	0	0	0	0	0	0	0	0	0	0	0	0	0	0	0	0	0	0	0
caa87147e44034b05364d29010622d3b	0	0	0	0	0	0	0	0	0	0	0	0	0	0	0	0	0	0	0	0	0	0	0	0	0	0	0	0	0	0	0	0	0	0	0	0	0	0	0	0	0	0	0	0	0	0	0	0	0
60c847e828a51f93e4aa780fbb160f28	0	0	0	0	0	0	0	0	0	0	0	0	0	0	0	0	0	0	0	0	0	0	0	0	0	0	0	0	0	0	0	0	0	0	0	0	0	0	0	0	0	0	0	0	0	0	0	0	0
bdc8f15d87bd88bb0b26e6a83c88892a	0	0	0	0	0	0	0	0	0	0	0	0	0	0	0	0	0	0	0	0	0	0	0	0	0	0	0	0	0	0	0	0	0	0	0	0	0	0	0	0	0	0	0	0	0	0	0	0	0
d5fd0c8a5f226496442bd36dcc42ce64	0	0	0	0	0	0	0	0	0	0	0	0	0	0	0	0	0	0	0	0	0	0	0	0	0	0	0	0	0	0	0	0	0	0	0	0	0	0	0	0	0	0	0	0	0	0	0	0	0
60c7dd556f45897995a8f324250ee5d5	0	0	0	0	0	0	0	0	0	0	0	0	0	0	0	0	0	0	0	0	0	0	0	0	0	0	0	0	0	0	0	0	0	0	0	0	0	0	0	0	0	0	0	0	0	0	0	0	0
89a5017d25743924d6e36f72c4dfc65f	0	0	0	0	0	0	0	0	0	0	0	0	0	0	0	0	0	0	0	0	0	0	0	0	0	0	0	0	0	0	0	0	0	0	0	0	0	0	0	0	0	0	0	0	0	0	0	0	0
16bdd90b8d0b07847c599d1b3a5de9be	0	0	0	0	0	0	0	0	0	0	0	0	0	0	0	0	0	0	0	0	0	0	0	0	0	0	0	0	0	0	0	0	0	0	0	0	0	0	0	0	0	0	0	0	0	0	0	0	0
1747b92dca37e9d87975328b6a941397	0	0	0	0	0	0	0	0	0	0	0	0	0	0	0	0	0	5	0	0	0	0	0	0	0	0	0	0	0	0	0	0	0	0	0	0	0	0	0	0	0	0	0	0	0	0	0	0	0
599f16c3df00769ba122af1a39cb0ca3	0	0	0	0	0	0	0	0	0	0	0	0	0	0	0	0	0	0	0	0	0	0	0	0	0	0	0	0	0	0	0	0	10	0	0	0	0	0	0	0	0	0	0	0	0	0	0	0	0
89b5be8f96eb9dce1a053132f760f639	0	0	0	0	0	0	0	0	0	0	0	0	0	0	0	0	0	0	0	0	0	0	0	0	0	0	0	0	0	0	0	0	0	0	0	0	0	0	0	0	0	0	0	0	0	0	0	0	0
fe9375c62e8822ba346cd01cc2bd3bcb	0	0	0	0	0	0	0	0	0	0	0	0	0	0	0	0	0	0	0	0	0	0	0	0	0	0	0	0	0	0	0	0	0	0	0	0	0	0	0	0	0	0	0	0	0	0	0	0	0
fe2590c6f39bdb5b61e94ac8af9d0275	0	0	0	0	0	0	0	0	0	0	0	0	0	0	0	0	0	0	0	0	0	0	0	0	0	0	0	0	0	0	0	0	0	0	0	0	0	0	0	0	0	0	0	0	0	0	0	0	0
5e2712daf0a98286b81a45628a0be81d	0	0	0	0	0	0	0	0	0	0	0	0	0	0	0	0	0	0	0	0	0	0	0	0	0	0	0	0	0	0	0	0	0	0	0	0	0	0	0	0	0	0	0	0	0	0	0	0	0
c9b6c72a5a2fd66b28909e69d190c5ab	0	0	0	0	0	0	0	0	0	0	0	0	0	0	0	0	0	0	0	0	0	0	0	0	0	0	0	0	0	0	0	0	0	0	0	0	0	0	0	0	0	0	0	0	0	0	0	0	0
b521ccb67cabf3a911899e50ebc2a41a	0	0	0	0	0	0	0	0	0	0	0	0	0	0	0	0	0	0	0	0	0	0	0	0	0	0	0	0	0	0	0	0	0	0	0	0	0	0	0	0	0	0	0	0	0	0	0	0	0
5ee4710c9a2dafa53ee81c391822b5a8	0	0	0	0	0	0	0	0	0	0	0	0	0	0	0	0	0	0	0	0	0	0	0	0	0	0	0	0	0	0	0	0	0	0	0	0	0	0	0	0	0	0	0	0	0	0	0	0	0
035f40fa88be9caee0e274430304bcd6	0	0	0	0	0	0	0	0	0	0	0	0	0	0	0	0	0	0	0	0	0	0	0	0	0	0	0	0	0	0	0	0	0	0	0	0	0	0	0	0	0	0	0	0	0	0	0	0	0
5ac805a11b3267a7c37d2843c0d30e2b	0	0	0	0	0	0	0	0	0	0	0	0	0	0	0	0	0	0	0	0	0	0	0	0	0	0	0	0	0	0	0	0	0	0	0	0	0	0	0	0	0	0	0	0	0	0	0	0	0
e182a5d1d7062531bd77275bd70d639f	0	0	0	0	0	0	0	0	0	0	0	0	0	5	0	0	0	0	0	0	0	0	0	0	0	0	0	0	0	0	0	0	0	0	0	0	0	0	4	0	0	0	0	0	0	0	0	0	0
81a8b5e0f89ef76d3c172e6adc5d9ea3	0	0	0	0	0	0	0	0	0	0	0	0	0	0	0	0	0	0	0	0	0	0	0	0	0	0	0	0	0	0	0	0	0	0	0	0	0	0	0	0	0	0	0	0	0	0	0	0	0
0b3b5cfe481359a6e1b8d66ed17f6de5	0	0	0	0	0	0	0	0	0	0	0	0	0	0	0	0	0	0	0	0	0	0	0	0	0	0	0	0	0	0	0	0	0	0	0	0	0	0	0	0	0	0	0	0	0	0	0	0	0
8945b0dd3f6c2954bfd225c0f229d992	0	9	0	0	0	0	0	0	0	0	0	0	0	0	0	0	0	0	0	0	0	0	0	0	0	0	0	0	0	0	0	0	0	0	0	0	0	0	0	0	0	0	0	0	0	0	0	0	0
e0e98a11766a36f7d94b1496bd24e0a5	0	0	0	0	0	8	0	0	0	0	0	0	0	0	0	0	0	0	0	0	0	0	0	0	0	0	0	0	0	0	0	0	0	0	0	0	0	0	0	0	0	0	0	0	0	0	0	0	0
cc10fe02691d116e51f61ffaabdeedcc	0	0	0	0	0	0	0	0	0	0	0	0	0	0	0	0	0	0	0	0	0	0	0	0	0	0	0	0	0	0	0	0	0	0	0	0	0	0	0	0	0	0	0	0	0	0	0	0	0
3dae563973f4b3745af3f15cc64045d4	0	0	0	0	0	0	0	0	0	0	0	0	0	0	0	0	0	0	0	0	0	0	0	0	0	0	0	0	0	0	0	0	0	0	0	0	0	0	0	0	0	0	0	0	0	0	0	0	0
88683199c8dae8605053a16d0b137bef	0	0	0	1074	0	0	0	0	0	0	0	0	0	0	0	0	0	0	0	0	0	0	0	0	0	0	0	0	0	0	0	0	0	0	0	0	0	0	0	0	0	0	0	0	0	0	0	0	0
b9d1e81f2cbcead62c067c82774ea4fe	0	0	0	0	0	0	0	0	0	0	0	0	0	0	0	0	0	0	0	0	0	0	0	0	0	0	0	0	0	0	0	0	0	0	0	0	0	0	0	0	0	0	0	0	0	0	0	0	0
ed07d36ef44f4297a30f3d9a00d0db2c	0	0	0	0	0	0	0	0	0	0	0	0	0	0	0	0	0	0	0	0	0	0	0	0	0	0	0	0	0	0	0	0	0	0	0	0	0	0	0	0	0	0	0	0	0	0	0	0	0
abac453ae39e64b474a6b6781203c2e4	0	0	0	0	0	0	0	0	0	0	0	0	0	0	0	0	0	0	0	0	0	0	0	0	0	0	0	0	0	0	0	0	0	0	0	0	0	0	0	0	0	0	0	0	0	0	0	0	0
1e007572aba8e8f8d83f4e08d88a8d41	0	0	0	0	0	0	0	0	0	0	0	0	0	0	0	0	0	0	0	0	0	0	0	0	0	0	0	0	0	0	0	0	0	0	0	0	0	0	0	0	0	0	0	0	0	0	0	0	0
6057ef3acb60df1732f9ee494ca3b634	0	0	0	0	0	0	0	0	0	0	0	0	0	0	0	0	0	0	0	0	0	0	0	0	0	0	0	0	0	0	0	0	0	0	0	0	0	0	0	0	0	0	0	0	0	0	0	0	0
af616f77ca2ca4de88e634d6a7cbf388	0	0	0	24	0	0	2	0	2	0	0	0	0	0	0	0	0	0	0	0	0	0	0	0	0	0	0	11	0	0	0	0	0	2	0	7	46	0	0	0	0	0	0	0	0	0	0	0	0
b1a76754ab463e0c9b2833d86c588356	0	0	0	0	0	0	0	0	0	0	0	0	0	0	0	0	0	0	0	0	0	0	0	0	0	0	0	0	0	0	0	0	0	0	0	0	0	0	0	0	0	0	0	0	0	0	0	0	0
0f33c19fed34b42acbe46dc3e8296093	0	0	0	0	0	0	0	0	0	0	0	0	0	0	0	0	0	0	0	0	0	0	0	0	0	0	0	0	0	0	0	0	0	0	0	0	0	0	0	0	0	0	0	0	0	0	0	0	0
041f55e59b27a948a572a6e0690aaa13	0	0	0	0	0	0	0	0	0	0	0	0	7	22	0	0	0	8	0	5	0	0	0	0	0	0	0	0	0	0	0	11	9	0	0	0	0	0	30	0	0	0	0	0	0	0	0	0	0
6a770cdd15abb3efccbe579834027dd4	0	0	16	0	0	0	0	0	0	0	0	0	0	0	0	0	0	0	23	0	0	10	0	0	0	0	0	113	13	0	0	0	0	0	0	0	0	0	0	0	0	0	0	0	0	0	0	0	0
ecc5dbe92453db68715805a87b1ec3e1	0	0	0	0	0	0	0	0	0	0	0	0	0	0	0	0	0	0	0	0	0	0	0	0	0	0	0	0	0	0	0	0	0	0	0	0	0	0	0	0	0	0	0	0	0	0	0	0	0
3d4b8aaab7b723828c05491ce2f92027	0	0	0	0	0	0	0	0	0	0	0	0	0	0	0	0	0	30	0	0	0	0	0	0	0	0	0	0	0	0	0	0	0	0	0	0	0	0	0	0	0	0	0	0	0	0	0	0	0
01eeca2c5557bf1850ec868c042ba313	0	0	0	0	0	0	0	0	0	0	0	0	0	0	0	0	0	0	0	0	0	0	0	0	0	0	0	0	0	0	0	0	0	0	0	0	0	0	0	0	0	0	0	0	0	0	0	0	0
70b14692c7c141b1ba4f763d0355943b	0	0	0	0	0	0	0	0	0	0	0	0	0	0	0	0	0	0	0	0	0	0	0	0	0	0	0	0	0	0	0	0	0	0	0	0	0	0	0	0	0	0	0	0	0	0	0	0	0
c72c8bd06baf291fabd0a3968679dfca	0	0	0	0	0	0	0	0	0	0	0	0	0	0	0	0	0	0	0	0	0	0	0	0	0	0	0	0	0	0	0	0	0	0	0	0	0	0	0	0	0	0	0	0	0	0	0	0	0
b9846ee560d3ee8d972278b2667d383a	0	0	0	0	0	0	0	0	0	0	0	0	0	0	0	0	0	0	0	0	0	0	0	0	0	0	0	0	0	0	0	0	0	0	0	0	0	0	0	0	0	0	0	0	0	0	0	0	0
54fb73e41e72bb5ba336604e678592bb	0	0	0	0	0	0	0	0	0	0	0	0	0	0	0	0	0	0	0	0	0	0	0	0	0	0	0	0	0	0	0	0	0	0	0	0	0	0	0	0	0	0	0	0	0	0	0	0	0
476eba2fccd602848492948b316e7528	0	0	0	0	0	0	0	0	0	0	0	0	0	0	0	0	0	0	0	0	0	0	0	0	0	0	0	0	0	0	0	0	0	0	0	0	0	0	0	0	0	92	0	28	0	0	0	0	0
20e400cc923cae8887ed1a3e7337a2a4	0	0	0	0	0	0	0	0	0	0	0	0	0	0	0	0	0	0	0	6	0	0	0	0	0	0	0	0	0	0	0	0	0	0	0	0	0	0	0	0	0	0	0	0	0	0	0	0	0
d4b75654bed8c3d7f6f3305e0357a19d	0	0	0	0	0	0	0	0	0	0	0	0	0	0	0	0	0	0	0	0	0	0	0	0	0	0	0	0	0	0	0	0	0	0	0	0	0	0	0	0	0	0	0	0	0	0	0	0	0
78fe249d51d37085f0546ab2ae3e3587	0	0	0	0	0	0	0	0	0	0	0	0	0	0	0	0	0	0	0	0	0	0	0	0	0	0	0	0	0	0	0	0	0	0	0	0	0	0	0	0	0	0	0	0	0	0	0	0	0
95bac941d5cba42b3bfb58bdf3fce5d9	0	45	0	0	0	0	0	0	0	0	0	0	0	0	0	0	0	0	0	0	0	0	0	0	0	0	0	0	0	0	0	0	0	0	0	0	0	0	0	0	0	0	0	0	0	0	0	0	0
63a4b646daa63b7710e30e79571f7ee0	0	0	0	0	0	0	0	0	0	0	0	0	0	0	0	0	0	0	0	0	0	0	0	0	0	0	0	0	0	0	0	0	0	0	0	0	0	0	0	0	0	0	0	0	0	0	0	0	0
b200959e8dfa324ed728bf3fca4e9ddf	0	0	0	0	0	0	0	0	0	0	3	0	0	0	0	0	0	0	0	0	0	0	5	0	0	0	0	0	0	0	0	32	0	0	0	0	0	0	0	0	0	0	0	0	0	0	0	0	0
c8b1cd35d1577d2cd85485c0d6b97484	0	0	0	0	0	0	0	0	0	0	0	0	0	0	0	0	0	0	0	0	0	0	0	0	0	0	0	0	0	0	0	0	0	0	0	0	0	0	0	0	0	0	0	0	42	0	0	0	0
4f40c6bdd8e554cf2dc71f3fbf31fdfb	0	0	0	0	0	0	0	0	0	0	0	0	0	0	0	0	0	0	0	0	0	0	0	0	0	0	0	0	0	0	0	0	0	0	0	0	0	0	0	0	0	0	0	0	0	0	0	0	0
bbd30a90e931592299563d7d7c081830	0	0	0	0	0	0	0	0	0	0	0	0	0	0	0	0	0	0	5	0	0	0	0	0	0	0	0	0	0	0	0	0	0	0	0	0	0	0	0	0	0	0	0	0	0	0	0	0	0
1812b2d33deedba34755eebacd122119	0	0	0	0	0	0	0	0	0	0	0	0	0	0	0	0	0	0	0	0	0	0	0	0	0	0	0	0	0	0	0	0	5	0	0	0	0	0	0	0	0	0	0	0	0	0	0	0	0
6b4fcef16660f24f0a14c97e8e60f139	0	0	0	0	0	0	0	0	0	0	0	0	0	0	0	0	0	0	0	0	0	0	0	0	0	0	0	0	0	0	0	0	0	0	0	0	0	0	0	0	0	0	0	0	0	0	0	0	0
fd9ca545bdef98f7c79b1516f7efa0ed	0	0	0	0	0	0	0	0	0	0	0	0	0	0	0	0	0	0	0	0	0	0	0	0	0	0	0	0	0	0	0	0	0	0	0	0	0	0	0	0	0	0	0	0	0	0	0	0	0
d5715d763b62698046aa0fd5386c6e09	0	0	0	0	0	0	0	0	0	0	0	0	0	0	0	0	0	0	16	0	0	0	0	0	0	0	0	0	0	0	0	0	0	0	0	0	0	0	0	0	0	0	0	0	0	0	0	0	0
94752605b65feb904310ee05fc6a1d26	0	0	0	0	0	0	0	0	0	0	0	0	0	0	0	0	0	0	0	0	0	0	0	2	0	0	0	0	0	0	0	0	0	0	0	0	0	0	0	0	0	0	0	0	0	0	0	0	0
8f62b3ce83c445c7a6e92aa665c5b8ce	0	0	0	0	0	0	0	0	0	0	0	0	0	0	0	0	0	0	0	0	0	0	0	0	0	0	0	0	0	0	0	0	0	0	0	0	0	0	0	0	0	0	0	0	0	0	0	0	0
de48fb837cab3560ba228c2b97e21e82	0	0	0	0	0	0	9	0	0	0	0	0	0	0	0	0	0	0	0	0	0	0	0	0	0	0	0	0	0	0	0	0	0	0	0	0	0	0	0	0	0	0	0	0	0	0	0	0	0
6c7d4deb915a19fc95b1cb58ca7bfb08	0	0	0	0	0	0	0	0	0	0	0	0	0	0	0	0	0	0	0	0	0	0	0	0	0	0	0	0	0	0	0	0	0	0	0	0	0	0	0	0	0	0	0	0	0	0	0	0	0
363efdc94ed6d62e474430d0031e22f6	0	0	0	0	0	0	0	0	0	0	0	0	0	0	0	0	0	0	0	0	0	0	0	0	0	0	0	0	0	0	0	0	0	0	0	0	0	0	0	0	0	0	0	0	0	0	0	0	0
f421b31cabd644b5fa0ff6861d6f8265	0	0	0	0	0	0	0	0	0	0	0	0	0	0	0	0	0	0	0	0	0	0	0	0	0	0	0	0	0	0	0	0	0	0	0	0	0	0	0	0	0	0	0	0	0	0	0	0	0
683336afbe5c0ab91e15fa710ba89286	0	0	0	0	0	0	0	0	0	0	0	0	0	0	0	0	0	0	0	0	0	0	0	0	0	0	0	0	0	0	0	0	0	0	0	0	0	0	0	0	0	0	0	0	0	0	0	0	0
452630302dedcf6cb86c32804af95e06	0	0	0	0	27	0	0	0	0	0	0	0	0	0	0	0	0	0	0	0	0	0	0	0	0	0	0	0	0	0	0	0	0	0	0	0	0	0	0	0	0	0	0	0	0	0	0	0	0
ecb43cbce4b66ef8c12f7fed8a82781e	0	0	0	0	0	0	0	0	0	0	0	0	0	0	0	0	0	0	0	0	0	0	0	0	0	0	0	0	0	0	0	0	0	0	0	0	0	0	0	0	0	0	0	0	0	0	0	0	0
06b39265cb05f6e33854de5670884e43	0	0	0	0	0	0	0	0	0	0	0	0	0	0	0	0	0	0	0	0	0	0	0	0	0	0	0	0	0	0	0	0	0	0	0	0	0	0	0	0	0	0	0	0	0	0	0	0	0
114f1d70df65813efa3760422bd1426b	0	0	0	0	0	0	0	0	0	0	0	0	0	0	0	0	0	0	0	0	0	0	0	0	0	0	0	0	0	0	0	0	0	0	0	0	0	0	0	0	0	0	0	0	0	0	0	0	0
e07d4f91f8fb6d08e17d340912c2aa3c	0	0	0	0	0	0	0	0	0	0	0	0	0	0	0	0	0	0	0	0	0	0	0	0	0	0	0	0	0	0	0	0	0	0	0	0	0	0	0	0	0	0	0	0	0	0	0	0	0
833b54a66fee510d57f95fce56ed6a73	0	25	115	79	0	0	0	0	0	0	0	0	0	0	0	0	0	0	0	0	0	0	0	0	0	0	0	0	0	0	239	0	0	0	16	0	0	0	0	0	0	0	0	0	0	0	0	0	0
819439ca28eb970cd91995d0a99d45c0	0	0	0	0	0	0	0	0	0	0	0	0	0	0	0	0	0	0	0	0	0	0	0	0	0	0	0	0	0	0	0	0	0	0	0	0	0	0	0	0	0	0	0	0	0	0	0	0	0
1f158f53d0fc5f627890a9f6b0314c79	0	0	0	0	0	0	0	0	0	0	0	0	0	0	0	0	0	0	0	0	0	0	0	0	0	0	0	0	0	0	0	0	0	0	0	0	0	0	0	0	0	0	0	0	0	0	0	0	0
119d0192e7bd2a6741f321dbeae09df9	0	0	0	0	0	0	0	0	0	0	0	0	0	0	0	0	0	0	0	0	0	0	0	0	0	0	0	0	0	0	0	0	0	0	0	0	0	0	0	0	0	0	0	0	0	0	0	0	0
bcd07a116fd5194809d96fb41640f9ad	0	0	0	0	0	0	0	0	0	0	0	0	0	0	0	0	0	28	0	0	0	0	0	0	0	0	0	0	0	0	0	0	0	0	0	0	0	0	0	0	0	0	0	0	0	0	0	0	0
040530915ed7aa93b6c1addc80962c57	0	0	0	0	0	0	0	0	0	0	0	0	0	0	0	0	0	0	0	0	0	0	0	0	0	0	0	0	0	0	0	0	0	0	0	0	0	0	0	0	0	0	0	0	0	0	0	0	0
d9c55875ba4d07dceae56b7000037e0c	0	0	0	0	0	0	0	0	0	0	0	0	0	11	0	0	18	0	19	22	0	0	0	0	0	0	0	0	0	0	0	0	0	0	0	0	0	0	0	0	0	0	0	0	0	0	0	0	0
22f37d183e7a2f317cf816df1bec7c58	0	0	0	0	0	0	0	0	0	0	0	0	0	0	0	0	0	0	0	0	0	0	0	0	0	0	0	0	0	0	0	0	0	0	0	0	0	0	0	0	0	0	0	0	0	0	0	0	0
bee47a052dc341a605e4b1807e19b95b	0	0	0	0	0	0	0	0	0	0	0	0	0	0	0	0	0	0	0	0	0	0	0	0	0	0	0	0	0	0	0	0	0	0	0	0	0	0	0	0	0	0	0	0	0	0	0	0	0
bb02402aea41d856f7e6b101f98803e8	0	0	0	0	0	0	0	0	0	0	0	0	0	0	0	0	0	0	0	0	0	0	0	0	0	0	0	69	0	0	0	0	0	0	0	0	0	0	0	0	0	0	0	0	0	0	0	0	0
65a14357f72158084889c5c83746e0ab	0	0	0	0	0	0	0	0	0	0	0	0	0	0	0	0	0	0	0	0	0	0	0	0	0	0	0	0	0	0	0	0	0	0	0	0	0	0	0	0	0	0	0	0	0	0	0	0	0
840694cc9c5347385b28db31955b0e2a	0	0	0	0	0	0	0	0	0	0	0	0	0	0	0	0	0	0	0	0	0	0	0	0	0	0	0	0	0	0	0	0	0	0	0	0	0	0	0	0	0	0	0	0	0	0	0	0	0
eb944624ca122738c5615b09feb0735b	0	30	0	0	0	0	0	0	0	0	0	0	0	10	1162	7	0	0	0	0	0	0	0	0	897	0	57	0	0	0	4	0	0	0	0	0	0	0	0	0	0	0	0	0	0	0	0	0	0
890ae09bb329f62b7b072437cc6e190d	0	0	0	0	0	0	0	0	0	0	0	0	0	0	0	0	0	0	0	0	0	0	0	0	0	0	0	0	0	0	0	0	0	0	0	0	0	0	0	0	0	0	0	0	0	0	0	0	0
3e9193a8017228a2ad339e85a7a61dfb	0	0	0	0	0	0	0	0	0	0	0	0	0	0	0	0	0	0	0	0	0	0	0	0	0	0	0	0	0	0	0	0	0	0	0	0	0	0	0	0	0	0	0	0	0	0	0	0	0
2b4c6e231504ad7d3f795d21c670579b	0	0	0	0	0	0	0	0	0	0	0	0	0	0	0	0	0	0	0	0	0	0	0	0	0	0	0	0	0	0	0	0	0	0	0	0	0	0	0	0	0	0	0	0	0	0	0	0	0
89c17c88ffbe61e102c3aff476e9a059	0	0	0	0	0	0	0	0	0	0	0	0	0	0	0	0	0	0	0	0	0	0	0	0	0	0	0	0	0	0	0	0	0	0	0	0	0	0	0	0	0	0	0	0	0	0	0	0	0
25c2053b82736bf6d5e5070fb3dd19c7	0	0	0	0	0	0	0	0	0	0	0	0	0	0	0	0	0	0	0	0	0	0	0	0	0	0	0	0	0	0	37	0	0	0	0	0	0	0	59	0	0	0	0	0	0	0	0	0	0
d6451283eba94f03cd0f038f58eee0c8	0	0	0	0	0	0	0	4	0	0	12	28	0	30	6	0	0	0	122	0	0	0	0	0	0	0	0	0	0	0	0	0	0	0	32	0	0	0	43	25	0	0	0	0	0	0	0	0	0
3abb040bd19c008eb1e49b1fb43f91e4	0	0	0	0	0	0	0	0	0	0	0	0	0	0	0	0	0	0	200	0	0	0	0	0	0	0	0	0	0	0	0	0	0	0	0	0	0	13	0	0	0	0	0	0	0	0	0	0	0
a4d256538c54b2d6b34b4071770d7263	0	0	0	0	0	0	0	0	0	0	0	0	0	0	0	0	0	0	0	0	0	0	0	0	0	0	0	0	0	0	6	0	0	0	0	0	0	0	0	0	0	0	0	0	0	0	0	0	0
102a440e55a8afe92e2cf31910196852	0	0	0	0	0	0	0	0	0	0	0	0	0	0	0	0	0	0	0	0	0	0	0	0	0	0	0	0	0	0	0	0	0	0	0	0	0	0	0	0	0	0	0	0	0	0	0	0	0
38de73372aa7222fcac24688fedf0267	0	0	0	0	0	0	0	0	0	0	0	0	0	0	0	0	0	0	0	0	0	0	0	0	0	0	0	0	0	0	0	0	0	4	0	0	0	0	0	0	0	0	0	0	0	0	0	0	0
c0bbe03d06a1fa24ffb16333515dbd2c	0	0	0	0	0	0	0	0	0	0	0	0	4	0	0	0	0	0	0	0	0	0	0	0	0	0	0	0	0	0	59	96	10	0	24	0	0	0	0	0	0	0	0	0	0	0	0	0	0
291993a5181b748664160d23a25e52b8	0	0	0	0	0	0	0	0	0	0	0	0	0	0	0	0	0	0	0	0	0	4	0	0	0	0	0	15	0	0	0	0	0	0	0	0	0	0	0	0	0	0	0	0	0	7	0	0	0
807d20f68f2e8ae607984e3799a75ed1	0	0	0	0	0	0	0	0	0	0	0	0	0	0	0	0	0	0	0	0	0	0	0	0	0	0	0	0	0	0	0	0	0	0	0	0	0	0	13	0	2	0	0	0	0	0	0	0	0
ffca35022d4d154dd4b82debced87cce	0	0	0	0	0	0	0	0	0	0	0	0	0	0	0	0	0	0	0	0	0	0	0	0	0	0	0	0	0	0	0	0	0	0	0	0	0	0	0	0	0	0	0	0	0	0	0	0	0
af458c65a6787a57206359743e03661e	0	0	0	0	0	0	0	0	0	0	0	0	0	0	0	0	0	0	0	0	0	0	0	0	0	0	0	0	0	0	0	0	0	0	0	0	0	0	0	0	0	0	0	0	0	0	0	0	0
1f3a52b586e54fcda646f512e89b0125	0	0	0	0	0	0	0	0	0	0	0	0	0	0	0	0	0	0	0	0	0	0	0	0	0	0	2	0	0	0	0	0	0	0	0	0	0	0	0	0	0	0	0	0	0	0	0	0	0
5ef353a382d104c1026186f59bf39fb4	0	0	0	0	0	0	0	0	0	0	0	0	0	0	0	0	0	0	0	0	0	0	0	0	0	0	0	0	0	0	0	110	0	0	27	0	0	0	0	0	0	0	0	0	0	0	0	0	0
ccfd84b3085ff499b70a1a1fb33b3f75	0	0	0	0	0	0	0	0	0	0	0	0	0	0	0	0	0	0	0	0	0	0	0	0	0	0	0	0	0	0	0	0	0	0	0	0	0	0	0	0	0	0	0	0	0	0	0	0	0
81089a94f851c09494e7a01d9c4567ce	0	0	0	0	0	0	0	0	0	0	0	0	0	0	0	0	0	0	0	0	0	0	0	0	0	0	0	0	0	0	0	0	0	0	0	0	0	0	0	0	0	0	0	0	0	0	0	0	0
c2faa508a0e1cbf8eae556d2ffd74f72	0	0	0	0	0	0	0	0	0	0	0	0	0	0	0	0	0	0	0	0	0	0	0	0	0	0	0	0	0	0	0	0	0	0	0	0	0	0	0	0	0	0	0	0	0	0	0	0	0
722376a1956312e01282796233ab2390	0	0	0	0	0	0	0	0	0	0	0	0	0	0	0	0	0	0	0	0	0	0	0	0	0	0	0	0	0	0	0	0	0	0	0	0	0	0	0	0	0	0	0	0	0	0	0	0	0
f2b4f65efe4fdeb661025e1105074178	0	0	0	0	0	0	0	0	0	0	0	0	0	0	0	0	0	0	0	0	0	0	0	0	0	0	0	0	0	0	0	0	0	0	0	0	0	0	0	0	0	0	0	0	0	0	0	0	0
35b5951c9a57f8b44499ca695b7e08d3	0	0	0	0	0	24	22	0	62	19	1218	507	691	1613	3740	2533	201	750	283	142	0	492	56	0	47	26	437	1084	0	13	1329	3055	825	1097	1884	2640	522	2096	872	3077	288	4864	501	831	0	87	0	0	238
37466c04ef1e1673fc4ea33665b2e9a6	0	0	0	0	0	0	0	0	0	0	0	0	0	0	0	0	0	0	0	0	0	0	0	0	0	0	0	0	0	0	0	0	0	0	0	0	0	0	0	0	0	0	0	0	0	0	0	0	0
6d37a75189bad29d92289dd99bdd43ab	0	0	0	0	0	0	0	0	0	0	0	0	0	0	0	0	0	0	0	0	0	0	0	0	0	0	0	0	0	0	0	0	0	0	0	0	0	0	0	0	0	0	0	0	0	0	0	0	0
6270c7be251cd33cf8328894042ffab9	0	0	0	0	0	0	0	0	0	0	0	0	0	0	0	0	0	0	0	0	0	0	0	0	0	0	0	0	0	0	0	0	0	0	0	0	0	0	0	0	0	0	0	0	0	0	0	0	0
1d9fa3388254431388464632f3c71b88	0	0	0	0	0	0	0	0	0	0	0	0	0	0	0	0	0	0	0	0	0	0	0	0	0	0	0	0	0	0	0	0	0	0	0	0	0	0	0	0	0	0	0	0	0	0	0	0	0
e4a991d9a2d47d955a0363a6fbd40f58	0	0	0	0	0	0	0	0	0	0	0	0	0	0	0	0	0	0	0	0	0	0	0	0	0	0	0	0	0	0	0	0	0	0	0	0	0	0	0	0	0	0	0	0	0	0	0	0	0
a17eeff46a0a26422c503deaf6406a39	0	0	0	0	0	0	0	0	0	0	0	0	0	0	0	0	0	0	0	0	0	0	0	0	0	0	0	0	0	0	0	0	0	0	0	0	0	0	0	0	0	0	0	0	0	0	0	0	0
1d6b180a64b06c95547b1c0c6e0bdf08	0	0	0	0	0	0	0	0	0	0	29	0	0	0	0	0	0	0	0	0	0	0	0	0	0	0	0	0	0	0	0	0	0	0	0	0	0	0	0	0	0	0	0	0	0	0	0	0	0
483d8608fe70bc4f6c343110a90d40ae	0	0	0	0	0	0	0	0	0	0	0	0	0	0	0	0	0	0	0	0	0	0	0	0	0	0	0	0	0	0	0	0	0	0	0	0	0	0	0	0	0	0	0	0	0	0	0	0	0
111d5fc6f9a3f3084070bf21cd966acb	0	0	0	0	0	0	0	0	0	0	0	0	0	0	0	0	0	0	0	0	0	0	0	0	0	0	0	0	0	0	0	0	0	0	0	0	0	0	0	0	0	0	0	0	0	0	0	0	0
05e1ced557bbcfe0004e1958f823a5a3	0	0	0	0	0	0	0	0	0	0	0	0	0	0	0	0	0	0	0	0	0	0	0	0	0	0	0	0	0	0	0	0	0	0	0	0	0	0	0	0	0	0	0	0	0	0	0	0	0
4ef4ad9585de4fa9348e0b42e234f84d	0	0	0	0	0	0	0	0	0	0	0	0	0	0	0	0	0	0	0	0	0	0	0	0	0	0	0	0	0	0	0	0	0	0	0	0	0	0	0	0	0	0	0	0	0	0	0	0	0
5b910ff247d986e13c0406663c9994f2	0	11	0	0	0	0	0	0	0	0	0	0	0	0	0	0	0	0	0	0	0	0	0	0	0	0	0	0	0	0	0	0	0	0	0	0	0	0	0	0	0	0	0	0	0	0	0	0	0
8dff13e74fc9093e4be78d382cc0c861	0	0	0	0	0	0	0	0	0	0	0	0	0	0	0	0	0	0	0	0	0	0	0	0	0	0	0	0	0	0	0	0	0	0	0	0	0	0	0	0	0	0	0	0	0	0	0	0	0
49ee295faf7b5d61ab33c25b701e34be	0	0	0	0	0	0	0	0	0	0	0	0	0	0	0	0	0	0	0	0	0	0	0	0	0	0	0	0	0	0	0	0	0	0	0	0	0	0	0	0	0	0	0	0	0	0	0	0	0
4c9321a5d2b93b3f1265796134f83443	0	0	0	0	0	0	0	0	0	0	0	0	0	0	0	0	0	0	0	0	0	0	0	0	0	0	0	0	0	0	0	0	0	0	0	0	0	0	0	0	0	0	0	0	0	0	0	0	0
5bdc5fff1029e6524254401f6cdc06b5	0	0	0	0	0	0	0	0	0	0	0	0	0	0	0	0	0	0	0	0	0	0	0	0	0	0	0	0	0	0	0	0	0	0	0	0	0	0	0	0	0	0	0	0	0	0	0	0	0
019cbf776be297049902a3126c99be95	0	0	0	0	0	0	0	0	0	0	0	0	0	0	0	0	0	0	0	0	0	0	0	0	0	0	0	0	0	0	0	0	0	0	0	0	0	0	0	0	0	0	0	0	0	0	0	0	0
1a4ba5e7a949041771d7d3574d98137d	0	0	0	0	0	0	0	0	0	0	0	0	0	0	0	0	0	0	0	0	0	0	0	0	0	0	0	0	0	0	0	0	0	0	0	0	0	0	0	0	0	0	0	0	0	0	0	0	0
85e92ddc7ab8eb4150088a4b55e69589	0	0	0	0	0	0	0	0	0	0	0	0	0	20	0	0	0	0	0	0	0	0	0	0	0	0	0	0	0	0	0	0	0	0	0	0	0	0	0	0	0	0	8	0	0	0	0	0	0
7bfaa8b70e027434b73204f4f654ce1c	0	0	0	0	0	0	0	0	0	0	0	0	0	0	0	0	0	0	0	0	0	0	0	0	0	0	0	0	0	0	0	0	0	0	0	0	0	0	0	0	0	0	0	0	0	0	0	0	0
f1bf0f77d58789324fa887d8065c2132	0	0	0	0	0	0	0	0	0	0	0	0	0	0	0	0	0	0	0	0	0	0	0	0	0	0	0	0	0	0	0	0	0	0	0	0	0	0	0	0	0	0	0	0	0	0	0	0	0
02d969176920960d0dc2a31c40e26edd	0	0	0	0	0	0	0	0	0	0	0	0	0	0	0	0	0	0	0	0	0	0	0	0	0	0	0	0	0	9	0	0	0	0	0	0	0	0	0	0	0	0	0	0	0	0	0	0	0
6deaef6b0646f689a16a87bc67b3f5f5	0	0	0	0	0	0	0	0	0	0	0	0	0	0	0	0	0	0	0	0	0	0	0	0	0	0	0	0	0	0	0	0	0	0	0	0	0	0	0	0	0	0	0	0	0	0	0	0	0
78933aef1ec67e54753d183575bd72d6	0	0	0	0	0	0	0	0	0	0	0	0	0	0	0	0	0	0	0	0	0	0	0	0	0	0	0	0	0	0	0	0	0	0	0	0	0	0	0	0	0	0	0	0	0	0	0	0	0
336893f773870d22a2e96b9eb57ef0c2	0	0	0	0	0	0	0	0	0	0	0	0	0	0	0	0	0	0	0	0	0	0	0	0	0	0	0	0	0	0	0	0	0	0	0	0	0	0	0	0	0	0	0	0	0	0	0	0	0
b0667ee4bb67a2d6ef1807ee2c64055f	0	0	0	0	0	0	0	0	0	0	0	0	0	0	0	0	0	0	0	0	0	0	0	0	0	0	0	0	0	0	0	0	0	0	0	0	0	0	0	0	0	0	0	0	0	0	0	0	0
8dfe95661cff53d3a39295aeac797beb	0	0	0	0	0	0	0	0	33	0	0	0	0	13	0	0	0	0	0	7	0	0	0	0	0	0	0	0	0	4	0	0	0	0	0	0	0	0	0	0	0	0	0	59	0	6	0	0	0
5974bf591fa01757f90b1e8f2c52dec6	0	0	0	0	0	0	0	0	0	0	0	0	0	0	0	0	0	0	0	0	0	0	0	0	0	0	0	0	8	0	0	0	0	0	0	0	6	0	0	0	0	0	0	0	0	0	0	0	0
631274fc5279014e6deafb7e8cc8c44c	0	0	0	0	0	0	0	0	0	0	0	0	0	0	0	0	0	0	0	0	0	0	0	0	0	0	0	0	0	0	0	0	0	0	17	0	0	0	0	0	0	0	0	0	0	0	0	0	0
8d343b798b2a9bf370a99f378e086e92	0	0	0	0	0	0	0	0	0	0	0	0	0	0	0	0	0	0	0	0	0	0	0	0	0	0	0	0	0	0	0	0	0	0	0	0	0	0	0	0	0	0	0	0	0	0	0	0	0
7d158dad1e6d323360ddf85b2ee17479	0	0	0	0	0	0	0	0	0	0	0	0	0	0	0	0	0	0	60	0	0	0	0	0	0	0	0	0	0	0	0	0	0	0	0	0	0	0	0	0	0	0	0	0	0	0	0	0	0
10bb998819f68b0b5dc96d9ff78fe41c	0	0	0	0	0	0	0	0	0	0	0	0	0	0	0	0	0	0	0	0	0	0	0	0	0	0	0	0	0	0	0	0	0	0	0	0	0	0	0	0	0	0	59	0	0	0	0	0	0
d5fc893484702530ce11c4d9077172dc	0	0	0	0	0	0	0	0	0	0	0	0	0	0	0	0	0	0	0	0	0	0	0	0	0	0	0	0	0	0	0	0	9	0	0	0	0	0	0	0	0	0	0	0	0	0	0	0	0
c51e6570396f8d4867c85cd937ed5288	0	0	0	0	0	0	0	0	0	0	0	0	0	0	0	0	0	0	0	0	0	0	0	0	0	0	0	0	0	0	0	0	0	0	0	0	0	0	0	0	0	0	0	0	0	0	0	0	0
8737abec3682defabc80912866034b62	0	0	0	0	0	0	0	0	0	0	0	0	0	0	0	0	0	0	0	0	0	0	0	0	0	0	0	0	0	0	0	0	0	0	0	0	0	0	0	0	0	0	0	0	0	0	0	0	0
8ece0955fbee77c27eb204ece89e12f0	0	0	0	0	0	0	0	0	0	0	0	0	0	0	0	0	0	0	0	0	0	0	0	0	0	0	0	0	0	0	0	0	0	0	0	0	0	0	0	0	0	0	0	0	0	0	0	0	0
dc24be842116b70a89bb88bc8bd1efc5	0	0	0	0	0	0	0	0	0	0	0	0	0	0	0	0	0	0	0	0	0	0	0	0	0	0	0	0	0	0	0	51	5	0	0	0	0	0	0	0	0	0	0	0	0	0	0	0	0
ef20cb6dd83f3e7e2b264572470699b1	0	0	0	0	0	0	0	0	0	0	0	0	0	0	0	0	0	0	0	0	0	0	0	0	0	0	0	0	0	0	0	0	0	0	0	0	0	0	0	0	0	0	0	0	0	0	0	0	0
882139c9fb8624348d0d87feee0e319b	0	0	0	0	0	0	0	0	0	0	0	0	16	3	0	0	0	0	0	0	0	0	0	0	0	0	0	0	0	0	0	0	0	0	0	0	0	0	0	0	0	0	0	0	0	0	0	0	0
a7a3583c7095a3222b45cd6f713ad150	14	12	0	0	0	0	0	0	0	0	32	0	75	5	71	11	0	0	0	0	0	25	0	0	0	0	6	0	31	53	0	0	0	0	311	0	0	0	0	0	17	0	0	89	0	8	0	0	0
f7a7bef8fb35d2519654177c9bb891de	0	0	0	0	0	0	0	0	0	0	0	0	0	0	0	0	0	0	0	0	0	0	0	0	0	0	0	0	0	0	10	199	26	0	110	0	0	0	0	0	0	0	0	0	0	11	0	0	0
e8829b8faf7bbd3ab0de99aa18f3a81c	0	0	0	0	0	0	0	0	0	0	0	0	0	0	0	0	0	0	0	0	0	0	0	0	0	0	0	0	0	0	0	0	0	0	0	0	0	0	0	0	0	0	0	0	0	0	0	0	0
0171ea92594098291fed2f4dbbb6edc6	0	0	0	0	0	0	0	0	0	0	0	0	0	0	0	0	0	0	0	0	0	0	0	0	0	0	0	0	0	0	0	0	0	0	0	0	0	0	0	0	0	0	0	0	0	0	0	0	0
8d2bc6f85fc22a79ab50ac7538ecd300	0	0	0	0	0	0	0	0	0	0	0	0	0	0	0	0	0	0	0	0	0	0	0	0	0	0	0	0	0	0	0	0	0	0	0	0	0	0	0	0	0	0	0	0	0	0	0	0	0
b94782a05429fc870f0dd09558710ef6	0	0	0	0	0	0	0	0	0	0	0	0	0	0	0	0	0	0	0	0	0	0	0	0	0	0	0	0	0	0	126	0	0	0	157	0	0	0	0	0	0	0	0	0	0	0	0	0	0
9020a0094b3fccfa40d037c33ed26501	0	0	0	0	0	0	0	0	0	0	0	0	0	0	0	0	0	0	0	0	0	0	0	0	0	0	0	0	0	0	0	0	0	0	0	0	0	0	0	0	0	0	0	0	0	0	0	0	0
835715215aae891418ad7e780fcec19c	0	0	0	0	0	0	0	0	0	0	0	0	0	0	0	0	0	0	0	0	0	0	0	0	0	0	0	0	0	0	104	0	36	0	202	0	0	0	0	0	0	0	0	0	0	0	0	0	0
b3026d4f998dd13314ee713b4869cb1f	0	0	0	0	0	0	0	0	0	0	0	0	0	0	0	0	0	0	0	0	0	0	0	0	0	0	0	0	0	0	0	0	0	0	0	0	0	0	0	0	0	0	0	0	0	0	0	0	0
e450ace437282a1a83290d7f628b3c92	0	0	0	0	0	0	0	0	0	0	0	0	0	0	0	0	0	0	0	0	0	0	0	0	0	0	0	0	0	0	65	0	0	0	285	0	0	0	0	0	0	0	0	0	0	0	0	0	0
049b6f17e46f8087c1fddd8f06b33cf8	0	0	0	0	0	0	0	0	0	0	0	0	0	0	0	0	0	0	0	0	0	0	0	0	0	0	0	0	0	0	0	0	0	0	0	0	0	0	0	0	0	0	0	0	0	0	0	0	0
d1921c6ad784c2eba2bbef70594fe038	0	0	0	0	0	0	0	0	0	0	0	0	0	0	0	0	0	0	0	0	0	0	0	0	0	0	0	0	0	0	66	0	7	0	14	0	0	0	0	0	0	0	0	0	0	0	0	0	0
d5795479ffaa385a8eba2c2462a9c835	0	0	0	0	0	0	0	0	0	0	10	0	0	0	11	0	0	0	0	0	0	0	0	0	12	0	0	0	0	0	0	0	0	0	0	0	0	0	9	0	0	0	0	0	0	0	0	0	0
ba33d4c04531d89c818cd51c179b4468	0	0	0	0	0	0	0	0	0	0	0	0	0	0	0	0	0	0	0	0	0	0	0	0	0	0	0	0	0	0	0	0	0	0	0	0	0	0	0	0	0	0	0	0	0	0	0	0	0
9a4bc302fc258bab93ff297d86ce7d66	0	0	0	0	0	0	0	0	0	0	0	0	0	0	0	0	0	0	0	0	0	0	0	0	0	0	0	0	0	0	0	22	31	0	53	0	0	0	0	0	0	0	0	0	0	0	0	0	0
9cc98574c38577c90975448419332728	0	0	0	0	0	0	0	0	0	0	0	0	0	0	0	0	0	0	0	0	0	0	0	0	0	0	0	0	0	0	0	0	0	0	0	0	0	0	0	0	0	0	0	0	0	0	0	0	0
d1bb32f61eb0febad4b5b477a59076fc	0	0	0	0	0	0	0	0	0	0	0	0	0	0	0	0	0	0	0	0	0	0	0	0	0	0	0	0	0	0	0	50	0	0	0	0	0	0	0	0	0	0	0	0	0	0	0	0	0
4bfb9d60fcd84065154e82a4d9258353	0	0	0	0	0	0	0	0	0	0	0	0	0	0	0	0	0	0	0	0	0	0	0	0	0	0	0	0	0	0	0	0	0	0	0	0	0	7	0	10	0	0	0	0	0	0	0	0	0
e425cd1d78dbf20c73bf741e4b485dfa	0	0	0	0	0	0	0	0	0	0	0	0	0	0	0	0	0	0	0	0	0	0	0	0	0	0	0	0	0	0	0	0	0	0	0	0	0	0	0	0	0	0	0	0	0	0	0	0	0
173aee02751931f62a550a326887e35a	0	0	0	0	0	0	0	0	0	0	0	0	0	0	0	0	0	0	0	0	0	0	0	0	0	0	0	0	0	0	0	0	0	0	0	0	0	0	0	0	0	47	6	0	0	0	0	0	0
5021bab91814fc69f4f3660a36b4618a	0	0	0	0	0	0	0	0	0	0	0	0	0	0	0	0	0	0	0	0	0	0	0	0	0	0	0	0	0	0	0	0	0	0	0	0	0	0	0	0	0	0	0	0	0	0	0	0	0
0cc8f0ec6b00e0be42aeb3353d288a5a	75	113	31	0	28	6	19	0	0	0	0	0	0	0	0	0	0	0	0	0	0	0	0	0	0	0	0	0	0	0	0	0	0	0	0	0	0	0	0	0	0	0	0	0	0	0	0	0	0
b72682c43f5ed68385dea6e7d01250ca	0	0	0	0	55	0	0	519	0	0	0	0	0	0	0	0	0	0	0	0	7	0	0	0	0	0	0	0	0	0	0	0	0	0	0	0	0	0	0	0	0	0	0	0	0	0	0	0	0
1c4c710b77232d6db814cb42192df082	0	0	0	0	276	0	9	0	0	0	0	0	0	0	43	0	0	0	0	0	0	0	0	0	0	0	0	0	0	0	0	0	0	0	0	0	0	0	0	0	0	0	0	0	0	0	0	0	0
1e7a952fd3eecbf94f3bcc213d7015c9	0	0	0	0	0	0	0	0	0	0	0	0	0	0	0	0	0	0	0	0	0	0	0	0	0	0	0	0	0	0	0	0	0	0	0	0	0	0	0	0	0	0	0	0	0	0	0	0	0
ff0cdfa7fbd489f1b63e7effc410c2af	0	0	0	0	0	0	0	0	0	0	0	0	0	0	0	0	0	0	0	0	0	0	0	0	0	0	0	0	0	0	0	0	0	0	0	0	0	0	0	0	0	0	0	0	0	0	0	0	0
5737e594522c8df1bcc9c92d2a550988	0	0	0	0	0	0	0	0	0	0	0	0	0	0	0	0	0	0	0	0	0	0	0	0	0	0	0	0	0	0	0	0	0	0	0	0	0	0	0	0	0	0	0	0	0	0	0	0	0
2d17a11d84eb2a2a0e46e9e8648a4bf6	0	0	0	0	0	0	0	0	0	14	0	0	0	0	0	0	0	0	0	0	0	0	0	0	0	0	0	0	0	0	0	0	0	0	0	0	0	0	0	0	0	0	0	0	0	0	0	0	0
342dab79b7a147e527371d8874fec542	0	0	0	0	0	0	0	0	0	0	0	0	0	0	0	0	0	0	0	0	0	0	0	0	0	0	0	0	0	0	0	0	0	0	0	0	0	0	0	0	0	0	0	0	0	0	0	0	0
b587cd2e2348caf0cfa799f8291ec003	0	0	0	0	0	0	0	0	0	0	0	0	0	0	0	0	0	0	5	0	0	0	0	0	0	0	0	0	0	0	0	0	0	0	0	0	0	0	0	0	0	0	0	0	0	0	0	0	0
b2fdfafe5efab97da58df28d8987c239	0	0	0	0	0	0	0	0	0	0	0	0	0	0	0	0	0	0	0	0	0	0	0	0	0	0	0	0	0	0	0	0	0	0	0	0	0	0	0	0	0	0	0	0	0	0	0	0	0
f0bb9889600d226c4382e80a9471e5c1	0	0	0	0	0	0	0	0	0	0	0	0	0	0	0	0	0	0	0	0	0	0	0	0	0	0	0	0	0	0	0	0	0	0	0	0	0	0	0	0	0	0	0	0	0	0	0	0	0
84b656829bb8ff986543bbb4e44c527b	0	0	0	0	0	0	0	0	0	0	0	0	0	0	0	0	0	0	0	0	0	0	0	0	0	0	0	0	0	0	0	0	0	0	0	0	0	0	0	0	0	0	0	0	0	0	0	0	0
8d29c1d56e85fdc5860bc57d87a66f01	0	0	0	0	0	0	0	0	0	0	0	0	0	0	0	0	0	0	0	0	0	0	0	0	0	0	0	0	0	0	0	0	0	0	0	0	0	0	0	0	0	0	0	0	0	0	0	0	0
e897ac15fd5bfcdf56bdedb018d732fe	0	0	0	0	0	0	0	0	0	0	0	0	0	0	0	0	0	0	0	0	0	0	0	0	0	0	0	0	0	0	0	0	0	0	0	0	0	0	0	0	0	0	0	0	0	0	0	0	0
c22c298837adb5d17d6ce3890fa960d2	0	0	61	0	51	0	0	0	0	0	0	0	0	0	0	0	0	0	0	0	0	0	0	0	0	0	0	0	0	0	0	0	0	0	0	0	0	0	0	0	0	0	0	0	0	0	0	0	0
90aa566e3e89391faff8ad74ce256b39	7	0	0	0	0	0	0	0	0	0	0	0	0	0	0	0	0	0	0	0	0	0	0	0	0	0	0	0	0	0	0	0	0	0	0	0	0	0	0	0	0	0	0	0	0	0	0	0	0
ba5292212ec2d39dbd3f09e280d59e47	0	0	0	0	0	0	0	0	0	0	0	0	0	0	0	0	0	0	0	0	0	0	0	0	0	0	0	0	0	0	0	0	0	0	0	0	0	0	0	0	0	0	0	0	0	0	0	0	0
81a76da9d76807aab23382aefffcf148	0	0	0	0	28	0	0	0	0	0	0	0	0	0	0	0	0	0	0	0	0	0	0	0	0	0	0	0	0	0	0	0	0	0	0	0	0	0	0	0	0	0	0	0	0	0	0	0	0
63375f0c772100dd932901771ff34709	0	0	0	0	0	0	0	0	0	0	0	0	0	0	0	0	0	0	0	0	0	0	0	0	0	0	0	0	0	0	0	0	0	0	0	0	0	0	0	0	0	0	0	0	0	0	0	0	0
6f38c3d94502db6f227e10928726fdc9	0	0	0	0	0	0	0	0	0	0	0	0	0	0	0	0	0	0	0	0	0	0	0	0	0	0	0	0	0	0	0	0	0	0	0	0	0	0	0	0	0	0	0	0	0	0	0	0	0
08372249cc85ef5fb259e3c875415b9d	0	0	0	0	0	0	0	0	0	0	0	0	0	0	0	0	0	0	0	0	0	0	0	0	0	0	0	0	0	0	0	0	0	0	0	0	0	0	0	0	0	0	0	0	0	0	0	0	0
187ec2783b67fcd33fd8e329029fc19e	0	0	0	0	0	0	0	0	0	0	0	0	0	0	0	0	0	0	0	0	0	0	0	0	0	0	0	0	0	0	0	0	0	0	0	0	0	0	0	0	0	0	0	0	0	0	0	0	0
1f960289c38cc9469f63f570be25b3bc	0	0	0	0	0	0	0	0	0	0	0	0	0	0	0	0	0	0	0	0	0	0	0	0	0	0	0	0	0	0	0	0	0	0	0	0	0	0	0	0	0	0	0	0	0	0	0	0	0
640238b841d1f3c33354942d924021ef	0	0	0	0	0	0	0	0	0	0	0	0	0	0	0	0	0	0	0	0	0	0	0	0	0	0	0	0	0	0	0	0	0	0	0	0	0	0	0	0	0	0	0	0	0	0	0	0	0
ef928c3e1b677b764e572caff33f704e	0	0	0	0	0	0	0	0	0	0	0	0	0	0	0	0	0	0	0	0	0	0	0	0	0	0	0	0	0	0	0	0	0	0	0	0	0	0	0	0	0	0	0	0	0	0	0	0	0
57dbb79fc90cc49445f8379b5e39f109	0	0	0	0	0	0	0	0	0	0	0	0	0	0	0	0	8	0	0	0	0	5	0	0	5	0	0	0	0	0	0	0	0	0	0	0	0	0	0	0	0	0	0	0	0	0	0	0	0
708c9232cc6f2a8653118c57feb85110	0	0	0	0	0	0	0	0	0	0	0	0	0	0	0	0	0	0	0	0	0	0	0	0	0	0	0	0	0	0	0	0	0	0	0	0	0	0	0	0	0	0	0	0	0	0	0	0	0
c533ae0368902a3af11a2d1b11ee50e4	0	0	0	0	0	0	0	0	0	0	0	0	0	0	0	0	0	0	0	0	0	0	0	0	0	0	0	0	0	0	0	0	0	0	0	0	0	0	0	0	0	0	0	0	0	0	0	0	0
f6e8518d3efd473f8bfde219c33bbb4b	0	0	0	0	0	0	0	0	0	0	0	0	0	0	0	0	0	0	0	0	0	0	0	0	0	0	0	0	0	0	0	0	0	0	0	0	0	0	0	0	0	0	0	0	0	0	0	0	0
448497860f21c1813f54ffede1911654	0	0	0	0	0	0	0	0	0	0	0	0	0	0	0	0	0	0	0	0	0	0	0	0	0	0	0	0	0	0	0	0	0	0	0	0	0	0	0	0	0	0	0	0	0	0	0	0	0
58fa3e098b1a57940d9b4249d63ff942	10	0	0	0	0	0	0	0	0	0	0	0	0	0	0	0	0	0	0	0	0	0	0	0	0	0	0	0	0	0	0	0	0	0	0	0	0	0	0	0	0	0	0	0	0	0	0	0	0
73647236d7b82eaa7fc68afa6642f5b1	0	0	0	0	0	0	0	0	0	0	0	0	0	0	0	0	0	0	0	0	0	0	0	0	0	0	0	0	0	0	0	0	0	0	0	0	0	0	0	0	0	0	0	0	0	0	0	0	0
29d1fbcac76d2c3624dd57f2e67712d8	0	0	0	0	0	0	0	0	4	0	5	0	0	0	0	0	0	0	0	0	0	0	0	0	0	0	5	0	0	4	0	48	0	2	0	0	0	0	0	0	5	0	39	0	0	45	0	0	0
a88a1ee761498f3f8e28dfb0e259a7a0	0	0	0	0	0	0	0	6	0	0	0	0	0	0	0	0	0	0	0	0	0	0	0	0	0	0	0	0	0	0	0	0	0	0	0	0	0	0	0	0	0	0	0	0	0	0	0	0	0
96ae8b6269832bd8887ea010655eee8a	0	0	0	0	0	49	222	0	0	0	648	174	1411	738	212	241	221	0	74	164	0	0	0	0	0	0	0	0	0	133	0	0	0	0	0	0	0	0	60	0	113	302	117	361	0	0	0	0	0
cb94e20dc5dd58def7545ec015ebee21	87	71	0	0	0	0	0	0	0	0	0	0	0	0	0	0	0	0	59	0	0	9	0	0	0	455	0	0	0	0	61	57	0	0	0	0	0	0	0	0	0	0	0	0	0	0	0	0	0
d90b5312bc0c0d0557e0e9a8fc5ae205	0	0	0	0	0	0	0	0	0	0	0	0	98	0	0	45	0	0	0	0	0	0	0	0	0	0	0	0	0	0	0	0	0	0	0	0	0	38	295	58	0	0	0	0	0	0	0	0	0
16290ab8f85d0bf0944a660994b1e6fc	73	0	0	0	18	18	0	0	8	0	155	111	0	0	0	0	0	0	32	28	0	0	14	0	0	162	0	0	0	0	0	0	0	0	0	0	0	139	107	0	0	290	0	73	0	0	0	0	0
5a47b7456ea67451a6267f6dbc18271c	0	0	0	0	0	0	0	0	0	14	139	0	412	320	111	158	37	0	0	76	0	0	0	0	0	0	0	0	0	0	0	0	0	0	0	0	0	0	0	0	0	0	0	0	0	0	0	0	0
47dc45b3cac9e9bcea006c14bec21e87	0	0	0	0	0	0	0	0	0	0	0	0	0	0	0	0	687	0	61	0	0	0	0	0	0	0	0	0	0	0	0	0	0	0	0	0	0	0	0	0	0	0	0	0	0	0	0	0	0
36b7e3573a0de739be2f7226705dc955	0	0	0	0	0	0	0	22	77	10	0	0	84	61	54	56	0	0	0	0	0	0	0	0	0	0	0	0	11	0	0	0	0	0	0	13	0	44	149	0	58	224	0	183	0	0	0	0	0
a3f81b70dab9e27e83413ccb9c631e8b	0	0	0	0	0	0	0	0	0	0	0	0	0	0	0	0	0	0	0	0	0	0	63	0	0	0	0	0	0	0	623	0	0	0	268	0	0	0	0	0	0	0	0	0	0	0	0	0	0
5b4555c7546ed9b00cb13fa745591859	0	0	0	0	0	0	0	0	0	0	58	0	886	32	0	0	0	0	0	0	0	0	0	0	0	0	0	0	0	0	24	0	0	0	0	0	0	0	0	0	0	0	0	0	0	0	0	0	0
ca332db91b64b014c9e7a0b2516b99af	0	0	0	0	0	0	0	0	0	0	0	0	0	0	0	0	0	0	0	0	0	0	0	0	0	0	0	0	0	0	0	0	0	0	0	0	0	0	0	0	0	0	0	0	0	0	0	0	0
e243af1f5e3b486c6efc29c271b7af9c	0	0	0	0	0	0	0	0	0	0	0	0	0	0	0	0	0	0	0	0	0	0	0	0	0	0	0	0	0	0	62	0	65	0	330	0	0	0	0	0	0	0	140	0	0	0	0	0	0
2b1ec3fdbf47b0ec7398ad76c4bb82a1	0	0	0	45	0	0	0	0	0	0	51	0	0	0	0	0	0	0	0	0	0	0	0	0	0	0	0	57	0	0	0	0	0	0	0	0	0	109	62	0	0	253	0	0	0	0	0	0	0
9e445ab5753677f7d6d5a7a9c044e35d	0	0	0	0	0	0	0	0	0	0	0	0	0	16	17	0	0	0	0	0	0	0	0	0	0	0	0	0	0	0	0	0	0	0	0	0	0	0	0	0	0	587	0	196	0	0	0	0	0
71f2a02f7c58039d5ac8dd364faf8049	0	0	0	0	0	0	0	0	0	0	0	0	0	0	0	0	0	0	0	0	0	0	0	0	0	0	0	0	0	0	0	0	0	0	0	0	0	0	0	0	0	0	0	0	0	0	0	0	0
84e1af6678ffc46ddcab56b46711702a	0	0	0	0	0	0	0	0	0	0	0	0	0	0	0	0	0	0	0	0	0	0	0	0	0	0	0	0	0	0	0	0	0	0	0	0	0	24	100	0	0	0	0	0	0	0	0	0	0
a0f668baf63254abcc483a67f6ca0167	0	0	0	0	0	0	0	0	0	0	82	0	0	142	0	0	0	0	0	0	0	0	0	0	0	0	0	0	0	0	0	0	0	0	0	0	0	24	0	0	0	0	0	0	0	0	0	0	0
d32b8a64754b6b7b1d329d44124d24b8	0	0	0	0	0	0	0	0	0	0	0	0	0	0	0	0	0	0	0	0	0	0	0	0	0	0	0	0	0	0	0	0	0	0	175	0	0	0	0	0	0	0	0	0	0	0	0	0	0
273f62aedec3df0f2d62bc62e008c5fc	0	180	0	0	0	0	0	0	0	0	0	0	0	0	0	0	0	0	0	0	0	0	0	0	0	0	0	0	0	0	0	0	0	0	0	0	0	0	0	94	0	0	0	0	0	0	0	0	0
b34a2fb7014f527c338b3dc6cb941727	0	0	0	0	0	0	0	0	0	0	0	0	0	0	0	0	0	0	0	28	0	0	0	0	0	0	0	0	0	0	0	0	0	0	0	0	0	0	0	0	0	0	0	0	0	0	0	0	0
dc98b9ccc55cbda83bd1f31dd337dfc8	0	0	0	0	0	0	0	0	0	0	0	0	0	0	0	0	0	0	0	0	0	0	0	0	0	0	0	0	0	0	0	0	0	0	0	0	0	0	0	0	0	0	0	0	0	0	0	0	0
83c8eafb1ec78746e3c63292e5c763b0	0	0	0	0	0	0	0	0	0	0	0	0	0	0	0	0	0	0	0	0	0	0	0	0	0	0	0	0	0	0	155	0	0	0	0	0	0	0	0	0	0	0	0	0	0	0	0	0	0
d08e273000ea6737958eca7a0781fcf3	0	0	0	0	0	0	0	0	0	0	0	0	0	0	0	0	0	0	0	0	0	0	0	0	0	0	0	0	0	0	0	0	0	0	0	0	0	0	0	0	0	0	0	0	0	0	0	0	0
50144cf04a39e92783607db128291898	0	0	0	0	0	0	0	0	0	0	0	0	0	0	10	0	0	0	0	0	0	0	0	0	0	0	0	0	0	0	0	0	0	0	0	167	0	11	0	0	0	0	0	0	0	0	0	0	0
2f1e37b9dd71349dcbf3ae428fa8a3fa	0	0	0	0	0	0	0	0	0	0	24	0	0	0	0	0	0	0	0	0	0	0	0	0	0	0	0	0	0	0	0	0	0	0	0	0	0	0	0	0	0	0	0	0	0	0	0	0	0
5e6a43709c91f5ce2260523273054713	0	0	0	0	0	0	0	0	0	0	0	0	0	0	0	0	0	0	0	0	0	0	0	0	0	0	0	0	0	0	0	0	0	0	0	0	0	0	0	0	0	0	0	0	0	0	0	0	0
657a1f83bd96099901684603b3748cdd	0	0	0	0	0	0	0	0	0	0	0	0	0	0	0	0	0	0	0	0	0	0	0	0	0	0	0	0	0	0	0	0	0	0	0	0	0	0	0	0	0	0	0	0	0	0	0	0	0
08d354790c9577ea158db442a3ca65c0	0	0	0	0	0	0	0	0	0	0	0	0	0	0	0	0	0	0	0	0	0	0	0	0	0	0	0	0	0	0	0	0	0	0	0	0	0	0	0	0	0	0	0	0	0	0	0	0	0
26e8e20c66f5c9a7c0756bea9a3678d4	0	0	0	0	0	0	0	0	0	0	0	0	0	0	89	100	0	0	0	0	0	0	0	0	0	57	0	0	0	0	0	0	0	0	0	0	0	0	0	0	0	0	0	78	0	0	0	0	0
54645198c7a15bff8e15a5ecace4aff9	0	0	0	0	0	0	0	0	0	0	0	0	0	0	0	0	0	0	0	0	0	0	0	0	0	0	0	0	0	0	0	0	0	0	0	0	0	172	76	0	0	0	0	0	0	0	0	0	0
332c5e59e959cfd201723e10a92db01f	0	0	0	0	0	0	0	0	0	0	0	0	0	0	0	0	38	0	36	0	0	0	0	0	0	0	0	0	0	0	0	0	0	0	0	0	0	0	98	0	0	0	0	0	0	0	0	0	0
ea93e48a9ea6192aefccc562b6722e97	0	0	0	0	0	0	0	0	0	0	0	0	0	0	0	0	0	0	0	0	0	0	0	0	0	0	0	0	0	0	0	0	0	0	0	0	0	0	0	0	0	0	0	0	0	0	0	0	0
1715dbcbfe276b56b0cb4d6dbe2b4393	0	0	0	0	0	0	0	0	0	0	0	0	0	0	0	0	0	0	0	0	0	0	0	0	0	0	0	0	0	0	0	0	0	0	0	23	0	30	0	0	0	126	0	0	0	0	0	0	0
00c9a63b0ed3525e552bcc2af3da465b	0	0	7	0	0	0	0	0	0	0	0	0	0	0	0	0	0	0	0	0	0	0	0	0	0	0	0	0	0	0	0	0	0	0	0	0	0	194	0	0	0	0	0	0	0	0	0	0	0
280b52c63f705650b070beee1a202ebe	0	0	0	0	0	0	0	0	0	0	0	0	0	0	0	0	0	0	0	0	0	0	0	0	0	0	0	0	0	0	0	0	0	0	0	0	0	0	178	0	0	0	0	0	0	0	0	0	0
f61cad3268e0ccb4751688c0cf31f9e2	0	0	0	0	0	0	0	0	0	0	0	0	0	0	0	0	0	0	0	0	0	0	0	0	0	0	0	0	0	0	0	0	0	0	0	0	0	0	0	0	0	0	0	0	0	0	0	0	0
04e14eb35deb10221fce282d2d49a85d	0	0	0	0	0	0	0	0	0	0	0	0	0	0	0	0	0	0	0	0	0	0	0	0	0	0	0	0	0	0	0	0	0	0	0	0	0	0	0	0	0	0	0	0	0	0	0	0	0
3005a45568ec35cb9260724d28cd3e96	0	0	0	0	0	0	0	0	0	0	0	0	0	0	0	0	0	0	0	0	0	0	0	0	0	0	0	0	0	0	32	0	20	0	0	0	0	56	0	28	0	0	0	0	0	0	0	0	0
79826714cf5d1044f8eb930288cd3731	0	0	0	0	0	0	0	0	0	0	0	0	0	0	0	0	0	0	0	0	0	0	0	0	0	0	0	0	0	0	0	0	0	0	0	0	0	0	0	0	0	0	0	0	0	0	0	0	0
ac9a3a9ee24c748c162c7a56ccb9841f	0	0	0	0	0	0	0	0	0	0	0	0	0	0	14	0	0	0	0	0	0	0	0	0	0	0	0	0	0	0	0	0	0	0	0	0	0	0	0	0	0	97	0	0	0	0	0	0	0
8d948a8b48f8586b1d5892f8e51eec2e	0	0	0	0	0	0	0	0	0	0	0	0	0	0	0	70	89	0	0	0	0	0	0	0	0	0	0	0	0	0	0	0	0	0	0	0	0	0	0	0	0	0	0	0	0	0	0	0	0
7119303ebcc3e0c24f5ac27ecb882fe9	0	0	0	0	0	0	0	0	0	0	0	0	0	0	0	0	0	0	0	0	0	0	0	0	0	0	0	0	0	0	0	0	0	0	0	0	0	0	0	0	0	0	0	0	0	0	0	0	0
762359564eae814164ede6f92b143113	0	0	0	0	0	0	0	0	0	0	40	11	0	0	0	0	0	0	0	0	0	0	0	0	0	0	0	0	0	0	0	0	0	0	0	0	0	0	96	0	0	0	0	0	0	0	0	0	0
44f6f91966a819b5aba1bbd0b6ca2096	0	0	0	0	0	0	0	0	0	0	0	0	0	0	0	0	0	0	0	0	0	0	0	0	0	0	0	0	0	0	0	0	0	0	0	0	0	19	0	0	0	0	0	0	0	0	0	0	0
71ab129dd3af6eaeb4f5e639b2d89714	0	0	0	0	0	0	0	0	0	0	0	0	0	0	0	0	0	0	0	0	0	0	0	0	0	0	0	0	0	0	67	0	38	0	0	0	0	0	0	0	0	0	0	0	0	0	0	0	0
29ceee454e23562501d5e9b85f20567c	0	0	0	0	0	0	0	0	0	0	0	0	0	0	0	0	0	0	0	0	0	0	0	0	0	0	0	0	0	0	0	0	0	0	0	0	0	0	0	0	0	0	0	0	0	0	0	0	0
293973c36381abc5fe3fe6f6eed198f3	0	89	0	0	0	0	0	0	0	0	0	0	0	0	0	0	0	0	0	0	0	0	0	0	0	0	0	0	0	0	0	0	0	0	0	0	0	0	0	0	0	0	0	0	0	0	0	0	0
859ecbeb9307fd83d8726164abedd000	0	0	0	0	0	0	0	0	0	0	0	0	0	60	0	0	0	0	0	0	0	0	0	0	0	0	0	0	0	0	0	0	0	0	0	0	0	0	53	0	0	0	0	0	0	0	0	0	0
aa74c5ca460fdab64d441b805882c042	0	0	0	0	0	0	0	0	0	0	0	0	0	0	0	0	0	0	0	0	0	0	0	0	0	0	0	0	0	0	0	0	0	0	0	0	0	0	0	0	0	76	0	0	0	0	0	0	0
b2c8939efe469ccc9017f06fb1397aaf	0	0	0	0	0	0	0	0	0	0	0	0	0	0	0	0	0	96	0	0	0	0	0	0	0	0	0	0	0	0	0	0	0	0	0	0	0	0	0	0	0	0	11	0	0	0	0	0	0
06a42a08fbce4ea3464a969c11798020	0	0	0	0	0	0	0	0	0	0	0	0	0	0	0	44	0	0	0	40	0	0	0	0	0	0	0	0	0	0	0	0	0	0	0	0	0	0	0	0	0	0	0	0	0	0	0	0	0
c037a3d3d11116641b645a38681f227c	0	0	0	0	0	0	0	0	0	0	0	0	0	0	0	0	0	0	0	0	0	0	0	0	0	0	0	0	0	0	0	0	0	0	0	0	0	0	0	0	0	0	0	0	0	0	0	0	0
91d0a4776a7956cad735337bc7bbf261	0	0	0	0	0	0	0	0	0	0	0	0	0	0	0	0	0	0	0	0	0	0	0	0	0	0	0	0	0	0	0	0	0	0	0	0	0	0	0	0	0	0	0	0	0	0	0	0	0
23852bcf8d9b6f37f1c2f8acf0e2748b	0	0	0	0	0	0	0	0	0	0	0	0	0	0	0	0	0	0	0	0	0	0	0	0	0	0	0	0	0	0	0	0	0	0	0	0	0	0	0	0	0	0	0	0	0	0	0	0	0
b4adb4e31aced4b3c3aeffd71daef4ac	0	0	0	0	0	0	0	0	0	0	0	0	0	0	0	0	0	0	0	0	0	0	0	0	0	0	0	0	0	0	0	0	0	0	0	0	0	0	0	0	0	0	0	0	0	0	0	0	0
45447ec5be0a623e1f0e39df79eb3fd4	0	0	0	0	0	0	0	0	0	0	0	0	0	0	0	0	0	0	0	0	0	0	0	0	0	0	0	0	0	0	0	0	0	0	0	0	0	0	0	0	0	0	0	0	0	0	0	0	0
5909cf2e2759e143ff7aafe702d0c8da	0	0	0	0	0	0	0	0	0	0	0	0	0	0	0	0	0	0	0	0	0	0	0	0	0	0	0	0	0	0	0	0	0	0	0	0	0	0	0	0	0	0	0	0	0	0	0	0	0
fb62a6eb4b8d826ecb635c44ab1500c1	0	0	0	0	0	0	0	0	0	0	0	0	0	0	0	0	0	0	0	0	0	0	0	0	0	0	0	0	50	0	0	0	0	0	0	0	0	0	0	0	0	0	0	0	0	0	0	0	0
249de0e14dff308bce76cdf2f737bb1b	0	0	0	0	0	0	0	0	0	0	0	0	0	0	0	0	0	0	0	0	0	0	0	0	0	0	0	0	0	0	0	0	0	0	0	0	0	0	0	0	0	0	0	0	0	0	0	0	0
870123e3939e65a7e054ae38477607f9	0	0	0	0	0	0	0	0	0	0	0	0	0	0	0	0	0	0	0	0	0	0	0	0	0	0	0	0	0	0	21	0	15	0	0	0	0	0	0	0	0	0	0	0	0	0	0	0	0
5fae9e39d6283bfd3df1f84ff3a9c581	0	0	0	0	0	0	0	0	0	0	0	0	0	0	0	0	0	0	0	0	0	0	0	0	0	0	0	0	0	0	0	0	0	0	0	0	0	0	0	0	0	0	0	0	0	0	0	0	0
5fc15757643cd58c7c2c4fbb043185cc	38	0	5	0	0	0	0	0	0	0	0	0	0	0	0	0	0	0	0	0	0	0	0	0	0	0	0	0	0	0	0	0	0	0	0	0	0	0	0	0	0	0	0	0	0	0	0	0	0
29fd7eaac4ec4ce516b2b7a97789c97f	0	0	0	0	0	0	0	0	0	0	0	0	0	0	0	0	0	0	0	0	0	0	0	0	0	0	0	0	0	0	0	0	0	0	0	0	0	0	0	0	0	0	0	0	0	0	0	0	0
735b2e04f1d24db0e51908a7273f645b	0	0	0	0	0	0	0	0	0	0	0	0	0	0	0	0	0	0	0	0	0	0	0	0	0	0	0	0	0	0	0	0	0	0	0	0	0	0	0	0	0	0	0	0	0	0	0	0	0
d2b286ada6000c53a52d6644a65aec7a	0	0	0	0	0	0	0	0	0	0	0	0	0	0	0	0	0	0	0	0	0	0	0	0	0	0	0	0	0	0	0	0	0	0	0	0	0	0	0	0	0	0	0	0	0	0	0	0	0
efe0d184c0c63472cf179089913761b5	0	0	0	0	0	0	0	0	0	0	0	0	0	0	0	0	0	0	0	0	0	0	0	0	0	0	0	0	0	0	0	0	0	0	0	0	0	0	0	0	0	0	0	0	0	0	0	0	0
0e09048e2c198e98674af9c1f17a63be	0	0	0	0	0	0	0	0	0	0	0	0	0	0	0	0	0	0	0	0	0	0	0	0	0	0	0	0	0	0	0	0	0	0	0	0	0	0	0	0	0	0	0	0	0	0	0	0	0
75eff69457350464aa2409d6be4fa09a	0	0	0	0	0	0	0	0	0	0	0	0	0	0	0	0	0	0	0	0	0	0	0	0	0	0	0	0	0	12	0	0	0	0	0	0	0	0	0	0	14	0	0	0	0	0	0	0	0
9262b8970e29b80732a6f177a5e92745	0	0	0	0	0	0	0	0	0	0	0	0	0	0	0	0	0	0	0	0	0	0	0	0	0	0	0	0	0	0	0	0	0	0	0	0	0	0	0	0	0	0	0	0	0	0	0	0	0
742cd73850f0c53dd63d19450620e520	0	0	0	0	0	0	0	0	0	0	0	0	0	0	0	0	0	0	0	0	0	0	0	0	0	0	0	0	0	0	0	0	0	0	0	0	0	0	0	0	0	0	0	0	0	0	0	0	0
83e6a5e0be4392418581ab1f91e87a27	0	0	0	0	0	0	0	0	0	0	0	0	0	0	0	0	0	0	0	0	0	0	0	0	0	0	0	0	0	0	0	0	0	0	0	0	0	0	0	0	0	0	0	0	0	0	0	0	0
b491f49380965960ccb8697f0df6c8eb	0	0	0	0	0	0	0	0	0	0	0	0	0	0	0	0	0	0	0	0	0	0	0	0	22	0	0	0	0	0	0	0	0	0	0	0	0	0	0	0	0	0	0	0	0	0	0	0	0
5b525744cc076c0bc3a837a8e3e1e822	0	0	0	0	0	0	0	0	0	0	0	0	0	0	0	0	0	0	0	0	0	0	0	0	0	0	0	0	0	0	0	0	0	0	0	0	0	0	0	0	0	0	0	0	0	0	0	0	0
2b84aff460f99ca3323f18ebfb126640	0	0	0	0	0	35	0	133	1018	0	0	0	0	0	0	0	24	0	0	0	0	0	0	0	0	0	0	7	0	0	0	0	0	0	0	0	0	0	0	0	0	0	0	0	0	0	0	0	0
922fe805abcc7ca2fa3b4bf407295b8a	0	0	0	0	0	0	0	0	0	0	0	0	0	0	0	0	0	0	0	0	0	0	0	0	0	0	0	0	0	0	0	0	0	0	0	0	0	0	0	0	0	0	0	0	0	0	0	0	0
6c6e64f7e13b1af98c107f6840b93991	0	0	0	0	0	0	6	0	0	0	0	0	0	0	0	0	0	0	0	0	0	0	0	0	0	0	0	0	0	0	0	0	0	0	0	54	0	0	0	0	0	0	0	0	0	487	0	0	0
d6d70f62c715fb3676ac15150556e806	0	0	0	0	0	0	0	0	0	0	0	0	0	0	0	0	0	0	0	0	0	0	0	0	0	0	0	0	0	0	0	0	0	0	0	0	0	0	0	0	0	0	0	0	0	0	0	0	0
9ffaf876ce54b212936e04d3dde25776	0	0	0	0	0	0	0	0	0	0	0	0	0	0	0	0	0	0	0	0	0	0	0	0	0	0	0	0	0	0	0	0	0	0	0	0	0	0	0	0	0	0	0	0	0	0	0	0	0
35cf51d05c3b48b8c7de6717672992b0	0	0	0	0	0	0	0	0	78	0	0	253	0	0	0	0	0	0	0	0	0	0	0	0	0	0	0	0	0	0	0	0	7	0	0	0	0	0	13	0	0	0	0	0	0	0	0	0	0
c86e50d9f4c20acc0e55af6d6d747962	0	0	0	0	0	0	0	0	0	0	0	0	0	0	0	0	0	0	0	0	0	0	0	0	0	0	0	0	0	0	368	0	0	0	23	0	0	0	0	0	0	0	0	0	0	0	0	0	0
224550ee99a971ab6978a8a8f3ca606e	0	0	0	0	0	0	0	0	0	0	0	0	0	0	0	0	0	0	0	0	0	0	0	0	0	0	0	0	0	0	0	0	0	0	0	0	0	0	0	0	0	0	0	0	0	0	0	0	0
fea27f528fd18ec5338dbd797847787c	0	0	0	0	0	0	0	0	0	0	0	0	0	0	0	0	0	0	0	0	0	0	0	0	0	0	0	0	0	0	0	0	0	0	0	0	0	0	0	0	0	0	0	0	0	0	0	0	0
852291b0d43c5c9f3217795a9185c533	0	0	0	0	0	0	0	0	0	0	0	0	0	0	0	0	0	0	0	0	0	0	0	0	0	0	0	0	0	0	21	0	0	0	0	0	0	0	0	0	0	0	0	0	0	0	0	0	0
b926b150d13e5a90d364bd29811e2243	0	0	0	0	0	0	0	0	0	0	0	0	0	0	0	0	0	0	0	0	0	0	0	0	0	0	0	0	0	0	0	0	0	0	0	0	0	0	0	0	0	0	0	0	0	0	0	0	0
0fcc23d265dbcae42c7f51dc75df7679	0	0	0	0	0	0	0	0	0	0	0	0	0	0	0	0	0	0	0	0	0	0	0	0	0	0	0	0	0	0	7	0	0	0	0	0	0	0	0	0	0	0	0	0	0	0	0	0	0
7c7c43bbcea910a7fcda27aaca891d1b	0	0	0	0	0	0	0	0	0	0	0	0	0	0	0	0	0	0	0	0	0	0	0	0	0	0	0	0	0	0	0	0	0	0	0	0	0	0	0	0	0	0	0	0	0	0	0	0	0
34e5bb114c557f26d35f57a383f3dd4d	0	0	0	0	0	0	0	0	0	0	0	0	0	0	0	0	0	0	0	0	0	9	0	0	0	0	0	0	0	0	0	0	0	0	0	0	0	0	0	0	0	0	0	0	0	0	0	0	0
74bfbbfd6b98261e3f9053bdaf6e7a4f	0	0	0	0	0	0	0	0	0	0	0	0	0	0	0	0	0	0	0	0	0	0	0	0	0	0	0	0	0	0	0	0	0	0	0	0	0	0	0	0	0	0	0	0	0	0	0	0	0
99aa6de2212de44a3d8d401d3ce7b658	0	0	0	0	0	0	0	0	0	0	0	0	0	0	0	0	0	0	0	0	0	0	0	0	0	0	0	0	0	0	0	0	0	0	0	0	0	0	0	0	0	0	0	0	0	0	0	0	0
a37f56c1e091b370b3123d6615c83b01	167	197	259	189	76	0	63	0	0	22	0	0	0	0	4	0	0	11	0	0	5	0	0	0	0	0	0	0	0	0	0	0	0	0	0	0	0	0	0	0	0	0	0	0	0	0	0	0	0
9150f1246ca134398674700675774dfb	77	234	106	114	0	0	0	0	0	0	0	0	0	0	0	0	0	0	0	0	0	0	8	0	0	0	0	0	0	0	0	0	0	0	0	0	0	0	0	0	0	0	0	0	0	0	0	0	0
ea94c9fd2f60cd66a75e35575567ecac	0	0	0	0	0	0	72	0	0	0	0	0	0	0	0	0	0	0	0	0	0	0	0	0	0	0	0	0	0	0	0	0	0	0	0	0	0	0	0	0	0	0	0	0	0	0	0	0	0
f11a8eae23ed5a1c0ebd9a87ef1c27a5	0	0	0	0	0	0	0	0	0	0	0	0	0	0	0	0	0	0	0	0	0	0	0	0	0	0	0	0	0	0	0	0	0	0	0	0	0	0	0	0	0	0	0	0	0	0	0	0	0
8699badedc2b645fe6b6048429a4c61c	0	0	0	0	0	0	0	0	0	0	0	0	0	0	0	0	0	0	0	0	0	0	0	0	0	0	0	0	0	0	0	0	0	0	0	0	0	0	0	0	0	0	0	0	0	0	0	0	0
2f5f8ad982a5716792df46ef57d103a6	0	0	0	0	0	0	0	0	0	0	0	0	0	0	0	0	0	0	16	0	0	0	0	0	0	0	0	0	0	0	0	0	0	0	0	0	0	0	0	0	0	0	0	0	0	0	0	0	0
d4073c4089770aa684fa4fad918c9f50	0	0	0	0	0	0	0	0	0	0	0	0	0	0	0	0	0	0	11	0	0	0	0	0	0	0	0	0	0	0	0	0	0	0	0	0	0	0	0	0	0	0	0	0	0	0	0	0	0
518a2447379be530664940bb8c33d563	0	0	0	0	0	0	0	0	0	0	0	0	0	0	0	0	0	0	0	0	0	0	0	0	0	0	0	0	0	0	0	0	0	0	0	0	0	0	0	0	0	0	0	0	0	0	0	0	0
7fe00098dbf8a6d900ec87ec43d6c946	0	0	0	0	0	0	0	0	0	0	0	0	0	0	0	0	0	0	0	0	0	0	0	0	0	0	0	0	0	0	0	0	0	0	0	0	0	0	0	0	0	0	0	0	0	0	0	0	0
dd132260e22ec0d85c34da3428080e73	20	1052	6	4	365	0	0	0	0	0	0	0	0	7	72	0	0	30	0	0	0	0	0	0	0	0	0	0	0	0	0	0	0	0	0	0	0	0	0	0	0	0	0	0	0	0	0	0	0
35c20eae765557b71c9069886919ee66	0	0	0	0	0	0	0	0	0	0	0	0	0	0	0	0	0	0	0	0	0	0	0	0	0	0	0	0	0	0	0	0	0	0	0	0	0	0	0	0	0	0	0	0	0	0	0	0	0
a8a52a153a182208712a163a65963ddc	0	0	0	0	619	0	0	0	0	0	0	0	0	0	0	0	0	0	0	0	0	0	0	0	0	0	0	0	0	0	0	0	0	0	0	0	0	0	0	0	0	0	0	0	0	0	0	0	0
e193302fc01186274018765ac6484d4c	0	0	0	0	0	0	0	0	0	0	0	0	0	0	0	0	0	0	0	0	0	0	0	0	0	0	0	0	0	0	0	0	0	0	0	0	0	0	0	0	0	0	0	0	0	0	0	0	0
9e276fd4397c02dd4fbf25ed5e098c5a	0	0	0	0	0	0	0	0	0	0	0	0	0	0	0	0	0	0	0	0	0	0	0	0	0	0	0	0	0	0	0	0	0	0	0	0	0	0	0	0	0	0	0	0	0	0	0	0	0
e04c4f0f138f96711e1c4c9a0eb0c5d9	0	0	0	0	0	0	0	0	0	0	153	0	0	0	0	0	0	0	0	0	0	0	0	0	0	0	0	0	0	0	0	0	0	0	0	0	0	0	0	5	54	0	0	167	0	0	0	0	0
5df82e9b395b816dd070d8475cb6a600	0	0	0	0	0	0	0	0	0	0	0	0	0	0	0	0	0	0	0	0	0	0	0	0	0	0	0	0	0	0	72	0	0	0	11	0	0	0	0	0	0	0	0	0	0	0	0	0	0
e625c9c8fd312660ac013a850273b8cf	0	0	0	0	0	0	0	0	0	0	0	0	0	0	0	357	0	36	0	0	0	0	0	0	0	0	0	0	0	0	0	0	0	0	0	0	0	0	0	0	0	0	0	0	0	0	0	0	0
c12e9058b14a1aef443aa48e837adde6	0	0	0	0	0	0	0	0	0	0	0	0	0	0	0	0	0	0	0	0	0	0	0	0	0	0	0	0	0	0	0	0	0	0	0	0	0	0	0	0	0	0	0	0	0	0	0	0	0
07d8e2cc7024d875e5876d81e38d6828	0	0	0	0	0	101	0	0	0	0	0	148	0	0	0	0	0	0	0	0	0	0	0	0	0	0	0	0	0	0	0	0	0	0	0	0	0	0	63	0	0	7	9	0	0	0	0	0	0
e3d8f66a081e659c09d041811ecc5cd5	0	0	0	0	0	0	0	0	0	0	0	0	0	0	0	0	0	0	0	0	0	0	0	0	0	0	0	0	0	0	0	0	0	0	0	0	0	0	0	0	0	0	0	0	0	0	0	0	0
4054f85c8409704f34b48d66891fb0b3	0	0	0	0	0	0	0	51	0	0	0	0	0	0	0	135	0	0	0	0	0	0	0	0	0	0	0	0	0	0	0	0	0	0	0	0	6	0	0	0	0	0	0	0	0	18	0	0	0
5d56287ea3851da9f32df27119ee80f5	0	0	0	0	0	0	0	0	0	0	0	0	0	0	0	0	0	0	0	0	0	0	0	0	0	0	0	0	0	0	0	0	0	0	0	0	0	0	0	0	0	0	0	0	0	0	0	0	0
1309085960540fdd16430d1088bd253f	0	0	0	0	0	0	0	0	0	0	0	0	0	0	0	0	0	0	0	0	0	0	0	0	0	0	0	0	0	0	0	0	0	0	0	0	0	0	0	0	0	0	0	0	0	0	0	0	0
783a3bc41c329dfe9ef1bd4332d0de36	0	0	0	0	0	0	0	0	0	0	0	0	0	0	0	0	0	0	0	0	0	0	0	0	0	0	0	0	0	0	0	0	0	0	0	0	0	0	0	0	0	0	0	0	0	0	0	0	0
4b931d859ce51acd1170af942f4cd4ee	0	0	0	0	0	0	0	0	0	0	0	0	0	0	0	0	0	0	0	0	0	0	0	0	0	0	0	0	0	0	0	0	0	0	0	0	0	0	0	0	0	0	0	0	0	0	109	0	0
9dffa7bfb5862da1261b27f642518288	0	0	0	0	0	0	0	0	0	0	0	0	0	0	0	0	0	0	0	0	0	0	0	0	0	0	0	0	0	0	0	0	0	0	0	0	0	0	0	0	0	0	0	0	0	0	0	0	0
6ac9a267d46bf30a501f3200bd3527e1	0	0	0	0	0	0	0	0	0	0	0	0	0	0	0	0	0	0	0	0	0	0	0	0	0	0	0	0	0	0	0	0	0	0	0	0	0	0	0	0	0	0	0	0	0	0	0	0	0
19acc2203285ed0c21c2f3c59a2ad960	0	0	0	0	0	0	0	0	0	0	0	0	0	0	0	0	0	0	0	0	0	0	0	0	0	0	0	0	0	0	0	0	0	0	53	0	0	0	0	0	0	0	0	0	0	0	0	0	0
e4d38e7292fc0d97e5b6fd3f0c5884f9	0	0	0	0	0	0	0	0	0	0	0	0	0	0	0	0	0	0	0	0	0	0	0	0	0	0	0	0	0	0	0	0	0	0	0	0	0	0	0	0	0	0	0	0	0	0	0	0	0
b9f37cbd6cfb4368f8b2d514c0eb2c46	0	0	0	0	0	0	0	0	0	0	0	0	0	0	0	0	0	0	0	0	0	0	0	0	0	0	0	0	0	0	39	0	8	0	0	0	0	0	0	0	0	0	0	0	0	0	0	0	0
dae8443c8002bcef8a67b3f10d92f384	0	0	0	0	0	0	0	0	0	0	0	0	0	0	0	0	0	0	0	0	0	0	0	0	0	0	0	0	0	0	0	0	0	0	0	0	0	0	0	0	0	0	0	0	0	0	0	0	0
a7cc8c0c722230ebd4740498e0344276	0	0	0	0	0	0	0	0	0	0	0	0	0	0	0	0	0	0	0	0	0	0	0	0	0	0	0	0	0	0	0	0	0	0	0	0	0	0	0	0	0	0	0	0	0	0	0	0	0
d94d7260f2b879ea691e5bc8fdcfa27e	0	0	0	0	0	0	0	0	0	0	0	0	0	0	0	0	0	0	0	0	0	0	0	0	0	0	0	0	0	0	0	0	0	0	0	0	0	0	0	0	0	0	0	0	0	0	0	0	0
f44b050fcd7c3c2a28b097f41935619d	0	0	0	0	0	0	0	0	13	0	0	0	0	0	0	0	0	0	0	0	0	0	0	0	0	0	0	0	0	0	0	0	0	0	0	0	0	0	0	0	0	0	0	0	0	0	0	0	0
12fd25eebd810865693b2159327271c0	0	0	0	0	0	0	0	0	0	0	0	0	0	0	0	0	0	0	0	0	0	0	0	0	0	0	0	0	0	0	0	0	0	0	0	0	0	0	0	0	0	0	0	0	0	0	0	0	0
408e8fd96626b2ad4dcf602186116a00	0	0	0	0	0	0	0	0	0	0	0	0	0	0	0	0	0	0	0	0	0	0	0	0	0	0	0	0	0	0	0	0	0	0	0	0	0	0	0	0	0	0	0	0	0	0	0	0	0
6085e8a3c95b12e3672a2354d7338bbe	0	0	0	0	0	0	0	0	0	0	0	0	0	0	0	0	0	0	0	0	0	0	0	0	0	0	0	0	0	0	0	0	0	0	0	0	0	0	0	0	0	0	0	0	0	0	0	0	0
16c51f02b7ec5975093188779f29de7d	0	0	0	0	0	0	0	0	0	0	0	0	0	0	0	0	0	0	0	0	0	0	0	0	0	0	0	0	0	0	0	0	0	0	0	0	0	0	0	0	0	0	0	0	0	0	0	0	0
b8b0c632226694262af4853d71f3535b	0	0	0	0	0	0	0	0	0	0	0	0	0	3	0	0	0	0	0	0	0	0	0	0	0	0	0	0	0	0	0	0	0	0	0	0	0	0	0	0	0	0	0	0	0	0	0	0	0
9603f1b1491ccfd74b26296a4394478e	0	45	46	17	18	0	0	0	0	0	0	0	0	0	0	0	0	0	0	0	0	0	0	0	0	0	0	0	0	0	0	0	0	0	0	0	0	0	0	0	0	0	0	0	0	0	0	0	0
f2bfad85a402d9b2457bb54a56f4af73	0	0	0	19	0	0	0	0	0	0	0	0	0	0	0	0	0	0	0	0	0	0	0	0	0	0	0	0	0	0	0	0	0	0	0	0	0	0	0	0	0	0	0	0	0	0	0	0	0
e77bbc3619115c0210cd3daf97f1bee2	0	0	0	0	0	0	0	0	0	0	0	0	0	0	0	0	0	0	0	0	0	0	0	0	0	0	0	0	0	0	0	0	0	0	0	0	0	0	0	0	0	0	0	0	0	0	0	0	0
294cb99359c7a9c369f73a304a19e27c	0	0	0	0	0	0	0	0	0	0	0	0	0	0	0	28	0	0	0	0	0	0	0	0	0	0	0	0	0	0	0	0	0	0	0	0	0	0	0	0	0	0	0	0	0	0	0	0	0
b7fc22cd4b907c19947c21408a7c522e	0	0	0	0	0	0	0	0	0	0	0	0	0	0	0	0	0	0	0	0	0	0	0	0	0	0	0	0	0	0	0	0	0	0	0	0	0	0	0	0	0	0	0	0	0	0	0	0	0
b87afb9f3b01f315d97adae11450a9b0	0	0	58	0	0	0	0	0	0	0	0	37	13	0	0	0	0	19	0	29	0	0	0	5	0	20	0	0	0	0	0	0	0	11	0	0	0	2	26	0	0	0	0	0	0	0	0	0	0
2fe52a9e558304eefe169e3b07d67c7a	0	0	0	0	0	0	0	0	0	0	0	0	0	0	0	0	0	0	0	0	0	0	0	0	0	0	0	0	0	0	0	0	0	0	0	0	0	0	0	0	0	0	0	0	0	0	0	0	0
8b5b7c1aee2267ad1d3e9a3bb9c5917b	0	0	0	0	0	0	0	0	0	0	0	0	0	0	0	0	0	0	0	0	0	0	0	0	0	0	0	0	0	0	0	0	0	0	0	0	0	0	0	0	0	0	0	0	0	0	0	0	0
2f34d53f5372a5d2625939f7287b5703	0	0	0	0	0	0	0	0	0	0	0	0	0	0	0	0	0	0	0	0	0	0	0	0	0	0	0	0	0	0	0	0	0	0	0	0	0	0	0	0	0	0	0	0	0	0	0	0	0
f9ffad97bd237acf0375c06229e7772d	0	0	0	0	0	0	0	0	0	0	0	0	0	0	0	0	0	0	0	0	0	0	0	0	0	0	0	0	0	0	0	0	0	0	0	0	0	0	0	0	0	0	0	0	0	0	0	0	0
b7de2ef9a7211347e1ddb62650f660cd	0	0	0	0	0	0	0	0	0	0	0	0	0	0	0	0	0	0	0	0	0	0	0	0	0	0	0	0	0	0	0	0	0	0	0	0	0	0	0	0	0	0	0	0	0	0	0	0	0
c0081d387c6cec199ac1843dd02f42ba	0	0	0	0	0	0	0	0	0	0	0	0	0	0	0	0	0	0	0	0	0	0	0	0	0	0	0	0	0	0	0	0	0	0	0	0	0	0	0	0	0	0	0	0	0	0	0	0	0
f67bcae05248113813914c28ab81763a	0	0	0	0	0	0	0	0	0	0	0	0	0	0	0	0	0	0	0	0	0	0	0	0	0	0	0	0	0	0	0	0	0	0	0	0	0	0	0	0	0	0	0	0	0	0	0	0	0
7f124034680f34b20b29cc90536f4e26	0	0	0	0	0	0	0	0	0	0	0	0	0	0	0	0	0	0	0	0	0	0	40	0	0	0	0	0	0	0	2952	2660	2837	16	16573	0	0	0	0	0	0	14	0	11	0	0	62	9	8
1e2bfefa6a16674e9547e29682845277	1182	2409	7867	4322	377	17	695	91	0	202	0	0	0	13	0	38	21	0	0	0	3639	0	145	0	0	0	0	0	0	0	193	20	80	0	40	0	0	0	0	0	0	0	0	0	0	0	0	0	309
049996d66e95bf7993b05e8bb051ccfd	0	1312	74	513	0	0	0	160	0	0	0	0	0	0	0	0	0	0	0	0	0	0	162	0	0	0	0	0	31	0	571	412	510	38	1989	58	0	0	0	0	59	0	65	0	0	0	0	0	0
fe1b34143503f0402ad256e83a08d180	0	0	0	0	0	0	0	0	0	0	0	0	0	0	0	0	0	0	0	0	0	0	594	0	0	0	0	0	0	0	0	0	0	0	0	0	0	0	0	0	0	0	0	0	0	0	0	0	0
7f6478dff62caa44c5532642b38623af	0	1172	0	0	0	0	0	37	0	0	0	0	0	0	0	0	0	0	0	0	60	0	229	0	0	0	0	0	0	54	0	49	77	0	114	51	215	141	0	0	0	0	0	0	0	0	0	0	0
cadae8208eff99acd00014f04d41fc62	0	0	0	0	0	0	0	0	0	0	0	0	0	0	0	0	0	0	0	0	0	0	0	0	0	0	0	0	0	0	0	0	0	0	0	0	0	0	0	0	0	0	0	0	0	0	137	0	179
182e566c696f8f0b0e5f5d22d8afbd31	0	0	0	0	0	0	0	0	0	0	0	0	0	688	0	0	0	0	0	0	0	0	0	0	0	0	0	0	0	0	0	161	0	0	216	0	0	0	0	0	0	0	0	0	0	0	0	0	0
9809e765b5a9074740ad7aa7706f6e58	0	0	0	0	0	0	125	0	0	230	367	114	0	102	227	0	0	0	0	0	0	0	0	0	0	0	0	0	0	0	450	0	144	0	307	81	246	158	0	190	0	0	0	0	0	93	0	0	0
5282bf5d8a8c6fb016e7a86bda7c352c	0	802	0	0	0	0	0	20	0	0	0	0	0	0	0	0	0	0	0	0	1845	80	364	37	80	0	36	0	31	0	0	0	0	0	0	0	258	0	0	0	36	0	0	80	0	64	0	0	0
6113ab4504beed05bfdc621733c864e5	0	0	0	0	0	0	0	0	0	0	24	0	68	349	47	0	0	0	0	0	0	21	40	154	10	0	0	0	0	0	82	286	33	17	346	318	140	76	121	457	0	93	406	90	0	0	0	0	0
dccedfa42838487376c3479be0c7c664	160	1273	290	436	44	10	24	0	18	102	0	0	86	29	92	0	0	0	0	0	704	0	713	0	0	0	0	0	0	0	1380	0	544	0	0	128	162	447	49	264	138	50	171	88	0	0	0	0	0
caf311c9625be57943f0c558e1d1ccf4	0	0	29	341	0	11	0	63	201	82	122	0	0	56	21	12	142	0	0	0	128	67	897	144	0	72	65	795	88	190	0	0	0	50	0	144	154	488	109	80	187	83	1160	685	0	95	0	0	0
98aabd7e970d53195267d6ac193cf34a	14	166	2803	227	0	0	10	28	0	134	0	0	0	6	0	0	0	0	0	0	62	0	0	0	0	0	0	0	0	0	1076	0	142	0	370	0	0	0	0	0	0	0	0	0	0	0	0	0	0
d8fd213fe1243410388c4ccdf063822e	0	0	0	0	0	0	35	0	0	3	0	0	0	169	12	0	0	0	0	0	0	0	0	0	0	0	59	0	0	0	0	0	0	10	0	0	0	0	0	0	0	0	0	0	0	0	0	0	0
8845373efc2d253bad9e9e17db4f5b73	0	0	0	0	0	0	0	0	0	0	0	0	0	0	0	0	0	0	0	0	0	0	0	0	0	0	0	0	0	0	1654	0	6	0	609	0	0	0	0	0	0	0	0	0	0	0	0	0	0
16b8c0977219a0151104d55d89643c1b	0	0	47	0	0	0	0	0	0	28	40	0	0	58	94	153	0	0	0	0	31	12	52	13	110	0	69	391	10	0	22	0	86	33	0	51	0	104	0	34	0	0	0	158	0	71	0	0	0
ed25759d760cbaf1aee7c43f1f6852f4	0	0	0	0	0	0	0	0	0	211	0	0	0	0	23	97	42	207	209	0	160	839	192	205	0	211	190	708	27	1500	5	0	0	0	0	0	24	0	0	8	63	12	44	0	0	0	0	0	0
5363ea55a3d188732621aab70f302bb4	0	0	184	236	0	0	0	48	0	93	30	0	0	41	56	79	63	0	0	17	0	0	0	0	0	0	0	0	20	0	0	0	0	0	0	0	0	0	0	0	0	0	50	0	0	0	0	0	0
58b460b4ae1f5f07d1683b0d02f96560	0	0	0	0	0	0	0	0	0	0	0	0	0	106	0	0	0	0	7	0	0	0	0	0	0	0	6	40	0	16	0	0	0	0	0	0	0	0	0	0	0	0	0	8	0	0	0	0	0
662333e7ede2466989db5bb9fff3f02a	0	0	0	0	0	0	0	0	0	0	0	0	0	0	0	0	0	0	0	0	0	0	0	0	0	0	0	0	0	0	0	116	71	0	1097	0	7	0	0	0	0	0	0	0	0	0	0	0	0
8fc825c4b2c6488e548083b021fd0ca8	0	0	0	0	0	0	0	0	0	0	0	0	0	0	0	0	0	0	0	0	0	0	0	0	0	0	0	0	0	0	0	0	0	0	0	0	0	0	0	0	0	0	0	0	0	0	0	0	0
2ccbb644fcb6191951f57cc184483cf6	244	347	308	116	129	0	0	0	0	0	0	0	0	0	0	0	0	0	0	0	0	0	0	0	0	0	0	0	0	0	0	0	0	0	0	0	0	0	0	0	0	0	0	0	0	0	0	0	50
02011cff802df95e8a8bc118803b09f7	0	0	0	0	0	0	0	0	0	0	0	0	0	0	0	0	0	0	0	0	0	0	64	0	0	0	0	0	0	0	0	41	0	0	0	0	0	0	0	0	0	0	0	0	0	0	0	0	0
fdbaaa1300c22bcc70f5cc3ee7275aa4	338	0	375	166	30	39	249	112	72	0	303	23	0	22	120	33	46	0	261	0	43	0	42	0	67	0	0	0	0	0	50	0	0	0	0	31	28	211	57	91	15	0	0	87	0	0	0	0	0
3525eab31fd371193ca962bcdbd6ddfc	0	0	0	0	0	0	0	0	0	0	0	0	0	373	0	0	0	0	0	0	0	0	0	0	0	0	0	0	0	0	0	649	0	89	0	324	965	0	0	0	6	165	0	79	0	63	0	0	0
5804d1f7dd586faf16c22e934814cca7	0	0	0	0	0	14	0	110	0	21	11	0	25	0	16	0	0	32	26	0	0	0	0	0	0	0	9	0	9	0	0	0	0	23	0	0	0	0	0	0	0	0	75	49	0	35	0	0	0
525985c36b7009e701ca030b4a29cc05	264	0	511	0	0	0	0	0	0	167	0	0	0	0	94	50	101	59	0	0	0	0	0	0	0	0	0	0	0	0	0	0	0	0	0	39	0	124	155	130	0	0	0	0	0	0	0	0	0
9d3f383e2f8662d4934b5cea6fedf46d	0	0	0	0	0	0	0	0	0	0	0	0	0	0	0	0	0	0	0	0	0	0	0	0	0	0	0	0	0	0	0	0	0	0	0	0	0	0	0	0	0	0	0	0	0	0	0	0	0
9e1295c390cacacb429869b66a1e6199	0	0	0	0	0	0	0	0	0	0	0	0	0	0	0	0	0	0	0	0	0	0	0	0	0	0	0	0	0	0	121	42	0	0	0	14	0	0	0	0	0	0	0	0	0	0	0	0	0
a69fb69fec860fe45f76b3e8ed5571b5	0	0	0	0	0	0	0	0	0	0	0	0	0	0	0	0	0	0	0	0	0	0	0	0	0	0	0	0	0	0	65	156	44	0	137	0	0	0	0	0	0	0	0	0	0	0	0	0	0
38a929a216d8829b34790695a6f167fc	0	0	0	0	0	0	0	0	0	0	0	0	0	0	0	0	0	0	0	0	0	0	0	0	0	0	0	0	0	0	0	0	0	0	0	0	0	0	0	0	0	0	0	0	0	0	0	0	0
3282d717e8692f091a148fdcab65864d	0	0	0	0	0	0	0	0	0	0	0	0	0	0	0	0	0	0	0	0	165	0	0	160	232	58	195	67	0	97	0	0	0	0	0	0	174	0	0	45	53	193	224	558	0	0	0	0	0
4bb1dd1f8a34ef13f9d395625e3f83b4	0	0	0	0	0	0	0	70	0	26	0	0	0	0	0	0	0	0	0	0	0	38	400	0	0	0	0	0	0	0	0	0	0	0	0	0	0	0	0	0	0	0	0	0	0	0	0	0	0
229074b1ff004ac67d65503f7fe1b501	0	0	0	0	0	0	0	0	0	0	0	0	0	0	0	0	0	0	0	0	0	0	0	0	0	0	0	0	0	0	1978	0	136	0	0	0	0	0	0	0	0	0	0	0	0	0	0	0	0
0fae592ee9fca4fdaa9bb938ef5bf14d	0	0	0	0	0	0	0	0	0	0	0	0	0	0	0	0	0	0	0	0	0	0	0	0	0	0	0	0	0	0	0	0	0	0	0	0	0	0	0	0	0	0	0	0	0	0	0	0	0
97cf7a80f347682128dbedd33a0b2c81	0	0	0	0	0	0	0	0	0	0	0	0	0	0	0	0	0	0	0	0	0	0	0	0	0	0	0	0	0	0	17	0	25	0	24	0	11	7	0	0	0	0	14	0	0	0	0	0	0
b406a6f605589f8d60e52c19420cf9b0	0	0	0	0	0	0	0	0	0	0	0	0	0	0	0	0	0	0	0	0	0	0	0	0	0	3	0	0	1165	0	0	0	0	0	0	0	0	0	0	0	0	0	0	36	0	0	0	0	0
9616addd5ac9881dd7058aa75a72a529	0	0	0	0	0	0	0	0	0	0	0	0	0	0	0	0	0	0	0	0	0	0	0	0	0	0	0	0	0	0	0	0	0	0	0	0	0	0	0	0	0	0	0	0	0	0	0	0	0
7ec4e2b779af7965394ab532ea335e7a	0	0	0	0	0	0	0	0	0	0	0	0	0	0	0	0	0	0	0	0	0	0	0	0	0	0	0	0	0	0	63	126	161	0	0	0	0	0	0	0	0	0	0	0	0	0	0	0	0
a9557cce713e2beabf39cc04f96da6d6	0	0	0	0	0	0	0	0	0	131	0	0	0	0	0	0	0	0	0	0	0	0	0	0	0	0	0	0	0	0	0	0	0	0	0	0	0	0	0	0	0	0	0	0	0	0	0	0	0
4c8804ab0b908e0f56422b94f540930e	0	0	0	0	0	0	0	0	15	0	0	0	0	0	128	0	0	0	0	0	0	0	0	0	0	0	0	0	0	0	0	0	0	0	0	0	0	221	0	0	0	0	0	0	0	0	0	0	0
e5fd00a8bf399d6d0dad1aef2df6b079	0	0	0	0	0	0	0	0	0	0	0	0	0	0	0	0	0	0	0	0	0	0	0	0	0	0	0	0	0	44	0	0	0	0	0	0	0	0	0	0	0	0	0	0	0	10	0	0	0
a93a7243e532e533ce649ccd38a7220a	0	0	0	0	0	0	0	0	0	0	0	0	0	0	0	0	0	0	0	0	0	0	0	0	0	0	0	0	0	0	0	0	0	0	0	0	0	0	0	0	0	0	0	0	0	0	0	0	0
37185b4614a72382d1fa05584139a6e5	0	0	0	0	0	0	0	0	0	0	0	0	0	0	0	0	0	0	0	0	0	0	0	0	0	0	0	0	0	0	578	0	227	0	131	0	0	0	0	0	0	0	0	0	0	0	0	0	0
8569d5c2fdd41f0fc4f8dcabdedde5ad	0	0	0	0	0	0	0	0	0	0	0	0	0	0	0	0	0	0	0	0	0	0	0	0	0	0	0	0	0	0	0	0	0	0	0	0	0	0	0	0	0	0	0	0	0	0	0	0	0
98b80d0bd6c477e025a15dc58dda4551	0	0	0	0	0	0	0	0	0	0	0	0	0	0	0	0	0	0	0	0	0	0	0	0	0	0	0	0	0	0	0	0	0	0	0	0	0	0	0	0	0	0	0	0	0	0	0	0	0
0442ec94d685aa323beb433b0616f2eb	0	0	0	0	0	0	0	0	0	0	0	0	0	0	0	0	0	0	0	0	0	0	0	0	0	0	0	0	0	0	0	0	0	0	0	0	0	0	0	0	0	0	0	0	0	0	0	0	0
08a5d494c68dc090fbe39ea4a30a46cc	0	0	0	0	0	0	0	0	0	0	0	0	0	0	0	0	0	0	0	0	0	0	0	0	0	0	0	0	0	0	0	0	0	0	0	0	0	0	0	0	0	0	0	0	0	0	0	0	0
6e6fd3eb25d2318b41880fccd904f545	0	0	0	0	0	0	0	0	0	0	0	0	0	0	0	0	0	0	0	0	0	0	0	0	0	0	0	0	0	0	0	0	0	0	0	0	0	0	0	0	0	0	0	0	0	0	0	0	0
d5b285accad4d654d4d04caa97545c57	0	0	0	0	0	0	0	0	0	11	0	0	0	0	0	0	0	0	0	0	0	0	0	0	0	0	0	0	0	0	0	0	0	0	0	0	0	0	0	0	0	0	0	0	0	0	0	0	0
8ca90f9c4ae04344176f85e45b3cb5d9	0	0	0	0	0	0	0	0	0	0	0	0	0	0	0	0	0	0	0	0	0	0	0	0	0	0	0	0	0	0	0	0	0	0	0	0	0	0	0	0	53	0	213	0	0	0	0	0	0
8372f13fc391d45bd910985607a217ba	0	0	0	0	0	0	0	0	0	0	0	0	0	0	0	0	0	0	0	0	0	0	0	0	0	0	0	0	0	0	0	0	0	5	0	0	0	0	0	0	0	0	0	0	0	0	0	0	0
14d02291f327737a6f7eff1bcbe3ee5e	0	0	0	0	0	0	0	0	0	0	9	0	0	0	12	0	0	0	0	0	0	0	0	0	0	0	12	0	0	0	0	0	0	0	0	38	44	0	0	29	0	0	25	0	0	13	0	0	0
adde3bfe3b449ac98b5ce8adca3a3b7e	0	0	0	0	0	0	0	0	0	0	0	0	0	0	0	0	0	0	0	0	0	0	0	0	0	0	0	0	0	0	0	0	0	0	0	0	0	0	0	0	0	0	0	0	0	0	0	0	0
df903bef492d1e9c68d9253cfa7ed29b	0	0	0	0	0	0	0	0	0	0	0	0	0	0	0	0	0	0	0	0	0	0	0	0	0	0	0	0	0	0	0	0	0	0	0	0	0	0	0	0	0	0	0	0	0	0	0	0	0
6f280336339b5322715d8aed915b35ba	0	0	0	0	0	0	0	0	0	0	0	0	0	0	0	0	0	0	0	0	0	0	0	0	0	0	0	0	0	0	0	41	118	0	338	0	0	0	0	0	0	0	0	0	0	0	0	0	0
d9bf3edb7c0a83b6124fe0aecec78303	0	0	0	0	0	0	0	0	0	0	0	0	0	0	0	0	0	0	0	0	0	0	0	0	0	0	0	0	0	0	0	0	0	0	0	0	0	0	0	0	0	0	0	0	0	0	0	0	0
08c0bff1ce90b907381cd13b5e424917	0	0	0	0	0	0	0	0	0	0	0	0	0	0	0	0	0	0	0	0	0	0	0	0	0	0	0	0	0	0	0	0	0	0	0	0	0	0	0	0	0	42	0	0	0	0	0	0	0
d062d73531aeb50f4958cc79a0e2773a	0	0	0	0	0	0	0	0	0	0	0	0	0	0	0	0	0	0	0	0	0	0	0	0	0	0	0	0	0	0	0	0	0	0	0	0	0	0	0	0	0	0	0	0	0	0	0	0	0
0a786fe0519fca8d8a8b6afbd7ef30eb	0	0	0	0	0	0	0	0	0	0	0	0	0	0	0	0	0	0	0	0	0	0	0	0	0	0	0	0	0	0	24	77	19	0	117	0	0	0	0	0	0	0	0	0	0	0	0	0	0
9a4bff330bc844effa30fc685e50a24b	0	0	0	0	0	0	0	391	0	0	0	0	0	0	0	0	0	0	0	0	0	0	0	0	0	0	0	0	0	0	0	0	0	0	0	0	0	0	0	0	0	0	0	0	0	0	0	0	0
12393397b5953c6f3d08d7a612793e73	0	0	0	0	0	0	0	0	0	0	0	0	0	0	0	0	0	0	0	0	0	0	0	0	0	0	0	0	0	0	0	0	0	0	0	0	0	0	0	0	0	0	0	0	0	0	0	0	0
8173ef983e8aa3b50d2674d0846c0243	0	0	0	0	0	0	0	0	0	0	0	0	0	0	0	0	0	0	0	0	0	0	0	0	0	0	0	0	0	0	0	0	0	0	0	0	0	0	0	0	0	0	0	0	0	0	0	0	0
5b80a7d22c81a6323d201c935e8d7f3a	0	0	0	0	0	0	0	0	0	0	0	0	0	0	0	0	0	0	0	0	0	0	0	0	0	0	0	0	0	0	0	0	0	0	0	31	42	184	0	22	0	0	0	0	0	0	0	0	0
634086f5fae450e4eb8ba913573c5716	0	0	0	0	0	0	0	0	0	0	0	0	0	0	0	0	0	0	0	0	0	0	0	0	0	0	0	0	0	0	357	0	0	0	0	0	0	0	0	0	0	0	0	0	0	0	0	0	0
0dc4051cc7e6c6af09091ecd43dbf144	0	0	0	0	0	0	0	0	0	0	66	0	0	0	79	0	0	0	0	0	0	0	0	0	0	0	0	0	0	0	0	0	0	0	0	0	0	0	0	0	0	0	0	0	0	0	0	0	0
75ac47a702b4baf71b729fc09c737580	0	0	0	0	0	0	0	0	0	0	0	0	0	0	0	0	0	0	0	0	0	0	0	0	0	0	0	0	0	0	0	118	0	0	33	0	0	0	0	0	0	0	0	0	0	0	0	0	0
1ff78edd14cf1772626814457cfcf8c6	0	0	0	0	0	0	0	0	0	0	0	0	0	0	0	0	0	0	0	0	0	0	0	0	0	0	0	0	0	0	39	0	0	0	137	0	0	0	0	0	0	0	0	0	0	0	0	0	0
c493ffbd2d27caefe6f9ce26704e55ff	0	0	0	0	0	0	0	0	0	0	0	0	0	0	0	0	0	0	0	0	0	0	0	0	0	0	0	0	0	0	0	75	0	0	0	0	0	0	0	0	0	0	0	0	0	0	0	0	0
9adbcb3617dee678b1c176ce7adf8016	0	0	0	0	0	0	0	0	0	0	0	0	0	0	0	0	0	0	0	0	0	0	0	0	0	0	0	0	0	0	0	0	0	0	0	0	0	0	0	0	0	0	0	0	0	0	0	0	0
2ce5c8968de7ace722590f54555da57b	0	0	0	0	0	0	0	0	0	0	0	0	0	0	0	0	0	0	0	0	0	0	0	0	0	0	0	0	0	0	0	0	0	0	0	0	0	0	0	0	0	0	0	0	0	0	0	0	0
4a2bce408d839d971a283f50b1d1d16e	0	0	0	0	0	0	0	0	0	0	0	0	0	0	0	0	0	0	0	0	0	0	0	0	0	0	0	0	0	0	0	0	0	0	0	0	0	0	0	0	0	0	0	0	0	0	0	0	0
e37aa4fb495d65e97fa10934b8591b0d	0	0	0	0	0	0	0	0	0	0	0	0	0	0	0	0	0	0	0	0	0	0	0	0	0	0	0	0	0	0	56	0	0	0	65	0	0	0	0	0	0	0	0	0	0	0	0	0	0
49323089f9e938aa779189fd4dfd20c6	0	0	0	0	0	0	0	0	0	0	0	0	0	0	0	0	0	0	0	0	0	0	0	0	0	0	0	0	0	0	0	0	0	0	0	0	0	0	0	0	0	0	0	0	0	0	0	0	0
68a35efbd1014f883e49d57ae5d48e27	0	0	0	0	0	0	0	0	0	0	0	0	0	0	0	0	0	0	0	0	0	0	0	0	0	0	0	0	0	0	0	236	0	0	10	0	0	0	0	0	0	0	0	0	0	0	0	0	0
24e55b7b2bb883dbce81f6bb44cfc652	0	0	0	0	0	0	0	0	0	0	0	0	0	0	0	0	0	0	0	0	0	0	0	0	0	0	0	0	0	0	0	0	0	0	0	0	0	0	0	0	0	0	0	0	0	0	0	0	0
264df2f890e02dd2a569b3bc4ffdbfe3	0	0	0	0	0	0	0	0	0	0	0	0	0	0	0	0	0	0	0	0	0	0	0	0	0	0	0	0	0	0	136	0	69	0	10	0	0	0	0	0	0	0	0	0	0	0	0	0	0
9287a5e2cf74eb08a92ec59ab257a8b2	0	0	0	0	0	0	0	0	0	0	0	0	0	0	0	0	0	0	0	0	0	0	0	0	0	0	0	0	0	0	36	0	29	0	0	0	0	0	0	0	0	0	0	0	0	0	0	0	0
4e3c98511cf34c45f90654da9f5fa026	0	0	0	0	0	0	0	0	0	0	0	0	0	0	0	0	0	0	0	0	0	0	0	0	0	0	0	0	106	8	0	0	0	0	0	0	0	0	0	0	0	0	0	0	0	0	0	0	0
03b55af392d017f9a496cb44a084f34b	0	0	0	0	0	0	0	0	0	0	0	0	0	0	0	0	0	0	0	0	0	0	0	0	0	0	0	0	0	0	0	0	0	0	0	0	0	0	0	0	0	0	0	0	0	0	0	0	0
a3ed97a89b9c6e16df3f576028e45ad5	0	0	0	0	0	0	0	0	0	0	0	0	0	0	0	0	0	0	0	0	0	0	0	0	0	0	0	0	0	0	0	164	0	0	0	0	0	0	0	0	0	0	0	0	0	0	0	0	0
af2629b15c654d7b2cfa477195f08d3e	0	0	0	0	0	0	0	0	0	0	0	0	0	0	0	0	0	0	0	0	0	0	0	0	0	0	0	0	0	0	0	0	0	0	0	0	0	0	0	0	0	0	0	0	0	0	0	0	0
c6b3e40f903a13c0e58cc2503554574a	0	0	0	0	0	0	0	0	0	0	0	0	0	0	0	0	0	0	0	0	0	0	0	0	0	0	0	0	0	0	0	0	0	0	0	0	0	0	0	0	0	0	0	0	0	0	0	0	0
d6f7ffeac1feee7fc92ede3363651691	0	18	34	0	0	0	0	0	0	0	0	0	0	0	0	0	0	0	0	0	0	0	0	0	0	0	0	0	0	0	0	0	0	0	0	0	0	0	0	0	4	0	0	0	0	0	0	0	0
e4d031de163ddac99b8243e6bea44548	0	0	0	0	0	0	0	0	0	0	0	0	0	0	0	0	0	0	0	0	0	0	0	0	0	0	0	0	0	0	0	0	0	0	0	0	0	0	0	0	0	0	0	0	0	0	0	0	0
47a9cc7755f8acdbde7e4be70cb9ee00	0	0	0	0	0	0	0	0	0	0	0	0	0	0	0	0	0	0	0	0	0	0	0	0	0	0	0	0	0	0	0	0	0	0	0	0	0	59	0	0	0	0	0	0	0	0	0	0	0
e0c8b87a3cf8b3ce1204fa56d3b5a32b	0	0	0	0	0	0	7	0	0	0	0	0	0	0	0	0	0	0	0	0	0	0	0	0	0	0	0	0	0	0	0	0	0	0	0	0	0	0	0	0	0	5	0	16	0	19	0	0	0
ab3756d60ab6563a306ee04e2ebc5e45	0	0	0	0	0	0	0	0	0	0	0	0	0	0	0	0	0	0	0	0	0	0	0	0	0	0	0	0	0	0	0	0	0	0	0	0	0	0	0	0	0	0	0	0	0	0	0	0	0
3ba0538ebec8eb8467f5f356ba1e7310	0	0	0	0	0	0	0	0	0	0	0	0	0	0	0	0	0	0	0	0	0	0	0	0	0	0	0	0	0	124	0	0	0	0	0	0	0	0	0	0	0	0	0	0	0	0	0	0	0
216324e0b439af4984d00296d6d59c70	0	0	0	0	0	0	0	0	0	0	0	0	0	0	0	0	0	0	0	0	0	0	0	0	0	0	0	0	0	0	0	0	0	12	0	15	0	0	0	0	0	0	0	0	0	0	0	0	0
cadbd8c067aac89049456d7045b2c1d2	0	0	0	0	0	0	0	0	0	0	0	0	0	0	0	0	0	0	0	0	0	0	0	0	0	0	0	0	0	0	0	0	0	0	0	0	0	46	0	0	0	0	0	0	0	0	0	0	0
b5c11d96f8e285e84836eb41fe2c77b2	0	0	0	0	0	0	0	0	0	0	0	0	0	0	0	0	0	0	0	0	0	0	0	0	0	0	0	0	0	0	0	0	0	0	0	0	0	0	0	0	0	9	96	0	0	0	0	0	0
e6e79dd30c154c692821838e62ac13db	0	0	0	0	0	0	0	0	0	0	0	0	0	0	0	0	0	0	0	0	0	0	0	0	0	0	0	0	0	0	0	0	0	0	0	0	0	12	13	0	0	0	0	0	0	0	0	0	0
e5ddfbfca7ff8af39b1656e203470442	0	0	0	0	0	0	0	0	0	0	0	0	0	0	0	0	0	0	0	0	0	0	0	0	0	0	0	0	0	0	0	0	0	0	0	0	0	0	0	0	0	0	0	0	0	0	0	0	0
7fc29f52ac1092b1fdf40d4388e5e022	19	0	0	0	0	0	0	0	0	0	0	0	0	0	0	0	0	0	0	0	0	7	0	0	0	0	0	0	0	0	0	0	0	0	0	0	0	0	0	0	0	0	0	34	0	0	0	0	0
2ed1a7f1149777e6fc1e05658f110253	0	0	0	0	0	0	0	0	0	0	0	0	0	0	0	0	0	0	0	0	0	0	0	0	0	0	0	0	0	0	0	0	0	0	0	0	0	0	0	0	0	0	0	0	0	0	0	0	0
50a87cdbd7db77c518ba8c1c896c9eb9	0	0	0	0	0	0	0	0	0	0	0	0	0	0	0	0	0	0	0	0	0	0	0	0	0	0	0	0	0	0	0	0	0	0	0	0	0	0	0	0	0	0	0	0	0	0	0	0	0
40bbe5667e194971d6a1749049a3c25d	0	0	0	0	0	0	0	0	0	0	0	0	0	0	0	0	0	0	0	0	0	0	0	0	0	0	0	0	0	0	0	53	0	0	0	0	0	0	0	0	0	0	0	0	0	0	0	0	0
642e42080c86212eaae621cc227f4854	0	0	0	0	0	0	0	0	0	0	0	0	0	0	0	0	0	0	0	0	0	0	0	0	0	0	0	0	0	0	0	0	0	0	0	0	0	0	0	23	0	0	0	0	0	0	0	0	0
7f08dd3da370aa0057ba45266f254ac9	0	0	0	0	0	0	0	0	0	0	0	0	0	0	0	0	0	0	0	0	0	0	0	0	0	0	0	0	0	0	0	23	30	0	0	0	0	0	0	0	0	0	0	0	0	0	0	0	0
a05c72aee2f1b23baa92cc79776984d9	0	0	0	0	0	0	0	0	0	0	0	0	0	0	0	0	0	0	0	0	0	0	0	0	0	0	0	0	0	0	0	0	0	0	0	0	0	0	0	0	0	0	0	0	0	0	0	0	0
0bd60868f296ec6a10711a33cbe632a7	0	0	0	0	0	0	0	0	0	0	0	0	0	0	0	0	0	0	0	0	0	0	0	0	0	0	0	0	0	0	0	0	0	0	0	0	0	0	0	0	0	0	0	0	0	0	0	0	0
2bdad243f3d970aeffe6814aee681f8b	0	0	0	0	0	0	0	0	0	0	0	0	0	0	0	0	0	0	0	0	0	0	0	0	0	0	0	0	0	0	0	21	0	0	0	0	0	0	0	0	0	0	0	0	0	0	0	0	0
a95948a66c8e6c553e34331741c888b3	0	0	0	0	0	0	0	0	0	0	0	0	0	0	0	0	0	0	0	0	0	0	0	0	0	0	0	0	0	0	0	0	0	0	0	0	0	0	0	0	0	0	0	0	0	0	0	0	0
5757f4f7ed9943d78d0531dc580f25bd	0	0	0	0	0	0	0	0	0	0	0	0	0	0	0	0	0	0	0	0	0	0	0	0	0	0	0	0	0	0	0	0	0	0	0	0	0	0	0	0	0	0	0	0	0	0	0	0	0
64211db203557243508fe4f6e8ff87d2	0	0	0	0	0	0	0	0	0	0	0	0	0	0	0	0	0	0	0	0	0	0	0	0	0	0	0	0	10	0	0	0	0	0	0	0	0	0	0	0	0	0	0	0	0	0	0	0	0
6a3ecc5eedb2a1144dafd7819727026e	0	0	0	0	0	0	0	0	0	0	0	0	0	0	0	0	0	0	0	0	0	0	0	0	0	0	0	0	0	0	0	0	0	0	0	0	0	0	0	0	0	0	0	0	0	0	0	0	0
84d2738d3344671b82f13b7c5711cd40	0	0	0	0	0	0	0	0	0	0	0	0	0	0	0	0	0	0	0	0	0	0	0	0	0	0	0	0	0	0	0	0	0	0	0	0	0	0	0	0	0	0	0	0	0	0	0	0	0
a7d5508d35e5fca107567240d0e7f06f	0	0	0	0	0	0	0	0	0	0	0	0	0	0	0	0	0	0	0	0	0	0	0	0	0	0	0	0	0	0	0	0	0	0	0	0	0	0	0	0	0	0	0	0	0	0	0	0	0
eac80a655700645e67f794ea2178e84d	0	0	0	0	0	0	0	0	0	0	0	0	0	0	0	0	0	0	0	0	0	0	0	0	0	0	0	0	0	0	0	0	0	0	0	0	0	0	0	0	0	0	0	0	0	0	0	0	0
a0f38f0981874f087e0393b4dff0d60a	0	0	0	0	0	0	0	0	0	0	0	0	0	0	0	0	0	0	0	0	0	0	0	0	0	0	0	0	0	0	0	0	0	0	0	0	0	12	0	0	0	0	0	0	0	0	0	0	0
c8da17c9c0eb7f0e998289b2b1f4b7ec	0	0	0	0	0	0	0	0	0	0	0	0	0	0	0	0	0	0	0	0	0	0	0	0	0	0	0	0	0	0	0	0	0	0	0	0	0	0	0	0	0	0	0	0	0	0	0	0	0
c61247690aaa14d3fd91653f6782fcf6	0	0	0	0	0	0	0	0	0	0	0	0	0	0	0	0	0	0	0	0	0	0	0	0	0	0	0	0	0	0	0	0	0	0	0	0	0	0	0	0	0	0	0	0	0	0	0	0	0
66d120893da19dd0804691a8eae5313f	0	0	0	0	0	0	0	0	0	0	0	0	0	0	0	0	0	0	0	0	0	0	0	0	0	0	0	0	0	0	0	0	0	0	0	0	0	0	0	0	0	0	0	0	0	0	0	0	0
53c36def46e595404ed438c6795d65f2	0	0	0	0	0	0	0	0	0	0	0	0	0	0	0	0	0	0	0	0	0	0	0	0	0	0	0	0	0	0	0	0	0	0	0	0	0	0	0	0	0	0	0	0	0	60	0	0	0
639ba14c20e1e43fcedc87bd704758cb	0	0	0	46	0	0	0	0	0	0	0	0	0	0	13	0	0	0	0	0	0	0	0	4	0	0	0	0	0	0	0	0	0	0	0	0	0	15	0	0	0	129	0	0	0	0	0	0	0
2b24241b62791983a4570c47868e2b79	25	4	15	45	9	0	0	0	0	0	0	0	0	0	0	0	0	0	22	0	0	0	0	0	58	0	0	0	0	0	0	0	0	0	0	0	0	0	0	0	0	0	0	0	0	0	0	0	0
96c939656d39a19d16805b662d4ca656	0	0	0	0	0	0	0	0	0	0	0	0	0	0	0	0	0	0	0	0	0	0	0	0	0	0	0	0	0	0	0	0	0	0	0	0	0	0	0	0	17	0	0	0	0	0	0	0	0
d7fb16b6d8e9aacee1b148d8ee7ca99d	0	0	0	0	0	0	0	0	0	0	0	0	0	0	0	0	0	0	0	0	0	0	0	0	0	0	0	0	0	0	0	0	0	0	0	0	0	0	0	0	0	0	0	0	0	0	0	0	0
ff1b05f133ded308933c8b26379baf0f	0	0	0	0	0	0	0	0	0	0	0	0	0	0	0	0	0	0	0	0	0	0	0	0	0	0	0	0	0	0	0	0	0	0	0	0	0	0	0	0	0	0	0	0	0	0	0	0	0
07de11d2c3c877a598f9bfd7a1fa214b	0	0	0	0	0	0	0	0	0	0	0	0	0	0	0	0	0	0	0	0	0	0	0	0	0	0	0	0	0	0	0	0	0	0	0	0	0	0	0	0	0	0	0	0	0	0	0	0	0
32ab08edec857fd169863701078931d9	0	0	0	0	0	0	0	0	0	34	0	0	0	0	0	0	0	0	0	0	0	0	0	0	0	0	35	250	0	0	0	0	0	0	0	0	0	0	0	0	0	0	14	41	0	13	0	0	0
2e5c1d1003e7ea27bb9b8ffcbc15b7c0	0	0	0	0	0	0	0	0	0	0	0	0	18	0	0	0	0	0	0	0	0	0	0	0	0	0	0	12	0	0	0	0	0	0	0	0	0	0	0	0	0	0	0	0	0	0	0	0	0
c56ed574adb95aacda8a7f12f23217d7	0	0	0	0	0	0	0	0	0	0	0	0	0	0	0	0	0	0	0	0	0	0	0	0	0	0	0	0	0	0	0	0	0	0	0	0	0	0	0	0	0	0	0	0	0	0	0	0	0
8945c9440dcf0fa95d2f76de163154ce	0	0	0	0	0	0	0	0	0	0	0	0	0	0	0	0	0	0	0	0	0	0	0	0	0	0	0	0	0	0	0	0	0	0	0	0	0	0	0	0	0	0	0	0	0	0	0	0	0
91a5c66a85e5e4efac03973f9c6c3905	0	0	0	0	0	0	0	0	0	0	0	0	0	0	0	0	0	0	0	0	0	0	0	0	0	0	0	0	0	0	0	0	0	0	0	0	0	0	0	0	0	0	0	0	0	0	0	0	0
e4d051af01516ad7ad40e5d1b4313828	0	0	0	0	0	0	0	0	0	0	0	0	0	0	0	0	0	0	0	0	0	0	0	0	0	0	0	0	0	0	0	0	0	0	0	0	0	0	0	0	0	0	0	0	0	0	0	0	0
61867e59aac232c8efcc136390c9d220	0	0	0	0	0	0	0	0	0	0	0	0	0	0	0	0	0	0	0	0	0	0	0	0	0	0	0	0	0	0	0	0	0	0	0	0	0	0	0	0	0	0	0	0	0	0	0	0	0
f1db1fe7ad392daa3163b134b8158e38	0	0	0	0	0	0	0	0	0	0	0	0	0	0	0	0	0	0	0	0	0	0	0	0	0	0	0	0	0	0	0	0	0	0	0	0	0	0	0	0	0	0	0	0	0	0	0	0	0
3ea564a84fb1e0c85b107baf74218a21	0	0	15	0	0	0	0	0	0	0	0	0	0	0	10	0	0	0	0	0	0	45	0	31	21	0	0	0	0	0	0	0	0	0	0	0	0	5	0	0	0	0	0	0	0	0	0	0	0
912c7aca86ebece65d853297be451762	0	0	0	0	0	0	0	0	0	0	0	0	0	0	0	0	0	21	0	0	0	0	0	0	0	0	0	0	0	0	0	0	0	0	0	0	0	0	0	0	0	0	0	0	0	0	0	0	0
f338acc27e2803df7993cda32d0e8b8b	0	0	0	0	0	0	0	0	0	0	0	0	0	0	0	0	0	0	0	0	0	0	0	0	0	0	0	0	0	0	0	0	0	0	0	0	0	0	0	0	0	0	0	0	0	0	0	0	0
14a60840478c466dcf024d24adf002bc	0	0	0	0	0	0	0	0	0	0	0	0	0	0	0	0	0	0	0	0	0	0	0	0	0	0	0	0	0	0	0	0	0	0	0	0	0	0	0	0	0	0	0	0	0	0	0	0	0
4a1f4f6b8be677b95ab2507a5af1e2a2	0	0	0	0	0	0	0	0	0	0	0	0	0	0	0	0	0	0	0	0	0	0	0	0	0	0	0	0	0	0	0	0	0	0	0	30	0	0	0	0	0	0	0	132	0	0	0	0	0
b2b889d0596e42768017f81d5b62ba64	0	0	0	0	0	0	0	0	0	0	0	0	0	0	0	0	0	0	0	0	0	0	0	0	0	0	0	0	0	0	0	0	0	0	0	0	47	0	29	0	0	0	20	0	0	0	0	0	0
7ab0dac2461b2d2a3c0df93a669380c1	0	0	0	0	0	0	0	0	0	0	0	0	0	0	0	0	0	0	0	0	0	0	0	0	0	0	0	0	0	0	0	0	0	0	0	0	0	0	0	0	0	0	0	0	0	0	0	0	0
34db68cbdaf503f77387469b762ddbba	0	0	0	0	0	0	0	0	0	0	0	0	0	28	0	0	0	0	0	0	0	0	0	0	0	0	0	0	0	0	0	0	0	0	0	0	0	0	0	0	42	56	0	0	0	10	0	0	0
488d0567e3fc7c32f949c029ca712ff6	0	0	0	0	0	0	0	0	0	0	0	0	0	0	0	0	0	0	0	0	0	0	0	0	0	0	12	131	0	0	0	0	0	0	0	0	0	0	0	0	0	0	0	0	0	0	0	0	0
1c3f4553de23b0b69b08b52873200b5e	0	0	0	0	0	0	0	0	0	0	0	0	0	0	0	0	0	0	0	0	0	0	0	0	0	0	0	0	0	0	0	0	0	0	0	0	0	0	0	0	0	0	0	0	0	0	0	0	0
dee48e5be9f16150d9840ff585359aa4	0	0	0	0	0	0	0	0	0	0	0	0	0	0	0	0	0	0	0	0	0	0	0	0	0	0	0	0	0	0	0	0	0	0	0	0	0	0	0	17	0	0	0	0	0	0	0	0	0
adfae308f7988fdd26b55b4d6cc43a96	0	0	0	0	0	0	0	0	0	0	0	0	0	0	0	0	0	0	0	0	0	0	0	0	0	0	0	0	0	0	0	0	0	0	0	0	0	0	0	0	0	0	0	0	0	0	0	0	0
8a61e61728e5936fabeaf5e3c2e9d4d6	0	0	0	0	0	0	0	0	0	0	0	0	0	0	0	0	0	0	0	0	0	0	0	0	0	0	0	0	0	0	0	0	0	0	0	0	0	0	0	0	0	0	0	0	0	0	0	0	0
0c80fb57c2242f0bd33180af7b2428cc	0	0	0	0	0	0	0	0	0	0	0	0	0	0	0	0	0	0	0	0	0	0	0	0	0	0	0	0	0	0	0	0	0	0	0	0	0	0	0	0	0	0	0	0	0	0	0	0	0
5223572ad7a58c2d0cd68ba86c2da43f	0	0	0	0	0	0	0	0	0	0	0	0	0	0	0	0	0	0	0	0	0	0	0	0	0	0	0	0	0	0	0	0	0	0	0	0	0	0	0	0	0	0	0	0	0	0	0	0	0
0e1713ef628182c7bb6eed1d094c0083	0	0	0	0	0	0	0	0	0	0	0	0	0	0	0	0	0	0	0	0	0	0	0	0	0	0	0	0	0	0	0	0	0	0	0	0	0	0	0	0	0	0	0	0	0	0	0	0	0
73e4e0646d998a415126d1b0b78453fa	0	0	0	0	0	0	0	0	0	0	0	0	0	0	0	0	0	0	0	0	0	0	0	0	0	0	0	0	0	0	0	0	0	0	0	0	0	0	0	0	0	0	0	0	0	0	0	0	0
2d054a121c2080d35719c6de3fb5c7f7	0	0	0	0	0	0	0	0	0	0	0	0	0	0	0	0	0	0	0	0	0	0	0	0	0	0	0	0	0	0	0	0	0	0	0	0	0	0	0	0	0	0	0	0	0	0	0	0	0
c4e07f0d06f40e72543dd26deb431183	0	0	0	0	0	0	0	0	0	0	0	0	0	0	0	0	0	0	0	0	0	0	0	0	0	0	0	0	0	0	0	0	0	0	0	0	0	0	0	0	0	0	0	0	0	0	0	0	0
d58dcd0e4c6ae13380fd17e913809ced	16	0	0	0	0	0	0	15	0	0	0	0	0	0	0	0	0	0	0	0	0	0	0	0	0	0	3	0	0	11	0	0	0	0	0	0	0	0	0	0	0	0	0	0	0	0	0	0	0
166a0842f0d988a26672cdff5502c1ae	31	0	0	0	14	0	49	41	59	7	40	0	25	52	87	0	0	0	11	0	35	77	12	64	0	48	0	49	0	0	0	0	0	7	0	0	27	12	26	188	0	230	0	207	0	0	0	0	0
7cadcc22de36c1a0223f3897942359be	0	0	0	0	0	0	0	0	0	0	0	0	0	0	0	0	0	0	0	0	0	0	0	0	0	0	0	0	0	0	0	0	0	0	0	0	0	0	0	0	0	0	0	0	0	0	0	0	0
f21479af268ea396b854b09916fae127	0	0	0	0	0	0	0	0	0	0	0	0	0	0	0	0	0	0	0	0	0	0	0	0	0	0	0	0	0	0	0	0	0	0	0	0	0	0	0	0	0	0	0	0	0	0	0	0	0
49c796c1f0e8c85bfd0229452a0f5efb	0	0	0	0	0	0	0	0	0	0	0	0	0	0	0	0	0	0	0	0	0	0	0	0	0	0	0	0	0	0	0	0	0	0	33	0	3	0	0	0	0	0	0	0	0	38	0	0	0
a8c8b3b728f35c878e0a27c2b9d501ad	0	0	0	0	0	0	0	0	0	0	0	0	0	0	0	0	0	0	0	0	0	0	0	0	0	0	0	0	0	0	0	0	0	0	0	0	0	0	0	0	0	0	0	0	0	0	0	0	0
ae3ba1e131bb2c1460b20de9b219511f	0	0	0	0	0	49	0	0	0	0	0	0	0	0	0	0	0	0	0	0	0	0	0	0	0	0	0	0	0	0	0	0	0	0	0	0	0	0	0	0	0	0	0	0	0	0	0	0	0
1916e2fd86ebc02a15931b09ea8eb334	0	0	0	0	0	0	0	0	0	0	0	0	0	0	0	0	0	0	0	0	0	0	0	0	0	0	0	0	0	0	0	0	0	0	0	0	0	0	0	0	0	0	0	0	0	0	0	0	0
5343d9400f5a053da9bb15cc03cf4025	0	0	0	0	0	0	0	0	0	0	0	0	0	0	0	0	0	0	0	0	0	0	0	0	0	0	0	0	0	0	0	0	0	0	0	0	0	0	0	0	0	0	0	0	0	0	0	0	0
d2c3a477c47adf7e8107217840094280	0	0	0	0	0	0	0	0	0	0	0	0	0	0	0	0	0	0	0	0	0	0	0	0	0	0	0	0	0	0	0	0	0	0	0	0	0	0	0	0	0	0	0	0	0	0	0	0	0
64e48b4f7e4247ba5f82dc64ebbb7caf	0	0	0	0	0	0	0	0	0	0	0	0	0	0	0	0	0	0	0	0	11	0	0	0	0	0	0	0	0	0	0	0	0	10	0	0	0	0	0	0	0	0	0	0	0	0	0	0	0
5f19951d93bf0a094b69f7d4d222ccaa	0	0	0	0	0	0	0	0	0	0	0	0	0	0	0	0	0	0	0	0	0	0	0	0	4	0	0	0	0	0	0	0	0	0	0	0	0	0	0	0	0	0	0	0	0	0	0	0	0
63fac429f1fa81e894504133c7b34324	0	0	0	0	0	0	0	0	0	0	0	0	0	0	0	0	0	0	0	0	0	5	0	0	0	0	0	0	0	0	0	0	0	0	0	0	0	0	0	0	0	0	0	0	0	0	0	0	0
61c6e2bf02107f4d9d004a1852f1bc2d	0	0	0	51	0	0	0	0	0	0	0	0	0	0	0	0	0	0	0	0	0	0	0	0	0	0	0	0	0	0	0	0	0	0	0	0	0	0	0	0	0	0	0	0	0	0	0	0	0
8b52ba20dca51ddaf73b72a5377c5ba7	0	0	0	0	0	0	0	0	0	0	0	0	0	0	0	0	0	0	0	0	0	0	0	0	0	0	0	0	0	0	0	0	0	0	0	0	0	0	0	0	0	0	0	0	0	0	0	0	0
1501ccd8409b825c90c183c856eddad0	0	0	0	0	0	0	0	0	0	0	0	0	0	0	0	0	0	0	0	0	0	0	0	0	0	0	0	0	0	0	0	0	0	0	0	0	0	0	0	0	0	0	0	0	0	0	0	0	0
070360d75d759de33491595e3c791a06	0	0	0	0	0	0	0	0	0	0	0	0	0	0	0	0	0	0	0	0	0	0	0	0	0	0	0	0	0	0	0	0	0	0	0	0	0	0	0	0	0	0	0	0	0	0	0	0	0
1f181ae1245bfca0bdf8a198de36a09a	0	0	0	0	0	0	0	0	0	0	0	0	6	0	0	0	0	0	0	0	0	0	0	0	0	0	0	0	0	0	0	0	0	0	0	0	0	0	0	0	0	0	14	0	0	0	0	0	0
712f889a57f671f7aefd964fd6a39b5f	0	0	0	0	0	0	0	0	0	0	0	0	0	0	0	0	0	0	0	0	0	0	0	0	0	0	0	0	0	0	0	0	0	0	0	0	0	0	0	0	0	0	0	0	0	0	0	0	0
55ff95c410dd574163d9b44d1937c7c2	0	0	0	0	0	0	0	0	9	0	8	0	0	33	0	0	0	18	0	61	0	0	0	0	0	0	0	0	0	0	0	0	0	0	0	0	0	25	0	0	22	161	69	0	0	0	0	0	0
2c06d749c79e642e7b69124fac7cb9ed	0	0	0	0	0	0	0	0	0	0	0	0	0	0	0	0	0	0	0	0	0	0	0	0	0	0	0	0	0	0	0	0	0	0	0	0	0	0	0	0	0	0	0	0	0	0	0	0	0
0f50f9f095c6462ea25d050814941218	0	0	0	0	0	0	0	0	0	0	0	0	0	0	0	0	0	0	0	0	0	0	0	0	0	0	0	0	0	0	0	0	0	0	0	0	0	0	0	0	0	0	0	0	0	0	0	0	0
6adeb02af5f03d02586e8434f95f7b2a	0	0	0	0	0	0	0	0	0	0	0	0	0	0	0	0	0	0	0	0	0	0	0	0	0	0	0	0	0	0	0	43	0	0	0	0	0	0	0	0	0	0	0	0	0	0	0	0	0
a16b65a48ce1d758da6097dbceb88770	0	0	0	0	0	0	0	0	0	0	0	0	0	0	0	0	0	0	0	0	0	0	0	0	0	0	0	0	0	0	0	0	0	0	0	0	0	0	0	0	0	0	0	0	0	0	0	0	0
023070707a7265fb07e4582115440010	0	0	0	0	0	0	0	0	0	0	0	0	0	0	0	0	0	0	0	0	0	0	0	0	0	0	0	0	0	0	18	0	9	3	8	0	0	0	0	0	0	0	0	0	0	0	0	0	0
0adb7202000739292f808d813fc1b56d	0	0	0	0	0	0	0	0	0	0	0	0	0	0	0	0	0	0	0	0	0	0	0	0	0	0	0	0	0	0	0	0	0	0	0	0	0	0	0	0	0	0	0	0	0	0	0	0	0
ce706e9a90074f602070d8df334902a9	0	0	0	0	0	0	32	0	0	6	0	0	0	0	0	0	0	0	0	0	0	0	0	0	0	0	0	0	0	0	0	0	0	0	0	0	3	0	0	272	0	0	3	209	0	43	0	0	0
f6f4ba17c5564249521685011822aeab	0	0	0	0	0	0	0	0	0	0	0	0	0	0	0	0	0	0	0	0	0	0	0	0	0	0	0	0	0	0	6	0	0	0	16	0	0	0	0	0	0	0	0	0	0	0	0	0	0
fce2b482cffbc44bf860d82c10cbbd7c	0	0	0	0	0	0	0	0	0	0	0	0	11	0	0	0	0	0	0	0	0	0	0	0	0	0	0	0	0	0	0	0	0	0	0	13	0	0	0	0	0	0	0	0	0	0	0	0	0
dac345c922f70e56b7f005de7c1d1d31	0	0	0	0	0	0	0	0	0	0	0	0	0	0	0	0	0	0	0	0	0	0	0	0	0	0	0	0	0	0	0	0	0	0	0	0	0	0	0	0	0	0	0	0	0	0	0	0	0
0800ed3ab58232cfc91e13a25d4274b9	0	0	0	0	0	0	0	0	0	0	0	0	0	0	0	0	0	0	0	0	0	0	0	0	0	0	0	0	0	0	0	0	0	0	0	0	0	0	0	0	0	0	0	0	0	0	0	0	0
dcd7bf84ceab0f169a487628b47e427c	0	0	0	0	0	0	0	0	0	0	0	0	0	0	0	0	0	0	0	0	0	0	0	0	0	0	0	0	0	0	0	0	0	0	0	0	0	0	0	0	0	0	0	0	0	0	0	0	0
1ac0a524bf19053534fb609e387157b9	0	0	0	0	0	0	0	0	0	0	0	0	0	0	0	0	0	0	0	0	0	0	0	0	0	0	0	0	0	0	0	0	0	0	0	0	0	0	0	0	0	0	0	0	0	0	0	0	0
b3d5cf76b5007cd99d049d06a00ae119	0	0	0	0	0	0	0	0	0	0	0	0	0	0	0	0	0	0	0	0	0	0	0	0	0	0	0	0	0	0	0	0	0	0	0	0	0	0	0	0	0	0	0	0	0	0	0	0	0
b45f5d512ef14ef0562fc2ff2f854910	0	0	0	0	0	0	0	0	0	0	334	26	15	23	191	513	61	4851	1524	1069	0	11	0	20	0	0	0	575	0	119	245	762	1022	0	94	0	0	52	312	53	0	0	0	0	0	0	0	0	0
b38f079af048de8b03c4d3187511eba0	0	0	0	0	0	0	0	0	0	0	25	75	23	53	100	0	0	62	0	0	0	0	0	0	0	0	0	142	0	0	58	193	13	0	24	98	31	0	22	70	0	0	0	0	0	0	0	0	0
dc5e2304f5da25a1a53fe4bf1ea92c4c	0	0	0	0	0	0	0	0	0	0	0	0	0	0	0	0	0	0	0	0	0	0	0	0	0	0	0	0	0	0	0	0	0	11	0	0	0	0	0	0	0	0	0	0	0	0	0	0	0
4889ad6eed722a07a38a116ef069d0b8	0	0	0	0	0	0	0	0	0	0	0	0	0	0	0	0	0	0	0	0	0	0	0	0	0	0	0	0	0	0	0	0	0	0	0	0	0	0	0	0	0	0	0	0	0	0	0	0	0
7644282d9eb700ec7f14a8e9c8483256	0	0	0	0	0	0	0	0	0	0	0	0	0	0	0	0	0	0	0	0	0	0	0	0	0	0	0	0	0	0	0	0	0	0	0	0	0	0	0	0	0	0	0	0	0	0	0	0	0
00066482666b7a5ad36189cc65b67e64	0	0	0	0	0	0	0	0	0	0	0	0	0	0	0	0	0	0	0	0	0	0	0	0	0	0	0	0	0	0	0	0	0	0	0	0	0	0	0	0	0	0	0	0	0	0	0	0	0
9b123cddfcfc3383b49a08ff0ad308a1	0	0	0	0	0	0	0	0	0	0	0	0	0	56	9	134	0	0	0	0	0	79	0	0	0	0	0	0	0	0	0	0	0	0	0	0	32	0	0	0	25	15	0	0	0	17	0	0	0
d42e9c88a6fe9894f172bd75da7a6fad	0	0	0	0	0	0	0	0	0	0	0	0	0	0	0	0	0	0	0	0	0	0	18	0	0	0	0	0	0	0	0	0	0	0	0	0	0	0	0	0	0	0	0	0	0	0	0	0	0
12b4f1a309319e4dfab394414d3368b3	0	0	0	0	0	0	0	0	0	0	0	0	0	0	0	0	0	0	0	0	0	0	0	0	0	0	0	0	0	0	0	0	0	0	0	0	0	0	0	0	0	0	0	0	0	0	0	0	0
baf5ddc67e7ee943ba8f16665d45ad06	0	0	0	0	0	0	0	0	0	0	0	0	0	0	0	0	0	0	0	0	0	0	0	0	0	0	0	0	0	0	0	0	0	0	0	0	0	0	0	0	0	0	0	0	0	0	0	0	0
17b950f28221b65d347520dcc4a3898e	0	0	0	0	0	0	0	0	0	0	0	0	0	0	0	0	0	0	0	0	0	0	0	0	0	0	0	0	0	0	0	0	0	0	0	0	0	0	0	0	0	0	0	0	0	0	0	0	0
93e0bbe00dc1aa0ec0febd539d251c01	0	0	0	0	0	0	0	0	0	0	0	0	0	0	0	0	0	0	0	0	0	0	0	0	0	0	0	0	0	0	0	0	0	0	0	0	0	0	0	0	0	0	0	0	0	0	0	0	0
6ad43bb735426f2eb21dce1b14250a80	0	0	0	0	0	0	0	0	0	0	0	0	0	0	0	0	0	0	0	0	0	0	0	0	0	0	0	0	0	0	0	0	0	0	0	0	0	0	0	0	0	0	0	0	0	0	0	0	0
0850ce21c7482010943c39b3ecf81af4	0	0	0	0	0	0	0	0	0	0	0	0	0	0	0	0	0	0	0	0	0	8	12	12	5	0	0	12	0	0	0	0	0	0	0	0	0	0	0	0	12	0	0	0	0	20	0	0	0
7b67d47f4093e0207300edf22138931d	0	0	0	0	0	0	0	0	0	0	0	0	0	0	0	0	0	0	0	0	0	0	0	0	0	0	0	0	0	0	0	0	0	0	0	0	0	0	0	0	0	0	0	0	0	0	0	0	0
1388a5b6a7d360505dcf530a0be01e1f	0	0	0	0	0	0	0	0	0	0	0	0	0	0	0	0	0	0	0	0	0	0	0	0	0	159	0	0	31	138	0	0	0	0	0	0	0	0	0	0	0	0	0	0	0	0	0	0	0
81a71ca4372343dba0e3701530721af4	0	0	0	0	0	0	0	0	0	0	0	0	0	0	0	0	0	0	0	0	0	0	0	0	0	0	0	0	0	0	62	0	0	0	0	0	0	0	0	0	0	0	0	0	0	0	0	0	0
bc4b5a63211372eb228da700dcd3309e	0	0	0	0	0	0	0	0	0	0	0	0	0	0	0	0	0	0	0	0	0	0	0	0	6	0	0	0	0	0	0	0	0	0	0	0	0	0	0	0	0	0	0	0	0	0	0	0	0
78bcfb2b044d31b6c45c84eea8418ca5	0	0	0	0	0	0	0	0	0	0	0	0	0	0	0	0	0	0	0	0	0	0	0	0	0	0	0	0	0	0	0	0	0	0	0	0	0	0	0	0	0	0	0	0	0	0	0	0	0
df679e35ac054d881e5a712f194f97ad	0	0	0	0	0	0	0	0	0	0	0	0	0	0	0	0	0	0	0	0	0	0	0	0	0	0	0	0	0	0	132	0	0	0	27	0	0	0	0	0	0	0	0	0	0	0	0	0	0
f7cbf37bf87fb67abfda8fa173f8009d	3	19	0	0	0	0	0	0	0	0	0	0	0	0	0	0	0	0	0	0	0	77	0	55	0	0	10	0	0	19	0	0	0	0	0	0	0	0	0	0	0	0	0	0	0	0	0	0	0
e642ff5aac3091074fa45abb1b4b67e4	0	0	0	0	0	0	0	0	0	0	0	0	0	0	0	0	0	0	0	0	0	0	0	0	0	0	0	0	0	0	0	0	0	0	0	0	0	0	0	0	0	0	0	0	0	0	0	0	0
1180786ee7322db3004125a6ce16104e	0	0	0	0	0	0	0	0	0	0	0	0	0	0	0	0	0	0	0	0	0	0	0	0	0	0	0	0	0	16	0	0	0	0	0	0	0	0	0	0	0	0	0	0	0	0	0	0	0
a34515f54e09a5f4d12f936c22da21d9	0	0	0	0	0	0	0	0	0	0	0	0	0	87	0	0	0	0	0	0	0	0	0	0	0	0	0	0	0	0	0	0	0	0	0	0	0	0	0	0	0	0	0	0	0	0	0	0	0
9268d44efeeb29b011ea105f290cc708	0	0	0	0	0	0	0	0	0	0	0	0	0	0	0	0	0	0	0	0	0	0	0	0	0	0	0	0	0	0	0	0	0	0	0	0	0	0	0	0	0	0	0	0	0	0	0	0	0
b870f43cc970b498cfb5867e76174313	0	0	0	0	0	0	0	0	0	0	0	0	0	0	0	0	0	0	0	0	0	0	0	0	0	0	0	0	0	0	0	0	0	0	0	0	0	0	0	0	0	0	0	0	0	0	0	0	0
976871f85e65915edc1f86a28daf855f	0	0	0	0	0	0	0	0	0	0	0	0	0	0	0	0	0	0	0	0	0	0	0	0	0	0	0	0	0	0	0	0	0	0	0	0	0	0	0	0	0	0	0	0	0	0	0	0	0
0c42767451097e9826a3d14efbfffafe	0	0	0	0	0	0	0	0	0	0	0	0	0	0	0	0	0	0	0	0	0	0	0	0	0	0	0	0	0	0	0	0	0	0	0	0	0	0	0	0	0	0	0	0	0	0	0	0	0
b65433cdf62e0b300380f73235de059c	0	0	0	0	0	0	0	0	0	0	0	0	0	0	0	0	0	0	0	0	0	0	0	0	0	0	0	0	0	0	0	0	0	0	0	0	0	0	0	0	0	0	0	0	0	0	0	0	0
42cf4c364ff6ab1c5c1330fb63b320b9	0	0	0	0	0	0	0	0	0	0	0	0	0	0	0	0	0	0	0	0	0	0	0	0	0	0	0	0	0	0	0	0	0	0	0	0	0	0	0	0	0	0	0	0	0	0	0	0	0
e451d797df44b20b38e0a8928505ec7a	0	0	0	0	0	0	0	0	0	0	0	0	0	0	0	0	0	0	0	0	0	0	0	0	0	0	0	0	0	0	0	0	0	0	0	0	0	0	0	0	0	0	0	0	0	0	0	0	0
52c1199bd79993daa23c769cc906a80d	0	0	0	0	0	0	0	0	0	8	364	0	13	181	38	0	0	0	0	0	0	0	0	0	0	0	0	0	0	0	0	0	0	0	0	0	0	0	0	0	0	0	0	0	0	0	0	0	0
35cd3cb06233c81aa9cdf917ab953926	0	0	0	0	0	0	0	0	0	0	0	0	0	0	0	0	0	0	0	0	0	9	0	0	0	0	0	0	0	0	0	0	0	0	0	0	0	0	0	0	0	0	0	0	0	0	0	0	0
d6fc0b5649eff80ce7f2d41903daf775	0	0	0	0	0	0	0	0	0	0	0	0	0	0	0	0	0	0	0	0	0	0	0	0	0	0	0	0	0	0	0	0	0	0	0	0	0	0	0	0	0	0	0	0	0	0	0	0	179
b0aeadd52c3e1e9ace01c17842416df9	0	0	0	0	0	0	0	0	0	0	296	0	0	126	23	0	0	0	0	0	0	0	0	0	0	0	0	0	0	0	0	0	0	0	0	0	0	0	0	0	0	0	0	0	0	0	0	0	0
8c0f0540a5de1cafadb44fa8fd1ffa78	0	0	0	0	0	0	0	0	0	0	0	0	0	0	0	0	0	0	0	0	0	4	0	0	0	0	0	4	0	0	0	0	0	0	0	0	0	0	0	0	0	0	0	0	0	0	0	0	0
d6befa5762c0d799da34fbbf7d94e8cf	0	0	0	0	0	0	0	0	0	0	0	0	0	0	0	0	0	0	0	0	0	0	0	0	0	0	0	0	0	0	0	0	0	0	0	0	0	0	0	66	0	0	0	0	0	0	0	0	0
f0ff3a8e99e032896bfc0ac4ab724dba	0	0	0	0	0	0	0	0	0	0	0	0	0	0	0	0	0	0	0	0	0	0	0	0	0	0	0	0	0	0	0	0	0	0	0	0	0	0	0	0	0	0	0	0	0	0	0	0	0
c4381abb9dae4a44ed349819f06bf3ea	0	0	0	0	0	0	0	0	0	0	0	0	0	0	0	0	0	0	0	0	0	0	0	0	0	0	0	0	0	0	0	0	0	0	0	0	0	0	0	0	0	0	0	0	0	0	0	0	0
02e9c497a7ba0d31bab2aa8699178673	0	0	0	0	0	0	0	0	0	0	0	0	0	0	0	0	0	0	0	0	0	0	0	0	0	0	0	0	0	0	0	0	0	0	0	0	0	0	0	0	0	0	0	0	0	0	0	0	0
979f9fca2a40fc48c781a979d2d327d2	0	0	0	0	0	0	0	0	0	0	0	0	0	0	0	0	0	0	0	0	0	0	0	0	0	0	0	0	0	0	0	0	0	0	0	0	56	0	0	35	0	0	0	0	0	0	0	0	0
b6984fb30174a0009164331b5403022b	0	0	0	0	0	0	0	0	0	0	0	0	0	0	0	0	0	0	0	0	0	0	0	0	0	0	0	0	0	0	0	0	0	0	0	0	0	0	0	0	0	0	0	0	0	0	0	0	0
b33e194416a23db5a6276f894abdcc5f	0	0	0	30	0	0	0	0	0	0	6	2	15	0	5	0	0	0	0	0	0	0	0	0	0	0	0	0	0	0	0	0	0	0	0	0	0	0	0	0	0	0	0	0	0	0	0	0	0
3494869fa458c0fc296f9eb2b1b184e6	0	0	0	0	0	0	0	0	0	0	0	0	0	0	0	0	0	0	0	0	0	0	0	0	0	0	0	0	0	0	0	0	0	0	0	0	0	0	0	0	0	0	0	0	0	0	0	0	0
8f790d2ea2b3f7fb3531d8b7957aac1a	0	0	0	0	0	0	0	0	0	0	0	0	0	0	0	0	0	0	0	0	0	0	0	0	0	0	0	0	0	0	0	0	0	0	0	0	0	0	0	0	0	0	0	0	0	0	0	0	0
b5c307bd1386514efa683988b3647b2c	0	0	0	0	0	0	0	0	0	0	0	0	0	0	0	0	0	0	0	0	0	0	0	0	0	0	0	0	0	0	0	0	0	0	0	0	0	0	0	0	0	0	0	0	0	0	0	0	0
5143e3d97e53919889e9b39de4915bd5	0	0	0	0	0	0	0	0	0	0	0	0	0	0	0	0	0	0	0	0	0	0	0	0	0	0	0	0	0	0	0	0	0	0	0	0	0	0	0	0	0	0	0	0	0	0	0	0	0
1854eb570c80138e3e04393adb74e4af	0	0	0	0	0	0	0	0	0	0	0	0	0	0	0	0	0	0	0	0	0	0	0	0	0	0	0	0	0	0	0	0	0	0	0	20	0	0	0	0	0	0	0	0	0	0	0	0	0
9a297bc02b1f2335622d61ea0a95288f	0	0	0	0	0	0	0	0	0	0	0	0	0	0	0	0	0	0	0	0	0	0	0	0	8	0	0	0	0	0	0	0	0	0	0	0	0	0	0	0	0	0	0	0	0	0	0	0	0
c2c5f6adc387ab74be59fc73ae4e4dae	0	0	0	0	0	0	0	0	0	0	0	0	0	0	0	0	0	0	0	0	0	0	0	0	0	0	0	0	0	0	0	0	0	0	0	0	0	0	0	0	0	0	0	0	0	0	0	0	0
5b273d098a73d8cc74ad81e933b7331d	0	0	0	0	0	0	0	0	0	0	0	0	0	0	0	0	0	0	0	0	0	0	0	0	0	0	0	0	0	0	0	0	0	0	0	0	0	0	0	0	0	0	0	0	0	0	0	0	0
38ed65cc9b17f9107327202aee6093eb	0	0	0	0	0	0	0	0	0	0	0	0	0	0	0	0	0	0	0	0	0	0	0	0	0	0	0	0	0	0	0	0	0	0	0	0	0	0	0	0	0	0	0	0	0	0	0	0	0
a4350cd742e358093a8c4ec94d89da24	0	0	0	0	0	0	0	0	0	0	0	0	0	0	0	0	0	0	0	0	0	0	0	0	0	0	0	0	0	0	0	0	0	0	0	0	0	0	0	0	0	0	0	0	0	0	0	0	0
0dbeef487ac728b174ff134c6c4d7093	0	0	0	0	0	0	0	0	0	0	0	0	5	0	0	0	0	0	0	0	0	5	0	0	0	0	0	0	0	0	0	0	0	0	0	0	0	0	0	0	2	0	0	0	0	0	0	0	0
5c6c38e2ea4719a322abd933af23658c	0	0	0	0	0	0	0	0	0	0	0	0	0	0	0	0	0	0	0	0	0	0	0	0	0	0	0	0	0	0	0	0	0	0	0	0	0	0	0	0	0	0	0	0	0	0	0	0	0
ee93353a208add4faf48d856dcdd3930	0	0	0	0	0	0	0	0	0	0	0	0	0	0	0	0	0	0	0	0	0	0	0	0	0	0	0	0	0	0	0	0	0	0	6	0	0	0	0	0	0	0	0	0	0	0	0	0	0
a379caba794a36aedd0cce0095689584	0	0	0	0	0	0	0	0	4	0	0	0	0	0	0	0	0	0	0	0	0	0	0	0	0	0	11	0	0	0	0	0	0	0	0	0	0	0	0	0	0	0	0	0	0	0	0	0	0
90360f61abe949af00fd4425e380ea10	0	0	0	0	0	0	0	0	0	0	0	0	0	0	0	0	0	0	0	0	0	0	0	0	0	0	0	0	0	0	0	0	0	0	0	0	0	0	0	0	0	0	0	0	0	0	0	0	0
34d91975590eeae3adac6898fb78d969	0	0	0	0	0	0	0	0	0	0	0	0	0	0	0	0	0	0	0	0	0	0	0	0	0	0	0	0	0	0	0	0	0	0	0	0	0	0	0	0	0	0	0	0	0	0	0	0	0
6fa59e3ac6001190aba8c6008596d5f0	0	0	0	0	0	0	0	0	0	0	0	0	0	0	0	0	0	0	0	0	0	0	0	0	0	0	0	0	0	0	0	0	0	0	0	0	0	0	0	0	0	0	0	0	0	0	0	0	0
1eb90254ecc6b6f6b8b42b40b80be684	0	0	0	0	0	0	0	0	0	0	0	0	0	0	0	0	0	0	0	0	0	0	0	0	0	0	0	0	0	0	0	0	0	0	0	0	0	0	0	0	0	0	0	0	0	0	0	0	0
30d159122588367ab042df93269f098c	0	0	0	0	0	0	0	0	0	0	0	0	0	0	0	0	0	0	0	0	0	12	0	0	0	0	0	0	0	0	0	0	0	0	0	0	0	0	0	0	0	0	0	0	0	0	0	0	0
051876904b68afcfc711742de55e43f7	0	0	0	0	0	0	0	0	0	0	0	0	0	0	0	0	0	0	0	0	0	0	0	0	0	0	0	0	0	0	0	0	0	0	0	0	0	0	0	0	0	0	0	0	0	0	0	0	0
895669a72a29ef67aee0f9614bf5b334	0	0	0	0	0	0	0	0	8	0	0	0	0	0	0	0	0	0	0	0	0	0	0	0	0	0	0	31	0	0	0	0	0	14	0	0	0	0	0	0	0	0	0	0	0	0	0	0	0
34f51df3edf2a0e28968ad66210e5a66	0	0	0	0	0	0	0	0	10	0	0	0	0	0	0	0	0	0	0	0	0	0	0	0	0	0	0	0	0	0	0	0	0	0	0	0	0	0	0	0	0	20	4	0	0	0	0	0	0
b85f5123a367c4e9455df8ed8d7adc76	0	0	0	0	0	0	0	0	0	0	0	0	0	0	0	0	0	0	0	0	0	0	0	0	0	0	0	0	0	0	0	0	0	0	0	0	0	0	0	0	0	0	0	0	0	0	0	0	0
1f0b9841a774893c0ceef3eb69a0b828	0	0	0	0	0	0	0	0	0	0	0	0	0	0	0	0	0	0	0	0	0	0	0	0	0	0	0	0	0	0	0	0	0	0	0	0	0	0	0	0	0	0	0	0	0	0	0	0	0
715e56fa461255fec9c3598749b44fc9	0	0	0	0	3	0	0	0	0	0	0	0	0	0	0	0	0	0	0	0	0	0	0	0	0	0	0	0	0	0	0	0	0	0	0	0	0	0	0	0	0	0	0	0	0	0	0	0	0
1e657bdcce2532f59556c6d15c7ed11d	0	0	0	0	0	0	0	0	0	0	0	0	0	0	0	0	0	0	0	0	0	0	0	0	0	0	0	0	0	0	0	0	0	0	0	0	0	0	0	0	0	0	0	0	0	0	0	0	0
da4a714731ddf9a0e13215968e7c1b9a	0	0	0	0	0	0	0	0	0	0	0	0	0	0	0	0	0	0	0	0	0	0	0	0	0	0	0	0	0	0	0	0	0	0	0	0	0	0	0	0	0	0	0	0	0	0	0	0	0
e0bbcb90fada9917ab7f150c17696ab4	0	0	0	0	0	0	0	0	0	0	5	0	17	0	0	0	0	0	0	0	0	0	0	0	0	0	0	0	0	0	0	0	0	0	0	0	0	0	0	0	0	0	0	0	0	0	0	0	0
f47d13c6ff8169311b6fc0108160c7dc	0	0	0	0	0	0	0	0	0	0	0	0	0	0	0	0	0	0	0	0	0	0	0	0	0	0	0	15	0	0	0	0	0	0	0	0	0	0	0	0	0	0	0	0	0	0	0	0	0
2bcf44679ed1aff731d1df286842dc3b	0	0	0	0	0	0	0	0	0	0	0	0	0	0	0	0	0	0	0	0	0	20	0	0	0	0	0	0	12	0	0	0	0	0	0	0	0	0	0	0	0	0	0	0	0	0	0	0	0
eacabad883c2df8d1c62ab669c9a5d8e	0	0	0	0	0	0	0	0	0	0	0	0	0	0	0	0	0	0	0	0	0	0	0	0	0	0	0	0	0	0	0	0	0	0	0	0	0	0	0	0	0	0	0	0	0	0	0	0	0
aa279d8bae6251cb3c451846d83455f1	0	0	0	0	0	0	0	0	0	0	0	0	0	0	0	0	0	0	0	0	0	0	0	0	0	0	0	0	0	0	0	0	0	0	0	0	0	0	0	0	0	0	0	0	0	0	0	0	0
e134d6bb74adc2ce813e7f6825c76a8c	0	0	0	0	0	0	0	0	0	0	0	0	0	0	0	0	0	0	0	0	0	0	0	0	0	0	0	0	0	0	0	0	0	0	0	0	0	0	0	0	0	0	0	0	0	0	0	0	0
c636e4751457ada8e9929a06d30a4075	16	17	0	0	0	0	0	0	0	0	0	0	0	0	0	0	0	0	0	0	0	0	0	0	0	0	0	0	0	0	0	0	0	0	0	0	0	0	0	0	0	0	0	0	0	0	0	0	0
df1c26e08a6b763fa2d8ba55cdd0799e	20	0	0	0	0	0	0	0	0	0	0	0	0	0	0	0	0	0	0	0	0	0	0	0	0	0	0	0	0	0	0	0	0	0	0	0	0	0	0	0	0	0	10	0	0	0	0	0	0
6be4f910cdca3411663135204fef885f	0	0	0	0	0	0	0	0	0	0	0	0	0	0	0	0	0	0	0	0	0	0	0	0	0	0	0	0	0	0	0	0	0	0	0	0	0	0	0	0	0	0	0	0	0	0	0	0	0
79d06cfa5a0921c1f4cf124f8cc26fa0	0	0	0	0	0	0	0	0	0	0	0	0	0	0	0	0	0	0	0	0	0	0	0	0	0	0	0	0	0	0	0	0	0	0	0	0	0	0	0	0	0	0	0	0	0	0	0	0	0
2eb7f944c599dde637437cdabe6bbf08	0	0	0	0	0	0	0	0	0	0	0	0	0	0	0	0	0	0	0	0	0	0	0	0	0	0	0	0	0	0	0	0	0	0	0	0	0	0	0	0	0	0	0	0	0	0	0	0	0
e09b57fb063bbc825a4321f1c8772626	0	0	0	0	0	0	0	0	0	0	0	0	0	0	0	0	0	0	0	0	0	0	0	0	0	0	14	0	60	84	0	0	0	0	0	0	0	0	0	0	0	0	0	0	0	0	0	0	0
8ccaa9260005e1d51789b82a9bc05213	0	0	0	0	0	0	0	0	0	0	0	0	0	0	0	0	0	0	0	0	0	0	0	0	0	0	0	0	0	0	0	0	0	0	0	0	0	0	0	0	0	0	0	0	0	0	0	0	0
71ad880d3636557033acb98f8bc5df30	0	0	0	0	0	0	0	0	0	0	0	0	0	0	0	0	0	0	0	0	0	0	0	0	0	0	0	0	0	0	0	0	0	0	0	0	0	0	0	0	0	0	0	0	0	0	0	0	0
39b7c4704f1ee7db0f83beda228ff751	0	0	0	0	0	0	0	0	0	0	0	0	0	0	0	0	0	0	0	0	0	0	0	0	0	0	0	0	0	0	0	0	0	0	0	0	0	0	0	0	0	0	0	0	0	0	0	0	0
147447ac363026767650e68884ef6df4	0	0	0	0	0	0	0	0	0	0	0	0	0	0	0	0	0	0	0	0	0	0	4	0	0	0	0	0	0	0	0	0	0	0	0	0	0	0	0	0	0	0	0	0	2	0	0	0	0
bc42a2dd9b5b8a794a2ed8001eb56fb5	0	0	0	0	0	0	0	0	0	0	0	0	0	0	0	0	0	0	0	0	0	0	0	0	0	0	0	0	0	0	0	0	0	0	0	0	0	0	0	0	0	0	0	0	0	0	0	0	0
8b1acae55dcf139d10ac5d87f832084e	0	0	0	0	0	0	0	0	0	0	0	0	0	0	0	0	0	0	0	0	0	0	0	0	0	0	0	0	0	0	0	0	0	0	0	0	0	0	0	0	0	0	0	0	0	0	0	0	0
a1f0111becf7cd82477303e0e5f74eeb	0	0	0	0	0	0	0	0	0	0	0	0	0	0	0	0	0	0	0	0	0	0	0	0	0	0	0	0	0	0	0	0	4	0	0	0	0	0	0	0	0	0	0	0	0	0	0	0	0
4381f419b7160b6d6fe2265b4c64f46b	0	0	0	0	0	0	0	0	0	0	0	0	0	0	0	0	0	0	0	0	0	0	0	0	0	0	0	0	0	0	0	0	0	0	0	0	0	0	0	0	0	0	0	0	0	0	0	0	0
5b9c0155fa5a8b172c47ac1210209db0	0	0	0	0	0	0	0	0	0	0	0	0	0	0	0	0	0	0	0	0	0	0	0	0	0	0	0	0	0	0	0	0	0	0	0	0	0	0	0	0	0	0	0	0	0	0	0	0	0
7acee3845097b4ecd7785914c1f95b1b	0	0	0	0	0	0	0	0	0	0	0	0	0	0	0	0	0	0	0	0	0	0	0	0	0	0	0	0	0	0	0	0	0	0	0	0	0	0	0	0	0	0	0	0	0	0	0	0	0
674bd643957a07c32e9eb3ca09694779	0	0	0	0	0	0	0	0	0	0	0	0	0	0	0	0	0	0	0	0	0	0	0	0	0	0	0	0	0	0	0	0	0	0	0	0	0	0	0	0	0	0	0	0	0	0	0	0	0
20a3012628700e8234c89206a8d16cb7	0	0	0	0	0	0	0	0	0	0	0	0	0	0	0	0	0	0	0	0	0	0	0	0	0	0	0	0	0	0	0	0	0	0	0	0	0	0	0	0	0	0	0	0	0	0	0	0	0
13729e0b46e5685908ea09653aea3080	0	0	0	0	0	0	0	0	0	0	0	0	0	0	0	0	0	0	0	0	0	0	0	0	0	0	0	0	0	0	0	0	0	0	0	0	0	0	0	0	0	0	0	0	0	0	0	0	0
610cb284e7fd0bfb3149293e477fcc8c	0	0	0	0	0	0	0	0	0	0	0	0	0	0	0	0	0	0	0	0	0	0	0	0	0	0	0	0	0	0	0	0	0	0	0	0	0	0	0	0	0	0	0	0	0	0	0	0	0
917ec830a19f75107c098946c33ca229	0	0	0	0	0	0	0	0	0	0	0	0	0	0	0	0	0	0	0	0	0	0	0	0	0	0	0	0	0	0	0	0	0	0	0	0	0	0	0	0	0	0	0	0	0	0	0	0	0
61b564e3e671e103295bff3cc1d8af37	0	0	0	0	0	0	0	0	0	0	0	0	0	0	0	0	0	0	0	0	0	0	0	0	0	0	0	0	0	0	0	0	0	0	0	0	0	0	0	0	0	0	0	0	0	0	0	0	0
a582dd6710a89e45117ef0b72545141d	0	0	0	0	0	0	0	0	0	0	0	0	0	0	0	20	0	0	0	0	0	0	0	0	0	0	0	0	0	0	0	0	0	0	0	0	0	0	0	0	0	0	0	0	0	0	0	0	0
c08b96f661b3a2bccc61864a56aa0adc	0	0	0	0	0	0	0	0	0	0	0	0	0	0	0	0	0	0	0	0	0	0	0	0	0	0	0	0	0	0	0	0	0	0	0	0	0	0	0	0	0	0	0	0	0	0	0	0	0
ef6447fd3d67f49a5879dcd259a950d8	0	0	0	0	0	0	0	0	0	0	0	0	0	0	0	0	0	0	0	0	0	0	0	0	0	0	0	0	0	0	0	0	0	0	0	0	0	0	0	0	0	0	0	0	0	0	0	0	0
d5fdc8eeb7f490dbaf365191bf6660e8	0	0	0	0	0	0	0	0	0	0	0	0	0	0	0	0	0	0	0	0	0	0	0	0	0	0	0	0	0	0	0	0	0	0	0	0	0	0	0	0	0	0	0	0	0	0	0	0	0
6723952cca32178087a2a2d3363250e8	0	0	0	0	0	0	0	0	0	0	0	0	0	0	0	0	0	0	0	0	0	0	0	0	0	0	0	0	0	0	0	0	0	0	0	0	0	0	0	0	0	0	0	0	0	0	0	0	0
13ede23a96cdfeb2fbf49942d11cd72a	0	0	0	0	0	0	0	0	0	0	0	0	0	0	0	0	0	0	0	0	0	0	0	0	0	0	0	0	0	0	0	0	0	0	0	0	0	0	0	0	0	0	0	0	0	0	0	0	0
0ad1d097cc48c6b9c15c59c773d6962a	0	0	0	0	0	0	0	0	0	0	0	0	0	0	0	0	0	0	0	0	0	0	0	0	0	0	0	0	0	0	0	0	0	0	0	0	0	0	0	0	0	0	0	0	0	0	0	0	0
b1b87d7f5743aad167add7428d8f7b47	0	0	0	0	0	0	0	0	0	0	0	0	0	0	0	0	0	0	0	0	0	0	0	0	0	0	0	0	0	0	0	0	0	0	0	0	0	0	0	0	0	0	0	0	0	0	0	0	0
6ca7d9fa1d3bb450a3e7e06c006bb9a0	0	0	0	0	0	0	0	0	0	0	0	0	0	0	0	0	0	0	0	0	0	0	0	0	0	0	0	0	0	0	0	0	0	0	0	0	0	0	0	0	0	0	0	0	0	0	0	0	0
0af5e0143c85d77cfd57f5ad48c5bddd	0	0	0	0	0	0	0	0	0	0	0	0	0	0	0	0	0	0	0	0	0	0	0	0	0	0	0	0	0	0	0	0	0	0	0	0	0	0	0	0	0	0	0	0	0	0	0	0	0
5b496ce1f44ca6d149f6f87932ad3991	0	0	0	0	0	0	0	0	0	0	0	0	0	9	9	0	0	0	0	0	0	0	0	0	0	0	0	0	0	0	0	0	0	0	0	0	0	0	0	0	0	0	0	0	0	0	0	0	0
268bc8f13327eeb86b20c9730447b7e3	0	0	0	0	0	0	0	0	0	0	0	0	0	0	0	0	0	0	0	0	0	0	0	0	0	0	0	0	0	0	0	0	0	0	0	0	0	0	0	0	0	0	0	0	0	0	0	0	0
680a84d471793fe1c39893ce5875a2d6	0	0	0	0	0	0	0	0	0	0	0	0	0	0	0	0	0	0	0	0	0	0	0	0	0	0	0	0	0	0	0	0	0	0	0	0	0	0	0	0	0	0	0	0	0	0	0	0	0
b56b06584c9e0b3bba5d8c050462907f	0	0	0	0	0	0	0	0	0	0	0	0	0	0	0	0	0	0	0	0	0	0	0	0	0	0	0	0	0	0	0	0	0	0	0	0	0	0	0	0	0	0	0	0	0	0	0	0	0
2dbe8b94f553f2d9d2a49ac48522cad7	0	0	0	0	0	0	0	0	0	0	0	0	0	0	0	0	0	0	0	0	0	0	0	0	0	0	0	0	0	0	0	0	0	0	0	0	0	0	0	0	0	0	0	0	0	0	0	0	0
e15acfb2ad4384540ed071be5292a9f9	0	0	0	0	0	0	0	0	0	0	0	0	0	0	0	0	0	0	0	0	0	0	0	0	0	0	0	0	0	0	0	0	0	0	0	0	0	0	0	0	0	0	0	0	0	0	0	0	0
ff702de921c47b38dd519955cf7bc589	0	0	0	0	0	0	0	0	0	0	0	0	0	0	0	0	0	0	0	0	0	0	0	0	0	0	0	0	0	0	0	0	0	0	0	0	0	0	0	0	0	0	0	0	0	0	0	0	0
0e207f0f7239fd69aefffccc36b42b1f	0	0	0	0	0	0	0	0	0	0	0	0	0	0	0	0	0	0	0	0	0	0	0	0	0	0	0	0	0	0	0	0	0	0	0	0	0	0	0	0	0	0	0	0	77	0	0	0	0
a42faf5e65c1f8267fc6235af85cc43e	0	0	0	0	0	0	0	0	0	0	0	0	0	0	0	0	0	0	0	0	0	0	0	0	0	0	0	0	0	0	0	0	0	0	0	0	0	0	0	0	0	0	0	0	0	0	0	0	0
ad3f498637fdae294b8402e7a6492f01	0	0	0	0	0	0	0	0	0	0	0	0	0	0	0	0	0	0	0	0	0	0	0	0	0	0	0	0	0	0	0	0	0	0	0	0	0	0	0	0	0	0	0	0	0	0	0	0	0
73dbc8da6dfa53c6dd5558328e0a72bc	0	0	0	0	0	0	0	0	0	0	0	0	0	0	0	0	0	0	0	0	0	0	0	0	0	0	0	0	0	0	0	0	0	0	0	0	0	0	0	0	0	0	0	0	0	0	0	0	0
cf55b3ea0b954c2f1b9c60c36cdf3f00	0	0	0	0	0	0	0	0	0	0	0	0	0	0	0	0	0	0	0	0	0	0	0	0	0	0	0	0	0	0	0	0	0	0	0	0	0	0	0	0	0	0	0	0	0	0	0	0	0
a26b4a67bb07b8b7d18240f43426e56a	0	0	0	0	0	0	0	0	0	0	0	0	0	0	0	0	0	0	0	0	0	0	0	0	0	0	0	0	0	0	0	0	0	0	0	0	0	0	0	0	0	0	0	0	0	0	0	0	0
ee28ba41be7c58eeae684075354af02c	0	0	0	0	0	0	0	0	0	0	0	0	0	0	0	0	0	0	0	0	0	0	0	0	0	0	0	0	0	0	0	0	0	0	0	0	0	0	0	0	0	0	0	0	0	0	0	0	0
5b5a739695d48316f093eb1946e526a4	0	0	0	0	0	0	0	0	0	0	0	0	0	0	0	0	0	0	0	0	0	0	0	0	0	0	0	0	0	0	0	0	0	0	0	0	0	0	0	0	0	0	0	0	0	0	0	0	0
a1763950ab30375f20a2e3495fb9d60c	0	0	0	0	0	0	0	0	0	0	0	0	0	0	0	0	0	0	0	0	0	0	0	0	0	0	0	0	0	0	0	0	0	0	0	0	0	0	0	0	0	0	0	0	0	0	0	0	0
bcbf5aa6ea8456b8a41334a6dffce98d	4	0	15	0	0	0	0	0	0	0	0	0	0	0	0	0	0	0	0	0	0	0	0	0	0	0	0	0	0	0	0	0	0	0	0	0	0	0	0	0	0	0	0	0	0	0	0	0	0
38e20866f414d3ca7cd3b4fc12911b52	0	0	0	0	0	0	0	0	0	0	0	0	0	0	0	0	0	0	0	0	0	0	0	0	0	0	0	0	0	0	0	0	0	0	0	0	0	0	0	0	0	0	0	0	0	0	0	0	0
87833a0b88ade3f586eafadb2b19c381	0	0	0	0	0	0	0	0	0	0	0	0	0	0	0	0	0	0	0	0	0	0	0	0	0	0	0	0	0	0	0	0	0	0	0	0	0	0	0	0	0	0	0	0	0	0	0	0	0
2217ef1303bbaef6d134e2b832700d9f	44	11	0	0	8	0	0	0	0	0	8	0	0	0	13	0	0	0	0	0	0	0	0	0	0	0	0	0	0	0	0	0	0	0	0	0	0	0	0	0	0	0	0	0	0	0	0	0	0
8ab2898c3bbe4d10266fb552db51c73e	0	0	0	0	0	0	0	0	0	0	0	0	0	0	0	0	0	0	0	0	0	0	0	0	0	0	0	0	0	0	0	0	0	0	0	0	0	0	0	0	0	0	0	0	0	0	0	0	0
21951f55a20c8cb00ff850f8978b9aa0	0	0	0	0	0	0	0	0	0	0	0	0	0	0	0	0	0	0	0	0	0	0	0	0	0	0	0	0	0	0	0	0	0	0	0	0	0	0	0	0	0	0	0	0	0	0	0	0	0
0a8e8a2d9d9a0e37adb8c5b998007453	0	0	0	0	0	0	0	0	0	0	0	0	0	0	0	0	0	0	0	0	0	0	0	0	0	0	0	0	0	0	0	0	0	0	0	0	0	0	0	0	0	0	0	0	0	0	0	0	0
1464f0cd6b59ab808ebb0a58c859bf1f	0	0	0	0	0	0	0	0	0	0	0	0	0	0	0	0	0	0	0	0	0	0	0	0	0	0	0	0	0	0	0	0	0	0	0	0	0	0	0	0	0	0	0	0	0	0	0	0	0
[truncated: 171 more columns]

## Sheet: Leo_tab_tax
OTU ID	Kingdom	Phylum	Class	Order	Family	Genus	Species	Taxon	Taxon Level	Trophic Mode	Guild	Growth Morphology	Trait	Confidence Ranking
ac2c369daa0d0eb16850eeaf30e88fb7	k__Fungi	p__Ascomycota	c__Leotiomycetes	o__Helotiales	f__Myxotrichaceae	g__Oidiodendron	s__unidentified	Oidiodendron	13	Pathotroph-Symbiotroph	Ericoid Mycorrhizal	Dark Septate Endophyte	NULL	Probable
892af9fb62521c9a4bc9bead3cbce5c8	k__Fungi	p__Ascomycota	c__Leotiomycetes	o__Helotiales	f__Myxotrichaceae	g__Oidiodendron	s__unidentified	Oidiodendron	13	Pathotroph-Symbiotroph	Ericoid Mycorrhizal	Dark Septate Endophyte	NULL	Probable
166b759eae6c9ef5d538ae1d1ab63d66	k__Fungi	p__Ascomycota	c__Leotiomycetes	o__Helotiales	f__Helotiales_fam_Incertae_sedis	g__Leohumicola	s__unidentified	Leohumicola	13	Saprotroph	Undefined Saprotroph	NULL	NULL	Probable
4ad13fb64fdd20537e25404c91c385aa	k__Fungi	p__Ascomycota	c__Leotiomycetes	o__Helotiales	f__Helotiales_fam_Incertae_sedis	g__Chalara	s__unidentified	Chalara	13	Pathotroph-Saprotroph-Symbiotroph	Endophyte-Plant Pathogen-Wood Saprotroph	NULL	Soft Rot	Probable
d3a6dd36499135d56be9719ae5b4796e	k__Fungi	p__Ascomycota	c__Leotiomycetes	o__Helotiales	f__Hyaloscyphaceae	g__Arachnopeziza	s__unidentified	Arachnopeziza	13	Saprotroph	Undefined Saprotroph	Microfungus	NULL	Probable
eca83d6f2fec841f61c80bc6dc8277e4	k__Fungi	p__Ascomycota	c__Leotiomycetes	o__Helotiales	f__Helotiales_fam_Incertae_sedis	g__Chalara	s__unidentified	Chalara	13	Pathotroph-Saprotroph-Symbiotroph	Endophyte-Plant Pathogen-Wood Saprotroph	NULL	Soft Rot	Probable
f52dba06b2b37f8e9db0b89fea31d2ab	k__Fungi	p__Ascomycota	c__Leotiomycetes	o__Helotiales	f__Hyaloscyphaceae	g__Arachnopeziza	s__unidentified	Arachnopeziza	13	Saprotroph	Undefined Saprotroph	Microfungus	NULL	Probable
8a09dc7a98c4d84b3a38cedc43d2aa42	k__Fungi	p__Ascomycota	c__Leotiomycetes	o__Helotiales	f__Helotiales_fam_Incertae_sedis	g__Leohumicola	s__unidentified	Leohumicola	13	Saprotroph	Undefined Saprotroph	NULL	NULL	Probable
8102ac71a88cc59a0fcd14dea1932908	k__Fungi	p__Ascomycota	c__Leotiomycetes	o__Helotiales	f__Helotiales_fam_Incertae_sedis	g__Leohumicola	s__unidentified	Leohumicola	13	Saprotroph	Undefined Saprotroph	NULL	NULL	Probable
86f997d1822f8052bedc22ceed253efd	k__Fungi	p__Ascomycota	c__Leotiomycetes	o__Helotiales	f__Myxotrichaceae	g__Oidiodendron	s__unidentified	Oidiodendron	13	Pathotroph-Symbiotroph	Ericoid Mycorrhizal	Dark Septate Endophyte	NULL	Probable
c2109acec389c1902c2301923943fee4	k__Fungi	p__Ascomycota	c__Leotiomycetes	o__Helotiales	f__Myxotrichaceae	g__Oidiodendron	s__unidentified	Oidiodendron	13	Pathotroph-Symbiotroph	Ericoid Mycorrhizal	Dark Septate Endophyte	NULL	Probable
209529722c44a0534fc52a33d8ae24aa	k__Fungi	p__Ascomycota	c__Leotiomycetes	o__Helotiales	f__Myxotrichaceae	g__Oidiodendron	s__unidentified	Oidiodendron	13	Pathotroph-Symbiotroph	Ericoid Mycorrhizal	Dark Septate Endophyte	NULL	Probable
eca2d00614743d00caf789f032c641e4	k__Fungi	p__Ascomycota	c__Leotiomycetes	o__Helotiales	f__Myxotrichaceae	g__Oidiodendron	s__unidentified	Oidiodendron	13	Pathotroph-Symbiotroph	Ericoid Mycorrhizal	Dark Septate Endophyte	NULL	Probable
fa4f8ddc5dfa97da1c754309f987ef22	k__Fungi	p__Ascomycota	c__Leotiomycetes	o__Helotiales	f__Helotiales_fam_Incertae_sedis	g__Leohumicola	s__unidentified	Leohumicola	13	Saprotroph	Undefined Saprotroph	NULL	NULL	Probable
13b15117d64c871c1b0780cd7b6ca62c	k__Fungi	p__Ascomycota	c__Leotiomycetes	o__Helotiales	f__Helotiales_fam_Incertae_sedis	g__Xenopolyscytalum	s__unidentified	Xenopolyscytalum	13	Saprotroph	Undefined Saprotroph	NULL	NULL	Probable
7236fea3ee5ad2b47939318e9b3e1cfe	k__Fungi	p__Ascomycota	c__Leotiomycetes	o__Helotiales	f__Myxotrichaceae	g__Oidiodendron	s__unidentified	Oidiodendron	13	Pathotroph-Symbiotroph	Ericoid Mycorrhizal	Dark Septate Endophyte	NULL	Probable
fbc8206891eab18aeefe4e2d26cb6f6d	k__Fungi	p__Ascomycota	c__Leotiomycetes	o__Helotiales	f__Myxotrichaceae	g__Oidiodendron	s__unidentified	Oidiodendron	13	Pathotroph-Symbiotroph	Ericoid Mycorrhizal	Dark Septate Endophyte	NULL	Probable
787007973858e1d9f5644d9f33b4cb96	k__Fungi	p__Ascomycota	c__Leotiomycetes	o__Helotiales	f__Myxotrichaceae	g__Oidiodendron	s__unidentified	Oidiodendron	13	Pathotroph-Symbiotroph	Ericoid Mycorrhizal	Dark Septate Endophyte	NULL	Probable
50359e21dcc333d77b4fcea72c7ba164	k__Fungi	p__Ascomycota	c__Leotiomycetes	o__Helotiales	f__Myxotrichaceae	g__Oidiodendron	s__unidentified	Oidiodendron	13	Pathotroph-Symbiotroph	Ericoid Mycorrhizal	Dark Septate Endophyte	NULL	Probable
25417bb0d10b00166808f07c7ac0719b	k__Fungi	p__Ascomycota	c__Leotiomycetes	o__Helotiales	f__Helotiales_fam_Incertae_sedis	g__Leohumicola	s__unidentified	Leohumicola	13	Saprotroph	Undefined Saprotroph	NULL	NULL	Probable
38fed781959a756d10542948fe98c60e	k__Fungi	p__Ascomycota	c__Leotiomycetes	o__Helotiales	f__Helotiales_fam_Incertae_sedis	g__Chalara	s__unidentified	Chalara	13	Pathotroph-Saprotroph-Symbiotroph	Endophyte-Plant Pathogen-Wood Saprotroph	NULL	Soft Rot	Probable
ae1d208d11395b424cbb93c9ca0c9392	k__Fungi	p__Ascomycota	c__Leotiomycetes	o__Helotiales	f__Helotiales_fam_Incertae_sedis	g__Leohumicola	s__unidentified	Leohumicola	13	Saprotroph	Undefined Saprotroph	NULL	NULL	Probable
528d8d0b1312d33980a9e812607b71c8	k__Fungi	p__Ascomycota	c__Leotiomycetes	o__Helotiales	f__Rutstroemiaceae	g__Lambertella	s__unidentified	Lambertella	13	Saprotroph	Undefined Saprotroph	Microfungus	NULL	Probable
2b17f6dcfa8a15952b35824108e48737	k__Fungi	p__Ascomycota	c__Leotiomycetes	o__Helotiales	f__Helotiales_fam_Incertae_sedis	g__Leohumicola	s__unidentified	Leohumicola	13	Saprotroph	Undefined Saprotroph	NULL	NULL	Probable
683ca749af2c7b1c26459a5598193f3e	k__Fungi	p__Ascomycota	c__Leotiomycetes	o__Helotiales	f__Myxotrichaceae	g__Oidiodendron	s__unidentified	Oidiodendron	13	Pathotroph-Symbiotroph	Ericoid Mycorrhizal	Dark Septate Endophyte	NULL	Probable
8f1541c8db51d3bd62a267b853b532de	k__Fungi	p__Ascomycota	c__Leotiomycetes	o__Helotiales	f__Helotiales_fam_Incertae_sedis	g__Chalara	s__unidentified	Chalara	13	Pathotroph-Saprotroph-Symbiotroph	Endophyte-Plant Pathogen-Wood Saprotroph	NULL	Soft Rot	Probable
deecf379b59079b29fb3f226acff713b	k__Fungi	p__Ascomycota	c__Leotiomycetes	o__Helotiales	f__Myxotrichaceae	g__Oidiodendron	s__unidentified	Oidiodendron	13	Pathotroph-Symbiotroph	Ericoid Mycorrhizal	Dark Septate Endophyte	NULL	Probable
5da134936f83834478764a7fd3c81a12	k__Fungi	p__Ascomycota	c__Leotiomycetes	o__Helotiales	f__Helotiales_fam_Incertae_sedis	g__Leohumicola	s__unidentified	Leohumicola	13	Saprotroph	Undefined Saprotroph	NULL	NULL	Probable
72c282aac222a074da663900f2b585ea	k__Fungi	p__Ascomycota	c__Leotiomycetes	o__Helotiales	f__Helotiales_fam_Incertae_sedis	g__Chalara	s__unidentified	Chalara	13	Pathotroph-Saprotroph-Symbiotroph	Endophyte-Plant Pathogen-Wood Saprotroph	NULL	Soft Rot	Probable
f27a91cc99d90a31a7568a216ef371e3	k__Fungi	p__Ascomycota	c__Leotiomycetes	o__Helotiales	f__Helotiales_fam_Incertae_sedis	g__Leohumicola	s__unidentified	Leohumicola	13	Saprotroph	Undefined Saprotroph	NULL	NULL	Probable
dd7aa6d0cea35c536eebd7163915a650	k__Fungi	p__Ascomycota	c__Leotiomycetes	o__Helotiales	f__Myxotrichaceae	g__Oidiodendron	s__unidentified	Oidiodendron	13	Pathotroph-Symbiotroph	Ericoid Mycorrhizal	Dark Septate Endophyte	NULL	Probable
d96bfb24aeb775e86b53c42a42bc77b7	k__Fungi	p__Ascomycota	c__Leotiomycetes	o__Helotiales	f__Helotiales_fam_Incertae_sedis	g__Leohumicola	s__unidentified	Leohumicola	13	Saprotroph	Undefined Saprotroph	NULL	NULL	Probable
de44f1473cb91865d17a9fd2ce8c8f47	k__Fungi	p__Ascomycota	c__Leotiomycetes	o__Helotiales	f__Myxotrichaceae	g__Oidiodendron	s__unidentified	Oidiodendron	13	Pathotroph-Symbiotroph	Ericoid Mycorrhizal	Dark Septate Endophyte	NULL	Probable
d0ff54124c699c8a62ae8babbbfb6b3b	k__Fungi	p__Ascomycota	c__Leotiomycetes	o__Helotiales	f__Myxotrichaceae	g__Oidiodendron	s__unidentified	Oidiodendron	13	Pathotroph-Symbiotroph	Ericoid Mycorrhizal	Dark Septate Endophyte	NULL	Probable
31b361e9f8d8f648f0fd41f0a6ccb33f	k__Fungi	p__Ascomycota	c__Leotiomycetes	o__Helotiales	f__Helotiales_fam_Incertae_sedis	g__Leohumicola	s__unidentified	Leohumicola	13	Saprotroph	Undefined Saprotroph	NULL	NULL	Probable
dff4c29d30cd030ed3e670cf0a90d288	k__Fungi	p__Ascomycota	c__Leotiomycetes	o__Helotiales	f__Myxotrichaceae	g__Oidiodendron	s__unidentified	Oidiodendron	13	Pathotroph-Symbiotroph	Ericoid Mycorrhizal	Dark Septate Endophyte	NULL	Probable
56aa3663a1325a62fb3bd4e5e43fb50c	k__Fungi	p__Ascomycota	c__Leotiomycetes	o__Helotiales	f__Helotiales_fam_Incertae_sedis	g__Leohumicola	s__unidentified	Leohumicola	13	Saprotroph	Undefined Saprotroph	NULL	NULL	Probable
1fc54db7126a02ce0aedb7995988a28c	k__Fungi	p__Ascomycota	c__Leotiomycetes	o__Helotiales	f__Helotiales_fam_Incertae_sedis	g__Leohumicola	s__unidentified	Leohumicola	13	Saprotroph	Undefined Saprotroph	NULL	NULL	Probable
b0a8b6b4ffc9c37330c11c67177a6009	k__Fungi	p__Ascomycota	c__Leotiomycetes	o__Helotiales	f__Myxotrichaceae	g__Oidiodendron	s__unidentified	Oidiodendron	13	Pathotroph-Symbiotroph	Ericoid Mycorrhizal	Dark Septate Endophyte	NULL	Probable
5c019452461b66b3e6a338463fbe73a0	k__Fungi	p__Ascomycota	c__Leotiomycetes	o__Helotiales	f__Helotiales_fam_Incertae_sedis	g__Leohumicola	s__unidentified	Leohumicola	13	Saprotroph	Undefined Saprotroph	NULL	NULL	Probable
917fcd031046a11b7ac20025580af6d2	k__Fungi	p__Ascomycota	c__Leotiomycetes	o__Helotiales	f__Myxotrichaceae	g__Oidiodendron	s__unidentified	Oidiodendron	13	Pathotroph-Symbiotroph	Ericoid Mycorrhizal	Dark Septate Endophyte	NULL	Probable
00b94c2b65f33d96178d1999112dc4c3	k__Fungi	p__Ascomycota	c__Leotiomycetes	o__Helotiales	f__Myxotrichaceae	g__Oidiodendron	s__unidentified	Oidiodendron	13	Pathotroph-Symbiotroph	Ericoid Mycorrhizal	Dark Septate Endophyte	NULL	Probable
a47c5c3839a2e49dd5e35ae4d43903d4	k__Fungi	p__Ascomycota	c__Leotiomycetes	o__Thelebolales	f__Pseudeurotiaceae	g__Gymnostellatospora	s__unidentified	Gymnostellatospora	13	Saprotroph	Undefined Saprotroph	NULL	NULL	Probable
811c3bfec8ef82e5065a6b27d0f3eed2	k__Fungi	p__Ascomycota	c__Leotiomycetes	o__Helotiales	f__Helotiales_fam_Incertae_sedis	g__Leohumicola	s__unidentified	Leohumicola	13	Saprotroph	Undefined Saprotroph	NULL	NULL	Probable
423a546231f142fb2d6880c56293c910	k__Fungi	p__Ascomycota	c__Leotiomycetes	o__Helotiales	f__Helotiales_fam_Incertae_sedis	g__Leohumicola	s__unidentified	Leohumicola	13	Saprotroph	Undefined Saprotroph	NULL	NULL	Probable
b7b8bc420f3305402ba9e18837009b92	k__Fungi	p__Ascomycota	c__Leotiomycetes	o__Helotiales	f__Helotiales_fam_Incertae_sedis	g__Leohumicola	s__unidentified	Leohumicola	13	Saprotroph	Undefined Saprotroph	NULL	NULL	Probable
aec72d5e5fbad6254172a3fd69a1b119	k__Fungi	p__Ascomycota	c__Leotiomycetes	o__Helotiales	f__Helotiales_fam_Incertae_sedis	g__Leohumicola	s__unidentified	Leohumicola	13	Saprotroph	Undefined Saprotroph	NULL	NULL	Probable
30c8d03748745e7e3de79625d1e71cad	k__Fungi	p__Ascomycota	c__Leotiomycetes	o__Helotiales	f__Helotiales_fam_Incertae_sedis	g__Leohumicola	s__unidentified	Leohumicola	13	Saprotroph	Undefined Saprotroph	NULL	NULL	Probable
6905bc676f6eee8526d3f870e4bdfe97	k__Fungi	p__Ascomycota	c__Leotiomycetes	o__Helotiales	f__Helotiales_fam_Incertae_sedis	g__Leohumicola	s__unidentified	Leohumicola	13	Saprotroph	Undefined Saprotroph	NULL	NULL	Probable
a2ab6a3ce4f2ce3e2af36f21cc3b2b36	k__Fungi	p__Ascomycota	c__Leotiomycetes	o__Helotiales	f__Myxotrichaceae	g__Oidiodendron	s__unidentified	Oidiodendron	13	Pathotroph-Symbiotroph	Ericoid Mycorrhizal	Dark Septate Endophyte	NULL	Probable
e448184ad3f2b8dcb079b161c529c337	k__Fungi	p__Ascomycota	c__Leotiomycetes	o__Helotiales	f__Helotiales_fam_Incertae_sedis	g__Leohumicola	s__unidentified	Leohumicola	13	Saprotroph	Undefined Saprotroph	NULL	NULL	Probable
0d002597668d7f3ef867b4e4039ae38c	k__Fungi	p__Ascomycota	c__Leotiomycetes	o__Helotiales	f__Helotiales_fam_Incertae_sedis	g__Leohumicola	s__unidentified	Leohumicola	13	Saprotroph	Undefined Saprotroph	NULL	NULL	Probable
7d3b0aa87d53f47b1fa51b1d2ae4613d	k__Fungi	p__Ascomycota	c__Leotiomycetes	o__Helotiales	f__Helotiales_fam_Incertae_sedis	g__Leohumicola	s__unidentified	Leohumicola	13	Saprotroph	Undefined Saprotroph	NULL	NULL	Probable
7a127fda2c64f454fdd862312a995177	k__Fungi	p__Ascomycota	c__Leotiomycetes	o__Helotiales	f__Helotiales_fam_Incertae_sedis	g__Leohumicola	s__unidentified	Leohumicola	13	Saprotroph	Undefined Saprotroph	NULL	NULL	Probable
2b368353f55a40f63ddc0a910d0c6faf	k__Fungi	p__Ascomycota	c__Leotiomycetes	o__Helotiales	f__Helotiaceae	g__Articulospora	s__unidentified	Articulospora	13	Saprotroph	Undefined Saprotroph	NULL	NULL	Probable
b0c9caa4af95493d5413b91897fc770c	k__Fungi	p__Ascomycota	c__Leotiomycetes	o__Helotiales	f__Helotiales_fam_Incertae_sedis	g__Leohumicola	s__unidentified	Leohumicola	13	Saprotroph	Undefined Saprotroph	NULL	NULL	Probable
961502a89e9c74519a67012e47c91bee	k__Fungi	p__Ascomycota	c__Leotiomycetes	o__Helotiales	f__Hyaloscyphaceae	g__Arachnopeziza	s__unidentified	Arachnopeziza	13	Saprotroph	Undefined Saprotroph	Microfungus	NULL	Probable
543889c2cdf5b2b64964a07142eb1131	k__Fungi	p__Ascomycota	c__Leotiomycetes	o__Thelebolales	f__Pseudeurotiaceae	g__Pseudeurotium	s__unidentified	Pseudeurotium	13	Saprotroph	Undefined Saprotroph	NULL	NULL	Probable
b79aa071a353c7574b3d5d6a8be64904	k__Fungi	p__Ascomycota	c__Leotiomycetes	o__Helotiales	f__Dermateaceae	g__Pezicula	s__unidentified	Pezicula	13	Pathotroph-Saprotroph	Endophyte-Plant Pathogen-Undefined Saprotroph	NULL	NULL	Probable
52c7f6c54351b3f1c70a2e67d51b6d41	k__Fungi	p__Ascomycota	c__Leotiomycetes	o__Helotiales	f__Myxotrichaceae	g__Oidiodendron	s__unidentified	Oidiodendron	13	Pathotroph-Symbiotroph	Ericoid Mycorrhizal	Dark Septate Endophyte	NULL	Probable
21cfd13bec5044c11a69d4d346078eae	k__Fungi	p__Ascomycota	c__Leotiomycetes	o__Helotiales	f__Helotiales_fam_Incertae_sedis	g__Chalara	s__unidentified	Chalara	13	Pathotroph-Saprotroph-Symbiotroph	Endophyte-Plant Pathogen-Wood Saprotroph	NULL	Soft Rot	Probable
6994993f00b0e95c5e5a4e4e5703d268	k__Fungi	p__Ascomycota	c__Leotiomycetes	o__Helotiales	f__Myxotrichaceae	g__Oidiodendron	s__unidentified	Oidiodendron	13	Pathotroph-Symbiotroph	Ericoid Mycorrhizal	Dark Septate Endophyte	NULL	Probable
46601e0ac63f527fefd7d7c9bbfb7425	k__Fungi	p__Ascomycota	c__Leotiomycetes	o__Helotiales	f__Myxotrichaceae	g__Oidiodendron	s__unidentified	Oidiodendron	13	Pathotroph-Symbiotroph	Ericoid Mycorrhizal	Dark Septate Endophyte	NULL	Probable
5d63508ff6c9018a63d948efb35328a2	k__Fungi	p__Ascomycota	c__Leotiomycetes	o__Helotiales	f__Helotiales_fam_Incertae_sedis	g__Leohumicola	s__unidentified	Leohumicola	13	Saprotroph	Undefined Saprotroph	NULL	NULL	Probable
da476243660a6a5971564cf37a8ac56f	k__Fungi	p__Ascomycota	c__Leotiomycetes	o__Helotiales	f__Helotiales_fam_Incertae_sedis	g__Leohumicola	s__unidentified	Leohumicola	13	Saprotroph	Undefined Saprotroph	NULL	NULL	Probable
c8f2ffc339402547fe15b54e8227b0d7	k__Fungi	p__Ascomycota	c__Leotiomycetes	o__Helotiales	f__Helotiales_fam_Incertae_sedis	g__Leohumicola	s__unidentified	Leohumicola	13	Saprotroph	Undefined Saprotroph	NULL	NULL	Probable
531ad8ac1c94ee0fca763c2796cc929f	k__Fungi	p__Ascomycota	c__Leotiomycetes	o__Helotiales	f__Helotiales_fam_Incertae_sedis	g__Leohumicola	s__unidentified	Leohumicola	13	Saprotroph	Undefined Saprotroph	NULL	NULL	Probable
bf090205ac05ab57dafcf2aba546eeb1	k__Fungi	p__Ascomycota	c__Leotiomycetes	o__Helotiales	f__Myxotrichaceae	g__Oidiodendron	s__unidentified	Oidiodendron	13	Pathotroph-Symbiotroph	Ericoid Mycorrhizal	Dark Septate Endophyte	NULL	Probable
0241239a7957df209a254440a59fc9b8	k__Fungi	p__Ascomycota	c__Leotiomycetes	o__Helotiales	f__Helotiaceae	g__Scytalidium	s__unidentified	Scytalidium	13	Saprotroph	Wood Saprotroph	NULL	Soft Rot	Probable
967f031cddb8d96560d6f9ece7c0c25c	k__Fungi	p__Ascomycota	c__Leotiomycetes	o__Helotiales	f__Helotiales_fam_Incertae_sedis	g__Leohumicola	s__unidentified	Leohumicola	13	Saprotroph	Undefined Saprotroph	NULL	NULL	Probable
df9506218f3690aa1170f9b37dfe2b8f	k__Fungi	p__Ascomycota	c__Leotiomycetes	o__Helotiales	f__Helotiaceae	g__Articulospora	s__unidentified	Articulospora	13	Saprotroph	Undefined Saprotroph	NULL	NULL	Probable
ce5f7dabd68cdd86eca132ba27da6d2e	k__Fungi	p__Ascomycota	c__Leotiomycetes	o__Helotiales	f__Helotiales_fam_Incertae_sedis	g__Leohumicola	s__unidentified	Leohumicola	13	Saprotroph	Undefined Saprotroph	NULL	NULL	Probable
e5fe60514b7bb0f15a8f1d75cc8f3940	k__Fungi	p__Ascomycota	c__Leotiomycetes	o__Helotiales	f__Helotiales_fam_Incertae_sedis	g__Leohumicola	s__unidentified	Leohumicola	13	Saprotroph	Undefined Saprotroph	NULL	NULL	Probable
6b0e3734b4b9a0ee2a6f219bfec1f64c	k__Fungi	p__Ascomycota	c__Leotiomycetes	o__Helotiales	f__Myxotrichaceae	g__Oidiodendron	s__unidentified	Oidiodendron	13	Pathotroph-Symbiotroph	Ericoid Mycorrhizal	Dark Septate Endophyte	NULL	Probable
2eb171d923c877a005bd083a0b0fed1b	k__Fungi	p__Ascomycota	c__Leotiomycetes	o__Helotiales	f__Helotiales_fam_Incertae_sedis	g__Leohumicola	s__unidentified	Leohumicola	13	Saprotroph	Undefined Saprotroph	NULL	NULL	Probable
de6f1c23cebe50b15b81e4574470d1e3	k__Fungi	p__Ascomycota	c__Leotiomycetes	o__Helotiales	f__Helotiaceae	g__Meliniomyces	s__unidentified	Meliniomyces	13	Saprotroph-Symbiotroph	Ectomycorrhizal-Endophyte-Ericoid Mycorrhizal-Litter Saprotroph-Orchid Mycorrhizal	Dark Septate Endophyte	NULL	Probable
68cd0b799198392bed28cacee2183d15	k__Fungi	p__Ascomycota	c__Leotiomycetes	o__Helotiales	f__Myxotrichaceae	g__Oidiodendron	s__unidentified	Oidiodendron	13	Pathotroph-Symbiotroph	Ericoid Mycorrhizal	Dark Septate Endophyte	NULL	Probable
1ae59bd6ec5a122633ea23ced7e20e38	k__Fungi	p__Ascomycota	c__Leotiomycetes	o__Helotiales	f__Helotiales_fam_Incertae_sedis	g__Leohumicola	s__unidentified	Leohumicola	13	Saprotroph	Undefined Saprotroph	NULL	NULL	Probable
57c24e0949067e977359a6391d4db8a8	k__Fungi	p__Ascomycota	c__Leotiomycetes	o__Helotiales	f__Helotiales_fam_Incertae_sedis	g__Leohumicola	s__unidentified	Leohumicola	13	Saprotroph	Undefined Saprotroph	NULL	NULL	Probable
a19893e2f22aade6f937d19d3b2b5757	k__Fungi	p__Ascomycota	c__Leotiomycetes	o__Helotiales	f__Myxotrichaceae	g__Oidiodendron	s__unidentified	Oidiodendron	13	Pathotroph-Symbiotroph	Ericoid Mycorrhizal	Dark Septate Endophyte	NULL	Probable
4f2c9e78aa81a3ba42101d0392dc606d	k__Fungi	p__Ascomycota	c__Leotiomycetes	o__Thelebolales	f__Pseudeurotiaceae	g__Pseudeurotium	s__unidentified	Pseudeurotium	13	Saprotroph	Undefined Saprotroph	NULL	NULL	Probable
ec8bf6ba6b51c3b0104091305a18440a	k__Fungi	p__Ascomycota	c__Leotiomycetes	o__Helotiales	f__Myxotrichaceae	g__Oidiodendron	s__unidentified	Oidiodendron	13	Pathotroph-Symbiotroph	Ericoid Mycorrhizal	Dark Septate Endophyte	NULL	Probable
a909d90b3505e224b748cbf8938ec385	k__Fungi	p__Ascomycota	c__Leotiomycetes	o__Helotiales	f__Helotiales_fam_Incertae_sedis	g__Leohumicola	s__unidentified	Leohumicola	13	Saprotroph	Undefined Saprotroph	NULL	NULL	Probable
75331d1f0e910b8187b389c28a53373f	k__Fungi	p__Ascomycota	c__Leotiomycetes	o__Helotiales	f__Helotiales_fam_Incertae_sedis	g__Leohumicola	s__unidentified	Leohumicola	13	Saprotroph	Undefined Saprotroph	NULL	NULL	Probable
c00079f92361f7cfc18805cbecd1cd99	k__Fungi	p__Ascomycota	c__Leotiomycetes	o__Helotiales	f__Helotiales_fam_Incertae_sedis	g__Leohumicola	s__unidentified	Leohumicola	13	Saprotroph	Undefined Saprotroph	NULL	NULL	Probable
454a5f85087fbe30a652650842f20ca6	k__Fungi	p__Ascomycota	c__Leotiomycetes	o__Helotiales	f__Helotiales_fam_Incertae_sedis	g__Leohumicola	s__unidentified	Leohumicola	13	Saprotroph	Undefined Saprotroph	NULL	NULL	Probable
7f4c93ebe9b4fb78740c2d78effba4ef	k__Fungi	p__Ascomycota	c__Leotiomycetes	o__Helotiales	f__Myxotrichaceae	g__Oidiodendron	s__unidentified	Oidiodendron	13	Pathotroph-Symbiotroph	Ericoid Mycorrhizal	Dark Septate Endophyte	NULL	Probable
b607754db482fcfcd80d7815dedb7590	k__Fungi	p__Ascomycota	c__Leotiomycetes	o__Helotiales	f__Helotiales_fam_Incertae_sedis	g__Chalara	s__unidentified	Chalara	13	Pathotroph-Saprotroph-Symbiotroph	Endophyte-Plant Pathogen-Wood Saprotroph	NULL	Soft Rot	Probable
2b5c659bc4ed22cab58edb80578b3840	k__Fungi	p__Ascomycota	c__Leotiomycetes	o__Helotiales	f__Helotiales_fam_Incertae_sedis	g__Coleophoma	s__unidentified	Coleophoma	13	Saprotroph	Undefined Saprotroph	NULL	NULL	Probable
f7785175c43f017ddb5db87fbc62c5e4	k__Fungi	p__Ascomycota	c__Leotiomycetes	o__Helotiales	f__Myxotrichaceae	g__Oidiodendron	s__unidentified	Oidiodendron	13	Pathotroph-Symbiotroph	Ericoid Mycorrhizal	Dark Septate Endophyte	NULL	Probable
f057b31cd2b28a5ae9350d324b838bb5	k__Fungi	p__Ascomycota	c__Leotiomycetes	o__Helotiales	f__Helotiales_fam_Incertae_sedis	g__Leohumicola	s__unidentified	Leohumicola	13	Saprotroph	Undefined Saprotroph	NULL	NULL	Probable
2c588a6e7cbfc78abc811c3e4f591f13	k__Fungi	p__Ascomycota	c__Leotiomycetes	o__Helotiales	f__Helotiales_fam_Incertae_sedis	g__Leohumicola	s__unidentified	Leohumicola	13	Saprotroph	Undefined Saprotroph	NULL	NULL	Probable
6622bc2c96ca72fa39363ceb4fc6a49a	k__Fungi	p__Ascomycota	c__Leotiomycetes	o__Helotiales	f__Helotiales_fam_Incertae_sedis	g__Leohumicola	s__unidentified	Leohumicola	13	Saprotroph	Undefined Saprotroph	NULL	NULL	Probable
91527f794ab3a3249aa510c14b05b544	k__Fungi	p__Ascomycota	c__Leotiomycetes	o__Helotiales	f__Hyaloscyphaceae	g__Lachnum	s__unidentified	Lachnum	13	Saprotroph	Undefined Saprotroph	Microfungus	NULL	Probable
2213ce94462a51d580e69611bb1b5e1c	k__Fungi	p__Ascomycota	c__Leotiomycetes	o__Helotiales	f__Helotiales_fam_Incertae_sedis	g__Leohumicola	s__unidentified	Leohumicola	13	Saprotroph	Undefined Saprotroph	NULL	NULL	Probable
2d781ebe0d9b4c09f07823917a3287b0	k__Fungi	p__Ascomycota	c__Leotiomycetes	o__Helotiales	f__Helotiales_fam_Incertae_sedis	g__Leohumicola	s__unidentified	Leohumicola	13	Saprotroph	Undefined Saprotroph	NULL	NULL	Probable
35d6eecfc77e8799b531dde6fda22074	k__Fungi	p__Ascomycota	c__Leotiomycetes	o__Helotiales	f__Hyaloscyphaceae	g__Arachnopeziza	s__unidentified	Arachnopeziza	13	Saprotroph	Undefined Saprotroph	Microfungus	NULL	Probable
d831923a7e7fc3f5c142a516957d038e	k__Fungi	p__Ascomycota	c__Leotiomycetes	o__Helotiales	f__Myxotrichaceae	g__Oidiodendron	s__unidentified	Oidiodendron	13	Pathotroph-Symbiotroph	Ericoid Mycorrhizal	Dark Septate Endophyte	NULL	Probable
affb95cc4ddcd6006905682b224bed0e	k__Fungi	p__Ascomycota	c__Leotiomycetes	o__Helotiales	f__Helotiales_fam_Incertae_sedis	g__Leohumicola	s__unidentified	Leohumicola	13	Saprotroph	Undefined Saprotroph	NULL	NULL	Probable
fc246fa372087412959a2178728cde4f	k__Fungi	p__Ascomycota	c__Leotiomycetes	o__Helotiales	f__Myxotrichaceae	g__Oidiodendron	s__unidentified	Oidiodendron	13	Pathotroph-Symbiotroph	Ericoid Mycorrhizal	Dark Septate Endophyte	NULL	Probable
d9af5b40becf5af48328ef759e58f59a	k__Fungi	p__Ascomycota	c__Leotiomycetes	o__Helotiales	f__Helotiales_fam_Incertae_sedis	g__Leohumicola	s__unidentified	Leohumicola	13	Saprotroph	Undefined Saprotroph	NULL	NULL	Probable
65a8c9a4a6acb07fe15296337eb47702	k__Fungi	p__Ascomycota	c__Leotiomycetes	o__Helotiales	f__Helotiales_fam_Incertae_sedis	g__Leohumicola	s__unidentified	Leohumicola	13	Saprotroph	Undefined Saprotroph	NULL	NULL	Probable
a146ceb56043962ee4fb45f98420f03d	k__Fungi	p__Ascomycota	c__Leotiomycetes	o__Helotiales	f__Helotiales_fam_Incertae_sedis	g__Leohumicola	s__unidentified	Leohumicola	13	Saprotroph	Undefined Saprotroph	NULL	NULL	Probable
2409218464338cb91ac66f1deb9945f9	k__Fungi	p__Ascomycota	c__Leotiomycetes	o__Helotiales	f__Helotiales_fam_Incertae_sedis	g__Leohumicola	s__unidentified	Leohumicola	13	Saprotroph	Undefined Saprotroph	NULL	NULL	Probable
30c2f83f2d7ba293e935481dd0c60681	k__Fungi	p__Ascomycota	c__Leotiomycetes	o__Helotiales	f__Myxotrichaceae	g__Oidiodendron	s__unidentified	Oidiodendron	13	Pathotroph-Symbiotroph	Ericoid Mycorrhizal	Dark Septate Endophyte	NULL	Probable
8aa289afcbd7d7ae8dd5217fb742ebc5	k__Fungi	p__Ascomycota	c__Leotiomycetes	o__Helotiales	f__Helotiales_fam_Incertae_sedis	g__Leohumicola	s__unidentified	Leohumicola	13	Saprotroph	Undefined Saprotroph	NULL	NULL	Probable
91fd9c0346b031f168a97eae74673acd	k__Fungi	p__Ascomycota	c__Leotiomycetes	o__Helotiales	f__Helotiales_fam_Incertae_sedis	g__Coleophoma	s__unidentified	Coleophoma	13	Saprotroph	Undefined Saprotroph	NULL	NULL	Probable
7895a6ffe27fcaf0b1b5e61ffdf755cd	k__Fungi	p__Ascomycota	c__Leotiomycetes	o__Helotiales	f__Helotiales_fam_Incertae_sedis	g__Leohumicola	s__unidentified	Leohumicola	13	Saprotroph	Undefined Saprotroph	NULL	NULL	Probable
fc8043ebff08ea8d6a5cd27e8ca3d6e9	k__Fungi	p__Ascomycota	c__Leotiomycetes	o__Helotiales	f__Helotiales_fam_Incertae_sedis	g__Leohumicola	s__unidentified	Leohumicola	13	Saprotroph	Undefined Saprotroph	NULL	NULL	Probable
b22ec01920dadce038b95ab6ed88a50b	k__Fungi	p__Ascomycota	c__Leotiomycetes	o__Helotiales	f__Helotiales_fam_Incertae_sedis	g__Leohumicola	s__unidentified	Leohumicola	13	Saprotroph	Undefined Saprotroph	NULL	NULL	Probable
facaed5f9385ce6d6ae8b3aba2c5cd46	k__Fungi	p__Ascomycota	c__Leotiomycetes	o__Helotiales	f__Helotiales_fam_Incertae_sedis	g__Cadophora	s__unidentified	Cadophora	13	Symbiotroph	Endophyte	Microfungus	NULL	Highly Probable
5efc55d307bde922aa43fbb2d6144b2b	k__Fungi	p__Ascomycota	c__Leotiomycetes	o__Helotiales	f__Helotiales_fam_Incertae_sedis	g__Leohumicola	s__unidentified	Leohumicola	13	Saprotroph	Undefined Saprotroph	NULL	NULL	Probable
378d05e54c398b7ce5270e689d2259a7	k__Fungi	p__Ascomycota	c__Leotiomycetes	o__Helotiales	f__Helotiales_fam_Incertae_sedis	g__Leohumicola	s__unidentified	Leohumicola	13	Saprotroph	Undefined Saprotroph	NULL	NULL	Probable
6dcc3e68d6b2351fa6e078d8734cd8a4	k__Fungi	p__Ascomycota	c__Leotiomycetes	o__Helotiales	f__Helotiales_fam_Incertae_sedis	g__Leohumicola	s__unidentified	Leohumicola	13	Saprotroph	Undefined Saprotroph	NULL	NULL	Probable
8e288a438313c41f51c9dfa41d80c0de	k__Fungi	p__Ascomycota	c__Leotiomycetes	o__Helotiales	f__Hyaloscyphaceae	g__Arachnopeziza	s__unidentified	Arachnopeziza	13	Saprotroph	Undefined Saprotroph	Microfungus	NULL	Probable
67e4b0edb82cfad46c221a56e35db3cf	k__Fungi	p__Ascomycota	c__Leotiomycetes	o__Helotiales	f__Helotiales_fam_Incertae_sedis	g__Leohumicola	s__unidentified	Leohumicola	13	Saprotroph	Undefined Saprotroph	NULL	NULL	Probable
3a9c6e3c36bf1405bece0594d9b63990	k__Fungi	p__Ascomycota	c__Leotiomycetes	o__Helotiales	f__Helotiales_fam_Incertae_sedis	g__Leohumicola	s__unidentified	Leohumicola	13	Saprotroph	Undefined Saprotroph	NULL	NULL	Probable
79d45947c6957449e025ec998f0cd8a7	k__Fungi	p__Ascomycota	c__Leotiomycetes	o__Helotiales	f__Helotiales_fam_Incertae_sedis	g__Leohumicola	s__unidentified	Leohumicola	13	Saprotroph	Undefined Saprotroph	NULL	NULL	Probable
a6fba1d354f25dfcbda799d178b87d2c	k__Fungi	p__Ascomycota	c__Leotiomycetes	o__Helotiales	f__Helotiales_fam_Incertae_sedis	g__Coleophoma	s__unidentified	Coleophoma	13	Saprotroph	Undefined Saprotroph	NULL	NULL	Probable
cd749c0dccdc87b081868c692f8f3da1	k__Fungi	p__Ascomycota	c__Leotiomycetes	o__Helotiales	f__Helotiales_fam_Incertae_sedis	g__Leohumicola	s__unidentified	Leohumicola	13	Saprotroph	Undefined Saprotroph	NULL	NULL	Probable
61b666c207ff626019adff0f78b2d4f0	k__Fungi	p__Ascomycota	c__Leotiomycetes	o__Helotiales	f__Helotiales_fam_Incertae_sedis	g__Leohumicola	s__unidentified	Leohumicola	13	Saprotroph	Undefined Saprotroph	NULL	NULL	Probable
b455e4d033be963d4578ee69147fd054	k__Fungi	p__Ascomycota	c__Leotiomycetes	o__Helotiales	f__Helotiales_fam_Incertae_sedis	g__Leohumicola	s__unidentified	Leohumicola	13	Saprotroph	Undefined Saprotroph	NULL	NULL	Probable
1ebfefc89246de0258fd2a9c45631e4c	k__Fungi	p__Ascomycota	c__Leotiomycetes	o__Helotiales	f__Helotiales_fam_Incertae_sedis	g__Leohumicola	s__unidentified	Leohumicola	13	Saprotroph	Undefined Saprotroph	NULL	NULL	Probable
f3558d4e79b2218391b4d193b7a25475	k__Fungi	p__Ascomycota	c__Leotiomycetes	o__Helotiales	f__Helotiales_fam_Incertae_sedis	g__Coleophoma	s__unidentified	Coleophoma	13	Saprotroph	Undefined Saprotroph	NULL	NULL	Probable
e28db57164c9fa09c3cee4cf512d7164	k__Fungi	p__Ascomycota	c__Leotiomycetes	o__Helotiales	f__Helotiales_fam_Incertae_sedis	g__Leohumicola	s__unidentified	Leohumicola	13	Saprotroph	Undefined Saprotroph	NULL	NULL	Probable
44524620369220eee9710712909f5290	k__Fungi	p__Ascomycota	c__Leotiomycetes	o__Helotiales	f__Myxotrichaceae	g__Oidiodendron	s__unidentified	Oidiodendron	13	Pathotroph-Symbiotroph	Ericoid Mycorrhizal	Dark Septate Endophyte	NULL	Probable
f618908d44dd96254b85d4609e9a7d95	k__Fungi	p__Ascomycota	c__Leotiomycetes	o__Helotiales	f__Helotiaceae	g__Articulospora	s__unidentified	Articulospora	13	Saprotroph	Undefined Saprotroph	NULL	NULL	Probable
3c24ba1d93f39a42f3a8d08f364d687e	k__Fungi	p__Ascomycota	c__Leotiomycetes	o__Helotiales	f__Helotiales_fam_Incertae_sedis	g__Leohumicola	s__unidentified	Leohumicola	13	Saprotroph	Undefined Saprotroph	NULL	NULL	Probable
f5b567ea9a64fee5a80b589f8762505e	k__Fungi	p__Ascomycota	c__Leotiomycetes	o__Helotiales	f__Myxotrichaceae	g__Oidiodendron	s__unidentified	Oidiodendron	13	Pathotroph-Symbiotroph	Ericoid Mycorrhizal	Dark Septate Endophyte	NULL	Probable
a43c02924311759f9bf4f4abee67324c	k__Fungi	p__Ascomycota	c__Leotiomycetes	o__Helotiales	f__Helotiales_fam_Incertae_sedis	g__Chalara	s__unidentified	Chalara	13	Pathotroph-Saprotroph-Symbiotroph	Endophyte-Plant Pathogen-Wood Saprotroph	NULL	Soft Rot	Probable
5c8b8d62d6f9a6a207e6a2bf7e9b108f	k__Fungi	p__Ascomycota	c__Leotiomycetes	o__Helotiales	f__Helotiales_fam_Incertae_sedis	g__Leohumicola	s__unidentified	Leohumicola	13	Saprotroph	Undefined Saprotroph	NULL	NULL	Probable
01b333b3235077ee005e024b7eebd791	k__Fungi	p__Ascomycota	c__Leotiomycetes	o__Helotiales	f__Helotiaceae	g__Articulospora	s__unidentified	Articulospora	13	Saprotroph	Undefined Saprotroph	NULL	NULL	Probable
975a7c8d1b68ac2e555a133b7e307db4	k__Fungi	p__Ascomycota	c__Leotiomycetes	o__Helotiales	f__Dermateaceae	g__Pezicula	s__unidentified	Pezicula	13	Pathotroph-Saprotroph	Endophyte-Plant Pathogen-Undefined Saprotroph	NULL	NULL	Probable
b0d40f8781594ba943d7e242b75a708e	k__Fungi	p__Ascomycota	c__Leotiomycetes	o__Helotiales	f__Helotiales_fam_Incertae_sedis	g__Leohumicola	s__unidentified	Leohumicola	13	Saprotroph	Undefined Saprotroph	NULL	NULL	Probable
84213930e9ffd6e93aba565363d4dba7	k__Fungi	p__Ascomycota	c__Leotiomycetes	o__Helotiales	f__Hyaloscyphaceae	g__Hyaloscypha	s__unidentified	Hyaloscypha	13	Saprotroph	Undefined Saprotroph	NULL	NULL	Probable
aca597512922a353fe3df29e5170c26d	k__Fungi	p__Ascomycota	c__Leotiomycetes	o__Helotiales	f__Myxotrichaceae	g__Oidiodendron	s__unidentified	Oidiodendron	13	Pathotroph-Symbiotroph	Ericoid Mycorrhizal	Dark Septate Endophyte	NULL	Probable
b1a5c89c19f5da3ee91f542adc605c39	k__Fungi	p__Ascomycota	c__Leotiomycetes	o__Helotiales	f__Hyaloscyphaceae	g__Arachnopeziza	s__unidentified	Arachnopeziza	13	Saprotroph	Undefined Saprotroph	Microfungus	NULL	Probable
7326e8750a5d479142a455dafca61242	k__Fungi	p__Ascomycota	c__Leotiomycetes	o__Helotiales	f__Hyaloscyphaceae	g__Lachnum	s__unidentified	Lachnum	13	Saprotroph	Undefined Saprotroph	Microfungus	NULL	Probable
adac03276e4d12c7cf33d7dc9cf088f5	k__Fungi	p__Ascomycota	c__Leotiomycetes	o__Helotiales	f__Helotiales_fam_Incertae_sedis	g__Leohumicola	s__unidentified	Leohumicola	13	Saprotroph	Undefined Saprotroph	NULL	NULL	Probable
c47db5583113f7b14a1bf8db4a820a31	k__Fungi	p__Ascomycota	c__Leotiomycetes	o__Helotiales	f__Helotiales_fam_Incertae_sedis	g__Leohumicola	s__unidentified	Leohumicola	13	Saprotroph	Undefined Saprotroph	NULL	NULL	Probable
3bc2c796083a12c6ab3656694fb4d9e5	k__Fungi	p__Ascomycota	c__Leotiomycetes	o__Helotiales	f__Helotiales_fam_Incertae_sedis	g__Leohumicola	s__unidentified	Leohumicola	13	Saprotroph	Undefined Saprotroph	NULL	NULL	Probable
54e4a31493d6a828ff738dbf30b8bb1e	k__Fungi	p__Ascomycota	c__Leotiomycetes	o__Helotiales	f__Helotiales_fam_Incertae_sedis	g__Coleophoma	s__unidentified	Coleophoma	13	Saprotroph	Undefined Saprotroph	NULL	NULL	Probable
bb9eca638b4d7bf07e9d179dbdc36b23	k__Fungi	p__Ascomycota	c__Leotiomycetes	o__Helotiales	f__Myxotrichaceae	g__Oidiodendron	s__unidentified	Oidiodendron	13	Pathotroph-Symbiotroph	Ericoid Mycorrhizal	Dark Septate Endophyte	NULL	Probable
3fa5e2e47b4681b913a6f35b0fe67498	k__Fungi	p__Ascomycota	c__Leotiomycetes	o__Helotiales	f__Hyaloscyphaceae	g__Arachnopeziza	s__unidentified	Arachnopeziza	13	Saprotroph	Undefined Saprotroph	Microfungus	NULL	Probable
486a4e48529f33869b3c9a85d529f948	k__Fungi	p__Ascomycota	c__Leotiomycetes	o__Helotiales	f__Helotiaceae	g__Meliniomyces	s__unidentified	Meliniomyces	13	Saprotroph-Symbiotroph	Ectomycorrhizal-Endophyte-Ericoid Mycorrhizal-Litter Saprotroph-Orchid Mycorrhizal	Dark Septate Endophyte	NULL	Probable
29eff616897e9fe83f82251e49510668	k__Fungi	p__Ascomycota	c__Leotiomycetes	o__Helotiales	f__Myxotrichaceae	g__Oidiodendron	s__unidentified	Oidiodendron	13	Pathotroph-Symbiotroph	Ericoid Mycorrhizal	Dark Septate Endophyte	NULL	Probable
d8447aa2667285ed5b887226a470cac6	k__Fungi	p__Ascomycota	c__Leotiomycetes	o__Thelebolales	f__Pseudeurotiaceae	g__Pseudeurotium	s__unidentified	Pseudeurotium	13	Saprotroph	Undefined Saprotroph	NULL	NULL	Probable
87f6fa47780a4bd0fdf9305b86191248	k__Fungi	p__Ascomycota	c__Leotiomycetes	o__Helotiales	f__Myxotrichaceae	g__Oidiodendron	s__unidentified	Oidiodendron	13	Pathotroph-Symbiotroph	Ericoid Mycorrhizal	Dark Septate Endophyte	NULL	Probable
24cfc8764f3f2f27b76adb3ad85e218e	k__Fungi	p__Ascomycota	c__Leotiomycetes	o__Helotiales	f__Hyaloscyphaceae	g__Hyaloscypha	s__unidentified	Hyaloscypha	13	Saprotroph	Undefined Saprotroph	NULL	NULL	Probable
487e4dcaf04d75187178bff7744f156e	k__Fungi	p__Ascomycota	c__Leotiomycetes	o__Helotiales	f__Helotiales_fam_Incertae_sedis	g__Leohumicola	s__unidentified	Leohumicola	13	Saprotroph	Undefined Saprotroph	NULL	NULL	Probable
9ddb57b0898f46a8f7fc69548e18e4f6	k__Fungi	p__Ascomycota	c__Leotiomycetes	o__Helotiales	f__Helotiales_fam_Incertae_sedis	g__Leohumicola	s__unidentified	Leohumicola	13	Saprotroph	Undefined Saprotroph	NULL	NULL	Probable
bf796521ace82752087bd50b3018cef4	k__Fungi	p__Ascomycota	c__Leotiomycetes	o__Helotiales	f__Myxotrichaceae	g__Oidiodendron	s__unidentified	Oidiodendron	13	Pathotroph-Symbiotroph	Ericoid Mycorrhizal	Dark Septate Endophyte	NULL	Probable
54a264a5f2d3074aec037062bc0dca48	k__Fungi	p__Ascomycota	c__Leotiomycetes	o__Helotiales	f__Helotiales_fam_Incertae_sedis	g__Leohumicola	s__unidentified	Leohumicola	13	Saprotroph	Undefined Saprotroph	NULL	NULL	Probable
b83d50b3774cc79579ecf3ef236001a1	k__Fungi	p__Ascomycota	c__Leotiomycetes	o__Helotiales	f__Helotiales_fam_Incertae_sedis	g__Chalara	s__unidentified	Chalara	13	Pathotroph-Saprotroph-Symbiotroph	Endophyte-Plant Pathogen-Wood Saprotroph	NULL	Soft Rot	Probable
4a3b8a7d5044649c2423ed862130392d	k__Fungi	p__Ascomycota	c__Leotiomycetes	o__Helotiales	f__Myxotrichaceae	g__Oidiodendron	s__unidentified	Oidiodendron	13	Pathotroph-Symbiotroph	Ericoid Mycorrhizal	Dark Septate Endophyte	NULL	Probable
b4ef74bcf6d16dcbcbe34990a55ce609	k__Fungi	p__Ascomycota	c__Leotiomycetes	o__Helotiales	f__Helotiales_fam_Incertae_sedis	g__Leohumicola	s__unidentified	Leohumicola	13	Saprotroph	Undefined Saprotroph	NULL	NULL	Probable
1af88a3f650fb1876b8a4357f9fba767	k__Fungi	p__Ascomycota	c__Leotiomycetes	o__Helotiales	f__Helotiales_fam_Incertae_sedis	g__Leohumicola	s__unidentified	Leohumicola	13	Saprotroph	Undefined Saprotroph	NULL	NULL	Probable
6ec6b954b63a094a767908a35b5ef4c4	k__Fungi	p__Ascomycota	c__Leotiomycetes	o__Helotiales	f__Hyaloscyphaceae	g__Arachnopeziza	s__unidentified	Arachnopeziza	13	Saprotroph	Undefined Saprotroph	Microfungus	NULL	Probable
d122a4e9df66aa8e749c19994e16069d	k__Fungi	p__Ascomycota	c__Leotiomycetes	o__Helotiales	f__Sclerotiniaceae	g__Scleromitrula	s__unidentified	Scleromitrula	13	Saprotroph	Undefined Saprotroph	NULL	NULL	Probable
e0756271dad6d654d5f211352bc993ed	k__Fungi	p__Ascomycota	c__Leotiomycetes	o__Helotiales	f__Helotiales_fam_Incertae_sedis	g__Leohumicola	s__unidentified	Leohumicola	13	Saprotroph	Undefined Saprotroph	NULL	NULL	Probable
0baf12780b659a62ed7fa33cbdd88c73	k__Fungi	p__Ascomycota	c__Leotiomycetes	o__Helotiales	f__Helotiaceae	g__Scytalidium	s__unidentified	Scytalidium	13	Saprotroph	Wood Saprotroph	NULL	Soft Rot	Probable
df10a99c056893d8b6b460fbef24d1a9	k__Fungi	p__Ascomycota	c__Leotiomycetes	o__Helotiales	f__Helotiales_fam_Incertae_sedis	g__Leohumicola	s__unidentified	Leohumicola	13	Saprotroph	Undefined Saprotroph	NULL	NULL	Probable
73d1c4046446832b0a01124d1ae68b4d	k__Fungi	p__Ascomycota	c__Leotiomycetes	o__Helotiales	f__Dermateaceae	g__Dermea	s__unidentified	Dermea	13	Pathotroph	Plant Pathogen	NULL	NULL	Probable
4f745387a1dd9d96958a9235b15dfe34	k__Fungi	p__Ascomycota	c__Leotiomycetes	o__Helotiales	f__Helotiales_fam_Incertae_sedis	g__Leohumicola	s__unidentified	Leohumicola	13	Saprotroph	Undefined Saprotroph	NULL	NULL	Probable
fc4d046ec22658d580c90d99e0407bee	k__Fungi	p__Ascomycota	c__Leotiomycetes	o__Helotiales	f__Myxotrichaceae	g__Oidiodendron	s__unidentified	Oidiodendron	13	Pathotroph-Symbiotroph	Ericoid Mycorrhizal	Dark Septate Endophyte	NULL	Probable
72dc4a238409de2106a13990f800d83f	k__Fungi	p__Ascomycota	c__Leotiomycetes	o__Helotiales	f__Hyaloscyphaceae	g__Calycina	s__unidentified	Calycina	13	Saprotroph	Undefined Saprotroph	NULL	NULL	Probable
b39e1726b353100addc29bc477bd9fb2	k__Fungi	p__Ascomycota	c__Leotiomycetes	o__Helotiales	f__Helotiales_fam_Incertae_sedis	g__Leohumicola	s__unidentified	Leohumicola	13	Saprotroph	Undefined Saprotroph	NULL	NULL	Probable
d31fad95b2271f29d32d2d49fb2090f6	k__Fungi	p__Ascomycota	c__Leotiomycetes	o__Helotiales	f__Helotiales_fam_Incertae_sedis	g__Leohumicola	s__unidentified	Leohumicola	13	Saprotroph	Undefined Saprotroph	NULL	NULL	Probable
403b2c6be936fd27b6246ed2e4ad2a58	k__Fungi	p__Ascomycota	c__Leotiomycetes	o__Helotiales	f__Hyaloscyphaceae	g__Arachnopeziza	s__unidentified	Arachnopeziza	13	Saprotroph	Undefined Saprotroph	Microfungus	NULL	Probable
2d82010094f99906a4b46aed07b8b068	k__Fungi	p__Ascomycota	c__Leotiomycetes	o__Erysiphales	f__Erysiphaceae	g__Golovinomyces	s__unidentified	Golovinomyces	13	Pathotroph	Plant Pathogen	NULL	NULL	Probable
24aabc23ece70774b041a529318d9efa	k__Fungi	p__Ascomycota	c__Leotiomycetes	o__Helotiales	f__Helotiales_fam_Incertae_sedis	g__Leohumicola	s__unidentified	Leohumicola	13	Saprotroph	Undefined Saprotroph	NULL	NULL	Probable
34ab52b0f77659a0d98ddc9b320d5be3	k__Fungi	p__Ascomycota	c__Leotiomycetes	o__Helotiales	f__Helotiales_fam_Incertae_sedis	g__Leohumicola	s__unidentified	Leohumicola	13	Saprotroph	Undefined Saprotroph	NULL	NULL	Probable
136a906c196e31578a9dda5254cfff12	k__Fungi	p__Ascomycota	c__Leotiomycetes	o__Helotiales	f__Helotiales_fam_Incertae_sedis	g__Chalara	s__unidentified	Chalara	13	Pathotroph-Saprotroph-Symbiotroph	Endophyte-Plant Pathogen-Wood Saprotroph	NULL	Soft Rot	Probable
b087b2176d12f9ca4c48696c209e3d8c	k__Fungi	p__Ascomycota	c__Leotiomycetes	o__Helotiales	f__Hyaloscyphaceae	g__Hyaloscypha	s__unidentified	Hyaloscypha	13	Saprotroph	Undefined Saprotroph	NULL	NULL	Probable
a95ce67d3d4439b8ee4119d3ff73433f	k__Fungi	p__Ascomycota	c__Leotiomycetes	o__Helotiales	f__Myxotrichaceae	g__Oidiodendron	s__unidentified	Oidiodendron	13	Pathotroph-Symbiotroph	Ericoid Mycorrhizal	Dark Septate Endophyte	NULL	Probable
af46cde6eba6b377d8948d2f24aa4b94	k__Fungi	p__Ascomycota	c__Leotiomycetes	o__Helotiales	f__Helotiaceae	g__Scytalidium	s__unidentified	Scytalidium	13	Saprotroph	Wood Saprotroph	NULL	Soft Rot	Probable
db185be71d00890b97c84bd291415308	k__Fungi	p__Ascomycota	c__Leotiomycetes	o__Helotiales	f__Myxotrichaceae	g__Oidiodendron	s__unidentified	Oidiodendron	13	Pathotroph-Symbiotroph	Ericoid Mycorrhizal	Dark Septate Endophyte	NULL	Probable
295619e873c51c207881fde071d011d4	k__Fungi	p__Ascomycota	c__Leotiomycetes	o__Helotiales	f__Helotiales_fam_Incertae_sedis	g__Leohumicola	s__unidentified	Leohumicola	13	Saprotroph	Undefined Saprotroph	NULL	NULL	Probable
8de46016f30ccbe5b083bf3197f9e7a0	k__Fungi	p__Ascomycota	c__Leotiomycetes	o__Helotiales	f__Myxotrichaceae	g__Oidiodendron	s__unidentified	Oidiodendron	13	Pathotroph-Symbiotroph	Ericoid Mycorrhizal	Dark Septate Endophyte	NULL	Probable
e7dd2182ec2d1d37fef67089b10ce0a3	k__Fungi	p__Ascomycota	c__Leotiomycetes	o__Helotiales	f__Helotiales_fam_Incertae_sedis	g__Leohumicola	s__unidentified	Leohumicola	13	Saprotroph	Undefined Saprotroph	NULL	NULL	Probable
81de409f16ea271bfd5d7329746eba95	k__Fungi	p__Ascomycota	c__Leotiomycetes	o__Helotiales	f__Helotiales_fam_Incertae_sedis	g__Leohumicola	s__unidentified	Leohumicola	13	Saprotroph	Undefined Saprotroph	NULL	NULL	Probable
845152f99ea1a978a9231ede229d3c84	k__Fungi	p__Ascomycota	c__Leotiomycetes	o__Helotiales	f__Helotiales_fam_Incertae_sedis	g__Leohumicola	s__unidentified	Leohumicola	13	Saprotroph	Undefined Saprotroph	NULL	NULL	Probable
ddc248573263d3eefa455236e39a5255	k__Fungi	p__Ascomycota	c__Leotiomycetes	o__Helotiales	f__Myxotrichaceae	g__Oidiodendron	s__unidentified	Oidiodendron	13	Pathotroph-Symbiotroph	Ericoid Mycorrhizal	Dark Septate Endophyte	NULL	Probable
ed4baebee9b0e5c9bcf7eb42e3abc7bc	k__Fungi	p__Ascomycota	c__Leotiomycetes	o__Helotiales	f__Helotiales_fam_Incertae_sedis	g__Leohumicola	s__unidentified	Leohumicola	13	Saprotroph	Undefined Saprotroph	NULL	NULL	Probable
4a4c9500ab114fb1d71889cc4e7d7687	k__Fungi	p__Ascomycota	c__Leotiomycetes	o__Helotiales	f__Helotiaceae	g__Scytalidium	s__unidentified	Scytalidium	13	Saprotroph	Wood Saprotroph	NULL	Soft Rot	Probable
5696e3d9263b1d96d2d85c2ab6d21e1f	k__Fungi	p__Ascomycota	c__Leotiomycetes	o__Helotiales	f__Myxotrichaceae	g__Oidiodendron	s__unidentified	Oidiodendron	13	Pathotroph-Symbiotroph	Ericoid Mycorrhizal	Dark Septate Endophyte	NULL	Probable
ce68a3f1768dac3848bd84d9b9bfc0ae	k__Fungi	p__Ascomycota	c__Leotiomycetes	o__Helotiales	f__Myxotrichaceae	g__Oidiodendron	s__unidentified	Oidiodendron	13	Pathotroph-Symbiotroph	Ericoid Mycorrhizal	Dark Septate Endophyte	NULL	Probable
db8917f6cec5f96d9c47e207472fd060	k__Fungi	p__Ascomycota	c__Leotiomycetes	o__Helotiales	f__Helotiales_fam_Incertae_sedis	g__Leohumicola	s__unidentified	Leohumicola	13	Saprotroph	Undefined Saprotroph	NULL	NULL	Probable
244b73856a7d7c6e21988a938f65a003	k__Fungi	p__Ascomycota	c__Leotiomycetes	o__Helotiales	f__Helotiales_fam_Incertae_sedis	g__Leohumicola	s__unidentified	Leohumicola	13	Saprotroph	Undefined Saprotroph	NULL	NULL	Probable
ee70c1742a888e2d025ecce7de563841	k__Fungi	p__Ascomycota	c__Leotiomycetes	o__Helotiales	f__Helotiales_fam_Incertae_sedis	g__Xenopolyscytalum	s__unidentified	Xenopolyscytalum	13	Saprotroph	Undefined Saprotroph	NULL	NULL	Probable
189c7bd34e33b9aad497e0533f95503c	k__Fungi	p__Ascomycota	c__Leotiomycetes	o__Helotiales	f__Helotiales_fam_Incertae_sedis	g__Leohumicola	s__unidentified	Leohumicola	13	Saprotroph	Undefined Saprotroph	NULL	NULL	Probable
fe1a2bef6d6073514c4fbbb18a2177fa	k__Fungi	p__Ascomycota	c__Leotiomycetes	o__Thelebolales	f__Pseudeurotiaceae	g__Pseudeurotium	s__unidentified	Pseudeurotium	13	Saprotroph	Undefined Saprotroph	NULL	NULL	Probable
c73d0540a9105c24de6b8de80fdcb35c	k__Fungi	p__Ascomycota	c__Leotiomycetes	o__Helotiales	f__Helotiales_fam_Incertae_sedis	g__Leohumicola	s__unidentified	Leohumicola	13	Saprotroph	Undefined Saprotroph	NULL	NULL	Probable
0633836b373eb6308e7fcbe1bc1ff519	k__Fungi	p__Ascomycota	c__Leotiomycetes	o__Helotiales	f__Myxotrichaceae	g__Oidiodendron	s__unidentified	Oidiodendron	13	Pathotroph-Symbiotroph	Ericoid Mycorrhizal	Dark Septate Endophyte	NULL	Probable
37bba676eed5ee87fc8b933ef3e7d53b	k__Fungi	p__Ascomycota	c__Leotiomycetes	o__Helotiales	f__Helotiales_fam_Incertae_sedis	g__Chalara	s__unidentified	Chalara	13	Pathotroph-Saprotroph-Symbiotroph	Endophyte-Plant Pathogen-Wood Saprotroph	NULL	Soft Rot	Probable
e81c35b80cd592be8dc77a2c6db0659d	k__Fungi	p__Ascomycota	c__Leotiomycetes	o__Helotiales	f__Helotiales_fam_Incertae_sedis	g__Leohumicola	s__unidentified	Leohumicola	13	Saprotroph	Undefined Saprotroph	NULL	NULL	Probable
4c7722ed6c2b2a8b2822a9495396d884	k__Fungi	p__Ascomycota	c__Leotiomycetes	o__Helotiales	f__Helotiales_fam_Incertae_sedis	g__Chalara	s__unidentified	Chalara	13	Pathotroph-Saprotroph-Symbiotroph	Endophyte-Plant Pathogen-Wood Saprotroph	NULL	Soft Rot	Probable
a2c3d8975980f6c434dc6f7b81986a44	k__Fungi	p__Ascomycota	c__Leotiomycetes	o__Helotiales	f__Hyaloscyphaceae	g__Calycina	s__unidentified	Calycina	13	Saprotroph	Undefined Saprotroph	NULL	NULL	Probable
a61da618dc280dd1e28408d427005352	k__Fungi	p__Ascomycota	c__Leotiomycetes	o__Helotiales	f__Helotiales_fam_Incertae_sedis	g__Leohumicola	s__unidentified	Leohumicola	13	Saprotroph	Undefined Saprotroph	NULL	NULL	Probable
f46387a01f526f79836e39437415f321	k__Fungi	p__Ascomycota	c__Leotiomycetes	o__Thelebolales	f__Pseudeurotiaceae	g__Gymnostellatospora	s__unidentified	Gymnostellatospora	13	Saprotroph	Undefined Saprotroph	NULL	NULL	Probable
c9019801c31748ea4e71d7cd36edc9bb	k__Fungi	p__Ascomycota	c__Leotiomycetes	o__Helotiales	f__Leotiaceae	g__Alatospora	s__unidentified	Alatospora	13	Saprotroph	Undefined Saprotroph	NULL	NULL	Probable
0edec7d7a2a273343696e9b94d35826c	k__Fungi	p__Ascomycota	c__Leotiomycetes	o__Helotiales	f__Hyaloscyphaceae	g__Arachnopeziza	s__unidentified	Arachnopeziza	13	Saprotroph	Undefined Saprotroph	Microfungus	NULL	Probable
93b0bcf6808e345c968d82aa86ce4afb	k__Fungi	p__Ascomycota	c__Leotiomycetes	o__Thelebolales	f__Pseudeurotiaceae	g__Gymnostellatospora	s__unidentified	Gymnostellatospora	13	Saprotroph	Undefined Saprotroph	NULL	NULL	Probable
0e7807f5f2ee5463b3958ea8efa4bfaf	k__Fungi	p__Ascomycota	c__Leotiomycetes	o__Rhytismatales	f__Rhytismataceae	g__Lophodermium	s__unidentified	Lophodermium	13	Pathotroph	Plant Pathogen	NULL	NULL	Probable
54ef9a3dfac853bbbf54e9000b927d96	k__Fungi	p__Ascomycota	c__Leotiomycetes	o__Helotiales	f__Helotiales_fam_Incertae_sedis	g__Leohumicola	s__unidentified	Leohumicola	13	Saprotroph	Undefined Saprotroph	NULL	NULL	Probable
c1791288799bdc41deaa1373f8b97c35	k__Fungi	p__Ascomycota	c__Leotiomycetes	o__Helotiales	f__Helotiales_fam_Incertae_sedis	g__Coleophoma	s__unidentified	Coleophoma	13	Saprotroph	Undefined Saprotroph	NULL	NULL	Probable
64f631768a4b43b9020b3aac887f8431	k__Fungi	p__Ascomycota	c__Leotiomycetes	o__Helotiales	f__Helotiaceae	g__Crocicreas	s__unidentified	Crocicreas	13	Saprotroph	Undefined Saprotroph	Pezizoid	NULL	Probable
3d218a4438a5532be728abe937215cd5	k__Fungi	p__Ascomycota	c__Leotiomycetes	o__Helotiales	f__Hyaloscyphaceae	g__Calycina	s__unidentified	Calycina	13	Saprotroph	Undefined Saprotroph	NULL	NULL	Probable
574b516b85e0c0f03a804b8398f63287	k__Fungi	p__Ascomycota	c__Leotiomycetes	o__Helotiales	f__Helotiales_fam_Incertae_sedis	g__Chalara	s__unidentified	Chalara	13	Pathotroph-Saprotroph-Symbiotroph	Endophyte-Plant Pathogen-Wood Saprotroph	NULL	Soft Rot	Probable
58846508893990b70261ac311255467f	k__Fungi	p__Ascomycota	c__Leotiomycetes	o__Helotiales	f__Helotiaceae	g__Articulospora	s__unidentified	Articulospora	13	Saprotroph	Undefined Saprotroph	NULL	NULL	Probable
9ec0767e25a3820e3ac4d7043c1107f2	k__Fungi	p__Ascomycota	c__Leotiomycetes	o__Helotiales	f__Helotiales_fam_Incertae_sedis	g__Chalara	s__unidentified	Chalara	13	Pathotroph-Saprotroph-Symbiotroph	Endophyte-Plant Pathogen-Wood Saprotroph	NULL	Soft Rot	Probable
459d0c66faa6feb91accf9d1810d7923	k__Fungi	p__Ascomycota	c__Leotiomycetes	o__Helotiales	f__Rutstroemiaceae	g__Lambertella	s__unidentified	Lambertella	13	Saprotroph	Undefined Saprotroph	Microfungus	NULL	Probable
bb135f7343fe642b5d2519fca7385ba3	k__Fungi	p__Ascomycota	c__Leotiomycetes	o__Thelebolales	f__Pseudeurotiaceae	g__Gymnostellatospora	s__unidentified	Gymnostellatospora	13	Saprotroph	Undefined Saprotroph	NULL	NULL	Probable
2d157ae7b238d84a793b07752ae65f0d	k__Fungi	p__Ascomycota	c__Leotiomycetes	o__Helotiales	f__unidentified	g__unidentified	s__unidentified	-	-	-	-	Unassigned	-	-
93caf70de3e40e81ff655eea7891d38a	k__Fungi	p__Ascomycota	c__Leotiomycetes	o__Helotiales	f__unidentified	g__unidentified	s__unidentified	-	-	-	-	-	-	-
63453b3ec87fac65c7cd1d94122ab33f	k__Fungi	p__Ascomycota	c__Leotiomycetes	o__Helotiales	f__unidentified	g__unidentified	s__unidentified	-	-	-	-	-	-	-
29b22a1efdc9cb846320c7e1fc22a3ae	k__Fungi	p__Ascomycota	c__Leotiomycetes	o__unidentified	f__unidentified	g__unidentified	s__unidentified	-	-	-	Unassigned	-	-	-
8d440d46efe2c51714414142ac276204	k__Fungi	p__Ascomycota	c__Leotiomycetes	o__Helotiales	f__unidentified	g__unidentified	s__unidentified	-	-	-	-	Unassigned	-	-
2fbb52914899f1be446354b9f9c2160c	k__Fungi	p__Ascomycota	c__Leotiomycetes	o__unidentified	f__unidentified	g__unidentified	s__unidentified	-	-	-	Unassigned	-	-	-
c7534cfcc1a1ea139400b2a81715365d	k__Fungi	p__Ascomycota	c__Leotiomycetes	o__Helotiales	f__unidentified	g__unidentified	s__unidentified	-	-	-	-	Unassigned	-	-
902393573f04aab3e3c0bff1665c53a4	k__Fungi	p__Ascomycota	c__Leotiomycetes	o__Helotiales	f__unidentified	g__unidentified	s__unidentified	-	-	-	-	-	-	-
aa006df9a5656d60c4eb8832f0381922	k__Fungi	p__Ascomycota	c__Leotiomycetes	o__Helotiales	f__unidentified	g__unidentified	s__unidentified	-	-	-	-	Unassigned	-	-
04b90379173e99d4ee61db7e5dc973a6	k__Fungi	p__Ascomycota	c__Leotiomycetes	o__Helotiales	f__unidentified	g__unidentified	s__unidentified	-	-	-	-	-	-	-
09bf1ebb066bcf261a54b302416f64cd	k__Fungi	p__Ascomycota	c__Leotiomycetes	o__Helotiales	f__unidentified	g__unidentified	s__unidentified	-	-	-	-	Unassigned	-	-
219513e5167e120dcb4f9d7738484fef	k__Fungi	p__Ascomycota	c__Leotiomycetes	o__Helotiales	f__unidentified	g__unidentified	s__unidentified	-	-	-	-	-	-	-
5b9ceb23b7ba2d4eaeac687eda47f36b	k__Fungi	p__Ascomycota	c__Leotiomycetes	o__Helotiales	f__unidentified	g__unidentified	s__unidentified	-	-	-	-	Unassigned	-	-
f7caffed97231810d7e7ed380681efb5	k__Fungi	p__Ascomycota	c__Leotiomycetes	o__Helotiales	f__unidentified	g__unidentified	s__unidentified	-	-	-	-	-	-	-
1c806a3212f75784aba64d3d07c08b23	k__Fungi	p__Ascomycota	c__Leotiomycetes	o__Helotiales	f__unidentified	g__unidentified	s__unidentified	-	-	-	-	Unassigned	-	-
578ccc992b6913befaa621016dba69a4	k__Fungi	p__Ascomycota	c__Leotiomycetes	o__Helotiales	f__unidentified	g__unidentified	s__unidentified	-	-	-	-	Unassigned	-	-
f2b82e22a48f494525176630433dc546	k__Fungi	p__Ascomycota	c__Leotiomycetes	o__Helotiales	f__unidentified	g__unidentified	s__unidentified	-	-	-	-	Unassigned	-	-
810380e3557b8cecac6ed4827be8ad07	k__Fungi	p__Ascomycota	c__Leotiomycetes	o__unidentified	f__unidentified	g__unidentified	s__unidentified	-	-	-	Unassigned	-	-	-
74028c91ea6b1657f1b7f0273611f225	k__Fungi	p__Ascomycota	c__Leotiomycetes	o__Helotiales	f__unidentified	g__unidentified	s__unidentified	-	-	-	-	Unassigned	-	-
f4efcf8582123908d891f3733117a58d	k__Fungi	p__Ascomycota	c__Leotiomycetes	o__unidentified	f__unidentified	g__unidentified	s__unidentified	-	-	-	Unassigned	-	-	-
ba0e742d0f6f4e299d3a8371bb16ace4	k__Fungi	p__Ascomycota	c__Leotiomycetes	o__Helotiales	f__unidentified	g__unidentified	s__unidentified	-	-	-	-	Unassigned	-	-
3c38b413ba417435703c68312088c4ef	k__Fungi	p__Ascomycota	c__Leotiomycetes	o__Helotiales	f__unidentified	g__unidentified	s__unidentified	-	-	-	-	-	-	-
a5337812fddff1cc26eab3f3c7294e8a	k__Fungi	p__Ascomycota	c__Leotiomycetes	o__unidentified	f__unidentified	g__unidentified	s__unidentified	-	-	-	Unassigned	-	-	-
f385d7854b9e33d0cb8ede392e0d33f5	k__Fungi	p__Ascomycota	c__Leotiomycetes	o__Helotiales	f__unidentified	g__unidentified	s__unidentified	-	-	-	-	-	-	-
637a6667942baaa6e720f950f84b3148	k__Fungi	p__Ascomycota	c__Leotiomycetes	o__unidentified	f__unidentified	g__unidentified	s__unidentified	-	-	-	Unassigned	-	-	-
f3c81789b488852426b26d829198a029	k__Fungi	p__Ascomycota	c__Leotiomycetes	o__Helotiales	f__unidentified	g__unidentified	s__unidentified	-	-	-	-	-	-	-
a142e43fbc7a48a13436d9e9b882f7b7	k__Fungi	p__Ascomycota	c__Leotiomycetes	o__Helotiales	f__unidentified	g__unidentified	s__unidentified	-	-	-	-	-	-	-
ab0dcb191f170b9d178d8a24c20fea27	k__Fungi	p__Ascomycota	c__Leotiomycetes	o__unidentified	f__unidentified	g__unidentified	s__unidentified	-	-	-	Unassigned	-	-	-
3886572a3a17f1b4400980663637e10d	k__Fungi	p__Ascomycota	c__Leotiomycetes	o__Helotiales	f__unidentified	g__unidentified	s__unidentified	-	-	-	-	Unassigned	-	-
2c7bd6c701203dd3a569d97309985b12	k__Fungi	p__Ascomycota	c__Leotiomycetes	o__Helotiales	f__unidentified	g__unidentified	s__unidentified	-	-	-	-	Unassigned	-	-
4f2eade1e6e63d7c0beae376b986dc98	k__Fungi	p__Ascomycota	c__Leotiomycetes	o__Helotiales	f__unidentified	g__unidentified	s__unidentified	-	-	-	-	Unassigned	-	-
33ca0f8a9b26215dbc393830d725ae25	k__Fungi	p__Ascomycota	c__Leotiomycetes	o__Helotiales	f__unidentified	g__unidentified	s__unidentified	-	-	-	-	-	-	-
7092d12a5108dd58f4e1f7a897d378b2	k__Fungi	p__Ascomycota	c__Leotiomycetes	o__unidentified	f__unidentified	g__unidentified	s__unidentified	-	-	-	Unassigned	-	-	-
f8bac04de20c7fce67abd82296c3d1ae	k__Fungi	p__Ascomycota	c__Leotiomycetes	o__Helotiales	f__unidentified	g__unidentified	s__unidentified	-	-	-	-	Unassigned	-	-
57f3b8d6685ca0f76de2356e0f54e34a	k__Fungi	p__Ascomycota	c__Leotiomycetes	o__Helotiales	f__unidentified	g__unidentified	s__unidentified	-	-	-	-	-	-	-
5ce198a6f544a13d91531c631871c5be	k__Fungi	p__Ascomycota	c__Leotiomycetes	o__Helotiales	f__unidentified	g__unidentified	s__unidentified	-	-	-	-	-	-	-
96c28bb39e73d5cc1ecb140e2adfd5e2	k__Fungi	p__Ascomycota	c__Leotiomycetes	o__Helotiales	f__unidentified	g__unidentified	s__unidentified	-	-	-	-	-	-	-
4774ca8f8e5c15b43d8fc00e304ac5b6	k__Fungi	p__Ascomycota	c__Leotiomycetes	o__Helotiales	f__unidentified	g__unidentified	s__unidentified	-	-	-	-	Unassigned	-	-
071f864f9359f19be0c94ee0bbefbbd6	k__Fungi	p__Ascomycota	c__Leotiomycetes	o__Helotiales	f__unidentified	g__unidentified	s__unidentified	-	-	-	-	Unassigned	-	-
7047590d19037ba7d329ad1a98ff6709	k__Fungi	p__Ascomycota	c__Leotiomycetes	o__Helotiales	f__unidentified	g__unidentified	s__unidentified	-	-	-	-	Unassigned	-	-
7da01337f080c06c2e497a2bd4e98816	k__Fungi	p__Ascomycota	c__Leotiomycetes	o__unidentified	f__unidentified	g__unidentified	s__unidentified	-	-	-	Unassigned	-	-	-
6167cdbdf5308833f5e91881cb45d923	k__Fungi	p__Ascomycota	c__Leotiomycetes	o__Helotiales	f__unidentified	g__unidentified	s__unidentified	-	-	-	-	Unassigned	-	-
3fc496406655002c9f6fb38da66e1465	k__Fungi	p__Ascomycota	c__Leotiomycetes	o__Helotiales	f__unidentified	g__unidentified	s__unidentified	-	-	-	-	-	-	-
06fd1982ffe134c1db99f82084507b38	k__Fungi	p__Ascomycota	c__Leotiomycetes	o__unidentified	f__unidentified	g__unidentified	s__unidentified	-	-	-	Unassigned	-	-	-
c0208dbc302eeeeb3c0a32c43ac2b32c	k__Fungi	p__Ascomycota	c__Leotiomycetes	o__Helotiales	f__unidentified	g__unidentified	s__unidentified	-	-	-	-	-	-	-
0fa3c3c9af978ed8676f148dd9e79e00	k__Fungi	p__Ascomycota	c__Leotiomycetes	o__unidentified	f__unidentified	g__unidentified	s__Leotiomycetes_sp	-	-	-	-	-	-	-
1afff0609899fe192001947ff50f5781	k__Fungi	p__Ascomycota	c__Leotiomycetes	o__Helotiales	f__unidentified	g__unidentified	s__unidentified	-	-	-	-	Unassigned	-	-
966514199466e5527e76ce90a702cb07	k__Fungi	p__Ascomycota	c__Leotiomycetes	o__Helotiales	f__unidentified	g__unidentified	s__unidentified	-	-	-	-	Unassigned	-	-
ecea5004053e9ec23e231510c43db6d1	k__Fungi	p__Ascomycota	c__Leotiomycetes	o__Helotiales	f__unidentified	g__unidentified	s__unidentified	-	-	-	-	Unassigned	-	-
2e622762239654c726b2771f373b232b	k__Fungi	p__Ascomycota	c__Leotiomycetes	o__Helotiales	f__unidentified	g__unidentified	s__unidentified	-	-	-	-	Unassigned	-	-
9fe8c8eebb64872618566666cb41dff7	k__Fungi	p__Ascomycota	c__Leotiomycetes	o__Helotiales	f__unidentified	g__unidentified	s__unidentified	-	-	-	-	-	-	-
16314fd2aaa8c2a9a4917b63f8650860	k__Fungi	p__Ascomycota	c__Leotiomycetes	o__Helotiales	f__unidentified	g__unidentified	s__unidentified	-	-	-	-	-	-	-
606b256cb74da9c2c22c281091af0731	k__Fungi	p__Ascomycota	c__Leotiomycetes	o__unidentified	f__unidentified	g__unidentified	s__unidentified	-	-	-	Unassigned	-	-	-
54e85586e2a3952618894bb621002f03	k__Fungi	p__Ascomycota	c__Leotiomycetes	o__Helotiales	f__unidentified	g__unidentified	s__unidentified	-	-	-	-	Unassigned	-	-
b6aa72201673cb2b5f30446fc3480491	k__Fungi	p__Ascomycota	c__Leotiomycetes	o__Helotiales	f__unidentified	g__unidentified	s__unidentified	-	-	-	-	Unassigned	-	-
f902253b73b5bb8a7a33126abb26aab8	k__Fungi	p__Ascomycota	c__Leotiomycetes	o__Helotiales	f__unidentified	g__unidentified	s__unidentified	-	-	-	-	-	-	-
3c166cd737dc72a5009106ef5d4dceda	k__Fungi	p__Ascomycota	c__Leotiomycetes	o__Helotiales	f__unidentified	g__unidentified	s__unidentified	-	-	-	-	Unassigned	-	-
c080eaa5468146121ac5369e67f73b47	k__Fungi	p__Ascomycota	c__Leotiomycetes	o__Helotiales	f__unidentified	g__unidentified	s__unidentified	-	-	-	-	-	-	-
04ce426c51db9f450bd545d263806f53	k__Fungi	p__Ascomycota	c__Leotiomycetes	o__Helotiales	f__unidentified	g__unidentified	s__unidentified	-	-	-	-	-	-	-
21e7c51e3831131edf884a9a18e70eba	k__Fungi	p__Ascomycota	c__Leotiomycetes	o__Helotiales	f__unidentified	g__unidentified	s__unidentified	-	-	-	-	Unassigned	-	-
a7e7da03733b0128daaf499621cf0432	k__Fungi	p__Ascomycota	c__Leotiomycetes	o__Helotiales	f__unidentified	g__unidentified	s__unidentified	-	-	-	-	Unassigned	-	-
7b97fa8d41a6753fbc10b32008dcfca2	k__Fungi	p__Ascomycota	c__Leotiomycetes	o__Helotiales	f__unidentified	g__unidentified	s__unidentified	-	-	-	-	Unassigned	-	-
efc671ee0a7b57fef9de3f43d182c7cf	k__Fungi	p__Ascomycota	c__Leotiomycetes	o__unidentified	f__unidentified	g__unidentified	s__unidentified	-	-	-	Unassigned	-	-	-
62c3c6c63b23054aeb716a3e94d61d62	k__Fungi	p__Ascomycota	c__Leotiomycetes	o__unidentified	f__unidentified	g__unidentified	s__unidentified	-	-	-	Unassigned	-	-	-
94229e9422ba164a3bd5a7e823b964e2	k__Fungi	p__Ascomycota	c__Leotiomycetes	o__Helotiales	f__unidentified	g__unidentified	s__unidentified	-	-	-	-	-	-	-
7a3c84fc152c46fff0af524f41e46dbb	k__Fungi	p__Ascomycota	c__Leotiomycetes	o__Helotiales	f__unidentified	g__unidentified	s__unidentified	-	-	-	-	Unassigned	-	-
8968ff9957a1fc9d04e3a851d774b326	k__Fungi	p__Ascomycota	c__Leotiomycetes	o__Helotiales	f__unidentified	g__unidentified	s__unidentified	-	-	-	-	Unassigned	-	-
7f485e4608fc07ba97409af57f911bea	k__Fungi	p__Ascomycota	c__Leotiomycetes	o__Helotiales	f__unidentified	g__unidentified	s__unidentified	-	-	-	-	Unassigned	-	-
f7c9b124e078283d9645c3df72abda7e	k__Fungi	p__Ascomycota	c__Leotiomycetes	o__Helotiales	f__unidentified	g__unidentified	s__unidentified	-	-	-	-	Unassigned	-	-
0a26e62d999298d5742f52ac0601bb19	k__Fungi	p__Ascomycota	c__Leotiomycetes	o__Helotiales	f__unidentified	g__unidentified	s__unidentified	-	-	-	-	Unassigned	-	-
2c9cd88a1c9085022a5ff0520199282e	k__Fungi	p__Ascomycota	c__Leotiomycetes	o__Helotiales	f__unidentified	g__unidentified	s__unidentified	-	-	-	-	-	-	-
e92da02ee634c3d82890cba4c2d4a8fb	k__Fungi	p__Ascomycota	c__Leotiomycetes	o__Helotiales	f__unidentified	g__unidentified	s__unidentified	-	-	-	-	Unassigned	-	-
c70938c5f7d9b5bcfc666a7e7cc5b34c	k__Fungi	p__Ascomycota	c__Leotiomycetes	o__Helotiales	f__unidentified	g__unidentified	s__unidentified	-	-	-	-	Unassigned	-	-
fb5d5ddce1910f3194cdf4f289f59ce9	k__Fungi	p__Ascomycota	c__Leotiomycetes	o__unidentified	f__unidentified	g__unidentified	s__unidentified	-	-	-	-	-	-	-
1f83ebf95fba800d98a83995c1b9cf3b	k__Fungi	p__Ascomycota	c__Leotiomycetes	o__Helotiales	f__unidentified	g__unidentified	s__unidentified	-	-	-	-	Unassigned	-	-
7dbfd91700a35ee8d857c93efda2b812	k__Fungi	p__Ascomycota	c__Leotiomycetes	o__unidentified	f__unidentified	g__unidentified	s__unidentified	-	-	-	Unassigned	-	-	-
f8b6b7a6fa06c7aa642add17d550455f	k__Fungi	p__Ascomycota	c__Leotiomycetes	o__Helotiales	f__unidentified	g__unidentified	s__unidentified	-	-	-	-	Unassigned	-	-
776288d23a6352f5100d913b8c56d971	k__Fungi	p__Ascomycota	c__Leotiomycetes	o__Helotiales	f__unidentified	g__unidentified	s__unidentified	-	-	-	-	-	-	-
116224a8cca771e7885dc41a4fbb5c5d	k__Fungi	p__Ascomycota	c__Leotiomycetes	o__Helotiales	f__unidentified	g__unidentified	s__unidentified	-	-	-	-	Unassigned	-	-
1bc0454974203fe578f4a5ec6067aab2	k__Fungi	p__Ascomycota	c__Leotiomycetes	o__unidentified	f__unidentified	g__unidentified	s__unidentified	-	-	-	Unassigned	-	-	-
eccd4c04352132d784bb69cd89130588	k__Fungi	p__Ascomycota	c__Leotiomycetes	o__Helotiales	f__unidentified	g__unidentified	s__unidentified	-	-	-	-	-	-	-
bf38c57b394415fe6012a21d1b23c74a	k__Fungi	p__Ascomycota	c__Leotiomycetes	o__Helotiales	f__unidentified	g__unidentified	s__unidentified	-	-	-	-	Unassigned	-	-
fbfe2550e5b55f3249adc0615ef15179	k__Fungi	p__Ascomycota	c__Leotiomycetes	o__Helotiales	f__unidentified	g__unidentified	s__unidentified	-	-	-	-	-	-	-
1101e909c04d436d92df45f913bfd068	k__Fungi	p__Ascomycota	c__Leotiomycetes	o__unidentified	f__unidentified	g__unidentified	s__unidentified	-	-	-	Unassigned	-	-	-
dbd5fffefb2d7e43f81d735adda480fb	k__Fungi	p__Ascomycota	c__Leotiomycetes	o__Helotiales	f__unidentified	g__unidentified	s__unidentified	-	-	-	-	Unassigned	-	-
63b8b7e4430c122cb598fd515561c17d	k__Fungi	p__Ascomycota	c__Leotiomycetes	o__Helotiales	f__Leotiaceae	g__unidentified	s__unidentified	-	-	-	-	-	Unassigned	-
757c92ce49354d1f086e1417377c487a	k__Fungi	p__Ascomycota	c__Leotiomycetes	o__unidentified	f__unidentified	g__unidentified	s__unidentified	-	-	-	Unassigned	-	-	-
2a1b39a51a916add12fdd01ce64c5cd0	k__Fungi	p__Ascomycota	c__Leotiomycetes	o__Helotiales	f__unidentified	g__unidentified	s__unidentified	-	-	-	-	Unassigned	-	-
4f86f164918b5d3158ad4d908e858a32	k__Fungi	p__Ascomycota	c__Leotiomycetes	o__unidentified	f__unidentified	g__unidentified	s__unidentified	-	-	-	Unassigned	-	-	-
c64e7b8b07ad07c6758475f716ac5bd2	k__Fungi	p__Ascomycota	c__Leotiomycetes	o__unidentified	f__unidentified	g__unidentified	s__unidentified	-	-	-	Unassigned	-	-	-
ee810f57a650b37bf27c52960bb6aa73	k__Fungi	p__Ascomycota	c__Leotiomycetes	o__Helotiales	f__unidentified	g__unidentified	s__unidentified	-	-	-	-	-	-	-
50b9eb76eacb9db138375613074061f6	k__Fungi	p__Ascomycota	c__Leotiomycetes	o__Helotiales	f__unidentified	g__unidentified	s__unidentified	-	-	-	-	Unassigned	-	-
f6e8f2d181c1a80fcaded8fc73662287	k__Fungi	p__Ascomycota	c__Leotiomycetes	o__Helotiales	f__unidentified	g__unidentified	s__unidentified	-	-	-	-	Unassigned	-	-
f8c705491bd6c818c90c423fa1083370	k__Fungi	p__Ascomycota	c__Leotiomycetes	o__Helotiales	f__unidentified	g__unidentified	s__unidentified	-	-	-	-	-	-	-
52f97fb0127d62d526ea072185a0e7a5	k__Fungi	p__Ascomycota	c__Leotiomycetes	o__unidentified	f__unidentified	g__unidentified	s__unidentified	-	-	-	Unassigned	-	-	-
c38e1fc7f655c445bc43549b4026213f	k__Fungi	p__Ascomycota	c__Leotiomycetes	o__Helotiales	f__unidentified	g__unidentified	s__unidentified	-	-	-	-	Unassigned	-	-
075e43813534308145ffcfb69cfdcedf	k__Fungi	p__Ascomycota	c__Leotiomycetes	o__Helotiales	f__unidentified	g__unidentified	s__unidentified	-	-	-	-	Unassigned	-	-
a36da12f82d41674ebb417b27c67d807	k__Fungi	p__Ascomycota	c__Leotiomycetes	o__Helotiales	f__unidentified	g__unidentified	s__unidentified	-	-	-	-	Unassigned	-	-
f494f25412555b7b2697613002364390	k__Fungi	p__Ascomycota	c__Leotiomycetes	o__Helotiales	f__unidentified	g__unidentified	s__unidentified	-	-	-	-	Unassigned	-	-
03ee61a99a9b9f4de4c3a1b953ce936b	k__Fungi	p__Ascomycota	c__Leotiomycetes	o__Helotiales	f__unidentified	g__unidentified	s__unidentified	-	-	-	-	Unassigned	-	-
f33bb386a520887cc3d67f8fa09d0805	k__Fungi	p__Ascomycota	c__Leotiomycetes	o__Helotiales	f__unidentified	g__unidentified	s__unidentified	-	-	-	-	-	-	-
53a2cb7eb34ce885ab95b77e409e9961	k__Fungi	p__Ascomycota	c__Leotiomycetes	o__Helotiales	f__unidentified	g__unidentified	s__unidentified	-	-	-	-	Unassigned	-	-
5a4354944fa031e2ea548fbbe0da32c9	k__Fungi	p__Ascomycota	c__Leotiomycetes	o__Helotiales	f__unidentified	g__unidentified	s__unidentified	-	-	-	-	Unassigned	-	-
8b78cc29d309e5a5201fe7cbb30b07f2	k__Fungi	p__Ascomycota	c__Leotiomycetes	o__Helotiales	f__unidentified	g__unidentified	s__unidentified	-	-	-	-	-	-	-
bf38ddd1afdf8d638a7fadf6d9411632	k__Fungi	p__Ascomycota	c__Leotiomycetes	o__Helotiales	f__unidentified	g__unidentified	s__unidentified	-	-	-	-	Unassigned	-	-
1b24710a5207854d5f9de7c6382965db	k__Fungi	p__Ascomycota	c__Leotiomycetes	o__Helotiales	f__unidentified	g__unidentified	s__unidentified	-	-	-	-	Unassigned	-	-
f82849047df06d1d3c94f84c784ad995	k__Fungi	p__Ascomycota	c__Leotiomycetes	o__Helotiales	f__unidentified	g__unidentified	s__unidentified	-	-	-	-	-	-	-
1d5f01e2ba47ce29b3c4157277ae8f46	k__Fungi	p__Ascomycota	c__Leotiomycetes	o__Helotiales	f__unidentified	g__unidentified	s__unidentified	-	-	-	-	Unassigned	-	-
4aaf1befaf2e50884401c4c03afe27dc	k__Fungi	p__Ascomycota	c__Leotiomycetes	o__Helotiales	f__unidentified	g__unidentified	s__unidentified	-	-	-	-	-	-	-
addfa6dac9f1052c8692b9f67df974eb	k__Fungi	p__Ascomycota	c__Leotiomycetes	o__Helotiales	f__unidentified	g__unidentified	s__unidentified	-	-	-	-	-	-	-
fb9aef9c746221b81fe7d7f5bedb09c3	k__Fungi	p__Ascomycota	c__Leotiomycetes	o__unidentified	f__unidentified	g__unidentified	s__unidentified	-	-	-	Unassigned	-	-	-
d251e915df4eba1a9952122cbc6b6f41	k__Fungi	p__Ascomycota	c__Leotiomycetes	o__Helotiales	f__unidentified	g__unidentified	s__unidentified	-	-	-	-	Unassigned	-	-
dd4fa0e65ca24f44d23c326b84c66c9f	k__Fungi	p__Ascomycota	c__Leotiomycetes	o__unidentified	f__unidentified	g__unidentified	s__unidentified	-	-	-	Unassigned	-	-	-
0dd0764831d4af4d140a418cb4e63f21	k__Fungi	p__Ascomycota	c__Leotiomycetes	o__unidentified	f__unidentified	g__unidentified	s__unidentified	-	-	-	Unassigned	-	-	-
e275094b74522156e44d1ccb0f2bb84a	k__Fungi	p__Ascomycota	c__Leotiomycetes	o__Helotiales	f__unidentified	g__unidentified	s__unidentified	-	-	-	-	-	-	-
4b604054a8fc3138c80f999657ab2726	k__Fungi	p__Ascomycota	c__Leotiomycetes	o__Helotiales	f__unidentified	g__unidentified	s__unidentified	-	-	-	-	Unassigned	-	-
79d420d801b70558c58a5453a4b88018	k__Fungi	p__Ascomycota	c__Leotiomycetes	o__Helotiales	f__unidentified	g__unidentified	s__unidentified	-	-	-	-	-	-	-
8739316429ec5aff958c415168ff1f73	k__Fungi	p__Ascomycota	c__Leotiomycetes	o__Helotiales	f__unidentified	g__unidentified	s__unidentified	-	-	-	-	-	-	-
1a381ff990d1f30124041ff820ace725	k__Fungi	p__Ascomycota	c__Leotiomycetes	o__unidentified	f__unidentified	g__unidentified	s__unidentified	-	-	-	Unassigned	-	-	-
275d68b17471b773c651ca1d95bc4333	k__Fungi	p__Ascomycota	c__Leotiomycetes	o__Helotiales	f__unidentified	g__unidentified	s__unidentified	-	-	-	-	Unassigned	-	-
8387ad3f2b8325ce51004a1754124eb3	k__Fungi	p__Ascomycota	c__Leotiomycetes	o__Helotiales	f__unidentified	g__unidentified	s__unidentified	-	-	-	-	-	-	-
8a254211538db229e66db9bfc6b5d67a	k__Fungi	p__Ascomycota	c__Leotiomycetes	o__Helotiales	f__Helotiales_fam_Incertae_sedis	g__unidentified	s__unidentified	-	-	-	-	-	Unassigned	-
cd6dcabf66dc2b4e03839b686c9c8fec	k__Fungi	p__Ascomycota	c__Leotiomycetes	o__Helotiales	f__unidentified	g__unidentified	s__unidentified	-	-	-	-	-	-	-
c43f8408bb964f2c0456a85d4b250415	k__Fungi	p__Ascomycota	c__Leotiomycetes	o__Helotiales	f__unidentified	g__unidentified	s__unidentified	-	-	-	-	Unassigned	-	-
1cf3a061a17f1844ca0ffd3e398c16e6	k__Fungi	p__Ascomycota	c__Leotiomycetes	o__Helotiales	f__unidentified	g__unidentified	s__unidentified	-	-	-	-	Unassigned	-	-
7e567d0e79d735b39e56ced5b600e28e	k__Fungi	p__Ascomycota	c__Leotiomycetes	o__unidentified	f__unidentified	g__unidentified	s__unidentified	-	-	-	Unassigned	-	-	-
8cbef581dbfe01ca772cfc563daa85d1	k__Fungi	p__Ascomycota	c__Leotiomycetes	o__unidentified	f__unidentified	g__unidentified	s__unidentified	-	-	-	Unassigned	-	-	-
8c92c6d136687dbccd7752b381314741	k__Fungi	p__Ascomycota	c__Leotiomycetes	o__Helotiales	f__unidentified	g__unidentified	s__unidentified	-	-	-	-	-	-	-
81ed3599360c61b51fdd80fe33a97b88	k__Fungi	p__Ascomycota	c__Leotiomycetes	o__Helotiales	f__unidentified	g__unidentified	s__unidentified	-	-	-	-	Unassigned	-	-
ff6832c963ddfdd8a004de1f00da2264	k__Fungi	p__Ascomycota	c__Leotiomycetes	o__unidentified	f__unidentified	g__unidentified	s__unidentified	-	-	-	Unassigned	-	-	-
5fd7c565b94b1ee525c7f57aa2d55d34	k__Fungi	p__Ascomycota	c__Leotiomycetes	o__unidentified	f__unidentified	g__unidentified	s__unidentified	-	-	-	Unassigned	-	-	-
f03d0ccaf4c42e5b726bf25b56723a31	k__Fungi	p__Ascomycota	c__Leotiomycetes	o__Helotiales	f__unidentified	g__unidentified	s__unidentified	-	-	-	-	-	-	-
ac9582172131d55a6fe16ee855197d8f	k__Fungi	p__Ascomycota	c__Leotiomycetes	o__Helotiales	f__unidentified	g__unidentified	s__unidentified	-	-	-	-	-	-	-
cbecc34aa8b97cc67dfc055eeb6b0c46	k__Fungi	p__Ascomycota	c__Leotiomycetes	o__unidentified	f__unidentified	g__unidentified	s__unidentified	-	-	-	Unassigned	-	-	-
018c237285a4a0ff7acbbc1edabc4fe0	k__Fungi	p__Ascomycota	c__Leotiomycetes	o__Helotiales	f__unidentified	g__unidentified	s__unidentified	-	-	-	-	-	-	-
09c30d31a2a22e83349633bd46bc3ae4	k__Fungi	p__Ascomycota	c__Leotiomycetes	o__Helotiales	f__unidentified	g__unidentified	s__unidentified	-	-	-	-	-	-	-
9b82c20efe6afe850e30fb04067a3a0c	k__Fungi	p__Ascomycota	c__Leotiomycetes	o__unidentified	f__unidentified	g__unidentified	s__unidentified	-	-	-	Unassigned	-	-	-
8c301b58ceaaa20750ba51741e3b86fa	k__Fungi	p__Ascomycota	c__Leotiomycetes	o__unidentified	f__unidentified	g__unidentified	s__unidentified	-	-	-	Unassigned	-	-	-
82cc762510c06e72f15993d7a828015a	k__Fungi	p__Ascomycota	c__Leotiomycetes	o__Helotiales	f__unidentified	g__unidentified	s__unidentified	-	-	-	-	Unassigned	-	-
b60044aa10df01610c2555d7a6549c12	k__Fungi	p__Ascomycota	c__Leotiomycetes	o__Helotiales	f__unidentified	g__unidentified	s__unidentified	-	-	-	-	-	-	-
4b3b914ea1ace62b17b9243ffdde656d	k__Fungi	p__Ascomycota	c__Leotiomycetes	o__unidentified	f__unidentified	g__unidentified	s__unidentified	-	-	-	Unassigned	-	-	-
8f2c092f207fe118c07267423a5e7912	k__Fungi	p__Ascomycota	c__Leotiomycetes	o__Helotiales	f__unidentified	g__unidentified	s__unidentified	-	-	-	-	Unassigned	-	-
91883076647df2460301000f51ebe556	k__Fungi	p__Ascomycota	c__Leotiomycetes	o__Helotiales	f__unidentified	g__unidentified	s__unidentified	-	-	-	-	-	-	-
dc6fcf6b2d726bb58b8d1bb3b76a7bb3	k__Fungi	p__Ascomycota	c__Leotiomycetes	o__Helotiales	f__unidentified	g__unidentified	s__unidentified	-	-	-	-	Unassigned	-	-
af308eaee042a2646acfb7d5e92dd9e9	k__Fungi	p__Ascomycota	c__Leotiomycetes	o__Helotiales	f__unidentified	g__unidentified	s__unidentified	-	-	-	-	Unassigned	-	-
39f0e7edf55cf72589e5eeb0038e8876	k__Fungi	p__Ascomycota	c__Leotiomycetes	o__Helotiales	f__unidentified	g__unidentified	s__unidentified	-	-	-	-	Unassigned	-	-
0d601cc0fb020682406146faa0e0a79e	k__Fungi	p__Ascomycota	c__Leotiomycetes	o__unidentified	f__unidentified	g__unidentified	s__unidentified	-	-	-	Unassigned	-	-	-
3a887e272ccbfb06a2090492c4847da1	k__Fungi	p__Ascomycota	c__Leotiomycetes	o__Helotiales	f__unidentified	g__unidentified	s__unidentified	-	-	-	-	Unassigned	-	-
a38fa34fac69fc5f70aa965427d62919	k__Fungi	p__Ascomycota	c__Leotiomycetes	o__Helotiales	f__unidentified	g__unidentified	s__unidentified	-	-	-	-	-	-	-
539380a819570373ee0a2ba1854373e3	k__Fungi	p__Ascomycota	c__Leotiomycetes	o__unidentified	f__unidentified	g__unidentified	s__unidentified	-	-	-	Unassigned	-	-	-
82ebcf3997bcf652e59fef5bf5a9abec	k__Fungi	p__Ascomycota	c__Leotiomycetes	o__Helotiales	f__unidentified	g__unidentified	s__unidentified	-	-	-	-	Unassigned	-	-
7e886e45c4e38a38584a8a203087048f	k__Fungi	p__Ascomycota	c__Leotiomycetes	o__Helotiales	f__unidentified	g__unidentified	s__unidentified	-	-	-	-	-	-	-
deadf07e536e66ede228d12f8327fd13	k__Fungi	p__Ascomycota	c__Leotiomycetes	o__Helotiales	f__unidentified	g__unidentified	s__unidentified	-	-	-	-	Unassigned	-	-
c1b7e5f1769cbcba791184fae8fc7566	k__Fungi	p__Ascomycota	c__Leotiomycetes	o__unidentified	f__unidentified	g__unidentified	s__unidentified	-	-	-	Unassigned	-	-	-
ec5eda90b0c23642ec4c0aa973d4d286	k__Fungi	p__Ascomycota	c__Leotiomycetes	o__Helotiales	f__unidentified	g__unidentified	s__unidentified	-	-	-	-	Unassigned	-	-
0e2abf3d1c351302e5d303f3e5e18565	k__Fungi	p__Ascomycota	c__Leotiomycetes	o__Helotiales	f__unidentified	g__unidentified	s__unidentified	-	-	-	-	Unassigned	-	-
b3fabd578a0e76f1c7a126c3585996dc	k__Fungi	p__Ascomycota	c__Leotiomycetes	o__unidentified	f__unidentified	g__unidentified	s__unidentified	-	-	-	Unassigned	-	-	-
72d2531fcaff38b10016a36a0baf3dd7	k__Fungi	p__Ascomycota	c__Leotiomycetes	o__Helotiales	f__unidentified	g__unidentified	s__unidentified	-	-	-	-	Unassigned	-	-
60067c7872db5001e1df1aec204b8aad	k__Fungi	p__Ascomycota	c__Leotiomycetes	o__unidentified	f__unidentified	g__unidentified	s__unidentified	-	-	-	Unassigned	-	-	-
f787f575fba1637c8fb663cd0b886126	k__Fungi	p__Ascomycota	c__Leotiomycetes	o__Helotiales	f__unidentified	g__unidentified	s__unidentified	-	-	-	-	Unassigned	-	-
9bc02e9dac78d2f18e7519b49749c261	k__Fungi	p__Ascomycota	c__Leotiomycetes	o__Helotiales	f__unidentified	g__unidentified	s__unidentified	-	-	-	-	-	-	-
3a50204745e07d2e32110d786356ec73	k__Fungi	p__Ascomycota	c__Leotiomycetes	o__unidentified	f__unidentified	g__unidentified	s__unidentified	-	-	-	Unassigned	-	-	-
941f26e9a76465a924b01f86690ca0f2	k__Fungi	p__Ascomycota	c__Leotiomycetes	o__unidentified	f__unidentified	g__unidentified	s__unidentified	-	-	-	Unassigned	-	-	-
554976a1bea0c1be85ec9cbf39da2ac8	k__Fungi	p__Ascomycota	c__Leotiomycetes	o__unidentified	f__unidentified	g__unidentified	s__unidentified	-	-	-	Unassigned	-	-	-
67615c1a1af46caa0cbc0a00fb9c413c	k__Fungi	p__Ascomycota	c__Leotiomycetes	o__Helotiales	f__unidentified	g__unidentified	s__unidentified	-	-	-	-	-	-	-
9757fddc9af36e2015ca0c7f73c33ad2	k__Fungi	p__Ascomycota	c__Leotiomycetes	o__Helotiales	f__unidentified	g__unidentified	s__unidentified	-	-	-	-	-	-	-
c324846887d2a4a2f09a7dba481c0455	k__Fungi	p__Ascomycota	c__Leotiomycetes	o__Helotiales	f__unidentified	g__unidentified	s__unidentified	-	-	-	-	Unassigned	-	-
3f1f5154d4587b6379048c47da79e264	k__Fungi	p__Ascomycota	c__Leotiomycetes	o__unidentified	f__unidentified	g__unidentified	s__unidentified	-	-	-	Unassigned	-	-	-
be4232aef9fc5bf012abd09ad4cbd0e4	k__Fungi	p__Ascomycota	c__Leotiomycetes	o__unidentified	f__unidentified	g__unidentified	s__unidentified	-	-	-	Unassigned	-	-	-
ff5b087eebd549166b6795609d180280	k__Fungi	p__Ascomycota	c__Leotiomycetes	o__Helotiales	f__unidentified	g__unidentified	s__unidentified	-	-	-	-	Unassigned	-	-
f6985dd664334067a966c7d9b3aac206	k__Fungi	p__Ascomycota	c__Leotiomycetes	o__Helotiales	f__unidentified	g__unidentified	s__unidentified	-	-	-	-	Unassigned	-	-
ffe489191af8aae7ed86320685b75f87	k__Fungi	p__Ascomycota	c__Leotiomycetes	o__Helotiales	f__unidentified	g__unidentified	s__unidentified	-	-	-	-	Unassigned	-	-
5ea08bebbde78e3c76c1a13866ded73e	k__Fungi	p__Ascomycota	c__Leotiomycetes	o__Helotiales	f__unidentified	g__unidentified	s__unidentified	-	-	-	-	Unassigned	-	-
fd029f7af3370e57a88cdd8d168e9988	k__Fungi	p__Ascomycota	c__Leotiomycetes	o__Helotiales	f__unidentified	g__unidentified	s__unidentified	-	-	-	-	Unassigned	-	-
1e1bd32e1aef4e03a8f9b0a4d701da9a	k__Fungi	p__Ascomycota	c__Leotiomycetes	o__unidentified	f__unidentified	g__unidentified	s__unidentified	-	-	-	Unassigned	-	-	-
28d7ed2d457e442f42759e812684155b	k__Fungi	p__Ascomycota	c__Leotiomycetes	o__unidentified	f__unidentified	g__unidentified	s__unidentified	-	-	-	Unassigned	-	-	-
027d00b2cab9e7c17ebe549d5203fb3b	k__Fungi	p__Ascomycota	c__Leotiomycetes	o__unidentified	f__unidentified	g__unidentified	s__unidentified	-	-	-	Unassigned	-	-	-
470cea606931ad556db5a786af4ef3e8	k__Fungi	p__Ascomycota	c__Leotiomycetes	o__Helotiales	f__unidentified	g__unidentified	s__unidentified	-	-	-	-	Unassigned	-	-
c7231e891fb0818e0b8a85c255b97093	k__Fungi	p__Ascomycota	c__Leotiomycetes	o__Helotiales	f__unidentified	g__unidentified	s__unidentified	-	-	-	-	-	-	-
e2efac693e5ad5088abf502fedfad2c1	k__Fungi	p__Ascomycota	c__Leotiomycetes	o__Helotiales	f__unidentified	g__unidentified	s__unidentified	-	-	-	-	Unassigned	-	-
bb7b3ff9caab2d4cd344b6f30f81005e	k__Fungi	p__Ascomycota	c__Leotiomycetes	o__Helotiales	f__unidentified	g__unidentified	s__unidentified	-	-	-	-	-	-	-
d6a5f420af198591169887ee21e78179	k__Fungi	p__Ascomycota	c__Leotiomycetes	o__Helotiales	f__unidentified	g__unidentified	s__unidentified	-	-	-	-	Unassigned	-	-
19f4caddbd95f43c8c6b1511d5485de8	k__Fungi	p__Ascomycota	c__Leotiomycetes	o__Helotiales	f__unidentified	g__unidentified	s__unidentified	-	-	-	-	-	-	-
adca3e79de4fb505a119966dddb06409	k__Fungi	p__Ascomycota	c__Leotiomycetes	o__Helotiales	f__unidentified	g__unidentified	s__unidentified	-	-	-	-	-	-	-
baeda149d21c470a70e753993ad5c029	k__Fungi	p__Ascomycota	c__Leotiomycetes	o__unidentified	f__unidentified	g__unidentified	s__unidentified	-	-	-	Unassigned	-	-	-
9654f9f9bfa57fd9c00a2ada0aff7b5c	k__Fungi	p__Ascomycota	c__Leotiomycetes	o__Helotiales	f__unidentified	g__unidentified	s__unidentified	-	-	-	-	-	-	Unassigned
f57f4de05c40f8fb19290ce5b3011287	k__Fungi	p__Ascomycota	c__Leotiomycetes	o__Helotiales	f__unidentified	g__unidentified	s__unidentified	-	-	-	-	Unassigned	-	-
7f65941d4232387737b0a13282255159	k__Fungi	p__Ascomycota	c__Leotiomycetes	o__Helotiales	f__unidentified	g__unidentified	s__unidentified	-	-	-	-	-	-	-
5b379e8204883c3de96ecffe537a70a2	k__Fungi	p__Ascomycota	c__Leotiomycetes	o__unidentified	f__unidentified	g__unidentified	s__unidentified	-	-	-	Unassigned	-	-	-
db9adf72af402296a1b297934e11a276	k__Fungi	p__Ascomycota	c__Leotiomycetes	o__unidentified	f__unidentified	g__unidentified	s__unidentified	-	-	-	Unassigned	-	-	-
91d3f6512db71c7f9ffa90cbdee11d12	k__Fungi	p__Ascomycota	c__Leotiomycetes	o__unidentified	f__unidentified	g__unidentified	s__unidentified	-	-	-	Unassigned	-	-	-
f93508d3bdad2e169d41e1120362b7dc	k__Fungi	p__Ascomycota	c__Leotiomycetes	o__unidentified	f__unidentified	g__unidentified	s__unidentified	-	-	-	Unassigned	-	-	-
eacf1a9e704186bea86e5e0bcd872546	k__Fungi	p__Ascomycota	c__Leotiomycetes	o__Helotiales	f__unidentified	g__unidentified	s__unidentified	-	-	-	-	-	-	-
c90b1d7a70d9265c4a76803cae4f115d	k__Fungi	p__Ascomycota	c__Leotiomycetes	o__Helotiales	f__unidentified	g__unidentified	s__unidentified	-	-	-	-	-	-	-
e1fc0795d31a4d7b8def36b7e30c0ccc	k__Fungi	p__Ascomycota	c__Leotiomycetes	o__Helotiales	f__unidentified	g__unidentified	s__unidentified	-	-	-	-	-	-	-
9371763c58380c25bd7f43b0c72a13c5	k__Fungi	p__Ascomycota	c__Leotiomycetes	o__Helotiales	f__unidentified	g__unidentified	s__unidentified	-	-	-	-	-	-	-
729c9fab3cbb0e593df654266568dd68	k__Fungi	p__Ascomycota	c__Leotiomycetes	o__unidentified	f__unidentified	g__unidentified	s__unidentified	-	-	-	Unassigned	-	-	-
e9449f14677a77030680fa51ae8628ce	k__Fungi	p__Ascomycota	c__Leotiomycetes	o__unidentified	f__unidentified	g__unidentified	s__unidentified	-	-	-	Unassigned	-	-	-
f52aaac240b7a4a526d0f0c0778f8f1a	k__Fungi	p__Ascomycota	c__Leotiomycetes	o__Helotiales	f__unidentified	g__unidentified	s__unidentified	-	-	-	-	-	-	-
342a64d501d02b4fbdc74a6415e02b3b	k__Fungi	p__Ascomycota	c__Leotiomycetes	o__Helotiales	f__unidentified	g__unidentified	s__unidentified	-	-	-	-	-	-	-
03232f7ccff2653007ba03a1c36b5610	k__Fungi	p__Ascomycota	c__Leotiomycetes	o__Helotiales	f__unidentified	g__unidentified	s__unidentified	-	-	-	-	Unassigned	-	-
06ea35f7956c465c75c15bae0bfffdb9	k__Fungi	p__Ascomycota	c__Leotiomycetes	o__unidentified	f__unidentified	g__unidentified	s__unidentified	-	-	-	Unassigned	-	-	-
6cca5576d87b5a25efcfef076da8145f	k__Fungi	p__Ascomycota	c__Leotiomycetes	o__Helotiales	f__unidentified	g__unidentified	s__unidentified	-	-	-	-	-	-	-
871f4d76e706d4d0a2726dbf80e042d6	k__Fungi	p__Ascomycota	c__Leotiomycetes	o__Helotiales	f__unidentified	g__unidentified	s__unidentified	-	-	-	-	Unassigned	-	-
4a941c761011ace53d57fbe670a7db9d	k__Fungi	p__Ascomycota	c__Leotiomycetes	o__unidentified	f__unidentified	g__unidentified	s__unidentified	-	-	-	Unassigned	-	-	-
501727efb416c0ead645436aecdc4e83	k__Fungi	p__Ascomycota	c__Leotiomycetes	o__Helotiales	f__unidentified	g__unidentified	s__unidentified	-	-	-	-	-	-	-
22719c4dbaff78e1c38c0eafac827d23	k__Fungi	p__Ascomycota	c__Leotiomycetes	o__Helotiales	f__Helotiales_fam_Incertae_sedis	g__unidentified	s__unidentified	-	-	-	-	-	Unassigned	-
ccbb2cd3b030cafa114a7d995c9fdd5b	k__Fungi	p__Ascomycota	c__Leotiomycetes	o__unidentified	f__unidentified	g__unidentified	s__unidentified	-	-	-	Unassigned	-	-	-
2ae619c07c210fb57200428159e82515	k__Fungi	p__Ascomycota	c__Leotiomycetes	o__Helotiales	f__unidentified	g__unidentified	s__unidentified	-	-	-	-	Unassigned	-	-
3d787e8a1d32395d34d96d93a24b4285	k__Fungi	p__Ascomycota	c__Leotiomycetes	o__Helotiales	f__unidentified	g__unidentified	s__unidentified	-	-	-	-	Unassigned	-	-
f2008b8e60caa593a93a8f1ef72b3927	k__Fungi	p__Ascomycota	c__Leotiomycetes	o__unidentified	f__unidentified	g__unidentified	s__unidentified	-	-	-	Unassigned	-	-	-
2ecc1b2019eb327b517a53abc5920ce4	k__Fungi	p__Ascomycota	c__Leotiomycetes	o__Helotiales	f__unidentified	g__unidentified	s__unidentified	-	-	-	-	Unassigned	-	-
688c4c031cbb9d7426f263a03eba12f3	k__Fungi	p__Ascomycota	c__Leotiomycetes	o__unidentified	f__unidentified	g__unidentified	s__unidentified	-	-	-	Unassigned	-	-	-
e865cf522bb0a7ce8b5cdd0aeb1f4dab	k__Fungi	p__Ascomycota	c__Leotiomycetes	o__Helotiales	f__unidentified	g__unidentified	s__unidentified	-	-	-	-	Unassigned	-	-
31a3abd142f6412ea398247caff1a0ef	k__Fungi	p__Ascomycota	c__Leotiomycetes	o__Helotiales	f__unidentified	g__unidentified	s__unidentified	-	-	-	-	-	-	-
7c874e0cef60eba525594d3584bc8cf9	k__Fungi	p__Ascomycota	c__Leotiomycetes	o__Helotiales	f__unidentified	g__unidentified	s__unidentified	-	-	-	-	-	-	-
d62319cf74b90e083f05ab612673cf1a	k__Fungi	p__Ascomycota	c__Leotiomycetes	o__Helotiales	f__unidentified	g__unidentified	s__unidentified	-	-	-	-	Unassigned	-	-
758536159de03b15daf339f81c824dc9	k__Fungi	p__Ascomycota	c__Leotiomycetes	o__Helotiales	f__unidentified	g__unidentified	s__unidentified	-	-	-	-	-	-	-
a219442de536b4b5a1569a7ae484049e	k__Fungi	p__Ascomycota	c__Leotiomycetes	o__unidentified	f__unidentified	g__unidentified	s__unidentified	-	-	-	Unassigned	-	-	-
b6727d266c327c5569f3ec44b52bdba2	k__Fungi	p__Ascomycota	c__Leotiomycetes	o__unidentified	f__unidentified	g__unidentified	s__unidentified	-	-	-	Unassigned	-	-	-
54d0357785c8d4bcf8728f2ab848149b	k__Fungi	p__Ascomycota	c__Leotiomycetes	o__Helotiales	f__unidentified	g__unidentified	s__unidentified	-	-	-	-	-	-	-
24febf0aafba118060bb3c7843afe7cd	k__Fungi	p__Ascomycota	c__Leotiomycetes	o__Helotiales	f__unidentified	g__unidentified	s__unidentified	-	-	-	-	Unassigned	-	-
42c9a5d104d5b8b38f01f5ad7d4e3d86	k__Fungi	p__Ascomycota	c__Leotiomycetes	o__Helotiales	f__unidentified	g__unidentified	s__unidentified	-	-	-	-	-	-	-
88124f3844a5d824184ee34892b374c7	k__Fungi	p__Ascomycota	c__Leotiomycetes	o__Helotiales	f__unidentified	g__unidentified	s__unidentified	-	-	-	-	-	-	-
86610d391a52a55c9f7c0b738ac625ce	k__Fungi	p__Ascomycota	c__Leotiomycetes	o__Helotiales	f__unidentified	g__unidentified	s__unidentified	-	-	-	-	-	-	-
382dec7ee79bcafe6a58f340df029c87	k__Fungi	p__Ascomycota	c__Leotiomycetes	o__Helotiales	f__unidentified	g__unidentified	s__unidentified	-	-	-	-	-	-	-
412574e2c70be47907ba0ab84ea24874	k__Fungi	p__Ascomycota	c__Leotiomycetes	o__Helotiales	f__unidentified	g__unidentified	s__unidentified	-	-	-	-	-	-	-
fbb3fcba204b7bc690b84994be7e947f	k__Fungi	p__Ascomycota	c__Leotiomycetes	o__Phacidiales	f__Phacidiaceae	g__unidentified	s__unidentified	-	-	-	-	-	Unassigned	-
35a7719af80292794138b82f4aa3e0a5	k__Fungi	p__Ascomycota	c__Leotiomycetes	o__Helotiales	f__unidentified	g__unidentified	s__unidentified	-	-	-	-	-	-	-
d0bb46255d4c63082b3328c0183c33c3	k__Fungi	p__Ascomycota	c__Leotiomycetes	o__Helotiales	f__unidentified	g__unidentified	s__unidentified	-	-	-	-	-	-	-
77a6dfcbb0b17371ac2f8260a0ee766c	k__Fungi	p__Ascomycota	c__Leotiomycetes	o__Helotiales	f__unidentified	g__unidentified	s__unidentified	-	-	-	-	-	-	-
567df876f1101d7fde948770d5bb7b6b	k__Fungi	p__Ascomycota	c__Leotiomycetes	o__Helotiales	f__unidentified	g__unidentified	s__unidentified	-	-	-	-	Unassigned	-	-
2895ff249b76b5a98cde1857afa4dbc4	k__Fungi	p__Ascomycota	c__Leotiomycetes	o__Helotiales	f__unidentified	g__unidentified	s__unidentified	-	-	-	-	Unassigned	-	-
cbcf95c95ff654ac6dcd358b7bab81f8	k__Fungi	p__Ascomycota	c__Leotiomycetes	o__Helotiales	f__unidentified	g__unidentified	s__unidentified	-	-	-	-	Unassigned	-	-
fe757ce3764538a0463630a4c16ad541	k__Fungi	p__Ascomycota	c__Leotiomycetes	o__unidentified	f__unidentified	g__unidentified	s__unidentified	-	-	-	Unassigned	-	-	-
a450583ccff17e135cdf007b501a8a67	k__Fungi	p__Ascomycota	c__Leotiomycetes	o__unidentified	f__unidentified	g__unidentified	s__unidentified	-	-	-	Unassigned	-	-	-
88beca5385fb5cfa78e916cf2e19f299	k__Fungi	p__Ascomycota	c__Leotiomycetes	o__Helotiales	f__unidentified	g__unidentified	s__unidentified	-	-	-	-	-	-	-
cecdf526054aea9f1f470cbaf6353eda	k__Fungi	p__Ascomycota	c__Leotiomycetes	o__Helotiales	f__unidentified	g__unidentified	s__unidentified	-	-	-	-	-	-	-
3122866e4284ed17e6973a736b056e85	k__Fungi	p__Ascomycota	c__Leotiomycetes	o__Helotiales	f__unidentified	g__unidentified	s__unidentified	-	-	-	-	Unassigned	-	-
279cdb1afd03de2e153e1bdd38a91ba9	k__Fungi	p__Ascomycota	c__Leotiomycetes	o__unidentified	f__unidentified	g__unidentified	s__unidentified	-	-	-	Unassigned	-	-	-
550b7cc7573d7a8af8f7ff157b0f6289	k__Fungi	p__Ascomycota	c__Leotiomycetes	o__Helotiales	f__unidentified	g__unidentified	s__unidentified	-	-	-	-	-	-	-
80c7d82046ce70154aa85842116ef103	k__Fungi	p__Ascomycota	c__Leotiomycetes	o__unidentified	f__unidentified	g__unidentified	s__unidentified	-	-	-	Unassigned	-	-	-
2c34a39ce0ed831f2a9982834912b069	k__Fungi	p__Ascomycota	c__Leotiomycetes	o__Helotiales	f__unidentified	g__unidentified	s__unidentified	-	-	-	-	-	-	-
979c3ac5598182f457c07c0f32a77b00	k__Fungi	p__Ascomycota	c__Leotiomycetes	o__unidentified	f__unidentified	g__unidentified	s__unidentified	-	-	-	Unassigned	-	-	-
9a3906fd939b5010d5777ca6d551c066	k__Fungi	p__Ascomycota	c__Leotiomycetes	o__Helotiales	f__unidentified	g__unidentified	s__unidentified	-	-	-	-	Unassigned	-	-
a7f57ce80517bb2291c0475c5bbbd3a0	k__Fungi	p__Ascomycota	c__Leotiomycetes	o__Helotiales	f__unidentified	g__unidentified	s__unidentified	-	-	-	-	-	-	-
ce057debd4ffe80c83b2843b5a797d6b	k__Fungi	p__Ascomycota	c__Leotiomycetes	o__Helotiales	f__unidentified	g__unidentified	s__unidentified	-	-	-	-	Unassigned	-	-
4a043a51181c0d31a05c3084512c6ff9	k__Fungi	p__Ascomycota	c__Leotiomycetes	o__unidentified	f__unidentified	g__unidentified	s__unidentified	-	-	-	Unassigned	-	-	-
6f3a4b7e0fb2e4eca92128399306cc40	k__Fungi	p__Ascomycota	c__Leotiomycetes	o__Helotiales	f__unidentified	g__unidentified	s__unidentified	-	-	-	-	Unassigned	-	-
44efbceabba734ec848d2c399558b51c	k__Fungi	p__Ascomycota	c__Leotiomycetes	o__unidentified	f__unidentified	g__unidentified	s__unidentified	-	-	-	Unassigned	-	-	-
21547ae0ae9cb147cba92c3ecb4e3cdc	k__Fungi	p__Ascomycota	c__Leotiomycetes	o__Helotiales	f__unidentified	g__unidentified	s__unidentified	-	-	-	-	-	-	-
5d202ee3e277c1cd8bb1dc21b4f7ce0b	k__Fungi	p__Ascomycota	c__Leotiomycetes	o__Helotiales	f__unidentified	g__unidentified	s__unidentified	-	-	-	-	-	-	-
767ca9aa9ba7378d54e3cb57314a07a9	k__Fungi	p__Ascomycota	c__Leotiomycetes	o__Helotiales	f__unidentified	g__unidentified	s__unidentified	-	-	-	-	-	-	-
2d3cadbb1a49e9a9087a83d66e7d1b14	k__Fungi	p__Ascomycota	c__Leotiomycetes	o__unidentified	f__unidentified	g__unidentified	s__unidentified	-	-	-	Unassigned	-	-	-
cf546183de2864d05f9dd31cc7b17ad8	k__Fungi	p__Ascomycota	c__Leotiomycetes	o__Helotiales	f__unidentified	g__unidentified	s__unidentified	-	-	-	-	-	-	-
e47ac24522ecd8d60311713fcf077a8c	k__Fungi	p__Ascomycota	c__Leotiomycetes	o__Helotiales	f__unidentified	g__unidentified	s__unidentified	-	-	-	-	Unassigned	-	-
7b6e1430e120e016f5a222d02f7fdaa1	k__Fungi	p__Ascomycota	c__Leotiomycetes	o__Helotiales	f__unidentified	g__unidentified	s__unidentified	-	-	-	-	-	-	-
0b2f88e5226fb91c0724c741edfc3624	k__Fungi	p__Ascomycota	c__Leotiomycetes	o__Helotiales	f__unidentified	g__unidentified	s__unidentified	-	-	-	-	-	-	-
f72a2434c503f4cd71a66d0c4959f758	k__Fungi	p__Ascomycota	c__Leotiomycetes	o__Helotiales	f__unidentified	g__unidentified	s__unidentified	-	-	-	-	-	-	-
47bee22bfce7166b0aae1bd86a8d6b1f	k__Fungi	p__Ascomycota	c__Leotiomycetes	o__unidentified	f__unidentified	g__unidentified	s__unidentified	-	-	-	Unassigned	-	-	-
92f03338cf714397c40c3a0143fc8aab	k__Fungi	p__Ascomycota	c__Leotiomycetes	o__Helotiales	f__unidentified	g__unidentified	s__unidentified	-	-	-	-	Unassigned	-	-
b9c9605bc8132456e58d9aa3f4cdb19b	k__Fungi	p__Ascomycota	c__Leotiomycetes	o__unidentified	f__unidentified	g__unidentified	s__Leotiomycetes_sp	-	-	-	-	-	-	-
4e75c3ac239a8bfbc62548137bd8305e	k__Fungi	p__Ascomycota	c__Leotiomycetes	o__Helotiales	f__unidentified	g__unidentified	s__unidentified	-	-	-	-	Unassigned	-	-
88bf84180c0fd9db41a139a493db08e2	k__Fungi	p__Ascomycota	c__Leotiomycetes	o__unidentified	f__unidentified	g__unidentified	s__unidentified	-	-	-	Unassigned	-	-	-
a9ca812fb35c44028b55b778da21621d	k__Fungi	p__Ascomycota	c__Leotiomycetes	o__Helotiales	f__unidentified	g__unidentified	s__unidentified	-	-	-	-	-	-	-
aeaeab26583ef3a31aa79ddb69e73ec0	k__Fungi	p__Ascomycota	c__Leotiomycetes	o__Helotiales	f__unidentified	g__unidentified	s__unidentified	-	-	-	-	-	-	-
f5fa2e48ef73acc7ae7b0b3de245d211	k__Fungi	p__Ascomycota	c__Leotiomycetes	o__Helotiales	f__unidentified	g__unidentified	s__unidentified	-	-	-	-	Unassigned	-	-
011f6209d84d7c89b8b1bd2d5a16c9d7	k__Fungi	p__Ascomycota	c__Leotiomycetes	o__Helotiales	f__unidentified	g__unidentified	s__unidentified	-	-	-	-	-	-	-
1b9bdfa5ce8c59cb4063a4db809ea2a6	k__Fungi	p__Ascomycota	c__Leotiomycetes	o__Helotiales	f__unidentified	g__unidentified	s__unidentified	-	-	-	-	Unassigned	-	-
6bfe0d7da45832aeb8d180c3d0ba3e51	k__Fungi	p__Ascomycota	c__Leotiomycetes	o__Phacidiales	f__unidentified	g__unidentified	s__unidentified	-	-	-	-	-	-	-
13646816a178f1bd78207e15c1192a12	k__Fungi	p__Ascomycota	c__Leotiomycetes	o__Helotiales	f__unidentified	g__unidentified	s__unidentified	-	-	-	-	-	-	-
5e4ac2f6d085b939290abb36d3cb8adf	k__Fungi	p__Ascomycota	c__Leotiomycetes	o__Helotiales	f__unidentified	g__unidentified	s__unidentified	-	-	-	-	-	-	-
8443a1b0fddee3d758e74636bcbe533c	k__Fungi	p__Ascomycota	c__Leotiomycetes	o__Helotiales	f__unidentified	g__unidentified	s__unidentified	-	-	-	-	Unassigned	-	-
004255db2eeef9bbf72b111945926f14	k__Fungi	p__Ascomycota	c__Leotiomycetes	o__Helotiales	f__unidentified	g__unidentified	s__unidentified	-	-	-	-	Unassigned	-	-
3954ee637a09c5b69a4c8fd656e23851	k__Fungi	p__Ascomycota	c__Leotiomycetes	o__unidentified	f__unidentified	g__unidentified	s__unidentified	-	-	-	Unassigned	-	-	-
4c23c7a028fd906018ca0ddcb1255aab	k__Fungi	p__Ascomycota	c__Leotiomycetes	o__Helotiales	f__unidentified	g__unidentified	s__unidentified	-	-	-	-	Unassigned	-	-
104476133a174667417151d3c01ed657	k__Fungi	p__Ascomycota	c__Leotiomycetes	o__unidentified	f__unidentified	g__unidentified	s__unidentified	-	-	-	Unassigned	-	-	-
3d41f47d1924024424e4d741063a3cb1	k__Fungi	p__Ascomycota	c__Leotiomycetes	o__Helotiales	f__unidentified	g__unidentified	s__unidentified	-	-	-	-	Unassigned	-	-
60025b557dfb802c431aba38c2b25a27	k__Fungi	p__Ascomycota	c__Leotiomycetes	o__Helotiales	f__unidentified	g__unidentified	s__unidentified	-	-	-	-	-	-	-
7091ed9ca05e31456d4e8d0cc0d5379e	k__Fungi	p__Ascomycota	c__Leotiomycetes	o__unidentified	f__unidentified	g__unidentified	s__unidentified	-	-	-	Unassigned	-	-	-
7c006f3e4b32bfc77acc1917b4721351	k__Fungi	p__Ascomycota	c__Leotiomycetes	o__Helotiales	f__unidentified	g__unidentified	s__unidentified	-	-	-	-	Unassigned	-	-
231fa29bbb41dcf883aa73c75c2fa5ed	k__Fungi	p__Ascomycota	c__Leotiomycetes	o__Helotiales	f__unidentified	g__unidentified	s__unidentified	-	-	-	-	-	-	-
a8d5eaccefab3c27d113e387a1d377e4	k__Fungi	p__Ascomycota	c__Leotiomycetes	o__Helotiales	f__unidentified	g__unidentified	s__unidentified	-	-	-	-	-	-	-
36ffa4cfcb982bee80a8cd376289c987	k__Fungi	p__Ascomycota	c__Leotiomycetes	o__unidentified	f__unidentified	g__unidentified	s__unidentified	-	-	-	Unassigned	-	-	-
95b02a25281d77dd42e167cd922a4781	k__Fungi	p__Ascomycota	c__Leotiomycetes	o__Helotiales	f__unidentified	g__unidentified	s__unidentified	-	-	-	-	Unassigned	-	-
c9fe0532edeef184710de38850499e18	k__Fungi	p__Ascomycota	c__Leotiomycetes	o__Helotiales	f__unidentified	g__unidentified	s__unidentified	-	-	-	-	Unassigned	-	-
ab5468ea982f1af5abdd06a13cb4a4ac	k__Fungi	p__Ascomycota	c__Leotiomycetes	o__unidentified	f__unidentified	g__unidentified	s__unidentified	-	-	-	Unassigned	-	-	-
d242cabdc2801b6d2041f38f7f0d3e5b	k__Fungi	p__Ascomycota	c__Leotiomycetes	o__unidentified	f__unidentified	g__unidentified	s__unidentified	-	-	-	Unassigned	-	-	-
4f8c07fd358a07dae29da657e2e98ec2	k__Fungi	p__Ascomycota	c__Leotiomycetes	o__unidentified	f__unidentified	g__unidentified	s__unidentified	-	-	-	Unassigned	-	-	-
046a84422cb1c15ab61d621186b5e582	k__Fungi	p__Ascomycota	c__Leotiomycetes	o__Helotiales	f__unidentified	g__unidentified	s__unidentified	-	-	-	-	Unassigned	-	-
9b4b463311585a73f62289bb0851a224	k__Fungi	p__Ascomycota	c__Leotiomycetes	o__Helotiales	f__unidentified	g__unidentified	s__unidentified	-	-	-	-	Unassigned	-	-
ada22293c86baf5b5ea9e69e009c3215	k__Fungi	p__Ascomycota	c__Leotiomycetes	o__Helotiales	f__unidentified	g__unidentified	s__unidentified	-	-	-	-	-	-	-
20f0ef2c93e61619cf7ff8edc51bfc04	k__Fungi	p__Ascomycota	c__Leotiomycetes	o__Helotiales	f__unidentified	g__unidentified	s__unidentified	-	-	-	-	Unassigned	-	-
3c2c36a7be8aeca071a2ea248e35680f	k__Fungi	p__Ascomycota	c__Leotiomycetes	o__unidentified	f__unidentified	g__unidentified	s__unidentified	-	-	-	Unassigned	-	-	-
8f79758791c407b72bfa9a9f8be2de1a	k__Fungi	p__Ascomycota	c__Leotiomycetes	o__Helotiales	f__unidentified	g__unidentified	s__unidentified	-	-	-	-	-	-	-
b13b7fa8bec98147db079a590f324b41	k__Fungi	p__Ascomycota	c__Leotiomycetes	o__Helotiales	f__unidentified	g__unidentified	s__unidentified	-	-	-	-	-	-	-
ba5d1c2bf572aeeb6995096447ab9474	k__Fungi	p__Ascomycota	c__Leotiomycetes	o__unidentified	f__unidentified	g__unidentified	s__unidentified	-	-	-	Unassigned	-	-	-
c2e19f1c15c55d74ae7352b2985688ff	k__Fungi	p__Ascomycota	c__Leotiomycetes	o__Helotiales	f__unidentified	g__unidentified	s__unidentified	-	-	-	-	Unassigned	-	-
974b69af271ddf4b0fb7238fcac14ae6	k__Fungi	p__Ascomycota	c__Leotiomycetes	o__Helotiales	f__unidentified	g__unidentified	s__unidentified	-	-	-	-	Unassigned	-	-
d809f1344eea7c70794f193551642aba	k__Fungi	p__Ascomycota	c__Leotiomycetes	o__Helotiales	f__unidentified	g__unidentified	s__unidentified	-	-	-	-	-	-	-
fbf52c0215a71f9c00e20b897762f0c4	k__Fungi	p__Ascomycota	c__Leotiomycetes	o__Helotiales	f__unidentified	g__unidentified	s__unidentified	-	-	-	-	Unassigned	-	-
437bac47469cc7aec9cb9a53c13e6751	k__Fungi	p__Ascomycota	c__Leotiomycetes	o__unidentified	f__unidentified	g__unidentified	s__unidentified	-	-	-	Unassigned	-	-	-
264e9f3fa3f2a3b6549ab21a88836c61	k__Fungi	p__Ascomycota	c__Leotiomycetes	o__Helotiales	f__unidentified	g__unidentified	s__unidentified	-	-	-	-	Unassigned	-	-
ba671b07aea088ad0682a678fe3a3fbe	k__Fungi	p__Ascomycota	c__Leotiomycetes	o__Helotiales	f__unidentified	g__unidentified	s__unidentified	-	-	-	-	-	-	-
ca8e9f827fb753ebe691fcc5192cb36a	k__Fungi	p__Ascomycota	c__Leotiomycetes	o__Helotiales	f__unidentified	g__unidentified	s__unidentified	-	-	-	-	-	-	-
9f1c31b387c77ca46c85344845a6f2a7	k__Fungi	p__Ascomycota	c__Leotiomycetes	o__unidentified	f__unidentified	g__unidentified	s__unidentified	-	-	-	Unassigned	-	-	-
04cf1213e85830660814aec91869a106	k__Fungi	p__Ascomycota	c__Leotiomycetes	o__unidentified	f__unidentified	g__unidentified	s__unidentified	-	-	-	Unassigned	-	-	-
d18d8113756415a8a7648cf734587054	k__Fungi	p__Ascomycota	c__Leotiomycetes	o__Helotiales	f__unidentified	g__unidentified	s__unidentified	-	-	-	-	-	-	-
e93ee5b77038ee836447c5e5c6980146	k__Fungi	p__Ascomycota	c__Leotiomycetes	o__Helotiales	f__unidentified	g__unidentified	s__unidentified	-	-	-	-	Unassigned	-	-
093dfbf669eef78886e2e59c890330ef	k__Fungi	p__Ascomycota	c__Leotiomycetes	o__Helotiales	f__unidentified	g__unidentified	s__unidentified	-	-	-	-	-	-	-
3ba95d024c30088a1fdd558f388ee282	k__Fungi	p__Ascomycota	c__Leotiomycetes	o__unidentified	f__unidentified	g__unidentified	s__Leotiomycetes_sp	-	-	-	-	-	-	-
a147be1a4ae0eb518bd03896b0e5e116	k__Fungi	p__Ascomycota	c__Leotiomycetes	o__Helotiales	f__unidentified	g__unidentified	s__unidentified	-	-	-	-	-	-	-
ba239294b6d6869324dc19ff17f8f327	k__Fungi	p__Ascomycota	c__Leotiomycetes	o__unidentified	f__unidentified	g__unidentified	s__unidentified	-	-	-	Unassigned	-	-	-
c62d388b95842a65e7d823d02e3ef274	k__Fungi	p__Ascomycota	c__Leotiomycetes	o__Helotiales	f__unidentified	g__unidentified	s__unidentified	-	-	-	-	Unassigned	-	-
f573eb1d1026d86e4d32ae633daaaa48	k__Fungi	p__Ascomycota	c__Leotiomycetes	o__unidentified	f__unidentified	g__unidentified	s__unidentified	-	-	-	Unassigned	-	-	-
9b90d8376876748e7b52b5e949932b35	k__Fungi	p__Ascomycota	c__Leotiomycetes	o__Helotiales	f__unidentified	g__unidentified	s__unidentified	-	-	-	-	Unassigned	-	-
3792e1e519477424f7bde8c23f1af4d9	k__Fungi	p__Ascomycota	c__Leotiomycetes	o__Helotiales	f__unidentified	g__unidentified	s__unidentified	-	-	-	-	-	-	-
fc34fa54fb3ff77c1a9bec2c914a545f	k__Fungi	p__Ascomycota	c__Leotiomycetes	o__Helotiales	f__unidentified	g__unidentified	s__unidentified	-	-	-	-	Unassigned	-	-
f83ffa5153b9f2ab039c062f2f09ee48	k__Fungi	p__Ascomycota	c__Leotiomycetes	o__Helotiales	f__unidentified	g__unidentified	s__unidentified	-	-	-	-	-	-	-
848a161af50c6b8228a4175ac8ae2216	k__Fungi	p__Ascomycota	c__Leotiomycetes	o__unidentified	f__unidentified	g__unidentified	s__unidentified	-	-	-	Unassigned	-	-	-
e46a7eba3f96160d1b544d2bf16e273d	k__Fungi	p__Ascomycota	c__Leotiomycetes	o__Helotiales	f__unidentified	g__unidentified	s__unidentified	-	-	-	-	Unassigned	-	-
fdc3df9b43636d751daa53b914692c41	k__Fungi	p__Ascomycota	c__Leotiomycetes	o__Helotiales	f__unidentified	g__unidentified	s__unidentified	-	-	-	-	-	-	-
fe09ce100a657731d5daf8b99b0d00f0	k__Fungi	p__Ascomycota	c__Leotiomycetes	o__Helotiales	f__unidentified	g__unidentified	s__unidentified	-	-	-	-	-	-	-
0244520c95407aed874d779df0f47c6c	k__Fungi	p__Ascomycota	c__Leotiomycetes	o__Helotiales	f__unidentified	g__unidentified	s__unidentified	-	-	-	-	Unassigned	-	-
09b05ca8867cb4c5bba1d1623c92be5e	k__Fungi	p__Ascomycota	c__Leotiomycetes	o__Helotiales	f__unidentified	g__unidentified	s__unidentified	-	-	-	-	Unassigned	-	-
4fb489e3961f39458ea07e8c9b90f400	k__Fungi	p__Ascomycota	c__Leotiomycetes	o__unidentified	f__unidentified	g__unidentified	s__unidentified	-	-	-	Unassigned	-	-	-
5178b218d96155f4e210484afb8552ac	k__Fungi	p__Ascomycota	c__Leotiomycetes	o__Helotiales	f__unidentified	g__unidentified	s__unidentified	-	-	-	-	-	-	-
b22cdf8dc5b9fb514d8ef1554c9d7e87	k__Fungi	p__Ascomycota	c__Leotiomycetes	o__Helotiales	f__unidentified	g__unidentified	s__unidentified	-	-	-	-	Unassigned	-	-
d0bf3441e68113df3b4325a2c699d5b4	k__Fungi	p__Ascomycota	c__Leotiomycetes	o__Helotiales	f__unidentified	g__unidentified	s__unidentified	-	-	-	-	Unassigned	-	-
d11fed8cfc8d6313186d70a3576ef439	k__Fungi	p__Ascomycota	c__Leotiomycetes	o__unidentified	f__unidentified	g__unidentified	s__unidentified	-	-	-	Unassigned	-	-	-
d3ca0966231527aaf3d52bccf2ac553c	k__Fungi	p__Ascomycota	c__Leotiomycetes	o__Helotiales	f__unidentified	g__unidentified	s__unidentified	-	-	-	-	Unassigned	-	-
5df50d1089afc9119760fe2fbc33cc7c	k__Fungi	p__Ascomycota	c__Leotiomycetes	o__Helotiales	f__unidentified	g__unidentified	s__unidentified	-	-	-	-	Unassigned	-	-
a1f7e2fb55931ee5ea5e2aa4e4d85195	k__Fungi	p__Ascomycota	c__Leotiomycetes	o__Helotiales	f__unidentified	g__unidentified	s__unidentified	-	-	-	-	Unassigned	-	-
b181342710ae4f2efe9d691471fed36a	k__Fungi	p__Ascomycota	c__Leotiomycetes	o__Helotiales	f__unidentified	g__unidentified	s__unidentified	-	-	-	-	Unassigned	-	-
47739b38ed61a41ffc142004bafaa7b9	k__Fungi	p__Ascomycota	c__Leotiomycetes	o__Helotiales	f__unidentified	g__unidentified	s__unidentified	-	-	-	-	-	-	-
6260f906228bfbd32e6d4ff0c8dae60b	k__Fungi	p__Ascomycota	c__Leotiomycetes	o__Helotiales	f__unidentified	g__unidentified	s__unidentified	-	-	-	-	Unassigned	-	-
2468bc9a39b0a616bdc739cdbeae3305	k__Fungi	p__Ascomycota	c__Leotiomycetes	o__Helotiales	f__unidentified	g__unidentified	s__unidentified	-	-	-	-	-	-	-
8c407e4c1fd464f59f2447a669f2f38c	k__Fungi	p__Ascomycota	c__Leotiomycetes	o__Helotiales	f__unidentified	g__unidentified	s__unidentified	-	-	-	-	Unassigned	-	-
cd24f70fa9e5295408d7dc6ca3ad106d	k__Fungi	p__Ascomycota	c__Leotiomycetes	o__unidentified	f__unidentified	g__unidentified	s__unidentified	-	-	-	Unassigned	-	-	-
227bc44f7e9b281a6565f66bac394399	k__Fungi	p__Ascomycota	c__Leotiomycetes	o__unidentified	f__unidentified	g__unidentified	s__unidentified	-	-	-	Unassigned	-	-	-
66590783510c769bf2f805b75de5b651	k__Fungi	p__Ascomycota	c__Leotiomycetes	o__unidentified	f__unidentified	g__unidentified	s__unidentified	-	-	-	Unassigned	-	-	-
a158b74ddebf0caf39a41b8b8d103d31	k__Fungi	p__Ascomycota	c__Leotiomycetes	o__Helotiales	f__unidentified	g__unidentified	s__unidentified	-	-	-	-	-	-	-
cd564f70ad29bbb48071879734386f47	k__Fungi	p__Ascomycota	c__Leotiomycetes	o__Helotiales	f__unidentified	g__unidentified	s__unidentified	-	-	-	-	-	-	-
55e565fd3dac5e38337018468acf3e15	k__Fungi	p__Ascomycota	c__Leotiomycetes	o__Helotiales	f__unidentified	g__unidentified	s__unidentified	-	-	-	-	-	-	-
d374510c73ab4d25979a09f8eb140bc6	k__Fungi	p__Ascomycota	c__Leotiomycetes	o__unidentified	f__unidentified	g__unidentified	s__unidentified	-	-	-	Unassigned	-	-	-
ec76dcb1275d8b180d4e6f215a376f75	k__Fungi	p__Ascomycota	c__Leotiomycetes	o__Helotiales	f__unidentified	g__unidentified	s__unidentified	-	-	-	-	Unassigned	-	-
48eec6d0d7b72000f90d8c8739a6dc02	k__Fungi	p__Ascomycota	c__Leotiomycetes	o__Helotiales	f__unidentified	g__unidentified	s__unidentified	-	-	-	-	-	-	-
61fa47ebc373c8b6b3c2ea4d7bde2b6b	k__Fungi	p__Ascomycota	c__Leotiomycetes	o__Helotiales	f__unidentified	g__unidentified	s__unidentified	-	-	-	-	-	-	-
6de138914db943ce23a127090043adf1	k__Fungi	p__Ascomycota	c__Leotiomycetes	o__unidentified	f__unidentified	g__unidentified	s__unidentified	-	-	-	Unassigned	-	-	-
ff88654446d7f66574bfc9102bc5724e	k__Fungi	p__Ascomycota	c__Leotiomycetes	o__unidentified	f__unidentified	g__unidentified	s__unidentified	-	-	-	Unassigned	-	-	-
046b01fac8ee505fa17b7168dc9c1adc	k__Fungi	p__Ascomycota	c__Leotiomycetes	o__Helotiales	f__unidentified	g__unidentified	s__unidentified	-	-	-	-	Unassigned	-	-
4896f230221ea6f4e27c0e2861b835e2	k__Fungi	p__Ascomycota	c__Leotiomycetes	o__Helotiales	f__unidentified	g__unidentified	s__unidentified	-	-	-	-	Unassigned	-	-
97d0e284aca2640f0fc23208e881cb84	k__Fungi	p__Ascomycota	c__Leotiomycetes	o__Helotiales	f__unidentified	g__unidentified	s__unidentified	-	-	-	-	-	-	-
076d80b464373bc92e8d394a1829d925	k__Fungi	p__Ascomycota	c__Leotiomycetes	o__Helotiales	f__unidentified	g__unidentified	s__unidentified	-	-	-	-	Unassigned	-	-
534c84498d8b40f3c97ebbe09e5eea6c	k__Fungi	p__Ascomycota	c__Leotiomycetes	o__unidentified	f__unidentified	g__unidentified	s__unidentified	-	-	-	Unassigned	-	-	-
7e782a3970b35015a1c01d4d85777942	k__Fungi	p__Ascomycota	c__Leotiomycetes	o__Helotiales	f__unidentified	g__unidentified	s__unidentified	-	-	-	-	Unassigned	-	-
ac206af9839ba4d8ea6ee47a79fc7803	k__Fungi	p__Ascomycota	c__Leotiomycetes	o__unidentified	f__unidentified	g__unidentified	s__unidentified	-	-	-	Unassigned	-	-	-
c935651b44646d5eb48105b0011081c5	k__Fungi	p__Ascomycota	c__Leotiomycetes	o__Helotiales	f__unidentified	g__unidentified	s__unidentified	-	-	-	-	Unassigned	-	-
d02be92b010e467b7e21ac5a0441c71c	k__Fungi	p__Ascomycota	c__Leotiomycetes	o__Helotiales	f__unidentified	g__unidentified	s__unidentified	-	-	-	-	-	-	-
fb71130b455e6f5a47f44da7ef505b5f	k__Fungi	p__Ascomycota	c__Leotiomycetes	o__Helotiales	f__unidentified	g__unidentified	s__unidentified	-	-	-	-	Unassigned	-	-
6361755784d18839b4b34fec2b2e8a5e	k__Fungi	p__Ascomycota	c__Leotiomycetes	o__Helotiales	f__unidentified	g__unidentified	s__unidentified	-	-	-	-	-	-	-
38bb0b4dd95f902be1daba5cf1facd99	k__Fungi	p__Ascomycota	c__Leotiomycetes	o__unidentified	f__unidentified	g__unidentified	s__unidentified	-	-	-	Unassigned	-	-	-
4b0923e0337b211fd1ca4019972ffea2	k__Fungi	p__Ascomycota	c__Leotiomycetes	o__Helotiales	f__unidentified	g__unidentified	s__unidentified	-	-	-	-	-	-	-
04ad98a5e274afbf3d7b5729a77ffd01	k__Fungi	p__Ascomycota	c__Leotiomycetes	o__Helotiales	f__unidentified	g__unidentified	s__unidentified	-	-	-	-	-	-	-
efd527609fb7b4d12f28f86a20183e56	k__Fungi	p__Ascomycota	c__Leotiomycetes	o__unidentified	f__unidentified	g__unidentified	s__unidentified	-	-	-	Unassigned	-	-	-
a5d00af41c18b1dca0aaee98cfec4c30	k__Fungi	p__Ascomycota	c__Leotiomycetes	o__Helotiales	f__unidentified	g__unidentified	s__unidentified	-	-	-	-	-	-	-
b1b745303ce3df8c68211602015ac0e4	k__Fungi	p__Ascomycota	c__Leotiomycetes	o__unidentified	f__unidentified	g__unidentified	s__unidentified	-	-	-	Unassigned	-	-	-
3c79e4a21ca2fb7d2b5e6e6f11bbc08e	k__Fungi	p__Ascomycota	c__Leotiomycetes	o__Helotiales	f__unidentified	g__unidentified	s__unidentified	-	-	-	-	Unassigned	-	-
8d3dcef96c516a10e9ba240322bb8077	k__Fungi	p__Ascomycota	c__Leotiomycetes	o__Helotiales	f__unidentified	g__unidentified	s__unidentified	-	-	-	-	-	-	-
217a9ab5edb3e9df2b6c84ade0603bea	k__Fungi	p__Ascomycota	c__Leotiomycetes	o__Helotiales	f__unidentified	g__unidentified	s__unidentified	-	-	-	-	Unassigned	-	-
5aec1b6e436897b124df450b66873318	k__Fungi	p__Ascomycota	c__Leotiomycetes	o__Helotiales	f__unidentified	g__unidentified	s__unidentified	-	-	-	-	Unassigned	-	-
812716f8603064c34ebfccd78b3aa55b	k__Fungi	p__Ascomycota	c__Leotiomycetes	o__Helotiales	f__unidentified	g__unidentified	s__unidentified	-	-	-	-	Unassigned	-	-
017c7395fda677e0b1fc36794a6388ae	k__Fungi	p__Ascomycota	c__Leotiomycetes	o__unidentified	f__unidentified	g__unidentified	s__Leotiomycetes_sp	-	-	-	-	-	-	-
2df0a9815db62bbbe06502731d3565a8	k__Fungi	p__Ascomycota	c__Leotiomycetes	o__unidentified	f__unidentified	g__unidentified	s__Leotiomycetes_sp	-	-	-	-	-	-	-
3329048c4080e14d24058e4005a41c48	k__Fungi	p__Ascomycota	c__Leotiomycetes	o__Helotiales	f__unidentified	g__unidentified	s__unidentified	-	-	-	-	-	-	-
810e577f8c61fb1f160948c8cb87903d	k__Fungi	p__Ascomycota	c__Leotiomycetes	o__Helotiales	f__unidentified	g__unidentified	s__unidentified	-	-	-	-	Unassigned	-	-
f95a816e4b482fba5ad023921c0e4bc1	k__Fungi	p__Ascomycota	c__Leotiomycetes	o__Helotiales	f__unidentified	g__unidentified	s__unidentified	-	-	-	-	-	-	-
311064d974538c4b04252208e31722dd	k__Fungi	p__Ascomycota	c__Leotiomycetes	o__unidentified	f__unidentified	g__unidentified	s__unidentified	-	-	-	-	-	-	-
67caab50e8b3f01ff811855012b82129	k__Fungi	p__Ascomycota	c__Leotiomycetes	o__Helotiales	f__unidentified	g__unidentified	s__unidentified	-	-	-	-	Unassigned	-	-
e0baa4b2c38806835e793ccc1bba7605	k__Fungi	p__Ascomycota	c__Leotiomycetes	o__Helotiales	f__unidentified	g__unidentified	s__unidentified	-	-	-	-	-	-	-
ca515da0293cd55f818d0982781a8940	k__Fungi	p__Ascomycota	c__Leotiomycetes	o__Helotiales	f__unidentified	g__unidentified	s__unidentified	-	-	-	-	-	-	-
1ae0c6cdfe1048c04a34cf27c7b677f0	k__Fungi	p__Ascomycota	c__Leotiomycetes	o__Helotiales	f__unidentified	g__unidentified	s__unidentified	-	-	-	-	-	-	-
59d758b0a809b1afd0c29cfa7b1727fb	k__Fungi	p__Ascomycota	c__Leotiomycetes	o__Helotiales	f__unidentified	g__unidentified	s__unidentified	-	-	-	-	-	-	-
7867668580c219e92d526b448795015e	k__Fungi	p__Ascomycota	c__Leotiomycetes	o__Helotiales	f__unidentified	g__unidentified	s__unidentified	-	-	-	-	Unassigned	-	-
32a84c37370a6af90c53903d5931de6c	k__Fungi	p__Ascomycota	c__Leotiomycetes	o__unidentified	f__unidentified	g__unidentified	s__unidentified	-	-	-	Unassigned	-	-	-
73ce112166309db5838b4ea761d4bed9	k__Fungi	p__Ascomycota	c__Leotiomycetes	o__Helotiales	f__unidentified	g__unidentified	s__unidentified	-	-	-	-	-	-	-
9d3c707560cae84e39cbc34498113b41	k__Fungi	p__Ascomycota	c__Leotiomycetes	o__Helotiales	f__unidentified	g__unidentified	s__unidentified	-	-	-	-	-	-	-
3435787edc86603095653a3e8ee66f2f	k__Fungi	p__Ascomycota	c__Leotiomycetes	o__Helotiales	f__unidentified	g__unidentified	s__unidentified	-	-	-	-	Unassigned	-	-
481fec79b460885400f7e947fe422283	k__Fungi	p__Ascomycota	c__Leotiomycetes	o__unidentified	f__unidentified	g__unidentified	s__unidentified	-	-	-	Unassigned	-	-	-
17cea8188e1a5e25fa99693533745a45	k__Fungi	p__Ascomycota	c__Leotiomycetes	o__Helotiales	f__unidentified	g__unidentified	s__unidentified	-	-	-	-	-	-	-
39d1933e6828ef505fb97ba45db94550	k__Fungi	p__Ascomycota	c__Leotiomycetes	o__Helotiales	f__Helotiales_fam_Incertae_sedis	g__unidentified	s__unidentified	-	-	-	-	-	Unassigned	-
5dabe4e3e68fe1db54b6fbd4ad0b7a9d	k__Fungi	p__Ascomycota	c__Leotiomycetes	o__unidentified	f__unidentified	g__unidentified	s__unidentified	-	-	-	Unassigned	-	-	-
aae8d1b1d6ea93c55e299ca97b4275fa	k__Fungi	p__Ascomycota	c__Leotiomycetes	o__Helotiales	f__unidentified	g__unidentified	s__unidentified	-	-	-	-	Unassigned	-	-
c761293aff10d73b5f2e35f86cf128be	k__Fungi	p__Ascomycota	c__Leotiomycetes	o__Helotiales	f__unidentified	g__unidentified	s__unidentified	-	-	-	-	Unassigned	-	-
e3a2b5fbd724e60395515a919d756759	k__Fungi	p__Ascomycota	c__Leotiomycetes	o__Helotiales	f__unidentified	g__unidentified	s__unidentified	-	-	-	-	Unassigned	-	-
006d7e089830e62630e24a599de88fb4	k__Fungi	p__Ascomycota	c__Leotiomycetes	o__unidentified	f__unidentified	g__unidentified	s__unidentified	-	-	-	Unassigned	-	-	-
28b374e513a47391c65f84213c519c69	k__Fungi	p__Ascomycota	c__Leotiomycetes	o__Helotiales	f__unidentified	g__unidentified	s__unidentified	-	-	-	-	-	-	-
69d2f57821beb6a5ce2b003b35f23c48	k__Fungi	p__Ascomycota	c__Leotiomycetes	o__Helotiales	f__unidentified	g__unidentified	s__unidentified	-	-	-	-	-	-	-
fa8cc614d25d41f4b8fbf14b834c605a	k__Fungi	p__Ascomycota	c__Leotiomycetes	o__Helotiales	f__unidentified	g__unidentified	s__unidentified	-	-	-	-	-	-	-
acc5763ed63459baa08cb885aa67c51c	k__Fungi	p__Ascomycota	c__Leotiomycetes	o__Helotiales	f__unidentified	g__unidentified	s__unidentified	-	-	-	-	-	-	-
c6b97ae47791da8705d640735da09991	k__Fungi	p__Ascomycota	c__Leotiomycetes	o__Helotiales	f__unidentified	g__unidentified	s__unidentified	-	-	-	-	-	-	-
15e12ecf6c3a50a3e0ace4605af5709c	k__Fungi	p__Ascomycota	c__Leotiomycetes	o__Helotiales	f__unidentified	g__unidentified	s__unidentified	-	-	-	-	Unassigned	-	-
35b0736a5f30312b6a0a461e22b00340	k__Fungi	p__Ascomycota	c__Leotiomycetes	o__unidentified	f__unidentified	g__unidentified	s__Leotiomycetes_sp	-	-	-	-	-	-	-
8ccf8d36bbfebcf072422e810e15b3ff	k__Fungi	p__Ascomycota	c__Leotiomycetes	o__Helotiales	f__unidentified	g__unidentified	s__unidentified	-	-	-	-	Unassigned	-	-
d9a76494bdfc2e2e5668e545fde7b258	k__Fungi	p__Ascomycota	c__Leotiomycetes	o__unidentified	f__unidentified	g__unidentified	s__unidentified	-	-	-	Unassigned	-	-	-
37a13ca516562dee0d843fc94aea16d9	k__Fungi	p__Ascomycota	c__Leotiomycetes	o__Helotiales	f__unidentified	g__unidentified	s__unidentified	-	-	-	-	Unassigned	-	-
7e5a88a0fd0950e7b4c9231ba4715292	k__Fungi	p__Ascomycota	c__Leotiomycetes	o__Helotiales	f__unidentified	g__unidentified	s__unidentified	-	-	-	-	Unassigned	-	-
946d05597bf3d921798b40a9c409870f	k__Fungi	p__Ascomycota	c__Leotiomycetes	o__Helotiales	f__unidentified	g__unidentified	s__unidentified	-	-	-	-	-	-	-
db91f837a476b914dfdaf5384713c4d1	k__Fungi	p__Ascomycota	c__Leotiomycetes	o__unidentified	f__unidentified	g__unidentified	s__unidentified	-	-	-	Unassigned	-	-	-
b41d4f8da93de2c9388c6b95ac27279c	k__Fungi	p__Ascomycota	c__Leotiomycetes	o__unidentified	f__unidentified	g__unidentified	s__unidentified	-	-	-	Unassigned	-	-	-
eea407c42b6d764bf4f0d40b6acc1a55	k__Fungi	p__Ascomycota	c__Leotiomycetes	o__unidentified	f__unidentified	g__unidentified	s__unidentified	-	-	-	Unassigned	-	-	-
1e2fe3550107b2dba733610a73ea1d50	k__Fungi	p__Ascomycota	c__Leotiomycetes	o__Helotiales	f__unidentified	g__unidentified	s__unidentified	-	-	-	-	Unassigned	-	-
555bdbb937207d970b86be1026ece9b8	k__Fungi	p__Ascomycota	c__Leotiomycetes	o__Helotiales	f__Chaetomellaceae	g__Sphaerographium	s__Sphaerographium_nyssicola	-	-	-	-	-	-	-
7620bb7e30be0ff74f17afd7f38a542f	k__Fungi	p__Ascomycota	c__Leotiomycetes	o__Helotiales	f__unidentified	g__unidentified	s__unidentified	-	-	-	-	-	-	-
a200cf70af68cc4c80106241bf1140a1	k__Fungi	p__Ascomycota	c__Leotiomycetes	o__Helotiales	f__unidentified	g__unidentified	s__unidentified	-	-	-	-	Unassigned	-	-
c6276e555877711a7b4af2c4973358f2	k__Fungi	p__Ascomycota	c__Leotiomycetes	o__Helotiales	f__unidentified	g__unidentified	s__unidentified	-	-	-	-	Unassigned	-	-
dc58814cac9133443b886d79818bdeaa	k__Fungi	p__Ascomycota	c__Leotiomycetes	o__Helotiales	f__Helotiales_fam_Incertae_sedis	g__unidentified	s__unidentified	-	-	-	-	-	Unassigned	-
e78f45b38476b0a9a5e0404b3fd8acca	k__Fungi	p__Ascomycota	c__Leotiomycetes	o__unidentified	f__unidentified	g__unidentified	s__unidentified	-	-	-	Unassigned	-	-	-
0d7a4fa6dedd868a45593fba44b5cca2	k__Fungi	p__Ascomycota	c__Leotiomycetes	o__Helotiales	f__unidentified	g__unidentified	s__unidentified	-	-	-	-	-	-	-
58d7df8f400e9e784b5176fce429d9db	k__Fungi	p__Ascomycota	c__Leotiomycetes	o__unidentified	f__unidentified	g__unidentified	s__unidentified	-	-	-	Unassigned	-	-	-
b24cecddf3d0702e35ee8c90488a2192	k__Fungi	p__Ascomycota	c__Leotiomycetes	o__Helotiales	f__unidentified	g__unidentified	s__unidentified	-	-	-	-	Unassigned	-	-
db853ac8bff92a16eff1d136dfaffe3f	k__Fungi	p__Ascomycota	c__Leotiomycetes	o__Helotiales	f__unidentified	g__unidentified	s__unidentified	-	-	-	-	Unassigned	-	-
1dce47382192ebe5d9cd873eec9dbe97	k__Fungi	p__Ascomycota	c__Leotiomycetes	o__unidentified	f__unidentified	g__unidentified	s__unidentified	-	-	-	Unassigned	-	-	-
337c74e22513142d2063d53e02d1b890	k__Fungi	p__Ascomycota	c__Leotiomycetes	o__Helotiales	f__unidentified	g__unidentified	s__unidentified	-	-	-	-	-	-	-
dfec7232263a9241e8818a0bca3e7d50	k__Fungi	p__Ascomycota	c__Leotiomycetes	o__Helotiales	f__unidentified	g__unidentified	s__unidentified	-	-	-	-	-	-	-
f9bc5bede1d7257521975bc31d7c86ab	k__Fungi	p__Ascomycota	c__Leotiomycetes	o__Helotiales	f__unidentified	g__unidentified	s__unidentified	-	-	-	-	-	-	-
48750eec503044a7bd4206300709ff2d	k__Fungi	p__Ascomycota	c__Leotiomycetes	o__Helotiales	f__unidentified	g__unidentified	s__unidentified	-	-	-	-	Unassigned	-	-
c2d42955df4484a53a13a04a3ee9dfc3	k__Fungi	p__Ascomycota	c__Leotiomycetes	o__Helotiales	f__unidentified	g__unidentified	s__unidentified	-	-	-	-	Unassigned	-	-
f18fd52f1c26e78d52ea00318bcd76ea	k__Fungi	p__Ascomycota	c__Leotiomycetes	o__Helotiales	f__unidentified	g__unidentified	s__unidentified	-	-	-	-	Unassigned	-	-
2f736535288abe2ad19593945d30cfbb	k__Fungi	p__Ascomycota	c__Leotiomycetes	o__Helotiales	f__unidentified	g__unidentified	s__unidentified	-	-	-	-	-	-	-
4d5b793efd10da5d4d687e985a618f9d	k__Fungi	p__Ascomycota	c__Leotiomycetes	o__Helotiales	f__unidentified	g__unidentified	s__unidentified	-	-	-	-	-	-	-
8c384a31b097393cba158f90be1e6176	k__Fungi	p__Ascomycota	c__Leotiomycetes	o__Helotiales	f__unidentified	g__unidentified	s__unidentified	-	-	-	-	-	-	-
b98035137b4c46ccb8f3eeeee5c75521	k__Fungi	p__Ascomycota	c__Leotiomycetes	o__Helotiales	f__unidentified	g__unidentified	s__unidentified	-	-	-	-	-	-	-
07e2e0d6f14e6c9eb87db40417be3a72	k__Fungi	p__Ascomycota	c__Leotiomycetes	o__Helotiales	f__unidentified	g__unidentified	s__unidentified	-	-	-	-	-	-	-
043af92be9a1af75cb9b067012d3714c	k__Fungi	p__Ascomycota	c__Leotiomycetes	o__Helotiales	f__unidentified	g__unidentified	s__unidentified	-	-	-	-	-	-	-
1ac7c1a5f1dbac3835c5055a40524faf	k__Fungi	p__Ascomycota	c__Leotiomycetes	o__Helotiales	f__unidentified	g__unidentified	s__unidentified	-	-	-	-	-	-	-
235fb2eb49126da2014daad5bf09ad49	k__Fungi	p__Ascomycota	c__Leotiomycetes	o__Helotiales	f__unidentified	g__unidentified	s__unidentified	-	-	-	-	-	-	-
2c6a621ed76a3f4d2bf7cbcbe79cb090	k__Fungi	p__Ascomycota	c__Leotiomycetes	o__Helotiales	f__unidentified	g__unidentified	s__unidentified	-	-	-	-	Unassigned	-	-
78e9807765a1f68974b9a1df66d9b083	k__Fungi	p__Ascomycota	c__Leotiomycetes	o__Helotiales	f__unidentified	g__unidentified	s__unidentified	-	-	-	-	-	-	-
3cf694d2b0aeaab8ecb50be6e768d203	k__Fungi	p__Ascomycota	c__Leotiomycetes	o__Helotiales	f__unidentified	g__unidentified	s__unidentified	-	-	-	-	Unassigned	-	-
fa1540c299b372097b6d32edf3f1d35c	k__Fungi	p__Ascomycota	c__Leotiomycetes	o__Helotiales	f__unidentified	g__unidentified	s__unidentified	-	-	-	-	Unassigned	-	-
faf388206d21e6175ee133ff3e766544	k__Fungi	p__Ascomycota	c__Leotiomycetes	o__Helotiales	f__unidentified	g__unidentified	s__unidentified	-	-	-	-	-	-	-
134be696a49db4689b57cc55075187c4	k__Fungi	p__Ascomycota	c__Leotiomycetes	o__Helotiales	f__unidentified	g__unidentified	s__unidentified	-	-	-	-	-	-	-
2173d1337e75bdee530088493e56cc0c	k__Fungi	p__Ascomycota	c__Leotiomycetes	o__Helotiales	f__unidentified	g__unidentified	s__unidentified	-	-	-	-	-	-	-
7c4ba0c518ef36d762517722aceb8b7b	k__Fungi	p__Ascomycota	c__Leotiomycetes	o__unidentified	f__unidentified	g__unidentified	s__unidentified	-	-	-	Unassigned	-	-	-
a652ab9e6f730ea3acbd2f7930dcb4dd	k__Fungi	p__Ascomycota	c__Leotiomycetes	o__Helotiales	f__unidentified	g__unidentified	s__unidentified	-	-	-	-	-	-	-
d6687111174cfe3798222a4921ddb8ea	k__Fungi	p__Ascomycota	c__Leotiomycetes	o__Helotiales	f__unidentified	g__unidentified	s__unidentified	-	-	-	-	Unassigned	-	-
de07a55236c4932a4d91bb0a067a2dbe	k__Fungi	p__Ascomycota	c__Leotiomycetes	o__Helotiales	f__unidentified	g__unidentified	s__unidentified	-	-	-	-	Unassigned	-	-
f5b28295d0129f8b2ec037f52af202fd	k__Fungi	p__Ascomycota	c__Leotiomycetes	o__unidentified	f__unidentified	g__unidentified	s__unidentified	-	-	-	Unassigned	-	-	-
7d8643d919f46ee44d4e079a9930e8b3	k__Fungi	p__Ascomycota	c__Leotiomycetes	o__Helotiales	f__unidentified	g__unidentified	s__unidentified	-	-	-	-	Unassigned	-	-
15c1c5a5bea5dd61fa9fa16000279201	k__Fungi	p__Ascomycota	c__Leotiomycetes	o__Helotiales	f__unidentified	g__unidentified	s__unidentified	-	-	-	-	-	-	-
402ae69130e41892fa4025a99116a1d3	k__Fungi	p__Ascomycota	c__Leotiomycetes	o__unidentified	f__unidentified	g__unidentified	s__unidentified	-	-	-	Unassigned	-	-	-
44b737c035dfb8b7761ed753410330fc	k__Fungi	p__Ascomycota	c__Leotiomycetes	o__Helotiales	f__unidentified	g__unidentified	s__unidentified	-	-	-	-	Unassigned	-	-
44e66d701bf3c8212afd0c55838721b2	k__Fungi	p__Ascomycota	c__Leotiomycetes	o__Helotiales	f__unidentified	g__unidentified	s__unidentified	-	-	-	-	Unassigned	-	-
c4900cee2db79ac5c2d3acc4f78b0846	k__Fungi	p__Ascomycota	c__Leotiomycetes	o__unidentified	f__unidentified	g__unidentified	s__unidentified	-	-	-	Unassigned	-	-	-
33d9c22bb3a5af35d4626ef6c5cd28b6	k__Fungi	p__Ascomycota	c__Leotiomycetes	o__Helotiales	f__unidentified	g__unidentified	s__unidentified	-	-	-	-	-	-	-
7ddf4a946c8cc4f94a9c088143a18c00	k__Fungi	p__Ascomycota	c__Leotiomycetes	o__unidentified	f__unidentified	g__unidentified	s__unidentified	-	-	-	Unassigned	-	-	-
8acd51617f5abc11b4f2c8ba3d000b75	k__Fungi	p__Ascomycota	c__Leotiomycetes	o__unidentified	f__unidentified	g__unidentified	s__unidentified	-	-	-	Unassigned	-	-	-
66dedd33150c8b8465d02b06f82b2d6b	k__Fungi	p__Ascomycota	c__Leotiomycetes	o__Helotiales	f__unidentified	g__unidentified	s__unidentified	-	-	-	-	Unassigned	-	-
9843d85e1656f6d15d274fed4b7e188e	k__Fungi	p__Ascomycota	c__Leotiomycetes	o__Helotiales	f__unidentified	g__unidentified	s__unidentified	-	-	-	-	-	-	-
bc6db8c1b4aac3b899d4b5897e5cfe28	k__Fungi	p__Ascomycota	c__Leotiomycetes	o__Helotiales	f__unidentified	g__unidentified	s__unidentified	-	-	-	-	Unassigned	-	-
e722c87532b350cab838772d0e8553e2	k__Fungi	p__Ascomycota	c__Leotiomycetes	o__Helotiales	f__unidentified	g__unidentified	s__unidentified	-	-	-	-	-	-	-
07281eb92a31640ccd6d5503a48990d4	k__Fungi	p__Ascomycota	c__Leotiomycetes	o__unidentified	f__unidentified	g__unidentified	s__unidentified	-	-	-	Unassigned	-	-	-
ec7cebf0110c547b3314b15644b30d0a	k__Fungi	p__Ascomycota	c__Leotiomycetes	o__Helotiales	f__unidentified	g__unidentified	s__unidentified	-	-	-	-	Unassigned	-	-
3f446e50b8a1cf8b34b7f0514cfbcbe9	k__Fungi	p__Ascomycota	c__Leotiomycetes	o__Helotiales	f__unidentified	g__unidentified	s__unidentified	-	-	-	-	-	-	-
572874788bba466c0506dc026b4fc8db	k__Fungi	p__Ascomycota	c__Leotiomycetes	o__Helotiales	f__unidentified	g__unidentified	s__unidentified	-	-	-	-	-	-	-
572cec82892b2930f83221dd3ade99d3	k__Fungi	p__Ascomycota	c__Leotiomycetes	o__Helotiales	f__unidentified	g__unidentified	s__unidentified	-	-	-	-	Unassigned	-	-
0f80af9d587e75c1a1e30dbcaa9241fb	k__Fungi	p__Ascomycota	c__Leotiomycetes	o__Helotiales	f__unidentified	g__unidentified	s__unidentified	-	-	-	-	-	-	-
9f01db68cd0615241f9c7c98f70fc14a	k__Fungi	p__Ascomycota	c__Leotiomycetes	o__Helotiales	f__unidentified	g__unidentified	s__unidentified	-	-	-	-	Unassigned	-	-
4897d532689ba8cc8e33a126c4ddfdc3	k__Fungi	p__Ascomycota	c__Leotiomycetes	o__Helotiales	f__unidentified	g__unidentified	s__unidentified	-	-	-	-	-	-	-
6237152d4b1ec7c5c734445d2e686fd0	k__Fungi	p__Ascomycota	c__Leotiomycetes	o__Helotiales	f__unidentified	g__unidentified	s__unidentified	-	-	-	-	-	-	-
7a465203c67e5dea57de9279a206f608	k__Fungi	p__Ascomycota	c__Leotiomycetes	o__Helotiales	f__unidentified	g__unidentified	s__unidentified	-	-	-	-	Unassigned	-	-
dede575e7cc6a2af4a8a5935752dbf73	k__Fungi	p__Ascomycota	c__Leotiomycetes	o__Helotiales	f__unidentified	g__unidentified	s__unidentified	-	-	-	-	Unassigned	-	-
e4da959b1be0191865e35318d0bba385	k__Fungi	p__Ascomycota	c__Leotiomycetes	o__Helotiales	f__unidentified	g__unidentified	s__unidentified	-	-	-	-	-	-	-
febbda0746b11c653608ba48fbea2082	k__Fungi	p__Ascomycota	c__Leotiomycetes	o__Helotiales	f__unidentified	g__unidentified	s__unidentified	-	-	-	-	-	-	-
1550d00b20728a21f5f7becbd25767b8	k__Fungi	p__Ascomycota	c__Leotiomycetes	o__Helotiales	f__unidentified	g__unidentified	s__unidentified	-	-	-	-	Unassigned	-	-
2829fe4c711134c9df7de93b7b794a96	k__Fungi	p__Ascomycota	c__Leotiomycetes	o__Helotiales	f__unidentified	g__unidentified	s__unidentified	-	-	-	-	Unassigned	-	-
2c69d3a408a82bc866ad21d1c7b3d715	k__Fungi	p__Ascomycota	c__Leotiomycetes	o__Helotiales	f__unidentified	g__unidentified	s__unidentified	-	-	-	-	-	-	-
41f82789268d111ce42be0d1fa1c529b	k__Fungi	p__Ascomycota	c__Leotiomycetes	o__Helotiales	f__unidentified	g__unidentified	s__unidentified	-	-	-	-	-	-	-
4fee6dac3f33812cc9e0244476d298c9	k__Fungi	p__Ascomycota	c__Leotiomycetes	o__Helotiales	f__unidentified	g__unidentified	s__unidentified	-	-	-	-	Unassigned	-	-
525d611204ae0b64dad882dc689081a4	k__Fungi	p__Ascomycota	c__Leotiomycetes	o__Helotiales	f__unidentified	g__unidentified	s__unidentified	-	-	-	-	-	-	-
bf7ea7b48f83d68971b9d5a50cfa5b5f	k__Fungi	p__Ascomycota	c__Leotiomycetes	o__Helotiales	f__unidentified	g__unidentified	s__unidentified	-	-	-	-	Unassigned	-	-
c5f80081140a7c2776bcf696f2d2ffa9	k__Fungi	p__Ascomycota	c__Leotiomycetes	o__Helotiales	f__unidentified	g__unidentified	s__unidentified	-	-	-	-	Unassigned	-	-
e9bfca7a503b318fcd7fdbf7f5e1b953	k__Fungi	p__Ascomycota	c__Leotiomycetes	o__Helotiales	f__unidentified	g__unidentified	s__unidentified	-	-	-	-	-	-	-
862b21ae37111a16f0afe7d09f24c714	k__Fungi	p__Ascomycota	c__Leotiomycetes	o__Helotiales	f__unidentified	g__unidentified	s__unidentified	-	-	-	-	Unassigned	-	-
abb1ffbc18cc58c6df9380be4df75d96	k__Fungi	p__Ascomycota	c__Leotiomycetes	o__Helotiales	f__unidentified	g__unidentified	s__unidentified	-	-	-	-	-	-	-
cf6f1daa32ef715417ebd479116bdae4	k__Fungi	p__Ascomycota	c__Leotiomycetes	o__Helotiales	f__unidentified	g__unidentified	s__unidentified	-	-	-	-	-	-	-
f239947ed80cbb9907a49ff358e94432	k__Fungi	p__Ascomycota	c__Leotiomycetes	o__Helotiales	f__Helotiales_fam_Incertae_sedis	g__unidentified	s__unidentified	-	-	-	-	-	Unassigned	-
d78d113849135c47b006831b044a9d6f	k__Fungi	p__Ascomycota	c__Leotiomycetes	o__unidentified	f__unidentified	g__unidentified	s__unidentified	-	-	-	-	-	-	-
f6e37d9aa55a6ef97d4519093658ff15	k__Fungi	p__Ascomycota	c__Leotiomycetes	o__Helotiales	f__unidentified	g__unidentified	s__unidentified	-	-	-	-	-	-	-
18ebac6a07ecfb8708a1963712c0d33d	k__Fungi	p__Ascomycota	c__Leotiomycetes	o__Helotiales	f__unidentified	g__unidentified	s__unidentified	-	-	-	-	-	-	-
55218fcc13f6ddb5215058d2061fe6ad	k__Fungi	p__Ascomycota	c__Leotiomycetes	o__unidentified	f__unidentified	g__unidentified	s__unidentified	-	-	-	Unassigned	-	-	-
a99c1a04b480596b73b8292d95d45473	k__Fungi	p__Ascomycota	c__Leotiomycetes	o__Helotiales	f__unidentified	g__unidentified	s__unidentified	-	-	-	-	-	-	-
c2f3019438692d9d6bc2fae8e0d4c587	k__Fungi	p__Ascomycota	c__Leotiomycetes	o__Helotiales	f__unidentified	g__unidentified	s__unidentified	-	-	-	-	Unassigned	-	-
df32c64e7da9cb8b1850dad44dd1f62a	k__Fungi	p__Ascomycota	c__Leotiomycetes	o__Helotiales	f__unidentified	g__unidentified	s__unidentified	-	-	-	-	Unassigned	-	-
eb218d2831afa4e1edc68edfafbc258d	k__Fungi	p__Ascomycota	c__Leotiomycetes	o__Helotiales	f__unidentified	g__unidentified	s__unidentified	-	-	-	-	Unassigned	-	-
f03bc03db4632de8925d45b9da3c29d0	k__Fungi	p__Ascomycota	c__Leotiomycetes	o__Helotiales	f__unidentified	g__unidentified	s__unidentified	-	-	-	-	-	-	-
344197052d42e215e986d191477dbcc2	k__Fungi	p__Ascomycota	c__Leotiomycetes	o__Helotiales	f__unidentified	g__unidentified	s__unidentified	-	-	-	-	Unassigned	-	-
ea78be8b629acd0326190a51aef5336e	k__Fungi	p__Ascomycota	c__Leotiomycetes	o__unidentified	f__unidentified	g__unidentified	s__unidentified	-	-	-	Unassigned	-	-	-
e3affb33fd318f0a697bf82fe700a1a4	k__Fungi	p__Ascomycota	c__Leotiomycetes	o__Helotiales	f__unidentified	g__unidentified	s__unidentified	-	-	-	-	-	-	-
e5453e00952a3aa83b75d507b67fbabf	k__Fungi	p__Ascomycota	c__Leotiomycetes	o__unidentified	f__unidentified	g__unidentified	s__unidentified	-	-	-	Unassigned	-	-	-
3563ee5842cbf27c19b366af356c7580	k__Fungi	p__Ascomycota	c__Leotiomycetes	o__Helotiales	f__unidentified	g__unidentified	s__unidentified	-	-	-	-	Unassigned	-	-
b00f54edaf3da4358ec1946ddccbbd46	k__Fungi	p__Ascomycota	c__Leotiomycetes	o__Helotiales	f__unidentified	g__unidentified	s__unidentified	-	-	-	-	Unassigned	-	-
b229943a4be45b0e7c26ef03122e2a28	k__Fungi	p__Ascomycota	c__Leotiomycetes	o__Helotiales	f__unidentified	g__unidentified	s__unidentified	-	-	-	-	Unassigned	-	-
a0062246a149cf9ffae166167d2b6359	k__Fungi	p__Ascomycota	c__Leotiomycetes	o__unidentified	f__unidentified	g__unidentified	s__unidentified	-	-	-	Unassigned	-	-	-
dfebe2c265598b7ec4ba3f9dd6e7794a	k__Fungi	p__Ascomycota	c__Leotiomycetes	o__Helotiales	f__unidentified	g__unidentified	s__unidentified	-	-	-	-	Unassigned	-	-
2c1e4ef11a0a89e204f74b6477d0d9d2	k__Fungi	p__Ascomycota	c__Leotiomycetes	o__Helotiales	f__unidentified	g__unidentified	s__unidentified	-	-	-	-	-	-	-
3b1ec970518648dac387797875c735fd	k__Fungi	p__Ascomycota	c__Leotiomycetes	o__Helotiales	f__unidentified	g__unidentified	s__unidentified	-	-	-	-	-	-	-
6107105c80949b144bfb5233d19e6c15	k__Fungi	p__Ascomycota	c__Leotiomycetes	o__Helotiales	f__unidentified	g__unidentified	s__unidentified	-	-	-	-	Unassigned	-	-
0b5dc831ba552bb3c89bdee53ce60b35	k__Fungi	p__Ascomycota	c__Leotiomycetes	o__Helotiales	f__unidentified	g__unidentified	s__unidentified	-	-	-	-	Unassigned	-	-
2b00d8e62bd20164104feda7d013291d	k__Fungi	p__Ascomycota	c__Leotiomycetes	o__Helotiales	f__unidentified	g__unidentified	s__unidentified	-	-	-	-	Unassigned	-	-
600380d27ad1555eaec498373ce2bef4	k__Fungi	p__Ascomycota	c__Leotiomycetes	o__unidentified	f__unidentified	g__unidentified	s__unidentified	-	-	-	Unassigned	-	-	-
66e9e49e18e17e771fedf77e57f8b803	k__Fungi	p__Ascomycota	c__Leotiomycetes	o__Helotiales	f__unidentified	g__unidentified	s__unidentified	-	-	-	-	Unassigned	-	-
933719a7010d11cffa84db2da258c65c	k__Fungi	p__Ascomycota	c__Leotiomycetes	o__Helotiales	f__unidentified	g__unidentified	s__unidentified	-	-	-	-	Unassigned	-	-
9e2397169080c90ea8d1853e5cbfc4b1	k__Fungi	p__Ascomycota	c__Leotiomycetes	o__Helotiales	f__unidentified	g__unidentified	s__unidentified	-	-	-	-	-	-	-
30ba986b6fe685760aea5e6e8c32ba2f	k__Fungi	p__Ascomycota	c__Leotiomycetes	o__Helotiales	f__unidentified	g__unidentified	s__unidentified	-	-	-	-	Unassigned	-	-
4a91a09d7ead808b151dee1c8566f190	k__Fungi	p__Ascomycota	c__Leotiomycetes	o__Helotiales	f__unidentified	g__unidentified	s__unidentified	-	-	-	-	-	-	-
6577a378232e6da848c96a8ba943a656	k__Fungi	p__Ascomycota	c__Leotiomycetes	o__Helotiales	f__unidentified	g__unidentified	s__unidentified	-	-	-	-	Unassigned	-	-
6e4b535aa0b68fa7dc467f049282ee67	k__Fungi	p__Ascomycota	c__Leotiomycetes	o__Helotiales	f__Helotiales_fam_Incertae_sedis	g__unidentified	s__unidentified	-	-	-	-	-	Unassigned	-
da40cbcb0c197b3a4d0b3f9ef1bfc8b0	k__Fungi	p__Ascomycota	c__Leotiomycetes	o__unidentified	f__unidentified	g__unidentified	s__unidentified	-	-	-	Unassigned	-	-	-
1c4cebbb926fc7ee5520309ca8d2e0f9	k__Fungi	p__Ascomycota	c__Leotiomycetes	o__Helotiales	f__unidentified	g__unidentified	s__unidentified	-	-	-	-	Unassigned	-	-
448683fb1aebd1fac07cd7911507e415	k__Fungi	p__Ascomycota	c__Leotiomycetes	o__Helotiales	f__unidentified	g__unidentified	s__unidentified	-	-	-	-	Unassigned	-	-
625a83e6c73fe83af1b410316e998078	k__Fungi	p__Ascomycota	c__Leotiomycetes	o__unidentified	f__unidentified	g__unidentified	s__unidentified	-	-	-	Unassigned	-	-	-
84f5978d14c619efb4d085a82b5b1e10	k__Fungi	p__Ascomycota	c__Leotiomycetes	o__Helotiales	f__unidentified	g__unidentified	s__unidentified	-	-	-	-	Unassigned	-	-
a3400e2263b9713578ff89ab9f916e66	k__Fungi	p__Ascomycota	c__Leotiomycetes	o__unidentified	f__unidentified	g__unidentified	s__unidentified	-	-	-	Unassigned	-	-	-
eca762b3c61703ede16a98f01b44f063	k__Fungi	p__Ascomycota	c__Leotiomycetes	o__unidentified	f__unidentified	g__unidentified	s__unidentified	-	-	-	Unassigned	-	-	-
fabb37a6a1bca6e92321e38e6f401b9d	k__Fungi	p__Ascomycota	c__Leotiomycetes	o__Helotiales	f__Leotiaceae	g__unidentified	s__unidentified	-	-	-	-	-	Unassigned	-
8c6ab0b049562e99d2b75bdc72fc2fd9	k__Fungi	p__Ascomycota	c__Leotiomycetes	o__unidentified	f__unidentified	g__unidentified	s__unidentified	-	-	-	Unassigned	-	-	-
ae0bdfe2691e6c9b17054f84df4368c6	k__Fungi	p__Ascomycota	c__Leotiomycetes	o__Helotiales	f__unidentified	g__unidentified	s__unidentified	-	-	-	-	-	-	-
b102371c46ba5b52dc1973c90029f811	k__Fungi	p__Ascomycota	c__Leotiomycetes	o__Helotiales	f__unidentified	g__unidentified	s__unidentified	-	-	-	-	Unassigned	-	-
b66d15fbfb9006074494b3901056fe81	k__Fungi	p__Ascomycota	c__Leotiomycetes	o__unidentified	f__unidentified	g__unidentified	s__unidentified	-	-	-	Unassigned	-	-	-
d8380dda557c14b2426c827fdd407300	k__Fungi	p__Ascomycota	c__Leotiomycetes	o__unidentified	f__unidentified	g__unidentified	s__unidentified	-	-	-	Unassigned	-	-	-
f11a2675db84c48152ca77b86e615a0e	k__Fungi	p__Ascomycota	c__Leotiomycetes	o__Helotiales	f__unidentified	g__unidentified	s__unidentified	-	-	-	-	-	-	-
1efe4dae5a35127decb1f3c315d84964	k__Fungi	p__Ascomycota	c__Leotiomycetes	o__unidentified	f__unidentified	g__unidentified	s__Leotiomycetes_sp	-	-	-	-	-	-	-
247b98ee260a6f7b112848b18a20a6e7	k__Fungi	p__Ascomycota	c__Leotiomycetes	o__Helotiales	f__unidentified	g__unidentified	s__unidentified	-	-	-	-	Unassigned	-	-
49a469982fe036088178fcb2b0d6ea11	k__Fungi	p__Ascomycota	c__Leotiomycetes	o__Helotiales	f__unidentified	g__unidentified	s__unidentified	-	-	-	-	-	-	-
7c0ba356588a6b8af694eeba6f6d9696	k__Fungi	p__Ascomycota	c__Leotiomycetes	o__unidentified	f__unidentified	g__unidentified	s__Leotiomycetes_sp	-	-	-	-	-	-	-
7d55e2ddd6175ebe4a3ba6a32ba23389	k__Fungi	p__Ascomycota	c__Leotiomycetes	o__unidentified	f__unidentified	g__unidentified	s__unidentified	-	-	-	Unassigned	-	-	-
bd4d7dffd7fe3b850fbfdf78b9a93469	k__Fungi	p__Ascomycota	c__Leotiomycetes	o__Helotiales	f__unidentified	g__unidentified	s__unidentified	-	-	-	-	Unassigned	-	-
45c223e484801166d7408d64c056a41f	k__Fungi	p__Ascomycota	c__Leotiomycetes	o__Helotiales	f__unidentified	g__unidentified	s__unidentified	-	-	-	-	-	-	-
6d307a5f70fa8c9e37e243fbc12f241e	k__Fungi	p__Ascomycota	c__Leotiomycetes	o__unidentified	f__unidentified	g__unidentified	s__unidentified	-	-	-	Unassigned	-	-	-
7e6b0cb8c3b84f76ac10f0a286f807da	k__Fungi	p__Ascomycota	c__Leotiomycetes	o__Helotiales	f__unidentified	g__unidentified	s__unidentified	-	-	-	-	-	-	-
8efe210e9244cf5a8570e18dd2e0985a	k__Fungi	p__Ascomycota	c__Leotiomycetes	o__unidentified	f__unidentified	g__unidentified	s__unidentified	-	-	-	Unassigned	-	-	-
a30aa395ffa2eb4dbd4692b206b1edc1	k__Fungi	p__Ascomycota	c__Leotiomycetes	o__Helotiales	f__unidentified	g__unidentified	s__unidentified	-	-	-	-	-	-	-
48025e4d7c2092b81320e7a0eaf4d69f	k__Fungi	p__Ascomycota	c__Leotiomycetes	o__Helotiales	f__unidentified	g__unidentified	s__unidentified	-	-	-	-	Unassigned	-	-
a0aef979f979d97da329ef667d124d93	k__Fungi	p__Ascomycota	c__Leotiomycetes	o__unidentified	f__unidentified	g__unidentified	s__unidentified	-	-	-	Unassigned	-	-	-
bdea8d66423958cbc719f9080a0b9562	k__Fungi	p__Ascomycota	c__Leotiomycetes	o__Helotiales	f__unidentified	g__unidentified	s__unidentified	-	-	-	-	Unassigned	-	-
c061a1623144dcc5fbe0b8201dab9d51	k__Fungi	p__Ascomycota	c__Leotiomycetes	o__Helotiales	f__unidentified	g__unidentified	s__unidentified	-	-	-	-	Unassigned	-	-
1d6b6ad02c6baee1d565b56b987d092b	k__Fungi	p__Ascomycota	c__Leotiomycetes	o__Helotiales	f__unidentified	g__unidentified	s__unidentified	-	-	-	-	-	-	-
2c8b46cf3883b169d5114339b4b917dd	k__Fungi	p__Ascomycota	c__Leotiomycetes	o__Helotiales	f__unidentified	g__unidentified	s__unidentified	-	-	-	-	Unassigned	-	-
2d015ce0954347c1defc9db1f378b770	k__Fungi	p__Ascomycota	c__Leotiomycetes	o__Helotiales	f__unidentified	g__unidentified	s__unidentified	-	-	-	-	Unassigned	-	-
49abb6058c39c02d1f014ce1ce333bec	k__Fungi	p__Ascomycota	c__Leotiomycetes	o__Helotiales	f__unidentified	g__unidentified	s__unidentified	-	-	-	-	Unassigned	-	-
d2248ef7e366ae5589cff7c018f40fa9	k__Fungi	p__Ascomycota	c__Leotiomycetes	o__unidentified	f__unidentified	g__unidentified	s__unidentified	-	-	-	Unassigned	-	-	-
eae31466331e16c7f19b02c819e7969d	k__Fungi	p__Ascomycota	c__Leotiomycetes	o__Helotiales	f__unidentified	g__unidentified	s__unidentified	-	-	-	-	-	-	-
ec12cc79d059a7ca85945f7801f3a530	k__Fungi	p__Ascomycota	c__Leotiomycetes	o__Helotiales	f__unidentified	g__unidentified	s__unidentified	-	-	-	-	Unassigned	-	-
05dad530983b1867495e227f0f8ec246	k__Fungi	p__Ascomycota	c__Leotiomycetes	o__Helotiales	f__unidentified	g__unidentified	s__unidentified	-	-	-	-	Unassigned	-	-
7f6821ec0ba9a71ff4f03030db142279	k__Fungi	p__Ascomycota	c__Leotiomycetes	o__Helotiales	f__unidentified	g__unidentified	s__unidentified	-	-	-	-	Unassigned	-	-
a0da536565e13440ca0592df2e42dd47	k__Fungi	p__Ascomycota	c__Leotiomycetes	o__Helotiales	f__unidentified	g__unidentified	s__unidentified	-	-	-	-	Unassigned	-	-
7b8a60aafdb4098c76469cb9d45a8e1e	k__Fungi	p__Ascomycota	c__Leotiomycetes	o__Helotiales	f__unidentified	g__unidentified	s__unidentified	-	-	-	-	Unassigned	-	-
7fdbbb85481234d92ddc4e9f53cced61	k__Fungi	p__Ascomycota	c__Leotiomycetes	o__Helotiales	f__unidentified	g__unidentified	s__unidentified	-	-	-	-	-	-	-
87fb537042f5b1d4b2c6ef0118959307	k__Fungi	p__Ascomycota	c__Leotiomycetes	o__Helotiales	f__unidentified	g__unidentified	s__unidentified	-	-	-	-	Unassigned	-	-
b2f9f0823299324d2f4a725910d37771	k__Fungi	p__Ascomycota	c__Leotiomycetes	o__Helotiales	f__unidentified	g__unidentified	s__unidentified	-	-	-	-	Unassigned	-	-
ddf0189787104ed110f88af1f936c143	k__Fungi	p__Ascomycota	c__Leotiomycetes	o__Helotiales	f__unidentified	g__unidentified	s__unidentified	-	-	-	-	-	-	-
de75e0e339fe3d69a0bc5ffc8d0579ee	k__Fungi	p__Ascomycota	c__Leotiomycetes	o__Helotiales	f__unidentified	g__unidentified	s__unidentified	-	-	-	-	Unassigned	-	-
e76d35e256f8c8a46aa921f01f98eac0	k__Fungi	p__Ascomycota	c__Leotiomycetes	o__Helotiales	f__unidentified	g__unidentified	s__unidentified	-	-	-	-	Unassigned	-	-
248934ed2351cd1b77520001516a6dff	k__Fungi	p__Ascomycota	c__Leotiomycetes	o__Helotiales	f__unidentified	g__unidentified	s__unidentified	-	-	-	-	-	-	-
345fc2d0725eb530ad86ac5343e060db	k__Fungi	p__Ascomycota	c__Leotiomycetes	o__Helotiales	f__unidentified	g__unidentified	s__unidentified	-	-	-	-	-	-	-
36be369e5d241cea23c232ca02b560d8	k__Fungi	p__Ascomycota	c__Leotiomycetes	o__unidentified	f__unidentified	g__unidentified	s__unidentified	-	-	-	Unassigned	-	-	-
4c939370b21291883b0bc2ad00e7e22c	k__Fungi	p__Ascomycota	c__Leotiomycetes	o__Helotiales	f__unidentified	g__unidentified	s__unidentified	-	-	-	-	Unassigned	-	-
566f1fa37ffc00c709920d2c00dfd4df	k__Fungi	p__Ascomycota	c__Leotiomycetes	o__Helotiales	f__unidentified	g__unidentified	s__unidentified	-	-	-	-	Unassigned	-	-
e109287b2939fbc749c2b1301db65586	k__Fungi	p__Ascomycota	c__Leotiomycetes	o__Helotiales	f__unidentified	g__unidentified	s__unidentified	-	-	-	-	Unassigned	-	-
a415a02c9a5e6c066930a2491892a3e5	k__Fungi	p__Ascomycota	c__Leotiomycetes	o__unidentified	f__unidentified	g__unidentified	s__unidentified	-	-	-	Unassigned	-	-	-
c2b8049c313880e2cff4f87e2c6e099f	k__Fungi	p__Ascomycota	c__Leotiomycetes	o__Helotiales	f__unidentified	g__unidentified	s__unidentified	-	-	-	-	Unassigned	-	-
fc82fc2ad1e4b4a615996dfd7822befe	k__Fungi	p__Ascomycota	c__Leotiomycetes	o__unidentified	f__unidentified	g__unidentified	s__unidentified	-	-	-	Unassigned	-	-	-
fcf9e0f8634c7028534c36411a4e3923	k__Fungi	p__Ascomycota	c__Leotiomycetes	o__Helotiales	f__unidentified	g__unidentified	s__unidentified	-	-	-	-	-	-	-
bca23c81533da84f05be6af822b18e6a	k__Fungi	p__Ascomycota	c__Leotiomycetes	o__Helotiales	f__unidentified	g__unidentified	s__unidentified	-	-	-	-	-	-	-
c68b9a12abedefa2da46b879bf2e3ab5	k__Fungi	p__Ascomycota	c__Leotiomycetes	o__Helotiales	f__unidentified	g__unidentified	s__unidentified	-	-	-	-	Unassigned	-	-
cadb5e244a90b7d1b98136c1d9fde327	k__Fungi	p__Ascomycota	c__Leotiomycetes	o__Helotiales	f__unidentified	g__unidentified	s__unidentified	-	-	-	-	Unassigned	-	-
fa591374e94691646b4b35d603bb5f6a	k__Fungi	p__Ascomycota	c__Leotiomycetes	o__Helotiales	f__unidentified	g__unidentified	s__unidentified	-	-	-	-	Unassigned	-	-
0b266b5c0c388f6c3c189f21fa257eda	k__Fungi	p__Ascomycota	c__Leotiomycetes	o__unidentified	f__unidentified	g__unidentified	s__unidentified	-	-	-	Unassigned	-	-	-
55b12b9f8a5ad02f0eab7ed5e9aeb743	k__Fungi	p__Ascomycota	c__Leotiomycetes	o__Helotiales	f__unidentified	g__unidentified	s__unidentified	-	-	-	-	Unassigned	-	-
7579d9d80196b46a9000b2cb04d6176c	k__Fungi	p__Ascomycota	c__Leotiomycetes	o__unidentified	f__unidentified	g__unidentified	s__unidentified	-	-	-	Unassigned	-	-	-
8779261d2a50ea4351ef8068c403b438	k__Fungi	p__Ascomycota	c__Leotiomycetes	o__Helotiales	f__unidentified	g__unidentified	s__unidentified	-	-	-	-	Unassigned	-	-
a092f693ba8ca5c4edd5090e8e9406d2	k__Fungi	p__Ascomycota	c__Leotiomycetes	o__unidentified	f__unidentified	g__unidentified	s__unidentified	-	-	-	Unassigned	-	-	-
cdfa82d339b7bf5c726be5da28728689	k__Fungi	p__Ascomycota	c__Leotiomycetes	o__Helotiales	f__unidentified	g__unidentified	s__unidentified	-	-	-	-	Unassigned	-	-
ffc9920f5dca3ae34741113ab7f35d4b	k__Fungi	p__Ascomycota	c__Leotiomycetes	o__Helotiales	f__unidentified	g__unidentified	s__unidentified	-	-	-	-	Unassigned	-	-
1f47df53e6f096d16c4ab763ae501f2f	k__Fungi	p__Ascomycota	c__Leotiomycetes	o__Helotiales	f__unidentified	g__unidentified	s__unidentified	-	-	-	-	-	-	-
7620342f95a0508da0e9cefdcd9475d2	k__Fungi	p__Ascomycota	c__Leotiomycetes	o__Helotiales	f__unidentified	g__unidentified	s__unidentified	-	-	-	-	-	-	-
8ef4baac0725b0159baf0af38f3d671a	k__Fungi	p__Ascomycota	c__Leotiomycetes	o__Helotiales	f__unidentified	g__unidentified	s__unidentified	-	-	-	-	-	-	-
aaee0a5779c360da1159b35bcd05518e	k__Fungi	p__Ascomycota	c__Leotiomycetes	o__unidentified	f__unidentified	g__unidentified	s__unidentified	-	-	-	Unassigned	-	-	-
ab25c9223e4ce9a0f9496a7bb9bad4ed	k__Fungi	p__Ascomycota	c__Leotiomycetes	o__unidentified	f__unidentified	g__unidentified	s__unidentified	-	-	-	Unassigned	-	-	-
e1ff17040c0939ea8640dd51147a8a89	k__Fungi	p__Ascomycota	c__Leotiomycetes	o__Helotiales	f__unidentified	g__unidentified	s__unidentified	-	-	-	-	Unassigned	-	-
419e3481fc6f4c1b4410bc6d2d0b6ee1	k__Fungi	p__Ascomycota	c__Leotiomycetes	o__Helotiales	f__unidentified	g__unidentified	s__unidentified	-	-	-	-	Unassigned	-	-
649cd724c3a9a01dedde83002472a5bf	k__Fungi	p__Ascomycota	c__Leotiomycetes	o__Helotiales	f__unidentified	g__unidentified	s__unidentified	-	-	-	-	-	-	-
ccd07651f5c8430018f1c5f57a0817a7	k__Fungi	p__Ascomycota	c__Leotiomycetes	o__unidentified	f__unidentified	g__unidentified	s__unidentified	-	-	-	Unassigned	-	-	-
e3d92f636ce0a7f3803ec4aba80367d6	k__Fungi	p__Ascomycota	c__Leotiomycetes	o__Helotiales	f__unidentified	g__unidentified	s__unidentified	-	-	-	-	Unassigned	-	-
f6deae4321d32cc7b00ff104ff9ef1fd	k__Fungi	p__Ascomycota	c__Leotiomycetes	o__Helotiales	f__unidentified	g__unidentified	s__unidentified	-	-	-	-	Unassigned	-	-
0f9cff286832b6d05a94e13cb1bd2b81	k__Fungi	p__Ascomycota	c__Leotiomycetes	o__Helotiales	f__unidentified	g__unidentified	s__unidentified	-	-	-	-	Unassigned	-	-
102c6dacfe3707887bb403382f49ea71	k__Fungi	p__Ascomycota	c__Leotiomycetes	o__Helotiales	f__unidentified	g__unidentified	s__unidentified	-	-	-	-	Unassigned	-	-
67968b6aa216c1b933cd15645ce08ee6	k__Fungi	p__Ascomycota	c__Leotiomycetes	o__Phacidiales	f__unidentified	g__unidentified	s__unidentified	-	-	-	-	-	-	-
c2fc93a68078e0ba1560cc8a4e75accd	k__Fungi	p__Ascomycota	c__Leotiomycetes	o__Helotiales	f__Helotiales_fam_Incertae_sedis	g__Lareunionomyces	s__Lareunionomyces_syzygii	-	-	-	-	-	-	-
c6084c9c5b367e9748d5faf8923c65ed	k__Fungi	p__Ascomycota	c__Leotiomycetes	o__Helotiales	f__unidentified	g__unidentified	s__unidentified	-	-	-	-	Unassigned	-	-
ce110fddd470de1f83141d3bba65c89d	k__Fungi	p__Ascomycota	c__Leotiomycetes	o__Helotiales	f__unidentified	g__unidentified	s__unidentified	-	-	-	-	-	-	-
f8ca23ccf1c6e4a2e03d5fcfc60b247f	k__Fungi	p__Ascomycota	c__Leotiomycetes	o__Helotiales	f__unidentified	g__unidentified	s__unidentified	-	-	-	-	Unassigned	-	-
01bb052a1aaa0ebf31f6be311ad3fab3	k__Fungi	p__Ascomycota	c__Leotiomycetes	o__Helotiales	f__unidentified	g__unidentified	s__unidentified	-	-	-	-	-	-	-
64e2bcb72d05b8c313e3ad6ab26f3815	k__Fungi	p__Ascomycota	c__Leotiomycetes	o__Helotiales	f__unidentified	g__unidentified	s__unidentified	-	-	-	-	-	-	-
6eff1529df87309f589d67c23f483fe6	k__Fungi	p__Ascomycota	c__Leotiomycetes	o__unidentified	f__unidentified	g__unidentified	s__unidentified	-	-	-	Unassigned	-	-	-
70632dd2269e60eb7233e73ff031d96d	k__Fungi	p__Ascomycota	c__Leotiomycetes	o__Helotiales	f__unidentified	g__unidentified	s__unidentified	-	-	-	-	Unassigned	-	-
dd0855808d884dd1a9597e87ffa3db7a	k__Fungi	p__Ascomycota	c__Leotiomycetes	o__Helotiales	f__unidentified	g__unidentified	s__unidentified	-	-	-	-	Unassigned	-	-
de35d4f5e672156ae338a8f67a5bd319	k__Fungi	p__Ascomycota	c__Leotiomycetes	o__unidentified	f__unidentified	g__unidentified	s__unidentified	-	-	-	Unassigned	-	-	-
ed68e6f1a52baa4a918552b65f8f8147	k__Fungi	p__Ascomycota	c__Leotiomycetes	o__Helotiales	f__unidentified	g__unidentified	s__unidentified	-	-	-	-	-	-	-
1dc8006c3d5976a7ba19b645a50f9155	k__Fungi	p__Ascomycota	c__Leotiomycetes	o__Helotiales	f__unidentified	g__unidentified	s__unidentified	-	-	-	-	Unassigned	-	-
5e8489833d03797abe36d133b7b94b42	k__Fungi	p__Ascomycota	c__Leotiomycetes	o__unidentified	f__unidentified	g__unidentified	s__unidentified	-	-	-	Unassigned	-	-	-
a575e16f3089f7f3539eeac5cea0f790	k__Fungi	p__Ascomycota	c__Leotiomycetes	o__Helotiales	f__unidentified	g__unidentified	s__unidentified	-	-	-	-	-	-	-
c33aace66db459b586d676ebc07edb31	k__Fungi	p__Ascomycota	c__Leotiomycetes	o__Helotiales	f__unidentified	g__unidentified	s__unidentified	-	-	-	-	Unassigned	-	-
da570eb519798d50e611d670f3be2b2c	k__Fungi	p__Ascomycota	c__Leotiomycetes	o__Helotiales	f__unidentified	g__unidentified	s__unidentified	-	-	-	-	-	-	-
f78e42e654c825defc0629bce07138ed	k__Fungi	p__Ascomycota	c__Leotiomycetes	o__Helotiales	f__unidentified	g__unidentified	s__unidentified	-	-	-	-	Unassigned	-	-
fe36557d32a840a8efd2a9f2539f2791	k__Fungi	p__Ascomycota	c__Leotiomycetes	o__Helotiales	f__unidentified	g__unidentified	s__unidentified	-	-	-	-	Unassigned	-	-
0dc9dcaa73e583a0c0f58c893eff0d96	k__Fungi	p__Ascomycota	c__Leotiomycetes	o__unidentified	f__unidentified	g__unidentified	s__unidentified	-	-	-	Unassigned	-	-	-
113a69205374b7d945df6166f25e58c9	k__Fungi	p__Ascomycota	c__Leotiomycetes	o__unidentified	f__unidentified	g__unidentified	s__unidentified	-	-	-	Unassigned	-	-	-
3b44b0c5423d99c735ff6fff59866a19	k__Fungi	p__Ascomycota	c__Leotiomycetes	o__Helotiales	f__unidentified	g__unidentified	s__unidentified	-	-	-	-	Unassigned	-	-
71f9260d142f8b68bc00ba3535e09ee1	k__Fungi	p__Ascomycota	c__Leotiomycetes	o__Helotiales	f__unidentified	g__unidentified	s__unidentified	-	-	-	-	Unassigned	-	-
9fea21f16983979c4d60f4cdc35ccc3b	k__Fungi	p__Ascomycota	c__Leotiomycetes	o__Helotiales	f__unidentified	g__unidentified	s__unidentified	-	-	-	-	-	-	-
ce5505c3f3afdf07884c01a2e973c4ff	k__Fungi	p__Ascomycota	c__Leotiomycetes	o__Helotiales	f__unidentified	g__unidentified	s__unidentified	-	-	-	-	Unassigned	-	-
da3fbda517cecb6fd6f27a19136dd3f6	k__Fungi	p__Ascomycota	c__Leotiomycetes	o__Helotiales	f__unidentified	g__unidentified	s__unidentified	-	-	-	-	-	-	-
ec3302b3db74ce83ee2be6add231ef72	k__Fungi	p__Ascomycota	c__Leotiomycetes	o__Helotiales	f__unidentified	g__unidentified	s__unidentified	-	-	-	-	Unassigned	-	-
86796de212f917a905acffc8287da20c	k__Fungi	p__Ascomycota	c__Leotiomycetes	o__Helotiales	f__unidentified	g__unidentified	s__unidentified	-	-	-	-	-	-	-
cef7a21c3423c0193f38198e2ed99cd0	k__Fungi	p__Ascomycota	c__Leotiomycetes	o__Helotiales	f__unidentified	g__unidentified	s__unidentified	-	-	-	-	-	-	-
1249e4659e0be9781acf90c55abef514	k__Fungi	p__Ascomycota	c__Leotiomycetes	o__unidentified	f__unidentified	g__unidentified	s__unidentified	-	-	-	Unassigned	-	-	-
56f78a8b46abe137c41e2641c75983f7	k__Fungi	p__Ascomycota	c__Leotiomycetes	o__unidentified	f__unidentified	g__unidentified	s__unidentified	-	-	-	Unassigned	-	-	-
7efd0621851d7d1f239053e17cdc7cc9	k__Fungi	p__Ascomycota	c__Leotiomycetes	o__Helotiales	f__unidentified	g__unidentified	s__unidentified	-	-	-	-	Unassigned	-	-
8888a3cb9f974d36cc6a1bb585dcbfe7	k__Fungi	p__Ascomycota	c__Leotiomycetes	o__unidentified	f__unidentified	g__unidentified	s__unidentified	-	-	-	Unassigned	-	-	-
9fae8dd6bbb502afb2b0d5058c244172	k__Fungi	p__Ascomycota	c__Leotiomycetes	o__Helotiales	f__unidentified	g__unidentified	s__unidentified	-	-	-	-	Unassigned	-	-
c7c4b915695ed066dd506ef3759ba28e	k__Fungi	p__Ascomycota	c__Leotiomycetes	o__Helotiales	f__unidentified	g__unidentified	s__unidentified	-	-	-	-	-	-	-
cab9fd9fbed7768a87dd7d960416656d	k__Fungi	p__Ascomycota	c__Leotiomycetes	o__unidentified	f__unidentified	g__unidentified	s__unidentified	-	-	-	Unassigned	-	-	-
e17dd4daf2db64645520c9a9fbee9436	k__Fungi	p__Ascomycota	c__Leotiomycetes	o__unidentified	f__unidentified	g__unidentified	s__unidentified	-	-	-	Unassigned	-	-	-
f3c36c1fc0a666090e399c0e96b01c98	k__Fungi	p__Ascomycota	c__Leotiomycetes	o__Helotiales	f__unidentified	g__unidentified	s__unidentified	-	-	-	-	-	-	-
28a0b616fcc8b6fbf2cfdd03320de08f	k__Fungi	p__Ascomycota	c__Leotiomycetes	o__Helotiales	f__unidentified	g__unidentified	s__unidentified	-	-	-	-	-	-	-
65267a1bc93c32d0faf2bb358e75f6d6	k__Fungi	p__Ascomycota	c__Leotiomycetes	o__Helotiales	f__unidentified	g__unidentified	s__unidentified	-	-	-	-	-	-	-
65925e0d5078c2af8b6b59ce4d99bf99	k__Fungi	p__Ascomycota	c__Leotiomycetes	o__unidentified	f__unidentified	g__unidentified	s__unidentified	-	-	-	Unassigned	-	-	-
8dba7abe00ce09ce66624e3718eaf798	k__Fungi	p__Ascomycota	c__Leotiomycetes	o__Helotiales	f__unidentified	g__unidentified	s__unidentified	-	-	-	-	-	-	-
fc385b2fb41472b07610fa9690357604	k__Fungi	p__Ascomycota	c__Leotiomycetes	o__Helotiales	f__unidentified	g__unidentified	s__unidentified	-	-	-	-	Unassigned	-	-
410152e4370859ed804a45c7b73f6ed5	k__Fungi	p__Ascomycota	c__Leotiomycetes	o__unidentified	f__unidentified	g__unidentified	s__unidentified	-	-	-	Unassigned	-	-	-
9f05aaa61c5e8dda2041ad317f71d9ba	k__Fungi	p__Ascomycota	c__Leotiomycetes	o__unidentified	f__unidentified	g__unidentified	s__unidentified	-	-	-	Unassigned	-	-	-
abdc8be04e1c305b8a5e4cd9e8fe84b4	k__Fungi	p__Ascomycota	c__Leotiomycetes	o__Helotiales	f__unidentified	g__unidentified	s__unidentified	-	-	-	-	Unassigned	-	-
abfd3a34ca9d1597b15113ca36bc80c4	k__Fungi	p__Ascomycota	c__Leotiomycetes	o__unidentified	f__unidentified	g__unidentified	s__unidentified	-	-	-	Unassigned	-	-	-
dc4282f875098e9bcc68a5e480c3135f	k__Fungi	p__Ascomycota	c__Leotiomycetes	o__Helotiales	f__unidentified	g__unidentified	s__unidentified	-	-	-	-	Unassigned	-	-
e0ed22e80d5bf0700f110adac845a732	k__Fungi	p__Ascomycota	c__Leotiomycetes	o__Helotiales	f__unidentified	g__unidentified	s__unidentified	-	-	-	-	Unassigned	-	-
e5389b75089ea7abeb4978694ac123c3	k__Fungi	p__Ascomycota	c__Leotiomycetes	o__Helotiales	f__unidentified	g__unidentified	s__unidentified	-	-	-	-	-	-	-
f31b4bc6f97ea1025c37ffd77fd0486b	k__Fungi	p__Ascomycota	c__Leotiomycetes	o__Helotiales	f__unidentified	g__unidentified	s__unidentified	-	-	-	-	-	-	-
6fd0a1ce2503400aa493beaa4a3c030b	k__Fungi	p__Ascomycota	c__Leotiomycetes	o__Helotiales	f__unidentified	g__unidentified	s__unidentified	-	-	-	-	-	-	-
235084743c7de948eee155ffcb5e3346	k__Fungi	p__Ascomycota	c__Leotiomycetes	o__unidentified	f__unidentified	g__unidentified	s__unidentified	-	-	-	Unassigned	-	-	-
6cacf6d26997ebe0dee1eaf9062b3af7	k__Fungi	p__Ascomycota	c__Leotiomycetes	o__Helotiales	f__unidentified	g__unidentified	s__unidentified	-	-	-	-	Unassigned	-	-
74ffa36817c29cee6eed1a6008e316b7	k__Fungi	p__Ascomycota	c__Leotiomycetes	o__Helotiales	f__unidentified	g__unidentified	s__unidentified	-	-	-	-	-	-	-
ee955ed41afb66ab8a40ce3824f5bb95	k__Fungi	p__Ascomycota	c__Leotiomycetes	o__Helotiales	f__unidentified	g__unidentified	s__unidentified	-	-	-	-	Unassigned	-	-
fdb57f7c8d4dbf60353a2207b4f80273	k__Fungi	p__Ascomycota	c__Leotiomycetes	o__Helotiales	f__unidentified	g__unidentified	s__unidentified	-	-	-	-	-	-	-
fe8a00a7dce5de66a50f61b932ffb18f	k__Fungi	p__Ascomycota	c__Leotiomycetes	o__Helotiales	f__unidentified	g__unidentified	s__unidentified	-	-	-	-	-	-	-
077e0adcd283dc3c33994d0a0120beeb	k__Fungi	p__Ascomycota	c__Leotiomycetes	o__unidentified	f__unidentified	g__unidentified	s__unidentified	-	-	-	Unassigned	-	-	-
1f60a1bd4333662c440286b57b60950a	k__Fungi	p__Ascomycota	c__Leotiomycetes	o__Helotiales	f__unidentified	g__unidentified	s__unidentified	-	-	-	-	Unassigned	-	-
2c049d116e03c61e6e0501e5a3f83dc9	k__Fungi	p__Ascomycota	c__Leotiomycetes	o__Helotiales	f__unidentified	g__unidentified	s__unidentified	-	-	-	-	-	-	-
3926e7bf7835828e1e116b8172ea8362	k__Fungi	p__Ascomycota	c__Leotiomycetes	o__Helotiales	f__unidentified	g__unidentified	s__unidentified	-	-	-	-	Unassigned	-	-
9c5d61dd9aac5575785ab077e2821b65	k__Fungi	p__Ascomycota	c__Leotiomycetes	o__unidentified	f__unidentified	g__unidentified	s__unidentified	-	-	-	Unassigned	-	-	-
b0501fd81feb53a9b212d87365d39556	k__Fungi	p__Ascomycota	c__Leotiomycetes	o__Helotiales	f__unidentified	g__unidentified	s__unidentified	-	-	-	-	Unassigned	-	-
bbba1effe34a240923e28e12753ff828	k__Fungi	p__Ascomycota	c__Leotiomycetes	o__Helotiales	f__unidentified	g__unidentified	s__unidentified	-	-	-	-	-	-	-
cfbaf112ab39781bac145721ff053cde	k__Fungi	p__Ascomycota	c__Leotiomycetes	o__Helotiales	f__unidentified	g__unidentified	s__unidentified	-	-	-	-	-	-	-
27228bcdce4b866c6cca342c87daa8ea	k__Fungi	p__Ascomycota	c__Leotiomycetes	o__Helotiales	f__unidentified	g__unidentified	s__unidentified	-	-	-	-	Unassigned	-	-
9d70965633a07de5f9276fce16695214	k__Fungi	p__Ascomycota	c__Leotiomycetes	o__Helotiales	f__unidentified	g__unidentified	s__unidentified	-	-	-	-	Unassigned	-	-
067454e8ac038168f950e6e7c51f36f2	k__Fungi	p__Ascomycota	c__Leotiomycetes	o__unidentified	f__unidentified	g__unidentified	s__unidentified	-	-	-	Unassigned	-	-	-
0a9fc02f835bf0c16879ce8318063bee	k__Fungi	p__Ascomycota	c__Leotiomycetes	o__Helotiales	f__unidentified	g__unidentified	s__unidentified	-	-	-	-	-	-	-
2b88602be3ba9762750d2ed3e2f27324	k__Fungi	p__Ascomycota	c__Leotiomycetes	o__unidentified	f__unidentified	g__unidentified	s__unidentified	-	-	-	Unassigned	-	-	-
42f08718d2e859c51448bbd3be97c35e	k__Fungi	p__Ascomycota	c__Leotiomycetes	o__Helotiales	f__unidentified	g__unidentified	s__unidentified	-	-	-	-	Unassigned	-	-
48b7a8910962e44f9e42e27099f83b2b	k__Fungi	p__Ascomycota	c__Leotiomycetes	o__unidentified	f__unidentified	g__unidentified	s__unidentified	-	-	-	Unassigned	-	-	-
5d656bd424e23b538ffb9996124f9fd4	k__Fungi	p__Ascomycota	c__Leotiomycetes	o__Helotiales	f__unidentified	g__unidentified	s__unidentified	-	-	-	-	-	-	-
8bab393de91d3db402f4330824d8da02	k__Fungi	p__Ascomycota	c__Leotiomycetes	o__Helotiales	f__unidentified	g__unidentified	s__unidentified	-	-	-	-	-	-	-
9242ac60c0a7dab29f02b9f4970254c4	k__Fungi	p__Ascomycota	c__Leotiomycetes	o__Helotiales	f__unidentified	g__unidentified	s__unidentified	-	-	-	-	Unassigned	-	-
9947f8dec0f13697f395bba5c3638a24	k__Fungi	p__Ascomycota	c__Leotiomycetes	o__Helotiales	f__unidentified	g__unidentified	s__unidentified	-	-	-	-	Unassigned	-	-
e11a1fd6b9172052435314f57f7a4028	k__Fungi	p__Ascomycota	c__Leotiomycetes	o__unidentified	f__unidentified	g__unidentified	s__unidentified	-	-	-	Unassigned	-	-	-
e77b8486a9b746cdcbbe786515433f82	k__Fungi	p__Ascomycota	c__Leotiomycetes	o__Helotiales	f__unidentified	g__unidentified	s__unidentified	-	-	-	-	Unassigned	-	-
027832ea39d049d6ae23516fe3febfb6	k__Fungi	p__Ascomycota	c__Leotiomycetes	o__Helotiales	f__unidentified	g__unidentified	s__unidentified	-	-	-	-	-	-	-
0525657f9c9d940a605e98cc39df1625	k__Fungi	p__Ascomycota	c__Leotiomycetes	o__Helotiales	f__unidentified	g__unidentified	s__unidentified	-	-	-	-	-	-	-
279da80ee5df27c1ce70aef749f68d1a	k__Fungi	p__Ascomycota	c__Leotiomycetes	o__Helotiales	f__unidentified	g__unidentified	s__unidentified	-	-	-	-	Unassigned	-	-
2896a3c0a2b21181485cac4917a2879d	k__Fungi	p__Ascomycota	c__Leotiomycetes	o__unidentified	f__unidentified	g__unidentified	s__unidentified	-	-	-	Unassigned	-	-	-
3218a6b8d94b529ae2913c8d4598b25d	k__Fungi	p__Ascomycota	c__Leotiomycetes	o__Helotiales	f__unidentified	g__unidentified	s__unidentified	-	-	-	-	-	-	-
8fc84ae9af713c88f8c1565a24f74059	k__Fungi	p__Ascomycota	c__Leotiomycetes	o__Helotiales	f__unidentified	g__unidentified	s__unidentified	-	-	-	-	Unassigned	-	-
3014ada1792e195a09cf115d1f74f36c	k__Fungi	p__Ascomycota	c__Leotiomycetes	o__unidentified	f__unidentified	g__unidentified	s__Leotiomycetes_sp	-	-	-	-	-	-	-
ca01460858cc4634303baddaf87950dd	k__Fungi	p__Ascomycota	c__Leotiomycetes	o__Helotiales	f__unidentified	g__unidentified	s__unidentified	-	-	-	-	Unassigned	-	-
d584d2bbef2af536a5b1950b1d3d43a0	k__Fungi	p__Ascomycota	c__Leotiomycetes	o__Helotiales	f__unidentified	g__unidentified	s__unidentified	-	-	-	-	Unassigned	-	-
73506934a2832e26b38b6adb578e7e67	k__Fungi	p__Ascomycota	c__Leotiomycetes	o__unidentified	f__unidentified	g__unidentified	s__unidentified	-	-	-	Unassigned	-	-	-
da961631929513b8e6f27fdba8c4938d	k__Fungi	p__Ascomycota	c__Leotiomycetes	o__Helotiales	f__unidentified	g__unidentified	s__unidentified	-	-	-	-	Unassigned	-	-
f620a3671851f9e04d9b1e798d11edb9	k__Fungi	p__Ascomycota	c__Leotiomycetes	o__unidentified	f__unidentified	g__unidentified	s__unidentified	-	-	-	Unassigned	-	-	-
076968e433f82268e58c47cceae9ea98	k__Fungi	p__Ascomycota	c__Leotiomycetes	o__Helotiales	f__unidentified	g__unidentified	s__unidentified	-	-	-	-	-	-	-
5787d2611ee854f424db74b547d2910d	k__Fungi	p__Ascomycota	c__Leotiomycetes	o__Helotiales	f__unidentified	g__unidentified	s__unidentified	-	-	-	-	-	-	-
70c3cb1ce1041702e48ef44c74bc6b34	k__Fungi	p__Ascomycota	c__Leotiomycetes	o__Helotiales	f__unidentified	g__unidentified	s__unidentified	-	-	-	-	-	-	-
7b84df111272fe13b78a2fb489ae7fa3	k__Fungi	p__Ascomycota	c__Leotiomycetes	o__Helotiales	f__unidentified	g__unidentified	s__unidentified	-	-	-	-	Unassigned	-	-
b4da00142cab5215d0b8bca868363221	k__Fungi	p__Ascomycota	c__Leotiomycetes	o__Helotiales	f__Helotiales_fam_Incertae_sedis	g__Acephala	s__Acephala_applanata	Acephala	13	Symbiotroph	Ectomycorrhizal	NULL	NULL	Possible
bfe165752388c1fc01cc1eca896cbfee	k__Fungi	p__Ascomycota	c__Leotiomycetes	o__Helotiales	f__Helotiales_fam_Incertae_sedis	g__Acephala	s__Acephala_applanata	Acephala	13	Symbiotroph	Ectomycorrhizal	NULL	NULL	Possible
a0c17c30b7007b193495b1081173a36f	k__Fungi	p__Ascomycota	c__Leotiomycetes	o__Helotiales	f__Helotiales_fam_Incertae_sedis	g__Acephala	s__Acephala_applanata	Acephala	13	Symbiotroph	Ectomycorrhizal	NULL	NULL	Possible
253f1a8e65f6ef7f7eda4c3314399ae8	k__Fungi	p__Ascomycota	c__Leotiomycetes	o__Helotiales	f__Helotiales_fam_Incertae_sedis	g__Acephala	s__Acephala_applanata	Acephala	13	Symbiotroph	Ectomycorrhizal	NULL	NULL	Possible
3aa1c1cd3f97d8e77a27bf545dcd7953	k__Fungi	p__Ascomycota	c__Leotiomycetes	o__Helotiales	f__Helotiales_fam_Incertae_sedis	g__Acephala	s__unidentified	Acephala	13	Symbiotroph	Ectomycorrhizal	NULL	NULL	Possible
2d61d66887b9b44ebcba56080ebf2146	k__Fungi	p__Ascomycota	c__Leotiomycetes	o__Helotiales	f__Helotiales_fam_Incertae_sedis	g__Acidomelania	s__Acidomelania_panicicola	Acidomelania	13	Symbiotroph	Endophyte	Microfungus	NULL	Highly Probable
23b2e7b19f9a4874aa9eba29f108376e	k__Fungi	p__Ascomycota	c__Leotiomycetes	o__Helotiales	f__Helotiales_fam_Incertae_sedis	g__Acidomelania	s__Acidomelania_panicicola	Acidomelania	13	Symbiotroph	Endophyte	Microfungus	NULL	Highly Probable
7e4002dc7cc0507a3d80498f8db507a6	k__Fungi	p__Ascomycota	c__Leotiomycetes	o__Helotiales	f__Helotiales_fam_Incertae_sedis	g__Acidomelania	s__Acidomelania_panicicola	Acidomelania	13	Symbiotroph	Endophyte	Microfungus	NULL	Highly Probable
e098c4f0fb0bbb9ba02ba9f8b4df51eb	k__Fungi	p__Ascomycota	c__Leotiomycetes	o__Helotiales	f__Helotiales_fam_Incertae_sedis	g__Acidomelania	s__Acidomelania_panicicola	Acidomelania	13	Symbiotroph	Endophyte	Microfungus	NULL	Highly Probable
81cbefbb2554361531862612e9c4a417	k__Fungi	p__Ascomycota	c__Leotiomycetes	o__Helotiales	f__Leotiaceae	g__Alatospora	s__unidentified	Alatospora	13	Saprotroph	Undefined Saprotroph	NULL	NULL	Probable
f6c3d44add1e60af24079b6dcd084a28	k__Fungi	p__Ascomycota	c__Leotiomycetes	o__Helotiales	f__Hyaloscyphaceae	g__Arachnopeziza	s__Arachnopeziza_aurelia	Arachnopeziza	13	Saprotroph	Undefined Saprotroph	Microfungus	NULL	Probable
d3d068778e049b13ee9776cca23f6814	k__Fungi	p__Ascomycota	c__Leotiomycetes	o__Helotiales	f__Hyaloscyphaceae	g__Arachnopeziza	s__unidentified	Arachnopeziza	13	Saprotroph	Undefined Saprotroph	Microfungus	NULL	Probable
eab719ecf6c935422195c4a691a4513b	k__Fungi	p__Ascomycota	c__Leotiomycetes	o__Helotiales	f__Hyaloscyphaceae	g__Arachnopeziza	s__Arachnopeziza_aurata	Arachnopeziza	13	Saprotroph	Undefined Saprotroph	Microfungus	NULL	Probable
5eecc4eab3460a6105afd9bd2743c0d0	k__Fungi	p__Ascomycota	c__Leotiomycetes	o__Helotiales	f__Hyaloscyphaceae	g__Arachnopeziza	s__unidentified	Arachnopeziza	13	Saprotroph	Undefined Saprotroph	Microfungus	NULL	Probable
e43c2014795b1bc73ff0901310556c18	k__Fungi	p__Ascomycota	c__Leotiomycetes	o__Helotiales	f__Hyaloscyphaceae	g__Arachnopeziza	s__Arachnopeziza_aurelia	Arachnopeziza	13	Saprotroph	Undefined Saprotroph	Microfungus	NULL	Probable
1467353c7f279c4246f1711f5d71dec2	k__Fungi	p__Ascomycota	c__Leotiomycetes	o__Helotiales	f__Hyaloscyphaceae	g__Arachnopeziza	s__unidentified	Arachnopeziza	13	Saprotroph	Undefined Saprotroph	Microfungus	NULL	Probable
606c30e27eb54cc63852cecd1808200a	k__Fungi	p__Ascomycota	c__Leotiomycetes	o__Helotiales	f__Hyaloscyphaceae	g__Arachnopeziza	s__unidentified	Arachnopeziza	13	Saprotroph	Undefined Saprotroph	Microfungus	NULL	Probable
c34f343c4a0a98b219a13995500b1db0	k__Fungi	p__Ascomycota	c__Leotiomycetes	o__Helotiales	f__Hyaloscyphaceae	g__Arachnopeziza	s__unidentified	Arachnopeziza	13	Saprotroph	Undefined Saprotroph	Microfungus	NULL	Probable
b8ce0701304d71ae11d0edd102cdec19	k__Fungi	p__Ascomycota	c__Leotiomycetes	o__Helotiales	f__Hyaloscyphaceae	g__Arachnopeziza	s__unidentified	Arachnopeziza	13	Saprotroph	Undefined Saprotroph	Microfungus	NULL	Probable
00a88355ca2e8e134e585e294d5a87a4	k__Fungi	p__Ascomycota	c__Leotiomycetes	o__Helotiales	f__Hyaloscyphaceae	g__Arachnopeziza	s__Arachnopeziza_aurelia	Arachnopeziza	13	Saprotroph	Undefined Saprotroph	Microfungus	NULL	Probable
0b9515505537162259d90e9c04844321	k__Fungi	p__Ascomycota	c__Leotiomycetes	o__Helotiales	f__Hyaloscyphaceae	g__Arachnopeziza	s__unidentified	Arachnopeziza	13	Saprotroph	Undefined Saprotroph	Microfungus	NULL	Probable
01963c06af313477ace016f64fb1aabf	k__Fungi	p__Ascomycota	c__Leotiomycetes	o__Helotiales	f__Hyaloscyphaceae	g__Arachnopeziza	s__unidentified	Arachnopeziza	13	Saprotroph	Undefined Saprotroph	Microfungus	NULL	Probable
e28a93a931219ae62cd2f2ad9d18bd6e	k__Fungi	p__Ascomycota	c__Leotiomycetes	o__Helotiales	f__Hyaloscyphaceae	g__Arachnopeziza	s__unidentified	Arachnopeziza	13	Saprotroph	Undefined Saprotroph	Microfungus	NULL	Probable
d50783ca82c1813c2341ac045ea314b9	k__Fungi	p__Ascomycota	c__Leotiomycetes	o__Helotiales	f__Hyaloscyphaceae	g__Arachnopeziza	s__unidentified	Arachnopeziza	13	Saprotroph	Undefined Saprotroph	Microfungus	NULL	Probable
c02dcdf0f1c0aa267f0a7327daff27fa	k__Fungi	p__Ascomycota	c__Leotiomycetes	o__Helotiales	f__Helotiaceae	g__Articulospora	s__unidentified	Articulospora	13	Saprotroph	Undefined Saprotroph	NULL	NULL	Probable
d660adc93d13a477d5911946ff67a50e	k__Fungi	p__Ascomycota	c__Leotiomycetes	o__Helotiales	f__Helotiaceae	g__Articulospora	s__unidentified	Articulospora	13	Saprotroph	Undefined Saprotroph	NULL	NULL	Probable
db63eacb2461a9a3e0c2d122c6e3d8c2	k__Fungi	p__Ascomycota	c__Leotiomycetes	o__Helotiales	f__Helotiaceae	g__Articulospora	s__unidentified	Articulospora	13	Saprotroph	Undefined Saprotroph	NULL	NULL	Probable
ce6e03763018b5d23c0ed0cf73e17956	k__Fungi	p__Ascomycota	c__Leotiomycetes	o__Helotiales	f__Helotiaceae	g__Articulospora	s__unidentified	Articulospora	13	Saprotroph	Undefined Saprotroph	NULL	NULL	Probable
f1703e1e4c9888d46ccad79ab5559f00	k__Fungi	p__Ascomycota	c__Leotiomycetes	o__Helotiales	f__Helotiaceae	g__Articulospora	s__unidentified	Articulospora	13	Saprotroph	Undefined Saprotroph	NULL	NULL	Probable
a4d0e2ed8eb66c7a2c275110f059400f	k__Fungi	p__Ascomycota	c__Leotiomycetes	o__Helotiales	f__Sclerotiniaceae	g__Botrytis	s__Botrytis_caroliniana	Botrytis	13	Pathotroph-Saprotroph	NULL	Facultative Yeast-Microfungus	NULL	Probable
f1a7441d0efd387e7dee93d8d003f8c0	k__Fungi	p__Ascomycota	c__Leotiomycetes	o__Helotiales	f__Sclerotiniaceae	g__Botrytis	s__Botrytis_porri	Botrytis	13	Pathotroph-Saprotroph	NULL	Facultative Yeast-Microfungus	NULL	Probable
44f16c13ebc7e8f603a93780f559c1f1	k__Fungi	p__Ascomycota	c__Leotiomycetes	o__Helotiales	f__Sclerotiniaceae	g__Botrytis	s__Botrytis_porri	Botrytis	13	Pathotroph-Saprotroph	NULL	Facultative Yeast-Microfungus	NULL	Probable
caa87147e44034b05364d29010622d3b	k__Fungi	p__Ascomycota	c__Leotiomycetes	o__Helotiales	f__Helotiales_fam_Incertae_sedis	g__Cadophora	s__unidentified	Cadophora	13	Symbiotroph	Endophyte	Microfungus	NULL	Highly Probable
60c847e828a51f93e4aa780fbb160f28	k__Fungi	p__Ascomycota	c__Leotiomycetes	o__Helotiales	f__Helotiales_fam_Incertae_sedis	g__Cadophora	s__unidentified	Cadophora	13	Symbiotroph	Endophyte	Microfungus	NULL	Highly Probable
bdc8f15d87bd88bb0b26e6a83c88892a	k__Fungi	p__Ascomycota	c__Leotiomycetes	o__Helotiales	f__Helotiales_fam_Incertae_sedis	g__Cadophora	s__unidentified	Cadophora	13	Symbiotroph	Endophyte	Microfungus	NULL	Highly Probable
d5fd0c8a5f226496442bd36dcc42ce64	k__Fungi	p__Ascomycota	c__Leotiomycetes	o__Helotiales	f__Helotiales_fam_Incertae_sedis	g__Cadophora	s__unidentified	Cadophora	13	Symbiotroph	Endophyte	Microfungus	NULL	Highly Probable
60c7dd556f45897995a8f324250ee5d5	k__Fungi	p__Ascomycota	c__Leotiomycetes	o__Helotiales	f__Helotiales_fam_Incertae_sedis	g__Cadophora	s__unidentified	Cadophora	13	Symbiotroph	Endophyte	Microfungus	NULL	Highly Probable
89a5017d25743924d6e36f72c4dfc65f	k__Fungi	p__Ascomycota	c__Leotiomycetes	o__Helotiales	f__Helotiales_fam_Incertae_sedis	g__Cadophora	s__Cadophora_finlandica	Cadophora	13	Symbiotroph	Endophyte	Microfungus	NULL	Highly Probable
16bdd90b8d0b07847c599d1b3a5de9be	k__Fungi	p__Ascomycota	c__Leotiomycetes	o__Helotiales	f__Helotiales_fam_Incertae_sedis	g__Cadophora	s__unidentified	Cadophora	13	Symbiotroph	Endophyte	Microfungus	NULL	Highly Probable
1747b92dca37e9d87975328b6a941397	k__Fungi	p__Ascomycota	c__Leotiomycetes	o__Helotiales	f__Hyaloscyphaceae	g__Calycina	s__Calycina_ellisii	Calycina	13	Saprotroph	Undefined Saprotroph	NULL	NULL	Probable
599f16c3df00769ba122af1a39cb0ca3	k__Fungi	p__Ascomycota	c__Leotiomycetes	o__Helotiales	f__Hyaloscyphaceae	g__Calycina	s__Calycina_ellisii	Calycina	13	Saprotroph	Undefined Saprotroph	NULL	NULL	Probable
89b5be8f96eb9dce1a053132f760f639	k__Fungi	p__Ascomycota	c__Leotiomycetes	o__Helotiales	f__Hyaloscyphaceae	g__Calycina	s__Calycina_ellisii	Calycina	13	Saprotroph	Undefined Saprotroph	NULL	NULL	Probable
fe9375c62e8822ba346cd01cc2bd3bcb	k__Fungi	p__Ascomycota	c__Leotiomycetes	o__Helotiales	f__Hyaloscyphaceae	g__Calycina	s__Calycina_ellisii	Calycina	13	Saprotroph	Undefined Saprotroph	NULL	NULL	Probable
fe2590c6f39bdb5b61e94ac8af9d0275	k__Fungi	p__Ascomycota	c__Leotiomycetes	o__Helotiales	f__Hyaloscyphaceae	g__Calycina	s__Calycina_claroflava	Calycina	13	Saprotroph	Undefined Saprotroph	NULL	NULL	Probable
5e2712daf0a98286b81a45628a0be81d	k__Fungi	p__Ascomycota	c__Leotiomycetes	o__Helotiales	f__Hyaloscyphaceae	g__Calycina	s__Calycina_claroflava	Calycina	13	Saprotroph	Undefined Saprotroph	NULL	NULL	Probable
c9b6c72a5a2fd66b28909e69d190c5ab	k__Fungi	p__Ascomycota	c__Leotiomycetes	o__Helotiales	f__Hyaloscyphaceae	g__Calycina	s__Calycina_ellisii	Calycina	13	Saprotroph	Undefined Saprotroph	NULL	NULL	Probable
b521ccb67cabf3a911899e50ebc2a41a	k__Fungi	p__Ascomycota	c__Leotiomycetes	o__Helotiales	f__Hyaloscyphaceae	g__Calycina	s__Calycina_ellisii	Calycina	13	Saprotroph	Undefined Saprotroph	NULL	NULL	Probable
5ee4710c9a2dafa53ee81c391822b5a8	k__Fungi	p__Ascomycota	c__Leotiomycetes	o__Helotiales	f__Hyaloscyphaceae	g__Calycina	s__Calycina_claroflava	Calycina	13	Saprotroph	Undefined Saprotroph	NULL	NULL	Probable
035f40fa88be9caee0e274430304bcd6	k__Fungi	p__Ascomycota	c__Leotiomycetes	o__Helotiales	f__Hyaloscyphaceae	g__Calycina	s__Calycina_ellisii	Calycina	13	Saprotroph	Undefined Saprotroph	NULL	NULL	Probable
5ac805a11b3267a7c37d2843c0d30e2b	k__Fungi	p__Ascomycota	c__Leotiomycetes	o__Helotiales	f__Hyaloscyphaceae	g__Calycina	s__Calycina_claroflava	Calycina	13	Saprotroph	Undefined Saprotroph	NULL	NULL	Probable
e182a5d1d7062531bd77275bd70d639f	k__Fungi	p__Ascomycota	c__Leotiomycetes	o__Helotiales	f__Hyaloscyphaceae	g__Calycina	s__Calycina_claroflava	Calycina	13	Saprotroph	Undefined Saprotroph	NULL	NULL	Probable
81a8b5e0f89ef76d3c172e6adc5d9ea3	k__Fungi	p__Ascomycota	c__Leotiomycetes	o__Helotiales	f__Hyaloscyphaceae	g__Calycina	s__Calycina_ellisii	Calycina	13	Saprotroph	Undefined Saprotroph	NULL	NULL	Probable
0b3b5cfe481359a6e1b8d66ed17f6de5	k__Fungi	p__Ascomycota	c__Leotiomycetes	o__Helotiales	f__Hyaloscyphaceae	g__Calycina	s__Calycina_marina	Calycina	13	Saprotroph	Undefined Saprotroph	NULL	NULL	Probable
8945b0dd3f6c2954bfd225c0f229d992	k__Fungi	p__Ascomycota	c__Leotiomycetes	o__Helotiales	f__Hyaloscyphaceae	g__Catenulifera	s__unidentified	Catenulifera	13	Saprotroph	Undefined Saprotroph	NULL	NULL	Probable
e0e98a11766a36f7d94b1496bd24e0a5	k__Fungi	p__Ascomycota	c__Leotiomycetes	o__Helotiales	f__Hyaloscyphaceae	g__Catenulifera	s__unidentified	Catenulifera	13	Saprotroph	Undefined Saprotroph	NULL	NULL	Probable
cc10fe02691d116e51f61ffaabdeedcc	k__Fungi	p__Ascomycota	c__Leotiomycetes	o__Helotiales	f__Hyaloscyphaceae	g__Catenulifera	s__unidentified	Catenulifera	13	Saprotroph	Undefined Saprotroph	NULL	NULL	Probable
3dae563973f4b3745af3f15cc64045d4	k__Fungi	p__Ascomycota	c__Leotiomycetes	o__Helotiales	f__Helotiales_fam_Incertae_sedis	g__Chalara	s__unidentified	Chalara	13	Pathotroph-Saprotroph-Symbiotroph	Endophyte-Plant Pathogen-Wood Saprotroph	NULL	Soft Rot	Probable
88683199c8dae8605053a16d0b137bef	k__Fungi	p__Ascomycota	c__Leotiomycetes	o__Helotiales	f__Helotiales_fam_Incertae_sedis	g__Chalara	s__Chalara_clidemiae	Chalara	13	Pathotroph-Saprotroph-Symbiotroph	Endophyte-Plant Pathogen-Wood Saprotroph	NULL	Soft Rot	Probable
b9d1e81f2cbcead62c067c82774ea4fe	k__Fungi	p__Ascomycota	c__Leotiomycetes	o__Helotiales	f__Helotiales_fam_Incertae_sedis	g__Chalara	s__Chalara_clidemiae	Chalara	13	Pathotroph-Saprotroph-Symbiotroph	Endophyte-Plant Pathogen-Wood Saprotroph	NULL	Soft Rot	Probable
ed07d36ef44f4297a30f3d9a00d0db2c	k__Fungi	p__Ascomycota	c__Leotiomycetes	o__Helotiales	f__Helotiales_fam_Incertae_sedis	g__Chalara	s__Chalara_holubovae	Chalara	13	Pathotroph-Saprotroph-Symbiotroph	Endophyte-Plant Pathogen-Wood Saprotroph	NULL	Soft Rot	Probable
abac453ae39e64b474a6b6781203c2e4	k__Fungi	p__Ascomycota	c__Leotiomycetes	o__Helotiales	f__Helotiales_fam_Incertae_sedis	g__Chalara	s__Chalara_holubovae	Chalara	13	Pathotroph-Saprotroph-Symbiotroph	Endophyte-Plant Pathogen-Wood Saprotroph	NULL	Soft Rot	Probable
1e007572aba8e8f8d83f4e08d88a8d41	k__Fungi	p__Ascomycota	c__Leotiomycetes	o__Helotiales	f__Helotiales_fam_Incertae_sedis	g__Chalara	s__Chalara_holubovae	Chalara	13	Pathotroph-Saprotroph-Symbiotroph	Endophyte-Plant Pathogen-Wood Saprotroph	NULL	Soft Rot	Probable
6057ef3acb60df1732f9ee494ca3b634	k__Fungi	p__Ascomycota	c__Leotiomycetes	o__Helotiales	f__Helotiales_fam_Incertae_sedis	g__Chalara	s__unidentified	Chalara	13	Pathotroph-Saprotroph-Symbiotroph	Endophyte-Plant Pathogen-Wood Saprotroph	NULL	Soft Rot	Probable
af616f77ca2ca4de88e634d6a7cbf388	k__Fungi	p__Ascomycota	c__Leotiomycetes	o__Helotiales	f__Helotiales_fam_Incertae_sedis	g__Chalara	s__unidentified	Chalara	13	Pathotroph-Saprotroph-Symbiotroph	Endophyte-Plant Pathogen-Wood Saprotroph	NULL	Soft Rot	Probable
b1a76754ab463e0c9b2833d86c588356	k__Fungi	p__Ascomycota	c__Leotiomycetes	o__Helotiales	f__Helotiales_fam_Incertae_sedis	g__Chalara	s__Chalara_clidemiae	Chalara	13	Pathotroph-Saprotroph-Symbiotroph	Endophyte-Plant Pathogen-Wood Saprotroph	NULL	Soft Rot	Probable
0f33c19fed34b42acbe46dc3e8296093	k__Fungi	p__Ascomycota	c__Leotiomycetes	o__Helotiales	f__Helotiales_fam_Incertae_sedis	g__Chalara	s__unidentified	Chalara	13	Pathotroph-Saprotroph-Symbiotroph	Endophyte-Plant Pathogen-Wood Saprotroph	NULL	Soft Rot	Probable
041f55e59b27a948a572a6e0690aaa13	k__Fungi	p__Ascomycota	c__Leotiomycetes	o__Helotiales	f__Helotiales_fam_Incertae_sedis	g__Chalara	s__unidentified	Chalara	13	Pathotroph-Saprotroph-Symbiotroph	Endophyte-Plant Pathogen-Wood Saprotroph	NULL	Soft Rot	Probable
6a770cdd15abb3efccbe579834027dd4	k__Fungi	p__Ascomycota	c__Leotiomycetes	o__Helotiales	f__Helotiales_fam_Incertae_sedis	g__Chalara	s__Chalara_clidemiae	Chalara	13	Pathotroph-Saprotroph-Symbiotroph	Endophyte-Plant Pathogen-Wood Saprotroph	NULL	Soft Rot	Probable
ecc5dbe92453db68715805a87b1ec3e1	k__Fungi	p__Ascomycota	c__Leotiomycetes	o__Helotiales	f__Helotiales_fam_Incertae_sedis	g__Chalara	s__unidentified	Chalara	13	Pathotroph-Saprotroph-Symbiotroph	Endophyte-Plant Pathogen-Wood Saprotroph	NULL	Soft Rot	Probable
3d4b8aaab7b723828c05491ce2f92027	k__Fungi	p__Ascomycota	c__Leotiomycetes	o__Helotiales	f__Helotiales_fam_Incertae_sedis	g__Chalara	s__Chalara_clidemiae	Chalara	13	Pathotroph-Saprotroph-Symbiotroph	Endophyte-Plant Pathogen-Wood Saprotroph	NULL	Soft Rot	Probable
01eeca2c5557bf1850ec868c042ba313	k__Fungi	p__Ascomycota	c__Leotiomycetes	o__Helotiales	f__Helotiales_fam_Incertae_sedis	g__Chalara	s__Chalara_holubovae	Chalara	13	Pathotroph-Saprotroph-Symbiotroph	Endophyte-Plant Pathogen-Wood Saprotroph	NULL	Soft Rot	Probable
70b14692c7c141b1ba4f763d0355943b	k__Fungi	p__Ascomycota	c__Leotiomycetes	o__Helotiales	f__Helotiales_fam_Incertae_sedis	g__Chalara	s__Chalara_hyalocuspica	Chalara	13	Pathotroph-Saprotroph-Symbiotroph	Endophyte-Plant Pathogen-Wood Saprotroph	NULL	Soft Rot	Probable
c72c8bd06baf291fabd0a3968679dfca	k__Fungi	p__Ascomycota	c__Leotiomycetes	o__Helotiales	f__Helotiales_fam_Incertae_sedis	g__Chalara	s__Chalara_clidemiae	Chalara	13	Pathotroph-Saprotroph-Symbiotroph	Endophyte-Plant Pathogen-Wood Saprotroph	NULL	Soft Rot	Probable
b9846ee560d3ee8d972278b2667d383a	k__Fungi	p__Ascomycota	c__Leotiomycetes	o__Helotiales	f__Helotiales_fam_Incertae_sedis	g__Chalara	s__Chalara_pseudoaffinis	Chalara	13	Pathotroph-Saprotroph-Symbiotroph	Endophyte-Plant Pathogen-Wood Saprotroph	NULL	Soft Rot	Probable
54fb73e41e72bb5ba336604e678592bb	k__Fungi	p__Ascomycota	c__Leotiomycetes	o__Helotiales	f__Helotiales_fam_Incertae_sedis	g__Chalara	s__unidentified	Chalara	13	Pathotroph-Saprotroph-Symbiotroph	Endophyte-Plant Pathogen-Wood Saprotroph	NULL	Soft Rot	Probable
476eba2fccd602848492948b316e7528	k__Fungi	p__Ascomycota	c__Leotiomycetes	o__Helotiales	f__Helotiales_fam_Incertae_sedis	g__Chalara	s__unidentified	Chalara	13	Pathotroph-Saprotroph-Symbiotroph	Endophyte-Plant Pathogen-Wood Saprotroph	NULL	Soft Rot	Probable
20e400cc923cae8887ed1a3e7337a2a4	k__Fungi	p__Ascomycota	c__Leotiomycetes	o__Helotiales	f__Helotiales_fam_Incertae_sedis	g__Chalara	s__Chalara_clidemiae	Chalara	13	Pathotroph-Saprotroph-Symbiotroph	Endophyte-Plant Pathogen-Wood Saprotroph	NULL	Soft Rot	Probable
d4b75654bed8c3d7f6f3305e0357a19d	k__Fungi	p__Ascomycota	c__Leotiomycetes	o__Helotiales	f__Helotiales_fam_Incertae_sedis	g__Chalara	s__Chalara_pseudoaffinis	Chalara	13	Pathotroph-Saprotroph-Symbiotroph	Endophyte-Plant Pathogen-Wood Saprotroph	NULL	Soft Rot	Probable
78fe249d51d37085f0546ab2ae3e3587	k__Fungi	p__Ascomycota	c__Leotiomycetes	o__Helotiales	f__Helotiales_fam_Incertae_sedis	g__Chalara	s__Chalara_clidemiae	Chalara	13	Pathotroph-Saprotroph-Symbiotroph	Endophyte-Plant Pathogen-Wood Saprotroph	NULL	Soft Rot	Probable
95bac941d5cba42b3bfb58bdf3fce5d9	k__Fungi	p__Ascomycota	c__Leotiomycetes	o__Helotiales	f__Helotiales_fam_Incertae_sedis	g__Chalara	s__Chalara_hyalocuspica	Chalara	13	Pathotroph-Saprotroph-Symbiotroph	Endophyte-Plant Pathogen-Wood Saprotroph	NULL	Soft Rot	Probable
63a4b646daa63b7710e30e79571f7ee0	k__Fungi	p__Ascomycota	c__Leotiomycetes	o__Helotiales	f__Helotiales_fam_Incertae_sedis	g__Chalara	s__Chalara_pseudoaffinis	Chalara	13	Pathotroph-Saprotroph-Symbiotroph	Endophyte-Plant Pathogen-Wood Saprotroph	NULL	Soft Rot	Probable
b200959e8dfa324ed728bf3fca4e9ddf	k__Fungi	p__Ascomycota	c__Leotiomycetes	o__Helotiales	f__Helotiales_fam_Incertae_sedis	g__Chalara	s__Chalara_clidemiae	Chalara	13	Pathotroph-Saprotroph-Symbiotroph	Endophyte-Plant Pathogen-Wood Saprotroph	NULL	Soft Rot	Probable
c8b1cd35d1577d2cd85485c0d6b97484	k__Fungi	p__Ascomycota	c__Leotiomycetes	o__Helotiales	f__Helotiales_fam_Incertae_sedis	g__Chalara	s__Chalara_clidemiae	Chalara	13	Pathotroph-Saprotroph-Symbiotroph	Endophyte-Plant Pathogen-Wood Saprotroph	NULL	Soft Rot	Probable
4f40c6bdd8e554cf2dc71f3fbf31fdfb	k__Fungi	p__Ascomycota	c__Leotiomycetes	o__Helotiales	f__Helotiales_fam_Incertae_sedis	g__Chalara	s__Chalara_clidemiae	Chalara	13	Pathotroph-Saprotroph-Symbiotroph	Endophyte-Plant Pathogen-Wood Saprotroph	NULL	Soft Rot	Probable
bbd30a90e931592299563d7d7c081830	k__Fungi	p__Ascomycota	c__Leotiomycetes	o__Helotiales	f__Helotiales_fam_Incertae_sedis	g__Chalara	s__Chalara_clidemiae	Chalara	13	Pathotroph-Saprotroph-Symbiotroph	Endophyte-Plant Pathogen-Wood Saprotroph	NULL	Soft Rot	Probable
1812b2d33deedba34755eebacd122119	k__Fungi	p__Ascomycota	c__Leotiomycetes	o__Helotiales	f__Helotiales_fam_Incertae_sedis	g__Chalara	s__Chalara_microspora	Chalara	13	Pathotroph-Saprotroph-Symbiotroph	Endophyte-Plant Pathogen-Wood Saprotroph	NULL	Soft Rot	Probable
6b4fcef16660f24f0a14c97e8e60f139	k__Fungi	p__Ascomycota	c__Leotiomycetes	o__Helotiales	f__Helotiales_fam_Incertae_sedis	g__Chalara	s__Chalara_pseudoaffinis	Chalara	13	Pathotroph-Saprotroph-Symbiotroph	Endophyte-Plant Pathogen-Wood Saprotroph	NULL	Soft Rot	Probable
fd9ca545bdef98f7c79b1516f7efa0ed	k__Fungi	p__Ascomycota	c__Leotiomycetes	o__Helotiales	f__Helotiales_fam_Incertae_sedis	g__Chalara	s__Chalara_hyalocuspica	Chalara	13	Pathotroph-Saprotroph-Symbiotroph	Endophyte-Plant Pathogen-Wood Saprotroph	NULL	Soft Rot	Probable
d5715d763b62698046aa0fd5386c6e09	k__Fungi	p__Ascomycota	c__Leotiomycetes	o__Helotiales	f__Helotiales_fam_Incertae_sedis	g__Chalara	s__Chalara_clidemiae	Chalara	13	Pathotroph-Saprotroph-Symbiotroph	Endophyte-Plant Pathogen-Wood Saprotroph	NULL	Soft Rot	Probable
94752605b65feb904310ee05fc6a1d26	k__Fungi	p__Ascomycota	c__Leotiomycetes	o__Helotiales	f__Helotiales_fam_Incertae_sedis	g__Chalara	s__Chalara_clidemiae	Chalara	13	Pathotroph-Saprotroph-Symbiotroph	Endophyte-Plant Pathogen-Wood Saprotroph	NULL	Soft Rot	Probable
8f62b3ce83c445c7a6e92aa665c5b8ce	k__Fungi	p__Ascomycota	c__Leotiomycetes	o__Helotiales	f__Helotiales_fam_Incertae_sedis	g__Chalara	s__Chalara_hyalocuspica	Chalara	13	Pathotroph-Saprotroph-Symbiotroph	Endophyte-Plant Pathogen-Wood Saprotroph	NULL	Soft Rot	Probable
de48fb837cab3560ba228c2b97e21e82	k__Fungi	p__Ascomycota	c__Leotiomycetes	o__Helotiales	f__Helotiales_fam_Incertae_sedis	g__Chalara	s__Chalara_holubovae	Chalara	13	Pathotroph-Saprotroph-Symbiotroph	Endophyte-Plant Pathogen-Wood Saprotroph	NULL	Soft Rot	Probable
6c7d4deb915a19fc95b1cb58ca7bfb08	k__Fungi	p__Ascomycota	c__Leotiomycetes	o__Helotiales	f__Helotiales_fam_Incertae_sedis	g__Chalara	s__Chalara_hyalocuspica	Chalara	13	Pathotroph-Saprotroph-Symbiotroph	Endophyte-Plant Pathogen-Wood Saprotroph	NULL	Soft Rot	Probable
363efdc94ed6d62e474430d0031e22f6	k__Fungi	p__Ascomycota	c__Leotiomycetes	o__Helotiales	f__Helotiales_fam_Incertae_sedis	g__Chalara	s__Chalara_holubovae	Chalara	13	Pathotroph-Saprotroph-Symbiotroph	Endophyte-Plant Pathogen-Wood Saprotroph	NULL	Soft Rot	Probable
f421b31cabd644b5fa0ff6861d6f8265	k__Fungi	p__Ascomycota	c__Leotiomycetes	o__Helotiales	f__Hyaloscyphaceae	g__Cistella	s__unidentified	Cistella	13	Saprotroph	Undefined Saprotroph	NULL	NULL	Probable
683336afbe5c0ab91e15fa710ba89286	k__Fungi	p__Ascomycota	c__Leotiomycetes	o__Helotiales	f__Helotiales_fam_Incertae_sedis	g__Coleophoma	s__Coleophoma_proteae	Coleophoma	13	Saprotroph	Undefined Saprotroph	NULL	NULL	Probable
452630302dedcf6cb86c32804af95e06	k__Fungi	p__Ascomycota	c__Leotiomycetes	o__Helotiales	f__Helotiaceae	g__Collophora	s__unidentified	Collophora	13	Pathotroph	Plant Pathogen	Microfungus	NULL	Highly Probable
ecb43cbce4b66ef8c12f7fed8a82781e	k__Fungi	p__Ascomycota	c__Leotiomycetes	o__Rhytismatales	f__Rhytismataceae	g__Colpoma	s__unidentified	Colpoma	13	Pathotroph	Plant Pathogen	NULL	NULL	Probable
06b39265cb05f6e33854de5670884e43	k__Fungi	p__Ascomycota	c__Leotiomycetes	o__Rhytismatales	f__Rhytismataceae	g__Colpoma	s__unidentified	Colpoma	13	Pathotroph	Plant Pathogen	NULL	NULL	Probable
114f1d70df65813efa3760422bd1426b	k__Fungi	p__Ascomycota	c__Leotiomycetes	o__Thelebolales	f__Pseudeurotiaceae	g__Connersia	s__Connersia_rilstonei	Connersia	13	Saprotroph	Undefined Saprotroph	NULL	NULL	Probable
e07d4f91f8fb6d08e17d340912c2aa3c	k__Fungi	p__Ascomycota	c__Leotiomycetes	o__Thelebolales	f__Pseudeurotiaceae	g__Connersia	s__Connersia_rilstonei	Connersia	13	Saprotroph	Undefined Saprotroph	NULL	NULL	Probable
833b54a66fee510d57f95fce56ed6a73	k__Fungi	p__Ascomycota	c__Leotiomycetes	o__Thelebolales	f__Pseudeurotiaceae	g__Connersia	s__Connersia_rilstonei	Connersia	13	Saprotroph	Undefined Saprotroph	NULL	NULL	Probable
819439ca28eb970cd91995d0a99d45c0	k__Fungi	p__Ascomycota	c__Leotiomycetes	o__Thelebolales	f__Pseudeurotiaceae	g__Connersia	s__Connersia_rilstonei	Connersia	13	Saprotroph	Undefined Saprotroph	NULL	NULL	Probable
1f158f53d0fc5f627890a9f6b0314c79	k__Fungi	p__Ascomycota	c__Leotiomycetes	o__Thelebolales	f__Pseudeurotiaceae	g__Connersia	s__Connersia_rilstonei	Connersia	13	Saprotroph	Undefined Saprotroph	NULL	NULL	Probable
119d0192e7bd2a6741f321dbeae09df9	k__Fungi	p__Ascomycota	c__Leotiomycetes	o__Thelebolales	f__Pseudeurotiaceae	g__Connersia	s__Connersia_rilstonei	Connersia	13	Saprotroph	Undefined Saprotroph	NULL	NULL	Probable
bcd07a116fd5194809d96fb41640f9ad	k__Fungi	p__Ascomycota	c__Leotiomycetes	o__Thelebolales	f__Pseudeurotiaceae	g__Connersia	s__Connersia_rilstonei	Connersia	13	Saprotroph	Undefined Saprotroph	NULL	NULL	Probable
040530915ed7aa93b6c1addc80962c57	k__Fungi	p__Ascomycota	c__Leotiomycetes	o__Thelebolales	f__Pseudeurotiaceae	g__Connersia	s__Connersia_rilstonei	Connersia	13	Saprotroph	Undefined Saprotroph	NULL	NULL	Probable
d9c55875ba4d07dceae56b7000037e0c	k__Fungi	p__Ascomycota	c__Leotiomycetes	o__Thelebolales	f__Pseudeurotiaceae	g__Connersia	s__Connersia_rilstonei	Connersia	13	Saprotroph	Undefined Saprotroph	NULL	NULL	Probable
22f37d183e7a2f317cf816df1bec7c58	k__Fungi	p__Ascomycota	c__Leotiomycetes	o__Thelebolales	f__Pseudeurotiaceae	g__Connersia	s__Connersia_rilstonei	Connersia	13	Saprotroph	Undefined Saprotroph	NULL	NULL	Probable
bee47a052dc341a605e4b1807e19b95b	k__Fungi	p__Ascomycota	c__Leotiomycetes	o__Thelebolales	f__Pseudeurotiaceae	g__Connersia	s__Connersia_rilstonei	Connersia	13	Saprotroph	Undefined Saprotroph	NULL	NULL	Probable
bb02402aea41d856f7e6b101f98803e8	k__Fungi	p__Ascomycota	c__Leotiomycetes	o__Thelebolales	f__Pseudeurotiaceae	g__Connersia	s__Connersia_rilstonei	Connersia	13	Saprotroph	Undefined Saprotroph	NULL	NULL	Probable
65a14357f72158084889c5c83746e0ab	k__Fungi	p__Ascomycota	c__Leotiomycetes	o__Thelebolales	f__Pseudeurotiaceae	g__Connersia	s__Connersia_rilstonei	Connersia	13	Saprotroph	Undefined Saprotroph	NULL	NULL	Probable
840694cc9c5347385b28db31955b0e2a	k__Fungi	p__Ascomycota	c__Leotiomycetes	o__Thelebolales	f__Pseudeurotiaceae	g__Connersia	s__Connersia_rilstonei	Connersia	13	Saprotroph	Undefined Saprotroph	NULL	NULL	Probable
eb944624ca122738c5615b09feb0735b	k__Fungi	p__Ascomycota	c__Leotiomycetes	o__Helotiales	f__Helotiaceae	g__Coryne	s__Coryne_atrovirens	Coryne	13	Saprotroph	Undefined Saprotroph	Microfungus	NULL	Probable
890ae09bb329f62b7b072437cc6e190d	k__Fungi	p__Ascomycota	c__Leotiomycetes	o__Helotiales	f__Helotiaceae	g__Coryne	s__Coryne_atrovirens	Coryne	13	Saprotroph	Undefined Saprotroph	Microfungus	NULL	Probable
3e9193a8017228a2ad339e85a7a61dfb	k__Fungi	p__Ascomycota	c__Leotiomycetes	o__Helotiales	f__Helotiaceae	g__Crocicreas	s__unidentified	Crocicreas	13	Saprotroph	Undefined Saprotroph	Pezizoid	NULL	Probable
2b4c6e231504ad7d3f795d21c670579b	k__Fungi	p__Ascomycota	c__Leotiomycetes	o__Helotiales	f__Helotiaceae	g__Crocicreas	s__Crocicreas_epicalamia	Crocicreas	13	Saprotroph	Undefined Saprotroph	Pezizoid	NULL	Probable
89c17c88ffbe61e102c3aff476e9a059	k__Fungi	p__Ascomycota	c__Leotiomycetes	o__Helotiales	f__Helotiaceae	g__Crocicreas	s__Crocicreas_epicalamia	Crocicreas	13	Saprotroph	Undefined Saprotroph	Pezizoid	NULL	Probable
25c2053b82736bf6d5e5070fb3dd19c7	k__Fungi	p__Ascomycota	c__Leotiomycetes	o__Helotiales	f__Dermateaceae	g__Cryptosporiopsis	s__Cryptosporiopsis_ericae	Cryptosporiopsis	13	Saprotroph	Undefined Saprotroph	NULL	NULL	Probable
d6451283eba94f03cd0f038f58eee0c8	k__Fungi	p__Ascomycota	c__Leotiomycetes	o__Helotiales	f__Dermateaceae	g__Cryptosporiopsis	s__Cryptosporiopsis_ericae	Cryptosporiopsis	13	Saprotroph	Undefined Saprotroph	NULL	NULL	Probable
3abb040bd19c008eb1e49b1fb43f91e4	k__Fungi	p__Ascomycota	c__Leotiomycetes	o__Helotiales	f__Dermateaceae	g__Cryptosporiopsis	s__Cryptosporiopsis_ericae	Cryptosporiopsis	13	Saprotroph	Undefined Saprotroph	NULL	NULL	Probable
a4d256538c54b2d6b34b4071770d7263	k__Fungi	p__Ascomycota	c__Leotiomycetes	o__Helotiales	f__Dermateaceae	g__Cryptosporiopsis	s__unidentified	Cryptosporiopsis	13	Saprotroph	Undefined Saprotroph	NULL	NULL	Probable
102a440e55a8afe92e2cf31910196852	k__Fungi	p__Ascomycota	c__Leotiomycetes	o__Helotiales	f__Dermateaceae	g__Cryptosporiopsis	s__unidentified	Cryptosporiopsis	13	Saprotroph	Undefined Saprotroph	NULL	NULL	Probable
38de73372aa7222fcac24688fedf0267	k__Fungi	p__Ascomycota	c__Leotiomycetes	o__Helotiales	f__Dermateaceae	g__Cryptosporiopsis	s__unidentified	Cryptosporiopsis	13	Saprotroph	Undefined Saprotroph	NULL	NULL	Probable
c0bbe03d06a1fa24ffb16333515dbd2c	k__Fungi	p__Ascomycota	c__Leotiomycetes	o__Helotiales	f__Helotiales_fam_Incertae_sedis	g__Cystodendron	s__unidentified	Cystodendron	13	Pathotroph	NULL	NULL	NULL	Probable
291993a5181b748664160d23a25e52b8	k__Fungi	p__Ascomycota	c__Leotiomycetes	o__Helotiales	f__Helotiales_fam_Incertae_sedis	g__Cystodendron	s__unidentified	Cystodendron	13	Pathotroph	NULL	NULL	NULL	Probable
807d20f68f2e8ae607984e3799a75ed1	k__Fungi	p__Ascomycota	c__Leotiomycetes	o__Helotiales	f__Helotiales_fam_Incertae_sedis	g__Cystodendron	s__unidentified	Cystodendron	13	Pathotroph	NULL	NULL	NULL	Probable
[truncated: 558 more rows]

## Sheet: Leo_tab_meta
SampleID	Site	Sample_pair	Ecosystem	Lat	Long	Elev	BIO1	BIO2	BIO3	BIO4	BIO5	BIO6	BIO7	BIO8	BIO9	BIO10	BIO11	BIO12	BIO13	BIO14	BIO15	BIO16	BIO17	BIO18	BIO19	pH	TC	TN	CNR	TP	CPR	NPR	TK	TMg	TCa	PCNM1	PCNM2	PCNM3	PCNM4	PCNM5	PCNM6	PCNM7	PCNM8	PCNM9	PCNM10	PCNM11	PCNM12	PCNM13	PCNM14
[truncated: 220 more rows]
[truncated: 13 more columns]
