# Supplementary material for: Amplicon sequencing dataset of soil fungi and associated environmental variables collected in karst and non-karst sites across Yunnan province, southwest China
Source: Data Brief. 2019 Sep 27;27:104575. doi: 10.1016/j.dib.2019.104575 (PMC6817666; doi:10.1016/j.dib.2019.104575)
Supplement: Multimedia component 10 [file mmc10.xlsx]

## Sheet: Tre_tab_otu
OTU ID	D8l6741-NK01A	D8l6742-NK01B	D8l6743-NK01C	D8l6744-NK01D	D8l6745-NK01E	D8l6746-NK02A	D8l6747-NK02B	D8l6748-NK02C	D8l6749-NK02D	D8l6750-NK02E	D8l6751-NK03A	D8l6752-NK03B	D8l6753-NK03C	D8l6754-NK03D	D8l6755-NK03E	D8l6756-NK04A	D8l6757-NK04B	D8l6758-NK04C	D8l6759-NK04D	D8l6760-NK04E	D8l6761-NK05A	D8l6762-NK05B	D8l6763-NK05C	D8l6764-NK05D	D8l6765-NK05E	D8l6766-NK06A	D8l6767-NK06B	D8l6768-NK06C	D8l6769-NK06D	D8l6770-NK06E	D8l6771-NK07A	D8l6772-NK07B	D8l6773-NK07C	D8l6774-NK07D	D8l6775-NK07E	D8l6776-NK08A	D8l6777-NK08B	D8l6778-NK08C	D8l6779-NK08D	D8l6780-NK08E	D8l6781-NK09A	D8l6782-NK09B	D8l6783-NK09C	D8l6784-NK09D	D8l6785-NK09E	D8l6786-NK10A	D8l6787-NK10B	D8l6788-NK10C	D8l6789-NK10D
6c0d9572215e2e6c8c52c6d09ba206ff	0	0	0	0	0	0	0	0	0	0	0	0	0	0	0	0	0	0	0	0	0	0	0	0	0	0	0	0	0	0	0	0	0	0	0	0	0	0	0	0	0	0	0	0	30	0	0	0	257
364d1be11c7a6bbe2802503da349474d	0	0	0	0	0	0	0	0	0	0	0	0	0	0	0	0	0	0	0	0	0	0	0	0	0	0	0	0	0	0	0	0	0	0	0	0	0	0	0	0	0	0	0	0	0	0	0	0	352
43cf170db98002aebfa7c3e303c7dae9	0	0	56	0	0	0	0	0	0	0	0	0	0	0	0	0	0	0	0	0	0	0	0	0	0	0	0	0	0	0	0	0	0	0	0	0	0	0	0	0	0	0	0	0	0	0	0	0	0
bedcfd1f43bcc7c7bad0683e29c7479f	0	0	0	0	0	0	8	0	0	4	0	0	0	0	0	0	0	0	0	0	0	0	0	0	0	0	0	0	0	0	0	0	0	0	0	0	0	0	0	0	0	0	0	0	0	0	0	0	484
e3ed764322038f3bd84a1d221331a3d2	0	0	0	0	0	0	0	0	0	0	0	0	0	0	0	0	0	0	0	0	0	0	0	0	0	0	0	0	0	0	0	0	0	10	0	0	0	0	0	0	0	0	0	0	0	0	0	0	0
ee9c03b7f709a58f5531d602fd081e62	0	0	0	0	0	0	0	0	0	0	0	0	0	0	0	0	0	0	0	0	0	0	0	0	0	0	0	0	0	0	0	0	0	0	0	0	0	0	0	0	0	0	0	0	37	0	0	0	179
c645880e8df9bbfdde7f5d1912f7adcf	0	0	0	0	0	0	0	0	0	0	2	0	0	5	0	0	0	0	0	0	0	0	0	0	0	0	0	0	0	0	0	0	0	0	0	0	0	0	0	0	0	0	0	0	0	0	0	0	0
f3745778ae6b9178db8f85246985d2cf	0	0	0	0	0	0	0	0	0	0	0	0	0	0	0	0	0	0	0	0	0	0	0	0	0	0	0	0	0	0	0	0	0	0	0	0	0	0	0	0	0	0	0	0	0	0	0	0	0
d05e32dc7bd2228314a7d5b3028fc029	0	0	0	0	0	0	0	0	0	0	0	0	0	0	0	0	0	0	0	0	0	0	0	0	0	0	0	0	0	0	0	0	0	0	0	0	0	0	0	0	0	0	0	0	0	0	0	0	0
74f6c8a69bc4aaea6bb77155ae89d908	0	0	0	0	0	0	0	0	0	0	0	0	0	0	0	0	0	2	0	0	0	0	0	0	0	0	0	0	0	0	0	0	0	0	0	0	0	0	0	0	0	0	0	0	0	0	0	0	0
ecb1e9d1ba265dddd775dbac884d848a	0	0	0	0	0	0	0	0	0	0	0	0	0	0	0	0	0	0	0	0	0	0	0	0	0	0	0	0	0	0	0	0	0	0	0	0	0	0	0	0	0	0	0	0	0	0	0	0	0
a5816bc30f8ae522080281aada2ba693	0	0	0	0	0	0	0	0	0	0	0	0	0	0	0	0	0	0	0	0	0	0	0	0	0	0	0	0	0	0	0	0	0	0	0	0	0	0	0	0	0	0	0	0	0	0	0	0	0
15d0ac9b73ae817986902160f5d4ecbb	5	0	0	0	0	0	0	0	0	0	0	0	0	0	0	12	0	0	0	0	0	0	0	0	0	0	4	10	8	6	0	0	0	0	0	0	0	0	0	0	0	0	0	0	0	0	0	0	0
12841caa7309c7f622d21d812ab33927	0	12	0	0	17	0	0	0	0	0	0	0	0	0	0	0	0	17	0	0	0	0	0	0	0	0	0	0	0	0	0	0	0	0	0	0	0	0	0	0	0	0	0	0	0	0	0	0	0
f7811c2c425146d87156809dc15607ce	0	0	0	0	0	0	0	0	0	0	0	0	0	0	0	0	0	0	0	0	0	0	0	0	0	0	0	0	0	0	0	0	0	0	0	0	0	0	0	0	0	0	0	0	0	0	0	0	0
8ce37175a0b1989fa7cc14d210377cd3	0	0	0	0	0	0	0	0	0	0	0	0	0	0	0	0	0	0	0	0	0	0	0	0	0	0	0	0	0	0	0	0	0	0	0	0	0	0	0	0	0	0	0	0	0	0	0	0	0
b196ebc7fc79a764cc45c37ded9e759a	0	0	0	0	0	0	0	0	0	0	0	0	0	0	0	0	0	0	0	0	0	0	0	0	0	0	0	0	0	0	0	0	0	0	0	0	0	0	0	0	0	0	0	0	0	0	0	0	0
1ab8f112a54e5386327ce5726f431203	0	0	0	0	0	0	0	0	0	0	0	0	0	0	0	0	0	0	0	0	0	0	0	0	0	0	0	0	0	0	0	0	0	0	0	0	0	0	0	0	0	0	0	0	0	0	0	0	0
0785c1407851e73109c95cd9bd084bff	0	0	0	0	0	0	0	0	0	0	0	0	0	0	0	0	0	0	0	0	0	0	0	0	0	0	0	0	0	0	0	0	0	0	0	0	0	0	0	0	0	0	0	0	0	0	0	0	0
e85f0efaf4af4f76c678c52ead9e9beb	0	0	0	0	0	0	0	0	0	0	0	0	0	0	0	0	0	0	0	0	0	0	0	0	0	0	0	0	0	0	0	0	0	0	0	0	0	0	0	0	0	0	0	0	0	0	0	0	0
cd1ccdd35e34af584115436309bb5ede	0	0	0	0	0	0	0	0	0	0	0	0	0	0	0	0	0	0	0	0	0	0	0	0	0	0	0	0	0	0	0	0	0	0	0	0	0	0	0	0	0	0	0	0	0	0	0	0	0
f3e2498ae31b2471e1363245bd25c519	0	0	0	0	0	0	0	0	0	0	0	0	0	0	0	0	0	0	0	0	0	0	0	0	0	0	0	0	0	0	0	0	0	0	0	0	0	0	0	0	0	0	0	0	0	0	0	0	0
ec978432bfe03d0c256701974dbe6e6e	0	0	0	0	0	0	0	0	0	0	0	0	0	0	0	0	0	0	0	0	0	0	0	0	0	0	0	0	0	0	0	0	0	0	0	0	0	0	0	0	0	0	0	0	0	0	0	0	0
142170b53f1fff927985cc4809d94210	0	0	0	0	22	0	0	0	0	0	0	0	0	0	0	0	0	0	0	0	0	0	0	0	0	0	0	0	0	0	0	0	0	0	0	0	0	0	0	0	0	0	0	0	0	0	0	0	0
9c59db26f3fcf5199f63eaef5cb1e640	0	0	0	0	0	0	0	0	0	0	0	0	0	0	0	0	0	0	0	0	0	0	0	0	0	0	0	0	0	0	0	0	0	0	0	0	0	0	0	0	0	0	0	0	0	0	0	0	0
abe3c785e91926e8ace2285b5563fd59	0	0	0	0	0	0	0	0	0	0	0	0	0	0	0	0	0	0	0	0	0	0	0	0	0	0	0	0	0	0	0	0	0	0	0	0	0	0	0	0	0	0	0	0	0	0	0	0	0
e7efb374637da4f092beabc26ea3e7bb	0	0	0	0	0	0	0	0	0	0	0	0	0	0	0	0	0	0	0	0	0	0	0	0	0	0	0	0	0	0	0	0	0	0	0	0	0	0	0	0	0	0	0	0	0	0	0	0	0
3c7865fa957956fc9c7fd23207b9ac30	0	0	0	0	0	0	0	0	0	0	0	0	0	0	0	0	0	0	0	0	0	0	0	0	0	0	0	0	0	0	0	0	0	0	0	0	0	0	0	0	0	0	0	0	0	0	0	0	0
7a179583491a92cdedcddd3c1ea7b0c2	0	0	0	0	0	0	0	0	0	0	0	0	0	0	0	0	0	0	0	0	0	0	0	0	0	0	0	0	0	0	0	0	0	7	0	0	0	0	0	0	0	0	0	0	0	0	0	0	0
ecb871856a393a0187b02760c1cc9ed5	0	0	0	0	0	0	0	0	0	0	65	23	0	334	55	0	0	0	0	0	0	0	0	0	0	0	0	0	0	0	0	0	0	0	0	0	0	0	0	0	0	0	0	9	0	0	0	0	0
22e6d13782b7a217d59deb3f958cc249	0	0	0	0	0	0	0	0	0	0	0	0	0	0	0	0	0	0	0	0	0	0	0	0	0	0	0	0	0	0	0	0	0	0	0	0	0	0	0	0	0	0	0	0	0	0	0	0	0
c306f83baad890cc3d5e1c8e8f36da92	0	0	0	0	0	0	0	0	0	0	0	0	0	0	0	0	0	0	0	0	0	0	0	0	0	0	0	0	0	0	0	0	0	0	0	0	0	0	0	0	0	0	0	0	0	0	0	0	0
2c650943f7f66776bef405b1280e45f7	0	0	0	0	61	0	0	0	0	0	0	0	0	0	0	0	0	0	0	0	0	0	0	0	12	0	0	30	0	0	0	0	0	0	0	0	0	0	0	0	0	0	0	0	0	0	0	0	0
89da9c52278842f04164672545f56208	0	0	0	0	0	0	0	0	0	0	0	0	0	0	0	0	0	0	0	0	0	0	0	0	0	0	0	0	0	0	0	0	0	0	0	0	0	0	0	0	0	0	0	0	0	0	0	0	0
9316e1bcc4f60c10556113ebaa3bbc12	0	0	0	0	0	0	0	0	0	0	0	0	0	0	0	0	0	0	0	0	0	0	0	0	0	0	0	0	0	0	0	0	0	0	0	0	0	0	0	0	0	0	0	0	0	0	0	0	0
b635892b617ebc8e98efd6a9e39748d8	0	0	0	0	0	0	0	0	0	0	0	0	0	0	0	0	0	0	0	0	0	0	0	0	0	0	0	0	0	0	0	0	0	0	0	0	0	0	0	0	0	0	0	0	0	0	0	0	0
8814c7b5ce7fbd010bf1bcbfa471b758	0	0	0	0	0	0	0	0	0	0	0	0	0	0	0	0	0	0	0	0	0	0	0	0	0	0	0	0	0	0	0	0	0	0	0	0	0	0	0	0	0	0	0	0	0	0	0	0	0
3c0e54adc9e8fc4fb4f9c1705e3bd893	0	0	0	0	0	0	0	0	0	0	0	0	0	0	0	0	0	0	0	0	0	0	0	0	0	0	0	0	0	0	0	0	0	0	0	0	0	0	0	0	0	0	0	0	0	0	0	0	0
6843cde16b5c7f825e4fca06b1fe53e1	9	0	0	0	0	0	0	0	0	0	0	0	0	0	0	0	0	0	0	0	0	0	0	0	0	0	0	0	0	0	0	0	0	0	0	0	0	0	0	0	0	0	0	0	0	0	0	0	3
3cd0c53f3aed088dba740c8900e8de69	0	0	0	0	0	0	0	0	0	0	0	0	0	0	0	0	0	0	0	0	0	0	0	0	0	0	0	0	0	0	0	0	0	0	0	0	0	0	0	0	0	0	0	0	0	0	0	0	0
33796f15f98e6bdda7d30e64c407aef2	0	0	0	0	0	0	0	0	0	0	0	0	0	0	0	0	0	0	0	0	0	0	0	0	0	0	0	0	0	0	0	0	0	0	0	0	0	0	0	0	0	0	0	0	0	0	0	0	0
dd0bdc06ea419a02251f02a6572126ec	0	0	0	0	0	0	0	0	0	0	0	0	0	0	0	0	0	0	0	0	0	0	0	0	0	0	0	0	0	0	0	0	0	0	0	0	0	0	0	0	0	0	0	0	0	0	0	0	0
3ca0ae0f49f7b9bdb2b3d8bf48816e29	0	0	0	0	0	0	0	0	0	0	0	0	0	0	0	0	0	0	0	0	0	0	0	0	0	0	0	0	0	0	0	0	0	0	0	0	0	0	0	0	0	0	0	0	0	0	0	0	0
d637231d6f6c486cfdf2e3f549bc3ab9	0	0	0	0	0	0	0	0	0	0	0	0	0	0	0	0	0	0	0	0	0	0	0	0	0	0	0	0	0	0	0	0	0	0	0	0	0	0	0	0	0	0	0	0	0	0	0	0	0
ab0639f65df711ea19f5d7cf1e77cc07	0	0	0	0	0	0	0	0	0	0	0	0	0	0	0	0	0	0	0	0	0	0	0	0	0	0	0	0	0	0	0	0	0	0	0	0	0	0	0	0	0	0	0	0	0	0	0	0	0
f070679b153d16cb2cdfc9cf45453a92	0	0	0	0	0	0	0	0	0	0	0	0	0	0	0	0	0	0	0	0	0	0	0	0	0	0	0	0	0	0	0	0	0	0	0	0	0	0	0	0	0	0	0	0	0	0	0	0	0
d3cdf73f18ad0027b6f0649ea8208cc4	0	0	0	0	0	0	0	0	0	0	0	0	0	0	0	0	0	0	4	0	0	0	0	0	0	0	0	0	0	0	0	0	0	0	0	0	0	0	0	0	0	0	0	0	0	0	0	0	0
69355fd21395a8daf7724f0d5563deca	0	0	0	0	0	0	0	0	0	0	0	0	0	0	0	0	0	0	0	0	0	0	0	0	0	0	0	0	0	0	0	0	0	4	0	0	0	0	0	0	0	0	0	0	0	0	0	0	0
310028d0cedf1e5d59fe659440bb7633	0	0	28	0	0	0	0	0	0	0	0	0	0	0	0	0	0	0	0	0	0	0	0	0	0	0	0	0	0	0	0	0	0	0	0	0	0	0	0	0	0	0	0	38	0	0	0	0	0
2580e6d78d22e212b12668eb834e4530	0	0	0	0	0	0	0	0	0	0	0	0	0	0	0	0	0	0	0	0	0	0	0	0	0	0	0	0	0	0	0	0	0	0	0	0	0	0	0	0	0	0	0	0	0	0	0	0	0
374f93fafae498a6fe28a0061475dc82	0	0	0	0	0	0	0	0	0	0	0	0	0	0	0	0	0	0	0	0	0	0	0	0	0	0	0	0	0	0	0	0	0	0	0	0	0	0	0	0	0	0	0	0	0	0	0	0	0
081bf1814fdf7284737fcf596cc7a90a	0	0	0	0	0	0	0	0	0	0	0	0	0	0	0	0	0	0	0	0	0	0	0	0	0	0	0	0	0	0	0	0	0	0	0	0	0	0	0	0	0	0	0	0	0	0	0	0	0
ee330b953eac7a6efad54bf5ae48b56c	0	0	0	0	0	0	0	0	0	0	0	0	0	0	0	0	0	0	0	0	0	0	0	12	0	0	0	0	0	0	0	0	0	0	0	0	0	0	0	0	0	0	0	0	0	0	0	0	0
2a3c66e4047fd1ee10a017cdd7053824	5	0	0	33	2	0	0	0	0	0	0	0	0	0	0	0	0	0	0	0	0	0	0	0	0	0	0	0	0	0	0	0	0	0	0	0	0	0	0	0	0	0	0	0	0	0	0	0	0
757d9fdb809ba21cfa0ede5513d1feca	0	0	0	0	0	0	0	0	0	0	6	0	0	0	0	0	0	0	0	0	0	0	0	0	0	0	0	0	0	0	0	0	0	0	0	0	0	0	0	0	0	0	0	0	0	0	0	0	0
252bb7cfaaa9e5e39b1a9eb1cf9c056c	0	0	0	0	0	0	0	0	0	0	0	0	0	0	33	0	0	0	0	0	0	0	0	0	0	0	0	0	0	0	0	0	0	0	0	0	0	0	0	0	0	0	0	0	0	4	0	0	0
e94b6aac3c6e5c8dc643c2d94f7edb66	0	0	0	0	0	0	0	0	0	0	0	0	0	0	0	0	0	0	0	0	0	0	0	0	0	0	0	0	0	0	0	0	0	0	0	0	0	0	0	0	0	0	0	0	0	0	0	0	0
8f3aa919775421252ac49fdb385c6587	0	0	0	0	0	0	0	0	0	0	0	0	0	0	0	0	0	0	0	0	0	0	0	0	0	0	0	0	0	0	0	0	0	0	0	0	0	0	0	0	0	0	0	0	8	0	0	0	0
7a6922b77e1dc3f1e4d023fd3c97d55d	0	0	0	0	0	0	0	0	0	0	0	0	0	0	0	0	0	0	0	0	0	0	0	0	0	0	0	0	0	0	0	0	0	0	0	0	0	0	0	0	0	0	0	0	0	0	0	0	0
b42388a0cd9a7ea33511213796405970	0	20	0	0	0	0	0	0	0	0	0	0	0	0	0	0	0	0	0	0	0	0	0	0	0	0	0	0	0	0	0	0	0	0	0	0	0	0	0	0	0	0	0	0	0	0	0	0	0
9deed72441c27ae9fb656806dd2de7f4	0	0	19	0	0	0	0	0	0	0	0	0	0	0	0	0	0	0	0	0	0	0	0	0	3	0	0	0	0	0	0	0	0	0	0	0	0	0	0	0	0	0	0	0	0	0	0	0	0
1d5c39177289b1eeb1e1a7c55e39fedf	0	0	0	0	0	0	0	0	0	0	0	0	0	0	0	0	0	0	0	7	0	0	0	0	0	0	0	0	0	0	0	0	0	0	0	0	0	0	0	0	0	0	0	0	0	0	0	0	0
48b056eb1eded61b454237627a2c16e9	0	0	0	0	0	0	0	0	0	0	0	0	0	0	0	0	0	0	0	0	0	0	0	0	0	0	0	0	0	0	0	0	0	0	0	0	0	0	0	0	0	0	0	0	0	0	0	0	0
f9a8d30eafc42100813d4c1e6fa92abb	0	0	0	0	0	0	0	0	0	0	0	0	0	0	0	0	0	0	0	0	0	0	0	0	0	0	0	0	0	0	0	0	0	0	0	0	0	0	0	0	0	0	0	0	0	0	0	0	0
7ba9bfa457875e901e1b3e9266ce9263	17	0	0	0	0	0	0	0	0	0	0	0	0	0	0	0	2	0	0	0	0	0	0	0	0	0	0	0	0	0	0	0	0	0	0	0	0	0	0	0	0	0	0	0	0	0	0	0	0
d88a002dd1e75fbfa0e5b9710f38a680	0	0	0	0	0	0	0	0	0	0	0	0	0	0	0	0	0	0	0	0	0	0	0	0	0	0	0	0	0	0	0	0	0	0	0	0	0	0	0	0	0	0	0	0	0	0	0	0	0
572277591ec59980ce3be1ab2e5c3b57	0	0	0	0	0	0	0	0	0	0	0	0	0	0	0	0	0	0	0	0	0	0	0	0	0	0	0	0	0	0	0	0	0	0	0	0	0	0	0	0	0	0	0	0	0	0	0	0	0
514d8eb48443881c8075f93185be8400	0	0	0	0	0	0	0	0	0	0	0	0	0	0	0	0	0	0	0	0	0	0	0	0	0	0	0	0	0	0	0	0	0	0	0	0	0	0	0	0	0	0	0	0	0	0	0	0	0
bf405170b3d7ca87dff8a7b6efde6854	6	0	0	0	0	0	0	0	0	0	0	0	0	0	0	0	0	0	0	0	0	0	0	0	0	0	0	0	0	0	0	0	0	0	0	0	0	0	0	0	0	0	0	0	0	3	0	0	0
7aea73785f0bce4ed3376088a291d790	0	0	0	0	0	0	0	0	0	0	0	0	0	0	0	0	0	0	0	0	0	0	0	0	0	0	0	0	0	0	0	0	0	0	0	0	0	0	0	0	0	0	0	0	0	0	0	0	0
dfc5f3d84cfd96cf6de1ea83073c669e	0	0	0	0	0	0	0	0	0	0	0	0	0	0	0	0	0	0	0	0	0	0	0	0	0	0	0	0	0	0	0	0	0	0	0	0	0	0	0	0	0	0	0	0	0	0	0	0	0
8a31109558b754014c361c30ffa46e40	0	0	0	0	0	0	0	0	0	0	0	0	0	0	0	0	0	0	0	0	0	0	0	0	0	0	0	0	0	0	0	0	0	0	0	0	0	0	0	0	0	0	0	0	0	0	0	0	0
2c99afd6aa37eff6d787b68f6a6cb840	0	0	0	0	0	0	3	0	0	0	0	0	0	0	0	0	0	0	0	0	0	0	0	0	0	0	0	0	0	0	0	0	0	0	0	0	0	0	0	0	0	0	0	0	0	0	0	0	0
4b4f09f9804b69e7cea2506828c756a5	0	0	0	0	0	0	0	0	0	4	0	0	0	0	0	0	0	0	0	0	0	0	0	0	0	0	0	0	0	0	0	0	0	0	0	0	0	0	0	0	0	0	0	0	0	0	0	0	0
75eebbd1d5f8e65e7c2c9a5bbc4a0305	0	0	0	0	0	0	0	0	0	0	0	0	0	0	0	7	0	0	0	0	0	0	0	0	0	0	0	0	0	0	0	0	0	0	0	0	0	0	0	0	0	0	0	0	0	0	0	0	0
3daf1066af2b0ec1bce993ee32b38eb3	0	6	3	0	0	0	0	0	0	0	0	0	0	0	0	0	0	0	0	0	0	0	0	0	0	0	0	0	0	0	0	0	0	0	0	0	0	0	0	0	0	0	0	0	0	0	0	0	0
705b8783ebd05c5b0c7c12a9bc18b015	0	0	0	0	0	0	0	0	0	0	0	0	0	0	0	0	0	0	0	0	0	0	0	0	0	0	0	0	0	0	0	0	0	0	0	0	0	0	0	0	0	0	0	0	0	0	0	0	0
865ee50e3d973efbf6466bfcc56afdad	0	0	0	0	0	0	0	0	0	0	0	0	0	0	0	0	0	0	0	0	2	0	0	0	0	0	0	0	0	0	0	0	0	0	0	0	0	0	0	0	0	0	0	0	0	0	0	0	0
76bdd6b6bb86b2dd175226061ec7d763	0	0	0	0	0	0	0	0	0	0	0	0	0	0	0	0	0	0	0	0	0	0	0	0	0	0	0	0	0	0	0	0	0	0	0	0	0	0	0	0	0	0	0	0	0	0	0	0	0
5c486f8268c5af4ae858c2df8df0b160	2	0	0	0	0	0	0	0	0	0	3	0	0	0	0	0	0	0	0	0	0	0	0	0	0	0	0	0	0	0	0	0	0	0	0	0	0	0	0	0	0	0	0	0	0	0	0	0	0
28990e41c19c6b85d3de12c8b80fec0e	0	0	0	0	0	0	0	0	0	0	0	0	0	0	0	0	0	0	0	0	0	0	0	0	0	0	2	0	0	0	0	0	0	0	0	0	0	0	0	0	0	0	0	0	0	0	0	0	0
73fa42ad54568010e6d3084413018232	0	0	0	0	0	0	0	0	0	0	0	0	0	0	0	0	0	0	0	0	0	0	0	0	0	0	0	0	0	0	0	0	0	0	0	0	0	0	0	0	0	0	0	0	0	0	0	0	0
f765d0b8b4601e97616caa20a4b73e0f	0	0	0	0	0	0	0	0	0	0	0	0	149	0	0	0	0	0	0	0	0	4	0	0	0	0	0	0	0	0	58	247	0	46	8	13	80	0	0	0	0	0	0	0	0	0	0	0	0
8e6de7fff2bf198dcf1eefea040a2725	0	0	0	0	0	0	0	0	0	0	0	0	0	0	0	0	0	0	0	0	0	0	0	0	0	0	0	0	0	0	0	0	0	3236	0	0	0	0	0	0	0	0	0	0	0	0	0	0	0
2fc11bd70d12eb5bdb7159a7bcb53627	0	5	0	0	0	0	0	0	44	12	0	0	212	4	9	0	0	14	0	12	0	0	0	0	0	0	0	0	0	0	0	0	0	0	0	0	0	40	0	0	5	0	0	0	0	0	0	0	0
f95ba4ebdb62ebbeaa8a31d946b551f9	0	0	0	0	0	0	0	0	0	179	0	0	0	0	0	0	0	0	0	0	0	0	0	0	0	0	0	0	0	0	0	0	0	0	0	0	0	0	0	0	0	0	0	0	0	0	0	0	0
37d19c7ffa9897423e3a956863be7bec	0	0	0	0	0	0	0	0	0	0	0	5	0	0	0	2	0	6	0	0	0	0	0	0	0	0	0	0	0	0	0	0	0	0	0	0	0	0	0	0	0	0	0	0	0	0	0	0	0
dd54fd6c2c20587bdea4a1074f712a26	0	0	0	0	0	0	0	0	0	0	0	0	0	0	0	0	0	0	0	0	0	0	0	0	0	0	0	0	0	0	14	94	5	0	0	0	0	0	0	0	0	0	0	0	0	0	0	0	20
b66957bf9cff24367eb5ca8d2623d9a1	0	0	0	0	0	0	0	0	0	0	0	0	0	0	0	177	0	0	0	0	0	0	0	0	0	0	0	0	0	0	0	0	0	0	0	0	0	0	0	0	0	0	0	0	0	0	0	0	0
b0433db70cc156791e82e971e3b3d489	0	0	0	0	0	0	0	0	0	0	0	0	0	0	0	0	0	0	0	0	0	0	0	0	0	0	0	0	0	0	0	0	0	0	0	0	0	0	0	0	0	0	0	0	0	0	0	0	0
c525c30de62272f4bc3d472e54445745	0	0	0	3	0	0	0	0	0	0	0	0	0	0	0	0	0	2	0	0	0	0	0	0	0	0	0	0	0	0	0	0	0	0	0	0	0	0	0	0	0	0	0	0	0	0	0	0	0
dbe4c02721914378ee2ed8912a91d64e	0	0	0	0	0	0	0	0	0	0	0	0	0	0	0	0	0	0	0	0	0	0	0	0	0	0	0	0	0	0	0	0	0	0	0	0	0	0	0	0	0	0	0	0	0	0	0	0	0
a48ccd0dd6eb3a9dec7999f0b36b4e15	0	0	0	0	0	0	0	0	0	0	0	0	0	0	0	0	0	0	0	0	0	0	0	0	0	0	0	0	0	0	0	0	0	0	0	0	0	0	0	0	0	0	0	0	0	0	0	0	0
dc1d7fa2db81f67115a7cdf5ac9289b1	0	0	0	0	0	0	0	0	0	0	0	0	0	0	0	0	0	0	0	0	0	0	0	0	0	0	0	0	0	0	0	0	0	0	0	0	0	0	0	0	0	0	0	0	0	0	0	0	0
a1b7830e96aa97fb32279181ac8aff4d	0	0	0	0	0	0	0	0	0	0	0	0	0	0	0	0	0	0	0	0	0	0	0	0	0	0	0	0	0	0	0	0	0	0	0	0	0	0	0	0	0	0	0	0	0	0	0	0	0
38d7e2506e489c763169e26bf71f9047	0	0	0	0	0	0	0	0	0	0	0	0	0	0	0	0	0	0	0	0	0	0	0	0	0	0	0	0	0	0	0	0	0	0	0	0	0	0	0	0	0	0	0	0	0	0	0	0	0
01f483438bc30b5abc34d17afae0ebc5	0	0	28	0	0	0	3	0	0	0	0	0	0	0	0	0	0	0	0	0	0	0	0	0	0	0	0	0	0	0	0	0	0	0	0	0	0	0	0	0	0	0	0	0	0	0	0	0	0
bbb8b48c1dbdcddab2d1aed25591279c	0	0	0	0	0	0	0	0	0	0	0	0	0	0	0	0	0	0	0	0	0	0	0	0	0	0	0	0	0	0	0	0	0	0	0	0	0	0	0	0	0	0	0	0	0	0	0	0	0
777528069a6e07442fa0400533bf27bc	0	0	0	0	0	0	0	0	0	0	0	0	0	0	0	0	0	0	0	0	0	0	0	0	0	0	0	0	0	0	0	0	0	5	0	0	0	0	0	0	0	0	0	0	0	0	0	0	0
a7375b857366e8ba3a86e418db9c1dad	0	0	0	11	0	0	0	0	0	0	0	0	0	0	0	0	0	0	0	0	0	0	0	0	0	0	0	0	0	0	0	0	0	0	0	0	0	0	0	0	0	0	0	0	49	0	0	0	0
306ce55d07712e3325a7c0b602faa3b1	0	0	0	0	0	0	0	0	0	0	0	0	0	0	0	0	0	0	0	0	0	0	0	0	0	61	6	8	0	0	0	0	0	0	0	0	0	0	0	0	0	0	3	0	0	0	0	0	0
e5419a521c50ec030a43bb0526ce4faf	0	0	0	0	0	0	0	0	0	0	0	0	0	0	0	0	0	0	0	0	0	0	7	4	0	0	0	0	0	0	0	0	0	0	0	0	0	0	0	0	0	0	0	0	0	0	0	0	0
2fa135e59e0fe29ee79e24318488739c	0	0	0	0	0	0	0	0	0	0	0	0	0	0	0	0	0	0	0	0	0	0	0	0	0	0	0	0	0	0	0	0	0	0	0	0	0	0	0	0	0	0	0	0	0	0	0	0	0
67c2548d0e2367ce7850480204a0b039	0	0	0	0	0	0	0	0	0	0	0	0	0	0	0	0	0	0	0	0	0	0	0	0	0	0	0	0	0	0	0	0	0	0	0	0	0	0	0	0	0	0	0	0	0	0	0	0	0
79dce9c32e062f8da9a0a9b332bdb871	0	0	0	0	0	0	0	0	0	0	0	0	0	0	9	0	0	0	0	0	0	0	0	0	0	0	0	0	0	0	0	0	0	0	0	0	4	0	13	0	0	16	0	0	0	0	0	0	0
5ac3807f3633d2f6db65bb0dfb5473e8	0	0	0	0	0	0	0	0	0	0	0	0	0	15	0	20	0	3	0	0	0	0	0	0	0	0	0	0	0	0	0	0	0	0	0	0	0	0	0	0	0	0	0	0	0	0	0	0	0
35f21ddd8513a6e18ae7f6a2e03d70cc	0	0	0	0	0	0	0	0	0	0	0	0	0	0	0	0	0	0	3	2	0	0	0	0	0	0	0	0	2	0	0	0	0	0	0	0	0	0	0	0	0	0	3	0	0	0	0	0	0
48c3701e7f7944c4eea875d43a0b0163	0	0	0	0	0	0	0	0	0	0	0	0	0	0	0	0	0	0	0	0	0	0	0	0	0	0	0	0	0	0	0	0	0	0	0	0	0	0	0	0	0	0	0	0	0	0	0	0	0
22e1d843fa8e9042dfa10db4950fe239	0	0	0	0	0	0	0	0	0	0	0	0	0	0	0	0	0	0	14	0	0	0	0	0	0	0	0	0	0	0	0	0	0	0	0	0	0	0	0	0	0	0	0	0	0	0	0	0	0
76178588e71bec54a535d0f507e39d26	0	0	0	0	0	0	0	0	0	0	0	0	0	0	0	0	0	0	0	0	0	0	0	0	0	0	0	0	0	0	0	0	0	0	0	0	0	0	0	0	0	0	0	0	0	0	0	0	0
fa5e5520081df371df660c77a2e522b5	0	0	0	0	0	0	0	0	0	0	0	0	0	0	0	0	0	0	0	0	0	0	0	0	0	0	0	0	0	0	0	0	0	0	0	0	0	0	0	0	0	0	0	0	0	0	0	0	0
7ca732da317d1c8b77ac295c9d8c824b	0	0	0	0	0	0	0	0	0	0	0	0	0	0	0	0	0	0	6	0	0	0	0	0	0	0	0	0	0	0	0	0	0	0	0	0	0	0	0	0	0	0	0	0	0	0	0	0	0
c50b9fa389ffcd4e73bd258ea6cad6c4	0	0	0	0	0	0	0	0	0	0	0	0	0	0	0	8	0	0	0	0	0	0	0	0	0	0	0	0	0	0	0	0	0	0	0	0	0	0	0	0	0	0	0	0	0	0	0	0	0
c8c5fe51174a1354eb224e1d0a161186	0	0	0	0	0	0	0	0	0	0	0	0	0	0	0	0	0	0	0	0	0	0	0	0	0	0	0	0	0	0	0	0	0	0	0	0	0	0	0	0	0	0	0	0	0	0	0	0	0
3902ced195a9bb34ac0c528c4518a15b	0	0	0	0	0	0	0	0	0	0	0	0	0	0	0	0	0	0	0	0	0	0	0	0	0	0	0	0	0	0	0	0	0	0	0	0	0	0	0	0	0	0	0	0	0	0	0	0	0
afdd4342a50985130ef813e4c6e4558a	0	0	0	0	0	0	0	0	0	0	0	0	0	0	0	0	0	0	0	0	0	0	0	0	0	0	0	0	0	0	0	0	0	0	0	0	0	0	0	0	0	17	0	0	0	0	0	0	0
4f0c531cb5c4b8e8a91df57131e39862	0	0	0	0	0	0	0	0	0	0	0	0	0	0	0	0	0	0	0	0	0	0	0	0	0	0	0	0	0	0	0	0	0	0	0	0	0	0	0	0	0	0	0	0	0	0	0	0	0
c75e8e79effb8c69458e0c856e09c149	0	0	0	0	0	0	0	0	0	0	0	0	0	0	0	0	0	0	0	0	3	0	0	0	0	0	0	0	0	0	0	0	0	0	0	0	0	0	0	0	0	0	0	4	0	0	0	0	0
87a3e69cfcb478013d63d1ddf6a0fc34	0	0	0	0	0	0	0	0	0	0	0	0	0	0	0	0	0	0	0	0	0	0	0	0	0	0	0	0	0	0	0	0	0	0	0	0	0	0	0	0	0	0	0	0	0	0	0	0	0
ea78f10d3b30b17de4fa7e496eb94dda	0	0	0	0	0	0	0	0	0	0	0	0	0	0	0	0	0	0	0	0	0	0	0	0	0	0	0	0	0	0	0	0	0	0	0	0	0	0	0	0	0	0	0	0	0	0	0	0	0
d9aff63f25364d932dfb33b690213d7d	0	0	0	0	0	0	0	0	0	0	0	0	0	0	0	0	0	0	0	0	0	0	0	0	0	0	0	0	0	0	0	0	0	0	0	0	0	0	0	0	0	0	0	0	0	0	0	0	0
f7628a63249e4df3a35a0c75a6080938	0	0	0	0	0	0	0	0	0	0	0	12	0	0	0	0	0	0	0	8	0	5	0	0	0	0	0	0	0	0	0	0	0	0	0	25	0	0	0	0	0	0	0	0	0	0	0	0	0
fbd841c653d6b95f3d4032133113e00b	0	0	0	0	0	0	0	0	0	2	8	0	0	0	4	0	0	0	0	0	0	0	0	0	0	0	0	0	0	0	0	0	0	0	0	0	0	11	0	4	0	4	0	0	0	0	0	0	0
6abde1ee54737b2ac200e101e31981be	0	0	0	0	0	0	0	0	0	0	0	0	0	0	0	48	0	0	0	0	0	0	0	0	0	0	0	0	0	0	0	0	0	0	0	0	0	0	0	0	0	0	0	0	0	0	0	0	0
630352f629c8df27cf3bd912054055ae	0	0	0	0	0	0	0	0	0	0	0	0	0	0	0	0	0	0	0	0	0	0	0	0	0	0	0	0	0	0	0	0	0	0	0	0	0	0	0	0	0	0	0	0	0	0	0	0	0
00171d0e26ad38c86a38e274b355f8c6	0	0	0	0	0	0	0	0	0	0	0	0	0	0	0	0	0	0	0	0	0	0	0	0	0	0	0	0	0	0	0	0	0	0	0	0	0	0	0	0	0	0	0	0	0	0	0	0	0
6647279a38dc9f4af707eef26af91a11	0	0	0	0	0	0	0	0	0	0	0	0	0	0	0	0	0	0	0	0	0	0	0	0	0	0	0	0	0	0	0	0	0	0	0	0	0	0	0	0	0	0	0	0	0	0	0	0	0
c849165d878b87f8602a459d2e62342d	1792	228	505	2772	681	73	268	674	1799	2069	950	4442	4413	950	2380	3295	444	279	743	703	262	259	766	222	878	1095	596	1663	346	1596	4280	2540	312	2317	324	1316	2318	3610	3434	791	441	1909	3355	2074	0	2370	440	839	440
84310837d62717aec33de70e28617c76	0	0	0	0	0	0	0	0	0	0	0	0	0	0	0	0	0	0	0	0	0	0	0	0	0	0	0	0	0	0	0	0	0	0	0	0	0	0	0	0	0	0	0	0	0	0	0	0	0
9d458f4489d82440f4afa78a1af2c211	0	0	92	284	0	0	0	0	0	0	0	464	0	0	730	0	0	0	0	0	136	97	88	0	56	107	0	0	0	0	2241	1139	213	0	266	0	0	0	0	0	0	121	113	0	0	0	0	0	0
2adb2ed5be0674d62daf903fe7c340bc	34	20	51	6	28	8	73	7	10	0	7	9	26	36	17	98	0	226	20	26	17	16	0	7	0	0	7	0	14	13	0	0	0	10	0	11	10	5	0	7	2	13	8	27	102	0	0	0	554
b2b4342606b93912e2fc6dcfe5096fd1	32	12	50	0	0	0	42	23	0	26	0	0	0	101	0	32	6	357	26	69	16	0	0	16	0	30	0	85	48	0	0	0	0	0	0	0	28	0	0	0	0	0	0	0	81	0	0	0	0
e3c5d29cee7f96893aeb2e87eb71ca01	38	0	0	0	0	0	0	0	42	0	0	0	0	91	0	0	0	347	25	71	0	0	8	0	0	41	22	73	30	19	0	0	0	0	0	0	0	0	55	0	0	0	0	0	65	0	0	0	0
7684bb56d3a0f816e176836c20138149	0	0	0	122	0	0	0	0	0	0	0	104	0	0	68	0	0	0	0	0	0	0	0	0	0	0	0	0	0	0	0	0	0	0	0	0	0	0	0	0	0	0	0	0	0	0	0	0	0
0fc2a0efe6b918919014b3b0036dc8d0	0	0	0	0	0	0	0	0	0	0	0	0	0	54	0	0	0	0	0	0	0	0	0	0	0	0	0	0	0	0	0	0	0	0	0	0	0	0	0	0	0	0	0	0	0	81	0	0	0
7bf89041742f3c6decf9d69e5c57617c	0	0	0	0	0	0	0	0	0	0	0	0	0	0	0	352	98	103	201	158	0	0	0	0	0	0	0	0	0	0	514	364	0	0	100	0	0	0	0	0	0	0	0	0	0	0	0	0	0
05cd1c858b9bdbb955332f402d68ddfb	0	0	0	0	0	0	0	0	0	0	0	0	0	0	0	0	0	0	0	0	0	0	0	0	0	0	0	0	0	0	0	0	0	0	0	0	0	0	0	0	0	0	0	0	0	0	0	0	0
c77312c3c095c236bfe8744c32ebde97	183	33	0	411	0	0	0	119	372	284	0	0	0	0	0	0	0	0	0	0	0	0	0	0	0	0	0	47	0	152	0	0	0	0	0	0	0	0	0	0	0	0	83	51	0	0	0	0	0
353d1b381a80aaf45ef60a348d8907a4	0	0	0	0	0	0	0	0	0	0	0	0	0	0	0	17	11	91	104	0	0	0	0	4	0	60	9	47	17	6	0	0	0	0	0	0	0	0	0	0	0	0	0	0	107	0	0	0	0
5f6d568691fa9cd77febd43920109781	74	74	13	50	20	11	4	22	0	0	14	23	0	23	2	3	0	12	12	0	0	0	0	0	0	0	0	0	0	0	0	0	0	0	0	0	19	0	0	18	0	0	0	0	832	0	0	0	0
189bcb25471b09fcd6ae380e23dd04ca	0	0	0	0	0	0	0	0	0	0	0	0	0	0	0	0	0	0	0	0	0	0	0	0	0	0	0	0	0	0	0	0	0	0	0	0	0	0	0	0	0	0	0	0	0	0	0	0	0
30fc2357cf3f5014d93071627ddfaf1f	0	0	0	0	0	0	0	0	0	0	0	0	0	0	0	0	0	0	0	0	0	0	0	0	0	0	0	0	0	0	0	0	0	0	0	0	0	0	0	0	0	0	0	0	29	0	0	0	0
487cd89e0714cc50956b7a5ce0c6af96	0	0	0	0	0	0	0	0	0	0	0	0	0	0	0	0	0	0	0	0	0	0	0	0	0	0	0	0	0	0	0	0	0	0	0	0	0	0	0	0	0	0	0	0	0	0	0	0	0
aa51e627086c032b10604f09cb84e797	0	0	0	0	0	0	0	0	0	0	0	0	0	0	0	0	0	0	0	0	0	0	0	0	0	0	0	0	0	0	0	0	0	0	0	0	0	0	0	0	0	0	0	0	0	0	0	0	0
d7cff82773867ab793117e7e8b99da11	0	0	0	0	0	0	0	0	0	0	0	0	0	0	0	0	0	0	0	0	0	0	0	0	0	0	0	0	0	0	0	0	0	0	0	0	0	0	0	0	0	0	0	0	0	0	0	0	0
1418e7ccc6a237e4ba2b6a975e763524	0	0	0	0	0	0	0	0	0	0	0	0	0	0	0	0	0	0	0	49	0	0	0	0	0	0	0	23	38	19	0	0	0	0	0	0	0	0	0	0	0	9	0	0	0	0	260	0	0
084568fa54c0ca3cee22bb60df1579b1	0	0	0	0	0	0	0	0	0	0	0	0	0	0	0	0	0	0	0	44	0	0	0	0	5	30	40	28	0	0	0	0	0	0	0	0	0	7	0	0	0	0	0	7	0	0	206	0	0
a525e310fe8934629687a9b2541451d2	0	0	0	0	0	0	0	0	0	0	0	0	0	0	0	0	0	0	0	0	0	0	0	0	0	0	0	0	0	0	0	0	0	13	0	0	0	0	0	0	0	0	0	0	0	0	0	0	0
437f0dbab19f6bfe95601749cf46f071	0	0	0	0	0	0	0	0	0	0	0	0	0	0	0	0	0	40	0	0	0	0	0	0	0	0	0	0	0	0	0	0	0	0	0	0	0	0	0	0	0	0	0	0	0	0	0	0	0
e91914e4d1d03d82dd2728b9fabae44f	0	0	0	0	0	0	0	0	0	0	0	0	0	0	0	0	0	0	0	0	0	0	0	0	0	0	0	0	0	0	0	0	0	0	0	0	0	0	0	0	0	0	0	0	0	0	0	0	0
be19c093097906bb7d4481708b5a009b	0	0	0	0	0	0	0	0	0	0	0	0	0	0	0	0	0	0	0	0	0	0	0	0	0	0	0	0	0	0	0	0	0	0	0	0	0	0	0	0	0	0	0	0	40	0	0	0	0
95042de30ea2961dc8048bf65e87ccc0	0	5	0	0	0	0	0	0	0	0	0	0	0	0	0	224	0	371	11	0	0	0	0	0	0	0	0	0	0	0	0	0	0	0	0	0	0	0	0	0	0	0	0	0	0	0	0	0	0
6c308747bc85b9e92e8b45748159bd49	0	0	0	0	0	0	0	0	0	0	0	0	0	0	0	0	0	0	0	0	0	0	0	0	0	0	0	0	0	0	355	0	0	0	40	0	0	0	0	0	0	0	0	0	0	0	0	0	0
b11ac4b6559de7e45dc9c8675c6f0d7a	0	0	0	0	0	0	0	0	0	0	0	0	0	0	0	0	0	0	0	0	0	0	0	0	0	0	0	0	0	0	0	0	0	0	0	0	0	0	0	0	0	0	0	0	0	0	0	0	0
5806e7dfda4a033ade6decca7360ed3c	0	0	0	0	0	0	0	0	0	0	0	0	0	0	0	0	0	0	0	0	0	0	0	0	0	0	0	0	0	0	0	0	0	0	0	0	0	0	0	0	0	0	0	0	0	0	0	0	0
fdcbf0a3ef4877d69200d27b5ce65fbc	0	0	0	0	0	0	0	0	0	0	0	0	0	0	0	0	0	0	0	0	0	0	0	0	0	0	0	0	0	0	0	0	0	0	0	76	0	430	265	0	0	0	0	0	0	0	0	0	0
ce6608e59262e1c4b19094e0f99d4913	0	0	0	0	0	0	0	0	0	0	0	0	0	0	0	0	0	0	0	0	0	0	0	0	0	0	0	0	0	0	0	0	0	0	0	0	0	0	0	0	0	0	0	0	0	0	0	0	0
32949c251b5bb38227f11e3e7f32e92d	0	0	0	0	0	0	0	0	0	15	0	0	0	0	0	49	30	7	0	0	0	0	0	8	0	0	0	0	0	0	0	0	0	0	0	0	0	0	0	0	0	0	0	0	0	0	0	0	135
66b1cade40780206ab79eff1243b67dc	0	0	0	0	0	0	0	0	0	0	0	0	0	0	0	0	0	0	0	0	0	0	0	0	0	0	0	0	0	0	0	0	0	0	0	0	0	0	0	0	0	0	0	0	0	0	0	0	0
0c7a24045c7f5c47bc9db25ba29c95ad	0	0	0	0	0	0	0	0	0	0	0	0	0	0	0	0	0	0	0	0	0	0	0	0	0	0	0	0	0	0	0	0	0	0	0	0	66	0	503	63	0	0	0	0	0	0	0	0	0
8bc81e0b9018aecdeb7ccf0e26b48c57	0	0	0	0	0	0	0	0	0	0	8	22	0	189	61	0	0	0	0	0	0	0	0	0	0	0	0	0	0	0	3	0	0	3	0	2	19	0	6	152	0	0	3	6	0	0	0	0	0
7785e57ee2657a0fa2affa4883c0d6ae	10	0	46	73	0	0	35	0	0	0	8	34	0	0	5	0	0	0	23	0	0	0	0	0	0	0	0	0	0	0	0	0	0	0	0	0	4	0	36	0	0	0	0	0	0	0	0	0	0
dce8ecf883af1c48db6fd398256487bc	0	0	0	0	0	0	0	0	0	0	0	0	0	0	0	0	0	0	0	0	0	0	0	0	0	0	0	0	0	0	258	134	0	0	48	0	0	0	0	0	0	0	0	0	0	0	0	0	0
eedb2a806a46a47fed1118c9afccc317	0	0	0	0	0	0	0	0	0	0	0	0	0	0	0	0	0	0	0	0	0	0	0	0	0	0	0	0	0	0	0	0	0	0	0	0	0	0	0	0	0	0	0	0	0	0	0	0	0
3454d5ec32ccd3fd4a87fac82cdd90cc	0	0	0	0	0	0	0	0	0	0	0	0	0	0	0	0	0	0	6	0	0	0	6	12	10	2	0	0	13	6	0	0	0	0	0	0	0	0	0	0	0	0	0	0	0	0	0	0	0
c359f5455d83d8f12d3696e3fde22319	0	0	0	0	0	0	0	0	0	0	0	0	0	0	0	0	0	0	0	0	0	0	0	0	0	307	59	12	40	0	0	0	0	0	0	0	0	0	0	0	0	0	0	0	0	0	0	0	0
ea1a066d6f91e5e88df151a850d8a38b	0	0	0	0	0	0	0	0	0	0	0	0	0	0	0	0	0	0	0	0	0	0	0	0	0	0	0	0	0	0	0	0	0	0	0	0	0	0	0	0	0	0	0	0	0	0	0	0	0
93fa99fba49540fe4a8a3163b3b62b17	0	0	0	0	0	0	0	0	0	0	0	0	0	0	0	0	0	0	0	0	0	0	0	0	0	0	0	0	0	0	0	0	0	0	0	0	0	0	0	0	0	0	0	0	0	0	0	0	0
624d0e3324c8712a1449b51fce1422ad	0	0	0	0	0	0	0	0	0	0	0	0	0	0	0	0	0	0	0	0	0	0	0	0	0	0	0	0	0	0	81	0	0	0	0	0	0	0	0	0	0	0	0	0	0	0	0	0	0
add260c0a76e7c73532c0fec1484761c	0	0	0	0	0	0	0	0	0	0	0	0	0	0	0	0	0	0	0	0	0	0	0	0	0	0	0	0	0	0	0	0	0	0	0	0	0	0	0	0	0	0	0	0	0	0	0	0	0
f1f199d51cce4ea9a646c90a668559fa	0	0	0	0	0	0	0	0	0	0	0	0	0	0	0	0	0	0	0	0	0	6	0	0	0	0	0	0	0	0	0	0	0	0	0	0	0	0	0	0	0	0	0	5	14	0	0	138	0
f0e440914a4b6ceebf8b0c1e0cfb0476	0	0	0	0	0	0	0	0	0	0	0	0	0	0	0	0	0	0	0	0	0	0	0	0	0	0	0	0	0	0	0	0	0	0	0	0	0	0	0	0	0	0	0	0	0	0	0	0	0
64ec50d7a6481c0d72d7da3e73470242	41	0	16	0	0	0	0	0	0	0	0	0	0	0	0	0	0	0	0	0	0	0	0	0	0	0	0	0	0	0	0	0	0	0	0	0	0	0	0	0	0	0	0	0	0	0	0	0	349
d9c73a8f1e11c0bbc5d4ce619875ad0d	0	0	0	0	0	0	0	0	0	0	0	0	0	0	0	0	0	0	0	0	0	0	0	0	0	0	0	0	0	0	0	0	0	85	0	0	0	0	0	0	0	0	0	0	0	0	0	0	0
2a567f46a906b23fb6514adffb67a865	0	0	0	0	0	0	0	0	0	0	0	0	0	0	0	0	0	0	0	0	0	0	0	0	0	0	0	0	0	0	0	0	0	0	0	0	0	0	0	0	0	0	0	0	0	0	0	0	0
e15a1fc116e539c0a94554ddfdd02a83	23	11	0	0	0	0	0	0	0	0	13	10	48	0	0	0	0	4	0	5	0	3	3	0	0	0	0	0	0	0	0	0	0	0	0	0	0	0	19	0	0	0	0	13	0	3	0	0	0
8026da5f01f1d89ff149507ddc118936	0	0	0	0	0	26	0	0	0	0	0	0	0	0	0	0	0	0	0	0	0	0	0	0	0	0	0	0	0	0	0	0	0	0	0	0	0	0	0	0	0	0	0	0	0	0	0	0	0
b12a7d94dffc02b8b36af1ec05337823	0	0	0	0	0	0	0	0	0	0	0	0	0	0	0	15	0	0	0	0	0	0	0	0	0	0	0	0	0	0	0	0	0	0	0	0	0	3	0	0	0	0	0	6	0	0	0	223	0
4211221431f9f1c700191430a00b9cd1	0	0	0	0	0	0	0	0	0	0	0	0	0	0	0	0	0	0	0	0	0	0	0	0	0	0	0	0	0	0	0	0	0	0	0	0	0	0	0	0	0	0	0	0	0	0	0	0	0
8099b3874a7c6d83eec73e43f3fde607	0	0	0	0	0	0	0	0	0	0	0	0	0	0	0	0	0	0	0	0	45	5	16	0	0	0	57	0	5	5	0	0	0	0	0	0	0	0	0	0	0	0	0	0	0	0	0	0	0
06f8ceec3fa74c32b613fe64d7760dfa	0	0	0	0	0	0	0	0	0	0	0	0	0	0	0	0	0	0	0	0	0	0	0	0	0	0	0	0	0	0	0	0	0	0	0	0	0	0	0	0	0	0	0	0	0	0	0	0	0
46fd412fa5fde4855eb141619b42818c	0	0	0	0	0	0	0	0	0	0	0	0	0	0	0	0	0	0	0	0	0	0	0	0	0	0	0	0	0	0	0	0	0	0	0	0	0	0	0	0	0	0	0	0	0	0	0	0	0
63315816bf55bcb7d6bf25bf176baec3	11	0	0	0	0	0	0	0	0	0	0	0	0	0	0	0	0	0	0	0	0	3	0	0	0	24	12	0	8	0	0	0	0	0	0	0	0	0	0	0	0	0	0	0	0	0	0	0	0
e584cb7772e2c1a74d667d8984150a97	0	0	0	0	0	0	0	0	0	0	0	0	0	0	0	0	0	0	0	0	0	0	0	0	0	0	0	0	0	0	0	0	0	0	0	0	0	0	0	0	0	0	0	0	0	0	0	0	0
17e9d639b6ffd484f61333d6466aeae4	0	0	0	0	0	0	0	0	0	0	0	0	0	0	0	0	0	0	0	0	0	0	0	0	0	0	0	0	0	0	0	0	0	0	0	0	0	0	0	0	0	0	0	0	0	0	0	0	0
66312228c3f099d3b66d7ef39730d4bf	0	0	0	0	0	0	0	0	0	0	0	0	0	0	0	0	0	0	0	0	0	0	0	0	0	0	0	0	0	0	0	0	0	0	0	0	0	0	0	0	0	0	0	0	0	0	0	0	0
26778f25eb30575eeeb3628105348f20	0	0	0	0	0	0	0	0	0	0	0	0	0	0	0	0	0	0	0	0	0	0	0	0	0	0	0	0	0	0	0	0	0	0	0	0	0	0	0	0	0	0	0	0	0	0	0	0	0
716aeab2d9efacee215240294ce1fd86	0	0	0	0	0	0	0	0	0	0	0	0	0	0	0	0	0	0	0	0	0	0	0	0	0	0	0	0	0	0	0	0	0	0	0	0	0	0	0	0	0	0	0	0	0	0	0	0	0
6511125cfe00cf4cf6cfae8c12385a36	0	0	0	0	0	0	0	0	0	0	0	0	0	0	0	0	0	0	0	24	0	0	0	0	0	0	0	0	0	0	0	0	0	0	0	0	0	0	0	0	0	0	0	0	0	0	0	0	0
f27d306a5d66d60b13501aaff096d01c	0	0	0	0	0	0	0	0	0	0	0	0	0	0	0	0	0	0	0	0	0	0	0	0	0	0	0	0	0	0	0	0	0	0	0	0	35	0	0	0	0	0	0	0	0	0	0	0	0
275a90394517018232c53894e366b104	0	0	0	0	0	0	0	0	0	0	0	0	0	0	0	0	0	0	0	0	0	0	0	0	0	0	0	0	0	0	0	0	0	0	0	0	0	0	0	0	0	0	0	0	0	0	0	0	0
16f980fc1e9ba4ad621792a0e3179414	0	0	0	0	0	0	0	0	0	0	0	0	0	0	0	0	0	0	0	0	0	0	0	0	0	0	0	0	0	0	0	0	0	0	0	0	0	0	0	0	0	0	0	0	0	0	0	0	0
ddf6e60ecb10ebd36b15bac8c74ae29f	0	0	0	0	0	0	0	0	0	0	0	0	0	0	0	0	0	0	0	0	0	0	0	0	0	0	0	0	0	0	0	0	0	0	0	0	0	0	0	0	0	0	0	0	0	0	0	0	0
cc8c58b4e4586e508e3ca4fdb430ce21	8	0	37	0	0	0	0	0	0	0	0	19	0	0	0	0	0	29	0	0	0	0	0	0	0	0	0	0	0	0	0	0	0	0	0	0	0	0	0	0	0	0	0	0	0	0	0	0	0
e77837a89bb0b3c2bfad2406b2589f48	0	0	0	0	0	0	0	0	0	0	0	0	0	0	0	19	0	0	0	0	0	0	0	0	0	0	0	0	0	0	0	0	0	0	0	0	0	0	0	0	0	0	0	0	0	0	0	0	0
09987e68c05711ad7a2eaca48023c1e2	0	0	46	0	0	0	0	0	0	0	0	0	0	0	0	0	0	0	0	0	0	0	0	0	0	0	0	0	0	0	0	0	0	0	0	0	0	0	0	0	0	0	0	0	0	0	0	0	0
4b21986b7353ebbde82c480fc7f6c601	0	0	0	0	0	0	0	0	0	0	0	0	0	0	0	0	0	0	0	0	0	0	0	0	0	0	0	0	0	0	0	0	0	0	0	0	0	0	0	0	0	0	0	0	0	0	0	0	0
1eeea090a962269b5b686556ffb99415	0	0	0	0	0	0	0	0	0	0	0	0	0	0	0	0	0	0	0	0	0	0	0	0	0	0	0	0	0	0	0	0	0	0	0	0	0	0	0	0	0	0	0	0	0	0	0	0	0
bb769fbc1c1c76cf8ae996a9ef8f129a	0	0	0	0	0	0	0	0	0	0	0	0	0	0	0	0	0	0	0	0	3	0	0	0	0	0	0	0	0	0	0	0	0	0	0	0	0	0	0	0	0	0	0	0	0	0	0	0	0
d601b95d1197eb85679cbb199406cc4d	0	0	0	0	0	0	0	0	0	0	0	0	0	0	0	0	0	0	0	0	0	0	0	0	0	0	0	0	0	0	0	0	0	0	0	0	0	0	0	0	0	0	0	0	0	0	0	0	0
8bda05bbf5ed40344baa8dd73ac70eaf	0	0	16	16	10	0	0	0	0	0	0	0	0	6	0	0	0	0	0	0	0	0	0	0	0	0	0	50	0	0	0	0	0	0	0	0	0	0	0	0	0	0	0	0	0	0	0	0	0
be3b3514fa4ba01a2fa93fe1942ddcbb	0	0	0	0	0	0	0	0	0	0	0	0	0	0	0	0	0	0	0	0	0	0	0	0	0	0	0	0	0	0	0	0	0	0	0	0	0	0	0	0	0	0	0	0	0	0	0	0	0
729cddd35c2b51e1eb0574a2fc79085a	0	0	0	0	0	0	0	0	0	0	0	44	63	0	0	0	0	0	0	0	0	0	0	0	0	0	0	0	0	0	0	0	0	0	0	0	0	0	0	0	0	0	0	0	0	0	0	0	0
89ebf2d099c892ada1083b96432213c1	0	0	0	0	0	0	0	0	0	0	0	0	0	0	0	0	0	0	0	0	0	0	0	0	0	0	0	0	0	0	0	0	0	0	0	0	0	0	0	0	0	0	0	0	0	0	0	0	0
2995fbe8f269360b77b7270e5aaaabbf	0	0	11	0	0	0	0	0	0	0	0	0	0	6	0	0	0	0	0	0	0	0	0	0	0	0	0	0	0	0	0	0	0	0	0	0	0	0	0	0	0	0	0	0	0	0	0	0	0
cf7b67636989f14bd0219b0df8abce96	0	0	0	0	0	0	0	0	0	0	0	0	0	0	0	0	5	0	0	0	0	0	0	0	0	0	0	5	0	0	0	0	0	0	0	0	0	0	0	0	0	0	0	31	0	9	0	0	0
3ca4dd68ae177b07cf22decf23582a60	0	0	0	0	0	0	0	0	0	0	0	0	0	50	15	0	0	0	0	0	0	0	0	0	0	0	0	0	0	0	0	0	0	0	0	0	0	0	0	0	0	0	0	0	0	0	0	0	0
7d78dd89f9219ade439d3151890cd46e	0	0	0	0	0	0	0	0	0	0	0	0	0	0	0	0	0	0	0	0	0	0	0	0	0	0	0	0	0	0	0	0	0	0	0	0	0	14	9	0	0	0	0	0	0	0	0	0	0
4f74ac14314f819be4ebc09418caedcd	0	0	0	0	0	0	0	0	0	0	0	0	0	0	0	0	0	0	0	0	0	0	0	0	0	0	0	0	0	0	0	0	0	0	0	0	0	0	0	0	0	0	0	0	0	0	0	0	0
e0305ee4390305d3d9fc24d27aedc144	0	0	0	0	0	0	0	0	0	0	0	0	0	0	0	0	0	0	0	0	0	0	0	0	0	0	0	0	0	0	0	0	0	0	0	0	0	0	0	0	0	0	0	0	0	0	0	0	0
a98b3009774bd265bd0485a99a94bade	0	0	0	58	0	0	0	0	0	0	0	0	0	0	0	0	0	0	0	0	0	0	0	0	0	0	0	8	0	0	0	0	0	0	0	0	0	0	0	0	0	0	0	0	0	0	0	0	0
d45d26ebc03f017684a2ab813ce1c15c	0	0	0	0	0	0	0	0	0	0	11	0	0	75	0	0	0	0	0	0	0	0	0	0	0	0	0	0	0	0	0	0	0	0	0	0	0	0	0	0	0	0	0	0	0	0	0	0	0
6fbdcb387878de9a0d59e90be9a54f4b	0	0	12	0	0	0	0	0	0	0	0	0	0	0	0	0	0	0	0	0	0	0	0	0	0	0	20	40	0	0	0	0	0	0	0	0	0	0	0	0	0	0	0	0	0	0	0	0	0
8d5536a139c29496427bd962ddf5f8a7	0	0	0	0	0	0	0	0	0	0	0	0	0	0	0	0	0	0	0	0	0	0	0	0	0	0	0	0	0	0	0	0	0	0	0	0	0	0	0	0	0	0	0	0	0	0	0	0	0
547a76d1a8c8856d4e4e11c251f2a84d	0	0	0	0	0	0	0	0	0	0	0	0	0	0	44	0	0	0	0	0	0	0	0	0	0	0	0	0	0	0	0	0	0	0	0	0	0	0	0	0	0	0	0	0	0	0	0	0	0
79f274951b3ce97a2cb106bc3435ee0a	0	10	0	0	0	0	0	0	0	0	0	0	44	0	0	0	0	0	21	0	0	0	0	3	0	0	0	0	0	0	0	0	0	0	0	0	0	0	0	0	0	0	0	0	0	0	0	0	0
b916866ba6439b1b57d0c3ffe1d7c48e	0	0	0	0	0	0	0	0	0	0	0	0	0	38	0	0	0	0	0	0	0	0	0	0	0	0	0	0	0	0	5	0	0	0	0	0	0	0	0	0	0	0	0	0	0	0	0	0	0
ce7be0fd5396eda4de5caf1a25d67ea3	0	0	0	0	0	0	0	0	0	0	0	0	0	0	0	0	0	0	0	0	0	0	0	3	0	0	0	0	0	0	0	0	0	0	0	0	0	0	0	0	0	33	17	0	0	0	0	0	0
4cee08dee144184d00d49744d1b41118	0	0	0	0	0	0	0	0	0	0	0	0	0	0	0	0	0	0	0	0	0	0	0	0	0	0	0	0	0	0	0	0	0	0	0	0	0	0	0	0	0	0	0	0	0	0	0	0	0
d14bf0fad4a3f73add9ba09307886514	41	3	0	0	0	0	0	0	0	0	0	0	0	0	0	0	0	0	7	0	0	0	0	0	0	0	0	0	0	0	0	0	0	0	0	0	0	0	0	0	0	0	0	0	0	3	0	0	0
614aacfdf5f32b1357f766747d6e3f66	0	13	14	37	3	0	0	0	0	0	0	0	0	0	0	0	0	0	0	0	0	0	0	0	0	0	0	0	0	0	0	0	0	0	0	0	0	0	0	0	0	0	0	0	0	0	0	0	0
c4444cd2637b9dbd38d84af865cf3f9e	0	0	0	0	0	0	0	0	0	0	0	0	0	0	0	0	0	0	0	0	0	0	0	0	0	0	0	0	0	0	0	0	0	0	0	0	0	0	0	0	0	0	0	0	0	0	0	0	0
671b57517cf4ed0975595cfa58831eda	0	0	0	0	0	0	0	0	0	0	0	0	0	0	0	0	0	0	0	0	0	0	0	0	0	0	0	0	0	0	0	0	0	0	0	0	0	0	0	0	0	0	0	0	0	0	0	0	0
bb961ef22cb506860d2b0b9edd3e1c85	0	0	0	0	0	0	0	0	0	0	0	0	0	0	0	0	0	9	0	0	0	0	0	0	0	0	0	0	0	0	0	0	0	0	0	0	0	0	0	0	0	0	0	0	0	0	0	0	0
cad84e20736e70e5bdaf8d9faecfb165	0	0	0	0	0	0	0	0	0	0	0	0	0	0	0	0	0	0	0	0	0	0	0	0	0	0	0	0	0	0	0	0	0	0	0	0	0	0	0	0	0	0	0	0	0	0	0	0	0
86f4dc1a4dfd271233207f3ec7b61c3b	0	0	0	49	0	0	0	0	0	0	0	0	0	0	0	0	0	0	0	0	0	0	0	0	0	0	0	0	0	0	0	0	0	0	0	0	0	0	0	0	0	0	0	0	0	0	0	0	0
3bacf2f0745e506f023c85c1d94754cb	0	0	0	0	0	0	0	0	0	0	0	0	0	0	44	0	0	0	0	0	0	0	0	0	0	0	0	0	0	0	0	0	0	0	0	0	0	0	0	0	0	0	0	0	0	0	0	0	0
447c8fff0b7f579014ac1635b622bc9d	0	0	0	0	15	0	0	0	0	0	0	0	12	0	0	0	0	0	0	0	0	0	0	0	0	0	0	0	0	0	0	0	0	0	0	0	0	0	0	0	0	0	0	3	0	0	0	0	0
b32e94e3e5d5c7c2103ec6c72891907b	0	0	0	0	0	0	0	0	0	0	0	0	0	0	0	0	0	0	0	0	0	0	0	0	0	0	0	0	0	0	0	0	0	0	0	0	0	0	0	0	0	0	0	0	0	0	0	0	0
ac1eb5f7b5c9bc72f6869f3bd259988a	0	0	0	0	0	0	0	0	0	0	0	0	0	0	0	0	0	0	0	0	0	0	0	0	0	0	0	0	0	0	0	0	0	0	0	0	0	0	0	0	0	0	0	0	0	0	0	0	0
7282a7000890987e5db386f92e88e6d0	0	0	0	0	0	0	0	0	0	0	0	0	0	0	0	0	0	0	0	0	0	0	0	0	0	0	0	0	0	0	0	0	0	0	0	0	0	0	0	0	0	0	0	0	0	0	0	0	0
472b9d6e87cc14054d42f565c885f7c2	0	0	0	0	0	0	0	0	0	0	0	0	0	0	0	0	0	0	0	0	0	0	0	0	0	0	0	0	0	0	0	0	0	0	0	0	0	0	0	0	0	0	0	0	0	0	0	0	0
64fc095481ff5018fbff42e4e985f6e7	0	0	0	0	0	0	0	0	0	0	0	0	0	0	0	0	0	0	0	9	0	0	0	0	0	0	0	0	0	0	0	0	0	0	0	0	0	0	0	0	0	0	0	0	0	0	0	0	0
c4a99a0308d00169dda8f42bd6722b43	0	0	0	0	0	0	0	0	0	0	0	0	0	0	0	0	0	0	0	0	0	0	0	0	0	0	0	0	0	0	0	0	0	0	0	0	0	0	0	0	0	0	0	0	0	0	0	0	0
40a1cab40ff3235698488fd180b5648c	0	0	0	0	0	0	0	0	0	0	0	0	0	0	0	0	0	0	0	0	0	0	0	0	0	0	0	0	0	0	0	0	0	0	0	0	0	0	0	0	0	0	0	0	0	0	0	0	0
722af86a6f4245612ab60de7ab5de968	0	0	0	0	0	0	0	0	0	0	0	0	0	0	0	29	0	0	0	0	0	0	0	0	0	0	0	0	0	0	0	0	0	0	0	0	0	0	0	0	0	0	0	0	0	0	0	0	0
8cd1c5ae2a7e74596e10cd57d0e86df9	0	0	0	33	0	0	0	0	0	0	0	0	0	0	0	0	0	0	0	0	0	0	0	0	0	0	0	0	0	0	0	0	0	0	0	0	0	0	0	0	0	0	0	0	0	0	0	0	0
bc5674416f84c70a8854172973c60bc4	0	0	0	0	0	0	0	0	0	0	0	0	0	0	0	0	0	0	0	0	0	0	0	0	0	0	0	0	0	0	0	0	0	0	0	25	0	0	0	23	0	0	0	0	0	0	0	0	0
79a2310d95feac08ecba61196afb7ea4	0	0	0	0	0	0	0	0	0	0	0	0	0	0	0	0	0	0	0	0	0	0	0	0	0	0	0	0	0	0	0	0	0	0	0	0	0	0	0	0	0	0	0	0	0	0	0	0	0
0297b92907c238215f8c5545351ab944	0	0	0	0	0	0	0	0	0	0	0	0	0	0	0	0	0	0	0	0	0	0	0	0	0	0	0	0	0	0	0	0	0	0	0	0	0	5	0	0	0	0	0	0	0	0	0	0	0
27fd6065fa452e3a388f45c619629327	0	0	0	0	0	0	0	4	0	0	0	0	0	0	0	0	0	0	0	0	0	0	0	0	0	0	0	0	0	0	0	0	0	0	0	0	0	0	0	0	0	0	0	0	0	0	0	0	0
4025ce671f5b5daf3b9a0d0dc857e7d4	0	0	0	0	0	0	0	0	0	0	0	0	0	0	0	0	0	0	0	0	0	0	0	0	0	0	0	0	0	0	0	0	0	0	0	0	0	0	0	0	0	12	0	0	0	0	0	0	0
9a420538bd831f7e46e81f1b61763476	0	0	0	0	0	0	0	0	0	0	0	0	0	0	0	0	0	0	12	0	0	0	0	0	4	0	0	0	0	0	0	0	0	0	0	0	0	0	0	0	0	0	0	9	0	4	0	0	0
ef8ab3d51996668731a79479e5191e39	0	0	0	0	0	0	0	0	0	0	0	0	0	0	0	0	0	0	0	0	0	0	0	0	0	0	0	0	0	0	0	0	0	0	0	0	0	0	0	0	0	0	0	0	0	0	0	0	0
be08ceb258833f817405e290fb7b8379	0	0	0	0	0	0	0	0	0	0	0	0	0	0	0	0	0	0	0	0	0	0	0	0	0	0	0	0	0	0	0	0	0	0	0	0	0	0	0	0	0	0	0	0	0	0	0	0	0
14ef4fe8be38f7a94e6f22d1c803881a	0	0	0	0	0	0	0	0	0	0	0	0	0	0	0	0	0	0	0	0	0	0	0	0	0	0	0	0	0	0	0	0	0	0	0	0	0	0	0	0	0	0	0	0	0	0	0	0	0
29903f8a958e194478462104cc41126d	0	0	0	0	0	0	0	0	0	0	0	0	0	0	0	0	0	0	0	0	0	0	0	0	0	11	4	18	5	0	0	0	0	0	0	0	0	0	0	0	0	0	0	0	0	0	0	0	0
e27261ae3a9cb85b9f4b9730d737bce3	0	0	0	0	0	0	0	0	0	0	0	0	0	0	0	0	0	0	14	0	0	8	11	0	3	0	0	0	0	0	0	0	0	0	0	0	0	0	0	0	0	0	0	0	0	0	0	0	0
115ed1d5ec19dd1aea07ad0b4de5eaca	0	0	0	0	0	0	0	0	0	0	0	0	0	0	0	0	0	0	0	0	0	0	0	0	0	0	0	0	0	0	0	0	0	0	0	0	0	0	0	0	0	0	0	0	0	0	0	0	0
12cd79f3ae8d6f5fcf00b5bc6943c2d8	0	0	0	0	0	0	0	0	0	0	0	7	0	25	0	0	0	0	0	0	0	0	0	0	0	0	0	0	0	0	0	0	0	0	0	0	0	0	0	0	0	0	0	0	0	0	0	0	0
58fb396826c736fb4f70cb1547d5f9fc	0	0	0	0	0	0	0	0	0	0	0	0	0	0	0	0	0	0	0	0	0	0	0	0	0	0	0	0	0	0	0	0	0	0	0	0	0	0	0	0	0	0	0	0	0	0	0	0	0
3f24046e11dabf27bb522446af3908ad	0	0	0	0	0	0	0	0	0	0	0	0	0	0	0	0	0	0	0	0	0	0	0	0	0	0	0	0	0	0	0	0	0	0	0	0	0	0	0	0	0	0	0	0	0	0	0	0	0
11668a5772d971e9f837143ad6a76b7a	0	0	0	0	0	0	0	0	0	0	0	0	0	0	0	0	0	0	0	0	0	0	0	7	0	0	3	0	6	0	0	0	0	0	0	0	0	0	0	0	0	0	0	0	0	0	0	0	0
72f628799e490f6fe2a09ea6059e9970	0	0	0	0	0	0	0	0	0	0	0	0	0	0	0	0	0	0	0	0	0	0	0	0	0	0	0	0	0	0	0	0	0	0	0	0	0	0	0	0	0	0	0	0	0	0	0	0	0
18726829bfeb117c16f7f40d12f0b54b	0	0	0	0	0	0	0	0	0	0	0	0	0	0	0	0	0	0	0	0	0	0	0	0	0	0	0	0	0	0	0	0	0	0	0	0	0	0	0	0	0	0	0	0	0	0	0	0	0
23cf2282c412fb05d1b629d7f516e0a6	0	0	0	0	0	0	0	0	0	0	0	0	0	0	0	0	0	0	0	0	0	0	0	0	0	0	0	0	0	0	0	0	0	0	0	0	0	0	0	0	0	0	0	0	0	0	0	0	0
8a9764a468283af5772e591a0d658685	0	0	0	0	0	0	0	0	0	0	0	0	0	0	0	15	0	0	0	0	0	0	0	0	0	0	0	0	0	8	0	0	0	0	0	0	0	0	0	0	0	0	0	2	0	0	0	0	0
60667630bd1f68e9faac2d5027823054	0	0	0	0	0	0	0	0	0	0	0	0	0	0	0	0	0	0	0	0	0	0	0	0	0	0	0	0	0	0	0	0	0	0	0	0	0	0	0	0	0	0	0	0	0	0	0	0	0
a4d937e2055d658fc967d408a0110009	0	0	0	0	0	0	0	0	0	0	0	0	0	0	0	0	0	9	0	0	0	0	0	0	0	0	0	0	0	0	0	0	0	0	0	0	0	0	0	0	0	0	0	0	0	0	0	0	0
c7434799dd101841c26642a7d1b03926	0	0	0	0	0	0	0	0	0	0	0	16	0	0	0	0	0	0	0	0	0	0	0	0	0	0	0	0	0	0	0	0	0	0	0	0	0	0	0	0	0	0	0	0	0	0	0	0	0
c645d6265f9d07b8fe2895398059dcc3	0	0	0	0	0	0	0	0	0	0	0	0	0	0	0	0	0	0	0	0	0	0	0	0	0	0	0	0	0	0	0	0	0	0	0	0	0	0	0	0	0	0	0	0	0	0	0	0	0
f41d206ef81052b21deb6b93e8b74ce3	0	0	0	0	0	0	0	0	0	0	0	0	0	0	0	0	0	0	0	0	0	0	0	0	0	0	0	0	0	0	0	0	0	0	0	0	0	0	0	0	0	0	0	0	0	0	0	0	0
8442337721a876d45402046822e16c09	0	0	0	0	0	0	0	0	0	0	0	0	0	0	0	0	0	0	0	0	0	0	0	0	0	0	0	0	0	0	0	0	0	0	0	0	0	0	0	0	0	0	0	0	0	0	0	0	0
2ea50336b7fb25cfac432adc4177fe9e	0	0	0	0	0	0	0	0	0	0	0	0	0	0	0	0	0	0	0	0	0	0	0	0	0	0	3	0	0	0	0	0	0	0	0	0	0	0	0	0	0	0	0	0	0	0	0	0	0
f0ccb8f11672765c13633857dfc528ca	0	0	0	0	0	0	0	0	0	0	0	0	0	0	0	0	0	0	0	0	0	0	0	0	0	0	0	0	0	0	0	0	0	0	0	0	0	0	0	0	0	0	0	0	0	0	0	0	0
1bbc269b1100a9888c56db618c982e8e	0	0	0	0	0	0	0	0	0	0	4	0	0	0	0	0	0	0	0	0	0	0	0	0	0	3	0	0	3	0	0	0	0	0	0	0	0	0	0	0	0	0	0	0	0	0	0	0	0
96c9757d7a319657b7dc4595725dbe00	0	0	0	0	12	0	0	0	0	0	0	0	0	0	0	0	0	0	0	0	0	0	0	0	0	0	0	0	0	0	0	0	0	0	0	0	0	0	0	0	0	0	0	0	0	0	0	0	0
aecd0e29b7648977b60a0e3dcaa0ee95	0	0	0	0	0	0	0	0	0	0	0	0	0	0	0	0	0	0	0	0	0	0	0	0	0	0	0	0	0	0	0	0	0	0	0	0	0	0	0	0	0	0	0	0	0	0	0	0	0
f72ab12349465e5e666cd5c8ee839349	0	8	0	0	0	0	0	0	0	0	0	0	0	0	0	0	0	0	0	0	0	0	0	0	0	0	0	0	0	0	0	0	0	0	0	0	0	0	0	0	0	0	0	0	0	0	0	0	0
46d8651db31970597b88c09f04b7edb5	0	0	0	0	0	0	0	0	0	0	0	0	0	0	0	0	0	0	0	0	0	0	0	0	0	0	0	8	0	0	0	0	0	0	0	0	0	0	0	0	0	0	0	0	0	0	0	0	0
9dbc37e9471c51ecebfba63cff405bd2	0	0	8	0	0	0	0	0	0	0	0	0	0	0	0	0	0	0	0	0	4	0	0	0	0	0	0	0	0	0	0	0	0	0	0	0	0	0	0	0	0	0	0	0	0	0	0	0	0
0703d9a0b477fb639c9149716575ab38	0	0	0	0	0	0	0	0	0	0	0	0	0	0	0	0	0	0	0	0	0	3	0	0	0	0	0	0	0	0	0	0	0	0	0	0	0	0	0	0	0	0	0	0	0	0	0	0	0
7cb5a50206ae771fe5b504a53acaec4d	0	0	0	0	0	0	0	0	0	0	0	0	0	0	0	0	0	0	0	0	0	0	0	0	0	0	4	15	0	0	0	0	0	0	0	0	0	0	0	0	0	0	0	0	0	0	0	0	0
c22cee03e50e1ddaf9dcbc27404e3fd3	0	0	0	0	0	0	0	0	0	0	0	0	0	0	0	0	0	0	0	0	0	0	0	0	0	0	0	0	0	0	0	0	0	0	0	0	0	0	0	0	0	0	0	0	0	0	0	0	0
f9e0e3e61a87786af30e0753af6f971d	0	0	0	0	0	0	0	0	0	0	0	0	0	0	0	0	0	0	0	0	0	0	0	0	0	0	0	0	0	0	6	0	0	0	0	0	0	0	0	0	0	0	0	0	0	0	0	0	0
109c258c035f9d9fb0a65f0070ea5dfd	0	0	0	0	0	0	0	0	0	0	0	0	0	0	0	0	0	0	0	0	0	0	0	0	0	0	0	0	0	0	0	0	0	0	0	0	0	0	0	0	0	0	0	0	0	0	0	0	0
1901480098eac74ff357dd5d21941c8d	0	0	0	0	0	4	0	4	0	0	0	0	0	0	0	0	0	0	0	0	0	0	0	0	0	0	0	0	0	0	0	0	0	0	0	0	0	0	0	0	0	0	0	0	0	0	0	0	0
c372bfeaff28f36ed729b719051a6321	0	0	0	0	0	0	0	0	0	0	0	0	0	0	0	0	0	0	0	0	0	0	0	0	0	0	0	0	0	0	0	0	0	0	0	0	0	0	0	0	0	0	0	0	0	0	0	0	0
09badb4b97a14bb111707144d7295f7a	0	0	0	0	0	0	0	0	0	5	0	0	0	0	0	0	0	0	0	0	0	0	0	0	0	0	0	0	0	0	0	0	0	0	0	0	0	0	0	0	0	0	0	0	0	0	0	0	0
e56ac56471a4744f47da71c6654284c0	0	0	0	0	0	0	0	0	0	0	0	0	0	0	0	0	0	0	0	0	0	0	0	0	0	0	0	0	0	0	0	0	0	0	0	0	0	0	0	0	0	0	0	0	0	0	0	0	0
3c510044209d30a0bd9cb320b4842f7b	0	0	0	0	0	0	0	0	0	0	0	0	0	0	0	0	0	0	0	4	0	0	0	0	0	0	0	0	0	0	0	0	0	0	0	0	0	0	0	0	0	7	0	0	0	0	0	0	0
c58dce10621668875499393f89603725	0	0	0	0	0	0	0	0	0	0	0	0	0	0	0	0	0	0	0	0	0	0	0	0	0	0	0	0	0	0	0	0	0	0	0	0	0	0	0	0	0	0	0	0	0	0	0	0	0
59d6901baabf955ce3c990d817ad6573	0	0	0	0	0	0	0	0	0	0	0	0	0	0	0	10	0	0	0	0	0	0	0	0	0	0	0	0	0	0	0	0	0	0	0	0	0	0	0	0	0	0	0	0	0	0	0	0	0
4709925bcc3eb543820715f44edebf50	0	0	0	0	0	0	0	0	0	0	0	0	0	0	0	0	0	0	0	0	0	0	0	0	0	0	0	0	0	0	0	0	0	0	0	0	0	0	0	0	0	0	0	0	0	0	0	0	0
831d44ece30ada952b522abb19346872	0	0	0	0	0	0	0	0	0	0	0	0	0	0	0	0	0	0	0	0	0	0	0	0	0	0	0	0	0	0	0	0	0	0	0	0	0	0	0	0	0	0	0	0	0	0	0	0	0
24b145c6874dbe82c109af47131232fc	8	0	0	0	0	0	0	0	0	0	0	0	0	0	0	0	0	0	0	0	0	0	0	0	0	0	0	0	0	0	0	0	0	0	0	0	0	0	0	0	0	0	0	0	0	5	0	0	0
eae1f3876acce90da3b715e4eb0fdf9f	0	0	0	0	0	0	0	0	0	0	0	0	0	0	0	0	0	6	0	0	0	0	0	0	0	0	0	0	0	0	0	0	0	0	0	0	0	0	0	0	0	0	0	0	0	0	0	0	0
f8c6036bf8618dafedf680ee15122596	0	0	0	0	0	0	0	0	0	0	0	0	0	0	0	0	0	0	0	0	8	0	0	0	0	0	0	0	0	0	0	0	0	0	0	0	0	0	0	0	0	0	0	0	0	0	0	0	0
0040d24fda0ce03e0675059de43355c7	0	0	0	0	0	0	0	0	0	0	0	0	0	0	0	0	0	0	0	0	0	0	0	0	0	0	0	0	0	0	0	0	0	0	0	0	0	0	0	0	0	0	0	0	0	0	0	0	0
16e620e382b2f92bbd265d8c6b4614fb	0	0	0	0	0	0	0	0	0	0	0	0	0	0	0	0	0	0	0	0	0	0	0	0	0	0	0	0	0	0	0	0	0	0	0	0	0	0	0	0	0	0	0	0	0	0	0	0	0
6639841668f65cde279a91933755b167	0	0	0	0	0	0	0	0	0	0	0	0	0	0	0	0	0	0	0	0	0	0	0	0	0	0	0	0	0	0	0	0	0	0	0	0	0	0	0	0	0	0	0	0	0	0	0	0	0
6b461e476ac5d02b4636eac2c74afa04	0	0	0	0	0	0	0	0	0	0	0	0	0	0	0	0	0	0	0	0	0	0	0	0	0	0	0	0	0	0	0	0	0	0	0	0	0	0	0	0	0	0	0	0	0	0	0	0	0
8a8c6c57ad60e63107a2860983ee2176	0	0	9	0	0	0	0	0	0	0	0	0	0	0	0	0	0	0	0	0	0	0	0	0	0	0	0	0	0	0	0	0	0	0	0	0	0	0	0	0	0	0	0	0	0	0	0	0	0
cd5a6b72cc5cfdd6ca40f70335518383	0	0	0	0	0	0	0	0	0	0	0	0	0	0	0	0	0	0	0	0	0	0	0	0	0	0	0	0	0	0	0	0	0	0	0	0	0	0	0	0	0	0	0	0	0	0	0	0	0
f920bce1816faa5b8f5246739373bf5f	0	0	0	0	0	0	0	0	0	0	0	0	0	0	0	0	0	0	0	0	0	0	0	0	0	0	0	6	0	0	0	0	0	0	0	0	0	0	0	0	0	0	0	0	0	0	0	0	0
fcd0f0a72ab3255163dc0eef9712dbc0	0	0	0	0	0	0	0	0	0	0	0	0	0	0	0	0	0	0	0	0	0	0	0	0	0	0	0	0	0	0	0	0	0	0	0	0	0	0	0	0	0	0	0	0	0	0	0	0	0
13c2af7bd06dd10d3d9a70086e779049	0	0	0	7	0	0	0	0	0	0	0	0	0	0	0	3	0	0	0	0	0	0	0	0	0	0	0	0	0	0	0	0	0	0	0	0	0	0	0	0	0	0	0	0	0	0	0	0	0
9947abc60de6da886618d0f68a8e685d	0	0	0	0	0	0	0	0	0	0	0	0	0	0	0	0	0	0	0	0	0	0	0	0	0	0	0	0	0	0	0	0	0	0	0	0	0	0	0	0	0	0	0	0	0	0	0	0	0
327e45c245012e03c349dfba73b1c246	0	0	0	0	0	0	0	0	0	0	0	0	0	0	0	0	0	0	0	0	0	0	0	0	0	0	0	0	0	0	0	0	0	0	0	0	0	0	0	0	0	0	0	0	0	5	0	0	0
38f709e4f025845613483a6ee6371e2c	0	0	0	0	0	0	0	0	0	0	0	0	0	0	0	0	0	0	0	0	0	0	0	0	0	0	0	0	0	0	0	0	0	0	0	0	0	0	0	0	0	0	0	0	0	0	0	0	0
9d5c0d394931f79fdbd497755cf9937e	0	0	0	0	0	0	0	0	0	0	0	0	0	0	0	0	0	0	0	0	0	0	0	0	0	0	0	0	0	0	0	0	0	0	0	0	0	0	0	0	0	0	0	0	0	0	0	0	0
b8c17cf80e388ea4dffe352048b4f994	0	0	0	0	0	0	0	0	0	0	0	0	0	0	0	0	0	0	0	0	0	0	0	0	0	6	0	0	0	2	0	0	0	0	0	0	0	0	0	0	0	0	0	0	0	0	0	0	0
cfa7f4b9a64632eb16133558d60c4eeb	0	0	0	0	0	0	0	0	0	0	0	5	0	0	0	0	0	0	0	0	0	0	0	0	0	0	0	0	0	0	0	0	0	0	0	0	0	0	0	0	0	0	0	0	0	0	0	0	0
62caf094f8e372ee1ba6259acd20052b	3	0	0	0	0	0	0	0	0	0	0	0	0	0	0	0	0	0	0	0	0	0	0	0	0	0	0	0	0	0	0	0	0	0	0	0	0	0	0	0	0	0	0	0	0	0	0	0	0
d74fc0b3c31b7ab728a04567942e3623	0	0	0	0	0	0	0	0	0	0	0	0	0	0	0	0	0	0	0	0	0	0	0	0	0	0	0	0	0	0	0	0	0	0	0	0	0	0	0	0	0	0	0	0	0	0	0	0	0
[truncated: 171 more columns]

## Sheet: Tre_tab_tax
OTU ID	Kingdom	Phylum	Class	Order	Family	Genus	Species	Taxon	Taxon Level	Trophic Mode	Guild	Growth Morphology	Trait	Confidence Ranking
6c0d9572215e2e6c8c52c6d09ba206ff	k__Fungi	p__Basidiomycota	c__Tremellomycetes	o__Tremellales	f__Bulleribasidiaceae	g__Hannaella	s__unidentified	Tremellales	7	Pathotroph-Saprotroph-Symbiotroph	Fungal Parasite-Undefined Saprotroph	Tremelloid-Yeast	NULL	Possible
364d1be11c7a6bbe2802503da349474d	k__Fungi	p__Basidiomycota	c__Tremellomycetes	o__Tremellales	f__Bulleribasidiaceae	g__Hannaella	s__unidentified	Tremellales	7	Pathotroph-Saprotroph-Symbiotroph	Fungal Parasite-Undefined Saprotroph	Tremelloid-Yeast	NULL	Possible
43cf170db98002aebfa7c3e303c7dae9	k__Fungi	p__Basidiomycota	c__Tremellomycetes	o__Tremellales	f__Bulleribasidiaceae	g__Hannaella	s__unidentified	Tremellales	7	Pathotroph-Saprotroph-Symbiotroph	Fungal Parasite-Undefined Saprotroph	Tremelloid-Yeast	NULL	Possible
bedcfd1f43bcc7c7bad0683e29c7479f	k__Fungi	p__Basidiomycota	c__Tremellomycetes	o__Tremellales	f__Rhynchogastremataceae	g__Papiliotrema	s__unidentified	Tremellales	7	Pathotroph-Saprotroph-Symbiotroph	Fungal Parasite-Undefined Saprotroph	Tremelloid-Yeast	NULL	Possible
e3ed764322038f3bd84a1d221331a3d2	k__Fungi	p__Basidiomycota	c__Tremellomycetes	o__Tremellales	f__Bulleribasidiaceae	g__Hannaella	s__unidentified	Tremellales	7	Pathotroph-Saprotroph-Symbiotroph	Fungal Parasite-Undefined Saprotroph	Tremelloid-Yeast	NULL	Possible
ee9c03b7f709a58f5531d602fd081e62	k__Fungi	p__Basidiomycota	c__Tremellomycetes	o__Tremellales	f__Rhynchogastremataceae	g__Papiliotrema	s__unidentified	Tremellales	7	Pathotroph-Saprotroph-Symbiotroph	Fungal Parasite-Undefined Saprotroph	Tremelloid-Yeast	NULL	Possible
c645880e8df9bbfdde7f5d1912f7adcf	k__Fungi	p__Basidiomycota	c__Tremellomycetes	o__Tremellales	f__Rhynchogastremataceae	g__Papiliotrema	s__unidentified	Tremellales	7	Pathotroph-Saprotroph-Symbiotroph	Fungal Parasite-Undefined Saprotroph	Tremelloid-Yeast	NULL	Possible
f3745778ae6b9178db8f85246985d2cf	k__Fungi	p__Basidiomycota	c__Tremellomycetes	o__Tremellales	f__Bulleribasidiaceae	g__Vishniacozyma	s__unidentified	Tremellales	7	Pathotroph-Saprotroph-Symbiotroph	Fungal Parasite-Undefined Saprotroph	Tremelloid-Yeast	NULL	Possible
d05e32dc7bd2228314a7d5b3028fc029	k__Fungi	p__Basidiomycota	c__Tremellomycetes	o__Tremellales	f__Bulleribasidiaceae	g__Bulleribasidium	s__unidentified	Tremellales	7	Pathotroph-Saprotroph-Symbiotroph	Fungal Parasite-Undefined Saprotroph	Tremelloid-Yeast	NULL	Possible
74f6c8a69bc4aaea6bb77155ae89d908	k__Fungi	p__Basidiomycota	c__Tremellomycetes	o__Tremellales	f__Bulleribasidiaceae	g__Derxomyces	s__unidentified	Tremellales	7	Pathotroph-Saprotroph-Symbiotroph	Fungal Parasite-Undefined Saprotroph	Tremelloid-Yeast	NULL	Possible
ecb1e9d1ba265dddd775dbac884d848a	k__Fungi	p__Basidiomycota	c__Tremellomycetes	o__Tremellales	f__Bulleribasidiaceae	g__Hannaella	s__unidentified	Tremellales	7	Pathotroph-Saprotroph-Symbiotroph	Fungal Parasite-Undefined Saprotroph	Tremelloid-Yeast	NULL	Possible
a5816bc30f8ae522080281aada2ba693	k__Fungi	p__Basidiomycota	c__Tremellomycetes	o__Tremellales	f__Cuniculitremaceae	g__Kockovaella	s__unidentified	Tremellales	7	Pathotroph-Saprotroph-Symbiotroph	Fungal Parasite-Undefined Saprotroph	Tremelloid-Yeast	NULL	Possible
15d0ac9b73ae817986902160f5d4ecbb	k__Fungi	p__Basidiomycota	c__Tremellomycetes	o__Tremellales	f__Bulleribasidiaceae	g__Vishniacozyma	s__unidentified	Tremellales	7	Pathotroph-Saprotroph-Symbiotroph	Fungal Parasite-Undefined Saprotroph	Tremelloid-Yeast	NULL	Possible
12841caa7309c7f622d21d812ab33927	k__Fungi	p__Basidiomycota	c__Tremellomycetes	o__Tremellales	f__Bulleribasidiaceae	g__Hannaella	s__unidentified	Tremellales	7	Pathotroph-Saprotroph-Symbiotroph	Fungal Parasite-Undefined Saprotroph	Tremelloid-Yeast	NULL	Possible
f7811c2c425146d87156809dc15607ce	k__Fungi	p__Basidiomycota	c__Tremellomycetes	o__Tremellales	f__Bulleribasidiaceae	g__Bulleribasidium	s__unidentified	Tremellales	7	Pathotroph-Saprotroph-Symbiotroph	Fungal Parasite-Undefined Saprotroph	Tremelloid-Yeast	NULL	Possible
8ce37175a0b1989fa7cc14d210377cd3	k__Fungi	p__Basidiomycota	c__Tremellomycetes	o__Tremellales	f__Rhynchogastremataceae	g__Papiliotrema	s__unidentified	Tremellales	7	Pathotroph-Saprotroph-Symbiotroph	Fungal Parasite-Undefined Saprotroph	Tremelloid-Yeast	NULL	Possible
b196ebc7fc79a764cc45c37ded9e759a	k__Fungi	p__Basidiomycota	c__Tremellomycetes	o__Tremellales	f__Bulleribasidiaceae	g__Hannaella	s__unidentified	Tremellales	7	Pathotroph-Saprotroph-Symbiotroph	Fungal Parasite-Undefined Saprotroph	Tremelloid-Yeast	NULL	Possible
1ab8f112a54e5386327ce5726f431203	k__Fungi	p__Basidiomycota	c__Tremellomycetes	o__Tremellales	f__Bulleribasidiaceae	g__Vishniacozyma	s__unidentified	Tremellales	7	Pathotroph-Saprotroph-Symbiotroph	Fungal Parasite-Undefined Saprotroph	Tremelloid-Yeast	NULL	Possible
0785c1407851e73109c95cd9bd084bff	k__Fungi	p__Basidiomycota	c__Tremellomycetes	o__Tremellales	f__Bulleribasidiaceae	g__Hannaella	s__unidentified	Tremellales	7	Pathotroph-Saprotroph-Symbiotroph	Fungal Parasite-Undefined Saprotroph	Tremelloid-Yeast	NULL	Possible
e85f0efaf4af4f76c678c52ead9e9beb	k__Fungi	p__Basidiomycota	c__Tremellomycetes	o__Tremellales	f__Rhynchogastremataceae	g__Papiliotrema	s__unidentified	Tremellales	7	Pathotroph-Saprotroph-Symbiotroph	Fungal Parasite-Undefined Saprotroph	Tremelloid-Yeast	NULL	Possible
cd1ccdd35e34af584115436309bb5ede	k__Fungi	p__Basidiomycota	c__Tremellomycetes	o__Tremellales	f__Rhynchogastremataceae	g__Papiliotrema	s__unidentified	Tremellales	7	Pathotroph-Saprotroph-Symbiotroph	Fungal Parasite-Undefined Saprotroph	Tremelloid-Yeast	NULL	Possible
f3e2498ae31b2471e1363245bd25c519	k__Fungi	p__Basidiomycota	c__Tremellomycetes	o__Tremellales	f__Bulleribasidiaceae	g__Hannaella	s__unidentified	Tremellales	7	Pathotroph-Saprotroph-Symbiotroph	Fungal Parasite-Undefined Saprotroph	Tremelloid-Yeast	NULL	Possible
ec978432bfe03d0c256701974dbe6e6e	k__Fungi	p__Basidiomycota	c__Tremellomycetes	o__Tremellales	f__Cuniculitremaceae	g__Kockovaella	s__unidentified	Tremellales	7	Pathotroph-Saprotroph-Symbiotroph	Fungal Parasite-Undefined Saprotroph	Tremelloid-Yeast	NULL	Possible
142170b53f1fff927985cc4809d94210	k__Fungi	p__Basidiomycota	c__Tremellomycetes	o__Trichosporonales	f__Trichosporonaceae	g__Apiotrichum	s__unidentified	Apiotrichum	13	Saprotroph	Soil Saprotroph	Microfungus	NULL	Possible
9c59db26f3fcf5199f63eaef5cb1e640	k__Fungi	p__Basidiomycota	c__Tremellomycetes	o__Trichosporonales	f__Trichosporonaceae	g__Cutaneotrichosporon	s__unidentified	Cutaneotrichosporon	13	Pathotroph	Animal Pathogen	Yeast	NULL	Possible
abe3c785e91926e8ace2285b5563fd59	k__Fungi	p__Basidiomycota	c__Tremellomycetes	o__unidentified	f__unidentified	g__unidentified	s__unidentified	-	-	-	Unassigned	-	-	-
e7efb374637da4f092beabc26ea3e7bb	k__Fungi	p__Basidiomycota	c__Tremellomycetes	o__Filobasidiales	f__Piskurozymaceae	g__Solicoccozyma	s__unidentified	-	-	-	-	-	-	Unassigned
3c7865fa957956fc9c7fd23207b9ac30	k__Fungi	p__Basidiomycota	c__Tremellomycetes	o__Cystofilobasidiales	f__Cystofilobasidiaceae	g__Guehomyces	s__Guehomyces_pullulans	-	-	-	-	-	-	-
7a179583491a92cdedcddd3c1ea7b0c2	k__Fungi	p__Basidiomycota	c__Tremellomycetes	o__Trichosporonales	f__Trichosporonaceae	g__Vanrija	s__Vanrija_humicola	-	-	-	-	-	-	-
ecb871856a393a0187b02760c1cc9ed5	k__Fungi	p__Basidiomycota	c__Tremellomycetes	o__unidentified	f__unidentified	g__unidentified	s__unidentified	-	-	-	-	-	-	-
22e6d13782b7a217d59deb3f958cc249	k__Fungi	p__Basidiomycota	c__Tremellomycetes	o__Filobasidiales	f__Piskurozymaceae	g__Solicoccozyma	s__Solicoccozyma_terricola	-	-	-	-	-	-	-
c306f83baad890cc3d5e1c8e8f36da92	k__Fungi	p__Basidiomycota	c__Tremellomycetes	o__unidentified	f__unidentified	g__unidentified	s__unidentified	-	-	-	Unassigned	-	-	-
2c650943f7f66776bef405b1280e45f7	k__Fungi	p__Basidiomycota	c__Tremellomycetes	o__Trichosporonales	f__Trichosporonaceae	g__Vanrija	s__Vanrija_humicola	-	-	-	-	-	-	-
89da9c52278842f04164672545f56208	k__Fungi	p__Basidiomycota	c__Tremellomycetes	o__unidentified	f__unidentified	g__unidentified	s__unidentified	-	-	-	-	-	-	-
9316e1bcc4f60c10556113ebaa3bbc12	k__Fungi	p__Basidiomycota	c__Tremellomycetes	o__unidentified	f__unidentified	g__unidentified	s__unidentified	-	-	-	Unassigned	-	-	-
b635892b617ebc8e98efd6a9e39748d8	k__Fungi	p__Basidiomycota	c__Tremellomycetes	o__Filobasidiales	f__Piskurozymaceae	g__Piskurozyma	s__Piskurozyma_cylindrica	-	-	-	-	-	-	-
8814c7b5ce7fbd010bf1bcbfa471b758	k__Fungi	p__Basidiomycota	c__Tremellomycetes	o__unidentified	f__unidentified	g__unidentified	s__unidentified	-	-	-	-	-	-	-
3c0e54adc9e8fc4fb4f9c1705e3bd893	k__Fungi	p__Basidiomycota	c__Tremellomycetes	o__unidentified	f__unidentified	g__unidentified	s__unidentified	-	-	-	-	-	-	-
6843cde16b5c7f825e4fca06b1fe53e1	k__Fungi	p__Basidiomycota	c__Tremellomycetes	o__unidentified	f__unidentified	g__unidentified	s__unidentified	-	-	-	-	-	-	-
3cd0c53f3aed088dba740c8900e8de69	k__Fungi	p__Basidiomycota	c__Tremellomycetes	o__unidentified	f__unidentified	g__unidentified	s__unidentified	-	-	-	Unassigned	-	-	-
33796f15f98e6bdda7d30e64c407aef2	k__Fungi	p__Basidiomycota	c__Tremellomycetes	o__unidentified	f__unidentified	g__unidentified	s__unidentified	-	-	-	-	-	-	-
dd0bdc06ea419a02251f02a6572126ec	k__Fungi	p__Basidiomycota	c__Tremellomycetes	o__Trichosporonales	f__Trichosporonaceae	g__Vanrija	s__Vanrija_humicola	-	-	-	-	-	-	-
3ca0ae0f49f7b9bdb2b3d8bf48816e29	k__Fungi	p__Basidiomycota	c__Tremellomycetes	o__unidentified	f__unidentified	g__unidentified	s__unidentified	-	-	-	Unassigned	-	-	-
d637231d6f6c486cfdf2e3f549bc3ab9	k__Fungi	p__Basidiomycota	c__Tremellomycetes	o__unidentified	f__unidentified	g__unidentified	s__unidentified	-	-	-	Unassigned	-	-	-
ab0639f65df711ea19f5d7cf1e77cc07	k__Fungi	p__Basidiomycota	c__Tremellomycetes	o__unidentified	f__unidentified	g__unidentified	s__unidentified	-	-	-	-	-	-	-
f070679b153d16cb2cdfc9cf45453a92	k__Fungi	p__Basidiomycota	c__Tremellomycetes	o__unidentified	f__unidentified	g__unidentified	s__unidentified	-	-	-	-	-	-	-
d3cdf73f18ad0027b6f0649ea8208cc4	k__Fungi	p__Basidiomycota	c__Tremellomycetes	o__unidentified	f__unidentified	g__unidentified	s__unidentified	-	-	-	-	-	-	-
69355fd21395a8daf7724f0d5563deca	k__Fungi	p__Basidiomycota	c__Tremellomycetes	o__Filobasidiales	f__Piskurozymaceae	g__Piskurozyma	s__Piskurozyma_cylindrica	-	-	-	-	-	-	-
310028d0cedf1e5d59fe659440bb7633	k__Fungi	p__Basidiomycota	c__Tremellomycetes	o__unidentified	f__unidentified	g__unidentified	s__unidentified	-	-	-	-	-	-	-
2580e6d78d22e212b12668eb834e4530	k__Fungi	p__Basidiomycota	c__Tremellomycetes	o__unidentified	f__unidentified	g__unidentified	s__unidentified	-	-	-	Unassigned	-	-	-
374f93fafae498a6fe28a0061475dc82	k__Fungi	p__Basidiomycota	c__Tremellomycetes	o__unidentified	f__unidentified	g__unidentified	s__unidentified	-	-	-	Unassigned	-	-	-
081bf1814fdf7284737fcf596cc7a90a	k__Fungi	p__Basidiomycota	c__Tremellomycetes	o__unidentified	f__unidentified	g__unidentified	s__unidentified	-	-	-	-	-	-	-
ee330b953eac7a6efad54bf5ae48b56c	k__Fungi	p__Basidiomycota	c__Tremellomycetes	o__unidentified	f__unidentified	g__unidentified	s__unidentified	-	-	-	Unassigned	-	-	-
2a3c66e4047fd1ee10a017cdd7053824	k__Fungi	p__Basidiomycota	c__Tremellomycetes	o__unidentified	f__unidentified	g__unidentified	s__unidentified	-	-	-	Unassigned	-	-	-
757d9fdb809ba21cfa0ede5513d1feca	k__Fungi	p__Basidiomycota	c__Tremellomycetes	o__Filobasidiales	f__Piskurozymaceae	g__Piskurozyma	s__Piskurozyma_cylindrica	-	-	-	-	-	-	-
252bb7cfaaa9e5e39b1a9eb1cf9c056c	k__Fungi	p__Basidiomycota	c__Tremellomycetes	o__unidentified	f__unidentified	g__unidentified	s__unidentified	-	-	-	Unassigned	-	-	-
e94b6aac3c6e5c8dc643c2d94f7edb66	k__Fungi	p__Basidiomycota	c__Tremellomycetes	o__Filobasidiales	f__Piskurozymaceae	g__Piskurozyma	s__Piskurozyma_cylindrica	-	-	-	-	-	-	-
8f3aa919775421252ac49fdb385c6587	k__Fungi	p__Basidiomycota	c__Tremellomycetes	o__unidentified	f__unidentified	g__unidentified	s__unidentified	-	-	-	-	-	-	-
7a6922b77e1dc3f1e4d023fd3c97d55d	k__Fungi	p__Basidiomycota	c__Tremellomycetes	o__Cystofilobasidiales	f__Mrakiaceae	g__Krasilnikovozyma	s__Krasilnikovozyma_huempii	-	-	-	-	-	-	-
b42388a0cd9a7ea33511213796405970	k__Fungi	p__Basidiomycota	c__Tremellomycetes	o__unidentified	f__unidentified	g__unidentified	s__unidentified	-	-	-	Unassigned	-	-	-
9deed72441c27ae9fb656806dd2de7f4	k__Fungi	p__Basidiomycota	c__Tremellomycetes	o__unidentified	f__unidentified	g__unidentified	s__unidentified	-	-	-	-	-	-	-
1d5c39177289b1eeb1e1a7c55e39fedf	k__Fungi	p__Basidiomycota	c__Tremellomycetes	o__unidentified	f__unidentified	g__unidentified	s__unidentified	-	-	-	Unassigned	-	-	-
48b056eb1eded61b454237627a2c16e9	k__Fungi	p__Basidiomycota	c__Tremellomycetes	o__Filobasidiales	f__Piskurozymaceae	g__Piskurozyma	s__Piskurozyma_cylindrica	-	-	-	-	-	-	-
f9a8d30eafc42100813d4c1e6fa92abb	k__Fungi	p__Basidiomycota	c__Tremellomycetes	o__unidentified	f__unidentified	g__unidentified	s__unidentified	-	-	-	-	-	-	-
7ba9bfa457875e901e1b3e9266ce9263	k__Fungi	p__Basidiomycota	c__Tremellomycetes	o__unidentified	f__unidentified	g__unidentified	s__unidentified	-	-	-	Unassigned	-	-	-
d88a002dd1e75fbfa0e5b9710f38a680	k__Fungi	p__Basidiomycota	c__Tremellomycetes	o__unidentified	f__unidentified	g__unidentified	s__unidentified	-	-	-	-	-	-	-
572277591ec59980ce3be1ab2e5c3b57	k__Fungi	p__Basidiomycota	c__Tremellomycetes	o__unidentified	f__unidentified	g__unidentified	s__unidentified	-	-	-	Unassigned	-	-	-
514d8eb48443881c8075f93185be8400	k__Fungi	p__Basidiomycota	c__Tremellomycetes	o__Filobasidiales	f__Piskurozymaceae	g__Piskurozyma	s__Piskurozyma_cylindrica	-	-	-	-	-	-	-
bf405170b3d7ca87dff8a7b6efde6854	k__Fungi	p__Basidiomycota	c__Tremellomycetes	o__unidentified	f__unidentified	g__unidentified	s__unidentified	-	-	-	-	-	-	-
7aea73785f0bce4ed3376088a291d790	k__Fungi	p__Basidiomycota	c__Tremellomycetes	o__Trichosporonales	f__Trichosporonaceae	g__Vanrija	s__Vanrija_humicola	-	-	-	-	-	-	-
dfc5f3d84cfd96cf6de1ea83073c669e	k__Fungi	p__Basidiomycota	c__Tremellomycetes	o__unidentified	f__unidentified	g__unidentified	s__unidentified	-	-	-	-	-	-	-
8a31109558b754014c361c30ffa46e40	k__Fungi	p__Basidiomycota	c__Tremellomycetes	o__unidentified	f__unidentified	g__unidentified	s__unidentified	-	-	-	Unassigned	-	-	-
2c99afd6aa37eff6d787b68f6a6cb840	k__Fungi	p__Basidiomycota	c__Tremellomycetes	o__Filobasidiales	f__Filobasidiaceae	g__Naganishia	s__unidentified	-	-	-	-	-	-	Unassigned
4b4f09f9804b69e7cea2506828c756a5	k__Fungi	p__Basidiomycota	c__Tremellomycetes	o__unidentified	f__unidentified	g__unidentified	s__unidentified	-	-	-	-	-	-	-
75eebbd1d5f8e65e7c2c9a5bbc4a0305	k__Fungi	p__Basidiomycota	c__Tremellomycetes	o__unidentified	f__unidentified	g__unidentified	s__unidentified	-	-	-	Unassigned	-	-	-
3daf1066af2b0ec1bce993ee32b38eb3	k__Fungi	p__Basidiomycota	c__Tremellomycetes	o__unidentified	f__unidentified	g__unidentified	s__unidentified	-	-	-	Unassigned	-	-	-
705b8783ebd05c5b0c7c12a9bc18b015	k__Fungi	p__Basidiomycota	c__Tremellomycetes	o__unidentified	f__unidentified	g__unidentified	s__unidentified	-	-	-	Unassigned	-	-	-
865ee50e3d973efbf6466bfcc56afdad	k__Fungi	p__Basidiomycota	c__Tremellomycetes	o__unidentified	f__unidentified	g__unidentified	s__unidentified	-	-	-	Unassigned	-	-	-
76bdd6b6bb86b2dd175226061ec7d763	k__Fungi	p__Basidiomycota	c__Tremellomycetes	o__unidentified	f__unidentified	g__unidentified	s__unidentified	-	-	-	Unassigned	-	-	-
5c486f8268c5af4ae858c2df8df0b160	k__Fungi	p__Basidiomycota	c__Tremellomycetes	o__unidentified	f__unidentified	g__unidentified	s__unidentified	-	-	-	Unassigned	-	-	-
28990e41c19c6b85d3de12c8b80fec0e	k__Fungi	p__Basidiomycota	c__Tremellomycetes	o__unidentified	f__unidentified	g__unidentified	s__unidentified	-	-	-	Unassigned	-	-	-
73fa42ad54568010e6d3084413018232	k__Fungi	p__Basidiomycota	c__Tremellomycetes	o__unidentified	f__unidentified	g__unidentified	s__unidentified	-	-	-	Unassigned	-	-	-
f765d0b8b4601e97616caa20a4b73e0f	k__Fungi	p__Basidiomycota	c__Tremellomycetes	o__Trichosporonales	f__Trichosporonaceae	g__Apiotrichum	s__Apiotrichum_xylopini	Apiotrichum	13	Saprotroph	Soil Saprotroph	Microfungus	NULL	Possible
8e6de7fff2bf198dcf1eefea040a2725	k__Fungi	p__Basidiomycota	c__Tremellomycetes	o__Trichosporonales	f__Trichosporonaceae	g__Apiotrichum	s__Apiotrichum_sporotrichoides	Apiotrichum	13	Saprotroph	Soil Saprotroph	Microfungus	NULL	Possible
2fc11bd70d12eb5bdb7159a7bcb53627	k__Fungi	p__Basidiomycota	c__Tremellomycetes	o__Trichosporonales	f__Trichosporonaceae	g__Apiotrichum	s__Apiotrichum_sporotrichoides	Apiotrichum	13	Saprotroph	Soil Saprotroph	Microfungus	NULL	Possible
f95ba4ebdb62ebbeaa8a31d946b551f9	k__Fungi	p__Basidiomycota	c__Tremellomycetes	o__Trichosporonales	f__Trichosporonaceae	g__Apiotrichum	s__Apiotrichum_laibachii	Apiotrichum	13	Saprotroph	Soil Saprotroph	Microfungus	NULL	Possible
37d19c7ffa9897423e3a956863be7bec	k__Fungi	p__Basidiomycota	c__Tremellomycetes	o__Trichosporonales	f__Trichosporonaceae	g__Apiotrichum	s__Apiotrichum_scarabaeorum	Apiotrichum	13	Saprotroph	Soil Saprotroph	Microfungus	NULL	Possible
dd54fd6c2c20587bdea4a1074f712a26	k__Fungi	p__Basidiomycota	c__Tremellomycetes	o__Trichosporonales	f__Trichosporonaceae	g__Apiotrichum	s__Apiotrichum_wieringae	Apiotrichum	13	Saprotroph	Soil Saprotroph	Microfungus	NULL	Possible
b66957bf9cff24367eb5ca8d2623d9a1	k__Fungi	p__Basidiomycota	c__Tremellomycetes	o__Trichosporonales	f__Trichosporonaceae	g__Apiotrichum	s__Apiotrichum_dehoogii	Apiotrichum	13	Saprotroph	Soil Saprotroph	Microfungus	NULL	Possible
b0433db70cc156791e82e971e3b3d489	k__Fungi	p__Basidiomycota	c__Tremellomycetes	o__Trichosporonales	f__Trichosporonaceae	g__Cutaneotrichosporon	s__Cutaneotrichosporon_moniliiforme	Cutaneotrichosporon	13	Pathotroph	Animal Pathogen	Yeast	NULL	Possible
c525c30de62272f4bc3d472e54445745	k__Fungi	p__Basidiomycota	c__Tremellomycetes	o__Trichosporonales	f__Trichosporonaceae	g__Cutaneotrichosporon	s__Cutaneotrichosporon_curvatus	Cutaneotrichosporon	13	Pathotroph	Animal Pathogen	Yeast	NULL	Possible
dbe4c02721914378ee2ed8912a91d64e	k__Fungi	p__Basidiomycota	c__Tremellomycetes	o__Cystofilobasidiales	f__Cystofilobasidiaceae	g__Cystofilobasidium	s__Cystofilobasidium_capitatum	Cystofilobasidium	13	Saprotroph	Leaf Saprotroph	Yeast	NULL	Possible
a48ccd0dd6eb3a9dec7999f0b36b4e15	k__Fungi	p__Basidiomycota	c__Tremellomycetes	o__Tremellales	Tremellales	7	Pathotrophs__unidentifiedSaprotrophs__unidentifiedSymbiotroph	Fungal Parasite-Undefined Saprotroph	Tremelloid-Yeast	NULL	Possible	The order contains both teleomorphic and anamorphic species, most of the latter being yeasts	b'Sterkenburg E, et al. 2015. New Phytologist 207:1145-1158'	-
dc1d7fa2db81f67115a7cdf5ac9289b1	k__Fungi	p__Basidiomycota	c__Tremellomycetes	o__Tremellales	Tremellales	7	Pathotrophs__unidentifiedSaprotrophs__unidentifiedSymbiotroph	Fungal Parasite-Undefined Saprotroph	Tremelloid-Yeast	NULL	Possible	The order contains both teleomorphic and anamorphic species, most of the latter being yeasts	b'Sterkenburg E, et al. 2015. New Phytologist 207:1145-1158'	-
a1b7830e96aa97fb32279181ac8aff4d	k__Fungi	p__Basidiomycota	c__Tremellomycetes	o__Tremellales	Tremellales	7	Pathotrophs__unidentifiedSaprotrophs__unidentifiedSymbiotroph	Fungal Parasite-Undefined Saprotroph	Tremelloid-Yeast	NULL	Possible	The order contains both teleomorphic and anamorphic species, most of the latter being yeasts	b'Sterkenburg E, et al. 2015. New Phytologist 207:1145-1158'	-
38d7e2506e489c763169e26bf71f9047	k__Fungi	p__Basidiomycota	c__Tremellomycetes	o__Tremellales	Tremellales	7	Pathotrophs__unidentifiedSaprotrophs__unidentifiedSymbiotroph	Fungal Parasite-Undefined Saprotroph	Tremelloid-Yeast	NULL	Possible	The order contains both teleomorphic and anamorphic species, most of the latter being yeasts	b'Sterkenburg E, et al. 2015. New Phytologist 207:1145-1158'	-
01f483438bc30b5abc34d17afae0ebc5	k__Fungi	p__Basidiomycota	c__Tremellomycetes	o__Tremellales	Tremellales	7	Pathotrophs__unidentifiedSaprotrophs__unidentifiedSymbiotroph	Fungal Parasite-Undefined Saprotroph	Tremelloid-Yeast	NULL	Possible	The order contains both teleomorphic and anamorphic species, most of the latter being yeasts	b'Sterkenburg E, et al. 2015. New Phytologist 207:1145-1158'	-
bbb8b48c1dbdcddab2d1aed25591279c	k__Fungi	p__Basidiomycota	c__Tremellomycetes	o__Tremellales	Tremellales	7	Pathotrophs__unidentifiedSaprotrophs__unidentifiedSymbiotroph	Fungal Parasite-Undefined Saprotroph	Tremelloid-Yeast	NULL	Possible	The order contains both teleomorphic and anamorphic species, most of the latter being yeasts	b'Sterkenburg E, et al. 2015. New Phytologist 207:1145-1158'	-
777528069a6e07442fa0400533bf27bc	k__Fungi	p__Basidiomycota	c__Tremellomycetes	o__Tremellales	Tremellales	7	Pathotrophs__unidentifiedSaprotrophs__unidentifiedSymbiotroph	Fungal Parasite-Undefined Saprotroph	Tremelloid-Yeast	NULL	Possible	The order contains both teleomorphic and anamorphic species, most of the latter being yeasts	b'Sterkenburg E, et al. 2015. New Phytologist 207:1145-1158'	-
a7375b857366e8ba3a86e418db9c1dad	k__Fungi	p__Basidiomycota	c__Tremellomycetes	o__Tremellales	Tremellales	7	Pathotrophs__unidentifiedSaprotrophs__unidentifiedSymbiotroph	Fungal Parasite-Undefined Saprotroph	Tremelloid-Yeast	NULL	Possible	The order contains both teleomorphic and anamorphic species, most of the latter being yeasts	b'Sterkenburg E, et al. 2015. New Phytologist 207:1145-1158'	-
306ce55d07712e3325a7c0b602faa3b1	k__Fungi	p__Basidiomycota	c__Tremellomycetes	o__Tremellales	Tremellales	7	Pathotrophs__unidentifiedSaprotrophs__unidentifiedSymbiotroph	Fungal Parasite-Undefined Saprotroph	Tremelloid-Yeast	NULL	Possible	The order contains both teleomorphic and anamorphic species, most of the latter being yeasts	b'Sterkenburg E, et al. 2015. New Phytologist 207:1145-1158'	-
e5419a521c50ec030a43bb0526ce4faf	k__Fungi	p__Basidiomycota	c__Tremellomycetes	o__Tremellales	Tremellales	7	Pathotrophs__unidentifiedSaprotrophs__unidentifiedSymbiotroph	Fungal Parasite-Undefined Saprotroph	Tremelloid-Yeast	NULL	Possible	The order contains both teleomorphic and anamorphic species, most of the latter being yeasts	b'Sterkenburg E, et al. 2015. New Phytologist 207:1145-1158'	-
2fa135e59e0fe29ee79e24318488739c	k__Fungi	p__Basidiomycota	c__Tremellomycetes	o__Tremellales	Tremellales	7	Pathotrophs__unidentifiedSaprotrophs__unidentifiedSymbiotroph	Fungal Parasite-Undefined Saprotroph	Tremelloid-Yeast	NULL	Possible	The order contains both teleomorphic and anamorphic species, most of the latter being yeasts	b'Sterkenburg E, et al. 2015. New Phytologist 207:1145-1158'	-
67c2548d0e2367ce7850480204a0b039	k__Fungi	p__Basidiomycota	c__Tremellomycetes	o__Tremellales	Tremellales	7	Pathotrophs__unidentifiedSaprotrophs__unidentifiedSymbiotroph	Fungal Parasite-Undefined Saprotroph	Tremelloid-Yeast	NULL	Possible	The order contains both teleomorphic and anamorphic species, most of the latter being yeasts	b'Sterkenburg E, et al. 2015. New Phytologist 207:1145-1158'	-
79dce9c32e062f8da9a0a9b332bdb871	k__Fungi	p__Basidiomycota	c__Tremellomycetes	o__Tremellales	Tremellales	7	Pathotrophs__unidentifiedSaprotrophs__unidentifiedSymbiotroph	Fungal Parasite-Undefined Saprotroph	Tremelloid-Yeast	NULL	Possible	The order contains both teleomorphic and anamorphic species, most of the latter being yeasts	b'Sterkenburg E, et al. 2015. New Phytologist 207:1145-1158'	-
5ac3807f3633d2f6db65bb0dfb5473e8	k__Fungi	p__Basidiomycota	c__Tremellomycetes	o__Tremellales	Tremellales	7	Pathotrophs__unidentifiedSaprotrophs__unidentifiedSymbiotroph	Fungal Parasite-Undefined Saprotroph	Tremelloid-Yeast	NULL	Possible	The order contains both teleomorphic and anamorphic species, most of the latter being yeasts	b'Sterkenburg E, et al. 2015. New Phytologist 207:1145-1158'	-
35f21ddd8513a6e18ae7f6a2e03d70cc	k__Fungi	p__Basidiomycota	c__Tremellomycetes	o__Tremellales	Tremellales	7	Pathotrophs__unidentifiedSaprotrophs__unidentifiedSymbiotroph	Fungal Parasite-Undefined Saprotroph	Tremelloid-Yeast	NULL	Possible	The order contains both teleomorphic and anamorphic species, most of the latter being yeasts	b'Sterkenburg E, et al. 2015. New Phytologist 207:1145-1158'	-
48c3701e7f7944c4eea875d43a0b0163	k__Fungi	p__Basidiomycota	c__Tremellomycetes	o__Tremellales	Tremellales	7	Pathotrophs__unidentifiedSaprotrophs__unidentifiedSymbiotroph	Fungal Parasite-Undefined Saprotroph	Tremelloid-Yeast	NULL	Possible	The order contains both teleomorphic and anamorphic species, most of the latter being yeasts	b'Sterkenburg E, et al. 2015. New Phytologist 207:1145-1158'	-
22e1d843fa8e9042dfa10db4950fe239	k__Fungi	p__Basidiomycota	c__Tremellomycetes	o__Tremellales	Tremellales	7	Pathotrophs__unidentifiedSaprotrophs__unidentifiedSymbiotroph	Fungal Parasite-Undefined Saprotroph	Tremelloid-Yeast	NULL	Possible	The order contains both teleomorphic and anamorphic species, most of the latter being yeasts	b'Sterkenburg E, et al. 2015. New Phytologist 207:1145-1158'	-
76178588e71bec54a535d0f507e39d26	k__Fungi	p__Basidiomycota	c__Tremellomycetes	o__Tremellales	Tremellales	7	Pathotrophs__unidentifiedSaprotrophs__unidentifiedSymbiotroph	Fungal Parasite-Undefined Saprotroph	Tremelloid-Yeast	NULL	Possible	The order contains both teleomorphic and anamorphic species, most of the latter being yeasts	b'Sterkenburg E, et al. 2015. New Phytologist 207:1145-1158'	-
fa5e5520081df371df660c77a2e522b5	k__Fungi	p__Basidiomycota	c__Tremellomycetes	o__Tremellales	Tremellales	7	Pathotrophs__unidentifiedSaprotrophs__unidentifiedSymbiotroph	Fungal Parasite-Undefined Saprotroph	Tremelloid-Yeast	NULL	Possible	The order contains both teleomorphic and anamorphic species, most of the latter being yeasts	b'Sterkenburg E, et al. 2015. New Phytologist 207:1145-1158'	-
7ca732da317d1c8b77ac295c9d8c824b	k__Fungi	p__Basidiomycota	c__Tremellomycetes	o__Tremellales	Tremellales	7	Pathotrophs__unidentifiedSaprotrophs__unidentifiedSymbiotroph	Fungal Parasite-Undefined Saprotroph	Tremelloid-Yeast	NULL	Possible	The order contains both teleomorphic and anamorphic species, most of the latter being yeasts	b'Sterkenburg E, et al. 2015. New Phytologist 207:1145-1158'	-
c50b9fa389ffcd4e73bd258ea6cad6c4	k__Fungi	p__Basidiomycota	c__Tremellomycetes	o__Tremellales	Tremellales	7	Pathotrophs__unidentifiedSaprotrophs__unidentifiedSymbiotroph	Fungal Parasite-Undefined Saprotroph	Tremelloid-Yeast	NULL	Possible	The order contains both teleomorphic and anamorphic species, most of the latter being yeasts	b'Sterkenburg E, et al. 2015. New Phytologist 207:1145-1158'	-
c8c5fe51174a1354eb224e1d0a161186	k__Fungi	p__Basidiomycota	c__Tremellomycetes	o__Tremellales	Tremellales	7	Pathotrophs__unidentifiedSaprotrophs__unidentifiedSymbiotroph	Fungal Parasite-Undefined Saprotroph	Tremelloid-Yeast	NULL	Possible	The order contains both teleomorphic and anamorphic species, most of the latter being yeasts	b'Sterkenburg E, et al. 2015. New Phytologist 207:1145-1158'	-
3902ced195a9bb34ac0c528c4518a15b	k__Fungi	p__Basidiomycota	c__Tremellomycetes	o__Tremellales	f__Tremellaceae	g__unidentified	s__unidentified	Tremellales	7	Pathotroph-Saprotroph-Symbiotroph	Fungal Parasite-Undefined Saprotroph	Tremelloid-Yeast	NULL	Possible
afdd4342a50985130ef813e4c6e4558a	k__Fungi	p__Basidiomycota	c__Tremellomycetes	o__Tremellales	f__Cuniculitremaceae	g__unidentified	s__unidentified	Tremellales	7	Pathotroph-Saprotroph-Symbiotroph	Fungal Parasite-Undefined Saprotroph	Tremelloid-Yeast	NULL	Possible
4f0c531cb5c4b8e8a91df57131e39862	k__Fungi	p__Basidiomycota	c__Tremellomycetes	o__Tremellales	f__Bulleribasidiaceae	g__unidentified	s__unidentified	Tremellales	7	Pathotroph-Saprotroph-Symbiotroph	Fungal Parasite-Undefined Saprotroph	Tremelloid-Yeast	NULL	Possible
c75e8e79effb8c69458e0c856e09c149	k__Fungi	p__Basidiomycota	c__Tremellomycetes	o__Tremellales	f__Syzygosporaceae	g__Syzygospora	s__unidentified	Syzygospora	13	Pathotroph	Fungal Parasite-Lichen Parasite	Tremelloid	NULL	Highly Probable
87a3e69cfcb478013d63d1ddf6a0fc34	k__Fungi	p__Basidiomycota	c__Tremellomycetes	o__Trichosporonales	f__Tetragoniomycetaceae	g__Tetragoniomyces	s__Tetragoniomyces_uliginosus	Tetragoniomyces	13	Pathotroph	Fungal Parasite	Facultative Yeast	NULL	Probable
ea78f10d3b30b17de4fa7e496eb94dda	k__Fungi	p__Basidiomycota	c__Tremellomycetes	o__Trichosporonales	f__Tetragoniomycetaceae	g__Tetragoniomyces	s__Tetragoniomyces_uliginosus	Tetragoniomyces	13	Pathotroph	Fungal Parasite	Facultative Yeast	NULL	Probable
d9aff63f25364d932dfb33b690213d7d	k__Fungi	p__Basidiomycota	c__Tremellomycetes	o__Trichosporonales	f__Tetragoniomycetaceae	g__Tetragoniomyces	s__Tetragoniomyces_uliginosus	Tetragoniomyces	13	Pathotroph	Fungal Parasite	Facultative Yeast	NULL	Probable
f7628a63249e4df3a35a0c75a6080938	k__Fungi	p__Basidiomycota	c__Tremellomycetes	o__Tremellales	f__Tremellaceae	g__Tremella	s__unidentified	Tremella	13	Pathotroph	Fungal Parasite-Lichen Parasite	Facultative Yeast-Microfungus-Tremelloid	NULL	Probable
fbd841c653d6b95f3d4032133113e00b	k__Fungi	p__Basidiomycota	c__Tremellomycetes	o__Tremellales	f__Tremellaceae	g__Tremella	s__unidentified	Tremella	13	Pathotroph	Fungal Parasite-Lichen Parasite	Facultative Yeast-Microfungus-Tremelloid	NULL	Probable
6abde1ee54737b2ac200e101e31981be	k__Fungi	p__Basidiomycota	c__Tremellomycetes	o__Tremellales	f__Tremellaceae	g__Tremella	s__Tremella_roseotincta	Tremella	13	Pathotroph	Fungal Parasite-Lichen Parasite	Facultative Yeast-Microfungus-Tremelloid	NULL	Probable
630352f629c8df27cf3bd912054055ae	k__Fungi	p__Basidiomycota	c__Tremellomycetes	o__Tremellales	f__Tremellaceae	g__Tremella	s__unidentified	Tremella	13	Pathotroph	Fungal Parasite-Lichen Parasite	Facultative Yeast-Microfungus-Tremelloid	NULL	Probable
00171d0e26ad38c86a38e274b355f8c6	k__Fungi	p__Basidiomycota	c__Tremellomycetes	o__Tremellales	f__Tremellaceae	g__Tremella	s__unidentified	Tremella	13	Pathotroph	Fungal Parasite-Lichen Parasite	Facultative Yeast-Microfungus-Tremelloid	NULL	Probable
6647279a38dc9f4af707eef26af91a11	k__Fungi	p__Basidiomycota	c__Tremellomycetes	o__Tremellales	f__Tremellaceae	g__Tremella	s__unidentified	Tremella	13	Pathotroph	Fungal Parasite-Lichen Parasite	Facultative Yeast-Microfungus-Tremelloid	NULL	Probable
c849165d878b87f8602a459d2e62342d	k__Fungi	p__Basidiomycota	c__Tremellomycetes	o__Tremellales	f__Trimorphomycetaceae	g__Saitozyma	s__Saitozyma_podzolica	Tremellales	7	Pathotroph-Saprotroph-Symbiotroph	Fungal Parasite-Undefined Saprotroph	Tremelloid-Yeast	NULL	Possible
84310837d62717aec33de70e28617c76	k__Fungi	p__Basidiomycota	c__Tremellomycetes	o__Tremellales	f__Trimorphomycetaceae	g__Saitozyma	s__Saitozyma_podzolica	Tremellales	7	Pathotroph-Saprotroph-Symbiotroph	Fungal Parasite-Undefined Saprotroph	Tremelloid-Yeast	NULL	Possible
9d458f4489d82440f4afa78a1af2c211	k__Fungi	p__Basidiomycota	c__Tremellomycetes	o__Tremellales	f__Trimorphomycetaceae	g__Saitozyma	s__Saitozyma_podzolica	Tremellales	7	Pathotroph-Saprotroph-Symbiotroph	Fungal Parasite-Undefined Saprotroph	Tremelloid-Yeast	NULL	Possible
2adb2ed5be0674d62daf903fe7c340bc	k__Fungi	p__Basidiomycota	c__Tremellomycetes	o__Tremellales	f__Rhynchogastremataceae	g__Papiliotrema	s__Papiliotrema_flavescens	Tremellales	7	Pathotroph-Saprotroph-Symbiotroph	Fungal Parasite-Undefined Saprotroph	Tremelloid-Yeast	NULL	Possible
b2b4342606b93912e2fc6dcfe5096fd1	k__Fungi	p__Basidiomycota	c__Tremellomycetes	o__Tremellales	f__Bulleribasidiaceae	g__Hannaella	s__Hannaella_phetchabunensis	Tremellales	7	Pathotroph-Saprotroph-Symbiotroph	Fungal Parasite-Undefined Saprotroph	Tremelloid-Yeast	NULL	Possible
e3c5d29cee7f96893aeb2e87eb71ca01	k__Fungi	p__Basidiomycota	c__Tremellomycetes	o__Tremellales	f__Bulleribasidiaceae	g__Hannaella	s__Hannaella_phetchabunensis	Tremellales	7	Pathotroph-Saprotroph-Symbiotroph	Fungal Parasite-Undefined Saprotroph	Tremelloid-Yeast	NULL	Possible
7684bb56d3a0f816e176836c20138149	k__Fungi	p__Basidiomycota	c__Tremellomycetes	o__Tremellales	f__Trimorphomycetaceae	g__Saitozyma	s__Saitozyma_podzolica	Tremellales	7	Pathotroph-Saprotroph-Symbiotroph	Fungal Parasite-Undefined Saprotroph	Tremelloid-Yeast	NULL	Possible
0fc2a0efe6b918919014b3b0036dc8d0	k__Fungi	p__Basidiomycota	c__Tremellomycetes	o__Tremellales	f__Trimorphomycetaceae	g__Saitozyma	s__Saitozyma_podzolica	Tremellales	7	Pathotroph-Saprotroph-Symbiotroph	Fungal Parasite-Undefined Saprotroph	Tremelloid-Yeast	NULL	Possible
7bf89041742f3c6decf9d69e5c57617c	k__Fungi	p__Basidiomycota	c__Tremellomycetes	o__Tremellales	f__Trimorphomycetaceae	g__Saitozyma	s__Saitozyma_podzolica	Tremellales	7	Pathotroph-Saprotroph-Symbiotroph	Fungal Parasite-Undefined Saprotroph	Tremelloid-Yeast	NULL	Possible
05cd1c858b9bdbb955332f402d68ddfb	k__Fungi	p__Basidiomycota	c__Tremellomycetes	o__Tremellales	f__Trimorphomycetaceae	g__Saitozyma	s__Saitozyma_podzolica	Tremellales	7	Pathotroph-Saprotroph-Symbiotroph	Fungal Parasite-Undefined Saprotroph	Tremelloid-Yeast	NULL	Possible
c77312c3c095c236bfe8744c32ebde97	k__Fungi	p__Basidiomycota	c__Tremellomycetes	o__Tremellales	f__Trimorphomycetaceae	g__Saitozyma	s__Saitozyma_podzolica	Tremellales	7	Pathotroph-Saprotroph-Symbiotroph	Fungal Parasite-Undefined Saprotroph	Tremelloid-Yeast	NULL	Possible
353d1b381a80aaf45ef60a348d8907a4	k__Fungi	p__Basidiomycota	c__Tremellomycetes	o__Tremellales	f__Tremellaceae	g__Cryptococcus	s__unidentified	Tremellales	7	Pathotroph-Saprotroph-Symbiotroph	Fungal Parasite-Undefined Saprotroph	Tremelloid-Yeast	NULL	Possible
5f6d568691fa9cd77febd43920109781	k__Fungi	p__Basidiomycota	c__Tremellomycetes	o__Tremellales	f__Trimorphomycetaceae	g__unidentified	s__unidentified	Tremellales	7	Pathotroph-Saprotroph-Symbiotroph	Fungal Parasite-Undefined Saprotroph	Tremelloid-Yeast	NULL	Possible
189bcb25471b09fcd6ae380e23dd04ca	k__Fungi	p__Basidiomycota	c__Tremellomycetes	o__Tremellales	f__Bulleribasidiaceae	g__Hannaella	s__Hannaella_oryzae	Tremellales	7	Pathotroph-Saprotroph-Symbiotroph	Fungal Parasite-Undefined Saprotroph	Tremelloid-Yeast	NULL	Possible
30fc2357cf3f5014d93071627ddfaf1f	k__Fungi	p__Basidiomycota	c__Tremellomycetes	o__Tremellales	f__Bulleribasidiaceae	g__Hannaella	s__Hannaella_kunmingensis	Tremellales	7	Pathotroph-Saprotroph-Symbiotroph	Fungal Parasite-Undefined Saprotroph	Tremelloid-Yeast	NULL	Possible
487cd89e0714cc50956b7a5ce0c6af96	k__Fungi	p__Basidiomycota	c__Tremellomycetes	o__Tremellales	f__Trimorphomycetaceae	g__Saitozyma	s__Saitozyma_podzolica	Tremellales	7	Pathotroph-Saprotroph-Symbiotroph	Fungal Parasite-Undefined Saprotroph	Tremelloid-Yeast	NULL	Possible
aa51e627086c032b10604f09cb84e797	k__Fungi	p__Basidiomycota	c__Tremellomycetes	o__Tremellales	f__Trimorphomycetaceae	g__Saitozyma	s__Saitozyma_podzolica	Tremellales	7	Pathotroph-Saprotroph-Symbiotroph	Fungal Parasite-Undefined Saprotroph	Tremelloid-Yeast	NULL	Possible
d7cff82773867ab793117e7e8b99da11	k__Fungi	p__Basidiomycota	c__Tremellomycetes	o__Tremellales	f__Trimorphomycetaceae	g__Saitozyma	s__Saitozyma_podzolica	Tremellales	7	Pathotroph-Saprotroph-Symbiotroph	Fungal Parasite-Undefined Saprotroph	Tremelloid-Yeast	NULL	Possible
1418e7ccc6a237e4ba2b6a975e763524	k__Fungi	p__Basidiomycota	c__Tremellomycetes	o__Tremellales	f__Bulleribasidiaceae	g__Hannaella	s__Hannaella_kunmingensis	Tremellales	7	Pathotroph-Saprotroph-Symbiotroph	Fungal Parasite-Undefined Saprotroph	Tremelloid-Yeast	NULL	Possible
084568fa54c0ca3cee22bb60df1579b1	k__Fungi	p__Basidiomycota	c__Tremellomycetes	o__Tremellales	f__Bulleribasidiaceae	g__Hannaella	s__Hannaella_kunmingensis	Tremellales	7	Pathotroph-Saprotroph-Symbiotroph	Fungal Parasite-Undefined Saprotroph	Tremelloid-Yeast	NULL	Possible
a525e310fe8934629687a9b2541451d2	k__Fungi	p__Basidiomycota	c__Tremellomycetes	o__Tremellales	f__Bulleribasidiaceae	g__Hannaella	s__Hannaella_surugaensis	Tremellales	7	Pathotroph-Saprotroph-Symbiotroph	Fungal Parasite-Undefined Saprotroph	Tremelloid-Yeast	NULL	Possible
437f0dbab19f6bfe95601749cf46f071	k__Fungi	p__Basidiomycota	c__Tremellomycetes	o__Tremellales	f__Bulleribasidiaceae	g__Vishniacozyma	s__Vishniacozyma_victoriae	Tremellales	7	Pathotroph-Saprotroph-Symbiotroph	Fungal Parasite-Undefined Saprotroph	Tremelloid-Yeast	NULL	Possible
e91914e4d1d03d82dd2728b9fabae44f	k__Fungi	p__Basidiomycota	c__Tremellomycetes	o__Tremellales	f__Trimorphomycetaceae	g__Saitozyma	s__Saitozyma_podzolica	Tremellales	7	Pathotroph-Saprotroph-Symbiotroph	Fungal Parasite-Undefined Saprotroph	Tremelloid-Yeast	NULL	Possible
be19c093097906bb7d4481708b5a009b	k__Fungi	p__Basidiomycota	c__Tremellomycetes	o__Tremellales	f__Bulleribasidiaceae	g__Hannaella	s__Hannaella_kunmingensis	Tremellales	7	Pathotroph-Saprotroph-Symbiotroph	Fungal Parasite-Undefined Saprotroph	Tremelloid-Yeast	NULL	Possible
95042de30ea2961dc8048bf65e87ccc0	k__Fungi	p__Basidiomycota	c__Tremellomycetes	o__Tremellales	f__Bulleribasidiaceae	g__Vishniacozyma	s__Vishniacozyma_peneaus	Tremellales	7	Pathotroph-Saprotroph-Symbiotroph	Fungal Parasite-Undefined Saprotroph	Tremelloid-Yeast	NULL	Possible
6c308747bc85b9e92e8b45748159bd49	k__Fungi	p__Basidiomycota	c__Tremellomycetes	o__Tremellales	f__Trimorphomycetaceae	g__Saitozyma	s__Saitozyma_podzolica	Tremellales	7	Pathotroph-Saprotroph-Symbiotroph	Fungal Parasite-Undefined Saprotroph	Tremelloid-Yeast	NULL	Possible
b11ac4b6559de7e45dc9c8675c6f0d7a	k__Fungi	p__Basidiomycota	c__Tremellomycetes	o__Tremellales	f__Trimorphomycetaceae	g__Saitozyma	s__Saitozyma_podzolica	Tremellales	7	Pathotroph-Saprotroph-Symbiotroph	Fungal Parasite-Undefined Saprotroph	Tremelloid-Yeast	NULL	Possible
5806e7dfda4a033ade6decca7360ed3c	k__Fungi	p__Basidiomycota	c__Tremellomycetes	o__Tremellales	f__Trimorphomycetaceae	g__Saitozyma	s__Saitozyma_podzolica	Tremellales	7	Pathotroph-Saprotroph-Symbiotroph	Fungal Parasite-Undefined Saprotroph	Tremelloid-Yeast	NULL	Possible
fdcbf0a3ef4877d69200d27b5ce65fbc	k__Fungi	p__Basidiomycota	c__Tremellomycetes	o__Tremellales	f__Trimorphomycetaceae	g__Saitozyma	s__Saitozyma_podzolica	Tremellales	7	Pathotroph-Saprotroph-Symbiotroph	Fungal Parasite-Undefined Saprotroph	Tremelloid-Yeast	NULL	Possible
ce6608e59262e1c4b19094e0f99d4913	k__Fungi	p__Basidiomycota	c__Tremellomycetes	o__Tremellales	f__Sirobasidiaceae	g__Sirobasidium	s__Sirobasidium_brefeldianum	Tremellales	7	Pathotroph-Saprotroph-Symbiotroph	Fungal Parasite-Undefined Saprotroph	Tremelloid-Yeast	NULL	Possible
32949c251b5bb38227f11e3e7f32e92d	k__Fungi	p__Basidiomycota	c__Tremellomycetes	o__Tremellales	f__Bulleribasidiaceae	g__Hannaella	s__Hannaella_surugaensis	Tremellales	7	Pathotroph-Saprotroph-Symbiotroph	Fungal Parasite-Undefined Saprotroph	Tremelloid-Yeast	NULL	Possible
66b1cade40780206ab79eff1243b67dc	k__Fungi	p__Basidiomycota	c__Tremellomycetes	o__Tremellales	f__Trimorphomycetaceae	g__Saitozyma	s__Saitozyma_podzolica	Tremellales	7	Pathotroph-Saprotroph-Symbiotroph	Fungal Parasite-Undefined Saprotroph	Tremelloid-Yeast	NULL	Possible
0c7a24045c7f5c47bc9db25ba29c95ad	k__Fungi	p__Basidiomycota	c__Tremellomycetes	o__Tremellales	f__Trimorphomycetaceae	g__Saitozyma	s__Saitozyma_podzolica	Tremellales	7	Pathotroph-Saprotroph-Symbiotroph	Fungal Parasite-Undefined Saprotroph	Tremelloid-Yeast	NULL	Possible
8bc81e0b9018aecdeb7ccf0e26b48c57	k__Fungi	p__Basidiomycota	c__Tremellomycetes	o__Tremellales	f__Tremellaceae	g__Cryptococcus	s__Cryptococcus_pseudolongus	Tremellales	7	Pathotroph-Saprotroph-Symbiotroph	Fungal Parasite-Undefined Saprotroph	Tremelloid-Yeast	NULL	Possible
7785e57ee2657a0fa2affa4883c0d6ae	k__Fungi	p__Basidiomycota	c__Tremellomycetes	o__Tremellales	f__Bulleribasidiaceae	g__Hannaella	s__Hannaella_surugaensis	Tremellales	7	Pathotroph-Saprotroph-Symbiotroph	Fungal Parasite-Undefined Saprotroph	Tremelloid-Yeast	NULL	Possible
dce8ecf883af1c48db6fd398256487bc	k__Fungi	p__Basidiomycota	c__Tremellomycetes	o__Tremellales	f__Trimorphomycetaceae	g__Saitozyma	s__Saitozyma_podzolica	Tremellales	7	Pathotroph-Saprotroph-Symbiotroph	Fungal Parasite-Undefined Saprotroph	Tremelloid-Yeast	NULL	Possible
eedb2a806a46a47fed1118c9afccc317	k__Fungi	p__Basidiomycota	c__Tremellomycetes	o__Tremellales	f__Sirobasidiaceae	g__Sirobasidium	s__Sirobasidium_brefeldianum	Tremellales	7	Pathotroph-Saprotroph-Symbiotroph	Fungal Parasite-Undefined Saprotroph	Tremelloid-Yeast	NULL	Possible
3454d5ec32ccd3fd4a87fac82cdd90cc	k__Fungi	p__Basidiomycota	c__Tremellomycetes	o__Tremellales	f__Bulleribasidiaceae	g__Hannaella	s__Hannaella_oryzae	Tremellales	7	Pathotroph-Saprotroph-Symbiotroph	Fungal Parasite-Undefined Saprotroph	Tremelloid-Yeast	NULL	Possible
c359f5455d83d8f12d3696e3fde22319	k__Fungi	p__Basidiomycota	c__Tremellomycetes	o__Tremellales	f__Bulleribasidiaceae	g__Vishniacozyma	s__Vishniacozyma_dimennae	Tremellales	7	Pathotroph-Saprotroph-Symbiotroph	Fungal Parasite-Undefined Saprotroph	Tremelloid-Yeast	NULL	Possible
ea1a066d6f91e5e88df151a850d8a38b	k__Fungi	p__Basidiomycota	c__Tremellomycetes	o__Tremellales	f__Trimorphomycetaceae	g__Saitozyma	s__Saitozyma_podzolica	Tremellales	7	Pathotroph-Saprotroph-Symbiotroph	Fungal Parasite-Undefined Saprotroph	Tremelloid-Yeast	NULL	Possible
93fa99fba49540fe4a8a3163b3b62b17	k__Fungi	p__Basidiomycota	c__Tremellomycetes	o__Tremellales	f__unidentified	g__unidentified	s__unidentified	Tremellales	7	Pathotroph-Saprotroph-Symbiotroph	Fungal Parasite-Undefined Saprotroph	Tremelloid-Yeast	NULL	Possible
624d0e3324c8712a1449b51fce1422ad	k__Fungi	p__Basidiomycota	c__Tremellomycetes	o__Tremellales	f__Trimorphomycetaceae	g__Saitozyma	s__Saitozyma_podzolica	Tremellales	7	Pathotroph-Saprotroph-Symbiotroph	Fungal Parasite-Undefined Saprotroph	Tremelloid-Yeast	NULL	Possible
add260c0a76e7c73532c0fec1484761c	k__Fungi	p__Basidiomycota	c__Tremellomycetes	o__Tremellales	f__Bulleribasidiaceae	g__Hannaella	s__Hannaella_phetchabunensis	Tremellales	7	Pathotroph-Saprotroph-Symbiotroph	Fungal Parasite-Undefined Saprotroph	Tremelloid-Yeast	NULL	Possible
f1f199d51cce4ea9a646c90a668559fa	k__Fungi	p__Basidiomycota	c__Tremellomycetes	o__Tremellales	f__Bulleribasidiaceae	g__Hannaella	s__Hannaella_oryzae	Tremellales	7	Pathotroph-Saprotroph-Symbiotroph	Fungal Parasite-Undefined Saprotroph	Tremelloid-Yeast	NULL	Possible
f0e440914a4b6ceebf8b0c1e0cfb0476	k__Fungi	p__Basidiomycota	c__Tremellomycetes	o__Tremellales	f__Bulleribasidiaceae	g__Vishniacozyma	s__Vishniacozyma_heimaeyensis	Tremellales	7	Pathotroph-Saprotroph-Symbiotroph	Fungal Parasite-Undefined Saprotroph	Tremelloid-Yeast	NULL	Possible
64ec50d7a6481c0d72d7da3e73470242	k__Fungi	p__Basidiomycota	c__Tremellomycetes	o__Tremellales	f__Tremellaceae	g__Cryptococcus	s__unidentified	Tremellales	7	Pathotroph-Saprotroph-Symbiotroph	Fungal Parasite-Undefined Saprotroph	Tremelloid-Yeast	NULL	Possible
d9c73a8f1e11c0bbc5d4ce619875ad0d	k__Fungi	p__Basidiomycota	c__Tremellomycetes	o__Tremellales	f__Trimorphomycetaceae	g__Saitozyma	s__Saitozyma_podzolica	Tremellales	7	Pathotroph-Saprotroph-Symbiotroph	Fungal Parasite-Undefined Saprotroph	Tremelloid-Yeast	NULL	Possible
2a567f46a906b23fb6514adffb67a865	k__Fungi	p__Basidiomycota	c__Tremellomycetes	o__Tremellales	f__Trimorphomycetaceae	g__Saitozyma	s__Saitozyma_podzolica	Tremellales	7	Pathotroph-Saprotroph-Symbiotroph	Fungal Parasite-Undefined Saprotroph	Tremelloid-Yeast	NULL	Possible
e15a1fc116e539c0a94554ddfdd02a83	k__Fungi	p__Basidiomycota	c__Tremellomycetes	o__Tremellales	f__Tremellaceae	g__Cryptococcus	s__unidentified	Tremellales	7	Pathotroph-Saprotroph-Symbiotroph	Fungal Parasite-Undefined Saprotroph	Tremelloid-Yeast	NULL	Possible
8026da5f01f1d89ff149507ddc118936	k__Fungi	p__Basidiomycota	c__Tremellomycetes	o__Tremellales	f__Trimorphomycetaceae	g__unidentified	s__unidentified	Tremellales	7	Pathotroph-Saprotroph-Symbiotroph	Fungal Parasite-Undefined Saprotroph	Tremelloid-Yeast	NULL	Possible
b12a7d94dffc02b8b36af1ec05337823	k__Fungi	p__Basidiomycota	c__Tremellomycetes	o__Tremellales	f__Bulleribasidiaceae	g__Vishniacozyma	s__Vishniacozyma_foliicola	Tremellales	7	Pathotroph-Saprotroph-Symbiotroph	Fungal Parasite-Undefined Saprotroph	Tremelloid-Yeast	NULL	Possible
4211221431f9f1c700191430a00b9cd1	k__Fungi	p__Basidiomycota	c__Tremellomycetes	o__Tremellales	f__Bulleribasidiaceae	g__Hannaella	s__Hannaella_phetchabunensis	Tremellales	7	Pathotroph-Saprotroph-Symbiotroph	Fungal Parasite-Undefined Saprotroph	Tremelloid-Yeast	NULL	Possible
8099b3874a7c6d83eec73e43f3fde607	k__Fungi	p__Basidiomycota	c__Tremellomycetes	o__Tremellales	f__Bulleribasidiaceae	g__Vishniacozyma	s__Vishniacozyma_heimaeyensis	Tremellales	7	Pathotroph-Saprotroph-Symbiotroph	Fungal Parasite-Undefined Saprotroph	Tremelloid-Yeast	NULL	Possible
06f8ceec3fa74c32b613fe64d7760dfa	k__Fungi	p__Basidiomycota	c__Tremellomycetes	o__Tremellales	f__Trimorphomycetaceae	g__Saitozyma	s__Saitozyma_podzolica	Tremellales	7	Pathotroph-Saprotroph-Symbiotroph	Fungal Parasite-Undefined Saprotroph	Tremelloid-Yeast	NULL	Possible
46fd412fa5fde4855eb141619b42818c	k__Fungi	p__Basidiomycota	c__Tremellomycetes	o__Tremellales	f__Bulleribasidiaceae	g__Bulleribasidium	s__Bulleribasidium_wuzhishanense	Tremellales	7	Pathotroph-Saprotroph-Symbiotroph	Fungal Parasite-Undefined Saprotroph	Tremelloid-Yeast	NULL	Possible
63315816bf55bcb7d6bf25bf176baec3	k__Fungi	p__Basidiomycota	c__Tremellomycetes	o__Tremellales	f__Bulleribasidiaceae	g__Dioszegia	s__Dioszegia_zsoltii_var._zsoltii	Tremellales	7	Pathotroph-Saprotroph-Symbiotroph	Fungal Parasite-Undefined Saprotroph	Tremelloid-Yeast	NULL	Possible
e584cb7772e2c1a74d667d8984150a97	k__Fungi	p__Basidiomycota	c__Tremellomycetes	o__Tremellales	f__Trimorphomycetaceae	g__Saitozyma	s__Saitozyma_podzolica	Tremellales	7	Pathotroph-Saprotroph-Symbiotroph	Fungal Parasite-Undefined Saprotroph	Tremelloid-Yeast	NULL	Possible
17e9d639b6ffd484f61333d6466aeae4	k__Fungi	p__Basidiomycota	c__Tremellomycetes	o__Tremellales	f__Trimorphomycetaceae	g__Saitozyma	s__Saitozyma_podzolica	Tremellales	7	Pathotroph-Saprotroph-Symbiotroph	Fungal Parasite-Undefined Saprotroph	Tremelloid-Yeast	NULL	Possible
66312228c3f099d3b66d7ef39730d4bf	k__Fungi	p__Basidiomycota	c__Tremellomycetes	o__Tremellales	f__Bulleribasidiaceae	g__Vishniacozyma	s__unidentified	Tremellales	7	Pathotroph-Saprotroph-Symbiotroph	Fungal Parasite-Undefined Saprotroph	Tremelloid-Yeast	NULL	Possible
26778f25eb30575eeeb3628105348f20	k__Fungi	p__Basidiomycota	c__Tremellomycetes	o__Tremellales	f__Trimorphomycetaceae	g__Saitozyma	s__Saitozyma_podzolica	Tremellales	7	Pathotroph-Saprotroph-Symbiotroph	Fungal Parasite-Undefined Saprotroph	Tremelloid-Yeast	NULL	Possible
716aeab2d9efacee215240294ce1fd86	k__Fungi	p__Basidiomycota	c__Tremellomycetes	o__Tremellales	f__Trimorphomycetaceae	g__Saitozyma	s__Saitozyma_podzolica	Tremellales	7	Pathotroph-Saprotroph-Symbiotroph	Fungal Parasite-Undefined Saprotroph	Tremelloid-Yeast	NULL	Possible
6511125cfe00cf4cf6cfae8c12385a36	k__Fungi	p__Basidiomycota	c__Tremellomycetes	o__Tremellales	f__Bulleribasidiaceae	g__Hannaella	s__Hannaella_oryzae	Tremellales	7	Pathotroph-Saprotroph-Symbiotroph	Fungal Parasite-Undefined Saprotroph	Tremelloid-Yeast	NULL	Possible
f27d306a5d66d60b13501aaff096d01c	k__Fungi	p__Basidiomycota	c__Tremellomycetes	o__Tremellales	f__Tremellaceae	g__Cryptococcus	s__Cryptococcus_pseudolongus	Tremellales	7	Pathotroph-Saprotroph-Symbiotroph	Fungal Parasite-Undefined Saprotroph	Tremelloid-Yeast	NULL	Possible
275a90394517018232c53894e366b104	k__Fungi	p__Basidiomycota	c__Tremellomycetes	o__Tremellales	f__Trimorphomycetaceae	g__Saitozyma	s__Saitozyma_podzolica	Tremellales	7	Pathotroph-Saprotroph-Symbiotroph	Fungal Parasite-Undefined Saprotroph	Tremelloid-Yeast	NULL	Possible
16f980fc1e9ba4ad621792a0e3179414	k__Fungi	p__Basidiomycota	c__Tremellomycetes	o__Tremellales	f__Bulleribasidiaceae	g__Vishniacozyma	s__Vishniacozyma_heimaeyensis	Tremellales	7	Pathotroph-Saprotroph-Symbiotroph	Fungal Parasite-Undefined Saprotroph	Tremelloid-Yeast	NULL	Possible
ddf6e60ecb10ebd36b15bac8c74ae29f	k__Fungi	p__Basidiomycota	c__Tremellomycetes	o__Tremellales	f__Trimorphomycetaceae	g__Saitozyma	s__Saitozyma_podzolica	Tremellales	7	Pathotroph-Saprotroph-Symbiotroph	Fungal Parasite-Undefined Saprotroph	Tremelloid-Yeast	NULL	Possible
cc8c58b4e4586e508e3ca4fdb430ce21	k__Fungi	p__Basidiomycota	c__Tremellomycetes	o__Tremellales	f__Bulleribasidiaceae	g__Hannaella	s__Hannaella_kunmingensis	Tremellales	7	Pathotroph-Saprotroph-Symbiotroph	Fungal Parasite-Undefined Saprotroph	Tremelloid-Yeast	NULL	Possible
e77837a89bb0b3c2bfad2406b2589f48	k__Fungi	p__Basidiomycota	c__Tremellomycetes	o__Tremellales	f__Rhynchogastremataceae	g__Papiliotrema	s__Papiliotrema_aurea	Tremellales	7	Pathotroph-Saprotroph-Symbiotroph	Fungal Parasite-Undefined Saprotroph	Tremelloid-Yeast	NULL	Possible
09987e68c05711ad7a2eaca48023c1e2	k__Fungi	p__Basidiomycota	c__Tremellomycetes	o__Tremellales	f__Bulleribasidiaceae	g__Hannaella	s__Hannaella_kunmingensis	Tremellales	7	Pathotroph-Saprotroph-Symbiotroph	Fungal Parasite-Undefined Saprotroph	Tremelloid-Yeast	NULL	Possible
4b21986b7353ebbde82c480fc7f6c601	k__Fungi	p__Basidiomycota	c__Tremellomycetes	o__Tremellales	f__unidentified	g__unidentified	s__unidentified	Tremellales	7	Pathotroph-Saprotroph-Symbiotroph	Fungal Parasite-Undefined Saprotroph	Tremelloid-Yeast	NULL	Possible
1eeea090a962269b5b686556ffb99415	k__Fungi	p__Basidiomycota	c__Tremellomycetes	o__Tremellales	f__Tremellaceae	g__Cryptococcus	s__unidentified	Tremellales	7	Pathotroph-Saprotroph-Symbiotroph	Fungal Parasite-Undefined Saprotroph	Tremelloid-Yeast	NULL	Possible
bb769fbc1c1c76cf8ae996a9ef8f129a	k__Fungi	p__Basidiomycota	c__Tremellomycetes	o__Tremellales	f__Tremellales_fam_Incertae_sedis	g__Mingxiaea	s__Mingxiaea_siamensis	Tremellales	7	Pathotroph-Saprotroph-Symbiotroph	Fungal Parasite-Undefined Saprotroph	Tremelloid-Yeast	NULL	Possible
d601b95d1197eb85679cbb199406cc4d	k__Fungi	p__Basidiomycota	c__Tremellomycetes	o__Tremellales	f__Bulleribasidiaceae	g__Vishniacozyma	s__Vishniacozyma_foliicola	Tremellales	7	Pathotroph-Saprotroph-Symbiotroph	Fungal Parasite-Undefined Saprotroph	Tremelloid-Yeast	NULL	Possible
8bda05bbf5ed40344baa8dd73ac70eaf	k__Fungi	p__Basidiomycota	c__Tremellomycetes	o__Tremellales	f__Bulleribasidiaceae	g__Bulleribasidium	s__Bulleribasidium_foliicola	Tremellales	7	Pathotroph-Saprotroph-Symbiotroph	Fungal Parasite-Undefined Saprotroph	Tremelloid-Yeast	NULL	Possible
be3b3514fa4ba01a2fa93fe1942ddcbb	k__Fungi	p__Basidiomycota	c__Tremellomycetes	o__Tremellales	f__Trimorphomycetaceae	g__Saitozyma	s__Saitozyma_podzolica	Tremellales	7	Pathotroph-Saprotroph-Symbiotroph	Fungal Parasite-Undefined Saprotroph	Tremelloid-Yeast	NULL	Possible
729cddd35c2b51e1eb0574a2fc79085a	k__Fungi	p__Basidiomycota	c__Tremellomycetes	o__Tremellales	f__Trimorphomycetaceae	g__Saitozyma	s__Saitozyma_podzolica	Tremellales	7	Pathotroph-Saprotroph-Symbiotroph	Fungal Parasite-Undefined Saprotroph	Tremelloid-Yeast	NULL	Possible
89ebf2d099c892ada1083b96432213c1	k__Fungi	p__Basidiomycota	c__Tremellomycetes	o__Tremellales	f__Tremellaceae	g__Cryptococcus	s__unidentified	Tremellales	7	Pathotroph-Saprotroph-Symbiotroph	Fungal Parasite-Undefined Saprotroph	Tremelloid-Yeast	NULL	Possible
2995fbe8f269360b77b7270e5aaaabbf	k__Fungi	p__Basidiomycota	c__Tremellomycetes	o__Tremellales	f__Bulleribasidiaceae	g__Hannaella	s__Hannaella_sinensis	Tremellales	7	Pathotroph-Saprotroph-Symbiotroph	Fungal Parasite-Undefined Saprotroph	Tremelloid-Yeast	NULL	Possible
cf7b67636989f14bd0219b0df8abce96	k__Fungi	p__Basidiomycota	c__Tremellomycetes	o__Tremellales	f__Trimorphomycetaceae	g__unidentified	s__unidentified	Tremellales	7	Pathotroph-Saprotroph-Symbiotroph	Fungal Parasite-Undefined Saprotroph	Tremelloid-Yeast	NULL	Possible
3ca4dd68ae177b07cf22decf23582a60	k__Fungi	p__Basidiomycota	c__Tremellomycetes	o__Tremellales	f__Bulleribasidiaceae	g__Hannaella	s__Hannaella_phetchabunensis	Tremellales	7	Pathotroph-Saprotroph-Symbiotroph	Fungal Parasite-Undefined Saprotroph	Tremelloid-Yeast	NULL	Possible
7d78dd89f9219ade439d3151890cd46e	k__Fungi	p__Basidiomycota	c__Tremellomycetes	o__Tremellales	f__Trimorphomycetaceae	g__unidentified	s__unidentified	Tremellales	7	Pathotroph-Saprotroph-Symbiotroph	Fungal Parasite-Undefined Saprotroph	Tremelloid-Yeast	NULL	Possible
4f74ac14314f819be4ebc09418caedcd	k__Fungi	p__Basidiomycota	c__Tremellomycetes	o__Tremellales	f__Tremellaceae	g__Cryptococcus	s__unidentified	Tremellales	7	Pathotroph-Saprotroph-Symbiotroph	Fungal Parasite-Undefined Saprotroph	Tremelloid-Yeast	NULL	Possible
e0305ee4390305d3d9fc24d27aedc144	k__Fungi	p__Basidiomycota	c__Tremellomycetes	o__Tremellales	f__Bulleribasidiaceae	g__Vishniacozyma	s__unidentified	Tremellales	7	Pathotroph-Saprotroph-Symbiotroph	Fungal Parasite-Undefined Saprotroph	Tremelloid-Yeast	NULL	Possible
a98b3009774bd265bd0485a99a94bade	k__Fungi	p__Basidiomycota	c__Tremellomycetes	o__Tremellales	f__Tremellaceae	g__Cryptococcus	s__Cryptococcus_dimennae	Tremellales	7	Pathotroph-Saprotroph-Symbiotroph	Fungal Parasite-Undefined Saprotroph	Tremelloid-Yeast	NULL	Possible
d45d26ebc03f017684a2ab813ce1c15c	k__Fungi	p__Basidiomycota	c__Tremellomycetes	o__Tremellales	f__Bulleraceae	g__Genolevuria	s__Genolevuria_amylolytica	Tremellales	7	Pathotroph-Saprotroph-Symbiotroph	Fungal Parasite-Undefined Saprotroph	Tremelloid-Yeast	NULL	Possible
6fbdcb387878de9a0d59e90be9a54f4b	k__Fungi	p__Basidiomycota	c__Tremellomycetes	o__Tremellales	f__Bulleribasidiaceae	g__Hannaella	s__Hannaella_oryzae	Tremellales	7	Pathotroph-Saprotroph-Symbiotroph	Fungal Parasite-Undefined Saprotroph	Tremelloid-Yeast	NULL	Possible
8d5536a139c29496427bd962ddf5f8a7	k__Fungi	p__Basidiomycota	c__Tremellomycetes	o__Tremellales	f__Trimorphomycetaceae	g__unidentified	s__unidentified	Tremellales	7	Pathotroph-Saprotroph-Symbiotroph	Fungal Parasite-Undefined Saprotroph	Tremelloid-Yeast	NULL	Possible
547a76d1a8c8856d4e4e11c251f2a84d	k__Fungi	p__Basidiomycota	c__Tremellomycetes	o__Tremellales	f__Bulleribasidiaceae	g__Bulleribasidium	s__Bulleribasidium_wuzhishanense	Tremellales	7	Pathotroph-Saprotroph-Symbiotroph	Fungal Parasite-Undefined Saprotroph	Tremelloid-Yeast	NULL	Possible
79f274951b3ce97a2cb106bc3435ee0a	k__Fungi	p__Basidiomycota	c__Tremellomycetes	o__Tremellales	f__Tremellales_fam_Incertae_sedis	g__Mingxiaea	s__Mingxiaea_panici	Tremellales	7	Pathotroph-Saprotroph-Symbiotroph	Fungal Parasite-Undefined Saprotroph	Tremelloid-Yeast	NULL	Possible
b916866ba6439b1b57d0c3ffe1d7c48e	k__Fungi	p__Basidiomycota	c__Tremellomycetes	o__Tremellales	f__Tremellaceae	g__Cryptococcus	s__unidentified	Tremellales	7	Pathotroph-Saprotroph-Symbiotroph	Fungal Parasite-Undefined Saprotroph	Tremelloid-Yeast	NULL	Possible
ce7be0fd5396eda4de5caf1a25d67ea3	k__Fungi	p__Basidiomycota	c__Tremellomycetes	o__Tremellales	f__Trimorphomycetaceae	g__unidentified	s__unidentified	Tremellales	7	Pathotroph-Saprotroph-Symbiotroph	Fungal Parasite-Undefined Saprotroph	Tremelloid-Yeast	NULL	Possible
4cee08dee144184d00d49744d1b41118	k__Fungi	p__Basidiomycota	c__Tremellomycetes	o__Tremellales	f__Bulleribasidiaceae	g__Vishniacozyma	s__Vishniacozyma_dimennae	Tremellales	7	Pathotroph-Saprotroph-Symbiotroph	Fungal Parasite-Undefined Saprotroph	Tremelloid-Yeast	NULL	Possible
d14bf0fad4a3f73add9ba09307886514	k__Fungi	p__Basidiomycota	c__Tremellomycetes	o__Tremellales	f__Phaeotremellaceae	g__Phaeotremella	s__Phaeotremella_skinneri	Tremellales	7	Pathotroph-Saprotroph-Symbiotroph	Fungal Parasite-Undefined Saprotroph	Tremelloid-Yeast	NULL	Possible
614aacfdf5f32b1357f766747d6e3f66	k__Fungi	p__Basidiomycota	c__Tremellomycetes	o__Tremellales	f__Trimorphomycetaceae	g__unidentified	s__unidentified	Tremellales	7	Pathotroph-Saprotroph-Symbiotroph	Fungal Parasite-Undefined Saprotroph	Tremelloid-Yeast	NULL	Possible
c4444cd2637b9dbd38d84af865cf3f9e	k__Fungi	p__Basidiomycota	c__Tremellomycetes	o__Tremellales	f__Trimorphomycetaceae	g__Saitozyma	s__Saitozyma_podzolica	Tremellales	7	Pathotroph-Saprotroph-Symbiotroph	Fungal Parasite-Undefined Saprotroph	Tremelloid-Yeast	NULL	Possible
671b57517cf4ed0975595cfa58831eda	k__Fungi	p__Basidiomycota	c__Tremellomycetes	o__Tremellales	f__Bulleribasidiaceae	g__Dioszegia	s__Dioszegia_xingshanensis	Tremellales	7	Pathotroph-Saprotroph-Symbiotroph	Fungal Parasite-Undefined Saprotroph	Tremelloid-Yeast	NULL	Possible
bb961ef22cb506860d2b0b9edd3e1c85	k__Fungi	p__Basidiomycota	c__Tremellomycetes	o__Tremellales	f__Rhynchogastremataceae	g__Papiliotrema	s__Papiliotrema_flavescens	Tremellales	7	Pathotroph-Saprotroph-Symbiotroph	Fungal Parasite-Undefined Saprotroph	Tremelloid-Yeast	NULL	Possible
cad84e20736e70e5bdaf8d9faecfb165	k__Fungi	p__Basidiomycota	c__Tremellomycetes	o__Tremellales	f__Bulleribasidiaceae	g__Vishniacozyma	s__Vishniacozyma_dimennae	Tremellales	7	Pathotroph-Saprotroph-Symbiotroph	Fungal Parasite-Undefined Saprotroph	Tremelloid-Yeast	NULL	Possible
86f4dc1a4dfd271233207f3ec7b61c3b	k__Fungi	p__Basidiomycota	c__Tremellomycetes	o__Tremellales	f__Cuniculitremaceae	g__Kockovaella	s__Kockovaella_prillingeri	Tremellales	7	Pathotroph-Saprotroph-Symbiotroph	Fungal Parasite-Undefined Saprotroph	Tremelloid-Yeast	NULL	Possible
3bacf2f0745e506f023c85c1d94754cb	k__Fungi	p__Basidiomycota	c__Tremellomycetes	o__Tremellales	f__Bulleribasidiaceae	g__Bulleribasidium	s__Bulleribasidium_wuzhishanense	Tremellales	7	Pathotroph-Saprotroph-Symbiotroph	Fungal Parasite-Undefined Saprotroph	Tremelloid-Yeast	NULL	Possible
447c8fff0b7f579014ac1635b622bc9d	k__Fungi	p__Basidiomycota	c__Tremellomycetes	o__Tremellales	f__Rhynchogastremataceae	g__Papiliotrema	s__Papiliotrema_nemorosus	Tremellales	7	Pathotroph-Saprotroph-Symbiotroph	Fungal Parasite-Undefined Saprotroph	Tremelloid-Yeast	NULL	Possible
b32e94e3e5d5c7c2103ec6c72891907b	k__Fungi	p__Basidiomycota	c__Tremellomycetes	o__Tremellales	f__Bulleribasidiaceae	g__Hannaella	s__Hannaella_oryzae	Tremellales	7	Pathotroph-Saprotroph-Symbiotroph	Fungal Parasite-Undefined Saprotroph	Tremelloid-Yeast	NULL	Possible
ac1eb5f7b5c9bc72f6869f3bd259988a	k__Fungi	p__Basidiomycota	c__Tremellomycetes	o__Tremellales	f__Bulleribasidiaceae	g__Vishniacozyma	s__Vishniacozyma_victoriae	Tremellales	7	Pathotroph-Saprotroph-Symbiotroph	Fungal Parasite-Undefined Saprotroph	Tremelloid-Yeast	NULL	Possible
7282a7000890987e5db386f92e88e6d0	k__Fungi	p__Basidiomycota	c__Tremellomycetes	o__Tremellales	f__Bulleribasidiaceae	g__Hannaella	s__Hannaella_oryzae	Tremellales	7	Pathotroph-Saprotroph-Symbiotroph	Fungal Parasite-Undefined Saprotroph	Tremelloid-Yeast	NULL	Possible
472b9d6e87cc14054d42f565c885f7c2	k__Fungi	p__Basidiomycota	c__Tremellomycetes	o__Tremellales	f__unidentified	g__unidentified	s__unidentified	Tremellales	7	Pathotroph-Saprotroph-Symbiotroph	Fungal Parasite-Undefined Saprotroph	Tremelloid-Yeast	NULL	Possible
64fc095481ff5018fbff42e4e985f6e7	k__Fungi	p__Basidiomycota	c__Tremellomycetes	o__Tremellales	f__Bulleribasidiaceae	g__Hannaella	s__Hannaella_surugaensis	Tremellales	7	Pathotroph-Saprotroph-Symbiotroph	Fungal Parasite-Undefined Saprotroph	Tremelloid-Yeast	NULL	Possible
c4a99a0308d00169dda8f42bd6722b43	k__Fungi	p__Basidiomycota	c__Tremellomycetes	o__Tremellales	f__Tremellaceae	g__Cryptococcus	s__unidentified	Tremellales	7	Pathotroph-Saprotroph-Symbiotroph	Fungal Parasite-Undefined Saprotroph	Tremelloid-Yeast	NULL	Possible
40a1cab40ff3235698488fd180b5648c	k__Fungi	p__Basidiomycota	c__Tremellomycetes	o__Tremellales	f__Rhynchogastremataceae	g__Papiliotrema	s__Papiliotrema_flavescens	Tremellales	7	Pathotroph-Saprotroph-Symbiotroph	Fungal Parasite-Undefined Saprotroph	Tremelloid-Yeast	NULL	Possible
722af86a6f4245612ab60de7ab5de968	k__Fungi	p__Basidiomycota	c__Tremellomycetes	o__Tremellales	f__Bulleribasidiaceae	g__Hannaella	s__Hannaella_zeae	Tremellales	7	Pathotroph-Saprotroph-Symbiotroph	Fungal Parasite-Undefined Saprotroph	Tremelloid-Yeast	NULL	Possible
8cd1c5ae2a7e74596e10cd57d0e86df9	k__Fungi	p__Basidiomycota	c__Tremellomycetes	o__Tremellales	f__Tremellaceae	g__Cryptococcus	s__unidentified	Tremellales	7	Pathotroph-Saprotroph-Symbiotroph	Fungal Parasite-Undefined Saprotroph	Tremelloid-Yeast	NULL	Possible
bc5674416f84c70a8854172973c60bc4	k__Fungi	p__Basidiomycota	c__Tremellomycetes	o__Tremellales	f__Tremellaceae	g__Cryptococcus	s__Cryptococcus_pseudolongus	Tremellales	7	Pathotroph-Saprotroph-Symbiotroph	Fungal Parasite-Undefined Saprotroph	Tremelloid-Yeast	NULL	Possible
79a2310d95feac08ecba61196afb7ea4	k__Fungi	p__Basidiomycota	c__Tremellomycetes	o__Tremellales	f__Tremellaceae	g__Cryptococcus	s__unidentified	Tremellales	7	Pathotroph-Saprotroph-Symbiotroph	Fungal Parasite-Undefined Saprotroph	Tremelloid-Yeast	NULL	Possible
0297b92907c238215f8c5545351ab944	k__Fungi	p__Basidiomycota	c__Tremellomycetes	o__Tremellales	f__Phaeotremellaceae	g__Phaeotremella	s__unidentified	Tremellales	7	Pathotroph-Saprotroph-Symbiotroph	Fungal Parasite-Undefined Saprotroph	Tremelloid-Yeast	NULL	Possible
27fd6065fa452e3a388f45c619629327	k__Fungi	p__Basidiomycota	c__Tremellomycetes	o__Tremellales	f__Bulleribasidiaceae	g__Hannaella	s__Hannaella_oryzae	Tremellales	7	Pathotroph-Saprotroph-Symbiotroph	Fungal Parasite-Undefined Saprotroph	Tremelloid-Yeast	NULL	Possible
4025ce671f5b5daf3b9a0d0dc857e7d4	k__Fungi	p__Basidiomycota	c__Tremellomycetes	o__Tremellales	f__Tremellaceae	g__Cryptococcus	s__unidentified	Tremellales	7	Pathotroph-Saprotroph-Symbiotroph	Fungal Parasite-Undefined Saprotroph	Tremelloid-Yeast	NULL	Possible
9a420538bd831f7e46e81f1b61763476	k__Fungi	p__Basidiomycota	c__Tremellomycetes	o__Tremellales	f__Trimorphomycetaceae	g__unidentified	s__unidentified	Tremellales	7	Pathotroph-Saprotroph-Symbiotroph	Fungal Parasite-Undefined Saprotroph	Tremelloid-Yeast	NULL	Possible
ef8ab3d51996668731a79479e5191e39	k__Fungi	p__Basidiomycota	c__Tremellomycetes	o__Tremellales	f__Bulleribasidiaceae	g__Hannaella	s__Hannaella_oryzae	Tremellales	7	Pathotroph-Saprotroph-Symbiotroph	Fungal Parasite-Undefined Saprotroph	Tremelloid-Yeast	NULL	Possible
be08ceb258833f817405e290fb7b8379	k__Fungi	p__Basidiomycota	c__Tremellomycetes	o__Tremellales	f__Bulleribasidiaceae	g__Vishniacozyma	s__Vishniacozyma_heimaeyensis	Tremellales	7	Pathotroph-Saprotroph-Symbiotroph	Fungal Parasite-Undefined Saprotroph	Tremelloid-Yeast	NULL	Possible
14ef4fe8be38f7a94e6f22d1c803881a	k__Fungi	p__Basidiomycota	c__Tremellomycetes	o__Tremellales	f__Tremellaceae	g__Cryptococcus	s__unidentified	Tremellales	7	Pathotroph-Saprotroph-Symbiotroph	Fungal Parasite-Undefined Saprotroph	Tremelloid-Yeast	NULL	Possible
29903f8a958e194478462104cc41126d	k__Fungi	p__Basidiomycota	c__Tremellomycetes	o__Tremellales	f__Bulleribasidiaceae	g__Derxomyces	s__Derxomyces_anomalus	Tremellales	7	Pathotroph-Saprotroph-Symbiotroph	Fungal Parasite-Undefined Saprotroph	Tremelloid-Yeast	NULL	Possible
e27261ae3a9cb85b9f4b9730d737bce3	k__Fungi	p__Basidiomycota	c__Tremellomycetes	o__Tremellales	f__Bulleribasidiaceae	g__Vishniacozyma	s__Vishniacozyma_taibaiensis	Tremellales	7	Pathotroph-Saprotroph-Symbiotroph	Fungal Parasite-Undefined Saprotroph	Tremelloid-Yeast	NULL	Possible
115ed1d5ec19dd1aea07ad0b4de5eaca	k__Fungi	p__Basidiomycota	c__Tremellomycetes	o__Tremellales	f__Bulleribasidiaceae	g__Bulleribasidium	s__Bulleribasidium_wuzhishanense	Tremellales	7	Pathotroph-Saprotroph-Symbiotroph	Fungal Parasite-Undefined Saprotroph	Tremelloid-Yeast	NULL	Possible
12cd79f3ae8d6f5fcf00b5bc6943c2d8	k__Fungi	p__Basidiomycota	c__Tremellomycetes	o__Tremellales	f__Phaeotremellaceae	g__Phaeotremella	s__unidentified	Tremellales	7	Pathotroph-Saprotroph-Symbiotroph	Fungal Parasite-Undefined Saprotroph	Tremelloid-Yeast	NULL	Possible
58fb396826c736fb4f70cb1547d5f9fc	k__Fungi	p__Basidiomycota	c__Tremellomycetes	o__Tremellales	f__Bulleribasidiaceae	g__Hannaella	s__unidentified	Tremellales	7	Pathotroph-Saprotroph-Symbiotroph	Fungal Parasite-Undefined Saprotroph	Tremelloid-Yeast	NULL	Possible
3f24046e11dabf27bb522446af3908ad	k__Fungi	p__Basidiomycota	c__Tremellomycetes	o__Tremellales	f__Trimorphomycetaceae	g__Saitozyma	s__Saitozyma_podzolica	Tremellales	7	Pathotroph-Saprotroph-Symbiotroph	Fungal Parasite-Undefined Saprotroph	Tremelloid-Yeast	NULL	Possible
11668a5772d971e9f837143ad6a76b7a	k__Fungi	p__Basidiomycota	c__Tremellomycetes	o__Tremellales	f__Phaeotremellaceae	g__Phaeotremella	s__unidentified	Tremellales	7	Pathotroph-Saprotroph-Symbiotroph	Fungal Parasite-Undefined Saprotroph	Tremelloid-Yeast	NULL	Possible
72f628799e490f6fe2a09ea6059e9970	k__Fungi	p__Basidiomycota	c__Tremellomycetes	o__Tremellales	f__Bulleribasidiaceae	g__Derxomyces	s__Derxomyces_mrakii	Tremellales	7	Pathotroph-Saprotroph-Symbiotroph	Fungal Parasite-Undefined Saprotroph	Tremelloid-Yeast	NULL	Possible
18726829bfeb117c16f7f40d12f0b54b	k__Fungi	p__Basidiomycota	c__Tremellomycetes	o__Tremellales	f__Bulleribasidiaceae	g__Derxomyces	s__Derxomyces_anomalus	Tremellales	7	Pathotroph-Saprotroph-Symbiotroph	Fungal Parasite-Undefined Saprotroph	Tremelloid-Yeast	NULL	Possible
23cf2282c412fb05d1b629d7f516e0a6	k__Fungi	p__Basidiomycota	c__Tremellomycetes	o__Tremellales	f__Trimorphomycetaceae	g__unidentified	s__unidentified	Tremellales	7	Pathotroph-Saprotroph-Symbiotroph	Fungal Parasite-Undefined Saprotroph	Tremelloid-Yeast	NULL	Possible
8a9764a468283af5772e591a0d658685	k__Fungi	p__Basidiomycota	c__Tremellomycetes	o__Tremellales	f__Bulleribasidiaceae	g__Bulleribasidium	s__Bulleribasidium_wuzhishanense	Tremellales	7	Pathotroph-Saprotroph-Symbiotroph	Fungal Parasite-Undefined Saprotroph	Tremelloid-Yeast	NULL	Possible
60667630bd1f68e9faac2d5027823054	k__Fungi	p__Basidiomycota	c__Tremellomycetes	o__Tremellales	f__unidentified	g__unidentified	s__unidentified	Tremellales	7	Pathotroph-Saprotroph-Symbiotroph	Fungal Parasite-Undefined Saprotroph	Tremelloid-Yeast	NULL	Possible
a4d937e2055d658fc967d408a0110009	k__Fungi	p__Basidiomycota	c__Tremellomycetes	o__Tremellales	f__Tremellaceae	g__Cryptococcus	s__unidentified	Tremellales	7	Pathotroph-Saprotroph-Symbiotroph	Fungal Parasite-Undefined Saprotroph	Tremelloid-Yeast	NULL	Possible
c7434799dd101841c26642a7d1b03926	k__Fungi	p__Basidiomycota	c__Tremellomycetes	o__Tremellales	f__Bulleribasidiaceae	g__Vishniacozyma	s__Vishniacozyma_taibaiensis	Tremellales	7	Pathotroph-Saprotroph-Symbiotroph	Fungal Parasite-Undefined Saprotroph	Tremelloid-Yeast	NULL	Possible
c645d6265f9d07b8fe2895398059dcc3	k__Fungi	p__Basidiomycota	c__Tremellomycetes	o__Tremellales	f__Phaeotremellaceae	g__Phaeotremella	s__unidentified	Tremellales	7	Pathotroph-Saprotroph-Symbiotroph	Fungal Parasite-Undefined Saprotroph	Tremelloid-Yeast	NULL	Possible
f41d206ef81052b21deb6b93e8b74ce3	k__Fungi	p__Basidiomycota	c__Tremellomycetes	o__Tremellales	f__Trimorphomycetaceae	g__unidentified	s__unidentified	Tremellales	7	Pathotroph-Saprotroph-Symbiotroph	Fungal Parasite-Undefined Saprotroph	Tremelloid-Yeast	NULL	Possible
8442337721a876d45402046822e16c09	k__Fungi	p__Basidiomycota	c__Tremellomycetes	o__Tremellales	f__unidentified	g__unidentified	s__unidentified	Tremellales	7	Pathotroph-Saprotroph-Symbiotroph	Fungal Parasite-Undefined Saprotroph	Tremelloid-Yeast	NULL	Possible
2ea50336b7fb25cfac432adc4177fe9e	k__Fungi	p__Basidiomycota	c__Tremellomycetes	o__Tremellales	f__Bulleraceae	g__Bullera	s__Bullera_alba	Tremellales	7	Pathotroph-Saprotroph-Symbiotroph	Fungal Parasite-Undefined Saprotroph	Tremelloid-Yeast	NULL	Possible
f0ccb8f11672765c13633857dfc528ca	k__Fungi	p__Basidiomycota	c__Tremellomycetes	o__Tremellales	f__Tremellaceae	g__Cryptococcus	s__Cryptococcus_pseudolongus	Tremellales	7	Pathotroph-Saprotroph-Symbiotroph	Fungal Parasite-Undefined Saprotroph	Tremelloid-Yeast	NULL	Possible
1bbc269b1100a9888c56db618c982e8e	k__Fungi	p__Basidiomycota	c__Tremellomycetes	o__Tremellales	f__unidentified	g__unidentified	s__unidentified	Tremellales	7	Pathotroph-Saprotroph-Symbiotroph	Fungal Parasite-Undefined Saprotroph	Tremelloid-Yeast	NULL	Possible
96c9757d7a319657b7dc4595725dbe00	k__Fungi	p__Basidiomycota	c__Tremellomycetes	o__Tremellales	f__Bulleribasidiaceae	g__Hannaella	s__Hannaella_luteola	Tremellales	7	Pathotroph-Saprotroph-Symbiotroph	Fungal Parasite-Undefined Saprotroph	Tremelloid-Yeast	NULL	Possible
aecd0e29b7648977b60a0e3dcaa0ee95	k__Fungi	p__Basidiomycota	c__Tremellomycetes	o__Tremellales	f__Rhynchogastremataceae	g__Papiliotrema	s__Papiliotrema_flavescens	Tremellales	7	Pathotroph-Saprotroph-Symbiotroph	Fungal Parasite-Undefined Saprotroph	Tremelloid-Yeast	NULL	Possible
f72ab12349465e5e666cd5c8ee839349	k__Fungi	p__Basidiomycota	c__Tremellomycetes	o__Tremellales	f__Tremellaceae	g__Cryptococcus	s__unidentified	Tremellales	7	Pathotroph-Saprotroph-Symbiotroph	Fungal Parasite-Undefined Saprotroph	Tremelloid-Yeast	NULL	Possible
46d8651db31970597b88c09f04b7edb5	k__Fungi	p__Basidiomycota	c__Tremellomycetes	o__Tremellales	f__Bulleribasidiaceae	g__Vishniacozyma	s__Vishniacozyma_taibaiensis	Tremellales	7	Pathotroph-Saprotroph-Symbiotroph	Fungal Parasite-Undefined Saprotroph	Tremelloid-Yeast	NULL	Possible
9dbc37e9471c51ecebfba63cff405bd2	k__Fungi	p__Basidiomycota	c__Tremellomycetes	o__Tremellales	f__Tremellaceae	g__Cryptococcus	s__Cryptococcus_dimennae	Tremellales	7	Pathotroph-Saprotroph-Symbiotroph	Fungal Parasite-Undefined Saprotroph	Tremelloid-Yeast	NULL	Possible
0703d9a0b477fb639c9149716575ab38	k__Fungi	p__Basidiomycota	c__Tremellomycetes	o__Tremellales	f__Bulleribasidiaceae	g__Dioszegia	s__Dioszegia_zsoltii_var._zsoltii	Tremellales	7	Pathotroph-Saprotroph-Symbiotroph	Fungal Parasite-Undefined Saprotroph	Tremelloid-Yeast	NULL	Possible
7cb5a50206ae771fe5b504a53acaec4d	k__Fungi	p__Basidiomycota	c__Tremellomycetes	o__Tremellales	f__Rhynchogastremataceae	g__Papiliotrema	s__Papiliotrema_flavescens	Tremellales	7	Pathotroph-Saprotroph-Symbiotroph	Fungal Parasite-Undefined Saprotroph	Tremelloid-Yeast	NULL	Possible
c22cee03e50e1ddaf9dcbc27404e3fd3	k__Fungi	p__Basidiomycota	c__Tremellomycetes	o__Tremellales	f__Rhynchogastremataceae	g__Papiliotrema	s__Papiliotrema_flavescens	Tremellales	7	Pathotroph-Saprotroph-Symbiotroph	Fungal Parasite-Undefined Saprotroph	Tremelloid-Yeast	NULL	Possible
f9e0e3e61a87786af30e0753af6f971d	k__Fungi	p__Basidiomycota	c__Tremellomycetes	o__Tremellales	f__Phaeotremellaceae	g__Phaeotremella	s__unidentified	Tremellales	7	Pathotroph-Saprotroph-Symbiotroph	Fungal Parasite-Undefined Saprotroph	Tremelloid-Yeast	NULL	Possible
109c258c035f9d9fb0a65f0070ea5dfd	k__Fungi	p__Basidiomycota	c__Tremellomycetes	o__Tremellales	f__Phaeotremellaceae	g__Phaeotremella	s__unidentified	Tremellales	7	Pathotroph-Saprotroph-Symbiotroph	Fungal Parasite-Undefined Saprotroph	Tremelloid-Yeast	NULL	Possible
1901480098eac74ff357dd5d21941c8d	k__Fungi	p__Basidiomycota	c__Tremellomycetes	o__Tremellales	f__Tremellaceae	g__Cryptococcus	s__unidentified	Tremellales	7	Pathotroph-Saprotroph-Symbiotroph	Fungal Parasite-Undefined Saprotroph	Tremelloid-Yeast	NULL	Possible
c372bfeaff28f36ed729b719051a6321	k__Fungi	p__Basidiomycota	c__Tremellomycetes	o__Tremellales	f__unidentified	g__unidentified	s__unidentified	Tremellales	7	Pathotroph-Saprotroph-Symbiotroph	Fungal Parasite-Undefined Saprotroph	Tremelloid-Yeast	NULL	Possible
09badb4b97a14bb111707144d7295f7a	k__Fungi	p__Basidiomycota	c__Tremellomycetes	o__Tremellales	f__Trimorphomycetaceae	g__unidentified	s__unidentified	Tremellales	7	Pathotroph-Saprotroph-Symbiotroph	Fungal Parasite-Undefined Saprotroph	Tremelloid-Yeast	NULL	Possible
e56ac56471a4744f47da71c6654284c0	k__Fungi	p__Basidiomycota	c__Tremellomycetes	o__Tremellales	f__Trimorphomycetaceae	g__Sugitazyma	s__Sugitazyma_miyagiana	Tremellales	7	Pathotroph-Saprotroph-Symbiotroph	Fungal Parasite-Undefined Saprotroph	Tremelloid-Yeast	NULL	Possible
3c510044209d30a0bd9cb320b4842f7b	k__Fungi	p__Basidiomycota	c__Tremellomycetes	o__Tremellales	f__unidentified	g__unidentified	s__unidentified	Tremellales	7	Pathotroph-Saprotroph-Symbiotroph	Fungal Parasite-Undefined Saprotroph	Tremelloid-Yeast	NULL	Possible
c58dce10621668875499393f89603725	k__Fungi	p__Basidiomycota	c__Tremellomycetes	o__Tremellales	f__Tremellaceae	g__Cryptococcus	s__unidentified	Tremellales	7	Pathotroph-Saprotroph-Symbiotroph	Fungal Parasite-Undefined Saprotroph	Tremelloid-Yeast	NULL	Possible
59d6901baabf955ce3c990d817ad6573	k__Fungi	p__Basidiomycota	c__Tremellomycetes	o__Tremellales	f__Bulleraceae	g__Genolevuria	s__Genolevuria_amylolytica	Tremellales	7	Pathotroph-Saprotroph-Symbiotroph	Fungal Parasite-Undefined Saprotroph	Tremelloid-Yeast	NULL	Possible
4709925bcc3eb543820715f44edebf50	k__Fungi	p__Basidiomycota	c__Tremellomycetes	o__Tremellales	f__Bulleribasidiaceae	g__Dioszegia	s__Dioszegia_zsoltii_var._zsoltii	Tremellales	7	Pathotroph-Saprotroph-Symbiotroph	Fungal Parasite-Undefined Saprotroph	Tremelloid-Yeast	NULL	Possible
831d44ece30ada952b522abb19346872	k__Fungi	p__Basidiomycota	c__Tremellomycetes	o__Tremellales	f__Bulleribasidiaceae	g__Bulleribasidium	s__Bulleribasidium_setariae	Tremellales	7	Pathotroph-Saprotroph-Symbiotroph	Fungal Parasite-Undefined Saprotroph	Tremelloid-Yeast	NULL	Possible
24b145c6874dbe82c109af47131232fc	k__Fungi	p__Basidiomycota	c__Tremellomycetes	o__Tremellales	f__Phaeotremellaceae	g__Phaeotremella	s__Phaeotremella_skinneri	Tremellales	7	Pathotroph-Saprotroph-Symbiotroph	Fungal Parasite-Undefined Saprotroph	Tremelloid-Yeast	NULL	Possible
eae1f3876acce90da3b715e4eb0fdf9f	k__Fungi	p__Basidiomycota	c__Tremellomycetes	o__Tremellales	f__Phaeotremellaceae	g__Phaeotremella	s__unidentified	Tremellales	7	Pathotroph-Saprotroph-Symbiotroph	Fungal Parasite-Undefined Saprotroph	Tremelloid-Yeast	NULL	Possible
f8c6036bf8618dafedf680ee15122596	k__Fungi	p__Basidiomycota	c__Tremellomycetes	o__Tremellales	f__Tremellaceae	g__Cryptococcus	s__unidentified	Tremellales	7	Pathotroph-Saprotroph-Symbiotroph	Fungal Parasite-Undefined Saprotroph	Tremelloid-Yeast	NULL	Possible
0040d24fda0ce03e0675059de43355c7	k__Fungi	p__Basidiomycota	c__Tremellomycetes	o__Tremellales	f__Bulleribasidiaceae	g__Dioszegia	s__Dioszegia_zsoltii_var._yunnanensis	Tremellales	7	Pathotroph-Saprotroph-Symbiotroph	Fungal Parasite-Undefined Saprotroph	Tremelloid-Yeast	NULL	Possible
16e620e382b2f92bbd265d8c6b4614fb	k__Fungi	p__Basidiomycota	c__Tremellomycetes	o__Tremellales	f__Phaeotremellaceae	g__Phaeotremella	s__Phaeotremella_fagi	Tremellales	7	Pathotroph-Saprotroph-Symbiotroph	Fungal Parasite-Undefined Saprotroph	Tremelloid-Yeast	NULL	Possible
6639841668f65cde279a91933755b167	k__Fungi	p__Basidiomycota	c__Tremellomycetes	o__Tremellales	f__Trimorphomycetaceae	g__Sugitazyma	s__Sugitazyma_miyagiana	Tremellales	7	Pathotroph-Saprotroph-Symbiotroph	Fungal Parasite-Undefined Saprotroph	Tremelloid-Yeast	NULL	Possible
6b461e476ac5d02b4636eac2c74afa04	k__Fungi	p__Basidiomycota	c__Tremellomycetes	o__Tremellales	f__Phaeotremellaceae	g__Phaeotremella	s__unidentified	Tremellales	7	Pathotroph-Saprotroph-Symbiotroph	Fungal Parasite-Undefined Saprotroph	Tremelloid-Yeast	NULL	Possible
8a8c6c57ad60e63107a2860983ee2176	k__Fungi	p__Basidiomycota	c__Tremellomycetes	o__Tremellales	f__Bulleribasidiaceae	g__Derxomyces	s__Derxomyces_mrakii	Tremellales	7	Pathotroph-Saprotroph-Symbiotroph	Fungal Parasite-Undefined Saprotroph	Tremelloid-Yeast	NULL	Possible
cd5a6b72cc5cfdd6ca40f70335518383	k__Fungi	p__Basidiomycota	c__Tremellomycetes	o__Tremellales	f__Tremellaceae	g__Cryptococcus	s__unidentified	Tremellales	7	Pathotroph-Saprotroph-Symbiotroph	Fungal Parasite-Undefined Saprotroph	Tremelloid-Yeast	NULL	Possible
f920bce1816faa5b8f5246739373bf5f	k__Fungi	p__Basidiomycota	c__Tremellomycetes	o__Tremellales	f__Trimorphomycetaceae	g__unidentified	s__unidentified	Tremellales	7	Pathotroph-Saprotroph-Symbiotroph	Fungal Parasite-Undefined Saprotroph	Tremelloid-Yeast	NULL	Possible
fcd0f0a72ab3255163dc0eef9712dbc0	k__Fungi	p__Basidiomycota	c__Tremellomycetes	o__Tremellales	f__Bulleribasidiaceae	g__Vishniacozyma	s__Vishniacozyma_taibaiensis	Tremellales	7	Pathotroph-Saprotroph-Symbiotroph	Fungal Parasite-Undefined Saprotroph	Tremelloid-Yeast	NULL	Possible
13c2af7bd06dd10d3d9a70086e779049	k__Fungi	p__Basidiomycota	c__Tremellomycetes	o__Tremellales	f__Bulleribasidiaceae	g__Derxomyces	s__Derxomyces_nakasei	Tremellales	7	Pathotroph-Saprotroph-Symbiotroph	Fungal Parasite-Undefined Saprotroph	Tremelloid-Yeast	NULL	Possible
9947abc60de6da886618d0f68a8e685d	k__Fungi	p__Basidiomycota	c__Tremellomycetes	o__Tremellales	f__Trimorphomycetaceae	g__unidentified	s__unidentified	Tremellales	7	Pathotroph-Saprotroph-Symbiotroph	Fungal Parasite-Undefined Saprotroph	Tremelloid-Yeast	NULL	Possible
327e45c245012e03c349dfba73b1c246	k__Fungi	p__Basidiomycota	c__Tremellomycetes	o__Tremellales	f__Bulleraceae	g__Bullera	s__Bullera_arundinariae	Tremellales	7	Pathotroph-Saprotroph-Symbiotroph	Fungal Parasite-Undefined Saprotroph	Tremelloid-Yeast	NULL	Possible
38f709e4f025845613483a6ee6371e2c	k__Fungi	p__Basidiomycota	c__Tremellomycetes	o__Tremellales	f__Trimorphomycetaceae	g__unidentified	s__unidentified	Tremellales	7	Pathotroph-Saprotroph-Symbiotroph	Fungal Parasite-Undefined Saprotroph	Tremelloid-Yeast	NULL	Possible
9d5c0d394931f79fdbd497755cf9937e	k__Fungi	p__Basidiomycota	c__Tremellomycetes	o__Tremellales	f__Phaeotremellaceae	g__Phaeotremella	s__unidentified	Tremellales	7	Pathotroph-Saprotroph-Symbiotroph	Fungal Parasite-Undefined Saprotroph	Tremelloid-Yeast	NULL	Possible
b8c17cf80e388ea4dffe352048b4f994	k__Fungi	p__Basidiomycota	c__Tremellomycetes	o__Tremellales	f__Trimorphomycetaceae	g__Trimorphomyces	s__Trimorphomyces_sakaeraticus	Tremellales	7	Pathotroph-Saprotroph-Symbiotroph	Fungal Parasite-Undefined Saprotroph	Tremelloid-Yeast	NULL	Possible
cfa7f4b9a64632eb16133558d60c4eeb	k__Fungi	p__Basidiomycota	c__Tremellomycetes	o__Tremellales	f__Tremellaceae	g__Cryptococcus	s__unidentified	Tremellales	7	Pathotroph-Saprotroph-Symbiotroph	Fungal Parasite-Undefined Saprotroph	Tremelloid-Yeast	NULL	Possible
62caf094f8e372ee1ba6259acd20052b	k__Fungi	p__Basidiomycota	c__Tremellomycetes	o__Tremellales	f__Trimorphomycetaceae	g__unidentified	s__unidentified	Tremellales	7	Pathotroph-Saprotroph-Symbiotroph	Fungal Parasite-Undefined Saprotroph	Tremelloid-Yeast	NULL	Possible
d74fc0b3c31b7ab728a04567942e3623	k__Fungi	p__Basidiomycota	c__Tremellomycetes	o__Trichosporonales	f__Trichosporonaceae	g__Trichosporon	s__Trichosporon_vanderwaltii	Trichosporon	13	Pathotroph	Animal Pathogen	NULL	NULL	Probable

## Sheet: Tre_tab_meta
SampleID	Site	Sample_pair	Ecosystem	Lat	Long	Elev	BIO1	BIO2	BIO3	BIO4	BIO5	BIO6	BIO7	BIO8	BIO9	BIO10	BIO11	BIO12	BIO13	BIO14	BIO15	BIO16	BIO17	BIO18	BIO19	pH	TC	TN	CNR	TP	CPR	NPR	TK	TMg	TCa	PCNM1	PCNM2	PCNM3	PCNM4	PCNM5	PCNM6	PCNM7	PCNM8	PCNM9	PCNM10	PCNM11	PCNM12	PCNM13	PCNM14
D8l6741.NK01A	NK01	01NK	Non-karst	23.0593	101.081	1447	188	117	51	3696	281	52	229	226	149	226	134	1450	314	14	87	844	55	844	61	5.31	22.99	1.38	16.6594	0.52	44.2115	2.65385	2.84	5.29	4.18	0.0300083	-0.13669	0.01004	0.0248568	-0.00879363	0.00857254	0.00568378	0.0146275	-0.0295047	0.17228	0.0398086	0.00153039	0.314231	-0.0604783
D8l6742.NK01B	NK01	01NK	Non-karst	23.0596	101.081	1493	188	117	51	3696	281	52	229	226	149	226	134	1450	314	14	87	844	55	844	61	5.37	27.34	1.48	18.473	0.43	63.5814	3.44186	4.82	6.97	2.06	0.0300079	-0.136689	0.0100398	0.0248556	-0.00879331	0.00857215	0.00568342	0.0146266	-0.0295045	0.172278	0.0398106	0.00153036	0.314321	-0.0602055
D8l6743.NK01C	NK01	01NK	Non-karst	23.0595	101.08	1474	188	117	51	3696	281	52	229	226	149	226	134	1450	314	14	87	844	55	844	61	5.16	14.48	1.04	13.9231	0.48	30.1667	2.16667	1.58	5.41	1.25	0.0300084	-0.13669	0.01004	0.024859	-0.0087949	0.00857199	0.00568203	0.014625	-0.0295048	0.17228	0.0398098	0.00153031	0.314302	-0.0605311
D8l6744.NK01D	NK01	01NK	Non-karst	23.0589	101.081	1469	188	117	51	3696	281	52	229	226	149	226	134	1450	314	14	87	844	55	844	61	5.36	14.96	1.25	11.968	0.42	35.619	2.97619	3.3	4.64	2.26	0.0300083	-0.136692	0.01004	0.0248532	-0.00879149	0.00857362	0.00568693	0.0146322	-0.0295046	0.172282	0.039806	0.00153055	0.314086	-0.0604528
D8l6745.NK01E	NK01	01NK	Non-karst	23.0589	101.081	1459	188	117	51	3696	281	52	229	226	149	226	134	1450	314	14	87	844	55	844	61	5.29	20.85	1.01	20.6436	0.48	43.4375	2.10417	0.99	7.16	3.57	0.0300087	-0.136692	0.0100402	0.024857	-0.00879337	0.00857318	0.00568492	0.0146296	-0.0295049	0.172283	0.0398061	0.00153047	0.314112	-0.0607209
D8l6746.NK02A	NK02	02NK	Non-karst	22.5788	100.713	995	204	124	52	3539	303	66	237	239	166	240	152	1437	300	14	83	804	55	664	61	5.15	25.7	1.71	15.0292	0.31	82.9032	5.51613	9.67	2.92	8.01	0.0380619	-0.134899	0.0120732	0.0373291	-0.0233024	0.0243666	-0.018638	-0.0120044	0.0277955	-0.129605	-0.0380174	-0.000719646	-0.0232889	-0.148367
D8l6747.NK02B	NK02	02NK	Non-karst	22.5791	100.713	1047	204	124	52	3539	303	66	237	239	166	240	152	1437	300	14	83	804	55	664	61	5.19	26.81	1.95	13.7487	0.39	68.7436	5	10.22	3.89	2.36	0.0380619	-0.134899	0.0120732	0.0373289	-0.0233028	0.0243669	-0.0186389	-0.0120057	0.027796	-0.129606	-0.0380154	-0.000719502	-0.0231795	-0.148099
D8l6748.NK02C	NK02	02NK	Non-karst	22.5782	100.713	1058	204	124	52	3539	303	66	237	239	166	240	152	1437	300	14	83	804	55	664	61	5.2	25.46	1.76	14.4659	0.28	90.9286	6.28571	10.81	3.02	1.46	0.0380616	-0.134901	0.0120731	0.0373255	-0.0232996	0.0243667	-0.0186337	-0.0119985	0.0277933	-0.129593	-0.0380183	-0.000719546	-0.0234756	-0.148508
D8l6749.NK02D	NK02	02NK	Non-karst	22.5787	100.713	1067	204	124	52	3539	303	66	237	239	166	240	152	1437	300	14	83	804	55	664	61	4.99	29.12	2.23	13.0583	0.41	71.0244	5.43902	11.44	4.2	16.36	0.0380615	-0.134901	0.0120731	0.0373248	-0.0232999	0.0243672	-0.0186345	-0.0119996	0.0277937	-0.129593	-0.0380155	-0.000719329	-0.0233433	-0.148146
D8l6750.NK02E	NK02	02NK	Non-karst	22.5786	100.712	1056	204	124	52	3539	303	66	237	239	166	240	152	1437	300	14	83	804	55	664	61	4.9	27.2	1.92	14.1667	0.29	93.7931	6.62069	11	3.63	1.56	0.0380621	-0.134899	0.0120733	0.0373313	-0.0233034	0.0243662	-0.0186391	-0.0120059	0.0277961	-0.129611	-0.0380194	-0.000719877	-0.0233212	-0.148618
D8l6751.NK03A	NK03	03NK	Non-karst	22.7149	99.7939	1542	179	126	52	3496	274	35	239	214	139	214	128	1524	322	14	85	857	43	857	50	5.32	52.36	3.79	13.8153	2.63	19.9087	1.44106	16.37	8.01	1.25	0.0659582	-0.0390931	0.0168491	0.188722	-0.0625152	-0.019527	-0.046734	-0.0550078	-0.014153	0.0574901	0.00959934	6.12e-05	0.00256139	-0.0246926
D8l6752.NK03B	NK03	03NK	Non-karst	22.7148	99.7943	1536	179	126	52	3496	274	35	239	214	139	214	128	1524	322	14	85	857	43	857	50	5.23	50.39	3.77	13.366	2.96	17.0236	1.27365	17.33	8.18	1.33	0.0659577	-0.0390951	0.0168491	0.18872	-0.0625162	-0.0195258	-0.0467365	-0.055011	-0.0141516	0.057486	0.00960282	6.14e-05	0.00277052	-0.0250343
D8l6753.NK03C	NK03	03NK	Non-karst	22.7145	99.7936	1601	179	126	52	3496	274	35	239	214	139	214	128	1524	322	14	85	857	43	857	50	4.95	71.14	5.27	13.4991	2.5	28.456	2.108	13.21	7.43	1.12	0.0659574	-0.0390927	0.0168489	0.188721	-0.0625144	-0.0195278	-0.0467332	-0.0550072	-0.0141532	0.0574868	0.00959681	6.07e-05	0.00251296	-0.0248702
D8l6754.NK03D	NK03	03NK	Non-karst	22.7153	99.7937	1592	179	126	52	3496	274	35	239	214	139	214	128	1524	322	14	85	857	43	857	50	5.26	53.59	3.86	13.8834	2.79	19.2079	1.38351	16.05	8.09	1.24	0.0659592	-0.0390918	0.0168493	0.188724	-0.062515	-0.0195272	-0.0467326	-0.0550056	-0.0141539	0.0574967	0.00959875	6.14e-05	0.00242982	-0.0242406
D8l6755.NK03E	NK03	03NK	Non-karst	22.7146	99.7932	1608	179	126	52	3496	274	35	239	214	139	214	128	1524	322	14	85	857	43	857	50	5.19	45.99	3.1	14.8355	2.6	17.6885	1.19231	14.24	7.76	1.37	0.0659579	-0.0390907	0.0168489	0.188722	-0.0625134	-0.0195289	-0.0467309	-0.0550042	-0.0141545	0.0574909	0.00959358	6.05e-05	0.00231561	-0.0245387
D8l6756.NK04A	NK04	04NK	Non-karst	24.6399	100.427	1218	202	115	49	4077	298	64	234	245	143	245	143	977	187	14	80	539	47	539	47	5.18	27.19	2.25	12.0844	0.64	42.4844	3.51562	22.65	2.79	1.29	0.0675866	0.0529264	-0.0158632	-0.145028	-0.0512745	0.050727	-0.0914966	-0.10824	-0.00277967	0.0439874	0.0187043	0.00015021	-0.0057955	0.0426061
D8l6757.NK04B	NK04	04NK	Non-karst	24.6391	100.427	1258	202	115	49	4077	298	64	234	245	143	245	143	977	187	14	80	539	47	539	47	5.17	32.44	2.62	12.3817	0.73	44.4384	3.58904	17.67	2.98	0.78	0.0675886	0.0529276	-0.0158624	-0.145027	-0.0512746	0.0507301	-0.0914984	-0.108242	-0.00277499	0.0439804	0.0187181	0.00015179	-0.00591115	0.0428546
D8l6758.NK04C	NK04	04NK	Non-karst	24.6394	100.427	1243	202	115	49	4077	298	64	234	245	143	245	143	977	187	14	80	539	47	539	47	5.57	28.68	2.41	11.9004	0.94	30.5106	2.56383	15.98	3.98	2.59	0.0675867	0.0529257	-0.0158634	-0.145027	-0.0512769	0.0507277	-0.0914998	-0.108244	-0.00277933	0.0439867	0.0187042	0.000150272	-0.0058833	0.0437494
D8l6759.NK04D	NK04	04NK	Non-karst	24.6396	100.427	1233	202	115	49	4077	298	64	234	245	143	245	143	977	187	14	80	539	47	539	47	5.68	30.63	2.42	12.657	0.82	37.3537	2.95122	11.59	5.11	2.6	0.0675877	0.0529273	-0.0158627	-0.145027	-0.051274	0.0507286	-0.0914969	-0.10824	-0.00277703	0.0439835	0.0187123	0.000151115	-0.00584103	0.0424672
D8l6760.NK04E	NK04	04NK	Non-karst	24.6398	100.427	1240	202	115	49	4077	298	64	234	245	143	245	143	977	187	14	80	539	47	539	47	5.1	27.25	2.41	11.3071	0.64	42.5781	3.76562	19.62	3.08	1.76	0.0675886	0.0529286	-0.015862	-0.145027	-0.0512712	0.0507294	-0.0914942	-0.108237	-0.00277502	0.0439807	0.0187195	0.000151859	-0.00579965	0.0412798
D8l6761.NK05A	NK05	05NK	Non-karst	24.6101	99.3271	1317	196	118	49	4202	290	51	239	240	135	240	135	1205	246	16	82	680	57	680	57	5.43	9.34	0.77	12.1299	0.23	40.6087	3.34783	7.13	1.14	1.13	0.0809805	0.0787509	0.00503699	-0.0652919	0.0355787	0.0229099	0.0361299	0.0498569	0.0138713	-0.0422352	-0.00545998	0.000263808	0.0759386	0.00582534
D8l6762.NK05B	NK05	05NK	Non-karst	24.6103	99.3264	1280	196	118	49	4202	290	51	239	240	135	240	135	1205	246	16	82	680	57	680	57	5.47	10.62	1.03	10.3107	0.3	35.4	3.43333	11.34	1.51	1.47	0.0809799	0.0787503	0.00503714	-0.0652889	0.0355806	0.022908	0.0361341	0.0498622	0.0138705	-0.0422361	-0.00546444	0.000263569	0.0759781	0.0061346
D8l6763.NK05C	NK05	05NK	Non-karst	24.6105	99.326	1279	196	118	49	4202	290	51	239	240	135	240	135	1205	246	16	82	680	57	680	57	5.59	14.23	1.39	10.2374	0.39	36.4872	3.5641	23.91	3.51	2.12	0.0809794	0.0787499	0.00503716	-0.0652879	0.0355816	0.0229069	0.036136	0.0498645	0.01387	-0.0422361	-0.00546608	0.000263427	0.0760249	0.00622707
D8l6764.NK05D	NK05	05NK	Non-karst	24.6107	99.3266	1278	196	118	49	4202	290	51	239	240	135	240	135	1205	246	16	82	680	57	680	57	5.41	10.96	1.06	10.3396	0.33	33.2121	3.21212	11.81	1.33	1.53	0.0809793	0.0787499	0.00503691	-0.0652917	0.0355801	0.0229085	0.0361322	0.0498594	0.0138703	-0.042234	-0.00546078	0.000263575	0.0760593	0.00580567
D8l6765.NK05E	NK05	05NK	Non-karst	24.61	99.326	1270	196	118	49	4202	290	51	239	240	135	240	135	1205	246	16	82	680	57	680	57	5.66	12.51	1.21	10.3388	0.35	35.7429	3.45714	12.91	1.56	0.59	0.0809803	0.0787507	0.00503737	-0.065286	0.0355812	0.0229073	0.0361362	0.0498652	0.0138706	-0.0422382	-0.00546831	0.000263545	0.0759029	0.00647645
D8l6766.NK06A	NK06	06NK	Non-karst	24.5879	99.3577	972	208	118	49	4166	304	64	240	251	147	251	147	1239	258	16	83	710	57	710	57	4.79	25.08	2.47	10.1538	0.51	49.1765	4.84314	12.75	2.58	3.79	0.0810228	0.0787888	0.005036	-0.0653637	0.0354988	0.0229915	0.0359742	0.0496688	0.0139171	-0.0422467	-0.00533888	0.000275194	0.0715788	-0.000282837
D8l6767.NK06B	NK06	06NK	Non-karst	24.5875	99.3576	994	208	118	49	4166	304	64	240	251	147	251	147	1239	258	16	83	710	57	710	57	4.97	25.77	2.15	11.986	0.82	31.4268	2.62195	14.12	2.5	3.83	0.0810234	0.0787893	0.00503619	-0.0653616	0.035499	0.0229913	0.0359753	0.0496705	0.0139174	-0.0422485	-0.00534156	0.000275223	0.0714967	-2.55e-05
D8l6768.NK06C	NK06	06NK	Non-karst	24.5883	99.3579	948	208	118	49	4166	304	64	240	251	147	251	147	1239	258	16	83	710	57	710	57	5.04	30.2	2.58	11.7054	1.18	25.5932	2.18644	20.54	7.66	5.24	0.0810223	0.0787884	0.0050358	-0.0653661	0.0354985	0.0229919	0.0359728	0.0496667	0.0139169	-0.0422449	-0.00533585	0.000275182	0.0716572	-0.00056333
D8l6769.NK06D	NK06	06NK	Non-karst	24.5878	99.3582	968	208	118	49	4166	304	64	240	251	147	251	147	1239	258	16	83	710	57	710	57	4.84	19.41	1.83	10.6066	0.39	49.7692	4.69231	12.02	2.21	3.15	0.0810231	0.0787891	0.00503589	-0.0653658	0.0354976	0.0229928	0.0359715	0.0496652	0.0139176	-0.042246	-0.00533579	0.000275333	0.0715579	-0.000498372
D8l6770.NK06E	NK06	06NK	Non-karst	24.5881	99.3573	977	208	118	49	4166	304	64	240	251	147	251	147	1239	258	16	83	710	57	710	57	4.89	21.67	2.08	10.4183	0.58	37.3621	3.58621	17.95	2.53	0.41	0.0810225	0.0787885	0.00503608	-0.0653621	0.0354999	0.0229904	0.0359766	0.0496718	0.0139167	-0.0422472	-0.00534135	0.000275062	0.0716084	-0.000119163
D8l6771.NK07A	NK07	07NK	Non-karst	24.0008	99.2083	2171	140	116	50	3908	227	-3	230	182	84	182	84	1326	278	12	84	744	50	744	50	4.65	87.87	5.95	14.7681	0.58	151.5	10.2586	13.02	3.53	5	0.0914575	0.0701142	0.00978272	0.0317037	-0.00642267	0.00834982	-0.00203153	0.0017827	-0.0133454	0.099762	0.0305607	0.00114752	-0.0778776	-0.0960976
D8l6772.NK07B	NK07	07NK	Non-karst	24.0005	99.2084	2198	143	116	50	3906	229	0	229	185	87	185	87	1321	278	12	84	743	49	743	49	4.69	117.2	9.18	12.7669	0.79	148.354	11.6203	11.52	3.1	2.76	0.0914576	0.0701137	0.00978285	0.0317072	-0.0064242	0.00834915	-0.002033	0.00178076	-0.0133461	0.099765	0.0305613	0.00114749	-0.0779498	-0.0960063
D8l6773.NK07C	NK07	07NK	Non-karst	24.0005	99.2089	2195	143	116	50	3906	229	0	229	185	87	185	87	1321	278	12	84	743	49	743	49	4.82	68.98	5.44	12.6801	0.63	109.492	8.63492	13.78	3.61	2.23	0.0914581	0.0701139	0.00978281	0.0317064	-0.00642601	0.00835026	-0.00203631	0.00177654	-0.0133461	0.0997683	0.0305651	0.00114766	-0.0779547	-0.0962561
D8l6774.NK07D	NK07	07NK	Non-karst	24.0001	99.2083	2205	140	116	50	3908	227	-3	230	182	84	182	84	1326	278	12	84	744	50	744	50	4.4	128.39	8.55	15.0164	0.63	203.794	13.5714	11.35	2.82	20.49	0.0914574	0.0701128	0.00978306	0.0317124	-0.00642519	0.00834762	-0.00203303	0.00178063	-0.0133471	0.0997671	0.0305599	0.00114735	-0.0780425	-0.0957423
D8l6775.NK07E	NK07	07NK	Non-karst	24.0004	99.2079	2195	140	116	50	3908	227	-3	230	182	84	182	84	1326	278	12	84	744	50	744	50	4.74	99.24	6.82	14.5513	0.59	168.203	11.5593	13.4	3.21	2.95	0.0914571	0.0701132	0.00978297	0.0317099	-0.00642309	0.00834763	-0.00203025	0.00178422	-0.0133465	0.0997632	0.0305575	0.00114729	-0.0779822	-0.0956949
D8l6776.NK08A	NK08	08NK	Non-karst	23.9125	98.8511	1293	185	122	50	3950	278	37	241	225	127	225	127	1445	323	12	89	853	47	853	47	5.03	22.16	1.55	14.2968	0.34	65.1765	4.55882	11.07	2.22	2	0.0805449	0.0580905	0.0139845	0.103538	0.0280825	-0.0278631	0.074986	0.0996125	-0.00857576	-0.00880328	-0.0470306	-0.000907461	0.0132912	0.126301
D8l6777.NK08B	NK08	08NK	Non-karst	23.9129	98.8512	1310	185	122	50	3950	278	37	241	225	127	225	127	1445	323	12	89	853	47	853	47	5	17.86	1.53	11.6732	0.31	57.6129	4.93548	11.64	2.14	1.69	0.0805451	0.0580912	0.0139845	0.103535	0.0280842	-0.0278623	0.0749879	0.0996151	-0.00857465	-0.00880761	-0.0470312	-0.000907331	0.0133818	0.126068
D8l6778.NK08C	NK08	08NK	Non-karst	23.913	98.8516	1287	185	122	50	3950	278	37	241	225	127	225	127	1445	323	12	89	853	47	853	47	5.24	23.78	1.84	12.9239	0.34	69.9412	5.41176	11.94	2.35	0.48	0.0805459	0.0580918	0.0139846	0.103536	0.0280838	-0.0278619	0.0749876	0.099615	-0.00857402	-0.00880848	-0.0470304	-0.000907094	0.0134014	0.125788
D8l6779.NK08D	NK08	08NK	Non-karst	23.9129	98.8507	1329	185	122	50	3950	278	37	241	225	127	225	127	1445	323	12	89	853	47	853	47	5.19	23.46	1.92	12.2188	0.35	67.0286	5.48571	10.91	2.28	1.52	0.0805442	0.0580907	0.0139843	0.103533	0.0280847	-0.0278628	0.0749883	0.0996153	-0.00857528	-0.00880693	-0.0470322	-0.000907585	0.0133659	0.126363
D8l6780.NK08E	NK08	08NK	Non-karst	23.9134	98.851	1314	185	122	50	3950	278	37	241	225	127	225	127	1445	323	12	89	853	47	853	47	4.97	22.85	1.76	12.983	0.32	71.4062	5.5	11.23	2.28	2.14	0.0805449	0.0580917	0.0139843	0.103531	0.0280862	-0.0278618	0.07499	0.0996178	-0.00857383	-0.00881171	-0.0470324	-0.000907324	0.0134666	0.125976
D8l6781.NK09A	NK09	09NK	Non-karst	23.6473	99.3191	1334	186	122	51	3809	280	41	239	225	143	225	131	1376	299	12	87	793	45	793	45	5.04	31.08	2.63	11.8175	0.52	59.7692	5.05769	20.4	3.42	3.51	0.0912518	0.0693162	0.00987896	0.0351453	-0.00786314	0.00747043	-0.00344176	-0.000184523	-0.014143	0.102473	0.0311902	0.00106489	-0.150644	-0.0031067
D8l6782.NK09B	NK09	09NK	Non-karst	23.6472	99.3187	1314	186	122	51	3809	280	41	239	225	143	225	131	1376	299	12	87	793	45	793	45	4.99	31.47	2.6	12.1038	0.5	62.94	5.2	16.78	3.55	3.5	0.0912515	0.069316	0.00987905	0.035147	-0.00786205	0.00746936	-0.00343934	-0.000181431	-0.0141432	0.102471	0.0311871	0.00106475	-0.150659	-0.00286925
D8l6783.NK09C	NK09	09NK	Non-karst	23.6475	99.3184	1309	186	122	51	3809	280	41	239	225	143	225	131	1376	299	12	87	793	45	793	45	5	29.99	2.25	13.3289	0.46	65.1957	4.8913	15.38	3.63	1.09	0.0912519	0.069317	0.00987904	0.0351443	-0.00786006	0.00746999	-0.00343669	-0.000177745	-0.0141424	0.102467	0.0311848	0.00106483	-0.150589	-0.00285065
D8l6784.NK09D	NK09	09NK	Non-karst	23.6469	99.319	1307	186	122	51	3809	280	41	239	225	143	225	131	1376	299	12	87	793	45	793	45	5.01	31.86	2.39	13.3305	0.48	66.375	4.97917	19.07	3.56	2.09	0.0912511	0.069315	0.00987906	0.0351495	-0.00786382	0.00746876	-0.00344168	-0.000184686	-0.014144	0.102474	0.031189	0.00106468	-0.150723	-0.0028788
D8l6785.NK09E	NK09	09NK	Non-karst	23.647	99.3183	1292	186	122	51	3809	280	41	239	225	143	225	131	1376	299	12	87	793	45	793	45	4.88	27.75	2.2	12.6136	0.45	61.6667	4.88889	19.86	4.02	4.25	0.0912509	0.0693152	0.00987918	0.0351504	-0.00786116	0.0074676	-0.00343679	-0.000178261	-0.0141438	0.102469	0.0311834	0.00106453	-0.150706	-0.00253262
D8l6786.NK10A	NK10	10NK	Non-karst	21.7311	101.411	875	208	118	54	3216	300	84	216	236	173	240	160	1596	287	20	74	827	72	636	80	6.05	48.56	4.72	10.2881	0.88	55.1818	5.36364	16.37	10.17	6.64	0.019488	-0.128113	0.0053952	-0.0722713	0.0368183	0.0219461	0.0508339	0.072192	-0.00369968	0.0326888	-0.00645257	0.000273888	-0.114677	0.00997344
D8l6787.NK10B	NK10	10NK	Non-karst	21.7315	101.411	869	208	118	54	3216	300	84	216	236	173	240	160	1596	287	20	74	827	72	636	80	5.49	36.56	3.7	9.88108	0.96	38.0833	3.85417	16.58	8.98	4.86	0.0194883	-0.128115	0.00539534	-0.0722712	0.0368174	0.0219473	0.0508326	0.0721907	-0.00369864	0.0326873	-0.00645115	0.000274189	-0.114536	0.0100774
D8l6788.NK10C	NK10	10NK	Non-karst	21.7313	101.41	888	208	118	54	3216	300	84	216	236	173	240	160	1596	287	20	74	827	72	636	80	5.4	36.98	3.72	9.94086	0.93	39.7634	4	22.8	13.15	13.37	0.0194882	-0.128114	0.00539531	-0.0722712	0.0368176	0.021947	0.050833	0.0721911	-0.0036987	0.0326861	-0.00645246	0.000274051	-0.114587	0.00991583
D8l6789.NK10D	NK10	10NK	Non-karst	21.7313	101.411	878	208	118	54	3216	300	84	216	236	173	240	160	1596	287	20	74	827	72	636	80	5.96	35.44	3.53	10.0397	0.82	43.2195	4.30488	15.15	9	9.14	0.0194881	-0.128114	0.00539525	-0.0722713	0.0368179	0.0219465	0.0508334	0.0721915	-0.00369941	0.0326891	-0.0064515	0.000274035	-0.114615	0.0100892
D8l6790.NK10E	NK10	10NK	Non-karst	21.7318	101.411	891	208	118	54	3216	300	84	216	236	173	240	160	1596	287	20	74	827	72	636	80	6.26	44.51	4.53	9.82561	0.94	47.3511	4.81915	24.79	12.74	8.83	0.0194884	-0.128115	0.00539539	-0.0722712	0.036817	0.0219478	0.0508319	0.07219	-0.00369851	0.0326888	-0.00644923	0.000274399	-0.114456	0.0103129
D8l6791.NK11A	NK11	11NK	Non-karst	21.9186	101.272	594	229	119	54	3290	325	106	219	258	194	262	180	1375	250	20	72	684	69	579	69	4.34	23.36	2.47	9.45749	0.42	55.619	5.88095	18.13	1.95	1.82	0.0196421	-0.128856	0.00546588	-0.0721004	0.0363141	0.0224926	0.0500918	0.071417	-0.00313179	0.0313653	-0.00592192	0.000396283	-0.043899	0.0251872
D8l6792.NK11B	NK11	11NK	Non-karst	21.9178	101.272	636	229	119	54	3290	325	106	219	258	194	262	180	1375	250	20	72	684	69	579	69	5.62	32.64	3.38	9.6568	0.77	42.3896	4.38961	12.95	2.4	7.11	0.0196416	-0.128853	0.00546566	-0.0721012	0.0363161	0.0224909	0.0500948	0.0714204	-0.00313343	0.0313676	-0.00592572	0.000395773	-0.0441915	0.0248933
D8l6793.NK11C	NK11	11NK	Non-karst	21.9183	101.273	598	229	119	54	3290	325	106	219	258	194	262	180	1375	250	20	72	684	69	579	69	4.38	29.63	3.41	8.68915	0.59	50.2203	5.77966	13.3	1.66	6.88	0.0196418	-0.128854	0.00546574	-0.0721011	0.0363154	0.0224916	0.0500936	0.071419	-0.00313319	0.0313699	-0.00592246	0.000396106	-0.0440508	0.0252753
D8l6794.NK11D	NK11	11NK	Non-karst	21.9183	101.272	589	229	119	54	3290	325	106	219	258	194	262	180	1375	250	20	72	684	69	579	69	4.13	25.29	2.53	9.99605	0.38	66.5526	6.65789	13.05	1.57	5.55	0.0196419	-0.128855	0.00546578	-0.0721008	0.036315	0.0224918	0.0500932	0.0714186	-0.00313254	0.0313665	-0.00592356	0.000396059	-0.0440294	0.0250656
D8l6795.NK11E	NK11	11NK	Non-karst	21.9185	101.272	595	229	119	54	3290	325	106	219	258	194	262	180	1375	250	20	72	684	69	579	69	4.48	26.93	2.93	9.19113	0.42	64.119	6.97619	14.19	1.96	3.6	0.0196421	-0.128856	0.00546588	-0.0721003	0.0363141	0.0224926	0.0500918	0.0714171	-0.0031315	0.0313629	-0.00592322	0.000396184	-0.0439183	0.0249909
D8l6796.NK12A	NK12	12NK	Non-karst	24.6425	102.025	2147	157	108	48	4074	248	24	224	202	99	202	99	999	212	13	88	585	40	585	40	5.44	44.63	3.66	12.194	0.53	84.2075	6.90566	18.3	5.76	5.54	-0.0375664	0.0200521	-0.133066	-0.0697092	-0.141687	-0.0361054	-0.0488765	-0.0267758	-0.0568465	0.0735331	-0.126572	-0.00299533	-0.043982	0.0116039
D8l6797.NK12B	NK12	12NK	Non-karst	24.6421	102.025	2117	145	108	48	4099	235	12	223	191	87	191	87	1041	225	13	89	614	40	614	40	5.5	33.41	2.15	15.5395	0.44	75.9318	4.88636	16.49	5.54	3.62	-0.0375659	0.0200524	-0.133064	-0.069712	-0.141691	-0.0361023	-0.0488746	-0.0267812	-0.0568462	0.0735401	-0.126588	-0.00299651	-0.0439816	0.0116034
D8l6798.NK12C	NK12	12NK	Non-karst	24.6426	102.025	2142	145	108	48	4099	235	12	223	191	87	191	87	1041	225	13	89	614	40	614	40	5.46	47.55	3.17	15	0.63	75.4762	5.03175	15.43	9.35	4.39	-0.0375651	0.0200523	-0.133065	-0.0697133	-0.141687	-0.0361044	-0.0488818	-0.0267815	-0.0568489	0.0735394	-0.126567	-0.00299533	-0.0439882	0.0116031
D8l6799.NK12D	NK12	12NK	Non-karst	24.6425	102.025	2171	157	108	48	4074	248	24	224	202	99	202	99	999	212	13	88	585	40	585	40	5.06	37.31	1.98	18.8434	0.51	73.1569	3.88235	29.5	5.78	2.71	-0.0375671	0.0200519	-0.133067	-0.0697072	-0.141687	-0.0361061	-0.0488741	-0.0267729	-0.0568454	0.0735298	-0.126573	-0.00299526	-0.0439791	0.0116043
D8l6800.NK12E	NK12	12NK	Non-karst	24.6429	102.025	2190	157	108	48	4074	248	24	224	202	99	202	99	999	212	13	88	585	40	585	40	5.55	33.27	2.36	14.0975	0.57	58.3684	4.14035	15.78	8.24	8.99	-0.0375661	0.0200519	-0.133067	-0.0697093	-0.141685	-0.036107	-0.0488801	-0.0267749	-0.0568478	0.0735315	-0.126559	-0.00299456	-0.0439851	0.0116038
D8l6801.NK13A	NK13	13NK	Non-karst	24.1053	102.752	2015	166	105	47	4126	258	38	220	211	107	211	107	1027	215	13	84	590	44	590	44	5.08	26.31	1.77	14.8644	0.31	84.871	5.70968	13.21	2.31	8.05	-0.097522	0.0290561	-0.055511	0.0274358	0.0234835	0.0346519	-0.0499158	0.0175603	0.130968	0.0587406	-0.221098	-0.0148619	0.00529882	-0.000304916
D8l6802.NK13B	NK13	13NK	Non-karst	24.1049	102.752	2024	166	105	47	4126	258	38	220	211	107	211	107	1027	215	13	84	590	44	590	44	4.83	25.21	1.85	13.627	0.29	86.931	6.37931	11.39	1.72	5.56	-0.0975222	0.0290563	-0.0555075	0.0274351	0.0234796	0.0346529	-0.0499122	0.0175595	0.130979	0.0587451	-0.221109	-0.0148625	0.00530359	-0.000312271
D8l6803.NK13C	NK13	13NK	Non-karst	24.1048	102.752	2007	166	105	47	4126	258	38	220	211	107	211	107	1027	215	13	84	590	44	590	44	4.66	32.1	2.05	15.6585	0.32	100.312	6.40625	12.09	1.74	2.24	-0.097523	0.0290566	-0.0555044	0.0274357	0.0234842	0.0346557	-0.0499144	0.0175577	0.130983	0.0587481	-0.221114	-0.0148631	0.00530327	-0.000314832
D8l6804.NK13D	NK13	13NK	Non-karst	24.1051	102.751	2010	166	105	47	4126	258	38	220	211	107	211	107	1027	215	13	84	590	44	590	44	4.87	32	1.87	17.1123	0.32	100	5.84375	12.8	2.38	2.11	-0.0975212	0.0290558	-0.0555121	0.0274346	0.0234751	0.0346493	-0.0499106	0.0175619	0.130971	0.0587404	-0.221101	-0.0148616	0.00530269	-0.000307252
D8l6805.NK13E	NK13	13NK	Non-karst	24.1045	102.751	2031	166	105	47	4126	258	38	220	211	107	211	107	1027	215	13	84	590	44	590	44	4.83	29.58	1.92	15.4062	0.33	89.6364	5.81818	12.57	2.55	3.41	-0.0975221	0.0290563	-0.0555047	0.0274343	0.0234748	0.0346532	-0.0499084	0.0175592	0.130988	0.0587488	-0.221119	-0.0148629	0.00530821	-0.000318741
D8l6806.NK14A	NK14	14NK	Non-karst	23.5291	102.654	1738	173	105	48	3922	264	49	215	215	117	215	117	1161	251	13	87	681	47	681	47	5.35	16.54	1.16	14.2586	0.21	78.7619	5.52381	7.28	1.45	4.75	-0.0835859	0.0262273	0.0259993	-0.00591762	-0.152085	0.0407967	0.12806	-0.0171248	-0.0506865	-0.00751248	-0.0499159	-0.000422931	0.00159305	0.000380314
D8l6807.NK14B	NK14	14NK	Non-karst	23.5293	102.654	1734	173	105	48	3922	264	49	215	215	117	215	117	1161	251	13	87	681	47	681	47	5.16	16.39	1.22	13.4344	0.23	71.2609	5.30435	6.81	1.41	1.29	-0.083587	0.0262278	0.0260005	-0.00591705	-0.152083	0.0407987	0.128061	-0.0171256	-0.0506901	-0.00751553	-0.0499018	-0.00042211	0.00159279	0.000377585
D8l6808.NK14C	NK14	14NK	Non-karst	23.5297	102.654	1752	173	105	48	3922	264	49	215	215	117	215	117	1161	251	13	87	681	47	681	47	4.96	13.34	1.04	12.8269	0.23	58	4.52174	11.32	1.93	2.33	-0.0835868	0.0262277	0.0259975	-0.00591654	-0.152083	0.0408021	0.128063	-0.0171286	-0.0506903	-0.00751018	-0.0499286	-0.000423884	0.00159063	0.000387839
D8l6809.NK14D	NK14	14NK	Non-karst	23.5293	102.655	1731	173	105	48	3922	264	49	215	215	117	215	117	1161	251	13	87	681	47	681	47	5.09	18.92	1.34	14.1194	0.3	63.0667	4.46667	7.88	1.69	1.2	-0.083588	0.0262282	0.0260025	-0.00591663	-0.152082	0.0407997	0.12806	-0.0171256	-0.0506935	-0.00751985	-0.0498812	-0.000420862	0.00159311	0.000372294
D8l6810.NK14E	NK14	14NK	Non-karst	23.5287	102.654	1717	173	105	48	3922	264	49	215	215	117	215	117	1161	251	13	87	681	47	681	47	5.05	17.32	1.25	13.856	0.23	75.3043	5.43478	5.83	1.27	7.23	-0.083587	0.0262278	0.0260036	-0.0059177	-0.152084	0.0407946	0.128058	-0.0171222	-0.0506892	-0.00752077	-0.0498753	-0.00042034	0.00159517	0.000366975
D8l6811.NK15A	NK15	15NK	Non-karst	23.2272	103.35	1755	170	94	46	3989	258	55	203	214	114	214	114	1227	270	12	84	698	52	698	52	4.27	43.15	2.96	14.5777	0.64	67.4219	4.625	2.91	1.56	0.92	-0.0868056	0.0265814	0.0901032	0.0066039	-0.0024906	0.0312057	0.00299766	-0.00342914	0.0683589	0.00847621	0.0542006	0.00110305	-0.00744199	0.00389326
D8l6812.NK15B	NK15	15NK	Non-karst	23.2268	103.35	1713	170	94	46	3989	258	55	203	214	114	214	114	1227	270	12	84	698	52	698	52	4.52	34.78	2.19	15.8813	0.33	105.394	6.63636	2.73	1.35	2.27	-0.086805	0.0265812	0.0901036	0.00660301	-0.0024935	0.0312023	0.00299742	-0.00342698	0.0683573	0.00847388	0.0542084	0.00110389	-0.00744069	0.00388825
D8l6813.NK15C	NK15	15NK	Non-karst	23.2268	103.351	1710	170	94	46	3989	258	55	203	214	114	214	114	1227	270	12	84	698	52	698	52	4.59	34.34	2.41	14.249	0.57	60.2456	4.22807	3.97	1.77	1.33	-0.0868051	0.0265812	0.0901049	0.0066028	-0.00248969	0.0312008	0.00299263	-0.00342675	0.0683469	0.00847166	0.0542097	0.00110369	-0.00744143	0.00388603
D8l6814.NK15D	NK15	15NK	Non-karst	23.2272	103.351	1737	170	94	46	3989	258	55	203	214	114	214	114	1227	270	12	84	698	52	698	52	4.45	36.4	2.58	14.1085	0.51	71.3725	5.05882	3.82	1.92	2.41	-0.0868056	0.0265814	0.0901044	0.00660375	-0.00248699	0.0312045	0.0029933	-0.00342904	0.0683495	0.00847429	0.0542014	0.00110284	-0.00744272	0.00389146
D8l6815.NK15E	NK15	15NK	Non-karst	23.2277	103.35	1734	170	94	46	3989	258	55	203	214	114	214	114	1227	270	12	84	698	52	698	52	4.39	33.8	2.32	14.569	0.53	63.7736	4.37736	2.42	1.36	0.77	-0.0868062	0.0265817	0.0901031	0.00660491	-0.00248649	0.0312095	0.00299708	-0.00343165	0.0683588	0.00847855	0.0541916	0.00110203	-0.00744365	0.00389874
D8l6816.NK16A	NK16	16NK	Non-karst	22.8134	103.484	796	206	90	46	3901	290	97	193	247	149	247	149	1381	292	12	82	782	59	782	59	4.51	29.27	2.37	12.3502	0.28	104.536	8.46429	14.46	0.92	0.67	-0.0732393	0.0210641	0.0933935	-0.0175715	-0.0769828	-0.0741551	-0.0388207	0.0717246	0.159507	0.0188154	-0.0294687	-0.000899949	0.0185058	-0.00649597
D8l6817.NK16B	NK16	16NK	Non-karst	22.8134	103.483	910	197	87	45	3954	281	89	192	239	140	239	140	1413	294	13	83	804	59	804	59	4.86	28.07	2.29	12.2576	0.27	103.963	8.48148	13.61	0.65	0.45	-0.0732397	0.0210643	0.0933921	-0.017571	-0.076988	-0.0741518	-0.0388134	0.0717238	0.159522	0.0188183	-0.029469	-0.000899491	0.0185066	-0.00649338
D8l6818.NK16C	NK16	16NK	Non-karst	22.8127	103.483	929	197	87	45	3954	281	89	192	239	140	239	140	1413	294	13	83	804	59	804	59	4.83	33.79	2.55	13.251	0.27	125.148	9.44444	11.06	0.79	0.8	-0.0732383	0.0210637	0.0933919	-0.0175717	-0.0769872	-0.0741543	-0.0388138	0.0717238	0.159508	0.0188126	-0.0294503	-0.000898214	0.0185076	-0.00650208
D8l6819.NK16D	NK16	16NK	Non-karst	22.8131	103.483	896	206	90	46	3901	290	97	193	247	149	247	149	1381	292	12	82	782	59	782	59	4.2	18.43	1.8	10.2389	0.22	83.7727	8.18182	21.95	1.03	0.61	-0.0732388	0.0210639	0.0933926	-0.0175716	-0.0769852	-0.0741545	-0.038817	0.0717242	0.159508	0.0188142	-0.0294598	-0.000899082	0.0185067	-0.00649879
D8l6820.NK16E	NK16	16NK	Non-karst	22.8127	103.484	893	206	90	46	3901	290	97	193	247	149	247	149	1381	292	12	82	782	59	782	59	3.93	25.88	2.36	10.9661	0.32	80.875	7.375	20.31	0.87	0.81	-0.0732379	0.0210635	0.0933929	-0.0175721	-0.0769833	-0.0741569	-0.0388192	0.0717244	0.159496	0.0188101	-0.0294488	-0.000898469	0.018507	-0.00650457
D8l6821.NK17A	NK17	17NK	Non-karst	23.7152	105.989	1052	181	85	37	5043	281	57	224	237	108	237	108	1328	271	14	84	754	53	754	53	3.62	39.95	3.27	12.2171	0.32	124.844	10.2188	9.27	1.19	1.11	0.0012427	-0.0126532	-0.00458953	-0.0290774	0.0812347	-0.200482	0.122145	-0.175612	0.0382999	-0.00605798	-0.00582148	-0.0800229	-0.000540785	-0.000297704
D8l6822.NK17B	NK17	17NK	Non-karst	23.7154	105.989	1048	181	85	37	5043	281	57	224	237	108	237	108	1328	271	14	84	754	53	754	53	3.82	24.3	2.24	10.8482	0.36	67.5	6.22222	11.36	1.37	1.05	0.0012427	-0.0126532	-0.00458953	-0.0290774	0.0812347	-0.200482	0.122145	-0.175612	0.0382999	-0.00605797	-0.00582142	-0.0800236	-0.000540772	-0.000297664
D8l6823.NK17C	NK17	17NK	Non-karst	23.7157	105.989	1072	181	85	37	5043	281	57	224	237	108	237	108	1328	271	14	84	754	53	754	53	4.06	46.4	3.44	13.4884	0.43	107.907	8	15.57	1.66	0.62	0.0012427	-0.0126532	-0.00458953	-0.0290774	0.0812347	-0.200482	0.122145	-0.175612	0.0382999	-0.00605797	-0.00582143	-0.0800236	-0.000540773	-0.000297667
D8l6824.NK17D	NK17	17NK	Non-karst	23.7155	105.99	1052	181	85	37	5043	281	57	224	237	108	237	108	1328	271	14	84	754	53	754	53	3.97	47.55	3.3	14.4091	0.38	125.132	8.68421	12.6	1.67	3.41	0.0012427	-0.0126532	-0.00458953	-0.0290773	0.0812346	-0.200482	0.122145	-0.175611	0.0382998	-0.00605796	-0.00582137	-0.0800243	-0.000540761	-0.000297627
D8l6825.NK17E	NK17	17NK	Non-karst	23.715	105.989	1027	181	85	37	5043	281	57	224	237	108	237	108	1328	271	14	84	754	53	754	53	3.69	42.87	3.58	11.9749	0.48	89.3125	7.45833	15.93	1.81	0.24	0.0012427	-0.0126532	-0.00458953	-0.0290774	0.0812347	-0.200482	0.122145	-0.175612	0.0382999	-0.00605797	-0.00582143	-0.0800235	-0.000540775	-0.000297672
D8l6826.NK18A	NK18	18NK	Non-karst	23.7076	105.916	848	196	86	38	5084	298	73	225	253	123	253	123	1284	260	13	83	724	48	724	48	4.41	32.17	2.38	13.5168	0.4	80.425	5.95	11.17	1.78	0.26	0.0012427	-0.0126532	-0.00458952	-0.0290774	0.0812348	-0.200482	0.122145	-0.175612	0.0382997	-0.00605779	-0.00582399	-0.0799083	-0.000540571	-0.000296854
D8l6827.NK18B	NK18	18NK	Non-karst	23.7079	105.916	853	196	86	38	5084	298	73	225	253	123	253	123	1284	260	13	83	724	48	724	48	4.43	28.5	2.25	12.6667	0.32	89.0625	7.03125	11.23	1.11	0.23	0.0012427	-0.0126532	-0.00458952	-0.0290774	0.0812348	-0.200482	0.122145	-0.175612	0.0382998	-0.00605781	-0.005824	-0.0799089	-0.000540583	-0.000296896
D8l6828.NK18C	NK18	18NK	Non-karst	23.7072	105.916	835	196	86	38	5084	298	73	225	253	123	253	123	1284	260	13	83	724	48	724	48	4.41	32.34	2.42	13.3636	0.39	82.9231	6.20513	12.25	1.67	1.02	0.0012427	-0.0126532	-0.00458952	-0.0290774	0.0812348	-0.200482	0.122145	-0.175612	0.0382997	-0.0060578	-0.00582399	-0.0799083	-0.000540572	-0.000296857
D8l6829.NK18D	NK18	18NK	Non-karst	23.7082	105.916	848	196	86	38	5084	298	73	225	253	123	253	123	1284	260	13	83	724	48	724	48	4.25	31.86	2.32	13.7328	0.37	86.1081	6.27027	9.29	1.27	0.46	0.0012427	-0.0126532	-0.00458952	-0.0290774	0.0812348	-0.200482	0.122145	-0.175612	0.0382997	-0.00605779	-0.00582398	-0.079908	-0.000540566	-0.000296837
D8l6830.NK18E	NK18	18NK	Non-karst	23.7075	105.915	828	196	86	38	5084	298	73	225	253	123	253	123	1284	260	13	83	724	48	724	48	4.27	27.56	2.25	12.2489	0.37	74.4865	6.08108	13.26	1.44	4.37	0.000235907	-0.0122786	-0.00213362	-0.0289551	0.0902286	-0.202178	0.111848	-0.17707	0.0326745	-0.000859826	-0.0521377	0.665114	-5.64e-05	1.63e-05
D8l6831.NK19A	NK19	19NK	Non-karst	23.8366	104.277	1556	168	95	43	4584	261	42	219	218	102	218	102	1020	197	14	76	546	47	546	47	4.93	31.58	1.96	16.1122	0.74	42.6757	2.64865	7.95	3.2	3.7	-0.0659221	0.0175034	0.0927124	0.00398841	0.130734	-0.0101648	-0.133974	-0.000967492	-0.0357077	0.021734	-0.0965269	-0.0769922	0.000327785	0.000233314
D8l6832.NK19B	NK19	19NK	Non-karst	23.8363	104.276	1577	168	95	43	4584	261	42	219	218	102	218	102	1020	197	14	76	546	47	546	47	4.9	23.34	1.62	14.4074	0.44	53.0455	3.68182	5.6	2.25	2.14	-0.0659232	0.0175038	0.0927142	0.00398827	0.130732	-0.0101659	-0.133976	-0.000965374	-0.035701	0.0217341	-0.0965233	-0.076993	0.000328765	0.000228952
D8l6833.NK19C	NK19	19NK	Non-karst	23.8368	104.276	1561	168	95	43	4584	261	42	219	218	102	218	102	1020	197	14	76	546	47	546	47	4.95	29.18	2.16	13.5093	0.78	37.4103	2.76923	7.82	2.32	1.9	-0.0659229	0.0175037	0.0927123	0.00398933	0.130736	-0.0101614	-0.133974	-0.000968876	-0.0356987	0.0217384	-0.0965421	-0.076996	0.000328587	0.000237441
D8l6834.NK19D	NK19	19NK	Non-karst	23.8365	104.277	1571	168	95	43	4584	261	42	219	218	102	218	102	1020	197	14	76	546	47	546	47	4.88	25.67	1.78	14.4213	0.68	37.75	2.61765	7.69	2.37	1.44	-0.0659212	0.017503	0.0927118	0.0039879	0.130733	-0.0101665	-0.133974	-0.00096734	-0.0357153	0.0217313	-0.0965189	-0.0769896	0.000326984	0.000232232
D8l6835.NK19E	NK19	19NK	Non-karst	23.837	104.277	1537	168	95	43	4584	261	42	219	218	102	218	102	1020	197	14	76	546	47	546	47	4.94	22.79	1.75	13.0229	0.48	47.4792	3.64583	7.15	2.83	1.47	-0.0659213	0.017503	0.0927104	0.00398897	0.130736	-0.0101621	-0.133973	-0.000970328	-0.0357107	0.0217359	-0.0965374	-0.0769929	0.00032711	0.000239719
D8l6836.NK20A	NK20	20NK	Non-karst	24.4555	103.762	1831	148	104	45	4534	244	13	231	198	83	198	83	1028	206	15	81	574	50	574	50	6.24	17.88	1.37	13.0511	0.21	85.1429	6.52381	8.82	3.14	2.75	-0.0826857	0.0235683	-0.0106161	0.0473954	0.11105	0.145553	0.048247	-0.0822567	-0.0517715	-0.00568748	0.023401	0.000255779	-0.000745363	-0.000166177
D8l6837.NK20B	NK20	20NK	Non-karst	24.4554	103.763	1842	148	104	45	4534	244	13	231	198	83	198	83	1028	206	15	81	574	50	574	50	5.11	13.07	1.09	11.9908	0.16	81.6875	6.8125	4.02	1.18	2.43	-0.0826846	0.0235679	-0.0106134	0.0473944	0.111054	0.145551	0.0482422	-0.0822571	-0.05177	-0.00568287	0.0233931	0.000254428	-0.000761801	-0.000134791
D8l6838.NK20C	NK20	20NK	Non-karst	24.4551	103.762	1848	148	104	45	4534	244	13	231	198	83	198	83	1028	206	15	81	574	50	574	50	5.41	10.88	0.89	12.2247	0.15	72.5333	5.93333	7.73	2.22	2.29	-0.0826862	0.0235685	-0.0106129	0.0473949	0.11105	0.145554	0.0482465	-0.0822573	-0.0517637	-0.00568215	0.0233883	0.000254861	-0.000752928	-0.000144753
D8l6839.NK20D	NK20	20NK	Non-karst	24.4559	103.762	1848	148	104	45	4534	244	13	231	198	83	198	83	1028	206	15	81	574	50	574	50	6.19	20.42	1.35	15.1259	0.2	102.1	6.75	11.22	3.91	2.98	-0.0826846	0.0235678	-0.0106177	0.0473953	0.111053	0.145551	0.0482447	-0.0822562	-0.0517784	-0.00569007	0.023409	0.000255896	-0.00074754	-0.000168986
D8l6840.NK20E	NK20	20NK	Non-karst	24.4557	103.762	1829	148	104	45	4534	244	13	231	198	83	198	83	1028	206	15	81	574	50	574	50	5.93	14.37	1.01	14.2277	0.17	84.5294	5.94118	6.33	2.1	1.67	-0.0826862	0.0235684	-0.0106186	0.0473962	0.111049	0.145554	0.0482501	-0.0822562	-0.0517749	-0.00569189	0.0234096	0.000256874	-0.000733135	-0.000191641
D8l6841.NK21A	NK21	21NK	Non-karst	25.354	102.373	2380	134	109	47	4243	227	-2	229	182	74	182	74	1006	231	10	93	611	34	611	34	4.67	27.84	1.38	20.1739	0.31	89.8065	4.45161	6.31	2.58	1.04	-0.0346449	0.00253968	-0.136428	0.00427446	-0.00286294	-0.101852	-0.0836495	0.0859223	0.0410813	-0.0197539	0.0189545	0.000533564	0.0125178	-0.00242758
D8l6842.NK21B	NK21	21NK	Non-karst	25.3545	102.373	2357	134	109	47	4243	227	-2	229	182	74	182	74	1006	231	10	93	611	34	611	34	4.62	27.75	1.46	19.0068	0.31	89.5161	4.70968	8.24	3.03	0.81	-0.0346445	0.00253949	-0.136427	0.00427446	-0.00286121	-0.101852	-0.0836499	0.0859223	0.0410773	-0.0197567	0.0189683	0.000534318	0.012515	-0.00242528
D8l6843.NK21C	NK21	21NK	Non-karst	25.3541	102.373	2399	134	109	47	4243	227	-2	229	182	74	182	74	1006	231	10	93	611	34	611	34	4.95	29.72	2.17	13.6959	0.49	60.6531	4.42857	12.13	5.79	1.48	-0.0346449	0.00253967	-0.136428	0.00427474	-0.00286187	-0.101851	-0.0836499	0.0859226	0.0410824	-0.0197549	0.0189615	0.00053386	0.0125165	-0.00242729
D8l6844.NK21D	NK21	21NK	Non-karst	25.3535	102.373	2383	134	109	47	4243	227	-2	229	182	74	182	74	1006	231	10	93	611	34	611	34	5.62	46.45	3.3	14.0758	0.74	62.7703	4.45946	14.94	6.53	2.98	-0.0346455	0.00253992	-0.136429	0.0042747	-0.00286425	-0.101851	-0.0836493	0.0859227	0.0410874	-0.0197511	0.0189427	0.000532843	0.0125202	-0.00243031
D8l6845.NK21E	NK21	21NK	Non-karst	25.354	102.372	2360	134	109	47	4243	227	-2	229	182	74	182	74	1006	231	10	93	611	34	611	34	4.75	35.37	2.21	16.0045	0.45	78.6	4.91111	8.06	3.24	1.74	-0.0346448	0.00253966	-0.136428	0.00427416	-0.00286381	-0.101852	-0.0836491	0.085922	0.0410793	-0.0197533	0.0189492	0.000533374	0.0125188	-0.00242747
D8l6846.NK22A	NK22	22NK	Non-karst	25.4207	102.726	2507	125	107	46	4344	217	-12	229	174	64	174	64	1030	240	10	92	623	37	623	37	4.35	88.63	4.22	21.0024	1.01	87.7525	4.17822	30.86	4.06	1.91	-0.0473734	0.00769546	-0.138857	0.0278902	0.0723965	0.000882747	-0.0432239	0.01172	-0.0576965	-0.0344813	0.118804	0.00352552	-0.0136982	0.00229559
D8l6847.NK22B	NK22	22NK	Non-karst	25.4204	102.726	2535	125	107	46	4344	217	-12	229	174	64	174	64	1030	240	10	92	623	37	623	37	4.43	69.1	3.59	19.2479	0.73	94.6575	4.91781	29.94	4.09	10.2	-0.0473739	0.00769568	-0.138859	0.02789	0.0723939	0.000881865	-0.0432246	0.0117213	-0.057693	-0.0344789	0.118789	0.00352492	-0.0136953	0.00229332
D8l6848.NK22C	NK22	22NK	Non-karst	25.4202	102.727	2507	125	107	46	4344	217	-12	229	174	64	174	64	1030	240	10	92	623	37	623	37	4.39	61	3.22	18.9441	0.59	103.39	5.45763	31.19	4.68	1.05	-0.0473743	0.00769585	-0.138858	0.0278912	0.072398	0.000887021	-0.0432223	0.0117177	-0.0576935	-0.0344792	0.118797	0.00352493	-0.013697	0.00229317
D8l6849.NK22D	NK22	22NK	Non-karst	25.4209	102.727	2482	125	107	46	4344	217	-12	229	174	64	174	64	1030	240	10	92	623	37	623	37	4.73	64.38	3.73	17.2601	0.87	74	4.28736	30.4	8.71	0.96	-0.0473732	0.00769538	-0.138855	0.0278907	0.0723996	0.000884963	-0.0432228	0.011718	-0.0576988	-0.034483	0.118816	0.00352591	-0.0137007	0.00229699
D8l6850.NK22E	NK22	22NK	Non-karst	25.421	102.726	2512	125	107	46	4344	217	-12	229	174	64	174	64	1030	240	10	92	623	37	623	37	4.45	56.04	3.44	16.2907	1.07	52.3738	3.21495	27.62	5.54	1.4	-0.0473728	0.00769519	-0.138856	0.0278892	0.0723945	0.000878758	-0.0432256	0.0117223	-0.057698	-0.0344825	0.118805	0.00352586	-0.0136985	0.00229704
D8l6851.K01A	KS01	01KS	Karst	23.1795	101.021	1496	180	117	50	3730	273	43	230	219	140	219	126	1421	308	14	87	830	53	830	58	5.46	31.51	2.32	13.5819	0.48	65.6458	4.83333	10.46	4.51	6.39	0.048044	-0.121783	0.00768675	-0.0339988	-0.0575101	0.0592094	-0.0956858	-0.11059	0.022778	-0.0228753	0.0413655	0.00119478	0.04034	0.276405
D8l6852.K01B	KS01	01KS	Karst	23.1798	101.02	1498	180	117	50	3730	273	43	230	219	140	219	126	1421	308	14	87	830	53	830	58	7.34	90.85	7.42	12.2439	1.54	58.9935	4.81818	13.32	6.76	23.06	0.0480443	-0.12178	0.00768657	-0.0339987	-0.0575127	0.0592097	-0.0956908	-0.110597	0.0227788	-0.0228796	0.0413686	0.00119464	0.0404536	0.27646
D8l6853.K01C	KS01	01KS	Karst	23.1796	101.021	1516	180	117	50	3730	273	43	230	219	140	219	126	1421	308	14	87	830	53	830	58	7.16	61.85	4.63	13.3585	1.27	48.7008	3.64567	17.1	7.46	34.14	0.0480434	-0.121782	0.00768655	-0.0340014	-0.0575086	0.059209	-0.0956842	-0.110588	0.0227767	-0.0228684	0.041368	0.00119486	0.0403678	0.276642
D8l6854.K01D	KS01	01KS	Karst	23.1795	101.02	1480	180	117	50	3730	273	43	230	219	140	219	126	1421	308	14	87	830	53	830	58	6.7	37.52	2.79	13.448	0.75	50.0267	3.72	13.89	4.16	7.81	0.0480449	-0.121782	0.0076869	-0.0339956	-0.0575133	0.05921	-0.0956905	-0.110596	0.02278	-0.022886	0.041364	0.0011946	0.0403666	0.276144
D8l6855.K01E	KS01	01KS	Karst	23.1791	101.021	1475	180	117	50	3730	273	43	230	219	140	219	126	1421	308	14	87	830	53	830	58	6.76	46.25	3.44	13.4448	0.7	66.0714	4.91429	12.21	6.21	10	0.0480437	-0.121785	0.00768698	-0.0339986	-0.0575071	0.0592089	-0.09568	-0.110582	0.022777	-0.0228707	0.0413614	0.00119493	0.0402015	0.276316
D8l6856.K02A	KS02	02KS	Karst	22.6327	100.71	1378	192	126	52	3565	290	50	240	227	153	227	139	1499	320	14	85	852	54	697	61	6	29.99	1.98	15.1465	0.42	71.4048	4.71429	6.13	3.92	13.08	0.0380814	-0.134812	0.0120769	0.0375497	-0.023496	0.0243672	-0.0189588	-0.0124434	0.0279563	-0.130439	-0.03786	-0.000720396	-0.00611422	-0.12677
D8l6857.K02B	KS02	02KS	Karst	22.6335	100.71	1336	189	126	52	3576	287	47	240	225	151	225	136	1510	323	14	86	861	54	861	61	5.38	16.01	1.1	14.5545	0.32	50.0312	3.4375	7.88	2.02	2.77	0.0380818	-0.13481	0.012077	0.0375543	-0.0234997	0.024367	-0.0189647	-0.0124516	0.0279593	-0.130455	-0.037858	-0.000720514	-0.00582961	-0.126494
D8l6858.K02C	KS02	02KS	Karst	22.6329	100.71	1344	192	126	52	3565	290	50	240	227	153	227	139	1499	320	14	85	852	54	697	61	5.48	21.45	1.69	12.6923	0.39	55	4.33333	6.3	2.46	3.03	0.0380817	-0.134811	0.012077	0.0375532	-0.0234982	0.0243668	-0.0189619	-0.0124477	0.0279579	-0.13045	-0.037861	-0.000720631	-0.00603833	-0.126883
D8l6859.K02D	KS02	02KS	Karst	22.6332	100.71	1356	192	126	52	3565	290	50	240	227	153	227	139	1499	320	14	85	852	54	697	61	5.15	23.68	1.58	14.9873	0.36	65.7778	4.38889	6.45	2.04	4.77	0.0380816	-0.134811	0.0120769	0.0375518	-0.0234979	0.0243672	-0.0189618	-0.0124475	0.0279578	-0.130447	-0.0378586	-0.000720424	-0.00595708	-0.126583
D8l6860.K02E	KS02	02KS	Karst	22.6333	100.711	1356	192	126	52	3565	290	50	240	227	153	227	139	1499	320	14	85	852	54	697	61	5	25.08	1.57	15.9745	0.57	44	2.75439	11.67	2.79	7.82	0.0380813	-0.134812	0.0120768	0.0375487	-0.0234964	0.0243677	-0.0189599	-0.012445	0.0279568	-0.130439	-0.037856	-0.000720122	-0.00593091	-0.126271
D8l6861.K03A	KS03	03KS	Karst	22.7688	99.7986	1635	175	125	52	3498	269	31	238	210	135	210	123	1514	321	13	86	853	42	853	49	7.29	106.24	6.82	15.5777	1.71	62.1287	3.9883	3.53	35.8	60.83	0.0660764	-0.0390177	0.0168771	0.188948	-0.0625412	-0.0194944	-0.0466732	-0.0548755	-0.0142083	0.0581807	0.00971088	0.000105194	-0.00436488	0.019965
D8l6862.K03B	KS03	03KS	Karst	22.7693	99.7991	1631	175	125	52	3498	269	31	238	210	135	210	123	1514	321	13	86	853	42	853	49	7.33	108.8	5.44	20	0.97	112.165	5.60825	2.72	49.31	92.51	0.0660772	-0.039019	0.0168774	0.188949	-0.0625426	-0.0194928	-0.0466752	-0.0548775	-0.0142074	0.0581836	0.0097159	0.000105889	-0.00421269	0.0200787
D8l6863.K03C	KS03	03KS	Karst	22.7686	99.7992	1638	175	125	52	3498	269	31	238	210	135	210	123	1514	321	13	86	853	42	853	49	7.17	88.62	7.04	12.5881	1.41	62.8511	4.99291	5.21	15.71	20.97	0.0660757	-0.0390207	0.0168771	0.188946	-0.0625428	-0.0194927	-0.0466769	-0.0548803	-0.0142063	0.0581742	0.00971589	0.00010547	-0.00405427	0.0194343
D8l6864.K03D	KS03	03KS	Karst	22.7685	99.7988	1629	175	125	52	3498	269	31	238	210	135	210	123	1514	321	13	86	853	42	853	49	7.49	99.53	5.43	18.3297	1.11	89.6667	4.89189	4.32	41.42	75.47	0.0660758	-0.039019	0.016877	0.188946	-0.0625416	-0.0194939	-0.0466747	-0.0548776	-0.0142074	0.0581762	0.00971218	0.000105141	-0.00423656	0.0196345
D8l6865.K03E	KS03	03KS	Karst	22.7689	99.7989	1634	175	125	52	3498	269	31	238	210	135	210	123	1514	321	13	86	853	42	853	49	7.43	125.79	9.89	12.7189	2.62	48.0115	3.77481	4.61	30.69	50.15	0.0660765	-0.0390188	0.0168772	0.188947	-0.062542	-0.0194935	-0.0466747	-0.0548772	-0.0142076	0.0581802	0.00971358	0.000105475	-0.00424762	0.0198828
D8l6866.K04A	KS04	04KS	Karst	24.6624	100.403	1341	195	114	49	4033	289	57	232	237	137	237	137	983	190	14	81	542	47	542	47	5.11	24.12	1.57	15.3631	0.56	43.0714	2.80357	11.88	2	12.05	0.0676236	0.0530081	-0.0158265	-0.145046	-0.0510794	0.0507435	-0.0912839	-0.107981	-0.00269181	0.0438679	0.0190534	0.00018424	-0.00157928	-0.0436112
D8l6867.K04B	KS04	04KS	Karst	24.6624	100.404	1342	195	114	49	4033	289	57	232	237	137	237	137	983	190	14	81	542	47	542	47	5.03	17.65	1.5	11.7667	0.49	36.0204	3.06122	11.68	1.76	0.79	0.0676207	0.0530047	-0.0158283	-0.145047	-0.0510851	0.0507403	-0.0912885	-0.107987	-0.00269861	0.0438777	0.0190307	0.000181818	-0.001598	-0.0413125
D8l6868.K04C	KS04	04KS	Karst	24.6623	100.404	1340	195	114	49	4033	289	57	232	237	137	237	137	983	190	14	81	542	47	542	47	5.46	25.94	2.18	11.8991	0.84	30.881	2.59524	27.82	4.4	2.94	0.0676222	0.0530063	-0.0158275	-0.145046	-0.0510829	0.0507422	-0.0912871	-0.107985	-0.00269507	0.0438725	0.0190421	0.000183061	-0.00161266	-0.0421595
D8l6869.K04D	KS04	04KS	Karst	24.662	100.404	1371	195	114	49	4033	289	57	232	237	137	237	137	983	190	14	81	542	47	542	47	5.6	22.73	1.84	12.3533	0.66	34.4394	2.78788	16.62	4.36	1.83	0.0676223	0.0530059	-0.0158276	-0.145046	-0.0510841	0.0507425	-0.0912888	-0.107987	-0.00269497	0.0438724	0.0190418	0.000183068	-0.00165602	-0.0415704
D8l6870.K04E	KS04	04KS	Karst	24.6628	100.404	1322	195	114	49	4033	289	57	232	237	137	237	137	983	190	14	81	542	47	542	47	5.4	26.1	2.23	11.704	1.16	22.5	1.92241	23.5	2.41	8.73	0.067622	0.0530069	-0.0158273	-0.145047	-0.0510805	0.0507414	-0.091284	-0.107981	-0.00269545	0.0438732	0.0190421	0.000182986	-0.00152825	-0.0432533
D8l6871.K05A	KS05	05KS	Karst	24.7706	99.3821	1129	190	116	48	4276	284	45	239	235	128	235	128	1136	220	16	78	620	59	620	59	4.75	23.07	1.6	14.4187	0.32	72.0938	5	7.98	1.49	22.58	0.0806834	0.0784827	0.00495104	-0.0661268	0.0355014	0.0229437	0.0356607	0.049104	0.0137052	-0.0414571	-0.0043095	0.000240442	0.109734	-0.1011
D8l6872.K05B	KS05	05KS	Karst	24.7706	99.3826	1124	190	116	48	4276	284	45	239	235	128	235	128	1136	220	16	78	620	59	620	59	4.63	29.28	2	14.64	0.45	65.0667	4.44444	7.14	1.54	1.54	0.0806834	0.0784827	0.00495088	-0.0661292	0.0355002	0.0229448	0.0356578	0.0491002	0.0137055	-0.0414558	-0.00430586	0.000240554	0.109738	-0.101373
D8l6873.K05C	KS05	05KS	Karst	24.7711	99.3827	1103	190	116	48	4276	284	45	239	235	128	235	128	1136	220	16	78	620	59	620	59	4.65	24.29	1.57	15.4713	0.28	86.75	5.60714	8.07	1.9	3.1	0.0806823	0.0784817	0.00495063	-0.0661311	0.0355003	0.0229445	0.035657	0.0490986	0.0137048	-0.0414535	-0.00430301	0.000240419	0.109844	-0.101645
D8l6874.K05D	KS05	05KS	Karst	24.7707	99.3831	1121	190	116	48	4276	284	45	239	235	128	235	128	1136	220	16	78	620	59	620	59	4.66	24.63	1.69	14.574	0.31	79.4516	5.45161	7.62	1.52	0.76	0.0806831	0.0784824	0.00495065	-0.066132	0.0354992	0.0229458	0.035655	0.0490963	0.0137055	-0.041454	-0.00430172	0.000240611	0.109775	-0.101701
D8l6875.K05E	KS05	05KS	Karst	24.7702	99.3826	1149	190	116	48	4276	284	45	239	235	128	235	128	1136	220	16	78	620	59	620	59	4.76	16.8	1.24	13.5484	0.22	76.3636	5.63636	6.11	1.2	0.77	0.0806842	0.0784835	0.00495104	-0.066128	0.0355002	0.0229451	0.0356583	0.0491012	0.013706	-0.0414573	-0.0043077	0.00024065	0.109665	-0.101194
D8l6876.K06A	KS06	06KS	Karst	24.5817	99.3126	1553	175	116	49	4214	266	30	236	220	114	220	114	1153	228	16	80	635	56	635	56	6.85	32.06	2.96	10.8311	1.16	27.6379	2.55172	24.82	8.09	9.94	0.0810199	0.0787839	0.00505243	-0.0651128	0.035602	0.022881	0.0362374	0.0500173	0.0138895	-0.0423763	-0.00569102	0.000264501	0.0699328	0.027281
D8l6877.K06B	KS06	06KS	Karst	24.5819	99.3123	1559	175	116	49	4214	266	30	236	220	114	220	114	1153	228	16	80	635	56	635	56	6.71	27.4	2.57	10.6615	0.86	31.8605	2.98837	23.91	7.24	14.16	0.0810195	0.0787835	0.00505246	-0.0651118	0.0356029	0.0228801	0.0362392	0.0500195	0.013889	-0.0423764	-0.0056926	0.000264379	0.0699695	0.0273756
D8l6878.K06C	KS06	06KS	Karst	24.5813	99.3128	1545	175	116	49	4214	266	30	236	220	114	220	114	1153	228	16	80	635	56	635	56	6.54	21.68	1.95	11.1179	1.11	19.5315	1.75676	16.42	2.5	1.61	0.0810206	0.0787846	0.00505254	-0.0651122	0.0356013	0.0228817	0.0362366	0.0500166	0.0138901	-0.0423775	-0.00569153	0.000264627	0.069841	0.0273815
D8l6879.K06D	KS06	06KS	Karst	24.5818	99.3131	1566	175	116	49	4214	266	30	236	220	114	220	114	1153	228	16	80	635	56	635	56	6.38	25.08	2.21	11.3484	0.86	29.1628	2.56977	22.92	7.54	7.2	0.0810199	0.0787839	0.00505227	-0.0651154	0.035601	0.0228821	0.0362348	0.0500139	0.0138897	-0.042375	-0.00568747	0.000264608	0.069955	0.0269982
D8l6880.K06E	KS06	06KS	Karst	24.5813	99.3122	1567	175	116	49	4214	266	30	236	220	114	220	114	1153	228	16	80	635	56	635	56	7.64	24.8	1.72	14.4186	0.57	43.5088	3.01754	22.37	11.26	13.23	0.0810204	0.0787843	0.00505272	-0.0651091	0.0356028	0.0228801	0.0362401	0.0500211	0.0138896	-0.0423789	-0.00569584	0.000264458	0.0698381	0.0277093
D8l6881.K07A	KS07	07KS	Karst	23.9775	99.2667	1703	165	118	50	3957	254	19	235	206	107	206	107	1310	280	13	85	746	49	746	49	5.25	44	3.23	13.6223	1.22	36.0656	2.64754	5.44	3.4	6.77	0.0915088	0.0701004	0.00978405	0.0318014	-0.00669991	0.00842892	-0.00247146	0.00121583	-0.0133812	0.100271	0.0310134	0.00116322	-0.082318	-0.118421
D8l6882.K07B	KS07	07KS	Karst	23.9778	99.2664	1699	165	118	50	3957	254	19	235	206	107	206	107	1310	280	13	85	746	49	746	49	5.1	33.03	2.28	14.4868	1.25	26.424	1.824	12.14	2.68	8.76	0.0915086	0.0701007	0.00978401	0.0317997	-0.00669811	0.00842883	-0.00246892	0.00121915	-0.0133807	0.100267	0.0310111	0.00116317	-0.0822723	-0.118349
D8l6883.K07C	KS07	07KS	Karst	23.9774	99.2663	1713	165	118	50	3957	254	19	235	206	107	206	107	1310	280	13	85	746	49	746	49	5.06	17.53	1.11	15.7928	0.47	37.2979	2.3617	15.93	3.76	18.38	0.0915085	0.0701	0.00978417	0.0318039	-0.00669901	0.00842764	-0.00246913	0.00121881	-0.0133815	0.100269	0.0310101	0.00116306	-0.0823479	-0.118147
D8l6884.K07D	KS07	07KS	Karst	23.9781	99.2666	1678	165	118	50	3957	254	19	235	206	107	206	107	1310	280	13	85	746	49	746	49	4.96	28.95	2.14	13.528	0.57	50.7895	3.75439	13.61	2.76	5.43	0.0915089	0.0701014	0.00978383	0.0317954	-0.00669789	0.00843034	-0.00246991	0.00121793	-0.01338	0.100267	0.0310133	0.00116332	-0.0822017	-0.118631
D8l6885.K07E	KS07	07KS	Karst	23.9781	99.2661	1699	165	118	50	3957	254	19	235	206	107	206	107	1310	280	13	85	746	49	746	49	4.92	32.77	2.48	13.2137	1.08	30.3426	2.2963	14.64	2.68	2.02	0.0915085	0.0701012	0.00978392	0.031797	-0.00669619	0.0084291	-0.00246653	0.00122228	-0.0133801	0.100264	0.0310092	0.00116315	-0.0822075	-0.118343
D8l6886.K08A	KS08	08KS	Karst	23.7984	98.8808	1258	193	123	50	3900	287	45	242	232	136	232	136	1456	326	12	89	862	45	862	45	5.64	39.19	3.29	11.9119	1.09	35.9541	3.01835	15.35	4.86	5.79	0.0805634	0.0579149	0.0140168	0.10454	0.0275382	-0.0280375	0.0743855	0.0988178	-0.00882882	-0.00765098	-0.04671	-0.000920238	-0.010531	0.158934
D8l6887.K08B	KS08	08KS	Karst	23.7985	98.8804	1279	193	123	50	3900	287	45	242	232	136	232	136	1456	326	12	89	862	45	862	45	6.21	48.74	3.94	12.3706	1.13	43.1327	3.48673	14.6	4.82	16.79	0.0805628	0.0579148	0.0140166	0.104538	0.0275395	-0.0280375	0.0743869	0.0988194	-0.00882884	-0.00765241	-0.0467113	-0.000920391	-0.0105031	0.159097
D8l6888.K08C	KS08	08KS	Karst	23.7987	98.8812	1258	193	123	50	3900	287	45	242	232	136	232	136	1456	326	12	89	862	45	862	45	5.96	36.04	2.87	12.5575	1	36.04	2.87	12.19	4.15	9.61	0.0805642	0.0579158	0.0140169	0.10454	0.027539	-0.0280366	0.0743865	0.0988194	-0.00882766	-0.00765418	-0.0467098	-0.000919965	-0.0104633	0.158582
D8l6889.K08D	KS08	08KS	Karst	23.7981	98.8804	1260	193	123	50	3900	287	45	242	232	136	232	136	1456	326	12	89	862	45	862	45	5.96	36.85	3.01	12.2425	1	36.85	3.01	11.51	4.64	5.26	0.0805626	0.057914	0.0140166	0.104541	0.0275375	-0.0280383	0.0743846	0.0988163	-0.00882994	-0.0076479	-0.0467101	-0.000920499	-0.0105963	0.159271
D8l6890.K08E	KS08	08KS	Karst	23.7982	98.8812	1240	193	123	50	3900	287	45	242	232	136	232	136	1456	326	12	89	862	45	862	45	6.39	44.34	3.65	12.1479	1.19	37.2605	3.06723	13.69	4.89	6.51	0.0805639	0.0579148	0.0140169	0.104543	0.0275367	-0.0280375	0.0743839	0.0988159	-0.00882895	-0.00764904	-0.0467086	-0.000920104	-0.0105697	0.158799
D8l6891.K09A	KS09	09KS	Karst	23.4949	99.5045	1289	191	123	51	3737	285	46	239	229	149	229	136	1374	296	12	87	788	43	788	44	6.41	34.56	2.61	13.2414	0.75	46.08	3.48	13.34	5.42	8.42	0.100556	0.025847	0.0141105	0.0461966	-0.0435023	0.0449419	-0.0602659	-0.0625188	0.0604072	-0.245533	-0.0372539	-0.000384453	-0.013334	0.00294285
D8l6892.K09B	KS09	09KS	Karst	23.4954	99.5038	1248	191	123	51	3737	285	46	239	229	149	229	136	1374	296	12	87	788	43	788	44	6.96	66.32	5.82	11.3952	1.38	48.058	4.21739	10.6	6.15	20.29	0.100557	0.025852	0.0141104	0.0461929	-0.0434967	0.0449406	-0.0602572	-0.0625075	0.0604039	-0.245516	-0.0372543	-0.000384126	-0.0132376	0.00320178
D8l6893.K09C	KS09	09KS	Karst	23.4954	99.5044	1263	191	123	51	3737	285	46	239	229	149	229	136	1374	296	12	87	788	43	788	44	6.67	36.18	2.64	13.7045	0.75	48.24	3.52	11.6	3.82	10.36	0.100557	0.0258498	0.0141104	0.0461915	-0.0435001	0.0449431	-0.0602636	-0.0625156	0.0604068	-0.245527	-0.0372512	-0.000384046	-0.0132273	0.00310343
D8l6894.K09D	KS09	09KS	Karst	23.4951	99.5041	1273	191	123	51	3737	285	46	239	229	149	229	136	1374	296	12	87	788	43	788	44	5.8	30.23	2.29	13.2009	0.85	35.5647	2.69412	11.63	3.97	6.22	0.100556	0.0258495	0.0141105	0.0461948	-0.0434994	0.0449411	-0.0602614	-0.062513	0.0604055	-0.245525	-0.0372542	-0.000384296	-0.0132873	0.00307303
D8l6895.K09E	KS09	09KS	Karst	23.4948	99.5037	1273	191	123	51	3737	285	46	239	229	149	229	136	1374	296	12	87	788	43	788	44	5.42	27.01	2.21	12.2217	0.64	42.2031	3.45312	15.39	5.24	11.81	0.100556	0.0258493	0.0141106	0.0461993	-0.0434982	0.0449384	-0.060258	-0.0625088	0.0604035	-0.245521	-0.0372583	-0.000384629	-0.0133664	0.0030423
D8l6896.K10A	KS10	10KS	Karst	21.7321	101.388	826	206	118	54	3228	297	81	216	234	171	238	158	1607	292	19	75	837	72	646	80	7.08	24.75	2.37	10.443	0.52	47.5962	4.55769	10.59	4.85	5.65	0.0194961	-0.128155	0.00539917	-0.072263	0.0367981	0.0219742	0.0508081	0.0721703	-0.00365781	0.0325126	-0.00650562	0.000274954	-0.11287	3.53e-05
D8l6897.K10B	KS10	10KS	Karst	21.7321	101.388	760	206	118	54	3228	297	81	216	234	171	238	158	1607	292	19	75	837	72	646	80	7.25	55.57	3.83	14.5091	1.33	41.782	2.8797	8.84	3.94	9.65	0.0194962	-0.128155	0.00539921	-0.0722629	0.0367979	0.0219745	0.0508078	0.07217	-0.00365742	0.0325111	-0.00650589	0.000274985	-0.112845	-2.99e-05
D8l6898.K10C	KS10	10KS	Karst	21.7326	101.388	764	206	118	54	3228	297	81	216	234	171	238	158	1607	292	19	75	837	72	646	80	6.94	67.62	5.82	11.6186	1.12	60.375	5.19643	8.02	4.01	22.55	0.0194964	-0.128156	0.00539929	-0.0722629	0.0367973	0.0219753	0.0508068	0.0721689	-0.00365728	0.0325141	-0.00650261	0.000275339	-0.112716	0.000380931
D8l6899.K10D	KS10	10KS	Karst	21.7328	101.388	771	206	118	54	3228	297	81	216	234	171	238	158	1607	292	19	75	837	72	646	80	7.3	91.05	8.79	10.3584	2.57	35.428	3.42023	10.27	5.42	21.52	0.0194966	-0.128157	0.0053994	-0.0722628	0.0367966	0.0219761	0.0508059	0.0721681	-0.00365638	0.0325116	-0.00650238	0.000275496	-0.112628	0.000341418
D8l6900.K10E	KS10	10KS	Karst	21.7327	101.388	779	206	118	54	3228	297	81	216	234	171	238	158	1607	292	19	75	837	72	646	80	7.22	73.18	6.34	11.5426	1.64	44.622	3.86585	9.22	4.17	15.66	0.0194965	-0.128157	0.00539935	-0.0722628	0.0367969	0.0219757	0.0508063	0.0721685	-0.00365661	0.0325115	-0.00650322	0.000275378	-0.112678	0.00025155
D8l6901.K11A	KS11	11KS	Karst	21.9116	101.283	671	228	119	54	3283	324	104	220	256	193	260	179	1386	252	20	72	690	69	582	69	6.54	47.72	4.91	9.71894	0.91	52.4396	5.3956	6.36	3.7	31.1	0.0196359	-0.128828	0.00546302	-0.0721134	0.0363385	0.0224717	0.0501279	0.0714569	-0.00316025	0.0314603	-0.0059307	0.000392836	-0.0469113	0.0272284
D8l6902.K11B	KS11	11KS	Karst	21.912	101.283	672	228	119	54	3283	324	104	220	256	193	260	179	1386	252	20	72	690	69	582	69	7.02	50.27	5.88	8.54932	1.02	49.2843	5.76471	11.35	3.11	35.48	0.0196362	-0.128829	0.00546314	-0.0721129	0.0363375	0.0224726	0.0501264	0.0714552	-0.00315924	0.0314578	-0.00592951	0.000393043	-0.0467734	0.0272681
D8l6903.K11C	KS11	11KS	Karst	21.9113	101.283	660	228	119	54	3283	324	104	220	256	193	260	179	1386	252	20	72	690	69	582	69	4.98	30.93	1.42	21.7817	0.3	103.1	4.73333	8.87	2.31	0.73	0.0196359	-0.128827	0.005463	-0.0721133	0.0363387	0.0224715	0.0501282	0.0714573	-0.00315997	0.031457	-0.00593315	0.00039263	-0.0469731	0.0268923
D8l6904.K11D	KS11	11KS	Karst	21.9118	101.284	699	222	119	54	3285	317	97	220	251	186	254	173	1428	259	20	72	716	70	591	72	7.04	48.01	5.31	9.04143	0.83	57.8434	6.39759	5.71	6.13	14.3	0.019636	-0.128828	0.00546304	-0.0721134	0.0363383	0.0224719	0.0501275	0.0714565	-0.00316039	0.0314627	-0.00592875	0.000393007	-0.0468544	0.0274884
D8l6905.K11E	KS11	11KS	Karst	21.9111	101.283	681	222	119	54	3285	317	97	220	251	186	254	173	1428	259	20	72	716	70	591	72	6.85	59.54	6.52	9.1319	1.05	56.7048	6.20952	6.87	3.68	9.54	0.0196356	-0.128826	0.00546288	-0.0721138	0.0363396	0.0224706	0.0501296	0.0714589	-0.00316128	0.0314621	-0.00593272	0.000392546	-0.0470818	0.0270884
D8l6906.K12A	KS12	12KS	Karst	24.5798	102.166	1981	163	108	48	4115	255	32	223	209	106	209	106	985	205	13	86	571	41	571	41	6.53	31.67	2.38	13.3067	0.45	70.3778	5.28889	14.18	6.9	19.49	-0.0607482	0.0137337	-0.131777	0.0243001	-0.0352532	0.0301691	0.0672306	-0.00387943	-0.149022	-0.0479013	-0.110549	-0.00217621	0.0448185	-0.0116278
D8l6907.K12B	KS12	12KS	Karst	24.5797	102.165	1985	163	108	48	4115	255	32	223	209	106	209	106	985	205	13	86	571	41	571	41	6.92	31.04	2.48	12.5161	0.4	77.6	6.2	15.35	9.7	6.93	-0.0607476	0.0137335	-0.131776	0.0242991	-0.035256	0.030167	0.0672308	-0.00387852	-0.14902	-0.0478994	-0.110559	-0.0021768	0.0448208	-0.0116282
D8l6908.K12C	KS12	12KS	Karst	24.5795	102.166	2000	163	108	48	4115	255	32	223	209	106	209	106	985	205	13	86	571	41	571	41	6.73	28.02	2.17	12.9124	0.4	70.05	5.425	11.49	5.44	4.73	-0.060749	0.0137341	-0.131777	0.0243009	-0.0352534	0.0301739	0.0672349	-0.00388228	-0.149023	-0.0479007	-0.110554	-0.00217663	0.0448198	-0.0116293
D8l6909.K12D	KS12	12KS	Karst	24.5801	102.166	1986	163	108	48	4115	255	32	223	209	106	209	106	985	205	13	86	571	41	571	41	6.98	22.55	1.86	12.1237	0.34	66.3235	5.47059	13.03	7.3	4.87	-0.0607489	0.013734	-0.131779	0.0243015	-0.0352486	0.0301717	0.0672294	-0.00388036	-0.149025	-0.0479046	-0.110532	-0.00217518	0.0448147	-0.0116269
D8l6910.K12E	KS12	12KS	Karst	24.5803	102.165	1976	163	108	48	4115	255	32	223	209	106	209	106	985	205	13	86	571	41	571	41	7.08	35.68	2.78	12.8345	0.45	79.2889	6.17778	11.68	7.67	16.61	-0.0607476	0.0137335	-0.131778	0.0242999	-0.0352506	0.0301654	0.0672253	-0.00387683	-0.149023	-0.0479036	-0.110535	-0.00217524	0.0448152	-0.0116257
D8l6911.K13A	KS13	13KS	Karst	24.1567	102.571	1912	167	106	47	4118	261	39	222	213	109	213	109	1023	212	14	84	586	45	586	45	5.68	40.06	2.07	19.3527	0.27	148.37	7.66667	7.49	2.35	5.03	-0.0871094	0.0251053	-0.0812009	0.0253248	-0.0640084	0.0413992	0.0596486	0.0204845	0.194596	0.00503255	0.168357	0.0143857	-0.00409021	0.000221068
D8l6912.K13B	KS13	13KS	Karst	24.1567	102.571	1932	167	106	47	4118	261	39	222	213	109	213	109	1023	212	14	84	586	45	586	45	4.99	22.7	1.35	16.8148	0.31	73.2258	4.35484	9.99	2.43	0.77	-0.0871101	0.0251056	-0.0811998	0.0253255	-0.0640065	0.0414021	0.0596496	0.0204831	0.194601	0.00503275	0.168367	0.0143862	-0.00409173	0.000219794
D8l6913.K13C	KS13	13KS	Karst	24.1571	102.571	1914	167	106	47	4118	261	39	222	213	109	213	109	1023	212	14	84	586	45	586	45	6.73	56.45	5.84	9.6661	1.05	53.7619	5.5619	8.37	4.66	7.74	-0.0871098	0.0251054	-0.0812032	0.0253259	-0.0640037	0.0414004	0.0596463	0.0204842	0.19459	0.00502883	0.168373	0.0143868	-0.0040953	0.000226428
D8l6914.K13D	KS13	13KS	Karst	24.1563	102.571	1946	167	106	47	4118	261	39	222	213	109	213	109	1023	212	14	84	586	45	586	45	5.17	27.35	1.47	18.6054	0.35	78.1429	4.2	10.47	3.63	13.84	-0.0871105	0.0251058	-0.0811961	0.0253251	-0.0640097	0.041404	0.0596533	0.020482	0.194613	0.00503717	0.16836	0.0143854	-0.00408764	0.00021236
D8l6915.K13E	KS13	13KS	Karst	24.1567	102.572	1937	167	106	47	4118	261	39	222	213	109	213	109	1023	212	14	84	586	45	586	45	5.09	29.66	1.52	19.5132	0.28	105.929	5.42857	8.95	2.71	8.95	-0.087111	0.0251059	-0.0811983	0.0253264	-0.0640045	0.0414056	0.059651	0.0204815	0.194607	0.00503327	0.168379	0.0143866	-0.00409318	0.000217834
D8l6916.K14A	KS14	14KS	Karst	23.497	102.676	1835	169	104	48	3901	259	46	213	212	114	212	114	1184	257	13	87	694	48	694	48	4.81	100.04	5.82	17.189	0.53	188.755	10.9811	6.29	3.62	19	-0.0836163	0.0262377	0.0262636	-0.00594993	-0.152106	0.0405481	0.127891	-0.0168923	-0.0507275	-0.00799484	-0.0475093	-0.000266498	0.00176483	-0.000493564
D8l6917.K14B	KS14	14KS	Karst	23.4972	102.676	1823	169	104	48	3901	259	46	213	212	114	212	114	1184	257	13	87	694	48	694	48	5.33	95.04	6.08	15.6316	0.53	179.321	11.4717	7.27	4.51	6.4	-0.0836156	0.0262374	0.0262604	-0.00594992	-0.152107	0.0405495	0.127893	-0.0168942	-0.0507253	-0.00798856	-0.0475402	-0.000268444	0.00176328	-0.000483641
D8l6918.K14C	KS14	14KS	Karst	23.4974	102.676	1825	169	104	48	3901	259	46	213	212	114	212	114	1184	257	13	87	694	48	694	48	5.12	84.65	5.5	15.3909	0.63	134.365	8.73016	4.42	4.03	22.12	-0.0836166	0.0262378	0.0262615	-0.00594927	-0.152105	0.0405518	0.127893	-0.0168952	-0.0507291	-0.00799138	-0.0475272	-0.00026771	0.00176286	-0.000485767
D8l6919.K14D	KS14	14KS	Karst	23.4976	102.676	1834	169	104	48	3901	259	46	213	212	114	212	114	1184	257	13	87	694	48	694	48	5.01	62.05	4.06	15.2833	0.57	108.86	7.12281	3.47	2.95	4.26	-0.083615	0.0262372	0.026257	-0.00594964	-0.152107	0.0405521	0.127895	-0.0168968	-0.0507241	-0.0079822	-0.0475718	-0.000270469	0.00176126	-0.000472672
D8l6920.K14E	KS14	14KS	Karst	23.4971	102.675	1860	169	104	48	3901	259	46	213	212	114	212	114	1184	257	13	87	694	48	694	48	4.99	66.81	4.57	14.6193	0.61	109.525	7.4918	5.76	4.21	2.97	-0.0836145	0.0262369	0.0262583	-0.00595037	-0.152108	0.0405483	0.127893	-0.0168941	-0.0507216	-0.00798394	-0.0475623	-0.000269773	0.00176296	-0.000478035
D8l6921.K15A	KS15	15KS	Karst	23.2064	103.424	1924	147	89	44	4015	233	33	200	191	90	191	90	1401	309	13	86	800	57	800	57	4.01	48.29	2.11	22.8863	0.22	219.5	9.59091	2.91	1.47	15.96	-0.0867767	0.0265659	0.0903113	0.00652983	-0.00202127	0.0308036	0.00224281	-0.00330045	0.0666666	0.00802812	0.054748	0.0011073	-0.0074971	0.00333598
D8l6922.K15B	KS15	15KS	Karst	23.2066	103.424	1929	147	89	44	4015	233	33	200	191	90	191	90	1401	309	13	86	800	57	800	57	5.07	69.99	5.09	13.7505	0.4	174.975	12.725	2.18	1.64	21.84	-0.0867769	0.0265659	0.0903122	0.00653004	-0.00201642	0.0308037	0.00223863	-0.00330129	0.0666579	0.00802723	0.0547455	0.00110671	-0.00749835	0.00333644
D8l6923.K15C	KS15	15KS	Karst	23.2071	103.424	1917	147	89	44	4015	233	33	200	191	90	191	90	1401	309	13	86	800	57	800	57	4.63	44.33	2.39	18.5481	0.27	164.185	8.85185	2.34	1.76	5.9	-0.0867778	0.0265663	0.0903103	0.00653158	-0.00201705	0.0308105	0.00224474	-0.00330456	0.0666729	0.00803316	0.054733	0.00110582	-0.00749931	0.00334597
D8l6924.K15D	KS15	15KS	Karst	23.2062	103.424	1954	147	89	44	4015	233	33	200	191	90	191	90	1401	309	13	86	800	57	800	57	4.37	66.79	3.42	19.5292	0.35	190.829	9.77143	3.17	1.76	9.1	-0.0867764	0.0265657	0.090311	0.00652933	-0.00202506	0.030802	0.00224487	-0.00329907	0.0666704	0.00802756	0.0547528	0.00110798	-0.00749588	0.00333354
D8l6925.K15E	KS15	15KS	Karst	23.2066	103.423	1917	147	89	44	4015	233	33	200	191	90	191	90	1401	309	13	86	800	57	800	57	4.61	46.85	2.34	20.0214	0.29	161.552	8.06897	2.07	1.24	2.9	-0.0867771	0.0265661	0.0903098	0.00653056	-0.00202421	0.0308072	0.00224838	-0.00330178	0.0666794	0.00803183	0.0547426	0.00110714	-0.00749695	0.00334092
D8l6926.K16A	KS16	16KS	Karst	22.9054	103.421	627	223	96	48	3892	309	112	197	264	167	264	167	1325	274	12	81	738	58	738	58	4.95	20.82	1.58	13.1772	0.53	39.283	2.98113	21.67	1.85	9.86	-0.0861241	0.026296	0.0904861	0.00574048	-0.00395234	0.0276813	0.00163452	-0.00154526	0.0641729	0.00594158	0.0611692	0.00172391	-0.00646438	-0.000778491
D8l6927.K16B	KS16	16KS	Karst	22.9055	103.42	663	223	96	48	3892	309	112	197	264	167	264	167	1325	274	12	81	738	58	738	58	5.27	19.35	1.8	10.75	0.35	55.2857	5.14286	21.12	1	8.51	-0.0861245	0.0262962	0.0904847	0.00574102	-0.00395662	0.0276844	0.00164062	-0.00154601	0.0641868	0.00594492	0.0611658	0.00172404	-0.00646382	-0.000774755
D8l6928.K16C	KS16	16KS	Karst	22.9058	103.421	630	223	96	48	3892	309	112	197	264	167	264	167	1325	274	12	81	738	58	738	58	5.4	21.25	1.85	11.4865	0.53	40.0943	3.49057	25.84	2.27	6.24	-0.0861253	0.0262965	0.0904858	0.00574173	-0.00395108	0.0276866	0.00163702	-0.00154777	0.0641804	0.00594528	0.0611598	0.00172318	-0.00646564	-0.000772162
D8l6929.K16D	KS16	16KS	Karst	22.905	103.42	634	223	96	48	3892	309	112	197	264	167	264	167	1325	274	12	81	738	58	738	58	5.09	23.55	2.22	10.6081	0.62	37.9839	3.58065	32.21	1.82	9.73	-0.0861231	0.0262956	0.090485	0.00573953	-0.00395859	0.0276782	0.00163813	-0.00154298	0.0641789	0.00594068	0.061177	0.00172495	-0.00646221	-0.000782214
D8l6930.K16E	KS16	16KS	Karst	22.9053	103.421	590	223	96	48	3892	309	112	197	264	167	264	167	1325	274	12	81	738	58	738	58	5.3	15.15	1.47	10.3061	0.7	21.6429	2.1	34.91	2.37	20.83	-0.0861238	0.0262958	0.0904867	0.00574008	-0.00395079	0.0276794	0.00163171	-0.0015446	0.0641662	0.0059397	0.0611719	0.00172397	-0.00646443	-0.000780903
D8l6931.K17A	KS17	17KS	Karst	22.7327	103.996	561	215	82	42	4139	301	110	191	260	155	260	155	1535	348	16	79	795	74	795	74	6.01	58.41	6.13	9.52855	0.96	60.8438	6.38542	19.56	18.7	7.46	-0.0585813	0.0149227	0.111354	-0.030514	-0.0598609	-0.102213	-0.04709	0.0553596	-0.152416	-0.0603829	0.0818574	0.00271956	-0.00102244	-0.00018296
D8l6932.K17B	KS17	17KS	Karst	22.7332	103.996	586	215	82	42	4139	301	110	191	260	155	260	155	1535	348	16	79	795	74	795	74	6.15	52.52	6.25	8.4032	1.12	46.8929	5.58036	30.34	24.92	6.65	-0.0585819	0.0149229	0.111355	-0.030514	-0.0598606	-0.102213	-0.0470909	0.0553594	-0.152417	-0.0603817	0.0818478	0.00271869	-0.00102359	-0.000177488
D8l6933.K17C	KS17	17KS	Karst	22.7326	103.996	566	215	82	42	4139	301	110	191	260	155	260	155	1535	348	16	79	795	74	795	74	6.42	61.23	6.25	9.7968	0.8	76.5375	7.8125	19.33	22.65	9.29	-0.0585804	0.0149222	0.111353	-0.0305139	-0.0598562	-0.102215	-0.0470944	0.0553598	-0.152418	-0.0603828	0.0818589	0.00271953	-0.00102257	-0.000185585
D8l6934.K17D	KS17	17KS	Karst	22.7323	103.995	574	215	82	42	4139	301	110	191	260	155	260	155	1535	348	16	79	795	74	795	74	7.13	71.11	7.27	9.78129	1.61	44.1677	4.51553	19.93	19.06	16.32	-0.0585808	0.0149224	0.111353	-0.030514	-0.059862	-0.102214	-0.0470884	0.0553599	-0.152414	-0.0603842	0.081868	0.00272054	-0.00102112	-0.000188762
D8l6935.K17E	KS17	17KS	Karst	22.7325	103.995	586	215	82	42	4139	301	110	191	260	155	260	155	1535	348	16	79	795	74	795	74	6.25	36.53	4.07	8.97543	0.57	64.0877	7.14035	21.7	10.6	5.7	-0.0585816	0.0149228	0.111354	-0.0305141	-0.0598643	-0.102213	-0.0470865	0.0553597	-0.152414	-0.0603837	0.0818627	0.00272014	-0.0010216	-0.000184821
D8l6936.K18A	KS18	18KS	Karst	22.7339	103.989	592	209	82	42	4152	296	104	192	254	149	254	149	1519	354	16	80	798	73	798	73	6.44	26.52	2.9	9.14483	0.48	55.25	6.04167	31.77	8.3	4.14	-0.0585929	0.0149277	0.111367	-0.0305152	-0.0599195	-0.102196	-0.0470353	0.055357	-0.152392	-0.0603839	0.0818399	0.00271999	-0.00102065	-0.000151212
D8l6937.K18B	KS18	18KS	Karst	22.7334	103.989	618	209	82	42	4152	296	104	192	254	149	254	149	1519	354	16	80	798	73	798	73	6.43	49.44	5.22	9.47126	1.06	46.6415	4.92453	19.07	43.89	5.79	-0.0585918	0.0149273	0.111365	-0.0305152	-0.059918	-0.102198	-0.0470361	0.0553574	-0.152391	-0.0603852	0.0818519	0.00272101	-0.00101934	-0.000158809
D8l6938.K18C	KS18	18KS	Karst	22.7342	103.989	621	209	82	42	4152	296	104	192	254	149	254	149	1519	354	16	80	798	73	798	73	6.06	26.94	2.71	9.94096	0.53	50.8302	5.11321	32.3	12.16	5.3	-0.0585928	0.0149277	0.111367	-0.0305151	-0.0599165	-0.102197	-0.0470386	0.0553569	-0.152394	-0.0603829	0.0818333	0.00271929	-0.00102162	-0.000148474
D8l6939.K18D	KS18	18KS	Karst	22.7337	103.988	562	209	82	42	4152	296	104	192	254	149	254	149	1519	354	16	80	798	73	798	73	6.06	39.86	4.32	9.22685	0.57	69.9298	7.57895	51.78	8.74	3.54	-0.058593	0.0149278	0.111367	-0.0305153	-0.0599222	-0.102196	-0.0470325	0.055357	-0.15239	-0.0603846	0.0818446	0.0027205	-0.00101991	-0.000152975
D8l6940.K18E	KS18	18KS	Karst	22.7343	103.988	588	209	82	42	4152	296	104	192	254	149	254	149	1519	354	16	80	798	73	798	73	5.89	31.4	3.4	9.23529	0.64	49.0625	5.3125	41.65	11.41	4.73	-0.0585941	0.0149283	0.111369	-0.0305153	-0.0599231	-0.102195	-0.0470324	0.0553566	-0.152392	-0.0603829	0.0818304	0.00271926	-0.00102152	-0.000144369
D8l6941.K19A	KS19	19KS	Karst	23.8016	104.288	1544	166	94	42	4597	259	40	219	216	100	216	100	1039	203	14	77	558	48	558	48	7.47	47.59	3.27	14.5535	0.38	125.237	8.60526	11.2	8.61	30.32	-0.0659308	0.0175065	0.0928195	0.00391833	0.130516	-0.0104584	-0.134088	-0.00075139	-0.0359125	0.0214452	-0.0953025	-0.0767884	0.000332347	-0.000295329
D8l6942.K19B	KS19	19KS	Karst	23.8022	104.288	1549	166	94	42	4597	259	40	219	216	100	216	100	1039	203	14	77	558	48	558	48	7.49	62.56	4.22	14.8246	0.38	164.632	11.1053	10.84	9.17	15.21	-0.0659302	0.0175062	0.0928175	0.00391917	0.130519	-0.0104546	-0.134086	-0.000754797	-0.0359137	0.0214484	-0.0953176	-0.0767902	0.000331799	-0.000287424
D8l6943.K19C	KS19	19KS	Karst	23.8023	104.289	1559	166	94	42	4597	259	40	219	216	100	216	100	1039	203	14	77	558	48	558	48	6.67	44.8	2.91	15.3952	0.32	140	9.09375	11.68	7.94	10.47	-0.0659255	0.0172389	0.0927597	0.00250803	0.136466	-0.0244695	-0.124862	-0.0164541	-0.0297424	0.021236	-0.11611	0.666587	0.000159453	1.68e-05
D8l6944.K19D	KS19	19KS	Karst	23.8026	104.289	1573	166	94	42	4597	259	40	219	216	100	216	100	1039	203	14	77	558	48	558	48	7.73	44.39	2.48	17.8992	0.31	143.194	8	12.36	8.96	20.47	-0.0659295	0.0175059	0.0928155	0.00391985	0.130522	-0.0104515	-0.134084	-0.00075786	-0.035916	0.0214507	-0.09533	-0.0767914	0.000331163	-0.000280443
D8l6945.K19E	KS19	19KS	Karst	23.8025	104.288	1538	166	94	42	4597	259	40	219	216	100	216	100	1039	203	14	77	558	48	558	48	7.26	55.21	3.8	14.5289	0.37	149.216	10.2703	11.18	7.83	17.03	-0.0659307	0.0175065	0.092817	0.0039201	0.130521	-0.010451	-0.134085	-0.000756763	-0.0359073	0.0214525	-0.0953332	-0.0767936	0.000332243	-0.0002822
D8l6946.K20A	KS20	20KS	Karst	24.4484	103.766	1929	153	105	45	4557	250	18	232	202	87	202	87	1006	199	15	80	560	50	560	50	6	60.6	4.46	13.5874	0.68	89.1176	6.55882	5.3	5.47	7.12	-0.0826911	0.0235715	-0.0105636	0.0473863	0.111047	0.145559	0.0482309	-0.0822675	-0.0516513	-0.00559917	0.0231965	0.000239575	-0.000887821	0.000211048
D8l6947.K20B	KS20	20KS	Karst	24.4488	103.766	1938	153	105	45	4557	250	18	232	202	87	202	87	1006	199	15	80	560	50	560	50	5.12	37.62	2.27	16.5727	0.5	75.24	4.54	6.51	4.49	7.69	-0.0826902	0.0235711	-0.0105655	0.0473864	0.111049	0.145557	0.0482294	-0.082267	-0.0516581	-0.00560239	0.0232054	0.000239904	-0.000887306	0.000203363
D8l6948.K20C	KS20	20KS	Karst	24.4485	103.766	1949	153	105	45	4557	250	18	232	202	87	202	87	1006	199	15	80	560	50	560	50	6.22	54.02	3.99	13.5388	0.65	83.1077	6.13846	11.75	8.13	9.31	-0.0826919	0.0235718	-0.010566	0.0473872	0.111045	0.14556	0.0482349	-0.0822671	-0.0516532	-0.00560339	0.023204	0.000240761	-0.000873722	0.000183541
D8l6949.K20D	KS20	20KS	Karst	24.4481	103.766	1937	153	105	45	4557	250	18	232	202	87	202	87	1006	199	15	80	560	50	560	50	5.31	35.02	2.27	15.4273	0.51	68.6667	4.45098	6.55	3.81	9.02	-0.0826925	0.0235721	-0.0105633	0.0473869	0.111043	0.145561	0.0482351	-0.0822677	-0.0516458	-0.00559886	0.0231927	0.000240067	-0.000878537	0.000199674
D8l6950.K20E	KS20	20KS	Karst	24.4482	103.767	1920	153	105	45	4557	250	18	232	202	87	202	87	1006	199	15	80	560	50	560	50	5.29	42.99	2.77	15.5199	0.45	95.5333	6.15556	4.14	2.98	10.43	-0.0826904	0.0235712	-0.0105609	0.0473855	0.11105	0.145557	0.0482273	-0.082268	-0.0516482	-0.0055945	0.0231876	0.00023837	-0.000901516	0.000239009
D8l6951.K21A	KS21	21KS	Karst	25.3344	102.372	2370	129	109	47	4234	221	-7	228	176	69	176	69	1024	237	10	93	624	34	624	34	4.9	176.48	12.52	14.0958	1.4	126.057	8.94286	23.12	3.34	14.73	-0.0346668	0.00254924	-0.136472	0.0042815	-0.00292291	-0.101821	-0.0836363	0.0859321	0.0413117	-0.0196346	0.0184328	0.000502627	0.0126238	-0.00253722
D8l6952.K21B	KS21	21KS	Karst	25.3345	102.373	2352	129	109	47	4234	221	-7	228	176	69	176	69	1024	237	10	93	624	34	624	34	5.34	223.65	16.71	13.3842	1.95	114.692	8.56923	19.98	3.52	13.05	-0.0346668	0.00254923	-0.136472	0.00428187	-0.00292157	-0.101821	-0.0836368	0.0859325	0.0413133	-0.0196358	0.0184415	0.000502987	0.0126221	-0.00253694
D8l6953.K21C	KS21	21KS	Karst	25.3348	102.372	2370	129	109	47	4234	221	-7	228	176	69	176	69	1024	237	10	93	624	34	624	34	5.24	122.6	9.62	12.7443	1.93	63.5233	4.98446	17.82	5.13	9.23	-0.0346663	0.00254904	-0.136471	0.00428124	-0.00292201	-0.101822	-0.0836364	0.0859318	0.0413062	-0.0196368	0.0184416	0.000503198	0.012622	-0.00253491
D8l6954.K21D	KS21	21KS	Karst	25.3339	102.372	2376	129	109	47	4234	221	-7	228	176	69	176	69	1024	237	10	93	624	34	624	34	4.86	97.03	8.26	11.747	1.65	58.8061	5.00606	20.17	6.53	16.75	-0.0346673	0.00254948	-0.136473	0.00428174	-0.00292419	-0.10182	-0.083636	0.0859324	0.0413178	-0.0196318	0.0184211	0.000501903	0.0126262	-0.00253994
D8l6955.K21E	KS21	21KS	Karst	25.3343	102.372	2394	129	109	47	4234	221	-7	228	176	69	176	69	1024	237	10	93	624	34	624	34	5.19	174.59	12.72	13.7256	1.54	113.37	8.25974	12.33	5	10.21	-0.0346668	0.00254927	-0.136472	0.00428122	-0.00292414	-0.101821	-0.0836358	0.0859319	0.0413109	-0.0196333	0.0184244	0.000502256	0.0126254	-0.00253771
D8l6956.K22A	KS22	22KS	Karst	25.4101	102.726	2544	120	107	46	4301	212	-16	228	168	60	168	60	1043	245	10	93	633	37	633	37	5.91	81.56	6.61	12.3389	0.7	116.514	9.44286	17.52	8.08	9.1	-0.0473927	0.00770357	-0.138888	0.0279051	0.0723954	0.000943156	-0.0432028	0.0116957	-0.0576172	-0.034424	0.118556	0.00351061	-0.0136513	0.00223625
D8l6957.K22B	KS22	22KS	Karst	25.4106	102.726	2535	120	107	46	4301	212	-16	228	168	60	168	60	1043	245	10	93	633	37	633	37	5.37	64.2	4.44	14.4595	0.5	128.4	8.88	19.65	7.9	3.8	-0.047392	0.00770327	-0.138887	0.0279049	0.0723974	0.000942762	-0.0432027	0.0116952	-0.0576211	-0.0344268	0.118572	0.00351131	-0.0136543	0.00223893
D8l6958.K22C	KS22	22KS	Karst	25.4103	102.726	2540	120	107	46	4301	212	-16	228	168	60	168	60	1043	245	10	93	633	37	633	37	6.2	58.03	4.05	14.3284	0.51	113.784	7.94118	17.26	14.58	14.94	-0.0473926	0.00770354	-0.138887	0.0279056	0.0723979	0.00094529	-0.0432018	0.011694	-0.0576188	-0.0344251	0.118565	0.00351087	-0.0136531	0.00223715
D8l6959.K22D	KS22	22KS	Karst	25.4098	102.725	2533	120	107	46	4301	212	-16	228	168	60	168	60	1043	245	10	93	633	37	633	37	5.19	77.42	5.18	14.9459	0.5	154.84	10.36	20.22	7.43	5.91	-0.0473932	0.00770377	-0.13889	0.027905	0.0723933	0.000942666	-0.0432032	0.0116967	-0.0576142	-0.0344217	0.118543	0.00351007	-0.0136488	0.00223422
D8l6960.K22E	KS22	22KS	Karst	25.4103	102.725	2532	120	107	46	4301	212	-16	228	168	60	168	60	1043	245	10	93	633	37	633	37	5.24	73.61	5.46	13.4817	0.77	95.5974	7.09091	17.56	12.04	8.85	-0.0473922	0.00770338	-0.138889	0.0279041	0.0723926	0.000939136	-0.0432045	0.0116983	-0.0576176	-0.0344243	0.118553	0.00351074	-0.0136506	0.00223689
[truncated: 13 more columns]
