# Supplementary material for: Amplicon sequencing dataset of soil fungi and associated environmental variables collected in karst and non-karst sites across Yunnan province, southwest China
Source: Data Brief. 2019 Sep 27;27:104575. doi: 10.1016/j.dib.2019.104575 (PMC6817666; doi:10.1016/j.dib.2019.104575)
Supplement: Multimedia component 11 [file mmc11.xlsx]

## Sheet: Pat_tab_otu
OTU ID	D8l6741-NK01A	D8l6742-NK01B	D8l6743-NK01C	D8l6744-NK01D	D8l6745-NK01E	D8l6746-NK02A	D8l6747-NK02B	D8l6748-NK02C	D8l6749-NK02D	D8l6750-NK02E	D8l6751-NK03A	D8l6752-NK03B	D8l6753-NK03C	D8l6754-NK03D	D8l6755-NK03E	D8l6756-NK04A	D8l6757-NK04B	D8l6758-NK04C	D8l6759-NK04D	D8l6760-NK04E	D8l6761-NK05A	D8l6762-NK05B	D8l6763-NK05C	D8l6764-NK05D	D8l6765-NK05E	D8l6766-NK06A	D8l6767-NK06B	D8l6768-NK06C	D8l6769-NK06D	D8l6770-NK06E	D8l6771-NK07A	D8l6772-NK07B	D8l6773-NK07C	D8l6774-NK07D	D8l6775-NK07E	D8l6776-NK08A	D8l6777-NK08B	D8l6778-NK08C	D8l6779-NK08D	D8l6780-NK08E	D8l6781-NK09A	D8l6782-NK09B	D8l6783-NK09C	D8l6784-NK09D	D8l6785-NK09E	D8l6786-NK10A	D8l6787-NK10B	D8l6788-NK10C	D8l6789-NK10D
ab5b7368971caeca551d59d23a474c4e	0	0	0	0	0	0	0	0	0	0	0	0	0	0	0	0	0	0	0	0	0	0	0	0	0	0	0	0	0	0	0	0	0	0	0	0	0	0	0	0	0	0	0	0	0	0	0	0	0
58b712bafcdad36df10ecbc0060d1d84	0	0	0	0	0	0	0	0	0	0	0	0	0	0	0	0	0	0	0	0	0	0	0	0	0	0	0	0	0	6	0	0	0	0	0	0	0	0	0	0	0	0	0	0	0	0	0	0	0
1b026a3eeea5626565fd2eff870b2a74	0	0	30	0	0	0	0	0	0	0	0	0	0	0	0	0	0	0	0	0	0	0	0	0	0	0	17	0	0	0	0	0	0	0	0	0	0	0	0	0	0	0	47	19	0	0	0	0	0
ca196e12ab19928a83b6ac06bd172063	0	0	0	0	0	0	0	0	0	0	0	0	0	0	0	47	0	0	75	0	0	0	21	0	0	0	51	0	45	0	0	0	0	0	0	0	0	0	0	0	20	0	0	0	37	38	0	0	0
7be05506618d9d3be0f217c48f16eb14	0	0	0	0	0	0	0	0	0	0	0	0	0	0	0	0	0	0	0	0	0	0	0	0	0	0	0	0	0	0	0	0	0	0	0	0	0	0	0	0	0	0	0	0	0	0	0	0	0
54d29e7cf3d83c35d932f1b90bf45e04	8	0	0	0	0	0	0	0	0	0	0	0	0	0	0	0	0	0	0	25	0	0	0	0	0	51	0	0	142	0	0	0	0	0	0	0	0	0	0	0	0	0	0	0	96	0	0	0	0
351bcbf553f92945ab0677eb6c618f06	0	0	0	0	0	0	0	0	0	0	0	0	0	0	0	0	0	0	0	0	0	0	0	0	0	0	0	0	0	0	0	0	0	0	0	0	0	0	0	0	0	0	0	0	0	0	0	0	0
0ee018acebd7d6f8c404a0a72bd4de94	0	0	0	0	0	0	0	0	0	0	0	0	0	0	0	0	0	0	0	0	0	0	0	0	0	0	0	0	0	0	0	0	0	0	0	0	0	0	0	0	0	0	0	0	0	0	0	0	0
c9baaaa0642676523d1eac6111107a7e	0	0	0	0	0	0	0	0	0	0	0	0	0	0	0	0	0	0	0	0	0	0	0	0	0	0	0	0	0	0	0	0	0	0	0	0	0	0	0	0	0	0	0	0	0	0	0	0	0
db85688c1f5491f00957a9a04667b310	0	0	0	0	0	0	0	0	0	0	0	0	0	0	0	0	0	0	0	0	0	0	0	0	0	0	0	0	0	0	0	0	0	0	0	0	0	0	0	0	0	0	0	0	0	0	0	0	0
859cab9c272946f0927a78b7acf9e90a	0	0	0	0	0	0	0	0	0	0	0	0	0	0	0	0	0	0	0	0	0	0	0	0	0	0	0	0	0	0	0	0	0	0	0	0	0	0	0	0	0	0	0	0	0	0	0	0	0
5c473001f9de0ea69346020a46f483ea	0	0	0	0	0	0	0	0	0	0	0	0	0	0	0	0	0	0	0	0	0	0	0	0	0	0	0	0	0	0	0	0	0	0	0	0	0	0	0	0	0	0	0	0	0	0	0	0	0
60834b5c87d72b036f390e47ca7ab20b	0	0	0	0	0	0	0	0	0	0	0	0	0	0	0	0	0	0	0	0	0	0	0	0	0	0	0	0	0	0	0	0	0	0	0	0	0	0	0	0	0	0	0	0	0	0	0	0	0
ad9007d5fee5d8d8c69b15f95998ad93	0	0	0	0	0	0	0	0	0	0	0	0	0	0	0	0	0	0	0	0	0	0	0	0	0	0	0	0	0	0	0	0	0	0	0	0	0	0	0	0	0	0	0	0	0	0	0	0	0
4aee149443199beb6ccce37bcf46c638	0	0	0	0	0	0	0	0	0	0	0	0	0	0	5	0	0	0	0	0	0	0	0	0	0	0	0	0	0	0	0	0	0	0	0	0	0	0	0	0	0	0	0	0	0	0	0	0	0
4b0f32d0ac0ab6c846adb62b27916dae	0	0	0	0	0	0	0	0	0	0	0	0	0	0	0	0	0	0	0	0	0	0	0	0	0	0	0	0	0	0	0	0	0	0	0	0	0	0	0	0	0	0	0	0	42	0	0	0	0
e85d870b15b1198ecfe79f83c6cfa8f7	0	0	0	0	0	0	0	0	0	0	0	0	0	0	0	0	0	0	0	0	0	0	0	0	0	0	0	0	0	0	0	0	0	0	0	0	0	0	0	0	0	0	0	0	0	0	0	0	0
19b34accc27038387e761e202673f7fd	0	0	0	0	0	0	0	0	0	0	0	0	0	0	0	0	0	0	4	5	0	0	0	0	0	0	0	0	0	0	0	0	0	0	0	0	0	0	0	0	0	0	0	0	0	0	0	0	0
35179bef0b2bea8cfbc7540c6fd225f4	0	0	0	0	0	0	0	0	0	0	0	0	0	0	0	0	0	0	0	0	0	0	0	0	0	0	0	0	0	0	0	0	0	0	0	0	0	0	0	0	0	0	0	0	0	0	0	0	0
7e966a604a48411b8035efb1c34a271c	0	0	0	0	0	0	0	0	0	0	0	0	0	0	0	0	0	0	0	0	0	0	0	0	0	0	0	0	0	0	0	0	0	0	0	0	0	0	0	0	0	0	0	0	0	0	0	0	0
9985556d24ec940c2ec71f00a8ba0941	0	0	0	0	0	0	0	0	0	0	0	0	0	0	0	0	0	0	0	0	0	0	0	0	0	0	0	0	0	0	0	0	0	0	0	0	0	0	0	0	0	0	0	0	0	0	0	0	0
f072879912a1233d9e044a863590c236	0	0	0	0	0	0	0	0	0	0	0	0	0	0	0	0	0	0	0	0	0	0	0	0	0	0	0	0	0	0	0	0	0	0	0	0	0	0	0	0	0	0	0	0	0	0	0	0	0
624332476220ccac8c22c4d185f84d0e	0	0	0	0	0	0	0	0	0	0	0	0	0	0	0	0	0	0	0	0	0	11	0	0	0	0	0	0	0	0	0	0	0	0	0	0	0	0	0	0	0	0	0	0	0	0	0	0	0
907b2a5f1065f290c3736c3ed790ea88	0	0	0	0	0	0	0	0	0	0	0	0	0	0	0	0	0	0	0	0	0	0	0	0	0	0	0	0	0	0	0	0	0	0	0	0	0	0	0	0	0	0	0	0	0	0	0	0	0
75b7f9bde568b5f412fdeac636e18ff5	0	0	0	0	0	0	0	0	0	0	0	0	0	0	0	0	0	0	0	0	0	0	0	0	0	0	0	25	0	0	0	0	0	0	0	0	0	0	0	0	0	0	0	0	0	0	0	0	0
bc291aa5b8a679d45f0832ba2b907641	0	0	0	0	0	0	0	0	0	0	0	0	0	0	0	0	0	0	0	0	0	0	0	0	0	0	0	0	0	0	0	0	0	0	0	0	0	0	0	0	0	0	0	0	0	0	0	0	0
8e370a9583495aadb68aab642e504aff	0	0	0	0	0	0	0	0	0	0	0	0	0	0	0	0	0	0	0	16	0	0	0	0	0	0	0	0	0	0	0	0	0	0	0	0	0	0	0	0	0	0	0	0	0	0	0	0	0
46dea1609d4c431d367f4ca0ae4baa44	0	0	0	0	0	0	0	0	0	0	0	0	0	0	0	0	0	0	0	0	0	0	0	0	0	0	0	0	0	0	0	0	0	0	0	0	0	0	0	0	0	0	0	0	0	0	0	0	0
7776932a09dd15e10428c31ad5759bc4	0	0	0	0	0	0	0	0	0	0	0	0	0	0	0	0	0	0	0	0	0	0	0	0	0	0	0	0	0	0	0	0	0	0	0	0	0	0	0	0	0	0	0	0	0	0	0	0	0
d28c900aca008fa0825e6c6ab6f1b45a	0	0	0	0	0	0	0	0	0	0	0	0	0	0	0	0	0	0	0	0	0	0	0	0	0	0	0	0	0	0	0	0	0	0	0	0	0	0	0	0	0	0	0	0	0	0	0	0	0
46195ae21c282c86f1eef0a8f0f2ba0d	0	0	0	0	0	0	0	0	0	0	0	16	0	0	0	0	0	0	0	0	0	0	0	0	0	0	0	0	0	0	0	0	0	0	0	0	0	0	0	7	0	0	0	0	0	0	0	0	0
72e08b7543e578d0f5c0ce8cc66966e5	0	0	0	0	0	0	0	0	0	0	0	0	0	0	0	0	0	0	0	0	0	0	0	0	0	0	0	0	0	0	0	0	0	0	0	0	0	0	0	0	0	0	0	0	0	4	0	0	0
89ecd52b5f66807f3e47c48c54808f42	0	0	0	0	0	0	0	0	0	0	0	0	0	0	0	0	0	0	0	0	0	0	0	0	0	0	0	0	0	0	0	0	0	0	0	0	0	0	0	0	0	0	0	0	0	0	0	0	0
a16df4dd332102e8da9ba94e38c19e65	0	0	0	0	0	0	0	0	0	0	0	0	0	0	0	0	0	0	0	0	0	0	0	0	0	0	0	0	0	0	0	0	0	0	0	0	0	0	0	0	0	0	0	0	0	0	0	0	0
a10cf49b819a04f3252c6f1c4343b344	0	0	0	0	0	0	0	0	0	0	0	0	0	0	0	0	0	0	0	0	0	0	0	0	0	0	0	0	0	0	0	0	0	0	0	0	0	0	0	0	0	0	0	0	0	0	0	0	0
ba278d45f698e8ffffdcc6d375784ae8	0	0	0	0	0	0	5	0	0	0	0	0	0	0	0	0	0	0	0	0	0	0	0	0	0	0	0	0	0	0	0	0	0	0	0	0	0	0	0	0	0	0	0	0	0	0	0	0	0
b59519cd489882301e897879590a04bd	0	0	2	0	0	0	0	0	0	0	0	0	0	0	0	0	0	0	0	0	0	0	0	0	0	0	0	0	0	0	0	0	0	0	0	0	0	0	0	0	0	0	0	0	0	0	0	0	0
ec9bf40b5cd6fc66c88ba1b94dcc90d4	0	0	0	0	0	0	0	0	0	0	0	0	0	0	0	0	0	0	0	0	0	0	0	0	0	0	0	0	0	0	0	0	0	0	0	0	0	0	0	0	0	0	0	0	0	0	0	0	0
57b427911c8bee387804483099cf2066	0	0	0	0	0	0	0	0	0	0	0	0	0	0	0	0	0	0	0	0	0	0	0	0	0	0	0	0	0	0	0	0	0	0	0	0	0	0	0	0	0	0	0	0	0	0	0	0	0
2389f12103be8c7cd32fec75c527845f	0	0	0	0	11	0	0	0	0	0	0	0	0	0	0	0	0	11	0	0	0	0	0	0	0	0	0	0	16	0	0	0	0	0	0	0	0	0	0	0	0	0	0	0	0	0	0	0	0
288871d00102c6fcd6fe91d22f984222	0	0	0	0	0	0	0	0	0	0	0	0	0	0	0	0	0	0	0	0	0	0	0	0	0	0	0	0	0	0	0	0	0	0	0	0	0	0	0	0	0	0	0	0	0	0	0	0	0
658fdb13158392b342dbb221be127d84	0	0	0	0	0	0	0	0	0	0	0	0	0	0	0	0	0	0	0	0	0	0	0	0	0	0	0	0	0	0	0	0	0	0	0	0	0	0	0	0	0	0	0	0	0	0	0	0	0
be6a479d2fbac7d0422783dc03326323	0	0	0	0	0	0	0	0	0	0	0	0	0	0	0	0	0	0	0	0	0	0	0	0	0	0	0	0	0	0	0	0	0	0	0	0	0	0	0	0	0	0	0	0	0	0	0	0	0
14ddb6be7be2dcb21f5db1b036ca48f9	0	0	0	0	0	0	0	0	0	0	0	0	0	0	0	0	0	0	0	0	0	0	0	0	0	0	0	0	0	0	0	0	0	0	0	0	0	0	0	0	0	0	0	0	0	0	0	0	0
930b0f23265ac219e0996b2c9797b611	0	0	0	0	0	0	0	0	0	0	0	0	0	0	0	0	0	0	0	0	0	0	0	0	0	0	0	0	0	0	0	0	0	0	0	0	10	0	0	0	0	0	0	0	0	0	0	0	0
b8ca3997da43199dc464d2721fc762ba	0	0	0	0	0	0	0	0	0	0	0	0	0	0	0	0	0	0	0	0	0	0	0	0	0	0	0	0	0	0	0	0	0	0	0	0	0	0	0	0	0	0	0	0	0	0	0	0	0
9936492d1c6a53216cc13a5f1bf0f528	0	0	0	0	0	0	0	0	0	0	0	0	0	0	0	0	0	0	0	0	0	4	0	0	0	0	0	0	0	0	0	0	0	0	0	0	0	0	0	0	0	0	0	0	0	0	0	0	0
8be57d409656d5534c7c1f6672b5adce	0	0	0	0	0	0	0	0	0	0	0	0	0	0	0	0	0	0	0	0	0	0	0	0	0	0	0	0	0	0	0	0	0	0	0	0	0	0	0	0	0	0	0	0	0	0	0	0	0
6acaaced393b524f4bf0a40eaf7037bc	0	0	0	0	0	0	0	0	0	0	0	0	0	0	0	0	0	0	0	0	0	0	0	0	0	19	0	0	0	0	0	0	0	0	0	0	0	7	0	0	0	0	0	0	0	0	0	0	0
0f735b56db915e10ff74038ae932e8ce	0	0	0	0	0	0	0	0	0	0	0	0	0	0	0	0	0	0	0	0	0	0	0	0	0	0	0	0	0	0	0	0	0	0	0	0	0	0	0	0	0	0	0	0	0	0	0	0	0
50d3207a61bd6c47dbbb91e507060efd	0	0	0	0	0	0	0	0	0	0	0	0	0	0	0	0	0	0	0	0	0	0	0	0	0	0	0	0	0	0	0	0	0	0	0	0	0	0	0	0	0	0	0	0	0	0	0	0	0
d70e7890702d6d8690abf4f8f6d43ba2	0	0	0	0	0	0	0	0	0	0	0	0	0	0	0	0	0	0	0	0	0	0	0	0	0	0	0	0	0	0	0	0	0	0	0	0	0	0	0	0	0	0	0	0	0	0	0	0	0
935e26ea92f1c91e4ca53e90ebd532ca	0	0	0	0	0	0	0	0	0	0	0	0	0	0	0	0	0	0	0	0	0	0	0	0	0	0	0	0	0	0	0	0	0	0	0	0	0	0	0	0	0	0	0	0	0	0	0	0	0
8012b8f8f63602cb775aaea7b6a7ff24	0	0	0	0	0	0	0	0	0	0	0	0	0	0	0	0	0	0	0	0	0	0	0	0	0	0	0	0	0	0	0	0	0	0	0	0	0	0	0	0	0	0	0	0	0	0	0	0	0
78380f34b0cc0fe75299bc0ad51932da	0	0	0	0	0	0	0	0	0	0	0	0	0	0	0	0	0	0	0	0	0	0	0	0	0	0	0	0	0	0	0	0	0	0	0	0	0	0	0	0	0	0	0	0	0	0	0	0	0
f0a7a03bdf319c87b812bcd89c81dbbf	0	0	6	0	0	0	0	0	0	0	0	0	0	0	0	0	0	0	0	0	0	0	0	0	0	0	0	0	0	0	0	0	0	0	0	0	0	0	0	0	0	0	0	0	0	0	0	0	0
49cb590ebc09562a1d7e6fb284ead78e	0	0	0	0	0	0	2	0	0	0	0	0	0	0	0	0	0	0	0	0	0	21	0	12	14	0	0	8	0	0	0	0	0	0	0	0	0	0	14	0	8	0	0	0	0	76	0	0	0
dbf761f75a5f468a3e39c7911b7e5cb6	0	0	0	0	0	0	0	0	0	0	0	0	0	0	0	0	0	0	0	0	0	0	0	0	0	0	0	0	0	0	0	0	0	0	0	0	0	0	0	0	0	0	0	0	0	0	0	0	0
5592ba962560345a0b9c950e21d0882e	0	0	0	0	0	0	0	0	0	0	0	0	0	0	0	0	0	0	0	0	0	0	0	0	0	0	0	0	0	0	0	0	0	0	0	0	0	0	0	0	0	0	0	0	0	0	0	0	0
61126fbeb83b422c7fb54dadd70f7cdb	0	0	0	0	0	0	0	0	0	0	0	0	0	0	0	0	0	22	0	0	0	0	0	0	0	0	0	0	0	0	0	0	0	0	0	0	0	0	0	0	0	0	0	0	0	0	0	0	0
190d3fd83272c3d0ff6b722fac62bb70	0	0	0	0	0	0	0	0	0	0	0	0	0	0	0	0	0	0	0	0	0	0	0	0	0	0	0	0	0	0	0	0	0	0	0	0	0	5	0	0	0	0	0	0	0	0	0	0	0
bff1f488a52a4931236b3f5d42f9bed3	0	0	0	0	0	0	0	0	0	0	0	0	0	0	0	0	0	0	0	0	0	0	0	0	0	0	0	0	0	0	0	0	0	0	0	0	0	0	0	0	0	0	0	0	0	0	0	0	0
62ca3654c3fbf9b5a2f62b41a401723f	0	0	0	0	0	0	0	0	0	0	0	0	0	0	0	0	0	0	0	0	0	0	0	0	0	0	0	0	0	0	0	0	0	0	0	0	0	0	0	0	0	0	0	0	0	0	0	0	0
0652ca96b0a70bc23b2262886d5f12f9	0	0	0	0	0	0	0	0	0	0	0	0	0	0	0	0	0	0	0	0	0	0	0	0	0	0	0	0	0	0	0	0	0	0	0	0	0	0	0	0	0	0	0	0	0	0	0	0	0
e07c0ad13df3871b255a033bce5aa718	0	0	0	0	0	0	0	0	0	0	0	0	0	0	0	0	0	0	0	0	0	0	0	0	0	0	0	0	0	0	0	0	0	0	0	0	0	0	0	0	0	0	0	0	0	0	0	0	0
cb19a4173ed17e9008976546306ea405	0	0	0	0	0	0	0	0	0	0	0	0	0	0	0	0	0	0	0	0	0	0	0	0	0	0	0	0	0	0	0	0	0	0	0	0	0	0	0	0	0	0	0	0	0	0	0	0	0
d63607d7be0b501078e55e903013e5bc	0	0	0	0	0	0	0	0	0	0	0	0	0	0	0	0	0	0	0	0	0	0	0	0	0	0	0	0	0	0	0	0	0	0	0	0	0	0	0	0	0	0	0	0	0	0	0	0	0
6a6e7faefd9b3b21ecc31ff557266500	0	0	0	0	0	0	0	0	0	0	0	0	0	0	0	0	0	0	0	0	0	8	0	3	0	0	0	0	0	0	0	0	0	0	0	0	0	0	0	0	0	0	0	0	0	0	0	0	0
9180233b6a1ea6238ccb3e7b8255ce1f	0	0	0	0	0	0	0	0	0	0	0	0	0	0	0	0	0	0	0	0	0	0	0	0	0	0	0	0	0	0	0	0	0	0	0	0	0	0	0	0	0	0	0	0	0	0	0	0	0
cf3fe014e69ededf562e05acc75d4c6f	0	20	0	0	0	0	0	0	0	0	0	0	0	0	0	0	0	0	0	0	0	0	0	0	0	0	0	0	0	0	0	0	0	0	0	0	0	0	0	0	0	0	0	0	0	0	0	0	0
e688b961ec72521c6abead07e23dc95f	0	0	0	0	0	0	0	0	0	0	0	0	0	0	0	0	0	0	0	0	0	0	0	0	0	0	0	0	0	0	0	0	0	0	0	0	0	0	0	0	0	0	0	0	0	0	0	0	0
23a587eabd35da4254d5ecbe363f263f	0	0	0	0	0	0	0	0	0	0	0	0	0	0	0	0	0	0	0	0	0	0	0	0	0	0	0	0	0	0	0	0	0	0	0	0	0	0	0	0	0	0	0	0	0	0	0	0	0
d26bf5279c1016cae5f3515d419bb57c	0	0	0	0	0	0	0	0	0	0	0	0	0	0	0	0	0	0	0	0	0	0	0	0	0	0	0	0	0	0	0	0	0	0	0	0	0	0	0	0	0	0	0	0	0	0	0	0	0
d91e8590c6a047759cc957a773ae98bc	0	0	0	0	0	0	0	0	0	0	0	0	0	0	0	0	0	0	0	0	0	0	0	0	0	0	0	0	0	0	0	0	0	0	0	0	0	0	0	0	0	0	0	0	0	0	0	0	0
3f675304aa24ae047d4621480c1e6eec	0	0	0	7	3	0	0	0	0	0	0	0	0	0	0	0	0	0	26	0	0	0	0	0	0	0	0	0	0	0	0	0	0	0	0	0	0	0	0	0	0	0	0	0	0	0	0	0	0
49344cb13a5a6c89a94f1e69e478d287	0	0	0	0	0	0	0	0	0	0	0	0	0	0	0	0	0	0	0	0	0	0	0	0	0	0	0	0	0	0	0	0	0	0	0	0	0	0	0	0	0	0	0	0	0	0	0	0	0
1e0e353ebc367d1df1f83df31f24d613	0	0	0	0	0	0	0	0	0	0	0	0	0	0	0	0	0	0	0	0	0	0	0	0	0	0	0	0	0	0	0	0	0	0	0	0	0	0	0	0	0	0	0	0	0	0	0	0	0
e28c439e77f8deadc5640fe11f837557	0	0	0	0	0	0	0	0	0	0	0	0	0	0	0	0	0	0	0	0	0	0	0	0	0	0	0	0	0	0	0	0	0	0	0	0	0	0	0	0	0	0	0	0	0	0	0	0	0
ffda3e8b89c0d2d264a2e1703e80d21a	0	0	0	0	0	0	0	0	0	0	0	0	0	0	8	0	0	0	0	0	0	0	0	0	0	0	0	0	0	0	0	0	0	0	0	0	0	0	0	0	0	0	0	0	0	0	0	0	0
6be4e50a29376a3298f84521af2c4628	0	0	0	0	0	0	0	0	0	0	0	0	0	0	0	0	0	0	0	0	0	0	0	0	0	0	0	0	0	0	0	0	0	0	0	0	0	0	0	0	0	0	0	0	0	0	0	0	0
a9b59de924d996762e291bf503ada6a3	0	0	0	0	0	0	0	0	0	0	0	0	0	0	0	0	0	0	0	0	0	0	0	0	0	0	0	0	0	0	0	0	0	0	0	0	0	0	0	0	0	0	0	0	0	0	0	0	0
fe419f6888de8fab72fea451dab6af0d	0	0	0	0	0	0	0	0	0	0	0	0	0	0	0	0	0	0	0	0	0	0	0	0	0	0	0	0	0	0	0	0	0	0	0	0	0	0	0	0	0	0	0	0	0	0	0	0	0
eba466588e61674af46b9d238c77a367	0	0	0	0	0	0	0	0	0	0	0	0	0	0	0	0	0	0	0	0	0	0	0	0	0	0	0	0	0	0	0	0	0	0	0	0	0	0	0	0	0	0	0	0	0	0	0	0	0
8caf03bcc2e497ddc96c21c85c7ac5b1	0	0	0	0	0	0	0	0	0	0	0	0	0	0	0	0	0	0	0	0	0	0	0	0	0	0	0	0	0	0	0	0	0	0	0	0	0	0	0	0	0	0	0	0	0	0	0	0	0
e6ada10ba79f0f5c80484e7603a89b84	0	0	0	0	0	0	0	0	0	0	0	0	0	0	0	0	0	0	0	0	0	0	0	0	0	0	0	0	0	0	0	0	0	0	0	0	0	0	0	0	0	0	0	0	0	0	0	0	0
6ec5a794813a7f4005478c8b5b9125b1	0	0	0	0	0	0	0	0	0	0	0	0	0	0	0	0	0	0	0	3	0	0	0	0	0	7	0	5	48	0	0	0	0	0	0	0	0	0	0	0	0	0	0	0	0	0	0	0	0
f0d24dcfae8628b2303c8af6d79cec54	0	0	0	0	0	0	0	0	0	0	0	0	0	0	0	0	0	0	0	0	0	0	0	0	0	0	0	0	0	0	0	0	0	0	0	0	0	0	0	0	0	0	0	0	0	0	0	0	0
8463d836c9b92a2cfc8f00f8feec8d33	0	0	0	0	0	0	0	0	0	0	0	0	0	0	0	0	0	0	0	0	0	0	0	0	0	0	0	0	0	0	0	0	0	0	0	0	0	0	0	0	0	0	0	0	0	0	0	0	0
a391e7bd5a4944b7eec251dcf2a15fc6	0	0	0	0	0	0	0	0	0	0	0	0	0	0	0	0	0	0	0	0	0	0	0	0	0	0	0	0	0	0	0	0	0	0	0	0	0	0	0	0	0	0	0	0	0	0	0	0	0
8d45ffa3f30a84874001f832cea2ad2f	0	0	0	0	0	7	0	0	2	0	0	0	0	0	0	0	0	0	0	0	0	16	0	0	0	13	0	16	24	0	0	0	0	0	0	0	0	0	5	0	0	0	0	0	0	0	202	0	0
6ed6efea9a16f492b35f4a9480ca88fb	0	0	0	0	0	0	0	0	0	0	0	0	0	0	0	0	0	0	0	0	0	0	0	0	0	0	0	0	0	0	0	0	0	0	0	0	0	0	0	0	0	0	0	0	0	0	0	0	0
184c1a0db9e32fc7804791d3b7e1fd79	0	0	0	0	0	0	0	0	0	0	0	0	0	0	0	0	0	0	0	0	0	0	0	0	0	0	0	0	0	0	0	0	0	0	0	0	0	0	0	0	0	0	0	0	0	0	0	0	0
5779ad37f021aeeb79e0b4565e293a16	0	0	0	0	0	0	0	0	0	0	0	0	0	0	0	0	0	14	0	0	0	0	0	0	0	0	0	0	0	0	0	0	0	0	0	0	0	0	0	0	0	0	0	0	0	0	0	0	355
31a0831bf9e46faef2662e4fda050f66	0	0	0	0	0	0	0	0	0	0	0	0	0	0	0	0	0	0	0	0	0	0	0	0	0	0	0	0	0	0	0	0	0	0	0	0	0	0	0	0	0	0	0	0	0	0	0	0	0
0323cb821f6571f7737a03898f31a9aa	0	0	0	0	0	0	0	0	0	0	0	0	0	0	0	0	0	0	0	0	0	0	0	0	0	0	0	0	0	0	0	0	0	0	0	0	0	0	0	0	0	0	0	0	0	0	0	0	0
afe02a51636d95c017810aeacdcfde9f	0	0	0	0	0	0	0	0	0	0	0	0	0	0	0	0	0	0	0	0	0	0	0	0	6	0	0	0	0	0	0	0	0	0	0	0	0	0	0	0	0	0	0	0	0	0	0	0	0
565ba74b08246c512be47f347a4be1be	0	0	0	0	0	0	0	0	0	0	0	0	0	0	0	0	0	0	0	0	0	0	0	20	0	0	0	0	221	0	0	0	0	0	0	0	0	0	0	0	0	0	0	0	0	0	0	0	0
ce7ef6af33af0f8b2ff3d7d9a8f9dfb2	0	0	0	0	0	0	0	0	0	0	0	0	0	0	0	17	5	0	0	25	0	0	0	0	0	0	0	0	0	0	0	0	0	0	0	0	0	0	0	0	0	0	0	0	0	0	0	0	0
5eae89805943b2cfaab2591eaca7da92	0	0	29	0	0	0	0	0	0	0	0	0	0	0	0	0	0	0	0	0	0	0	0	0	0	0	0	0	0	0	0	0	0	0	0	0	0	0	0	0	0	0	0	0	0	0	0	0	0
ed3c788dfa8c53c00ba9b3bb088096da	0	0	0	0	0	0	0	0	0	0	0	0	0	0	0	0	0	0	0	27	0	0	0	0	0	0	0	0	0	0	0	0	0	0	0	0	0	0	0	0	0	0	0	0	0	0	0	0	0
a84e48fa5344986030118cf72fbcc7c8	0	0	0	0	0	0	0	0	0	0	0	0	0	0	0	0	0	0	0	0	0	0	0	0	0	0	0	0	0	0	0	0	0	0	0	0	0	0	0	0	0	0	0	0	0	0	0	0	0
cbad7c74af6eeec4abeabc5744bce15d	0	0	0	0	0	0	0	0	0	0	0	0	0	0	0	0	0	0	0	0	0	0	0	0	0	0	0	0	0	0	0	0	0	0	0	0	0	0	0	0	0	0	0	0	0	0	0	0	0
710e6be6031bf9e606e3bd9c85cf89d6	0	0	0	0	0	0	0	0	0	0	0	0	0	0	0	0	0	0	0	0	0	0	0	0	0	0	0	0	0	0	0	0	0	0	0	0	0	0	0	0	0	0	0	0	0	0	0	0	0
1fb36abb18c5e00cb536bcad39837a37	0	0	0	0	0	0	0	0	0	0	0	0	0	0	0	0	0	0	0	0	0	0	0	0	0	0	0	0	0	0	0	0	0	0	0	0	0	0	0	0	0	0	0	0	0	0	0	0	0
140b79c2adf257ba6ff9a690e898bdf8	0	0	0	0	0	0	0	0	0	0	0	0	0	0	0	0	0	0	0	0	0	0	0	0	0	0	0	0	0	0	0	0	0	0	0	0	0	0	0	0	0	0	0	0	0	0	0	0	0
6db288cf7c50261923cfcd80aafd2a13	0	0	0	0	0	0	0	0	0	0	0	0	0	0	0	0	0	0	0	0	0	0	0	0	0	0	0	0	0	0	0	0	0	0	0	0	0	0	0	0	0	0	0	0	60	0	0	0	0
e1b1c5edced2723bddb401733283d92c	0	0	0	0	0	0	0	0	0	0	0	0	0	0	0	0	0	0	0	0	3	0	3	0	0	0	0	0	0	0	0	0	0	0	0	0	0	0	0	0	0	0	17	0	0	0	0	0	0
0b67a0cdd80596cc5321db16010fe8c1	0	0	0	0	0	0	0	0	0	0	0	0	0	0	0	0	0	0	0	0	0	0	0	0	0	0	0	0	0	0	0	0	0	0	0	0	0	0	0	0	0	0	0	0	0	0	0	0	0
4989bc875d922edc101e38083bcc53ce	0	0	0	0	0	0	0	0	0	0	0	0	0	0	0	0	0	0	0	0	0	0	0	0	0	0	0	0	0	0	0	0	0	0	0	0	0	0	0	0	0	0	0	0	0	0	0	0	0
afed3dd578201d941e0c15f7b831a347	0	0	0	0	0	0	0	0	0	0	0	0	0	0	0	0	0	0	0	0	0	0	0	0	0	0	0	0	0	0	0	0	0	0	0	0	0	0	0	0	0	0	0	0	0	0	0	0	0
0ea45259f52efd1dea92eb1dfb738062	0	0	0	0	0	0	0	0	0	0	0	21	0	0	0	0	0	0	0	0	0	0	0	0	0	0	0	0	0	0	0	0	0	0	0	0	0	0	0	0	0	0	0	11	0	0	0	0	0
b73f9e92391a87191c0e6e4362b4d2c4	0	0	0	0	0	0	0	0	0	0	0	0	0	0	0	0	0	0	0	0	0	0	0	0	0	0	0	0	0	0	0	0	0	0	0	0	0	0	0	0	0	0	0	0	0	0	0	0	0
ecf56e1a225006aa4edc5c02f84cb3b3	0	0	0	0	0	0	0	0	0	0	0	0	0	0	0	0	0	0	0	0	0	0	0	0	0	0	0	0	0	0	0	0	0	0	0	0	0	0	0	0	0	0	0	0	0	0	0	0	0
f68b4763f4182f86cc36ef62077ba26d	0	0	0	0	0	0	0	0	0	0	0	0	0	0	0	0	0	0	0	11	0	0	0	0	0	0	0	0	0	0	0	0	0	0	0	0	0	0	0	0	0	0	0	0	0	0	0	0	0
907aeb7f9a9b8f6cc28a1d8e93caa6b0	0	0	0	0	0	0	0	0	0	0	0	0	0	0	0	0	0	0	0	0	0	0	0	0	0	0	2	0	0	0	0	0	0	0	0	0	0	0	0	0	0	0	0	0	0	0	0	0	0
f159fcce1411c619a77eb18d17e05587	0	0	0	0	0	0	0	0	0	0	0	0	0	0	0	0	0	0	9	0	0	0	0	0	0	0	0	0	0	0	0	0	0	0	0	0	0	0	0	0	0	0	0	0	0	0	0	0	0
88939433c562cdfaac9ba3457bbecfec	0	0	0	0	0	0	0	0	0	0	0	0	0	0	0	0	0	0	0	0	0	0	0	0	0	0	0	0	0	0	0	0	0	0	0	0	0	0	0	0	0	0	0	0	0	0	0	0	0
09a52e61e4b093333821b56ca09f1374	5	0	0	0	0	0	0	0	0	0	0	0	0	0	0	0	0	0	0	0	0	0	0	0	0	0	0	0	0	0	0	0	0	0	0	0	0	0	0	0	0	0	0	0	0	0	0	0	0
75a6c1bdaab01fca533bea4030951f5c	0	0	0	0	0	0	0	0	0	0	0	0	0	0	0	0	0	0	0	0	0	0	0	0	0	0	0	0	0	0	0	0	0	0	0	0	0	0	0	0	0	0	0	0	0	0	0	0	0
0a1e0ac25e774a445959030813884c81	0	0	0	0	0	0	2	0	0	0	0	0	0	0	0	0	0	0	0	0	0	0	0	0	0	0	0	0	0	0	0	0	0	0	0	0	0	0	0	0	0	0	0	0	0	0	0	0	0
94d73c3b7cbac3a4df6b155f98502b88	0	0	30	0	0	0	2	0	0	0	0	0	0	8	0	0	0	9	12	0	0	0	0	0	0	0	0	0	0	0	0	0	0	0	0	0	0	0	0	0	0	0	0	33	0	0	0	0	0
b06e6fe07d8e30445350fa99ce7d50e7	0	0	0	0	0	0	0	0	0	0	0	0	0	0	0	0	0	0	0	0	0	0	0	0	0	0	0	0	0	0	0	0	0	0	0	0	0	0	0	0	0	0	0	0	0	0	0	0	0
b839e0953644dca15054d830c1018fb1	0	0	0	0	0	0	0	0	0	0	0	0	0	0	0	0	0	0	0	0	0	0	0	0	0	0	0	0	0	0	0	0	0	0	0	0	0	0	0	0	0	0	0	0	0	0	0	0	0
8929b0aed7a334007316839f150dd99c	0	0	0	0	0	0	0	0	0	0	0	0	0	0	0	0	0	0	0	0	0	0	0	0	0	0	0	0	0	0	0	0	0	0	0	0	0	0	0	0	0	0	0	0	0	0	0	0	0
190c38b6ec15ff452e500bb4d60beece	0	0	0	0	0	0	0	0	0	0	0	0	0	0	0	0	0	0	0	0	0	0	0	0	0	0	0	0	0	0	0	0	0	0	0	0	0	0	0	0	0	0	0	0	0	0	0	0	0
f15bfac605e890517bd283d77c1b5bab	0	0	0	0	0	0	0	0	0	0	0	0	14	0	0	0	0	0	0	0	0	0	0	0	0	0	0	0	0	0	0	0	0	0	0	0	0	0	0	0	0	0	13	0	0	0	0	0	0
6e8f8fb6ea21ca2cde30a370d5401331	0	0	0	0	0	0	0	0	0	0	0	0	0	0	0	0	0	0	0	0	0	0	0	0	0	0	0	0	0	0	0	0	0	0	0	0	0	0	0	0	0	0	0	0	0	0	0	0	0
c432cbebaa807cdbd75a807b3c64a7a1	0	0	0	0	0	0	0	0	0	0	0	0	0	0	0	0	0	0	15	0	0	0	0	0	0	0	0	0	0	0	0	0	0	0	0	0	8	0	0	0	0	0	0	0	0	0	0	0	0
ce9703748c824d0fc9e17837d212e44a	0	0	0	0	0	0	0	0	0	0	0	0	0	0	0	0	0	0	0	10	0	6	7	0	0	0	0	0	0	0	0	0	0	0	0	0	0	0	0	15	0	0	16	0	0	0	0	0	0
2266fcbce6d715f2d87e6df5d4544eb4	0	0	0	0	0	0	0	0	0	0	0	0	0	0	0	12	0	0	0	0	0	0	0	0	0	2	0	0	0	0	0	0	0	0	0	0	0	0	0	0	0	0	0	0	0	0	0	0	0
e03f74dacea2fe2e2b0a4569000cd11f	0	0	0	0	0	0	0	0	0	0	0	0	0	0	0	0	0	0	0	0	0	0	0	0	0	0	0	0	0	0	0	0	0	0	0	0	0	0	0	0	0	0	0	0	0	0	0	0	0
a3450cba5aa627bcc015e76fb041e91c	0	0	0	0	0	0	0	0	0	0	0	0	0	0	0	0	0	0	0	0	0	0	0	0	0	0	0	0	0	0	0	0	0	0	0	0	0	0	0	0	0	0	0	0	0	0	0	0	0
20b7fcdfe9539d89b18d5b12f35c4a82	20	18	0	0	0	0	0	0	0	0	0	0	0	0	0	0	0	0	0	0	0	0	0	0	0	0	0	0	0	0	0	0	0	0	0	0	0	0	0	0	0	0	0	0	0	0	0	0	220
bf397c08e56c8fec00bb6c5e5ee3716b	0	0	0	0	0	0	0	0	0	0	0	0	0	0	0	0	0	0	0	0	0	0	0	0	0	0	0	0	0	0	0	0	0	0	0	0	0	0	0	0	0	0	0	0	0	0	0	0	0
3c6a0c437d8692644d959f31ece5da5f	0	0	0	0	0	0	0	0	0	0	0	0	0	0	0	0	0	0	0	0	0	0	0	0	0	0	0	13	0	10	0	0	0	0	0	0	0	0	0	0	0	0	0	0	0	13	0	0	0
658961d07a8eb0f6bc38968f67b3489f	128	12	4	0	19	33	0	0	0	0	0	0	0	0	9	0	0	0	0	0	0	0	0	0	0	0	4	17	0	0	0	0	0	0	0	0	0	0	0	0	0	0	78	0	0	71	0	0	0
aa25481c7ba59577eb620a081a39a77f	0	0	0	0	0	0	0	0	0	0	0	0	0	0	0	0	0	0	0	0	0	0	0	0	0	0	0	0	0	0	0	0	0	0	0	0	0	0	0	0	0	0	0	0	0	0	0	0	0
21e560b0e034ff2f529297f703c7d5d1	0	0	0	0	0	0	0	0	0	0	0	0	0	0	0	0	0	0	0	0	0	0	0	0	0	0	0	0	0	0	0	0	0	0	0	0	0	0	0	0	0	0	0	0	0	0	0	0	0
a6458af39f37d52ae6d0437c4633cf29	0	0	0	0	0	0	0	0	0	0	0	0	0	0	0	0	0	0	0	0	0	0	0	0	0	0	0	0	0	0	0	0	0	0	0	0	0	0	0	0	0	0	0	0	0	0	0	0	0
c99c557c956e856269f33843acf80256	0	0	2	0	0	0	0	0	0	0	0	0	0	0	0	0	0	0	0	0	0	0	0	0	0	0	0	0	0	0	0	0	0	0	0	0	0	0	14	0	0	0	0	0	0	0	0	0	0
bc5320b1640be4b2995145ac0ef7215d	0	0	0	0	0	0	0	0	0	0	0	0	0	0	0	0	0	0	0	0	0	0	0	0	0	0	0	0	0	0	0	0	0	0	0	0	0	0	0	0	0	0	0	0	0	0	0	0	0
c5250cb1ef8fd5c80dc2fbf8cffe0840	0	0	0	0	0	0	0	0	0	0	0	0	0	0	0	0	0	0	0	0	0	0	0	0	0	0	0	0	0	0	0	0	0	0	0	0	0	0	0	0	0	0	0	0	0	0	0	0	0
5052bc3a9b22c399790baf336f777de9	0	0	0	0	0	0	0	0	0	0	0	0	0	0	0	0	0	0	0	0	0	0	0	0	0	0	0	0	0	0	0	0	0	0	0	0	0	0	0	0	0	0	0	0	0	0	0	0	0
c443b63181eb1e8d0652e8021cf91fb4	0	0	0	0	0	0	0	0	0	0	0	0	0	0	0	0	0	0	0	0	0	0	0	0	0	0	0	0	0	0	0	0	0	0	0	0	0	0	0	0	0	0	0	0	0	0	0	0	0
fcf9af61217402f1dba8e2e9a1ebbb85	0	74	0	0	0	0	0	0	0	0	0	0	0	0	0	0	0	0	0	0	0	0	0	0	0	0	0	0	0	0	0	0	0	0	0	0	0	0	0	0	0	0	0	0	0	0	0	0	0
a458b8be380a0610d7f0fcb83f6189a8	0	0	0	0	0	0	0	0	0	0	0	0	0	0	0	0	0	0	0	0	0	0	0	0	0	0	0	0	0	0	0	0	0	0	0	0	0	0	0	0	0	0	0	0	0	0	0	0	0
0c26fc1fd27509f0ea3acf842f726a45	0	0	0	0	0	0	0	0	0	0	0	0	0	0	0	57	0	0	0	0	0	0	0	0	5	0	0	11	0	0	0	0	0	0	0	0	0	0	60	0	0	0	0	0	0	20	0	0	0
a128ca2676cbc40bb068379194030bc7	0	0	0	0	0	0	0	0	0	0	0	0	0	0	0	0	0	0	0	0	0	0	0	0	0	0	0	0	0	0	0	0	0	0	0	0	0	0	0	0	0	0	0	0	0	0	0	0	0
7b9427c4a996f7236a42867fa1a92ea6	0	0	0	0	0	0	0	0	0	0	0	0	0	0	0	0	0	0	0	0	0	0	0	0	0	0	0	0	0	0	0	0	0	0	0	0	0	0	0	0	0	0	0	0	0	0	0	0	0
6820819f8f2f8bc775c6a10a1a4ef06a	0	0	0	0	0	0	0	0	0	0	0	0	0	0	0	2	0	0	0	0	0	0	0	0	0	0	0	0	0	0	0	0	0	0	0	0	0	0	0	0	0	0	0	0	0	0	0	0	0
15af9e4e70bc0cbbec3b8a8b40704ed1	0	0	0	0	0	0	0	0	0	0	0	0	0	0	0	0	0	0	0	0	0	0	0	0	0	0	0	0	0	0	0	0	0	0	0	0	0	0	0	0	0	0	0	0	0	0	0	0	0
0afce43a2ead35d045657d9e12fa84e5	0	0	0	0	0	0	0	0	0	0	0	0	0	0	0	0	0	0	0	0	0	0	0	0	0	0	0	0	0	0	0	0	0	0	0	0	0	0	0	0	0	0	0	0	0	0	0	0	0
14b99439ee1f32979691d4c18324d8c5	0	0	0	0	0	0	0	0	0	0	0	0	0	0	0	0	0	0	0	0	0	0	0	0	0	0	0	0	0	0	0	0	0	0	0	0	0	0	0	0	0	0	0	0	0	0	0	0	0
beccdff5b50d35c6c426b18f884c7fbf	0	0	0	0	0	0	0	0	0	0	0	0	0	294	0	0	0	0	0	0	0	0	0	0	0	0	0	0	0	0	0	0	0	0	0	0	0	0	0	0	0	0	0	0	0	0	0	0	0
f7f9949960255017ace7b98a9f5be05f	0	0	0	0	0	0	0	0	0	0	0	0	0	0	0	0	0	0	0	0	0	0	0	0	0	0	0	0	0	0	0	0	0	0	0	0	0	0	0	0	0	0	0	0	0	0	0	0	0
53029f95c6664f25f1d7ed4238a2f995	0	0	0	0	0	0	0	0	29	0	0	0	0	0	0	0	0	0	0	0	0	0	0	0	0	0	0	0	0	0	0	0	0	0	0	0	0	0	0	0	0	0	4	49	0	0	0	0	0
b71e39eb404da8b6cec20e659d47a81d	0	0	0	0	0	0	0	0	0	0	0	0	0	0	0	0	0	0	0	0	0	0	0	0	0	0	0	0	0	0	0	0	0	0	0	0	0	0	4	0	0	0	0	0	0	15	0	0	0
0df974b114b29aaa9c4b4b3ec35356a2	0	0	0	0	0	0	0	0	0	0	0	0	0	0	0	0	0	0	0	0	0	0	0	0	0	0	0	0	0	0	0	0	0	0	0	0	0	0	0	0	0	0	0	0	0	0	0	0	0
248ddf8b3d4f67c6c3bb0c8f976ffdd4	0	0	0	0	0	0	0	0	0	0	0	0	0	0	0	0	0	0	0	0	0	0	0	0	0	0	0	0	0	0	0	0	0	0	0	0	0	0	0	0	0	0	0	0	0	0	0	0	0
dedc85575e62b71ff05642bd2480ec30	0	0	0	0	0	0	0	0	0	0	0	0	0	0	0	0	0	0	0	0	0	0	0	0	0	0	0	0	0	0	0	0	0	0	0	0	0	0	0	0	0	0	0	0	0	0	0	0	0
8f28affe991f6495c901a98e31487b7b	0	0	0	0	0	0	0	0	0	0	0	0	0	0	0	0	0	0	0	0	0	0	0	0	0	0	0	0	0	0	0	0	0	0	0	0	0	0	0	0	0	0	0	0	0	0	0	0	0
d1369246c389ec447a737ca19bfb09b5	0	0	0	0	0	0	0	0	0	0	0	0	0	0	0	0	0	0	0	0	0	0	0	0	0	0	0	0	0	0	0	0	0	0	0	0	0	0	0	0	0	0	0	0	0	0	0	0	0
014988676bf2211c54e9d22499067663	0	0	0	0	0	0	0	0	0	0	0	0	0	0	0	0	0	0	0	0	0	0	0	0	0	0	0	0	0	0	0	0	0	0	0	0	0	0	0	0	0	0	0	0	0	0	0	0	0
2a6a21fca770d7d0a36b865c351cfc67	0	0	0	0	0	0	0	0	0	0	0	0	0	0	0	0	0	0	0	0	0	0	0	0	0	0	0	0	0	0	0	0	0	0	0	0	0	0	0	0	0	0	0	0	0	0	0	0	0
e0b1c7bc1a5ba5bd42b7c1e5d213c17b	0	0	0	0	0	0	0	0	0	0	0	0	0	0	0	0	0	0	0	0	0	0	0	0	0	0	0	0	0	0	0	0	0	0	0	0	0	0	0	0	0	0	0	0	0	0	0	0	0
5de5045c386c4f9a15f48e283f0ca47f	0	0	0	0	0	0	0	0	0	0	0	0	0	0	0	0	0	0	0	0	0	0	0	0	0	3	11	0	21	0	0	0	0	0	0	0	0	0	0	0	2	0	0	0	208	0	0	0	0
833b00a7e5911092e25c3504ce3042df	0	0	0	0	0	0	0	0	0	0	0	0	0	0	0	0	0	0	0	0	0	0	0	0	0	0	0	0	0	0	0	0	0	0	0	0	0	0	0	0	0	0	0	0	0	0	0	0	0
b2feaed26138edb9d19b8fb0d711bf76	0	0	0	0	0	0	0	0	0	0	0	0	0	0	0	0	0	0	0	0	0	0	0	0	0	0	0	0	0	0	0	0	0	0	0	0	0	0	0	0	0	0	0	0	0	0	0	0	0
8803e6cfd16d831f72357d99efe77ead	0	0	0	0	0	0	0	0	0	0	0	0	0	0	0	0	0	0	0	0	0	0	0	0	0	0	0	0	0	0	0	0	0	0	0	0	0	0	0	0	0	0	0	0	0	0	0	0	0
dc2faf88bada084ee07ba5cf3a38ca47	0	0	0	0	0	0	0	0	0	0	0	0	0	0	0	0	0	0	0	0	0	0	0	0	0	0	0	0	0	0	0	0	0	0	0	0	0	0	0	0	0	0	0	0	0	0	0	0	0
995c571aa0f97e4a6f2d402a717289aa	0	0	0	0	0	0	0	0	0	0	0	0	0	0	0	0	0	3	0	3	0	0	0	0	0	0	0	0	0	0	0	0	0	0	0	0	0	0	0	0	0	0	0	0	0	0	0	0	0
2b2a9c07aa58ed78bf7a416688436042	0	0	0	0	0	0	0	0	0	0	0	0	0	0	0	0	0	0	0	0	0	0	0	0	0	0	0	0	0	0	0	0	0	0	0	0	0	0	0	0	0	0	0	0	0	0	0	0	0
e26d508518f4f248f7ff3ec6fad3d956	0	0	0	0	0	0	0	0	0	0	0	0	0	0	0	0	0	0	0	0	0	0	0	0	0	0	0	0	0	0	0	0	0	0	0	0	0	0	0	0	0	0	0	0	0	0	0	0	0
1628d09bfb5c9b3b84ba0a3d49f21c08	0	0	0	0	0	0	0	0	0	0	0	0	0	0	0	0	0	0	0	0	0	0	0	0	0	0	0	0	0	0	0	0	0	0	0	0	0	0	0	0	0	0	0	0	0	0	0	0	0
566b820207b26cbd9912dc4e8781a13b	0	0	0	0	0	0	0	0	0	0	0	0	0	0	0	0	0	0	0	0	0	0	0	0	0	0	0	0	0	0	0	0	0	0	0	0	0	0	0	0	0	0	0	0	0	0	0	0	0
1fbb4a41ffe61e3d8c595ed3dd8401a0	0	0	0	0	0	0	0	0	0	0	0	0	0	0	0	0	0	0	0	0	0	0	0	0	0	0	0	0	5	0	0	0	0	0	0	0	0	0	0	0	0	0	0	0	0	0	0	0	0
89a110186323d5e81493c92ad135ebda	0	0	0	0	0	0	0	0	0	0	0	0	0	0	0	0	0	0	0	0	0	0	0	0	0	0	0	0	0	0	0	0	0	0	0	0	0	0	0	0	0	0	0	0	0	0	0	0	0
a149543929bb23fb2b67516e3315f76a	0	0	0	0	0	0	0	0	0	0	0	0	0	0	0	0	0	0	0	0	0	0	0	0	0	0	2	0	0	0	0	0	0	0	0	0	0	0	0	0	0	0	0	0	0	0	0	0	0
73d1c4046446832b0a01124d1ae68b4d	0	0	0	0	0	0	0	0	0	0	0	0	0	0	0	0	0	0	0	0	0	0	0	0	0	0	0	0	0	0	0	0	0	0	0	0	0	0	0	0	0	0	0	0	0	0	0	0	0
2d82010094f99906a4b46aed07b8b068	0	0	0	0	0	0	0	0	0	0	0	0	0	0	0	0	0	0	0	0	0	0	0	0	0	0	0	0	0	0	0	0	0	0	0	0	0	0	0	0	0	0	0	0	0	0	0	0	0
0e7807f5f2ee5463b3958ea8efa4bfaf	0	0	0	0	0	0	0	0	0	0	0	0	0	0	0	0	0	0	0	0	0	0	0	0	0	0	0	0	0	0	0	0	0	0	0	0	0	0	0	0	0	0	0	0	0	0	0	0	0
452630302dedcf6cb86c32804af95e06	0	0	0	0	27	0	0	0	0	0	0	0	0	0	0	0	0	0	0	0	0	0	0	0	0	0	0	0	0	0	0	0	0	0	0	0	0	0	0	0	0	0	0	0	0	0	0	0	0
ecb43cbce4b66ef8c12f7fed8a82781e	0	0	0	0	0	0	0	0	0	0	0	0	0	0	0	0	0	0	0	0	0	0	0	0	0	0	0	0	0	0	0	0	0	0	0	0	0	0	0	0	0	0	0	0	0	0	0	0	0
06b39265cb05f6e33854de5670884e43	0	0	0	0	0	0	0	0	0	0	0	0	0	0	0	0	0	0	0	0	0	0	0	0	0	0	0	0	0	0	0	0	0	0	0	0	0	0	0	0	0	0	0	0	0	0	0	0	0
c0bbe03d06a1fa24ffb16333515dbd2c	0	0	0	0	0	0	0	0	0	0	0	0	4	0	0	0	0	0	0	0	0	0	0	0	0	0	0	0	0	0	59	96	10	0	24	0	0	0	0	0	0	0	0	0	0	0	0	0	0
291993a5181b748664160d23a25e52b8	0	0	0	0	0	0	0	0	0	0	0	0	0	0	0	0	0	0	0	0	0	4	0	0	0	0	0	15	0	0	0	0	0	0	0	0	0	0	0	0	0	0	0	0	0	7	0	0	0
807d20f68f2e8ae607984e3799a75ed1	0	0	0	0	0	0	0	0	0	0	0	0	0	0	0	0	0	0	0	0	0	0	0	0	0	0	0	0	0	0	0	0	0	0	0	0	0	0	13	0	2	0	0	0	0	0	0	0	0
ffca35022d4d154dd4b82debced87cce	0	0	0	0	0	0	0	0	0	0	0	0	0	0	0	0	0	0	0	0	0	0	0	0	0	0	0	0	0	0	0	0	0	0	0	0	0	0	0	0	0	0	0	0	0	0	0	0	0
af458c65a6787a57206359743e03661e	0	0	0	0	0	0	0	0	0	0	0	0	0	0	0	0	0	0	0	0	0	0	0	0	0	0	0	0	0	0	0	0	0	0	0	0	0	0	0	0	0	0	0	0	0	0	0	0	0
1f3a52b586e54fcda646f512e89b0125	0	0	0	0	0	0	0	0	0	0	0	0	0	0	0	0	0	0	0	0	0	0	0	0	0	0	2	0	0	0	0	0	0	0	0	0	0	0	0	0	0	0	0	0	0	0	0	0	0
81089a94f851c09494e7a01d9c4567ce	0	0	0	0	0	0	0	0	0	0	0	0	0	0	0	0	0	0	0	0	0	0	0	0	0	0	0	0	0	0	0	0	0	0	0	0	0	0	0	0	0	0	0	0	0	0	0	0	0
a7a3583c7095a3222b45cd6f713ad150	14	12	0	0	0	0	0	0	0	0	32	0	75	5	71	11	0	0	0	0	0	25	0	0	0	0	6	0	31	53	0	0	0	0	311	0	0	0	0	0	17	0	0	89	0	8	0	0	0
f7a7bef8fb35d2519654177c9bb891de	0	0	0	0	0	0	0	0	0	0	0	0	0	0	0	0	0	0	0	0	0	0	0	0	0	0	0	0	0	0	10	199	26	0	110	0	0	0	0	0	0	0	0	0	0	11	0	0	0
e8829b8faf7bbd3ab0de99aa18f3a81c	0	0	0	0	0	0	0	0	0	0	0	0	0	0	0	0	0	0	0	0	0	0	0	0	0	0	0	0	0	0	0	0	0	0	0	0	0	0	0	0	0	0	0	0	0	0	0	0	0
0171ea92594098291fed2f4dbbb6edc6	0	0	0	0	0	0	0	0	0	0	0	0	0	0	0	0	0	0	0	0	0	0	0	0	0	0	0	0	0	0	0	0	0	0	0	0	0	0	0	0	0	0	0	0	0	0	0	0	0
8d2bc6f85fc22a79ab50ac7538ecd300	0	0	0	0	0	0	0	0	0	0	0	0	0	0	0	0	0	0	0	0	0	0	0	0	0	0	0	0	0	0	0	0	0	0	0	0	0	0	0	0	0	0	0	0	0	0	0	0	0
b94782a05429fc870f0dd09558710ef6	0	0	0	0	0	0	0	0	0	0	0	0	0	0	0	0	0	0	0	0	0	0	0	0	0	0	0	0	0	0	126	0	0	0	157	0	0	0	0	0	0	0	0	0	0	0	0	0	0
9020a0094b3fccfa40d037c33ed26501	0	0	0	0	0	0	0	0	0	0	0	0	0	0	0	0	0	0	0	0	0	0	0	0	0	0	0	0	0	0	0	0	0	0	0	0	0	0	0	0	0	0	0	0	0	0	0	0	0
835715215aae891418ad7e780fcec19c	0	0	0	0	0	0	0	0	0	0	0	0	0	0	0	0	0	0	0	0	0	0	0	0	0	0	0	0	0	0	104	0	36	0	202	0	0	0	0	0	0	0	0	0	0	0	0	0	0
b3026d4f998dd13314ee713b4869cb1f	0	0	0	0	0	0	0	0	0	0	0	0	0	0	0	0	0	0	0	0	0	0	0	0	0	0	0	0	0	0	0	0	0	0	0	0	0	0	0	0	0	0	0	0	0	0	0	0	0
e450ace437282a1a83290d7f628b3c92	0	0	0	0	0	0	0	0	0	0	0	0	0	0	0	0	0	0	0	0	0	0	0	0	0	0	0	0	0	0	65	0	0	0	285	0	0	0	0	0	0	0	0	0	0	0	0	0	0
049b6f17e46f8087c1fddd8f06b33cf8	0	0	0	0	0	0	0	0	0	0	0	0	0	0	0	0	0	0	0	0	0	0	0	0	0	0	0	0	0	0	0	0	0	0	0	0	0	0	0	0	0	0	0	0	0	0	0	0	0
d1921c6ad784c2eba2bbef70594fe038	0	0	0	0	0	0	0	0	0	0	0	0	0	0	0	0	0	0	0	0	0	0	0	0	0	0	0	0	0	0	66	0	7	0	14	0	0	0	0	0	0	0	0	0	0	0	0	0	0
d5795479ffaa385a8eba2c2462a9c835	0	0	0	0	0	0	0	0	0	0	10	0	0	0	11	0	0	0	0	0	0	0	0	0	12	0	0	0	0	0	0	0	0	0	0	0	0	0	9	0	0	0	0	0	0	0	0	0	0
ba33d4c04531d89c818cd51c179b4468	0	0	0	0	0	0	0	0	0	0	0	0	0	0	0	0	0	0	0	0	0	0	0	0	0	0	0	0	0	0	0	0	0	0	0	0	0	0	0	0	0	0	0	0	0	0	0	0	0
9a4bc302fc258bab93ff297d86ce7d66	0	0	0	0	0	0	0	0	0	0	0	0	0	0	0	0	0	0	0	0	0	0	0	0	0	0	0	0	0	0	0	22	31	0	53	0	0	0	0	0	0	0	0	0	0	0	0	0	0
9cc98574c38577c90975448419332728	0	0	0	0	0	0	0	0	0	0	0	0	0	0	0	0	0	0	0	0	0	0	0	0	0	0	0	0	0	0	0	0	0	0	0	0	0	0	0	0	0	0	0	0	0	0	0	0	0
d1bb32f61eb0febad4b5b477a59076fc	0	0	0	0	0	0	0	0	0	0	0	0	0	0	0	0	0	0	0	0	0	0	0	0	0	0	0	0	0	0	0	50	0	0	0	0	0	0	0	0	0	0	0	0	0	0	0	0	0
4bfb9d60fcd84065154e82a4d9258353	0	0	0	0	0	0	0	0	0	0	0	0	0	0	0	0	0	0	0	0	0	0	0	0	0	0	0	0	0	0	0	0	0	0	0	0	0	7	0	10	0	0	0	0	0	0	0	0	0
e425cd1d78dbf20c73bf741e4b485dfa	0	0	0	0	0	0	0	0	0	0	0	0	0	0	0	0	0	0	0	0	0	0	0	0	0	0	0	0	0	0	0	0	0	0	0	0	0	0	0	0	0	0	0	0	0	0	0	0	0
173aee02751931f62a550a326887e35a	0	0	0	0	0	0	0	0	0	0	0	0	0	0	0	0	0	0	0	0	0	0	0	0	0	0	0	0	0	0	0	0	0	0	0	0	0	0	0	0	0	47	6	0	0	0	0	0	0
5021bab91814fc69f4f3660a36b4618a	0	0	0	0	0	0	0	0	0	0	0	0	0	0	0	0	0	0	0	0	0	0	0	0	0	0	0	0	0	0	0	0	0	0	0	0	0	0	0	0	0	0	0	0	0	0	0	0	0
a37f56c1e091b370b3123d6615c83b01	167	197	259	189	76	0	63	0	0	22	0	0	0	0	4	0	0	11	0	0	5	0	0	0	0	0	0	0	0	0	0	0	0	0	0	0	0	0	0	0	0	0	0	0	0	0	0	0	0
9150f1246ca134398674700675774dfb	77	234	106	114	0	0	0	0	0	0	0	0	0	0	0	0	0	0	0	0	0	0	8	0	0	0	0	0	0	0	0	0	0	0	0	0	0	0	0	0	0	0	0	0	0	0	0	0	0
ea94c9fd2f60cd66a75e35575567ecac	0	0	0	0	0	0	72	0	0	0	0	0	0	0	0	0	0	0	0	0	0	0	0	0	0	0	0	0	0	0	0	0	0	0	0	0	0	0	0	0	0	0	0	0	0	0	0	0	0
f11a8eae23ed5a1c0ebd9a87ef1c27a5	0	0	0	0	0	0	0	0	0	0	0	0	0	0	0	0	0	0	0	0	0	0	0	0	0	0	0	0	0	0	0	0	0	0	0	0	0	0	0	0	0	0	0	0	0	0	0	0	0
8699badedc2b645fe6b6048429a4c61c	0	0	0	0	0	0	0	0	0	0	0	0	0	0	0	0	0	0	0	0	0	0	0	0	0	0	0	0	0	0	0	0	0	0	0	0	0	0	0	0	0	0	0	0	0	0	0	0	0
2f5f8ad982a5716792df46ef57d103a6	0	0	0	0	0	0	0	0	0	0	0	0	0	0	0	0	0	0	16	0	0	0	0	0	0	0	0	0	0	0	0	0	0	0	0	0	0	0	0	0	0	0	0	0	0	0	0	0	0
d4073c4089770aa684fa4fad918c9f50	0	0	0	0	0	0	0	0	0	0	0	0	0	0	0	0	0	0	11	0	0	0	0	0	0	0	0	0	0	0	0	0	0	0	0	0	0	0	0	0	0	0	0	0	0	0	0	0	0
518a2447379be530664940bb8c33d563	0	0	0	0	0	0	0	0	0	0	0	0	0	0	0	0	0	0	0	0	0	0	0	0	0	0	0	0	0	0	0	0	0	0	0	0	0	0	0	0	0	0	0	0	0	0	0	0	0
b7fc22cd4b907c19947c21408a7c522e	0	0	0	0	0	0	0	0	0	0	0	0	0	0	0	0	0	0	0	0	0	0	0	0	0	0	0	0	0	0	0	0	0	0	0	0	0	0	0	0	0	0	0	0	0	0	0	0	0
f67bcae05248113813914c28ab81763a	0	0	0	0	0	0	0	0	0	0	0	0	0	0	0	0	0	0	0	0	0	0	0	0	0	0	0	0	0	0	0	0	0	0	0	0	0	0	0	0	0	0	0	0	0	0	0	0	0
d58dcd0e4c6ae13380fd17e913809ced	16	0	0	0	0	0	0	15	0	0	0	0	0	0	0	0	0	0	0	0	0	0	0	0	0	0	3	0	0	11	0	0	0	0	0	0	0	0	0	0	0	0	0	0	0	0	0	0	0
64e48b4f7e4247ba5f82dc64ebbb7caf	0	0	0	0	0	0	0	0	0	0	0	0	0	0	0	0	0	0	0	0	11	0	0	0	0	0	0	0	0	0	0	0	0	10	0	0	0	0	0	0	0	0	0	0	0	0	0	0	0
5f19951d93bf0a094b69f7d4d222ccaa	0	0	0	0	0	0	0	0	0	0	0	0	0	0	0	0	0	0	0	0	0	0	0	0	4	0	0	0	0	0	0	0	0	0	0	0	0	0	0	0	0	0	0	0	0	0	0	0	0
63fac429f1fa81e894504133c7b34324	0	0	0	0	0	0	0	0	0	0	0	0	0	0	0	0	0	0	0	0	0	5	0	0	0	0	0	0	0	0	0	0	0	0	0	0	0	0	0	0	0	0	0	0	0	0	0	0	0
61c6e2bf02107f4d9d004a1852f1bc2d	0	0	0	51	0	0	0	0	0	0	0	0	0	0	0	0	0	0	0	0	0	0	0	0	0	0	0	0	0	0	0	0	0	0	0	0	0	0	0	0	0	0	0	0	0	0	0	0	0
8b52ba20dca51ddaf73b72a5377c5ba7	0	0	0	0	0	0	0	0	0	0	0	0	0	0	0	0	0	0	0	0	0	0	0	0	0	0	0	0	0	0	0	0	0	0	0	0	0	0	0	0	0	0	0	0	0	0	0	0	0
1501ccd8409b825c90c183c856eddad0	0	0	0	0	0	0	0	0	0	0	0	0	0	0	0	0	0	0	0	0	0	0	0	0	0	0	0	0	0	0	0	0	0	0	0	0	0	0	0	0	0	0	0	0	0	0	0	0	0
a16b65a48ce1d758da6097dbceb88770	0	0	0	0	0	0	0	0	0	0	0	0	0	0	0	0	0	0	0	0	0	0	0	0	0	0	0	0	0	0	0	0	0	0	0	0	0	0	0	0	0	0	0	0	0	0	0	0	0
38ed65cc9b17f9107327202aee6093eb	0	0	0	0	0	0	0	0	0	0	0	0	0	0	0	0	0	0	0	0	0	0	0	0	0	0	0	0	0	0	0	0	0	0	0	0	0	0	0	0	0	0	0	0	0	0	0	0	0
a4350cd742e358093a8c4ec94d89da24	0	0	0	0	0	0	0	0	0	0	0	0	0	0	0	0	0	0	0	0	0	0	0	0	0	0	0	0	0	0	0	0	0	0	0	0	0	0	0	0	0	0	0	0	0	0	0	0	0
0dbeef487ac728b174ff134c6c4d7093	0	0	0	0	0	0	0	0	0	0	0	0	5	0	0	0	0	0	0	0	0	5	0	0	0	0	0	0	0	0	0	0	0	0	0	0	0	0	0	0	2	0	0	0	0	0	0	0	0
5c6c38e2ea4719a322abd933af23658c	0	0	0	0	0	0	0	0	0	0	0	0	0	0	0	0	0	0	0	0	0	0	0	0	0	0	0	0	0	0	0	0	0	0	0	0	0	0	0	0	0	0	0	0	0	0	0	0	0
ee93353a208add4faf48d856dcdd3930	0	0	0	0	0	0	0	0	0	0	0	0	0	0	0	0	0	0	0	0	0	0	0	0	0	0	0	0	0	0	0	0	0	0	6	0	0	0	0	0	0	0	0	0	0	0	0	0	0
a379caba794a36aedd0cce0095689584	0	0	0	0	0	0	0	0	4	0	0	0	0	0	0	0	0	0	0	0	0	0	0	0	0	0	11	0	0	0	0	0	0	0	0	0	0	0	0	0	0	0	0	0	0	0	0	0	0
90360f61abe949af00fd4425e380ea10	0	0	0	0	0	0	0	0	0	0	0	0	0	0	0	0	0	0	0	0	0	0	0	0	0	0	0	0	0	0	0	0	0	0	0	0	0	0	0	0	0	0	0	0	0	0	0	0	0
0e207f0f7239fd69aefffccc36b42b1f	0	0	0	0	0	0	0	0	0	0	0	0	0	0	0	0	0	0	0	0	0	0	0	0	0	0	0	0	0	0	0	0	0	0	0	0	0	0	0	0	0	0	0	0	77	0	0	0	0
a42faf5e65c1f8267fc6235af85cc43e	0	0	0	0	0	0	0	0	0	0	0	0	0	0	0	0	0	0	0	0	0	0	0	0	0	0	0	0	0	0	0	0	0	0	0	0	0	0	0	0	0	0	0	0	0	0	0	0	0
ad3f498637fdae294b8402e7a6492f01	0	0	0	0	0	0	0	0	0	0	0	0	0	0	0	0	0	0	0	0	0	0	0	0	0	0	0	0	0	0	0	0	0	0	0	0	0	0	0	0	0	0	0	0	0	0	0	0	0
73dbc8da6dfa53c6dd5558328e0a72bc	0	0	0	0	0	0	0	0	0	0	0	0	0	0	0	0	0	0	0	0	0	0	0	0	0	0	0	0	0	0	0	0	0	0	0	0	0	0	0	0	0	0	0	0	0	0	0	0	0
ee28ba41be7c58eeae684075354af02c	0	0	0	0	0	0	0	0	0	0	0	0	0	0	0	0	0	0	0	0	0	0	0	0	0	0	0	0	0	0	0	0	0	0	0	0	0	0	0	0	0	0	0	0	0	0	0	0	0
1464f0cd6b59ab808ebb0a58c859bf1f	0	0	0	0	0	0	0	0	0	0	0	0	0	0	0	0	0	0	0	0	0	0	0	0	0	0	0	0	0	0	0	0	0	0	0	0	0	0	0	0	0	0	0	0	0	0	0	0	0
057b968b607c7ef900e90ad526457830	0	0	0	0	0	0	0	0	0	0	0	0	0	0	0	0	0	0	0	0	0	0	0	0	0	0	0	0	0	0	0	0	0	0	0	0	0	0	0	0	0	0	0	0	0	0	0	0	0
3364397849a9aaa71704276b0b2e2c51	0	0	0	0	0	0	0	0	0	0	0	0	0	0	0	0	0	0	0	0	0	0	0	0	0	0	0	0	0	0	0	0	0	0	0	0	0	0	0	0	0	0	0	0	0	0	0	0	0
b1859e29fdf4e685ce7d39f503915d7c	0	0	0	6	0	0	0	0	0	0	0	0	0	0	0	0	0	0	0	0	0	0	0	0	0	0	0	0	0	0	0	0	0	0	0	0	0	0	0	0	0	0	5	0	0	0	0	0	0
ea9804179180b39e5cf09cb2f779c347	0	0	0	0	0	0	0	0	0	0	0	0	0	0	0	0	0	0	0	6	0	0	0	0	0	0	0	0	0	0	0	0	0	0	0	0	0	0	0	0	0	0	0	0	0	0	0	0	0
308b16dabb79c99aba0dba7dfeeca436	0	0	0	0	0	0	0	0	0	0	7	0	0	0	0	0	36	0	36	0	0	0	18	12	0	0	57	0	0	1151	0	0	0	0	0	0	0	0	0	0	0	0	0	0	0	0	0	0	0
caee2b30b66a7c5e3bd58772fb06d35e	887	66	36	77	88	0	130	63	35	41	79	0	0	0	186	0	0	0	0	0	0	0	0	0	0	0	0	0	0	0	18	0	0	0	0	0	0	0	0	0	0	0	0	0	0	0	0	0	634
82f3ecc0c73953282899ad5806f3570d	0	0	0	0	0	0	0	0	0	0	0	0	0	0	0	0	0	0	0	0	0	0	0	0	0	0	0	0	0	0	0	0	90	0	91	16	10	0	0	0	0	0	0	0	0	0	0	0	0
b602485c14d917828765aa4ea4c65cd2	16	10	0	0	30	0	0	0	0	0	0	0	0	0	0	0	0	75	0	4	0	0	8	0	0	14	40	32	25	18	0	0	0	12	0	41	34	0	0	0	0	0	0	0	0	74	0	0	0
ceca663876d122fdfca72cdbd3584c22	0	0	0	0	0	0	0	0	0	0	0	0	0	0	0	0	0	0	0	0	0	0	0	0	0	0	0	0	0	0	0	0	0	18	0	0	0	0	0	0	0	0	0	0	0	0	0	0	0
6cbbdc1cd3b612a540aa26e23dd41f28	179	0	0	0	0	0	0	0	0	0	0	0	0	0	0	0	0	0	0	0	0	0	0	0	0	0	0	0	0	0	0	32	0	0	0	0	0	0	0	0	0	22	30	0	0	0	0	0	0
a6b117f255e20bfb83480a1e95bb1a6f	64	0	0	0	0	0	37	0	0	0	0	0	0	36	0	0	0	0	0	0	0	0	0	0	0	0	0	0	0	0	0	0	0	0	0	0	0	0	0	0	0	0	0	0	0	0	0	0	0
291d1c63bef3ef503bf1bc779fe67b23	0	0	0	0	0	0	0	0	0	0	0	0	0	0	0	15	0	0	0	0	0	0	3	0	0	0	0	0	0	0	0	0	0	0	0	0	0	0	0	0	0	0	0	0	28	0	0	33	52
303e9ab3e4d83037ad04ac4dc6ac3750	0	0	0	0	0	0	0	0	0	0	0	0	0	48	0	43	0	31	48	0	0	0	28	0	0	0	0	0	0	26	0	0	0	0	0	0	0	0	0	34	0	21	0	0	0	0	0	0	0
b5b7984904463692aa420a3822d3e5ce	0	0	0	0	0	0	0	0	0	0	0	0	0	0	0	45	0	0	0	0	0	0	0	0	0	0	0	0	0	0	0	0	0	0	0	0	0	0	0	0	0	0	0	0	0	36	0	0	0
12c28b6232172a6d8ca8893dd99a5d28	0	0	0	0	0	0	0	0	0	0	0	0	0	0	0	0	0	0	0	0	0	0	0	0	0	0	0	0	0	0	0	0	0	0	0	0	0	0	0	0	0	0	0	0	41	0	0	75	0
69c63f122655a409c714b553de310725	0	0	0	0	0	0	6	0	0	0	0	0	24	12	10	34	21	124	29	11	0	0	0	0	0	0	0	0	0	0	17	0	0	0	0	0	0	0	0	0	0	0	0	0	0	0	0	0	0
03f85b5672fc289588b585be9a139a30	8	0	5	0	0	0	0	0	0	0	0	0	0	0	0	0	0	17	0	27	0	0	0	0	0	0	0	0	0	0	0	0	0	0	0	0	0	0	0	0	0	0	0	0	0	0	0	0	0
a9affcf02957ed32f8326969e0599e12	0	0	0	18	0	0	0	0	645	0	0	0	0	0	0	0	0	0	0	0	0	5	0	0	0	0	0	0	0	0	0	0	0	0	0	0	0	0	0	0	0	0	0	0	0	0	0	0	0
c49d861c3a8f5ae26af343bc2527acce	0	0	0	0	0	0	0	0	0	0	0	0	0	0	0	0	0	0	0	0	0	0	0	0	0	46	0	0	0	0	0	0	0	0	0	0	0	0	0	0	0	0	0	0	0	0	0	0	0
a035d3cf23733dfc79a7869877b26fdb	0	0	0	0	0	0	0	0	0	0	0	0	0	32	0	0	0	0	0	0	0	0	0	0	0	0	0	0	0	0	0	0	0	0	0	0	27	0	0	0	0	0	0	0	0	0	0	0	0
2f87cb9dc67297e36ea605887991049c	0	0	0	0	0	0	0	0	0	0	7	0	0	0	0	2	0	8	0	0	0	7	3	84	0	0	0	0	0	0	0	0	0	0	0	0	0	0	0	0	6	49	22	0	0	0	0	0	0
9895fa2fd343bcdb8e008c04f4887a71	0	0	0	0	0	0	0	0	0	0	0	0	0	0	0	0	0	0	0	0	0	0	0	0	0	0	0	0	0	0	0	0	0	0	0	0	0	0	0	0	0	0	0	0	404	0	0	0	0
183bd70636858654a9dfd564a83358a2	0	0	0	0	8	0	0	0	0	0	0	0	0	0	0	0	0	0	0	0	0	0	0	0	0	0	0	0	0	0	0	0	0	0	0	0	0	0	0	0	0	0	0	0	0	0	0	0	0
85e49063844cd64c9f12a08da8a4d750	0	0	0	0	0	0	0	0	0	0	0	0	0	0	0	0	0	0	0	0	0	0	0	0	0	0	0	0	0	0	0	0	0	0	0	0	0	0	0	0	0	0	0	0	0	0	0	0	0
c873346d96a22eb595fd7f41f86898c9	0	0	0	0	0	0	0	0	0	0	0	0	0	0	0	0	0	0	0	0	0	0	0	0	0	0	0	0	0	0	0	0	0	0	0	0	0	0	0	0	0	0	0	0	0	0	0	0	0
ff31f38cdfdfd4098aa7683b1bea398e	0	0	0	0	0	0	0	0	0	0	0	0	0	0	0	0	0	0	0	0	0	0	0	0	0	0	0	0	0	0	0	0	0	0	0	0	0	0	0	0	0	0	0	0	0	0	0	0	0
6242024e52a0be5a35e532f9c853cd79	0	0	0	0	0	0	0	0	0	0	0	0	0	0	0	0	0	5	0	0	0	0	0	0	0	0	0	0	0	0	0	0	0	0	0	0	0	0	0	0	0	0	0	0	0	0	0	0	0
fac62e6a609947756acaa907b4f69ecd	0	0	0	0	0	0	0	0	0	0	0	0	0	0	0	0	0	0	0	0	0	0	0	0	0	0	0	0	0	0	0	0	0	0	0	0	0	0	0	0	0	0	0	0	0	0	0	0	0
7169e8b540ec6ebaf88705d06d5a2025	0	0	0	0	0	0	0	0	0	0	0	0	0	0	0	0	0	0	0	0	0	0	0	0	0	0	0	0	0	0	0	0	0	0	0	0	0	0	0	0	0	0	0	0	0	0	0	0	0
8fe024f037f5637601ba3c57cd7fd5b8	0	0	0	0	0	0	0	0	0	0	0	0	0	0	0	0	0	0	0	0	0	0	0	0	0	0	0	0	0	0	0	0	0	0	0	0	0	0	0	0	0	0	0	0	0	0	0	0	0
f93d1fd5a4924194f916c33bd3964f08	0	0	0	0	0	0	0	0	0	0	0	0	0	0	0	0	0	0	0	0	0	0	0	0	0	0	0	0	0	0	0	0	0	0	0	0	0	0	0	0	0	0	0	0	0	0	0	0	0
38709069d34db4d8b7d99953da2257de	0	0	0	0	0	0	0	0	0	0	0	0	0	0	0	0	0	0	0	0	0	0	0	0	0	0	0	0	0	0	0	0	0	0	0	0	0	0	0	0	0	0	0	0	0	0	0	0	0
f6e56f95630c236d8af7961c28e146b0	0	0	0	0	0	0	0	0	0	0	0	0	0	0	0	0	0	16	0	0	0	0	0	0	0	0	0	0	0	0	0	0	0	0	0	0	0	0	0	0	0	0	0	0	38	0	0	0	0
e192c725c97e082de95b84b4295ea1f5	0	0	0	0	0	0	0	0	0	0	0	0	0	0	0	0	0	0	0	0	0	0	0	0	0	0	0	0	0	0	0	0	0	0	0	0	0	0	0	0	0	0	0	0	0	0	0	0	0
1b517baa8f522f028fec2fa1a4f729cf	0	0	0	0	0	0	0	0	0	0	0	0	0	0	0	0	0	0	0	0	0	0	0	0	0	0	0	0	0	0	0	0	0	0	0	0	0	0	0	0	0	0	0	0	0	0	0	0	0
e8ed16c5a2b9a56f9633027347f2dd35	0	0	0	0	0	0	0	0	0	0	0	0	0	0	0	0	0	0	0	0	0	0	0	0	0	0	0	0	0	0	0	0	0	0	0	0	0	0	0	0	0	0	0	0	0	0	0	0	0
fd9526b1978bd7835045ebe043327b95	0	0	0	0	0	0	0	0	0	0	0	0	0	0	0	0	0	0	0	0	0	0	0	0	0	0	0	0	0	0	0	0	0	0	0	0	0	0	0	0	0	0	0	0	0	0	0	0	0
e3700c30500fac8daf943b9cf0a9172c	0	0	0	0	0	0	0	0	0	0	0	0	0	0	0	0	0	0	0	0	0	0	7	6	0	0	0	0	0	0	0	0	0	0	0	0	0	0	0	0	0	0	0	0	0	0	0	0	0
6748a42bba07fb01e16b4d5eacc1dfcd	0	0	0	0	0	0	0	0	0	0	0	0	0	0	0	0	0	0	0	0	0	0	0	0	0	0	0	0	0	0	0	0	0	0	0	0	0	0	0	0	0	0	0	0	0	0	0	0	0
81b568d4829d994f501d311c637148ec	0	0	0	0	0	0	0	0	0	0	0	0	0	0	0	0	0	0	0	0	0	0	0	0	0	0	0	0	0	0	0	0	0	0	0	0	0	0	0	0	0	0	0	0	0	0	0	0	0
b5e0fc2ebe77cee0068dca80566a5446	0	0	0	0	0	0	0	0	0	0	0	0	0	0	0	0	0	0	0	0	0	0	0	0	0	0	0	0	0	0	0	0	0	0	0	0	0	0	0	0	0	0	0	0	0	0	0	0	0
a615d29301f737cd03fbb40201888a9a	0	0	0	0	0	0	0	0	0	0	0	0	0	0	0	0	0	0	0	0	0	0	0	0	0	0	0	0	0	0	0	0	0	0	0	0	0	0	0	0	0	0	0	0	0	0	0	0	0
d95ada6e97058cf33a26ab683c5e5cb0	0	0	0	0	0	0	0	0	0	0	0	0	0	0	0	0	0	0	0	0	0	0	0	0	0	0	0	0	0	0	0	0	0	0	0	0	0	0	0	0	0	0	0	0	0	0	0	0	0
6a292bf78fcc0037e6e9e4ba02871f10	0	0	0	0	0	0	0	0	0	0	0	0	0	0	0	0	0	0	0	0	0	0	0	0	84	0	0	0	0	0	0	0	0	0	0	0	0	0	0	0	0	0	0	0	0	0	0	0	0
8fa17f3746dc68537846f84c761b08f8	0	0	0	0	0	0	0	0	0	0	0	0	0	0	0	0	0	0	0	0	0	0	0	0	0	0	0	0	0	0	0	0	0	0	0	0	0	0	0	0	0	0	0	0	0	0	0	0	0
710ef0bcfda4db0c2c5aff4995e6f929	0	0	0	0	0	0	0	4	0	0	0	0	0	0	0	0	0	0	0	0	0	0	0	0	0	0	0	0	0	0	0	0	0	0	0	4	0	0	0	0	0	0	0	0	0	0	0	0	0
f8d263d8c48b919cf4c88f385a1c9c49	0	0	0	0	0	0	0	0	0	0	0	0	0	0	0	0	0	0	0	0	0	0	0	0	0	0	0	0	0	0	0	0	0	0	0	0	0	0	0	0	0	0	0	0	0	0	0	0	0
cb2f5454fd6b12a7c7ddfbca771dcdea	0	0	0	0	0	0	0	0	0	0	0	0	0	0	0	0	0	0	0	0	0	0	0	0	0	0	0	0	0	0	0	0	0	0	0	0	0	0	0	0	0	0	0	0	0	0	0	0	0
0a92fba1b0d3b55b58474065d229dc5d	0	0	0	0	0	0	0	0	0	0	0	0	0	0	0	0	0	0	0	0	0	0	0	0	0	0	0	0	0	0	0	0	0	0	0	0	0	0	0	0	0	0	0	0	0	0	0	0	0
496fded4fde80744f42e14257c912ad2	0	0	0	0	0	0	0	0	0	0	0	0	0	0	0	0	0	0	0	0	0	0	0	0	0	0	0	0	0	0	0	0	0	0	0	0	0	0	0	0	0	0	0	0	0	0	0	0	0
4f248137eeabcd1b22d3a8769fe620f3	0	0	0	0	0	0	0	0	0	0	0	0	0	0	0	0	0	0	0	0	0	0	0	0	0	0	0	0	0	0	0	0	0	0	0	0	0	0	0	0	0	0	0	0	0	0	0	0	0
53abe6b4a73cdb0e23c660678ae453da	0	0	0	0	0	0	0	0	0	0	0	0	0	0	0	0	0	0	0	0	0	0	0	0	0	0	0	0	0	0	0	0	0	0	0	0	0	0	0	0	0	0	0	0	0	0	0	0	0
0920f030fd4108d95a8fc89e30c17670	0	0	0	0	0	0	0	0	0	0	0	0	0	0	0	0	0	0	0	0	0	0	0	0	0	0	0	0	0	0	0	0	0	0	0	0	0	0	0	0	0	0	0	0	0	0	0	0	0
6915ad0f8f0d30863f9dab072887990d	0	0	0	0	0	0	0	0	0	0	0	0	0	0	0	0	0	0	0	0	0	0	0	0	0	0	0	0	0	0	0	0	0	0	0	0	0	0	0	0	0	0	0	0	0	0	0	0	0
ff0d282a267be5a1ee74c446e31ed5ac	0	0	0	0	0	0	0	0	0	0	0	0	0	0	0	0	0	0	0	0	0	0	0	0	0	0	0	0	0	0	0	0	0	0	0	0	0	0	0	0	0	0	0	0	0	0	0	0	0
32df839fe0a8ed5444d10079a7384f29	0	0	0	0	0	0	0	0	0	0	0	0	0	0	0	0	0	0	0	0	0	0	0	0	0	0	0	0	0	0	0	0	0	0	0	0	0	0	0	0	0	0	0	0	0	0	0	0	0
e3d33fa392ac47a7541fe1eb9ad6e772	0	0	0	0	0	0	0	0	0	0	0	60	0	9	0	0	0	0	0	0	0	0	0	0	0	0	0	0	0	0	0	0	0	0	0	0	0	0	0	0	0	0	0	0	0	0	0	0	0
91650d9840feee2e8c4907e78c778b1f	0	0	0	0	0	0	0	0	0	0	0	0	0	0	0	0	0	0	0	0	0	0	0	0	0	0	0	0	0	0	0	0	0	0	0	0	0	0	0	0	0	0	0	0	0	0	0	0	0
f1dc435d96e6ee2e5bbb132c1576e392	0	0	0	0	0	0	0	0	0	0	0	24	0	0	0	0	0	0	0	0	0	0	0	0	0	0	0	0	0	0	0	0	0	0	0	0	0	0	0	0	0	0	0	0	0	0	0	0	0
249e4a9b311ef2257a9b9541f270b596	0	0	0	0	0	0	0	0	0	0	0	0	0	0	0	0	0	0	0	0	0	0	0	0	0	0	0	0	0	0	0	0	0	0	0	0	0	0	0	0	0	0	0	0	0	0	0	0	0
5c73251f61c0a863c173bed832ea4a09	0	0	0	0	0	0	0	0	0	0	0	0	0	0	0	0	0	0	0	0	0	10	0	0	0	0	0	0	0	0	0	0	0	0	0	0	0	0	0	0	0	0	0	0	0	0	0	0	0
7da04e4b88a61cc57d2ca3d42f5d77cb	0	0	0	0	0	0	0	0	0	0	0	0	0	0	0	0	0	0	0	0	0	0	0	0	0	0	0	0	0	0	0	0	0	0	0	0	0	0	0	0	0	0	0	0	0	0	0	0	0
89408ce881813a1d9021035033595f64	0	0	0	0	0	0	0	0	0	0	0	0	0	0	0	0	0	0	0	0	0	0	0	0	0	0	0	0	0	0	0	0	0	0	0	0	0	0	0	0	0	0	0	0	0	0	0	0	0
c9044eb1a3e08394adf5a6582319d501	0	0	0	0	0	0	0	0	0	0	0	0	0	16	0	0	0	0	0	0	0	0	0	0	0	0	0	0	0	0	0	0	0	0	0	0	0	0	0	0	0	0	31	0	0	0	0	0	0
90f78d0beb7674180d44cf4a4e30a01f	0	0	0	0	0	0	0	0	0	0	0	0	0	0	0	0	0	0	0	0	0	0	0	0	0	0	0	0	0	0	0	0	0	0	0	0	0	0	0	0	0	24	0	14	0	0	0	0	0
6e92927c0867a3c64dd255482a75abad	0	0	0	0	0	0	0	0	0	0	0	0	0	0	0	0	0	0	0	0	0	0	0	0	0	0	0	0	0	0	0	0	0	0	0	0	0	0	0	0	0	0	0	0	0	0	0	0	0
204c8cb18730758c6a6a8e76c04b489d	0	0	0	0	0	0	0	0	0	0	0	0	10	0	0	0	0	0	0	0	0	0	0	0	0	0	0	0	0	0	0	0	0	0	0	0	0	0	0	0	0	0	0	0	0	0	0	0	0
23dbc02af43db05a49d7888a987e202b	0	0	0	0	0	0	0	0	0	0	0	0	0	0	0	0	0	0	0	0	0	0	0	0	0	0	0	0	0	0	0	0	0	0	0	0	0	0	0	0	0	0	0	0	0	0	0	0	0
f301bc44efc14b84915839fc032f2152	0	0	0	0	0	0	0	0	0	0	0	0	0	0	0	0	0	0	0	0	0	0	0	0	0	0	0	0	0	0	0	0	0	0	0	4	0	0	0	0	0	0	0	0	0	0	0	0	0
ba2b40333831a69ccfa693619ac24a52	0	0	0	0	0	0	0	0	0	0	0	0	0	0	0	0	0	0	0	0	0	0	0	0	0	0	0	0	0	0	0	0	0	0	0	0	0	0	0	0	0	0	0	0	0	0	0	0	0
c3ce8a3a8631d9ed2d40c69e7e44d926	0	0	0	0	0	2	0	0	0	0	0	0	0	0	0	0	0	0	0	0	0	0	0	0	0	0	0	0	0	0	0	0	0	0	0	0	0	0	0	0	0	0	0	0	0	0	0	0	0
0bbcdf494f19078d363d65a23b0197cc	0	0	0	0	0	0	0	0	0	0	0	0	0	0	0	0	0	0	0	0	0	0	0	0	0	0	0	0	0	0	0	0	0	0	0	0	0	0	0	0	0	0	0	0	0	0	0	0	0
aa679390b13e849b9fe29989434e2687	0	0	0	0	0	0	0	0	0	0	0	0	0	0	0	0	0	0	0	0	0	0	0	5	0	0	0	0	0	0	0	0	0	0	0	0	0	0	0	0	0	0	0	0	0	0	0	0	0
536af71352f52cd74ff42e8560a40cb9	0	0	0	0	0	0	0	0	0	0	0	0	0	0	0	0	0	0	0	0	0	0	0	0	0	0	0	0	0	0	0	0	0	0	0	0	0	0	0	0	0	0	0	0	0	0	0	0	0
ee5f4c363b8c8053861fe469325d5eec	0	0	0	0	11	0	0	0	0	0	0	0	0	0	0	0	0	0	0	0	0	0	0	0	0	0	0	0	0	0	10	0	0	0	0	0	0	0	0	0	0	0	0	0	0	0	0	0	0
39f6e1ef85071ff950371aa1d61f8da6	0	0	0	0	0	0	0	0	0	0	0	0	0	0	0	0	0	0	0	0	0	0	0	0	0	0	0	0	0	0	0	0	0	0	0	0	0	0	0	0	0	0	0	0	0	0	0	0	0
cd11f5028811f0be51ff22b05bac0f58	0	0	0	0	0	0	0	0	0	0	0	0	0	0	0	0	0	0	0	0	0	0	0	0	0	0	0	0	0	0	0	0	0	0	0	0	0	0	0	0	0	0	0	0	0	0	0	0	0
88115862b7186b81464ce9dd90177d36	0	0	0	0	0	0	0	0	0	0	0	0	0	0	0	0	0	0	0	0	0	0	0	0	0	0	0	0	0	0	0	0	0	0	0	0	0	0	0	0	0	0	0	0	0	0	0	0	0
df7f45aafc63bd734b2f0ec582d73d3c	0	0	0	0	0	0	0	0	0	0	0	0	0	0	0	0	0	0	0	0	0	0	0	0	0	0	0	0	0	0	0	0	0	0	0	0	0	0	0	0	0	0	0	0	0	0	0	0	0
08ec8c3c3f122f0e4a5d1f754a151852	0	0	0	0	0	0	0	0	0	0	0	0	0	9	0	0	0	0	5	0	0	0	0	0	0	0	0	0	0	0	0	0	13	0	13	0	0	0	0	0	0	0	0	0	0	0	0	0	0
74f318a71be9427dd6a5f00b2f8c1448	0	0	0	0	0	0	0	0	0	0	0	0	0	0	0	5	0	19	0	0	0	0	0	0	0	0	0	0	0	0	0	0	0	0	0	0	0	0	0	0	0	0	0	0	0	0	0	0	0
26b687686a3b414d9f923ceb93089beb	0	0	0	0	0	0	0	0	0	0	0	0	0	0	0	0	0	0	0	0	0	0	0	0	0	0	0	0	0	0	0	0	0	0	0	0	0	0	0	7	5	5	21	0	0	26	0	0	0
7ef522b9f436181b4367c46b8e6bf5c9	0	0	0	0	0	0	0	0	0	0	0	0	0	0	0	0	0	0	0	0	0	0	0	0	0	0	0	0	0	0	0	0	0	0	0	0	0	10	0	0	0	0	0	0	0	0	0	0	0
fd65543967240011bbc74ab951d17630	0	0	0	0	0	0	0	0	0	0	0	0	0	0	0	0	0	0	0	0	0	0	0	0	0	0	0	0	0	0	0	0	0	0	0	0	0	0	0	0	0	0	0	0	0	0	0	0	0
4fef66e7f71b8984c5e029eb55ec0e36	0	0	0	0	0	0	0	0	0	0	0	0	0	0	0	0	0	0	0	0	0	0	0	0	0	0	0	0	0	0	0	0	0	0	0	0	0	0	0	0	0	0	0	0	0	0	0	0	0
e224e674c01a7fa7dc7514e07d338b05	0	0	0	0	0	0	0	0	0	0	0	0	0	0	0	0	0	0	0	0	0	0	0	0	0	0	0	0	0	0	0	0	0	0	0	0	0	0	0	0	0	0	0	0	0	0	0	0	0
2ebd56246fde64bfba74ab467a76ebe3	0	0	0	0	0	0	0	0	0	0	0	0	0	0	0	0	0	0	0	0	0	0	0	0	0	0	0	0	0	0	0	0	0	0	0	0	0	0	0	0	0	0	0	0	0	0	0	0	0
77fc0b36f4ecece1121600f0e6bcc3c0	0	0	0	0	0	0	0	0	0	0	0	0	0	0	0	0	0	0	0	0	0	0	0	0	0	0	0	0	0	0	0	0	0	0	0	0	0	0	0	0	0	0	0	0	0	0	0	0	0
a2cf1f9ac89bc14723ebe7679656e256	0	0	0	0	0	0	0	0	0	4	0	0	0	0	0	0	0	0	0	0	0	0	0	0	0	0	21	0	12	0	0	0	0	0	0	0	0	0	0	0	0	0	0	0	0	0	0	0	0
dfc6a2ae9d60f7dfb6df3e4829fd1699	0	0	0	0	0	0	0	0	0	0	0	0	0	0	0	0	0	0	0	0	0	0	0	0	0	0	0	0	0	0	0	0	0	0	0	0	0	0	0	0	0	0	0	0	0	0	0	0	0
fbcc313854189d20f200401a6d1b1fc9	0	0	0	0	0	0	0	0	0	0	0	0	0	0	0	0	0	0	0	0	0	0	0	0	0	0	0	0	0	0	0	0	0	0	0	4	0	0	0	0	4	0	34	3	0	12	0	0	0
ab2a3ddf33144385dc53e89e4889e164	0	0	0	0	0	0	0	0	0	0	0	0	0	0	0	0	0	0	0	0	0	0	0	0	0	0	0	0	0	0	0	0	0	0	0	0	0	0	0	0	0	0	0	0	0	0	0	0	0
44531eedd5b6326f140659ca7bd12d80	0	0	0	0	0	0	0	0	0	0	0	0	0	0	0	0	0	0	0	0	0	0	0	0	0	0	4	0	7	0	0	0	0	0	0	0	0	0	0	0	0	0	0	0	0	0	0	0	0
4bc439e76693e8650e7118a564b827e3	0	0	0	0	0	0	0	0	0	0	0	0	0	0	0	0	0	0	0	0	0	0	0	0	0	0	0	0	0	0	0	0	0	0	0	0	0	0	0	0	0	0	0	0	0	0	0	0	0
bce79d9f65b55187a5031d9acf2a6a26	0	0	11	19	0	0	0	0	0	0	0	0	0	0	0	0	0	0	0	0	0	0	0	0	0	0	0	0	0	0	0	0	0	0	0	0	0	0	0	0	0	0	0	0	0	0	0	0	0
29d58b92699215bc3b000cc305b11a39	0	0	0	0	0	0	0	0	0	0	0	0	0	0	0	0	0	0	0	3	0	0	0	0	0	0	0	0	0	0	0	0	0	0	0	0	0	0	0	0	0	0	6	0	0	0	0	0	0
8b849f5d44794301aba251afaca19349	0	0	0	0	0	0	0	0	0	0	0	0	0	0	0	0	0	0	0	0	0	0	0	0	0	0	0	0	0	0	0	0	0	0	0	0	0	0	0	0	0	0	0	0	0	0	0	0	0
5a603b0c2ea557a920a5ef89316b48d9	0	0	0	0	0	0	0	0	0	0	49	0	51	51	0	0	0	0	0	0	0	0	0	0	0	0	0	0	0	0	0	44	53	9	41	16	97	106	0	41	31	0	0	0	0	0	0	0	0
6b7f7a9b41151b3ab7b3f037f27c8b87	0	0	0	0	0	0	0	0	0	0	0	0	0	0	0	0	0	0	0	0	0	0	0	0	0	0	0	0	0	0	126	0	0	0	117	0	0	0	0	66	0	0	0	0	0	23	0	0	0
cd1c07dc935fffc1e9845499e51b1b36	0	0	0	0	0	0	0	0	0	0	0	0	0	0	0	0	0	0	0	0	0	0	0	0	0	0	0	19	0	0	0	0	0	0	0	0	0	0	0	0	0	0	0	34	0	0	0	0	0
d5417a460c0601cf30aed8c9462c31b0	0	0	0	9	0	0	0	0	0	0	0	0	0	0	0	0	0	0	0	0	0	0	0	0	0	0	0	0	0	0	0	0	0	0	0	0	0	30	0	0	0	0	0	0	0	0	0	0	0
dab80fd48e9723b206536b6d229d4849	0	0	0	0	0	0	0	0	0	0	0	0	0	0	0	0	0	0	0	0	0	0	0	0	0	0	0	0	0	0	0	0	0	0	0	0	0	0	0	0	0	0	0	0	80	0	0	0	0
e5d781ec563cf4414163a6540db6bce4	0	0	0	0	0	0	0	0	0	0	0	0	0	0	0	0	0	0	0	0	0	0	0	0	0	0	0	0	0	0	0	0	0	0	0	0	0	0	0	0	0	0	33	0	0	0	0	0	0
eed24190847d2d791a3d1c0931d5bbd4	0	0	0	0	0	0	0	0	0	0	0	0	0	0	0	0	0	0	0	0	0	0	0	0	0	0	0	0	0	0	0	0	0	0	0	0	0	0	0	0	0	0	0	0	0	0	0	0	0
76082a43a1d69cde93180d3676d7ac8f	0	0	0	0	0	0	0	0	0	0	0	0	0	0	0	0	0	0	0	0	0	0	0	0	0	0	0	0	0	0	0	0	0	0	0	0	0	0	0	0	0	0	0	0	0	0	0	0	0
59b428cb529b7a037ae7dc9db169a789	0	0	0	0	0	0	0	0	0	0	0	0	0	0	0	0	0	0	0	0	0	0	0	0	0	0	0	0	0	0	0	0	0	0	0	0	0	0	0	0	0	0	0	0	0	0	0	0	0
59af27084ba796b0ee6e80e6f977a3f3	0	0	0	0	0	0	0	0	0	0	0	0	0	0	0	0	0	0	0	0	0	0	0	0	0	0	0	0	0	0	0	0	0	0	0	0	0	0	0	0	0	0	0	0	0	0	0	0	0
15e7dc3697052214cf6f205d77a1584e	0	0	75	0	0	0	0	0	0	0	0	0	0	0	0	0	0	0	0	0	0	0	0	0	0	0	0	0	0	0	0	0	0	0	0	0	0	0	0	0	0	14	0	0	0	0	0	0	70
b912d56c8ba8b6103af38e230659263b	0	0	0	0	0	0	0	0	0	0	0	0	0	0	0	0	0	0	0	0	0	0	0	0	0	0	0	0	0	0	0	0	0	0	0	0	0	0	0	0	0	0	0	0	6	0	0	0	0
6a732d448597f8a1ed26a769561fbdb5	0	0	0	0	0	0	0	0	0	0	0	0	0	0	0	0	0	0	0	0	0	0	0	0	0	0	0	0	0	0	0	0	0	0	0	0	0	0	0	0	0	0	0	0	0	0	0	0	0
2e41c44ba90b0754c562e332e750ead5	0	0	0	0	0	0	0	0	0	0	0	0	0	0	0	0	0	0	0	0	0	0	0	0	0	0	0	0	0	0	0	0	0	0	0	0	0	0	0	0	0	0	0	0	0	0	0	0	0
4e09bf2ef72784b965030ba360fffd2e	0	0	0	0	0	0	0	0	0	0	0	0	0	0	0	0	0	0	0	0	0	0	0	0	0	0	0	0	0	0	0	0	0	0	0	0	0	0	0	0	0	0	0	0	66	0	0	0	0
0a3129ad853a277f019519bfec62b1a4	0	0	0	0	0	0	0	0	0	0	0	0	0	0	0	0	0	0	0	0	0	0	0	0	0	0	0	0	0	0	0	0	0	0	0	0	0	0	0	0	0	0	0	0	0	0	0	0	0
d0d57f6903607942d538bf6e0c665a18	0	0	0	0	0	0	0	0	0	0	0	0	0	0	0	0	0	0	0	0	0	0	0	0	0	17	0	0	0	0	0	0	0	0	0	0	0	0	0	0	0	0	0	0	0	0	0	0	0
5150463eb898f78795f0b46761d96569	0	0	0	0	0	0	0	0	0	0	0	0	0	0	0	0	0	0	0	0	0	0	0	0	0	0	0	0	0	0	0	0	0	0	0	0	0	0	42	0	0	0	0	0	0	0	0	0	0
d12e892fffd228706221688c0f05ab63	0	0	0	0	0	0	0	0	0	0	0	0	0	0	0	0	0	0	0	0	0	0	0	0	0	0	0	0	0	0	0	0	0	0	0	0	0	0	0	0	0	0	0	0	0	0	0	0	0
d27575d2815235575c9ca18e1144ddb5	0	0	0	0	0	0	0	0	0	0	0	0	0	0	0	0	0	0	0	0	0	0	0	0	0	0	0	0	0	0	0	0	0	3	0	0	0	0	0	0	0	0	0	0	0	0	0	0	0
5e45dd77f2cdd8e163d81a6959da6a70	0	0	0	0	0	0	0	0	0	0	0	0	0	0	0	0	0	0	0	0	0	0	0	0	0	0	0	0	0	0	0	0	0	0	0	0	0	0	0	0	0	0	0	0	0	0	0	0	0
6454f3e2e5e39af1fe44de2c0d2c2d22	0	0	0	0	0	0	0	0	0	0	0	0	0	0	0	0	0	0	0	0	0	0	0	0	0	0	0	0	0	0	0	0	0	0	0	0	0	0	0	0	0	0	0	0	0	0	0	0	0
4ee9aca62cddecbea56f5b22923ae373	0	0	0	0	0	0	0	0	0	0	0	0	0	0	0	0	0	0	0	0	26	0	0	0	0	0	0	0	0	0	0	0	0	0	0	0	0	0	0	0	0	0	0	0	0	0	0	0	0
a71235fc9ba8e82510826584d4cfc0be	0	0	0	0	0	0	0	0	0	0	0	0	0	0	0	0	0	0	0	0	0	0	0	0	0	0	0	0	0	0	0	0	0	0	0	0	0	0	0	0	0	0	0	0	0	0	0	0	0
d106b855f0e9736b828dd5a8f6c2fb73	0	0	0	0	0	0	0	0	0	0	0	0	0	0	0	0	0	0	0	0	0	0	0	0	0	0	0	0	0	0	0	0	0	0	0	0	0	0	0	0	0	0	0	0	0	0	0	0	0
d16b85a7ffe5d96d88b0f3ed5a7ba07f	0	0	0	0	0	0	0	0	0	0	0	0	0	0	0	0	0	0	0	0	0	0	0	0	0	0	0	0	0	0	0	0	0	0	0	0	0	0	0	0	0	0	0	0	0	0	0	0	0
582f7f8a674fbeb7169043db1841cff7	0	0	0	0	0	0	0	0	0	0	0	0	0	0	0	0	0	0	0	0	0	0	0	0	0	0	0	0	0	0	0	0	0	0	0	0	0	0	0	0	0	0	0	0	0	0	0	0	0
7129f6084318d19f1e09f3b9b2dba097	0	0	0	0	0	0	0	0	0	0	0	0	0	0	0	0	0	0	0	0	0	0	0	0	0	0	0	0	0	0	0	0	0	0	0	0	0	0	0	0	0	0	0	0	0	0	0	0	0
1e127a41122e79ad8fa52e52bd3fa417	0	0	0	0	0	0	0	0	0	0	0	0	0	0	0	0	0	0	0	0	0	0	0	0	0	0	0	0	0	0	0	0	0	0	0	0	0	0	0	0	0	0	0	0	0	0	0	0	0
8813686d0a9ec3dee46b43326d147dd5	0	0	0	0	0	0	0	0	0	0	0	0	0	0	0	0	0	0	0	0	0	0	0	0	0	0	0	0	0	0	0	0	0	0	0	0	0	0	0	0	0	0	0	0	0	0	0	0	0
b26c4b6dc90d57bedcfb6d67c9a5d8be	0	0	0	0	0	0	0	0	0	0	0	0	0	0	0	0	0	0	0	0	0	0	0	0	0	0	0	0	0	0	0	0	0	0	0	0	0	0	0	0	0	0	0	0	0	0	0	0	0
9000f4756308fa155e90c9649e0faed1	0	0	0	0	0	0	0	0	0	0	0	0	0	0	0	0	0	0	0	0	0	0	0	0	0	0	0	0	0	0	0	0	0	0	0	0	0	0	0	0	0	0	0	0	0	0	0	0	0
0c07394a5a0a683c4d86b4f64b00e845	0	0	0	0	0	0	0	0	0	0	0	0	0	0	0	0	0	0	0	0	0	0	0	0	0	0	0	0	0	0	0	0	0	0	0	0	0	0	0	0	0	0	0	0	0	0	0	0	0
c44dd4c370d33643f3c6db3bf3dbd66c	0	0	0	0	0	0	0	0	0	0	0	4	0	0	0	0	0	0	0	0	0	0	0	0	0	0	0	0	0	0	0	0	0	0	0	0	0	0	0	0	0	0	0	0	0	0	0	0	0
265c6417db824520d1d65cd3507e7e0c	0	0	0	0	0	0	0	0	0	0	0	0	0	0	0	0	0	0	5	0	0	0	0	0	0	0	0	0	0	0	0	0	0	0	0	0	0	0	0	0	0	0	0	0	0	0	0	0	0
6486840ac90e16dc0a451caec5a4083d	0	0	0	0	0	0	0	0	0	0	0	0	0	0	0	0	0	0	0	0	0	0	0	0	0	0	0	0	0	0	0	0	0	0	0	0	0	0	0	0	0	0	0	0	0	0	0	0	0
928b0177867928950ca5bd208168213a	0	0	0	0	0	0	0	0	0	0	0	0	0	0	0	0	0	0	0	7	0	0	0	0	0	7	0	0	8	2	0	0	0	0	0	0	0	0	0	0	0	0	0	0	0	0	0	0	0
fee5fb318ccb2c718e031ed5b151186d	0	0	0	0	0	0	0	0	0	0	0	0	0	0	0	0	0	0	0	0	0	0	0	0	0	0	0	0	0	0	0	0	0	20	0	0	0	0	0	0	0	0	0	0	0	0	0	0	0
d36c0679644f34ef63a3dd499ec814db	0	0	0	0	0	0	0	0	0	0	0	0	0	0	0	0	0	0	0	0	0	0	0	0	0	0	0	0	0	0	0	0	0	0	0	0	0	0	0	0	0	0	0	0	0	0	0	0	0
be7e5bf9d815316c9a5f2038579f1380	0	0	0	0	0	0	0	0	0	0	0	0	0	22	17	6	0	0	0	0	0	0	0	0	0	0	0	0	0	0	0	0	0	0	0	0	0	0	0	0	0	0	0	0	0	0	0	0	0
56b17ee22867f28d69ceed6536bce3f4	0	0	0	0	0	0	0	0	0	0	0	0	0	0	0	0	0	0	0	0	0	0	0	0	0	33	14	20	0	0	0	0	0	0	0	0	0	0	0	0	0	0	0	0	0	0	0	0	39
23e937e9f5ff731c47f347d71cf73684	0	0	0	0	0	0	0	0	0	0	0	0	0	0	0	0	0	0	0	0	0	0	0	0	0	0	0	0	0	0	0	0	0	0	0	0	0	0	0	0	0	0	0	0	0	0	0	0	0
bbcca7e48999acdfcece674437c72c2f	0	0	0	0	0	0	0	0	0	0	0	0	0	0	0	0	0	0	0	0	0	0	0	0	0	0	0	0	0	0	0	0	0	0	0	0	0	0	0	0	0	0	0	0	0	0	0	0	0
7d845f8778047ea2e63b7876cf39fce7	0	0	0	0	0	0	0	0	0	0	0	0	0	0	0	0	0	0	0	0	0	0	0	0	0	0	0	0	0	0	0	0	0	0	0	0	0	0	0	0	0	0	0	0	0	0	0	0	0
ca5dbe655438b249d51eb24dec7355e8	0	0	0	0	0	0	0	0	0	0	0	0	0	0	0	0	0	0	0	0	0	0	0	0	0	0	0	0	0	0	0	0	0	0	0	0	0	0	0	0	0	0	0	0	0	0	0	0	0
d7a9a110d2e745357d1f8284dc3a950b	0	0	0	0	0	0	0	0	0	0	0	0	0	0	0	0	0	0	0	0	0	0	0	0	0	0	0	0	0	0	0	0	0	0	0	0	0	0	0	0	0	0	0	0	0	0	0	0	0
2ee765de19a3ff95e3942e2e98dd530f	0	0	0	0	0	0	0	0	0	0	0	0	0	0	0	0	0	0	0	0	0	0	0	0	0	0	0	0	0	0	0	0	0	0	0	0	0	0	0	0	0	0	0	0	0	0	0	0	0
a55fd6f5857a2b5e628a4e97d050578f	0	0	0	0	0	0	0	0	0	0	0	0	0	0	0	0	0	0	0	0	0	0	0	0	0	0	0	0	0	0	0	0	0	0	0	0	0	0	0	0	0	0	0	0	0	0	0	0	0
0ec5f36832cf5f4a6aaf45e669ad8e85	0	0	0	0	0	0	0	0	0	0	0	0	0	0	0	0	0	0	0	0	0	0	0	0	0	0	0	0	0	0	0	0	0	0	0	0	0	0	0	0	0	0	0	0	0	0	0	0	0
5b299bd0d5435501b912109e5524376e	0	0	0	0	0	0	0	0	0	0	0	0	0	0	0	0	0	0	0	0	0	0	0	0	0	0	0	0	0	0	0	0	0	0	0	0	0	0	0	0	0	0	0	0	0	0	0	0	0
d120f2937afb80a8e6ebdcfa8b3d993c	0	0	0	0	0	0	0	0	0	0	0	0	0	0	0	0	0	0	0	0	0	0	0	0	0	0	0	0	0	0	0	0	0	0	0	0	0	0	0	0	0	0	0	0	0	0	0	0	0
dabfbac17ada76765b6deb5ab443b740	0	0	0	0	0	0	0	0	0	0	0	0	0	0	0	0	0	0	0	0	0	0	0	0	0	0	0	0	0	0	0	0	0	0	0	0	0	0	0	0	0	0	0	0	0	0	0	0	0
a36ce13c0c385ea7c1df6f7e5ce93edd	0	0	0	0	0	0	0	0	0	0	0	0	0	0	0	0	0	0	0	0	0	0	0	0	0	0	0	0	0	0	0	0	0	0	0	0	0	0	0	0	0	0	0	0	0	0	0	42	0
c5136c59b81f864740efe628132022b2	0	9	0	0	0	0	0	0	0	10	0	0	0	0	0	0	0	0	0	0	0	0	0	0	0	0	0	0	0	0	0	0	0	0	17	0	0	0	4	0	0	0	7	0	0	0	0	0	0
caed874fdc781507f2d850ccc38ff8b4	0	0	0	0	0	0	0	0	0	0	0	0	0	0	0	0	0	0	0	0	0	0	0	0	0	0	0	0	0	0	0	0	0	0	0	5	0	0	0	3	0	0	0	0	0	0	0	0	0
c8e196a8841b93c668c3df2635ba9b99	0	9	0	0	0	0	0	0	0	0	0	0	0	0	0	0	0	0	0	0	0	0	0	0	0	0	0	0	0	0	0	0	0	0	0	0	0	0	0	0	0	0	0	0	0	0	0	0	0
0f641206b2942ca9c37bb76710f7903e	0	0	0	0	0	0	0	0	0	0	0	0	0	0	0	0	0	0	0	0	0	0	0	0	0	0	0	0	0	0	0	0	0	0	0	0	0	0	0	0	0	0	0	0	0	0	0	0	0
95d94698019beeb1c8a28054d5463549	0	0	0	0	0	0	0	0	0	0	0	0	0	0	0	0	0	0	0	0	0	0	0	0	0	0	0	0	0	0	0	0	0	0	0	0	0	0	0	0	0	0	0	0	0	0	0	0	0
9e967df858f6312a5b28fc82fdc0ead4	0	0	0	0	0	0	0	0	0	0	0	0	0	0	0	0	0	0	0	0	0	0	0	0	0	0	0	0	0	0	0	0	0	0	0	0	0	0	0	0	3	6	0	0	0	0	0	0	0
a92887335fc1633012ac34fb1f715e8f	0	0	0	0	0	0	0	0	0	0	0	0	0	0	0	0	0	0	0	0	0	0	0	0	0	0	0	0	0	0	0	0	0	0	0	0	0	0	0	0	0	0	0	0	0	0	0	0	0
e316d0d9caee95f7c1249945b35dcb18	22	0	0	14	5	0	0	0	0	0	0	0	0	0	6	0	0	0	0	0	0	0	2	0	0	0	0	0	0	0	18	0	0	0	0	0	0	9	0	0	0	0	0	0	0	6	0	0	0
9fecbc469c5f6d5a120e69e784f11ac2	74	38	51	12	48	0	0	0	0	0	0	0	0	0	0	0	0	0	15	0	0	7	0	0	19	0	0	0	0	0	0	0	0	0	0	0	0	0	0	0	0	0	0	0	0	0	0	0	0
bced0d923f66104ae7e1173b479d8d10	175	53	0	0	0	0	0	0	0	0	0	0	0	0	19	0	0	0	11	0	0	0	0	0	0	0	0	0	0	0	0	0	0	0	0	0	0	0	0	0	0	0	0	0	0	0	0	0	0
ab45dbc485ddc3e36f28deee5e570c4b	0	0	0	0	0	0	0	0	0	0	0	0	0	0	29	0	0	0	0	0	0	0	0	0	0	0	0	0	0	0	0	0	0	0	0	0	0	0	8	0	0	0	0	0	0	0	0	0	0
6b35437167e6410b01874b97d9db730e	0	0	0	0	0	0	0	0	0	0	0	0	0	0	0	0	0	0	0	0	0	0	0	0	0	0	0	0	0	0	0	0	0	0	17	0	0	0	0	0	0	0	0	0	0	0	0	0	68
1fda9b289f2eaaa24c7a5e504a5066dc	25	0	0	0	0	0	0	0	3	0	0	21	0	0	0	34	3	0	0	0	0	0	6	9	28	0	0	0	0	0	0	0	0	0	0	0	0	4	24	0	0	0	0	0	0	0	0	0	0
05edd59d83b977a25ec24547cd4cc91b	0	0	0	0	0	0	0	0	0	0	0	0	0	0	0	0	0	0	0	0	0	0	0	0	0	0	0	0	0	0	0	0	0	0	0	0	0	0	0	0	0	0	0	0	0	0	0	0	0
daeee4754e453f5be1195d2bf0fcd7eb	0	0	0	0	0	0	0	0	0	0	0	0	0	0	0	0	0	0	0	0	0	0	0	0	0	0	0	0	0	0	0	0	0	0	0	0	0	0	0	0	0	0	0	0	0	0	0	0	0
0df272164b748da247600c5ab860d5be	9	32	0	0	0	0	0	0	0	30	0	0	0	0	0	0	0	0	0	0	0	0	0	0	0	0	0	0	0	0	0	0	0	0	0	0	0	0	0	0	0	0	0	0	0	0	0	0	0
ed466b264561ed9b2b832e981dbf9fe3	25	0	0	0	0	0	0	0	0	0	0	0	0	0	0	0	0	0	0	0	0	0	0	0	29	0	0	0	0	18	0	0	0	0	0	0	0	0	0	0	0	0	0	0	0	0	0	0	0
66fa3e72021b562a8cf5758ce732f206	0	0	0	0	0	0	0	0	0	0	0	0	0	0	0	0	0	0	0	0	0	0	0	0	0	0	0	0	0	0	0	0	0	0	0	0	0	0	0	0	0	0	0	0	0	0	0	0	0
ede2281e7ed84f3ea2f6e332bb2ce04c	0	0	0	0	0	0	0	0	0	0	0	0	0	0	0	0	0	0	0	0	0	0	0	0	0	0	0	0	0	0	0	0	0	0	0	0	0	0	0	0	0	0	0	0	0	0	0	0	0
78eb20e849b83a27c6b009d08abe0a38	0	0	0	0	0	0	0	0	0	0	0	0	0	0	0	12	0	0	0	0	0	0	0	0	0	0	0	0	0	0	0	0	0	0	0	0	0	0	0	0	12	6	0	0	0	0	0	0	0
a2d33133d18101b6c10564a04cddc1c9	0	0	0	0	0	0	0	0	0	0	0	0	0	0	0	0	0	0	0	0	0	0	0	0	0	0	0	0	0	0	0	0	0	0	0	0	0	0	0	0	0	0	0	0	0	0	0	0	0
751c5e1bd84dece4713705ffc37c0984	0	0	0	0	0	0	0	0	0	0	0	0	0	0	0	0	0	0	0	0	0	0	0	0	0	0	0	0	0	0	0	0	0	0	0	0	0	0	6	0	0	0	0	0	0	0	0	0	0
b7912a79732ba68aa2c5570b82d5fa3d	0	0	0	0	0	0	0	0	0	0	0	0	0	0	0	0	0	0	0	0	0	0	0	0	0	0	0	0	0	0	0	0	0	0	0	0	0	0	0	0	0	0	0	0	0	0	0	0	0
99cfbca5a26abd327e308f56815340e6	0	0	0	0	0	0	0	0	0	0	0	0	0	0	0	0	0	0	0	0	0	0	0	0	0	0	0	0	14	0	0	0	0	0	0	0	0	0	0	0	0	0	0	0	0	0	0	0	0
64fdebecf85c61b73e5a8a1ada82edec	0	0	3	0	0	0	0	0	0	0	0	0	0	0	0	0	0	0	0	0	0	0	0	0	0	0	0	0	0	0	0	0	0	0	0	0	0	0	0	0	0	0	0	0	0	0	0	0	0
1c494c6ccae9502ee1421bc6d6514d6c	0	0	0	0	0	0	0	0	0	0	0	0	0	0	0	0	0	0	0	0	0	0	0	0	0	0	0	0	0	0	0	0	0	0	0	0	0	0	0	0	0	0	0	0	0	0	0	0	0
09051aeff9c73ac7da9ad9c3f7d0061b	0	0	0	0	0	0	0	0	0	0	0	0	0	0	0	0	0	0	0	0	0	0	6	12	5	0	0	0	7	0	0	0	0	0	0	0	0	0	0	0	0	0	0	0	94	0	0	0	0
194a07f2a9c4415ed5de82968bc634a8	0	0	0	0	0	0	0	0	0	0	0	0	0	0	0	0	0	0	0	2	0	0	0	0	0	0	0	0	0	0	0	0	0	0	6	0	0	0	0	0	0	0	0	0	0	0	0	0	0
887e6063222a43c74bf3e3461477d132	0	0	0	0	0	0	0	0	0	0	0	0	0	0	0	0	0	0	0	0	0	0	0	0	0	0	0	0	0	0	0	0	0	0	0	0	0	0	0	0	0	0	0	0	0	0	0	0	0
5ad88116369b9682a6fa31f74a13369f	0	0	0	0	0	0	0	0	0	0	6	0	0	0	0	0	0	0	0	0	3	3	83	0	0	0	6	0	0	0	0	0	0	0	0	0	0	0	0	0	0	0	0	0	0	0	0	0	0
42883c2c845ceb46b68f0246b70a6034	0	0	0	0	0	0	0	0	0	0	0	0	0	0	0	0	0	0	0	0	0	0	0	0	0	0	0	0	0	0	0	0	0	0	0	0	0	0	0	0	0	0	0	0	0	0	0	0	0
209de530341317e63ae77c342caa198f	0	0	0	0	0	0	0	0	0	0	0	0	0	0	0	0	0	0	0	0	0	0	0	0	0	0	0	0	0	0	0	0	0	0	0	0	0	0	0	0	0	0	0	0	0	0	0	0	0
50761630b36478e2f1b19a38b92999ee	0	0	0	0	0	0	0	0	0	0	0	0	0	0	0	0	0	0	0	0	0	0	0	0	0	0	0	0	0	0	0	0	0	0	0	0	0	0	0	0	0	0	0	0	0	0	0	0	0
c12fdff66e8e19f97460a3c5bce1be64	0	0	0	0	0	0	0	0	0	0	0	0	0	0	0	0	0	0	10	0	0	0	0	0	0	0	0	0	0	0	0	0	0	0	0	0	0	0	0	0	0	0	0	0	27	0	0	0	0
7229442d1d076bd5b52a0d97530c601e	12	0	11	0	10	0	25	11	39	38	0	0	0	0	0	26	8	0	0	0	0	11	19	110	24	0	0	71	0	0	0	0	0	0	0	19	16	22	0	11	15	0	19	19	0	0	0	0	0
8ec0d9c7827f3b74f445be83d770ea23	0	0	0	0	0	0	0	0	0	0	0	0	0	0	0	0	0	0	8	0	0	0	0	0	0	0	0	0	0	0	0	0	0	0	0	0	0	0	0	0	0	0	0	0	0	0	81	0	0
1d6f801b87668d11e323c3c22a5fde2e	0	0	0	0	0	0	0	0	0	0	0	0	0	0	0	0	0	0	21	0	24	0	24	130	28	31	30	233	13	0	0	0	0	0	0	0	0	0	0	0	0	0	0	0	0	0	0	0	0
a2e412583bc418a0789940eb97325177	0	0	0	0	0	0	0	0	0	0	0	0	0	0	0	0	0	0	0	0	0	0	0	0	0	0	0	0	0	0	0	0	0	0	0	0	0	0	0	0	0	0	0	0	0	0	0	0	0
86191ba6d278e796993b5facc369f93d	0	0	6	0	0	0	0	0	0	0	0	0	0	0	0	0	0	0	0	0	0	0	41	0	0	0	0	0	0	0	0	0	0	0	0	0	0	0	0	0	0	0	0	0	0	0	0	0	113
131013e9075e0931f183aa555a769bb4	8	9	6	6	0	0	0	0	0	0	0	0	0	0	8	0	0	8	0	0	0	0	0	78	22	0	0	0	0	0	0	0	0	0	0	0	0	0	4	0	0	0	0	0	0	0	0	0	0
d3a7605246d69b7943d7a7507d6d184f	0	0	0	0	0	0	0	10	0	32	8	0	0	0	0	0	0	0	0	0	0	0	0	0	0	0	0	0	0	0	0	42	3	79	9	0	7	0	0	0	0	0	6	0	0	0	0	0	0
15e10d83174f2c62ec73afcbadebc1c7	0	0	0	0	0	0	0	0	0	0	0	0	0	0	0	0	0	0	0	0	0	0	0	0	0	0	0	0	0	0	0	0	0	0	0	0	0	0	0	0	0	0	0	0	0	0	0	0	0
9464bdb40cbcd5f6ec4976d5ca8238a4	0	0	0	0	0	0	0	0	0	0	0	0	0	0	0	0	0	0	0	0	0	0	0	0	0	0	0	0	0	0	0	0	0	0	0	0	0	0	0	0	0	0	0	0	0	0	0	0	0
dd1ae59ad518bb57ff23bc8a04a78517	0	0	0	0	0	0	0	0	0	0	0	0	0	0	0	0	0	0	10	0	5	0	0	9	0	302	9	85	50	0	0	0	0	0	0	0	0	0	0	0	0	0	0	0	0	0	0	0	0
97d6c580418564413ffa6cf73b9af769	0	0	0	0	0	0	0	0	0	0	0	0	0	0	0	0	0	0	0	0	0	0	0	0	0	0	0	0	0	0	0	0	0	0	0	0	0	0	0	0	0	0	0	0	0	0	0	0	65
2d352c03ee97af21933b0ef5b03b2345	0	0	0	0	0	0	0	0	0	0	0	0	0	0	0	0	0	0	0	0	0	0	0	0	0	0	0	0	0	0	0	0	0	0	0	0	0	0	0	0	0	0	0	0	0	0	0	0	0
f0542a31a5de4481acc77bbfa8a188dc	0	0	0	0	0	0	0	0	0	0	0	0	0	0	0	0	0	0	0	0	0	0	0	0	0	0	0	0	0	0	0	0	0	0	0	0	0	0	0	0	0	0	0	0	0	0	0	0	2
bb11d83b97ca63ec8eaf9d6da266569a	0	0	0	0	0	0	0	0	0	0	0	0	0	0	0	0	0	0	0	0	0	0	0	0	0	146	0	0	14	15	0	0	0	0	0	0	0	0	0	0	0	0	0	0	0	0	0	0	0
e6775bf345abd72f9e7c0b51cc382077	0	0	0	0	0	0	0	0	0	0	0	0	0	0	0	0	0	0	0	0	0	0	0	0	0	0	0	0	0	0	0	0	0	0	0	0	0	0	0	0	0	0	0	0	0	0	0	0	0
b4b29e969d6a2d2f52a9987c105dc6e0	0	0	0	0	0	0	0	0	0	0	0	0	0	0	0	0	0	0	0	0	0	0	0	0	0	0	0	0	0	0	0	0	0	0	0	0	0	0	0	0	0	0	0	0	0	0	0	0	0
f453ea24be32fe819c2c5d2010cf2105	0	0	0	0	0	0	0	0	0	0	0	0	0	0	0	0	0	0	0	0	0	0	0	0	0	0	0	0	0	0	0	0	0	0	0	0	0	0	0	0	0	0	0	0	0	0	0	0	0
2573834896fc5a147f44e22a1c9bf79b	0	0	0	0	0	0	0	0	0	0	0	0	0	0	0	0	0	0	0	0	0	0	0	0	0	0	0	0	0	0	0	0	0	0	0	0	0	0	0	0	0	0	0	0	0	0	0	0	0
4b67fe501ffd70371abd6789748d6ff1	0	0	0	0	0	0	0	0	0	0	0	0	0	0	0	0	0	0	0	0	0	0	0	0	0	0	0	0	0	0	0	0	0	0	0	0	0	0	0	0	0	0	0	0	0	0	0	0	0
7cac88146716a4789e52397e8474e09c	0	0	0	0	0	0	0	0	0	0	0	0	0	0	0	0	0	0	0	0	0	0	0	0	0	0	0	0	0	0	0	0	0	0	0	0	0	0	0	0	0	0	0	0	0	0	0	0	0
ca4ef30670b84d8042255bef00de8fa4	0	0	0	0	0	0	0	0	0	0	0	0	0	0	0	0	0	0	0	0	0	0	0	0	0	0	0	0	0	0	0	0	0	0	0	0	0	0	0	0	0	0	0	0	0	0	0	0	0
2fe6e1baca163a8f4e5f6dd68b838b5e	0	0	0	0	0	0	0	0	0	0	0	0	0	0	9	0	0	0	0	0	0	0	0	0	0	0	0	0	0	0	0	0	0	0	0	0	0	0	0	0	0	0	0	0	0	0	0	0	0
3933200e0e43e306d315e501973fac0a	0	0	0	0	0	0	0	0	0	0	0	0	0	0	0	0	0	0	0	0	0	0	0	0	0	0	0	0	0	0	0	0	0	0	0	0	0	0	0	0	0	0	0	0	0	0	0	0	0
2bad9780701074b0c990801ec1011a91	0	0	0	0	0	0	0	0	0	0	0	0	0	0	0	0	0	0	0	0	0	0	0	0	0	0	0	0	0	0	0	0	0	0	0	0	0	0	0	0	0	0	0	0	0	0	0	0	0
dacde367e15ebe731f204de2d937be3b	0	0	0	0	0	0	0	0	0	0	0	0	0	0	0	0	0	0	0	0	0	0	0	0	0	0	0	0	0	0	0	0	0	0	0	0	0	0	0	0	0	0	0	0	0	0	0	0	0
0baac8e882c29303fcf2dde1b9e8ccbd	0	0	0	0	0	0	0	0	0	0	0	0	0	0	0	0	0	0	0	0	0	0	0	0	0	0	0	0	0	0	0	12	0	0	0	0	0	0	0	0	0	0	0	0	0	0	0	0	0
45adf7e07a61a2f68999b8e6ab1affe0	0	0	0	0	0	0	0	0	0	0	0	0	0	0	0	0	0	0	0	0	0	0	0	0	0	0	0	0	0	0	0	0	0	0	0	0	0	0	0	0	0	0	0	0	0	0	0	0	0
acb2e63fe064b4326d1f15405160c292	0	0	0	0	0	0	0	0	0	0	0	0	0	0	0	0	0	0	0	0	0	0	0	0	0	0	0	0	0	0	0	0	0	0	0	0	0	0	0	0	0	0	0	0	0	0	0	0	0
de83aee1aa72bf6e85cdb6bec4407e11	0	0	0	0	0	0	0	0	0	0	0	0	0	0	0	0	0	0	0	0	0	0	0	0	0	0	0	0	0	0	0	0	0	0	0	0	0	0	0	0	0	0	0	0	0	0	0	0	0
ad8f025ab55b3c751e5dcfaf7bef1791	0	0	0	0	0	0	0	0	0	0	0	0	0	0	0	0	0	0	0	0	0	0	0	0	0	0	0	0	0	0	0	0	0	0	0	0	0	0	0	0	0	0	0	0	0	0	0	0	0
0f6ea13a9dbd94e3698b679a75e0217b	0	0	0	0	0	0	0	0	0	0	0	0	0	0	0	0	0	0	0	0	0	0	0	0	0	4	0	0	0	0	0	0	0	0	0	0	0	0	0	6	0	0	0	6	0	0	0	0	0
fdc5a555c90baa71ba844f2777966192	0	0	0	0	0	0	0	0	0	0	0	0	0	0	0	0	0	0	0	0	0	0	0	0	0	0	0	0	0	10	0	0	0	0	0	0	0	0	0	0	0	0	0	0	0	0	0	0	0
37885c19ee01be55af7d6bc6e0eb033f	0	0	0	0	0	0	0	0	0	0	20	0	0	2	0	0	0	0	3	0	0	0	37	0	0	0	0	0	0	0	0	0	0	0	11	9	0	5	30	7	0	0	0	0	0	0	0	0	0
277e169fdc7d4ae2953eaeca61ff0fd1	0	0	0	0	0	0	0	0	0	0	0	0	0	0	0	0	0	0	0	0	0	0	0	0	0	0	0	0	0	0	0	0	0	0	0	0	0	0	0	0	0	0	0	0	0	0	0	0	0
3afbc1bc68330b8ad67be9312cb04764	0	0	0	0	0	0	0	0	0	0	0	0	0	0	0	0	0	0	0	0	0	0	0	0	0	0	0	0	0	0	0	0	0	0	0	0	0	0	0	0	0	0	0	0	0	0	0	0	0
3579e50fc199b10c2ac02844e3fd9a03	0	0	0	0	0	0	0	0	0	0	0	0	0	0	0	0	0	0	0	0	0	8	0	0	0	0	0	3	0	0	0	0	0	0	0	0	0	0	0	0	0	0	0	0	0	0	0	0	0
14bb3f4a18b0ba6d6c3849a8651aa97f	0	0	0	0	0	0	0	0	0	0	0	0	0	0	0	0	0	0	0	0	0	0	0	0	0	0	0	5	0	0	0	0	0	0	0	0	0	0	0	0	0	0	0	0	0	0	0	0	0
dc22a1132c59fe70b755d40886efa87e	0	0	0	0	0	0	0	0	0	0	0	0	0	0	0	0	0	0	0	0	0	0	0	0	0	0	0	0	0	0	0	0	0	0	0	0	0	0	0	0	0	0	0	0	0	0	0	0	0
e6be7c2ced0db40eed3dad5ada354794	10	0	9	0	0	0	0	0	0	0	3	12	0	14	0	100	8	0	17	0	0	16	0	0	0	3	0	10	7	2	0	0	0	0	0	0	3	0	0	0	0	8	0	13	110	11	0	0	0
1950d21354dad39785e8bd08a55b9855	0	0	0	0	0	0	0	0	0	0	0	0	0	0	5	0	0	0	0	11	0	0	0	0	0	0	0	0	0	0	0	0	0	0	0	0	0	0	0	0	0	0	0	0	0	0	0	0	0
27c521061c3311ea47f2d3494adc026d	0	0	0	0	0	0	0	0	0	0	0	0	0	0	0	0	0	0	0	0	0	0	0	0	0	0	0	0	0	0	3	0	0	0	0	0	0	0	0	0	0	0	0	0	0	0	0	0	0
2303735d276bb0b56176694e77010215	0	0	0	0	0	0	0	0	0	0	0	0	0	0	0	0	0	0	0	0	0	0	0	0	0	0	0	0	0	0	0	0	0	0	0	0	0	0	0	0	0	0	0	0	0	0	0	0	0
0136b95f868da2cdf03b8c68b42cbfaf	0	0	0	0	0	0	0	0	0	0	0	0	0	0	0	0	0	0	0	0	0	12	0	4	0	0	0	0	0	0	0	0	0	0	0	0	0	0	0	0	0	0	0	0	0	0	0	0	0
fcb48b4ffb2730f4947e61ee811099e0	0	0	0	0	0	0	0	0	0	0	0	0	0	0	0	0	2	0	0	0	0	0	0	0	0	0	0	0	0	0	0	0	0	0	0	0	0	0	0	0	0	0	0	0	0	0	0	0	0
01c13066ac170b053b1583aed08c1ada	0	0	0	0	0	0	0	0	0	0	0	0	0	0	0	0	0	0	0	0	0	0	0	0	0	0	0	0	0	0	0	0	0	0	0	0	0	0	0	0	0	0	0	0	0	0	0	0	0
e5486a020c5bdad11a6bccd669e7690f	0	0	0	0	0	0	0	0	0	0	0	0	0	0	0	0	0	0	0	0	0	0	0	0	0	0	0	0	0	0	0	0	0	0	0	0	0	0	0	0	0	0	0	0	0	0	0	0	0
d8bf5a828c6d1a1d38ec11679fde50f8	0	0	0	0	0	0	0	0	0	0	0	0	0	0	0	0	0	0	0	0	0	0	0	0	0	0	0	0	0	0	0	0	0	0	0	0	0	0	0	0	0	0	0	0	0	0	0	0	0
97680ff89bf4f30290f4392395093685	0	0	0	0	0	0	0	0	0	0	0	0	0	0	0	0	0	0	0	0	0	0	0	0	0	0	0	0	0	0	0	0	0	0	0	0	0	0	0	0	0	0	0	0	0	0	0	0	0
d7d211062a5554512d153198073fef02	0	0	0	0	0	0	0	0	0	0	0	0	0	0	0	0	0	0	0	0	0	0	0	0	0	0	0	0	0	0	0	0	0	0	0	0	0	0	0	0	0	0	0	0	0	0	0	0	0
44b5245a03700658cc04e35603a97f8b	0	0	0	0	0	0	0	0	0	0	0	0	0	0	0	0	0	0	0	0	0	0	0	0	0	0	0	0	0	0	0	0	0	0	0	0	0	0	0	0	0	0	0	0	0	0	0	0	0
be13b895149423f7e8cddd976796d49f	0	0	0	0	0	0	0	0	0	0	0	0	0	0	0	0	0	0	0	0	0	0	0	0	0	0	0	0	0	0	0	0	0	0	0	0	0	0	0	0	0	0	6	0	0	13	0	0	0
b86ef5694d929f3c54cb709da8b15814	0	0	0	0	0	0	0	0	0	0	0	0	0	0	5	0	0	0	0	0	2	0	0	0	0	0	0	0	0	0	0	0	0	0	0	0	0	0	0	0	0	0	0	0	0	0	0	0	0
1ecaa662c6168850630623849fe5c742	0	0	0	0	0	0	0	0	0	4	0	0	0	0	0	0	0	0	0	0	0	0	0	0	0	0	3	0	0	0	0	0	0	0	0	0	0	0	0	0	0	0	0	0	0	0	0	0	0
4611f08ae943c6b212c7117754477281	0	0	0	0	0	0	0	0	0	0	0	0	0	4	0	0	0	0	0	0	0	0	0	0	0	0	0	0	0	0	0	0	0	0	0	0	0	0	0	0	0	0	0	0	0	0	0	0	0
cb2b09e96818f6100f57a7896e4b5509	0	0	0	0	0	0	0	0	0	0	0	0	0	0	0	0	0	0	0	0	0	0	0	0	0	0	0	0	0	0	0	0	0	0	0	0	0	0	0	0	0	0	0	0	0	0	0	0	0
8cadae54e8e6e0fd2650bd7f5ca4f879	0	0	0	0	0	0	0	0	0	0	0	0	0	0	0	0	0	0	0	0	0	0	0	0	0	0	0	0	0	0	0	0	0	0	0	0	0	0	0	0	0	0	0	0	0	0	0	0	0
fa6db11dc6afd32c232dbeaaef79deb8	0	0	0	0	0	0	0	0	0	0	0	0	0	0	0	0	0	0	0	0	0	0	0	0	0	0	0	0	0	0	0	0	0	0	0	0	0	0	0	0	0	0	0	0	0	0	0	0	0
b9d41d0334bbadfbb72b8f973eae2d7e	0	0	0	0	0	0	12	0	0	0	0	0	0	0	0	0	0	0	0	0	0	0	0	0	0	0	0	0	0	0	0	0	0	0	0	0	0	0	0	0	0	0	0	0	0	0	0	0	0
764963d63e736561fbf3e7e7baceb754	83	0	0	0	0	37	0	0	0	0	0	64	7	75	40	0	33	47	225	15	31	36	0	29	40	27	25	100	40	226	0	0	0	0	19	23	28	15	27	33	21	60	105	180	0	73	0	0	0
9813dd48f868330267f69c0f2bdac400	0	0	0	0	0	0	0	0	0	0	0	0	0	0	0	0	0	9	0	0	0	0	0	7	0	0	0	0	0	0	0	0	0	0	0	0	0	0	0	0	5	0	0	0	0	0	0	0	0
8633131694f307eb556f2e35ed9831dc	0	0	0	0	0	0	0	0	0	0	0	0	0	0	0	0	0	0	0	0	0	0	0	0	0	0	0	0	0	0	0	0	0	0	0	0	0	0	0	0	0	0	0	0	0	0	0	0	0
5ddd76125cd8f53e2cf2910dd8d777bd	0	0	0	0	0	0	0	0	0	0	0	0	0	0	0	0	0	0	0	0	0	0	0	0	0	0	0	0	0	0	0	0	0	0	0	0	0	0	0	0	0	0	0	0	0	0	0	0	0
d66600da4347dff625eaadcbe5ad1d37	0	0	0	0	0	0	0	0	0	0	0	0	0	0	0	0	0	0	0	0	0	0	0	0	0	0	0	0	0	0	0	0	0	0	0	0	0	0	0	0	0	0	0	0	0	0	0	0	0
53231ac53a716ad6d536e0fb8cedff3e	0	0	0	0	0	0	0	0	0	0	0	0	0	0	0	0	0	0	0	0	0	0	0	0	0	0	0	0	0	0	0	0	0	0	0	0	0	0	0	0	0	0	0	0	0	0	0	0	0
d51dd2c86d057fd10e12952910876f79	0	0	0	0	0	0	0	0	0	0	0	0	0	0	0	0	0	0	0	0	0	0	0	0	0	0	0	0	0	0	0	0	0	0	0	0	0	0	0	0	0	0	0	0	0	0	0	0	0
daa63494418c4e317fb6a60b46ce96a1	0	0	0	0	0	0	0	0	0	0	0	0	0	0	0	0	0	0	0	0	0	0	0	0	0	0	0	0	0	0	0	0	0	0	0	0	0	0	0	0	0	0	0	0	0	0	0	0	0
739f07bae545a09603ebea147e79fdea	0	0	0	0	0	0	0	0	0	0	0	0	0	0	0	0	0	0	0	0	0	0	0	0	0	0	0	0	0	0	0	0	0	0	0	0	0	0	0	0	0	0	0	0	0	0	0	0	0
aacdfbb1cec9a0b283160aef740e6429	0	0	0	0	0	0	0	0	0	0	0	0	0	0	0	0	0	0	0	0	0	0	0	0	0	0	0	0	0	0	0	0	0	0	0	0	0	0	0	0	0	0	0	0	661	0	292	0	233
17929c4805f615b035153265de401936	0	0	0	0	0	0	0	0	0	0	2	0	17	0	0	0	0	0	0	35	0	0	0	9	0	67	0	0	36	0	0	0	0	0	0	0	0	0	0	0	0	9	0	9	230	0	0	0	0
dda36df87f8f46a19693329be45ac55a	0	0	0	0	0	0	0	0	0	0	0	0	0	0	0	0	0	0	0	0	0	0	0	0	0	0	0	0	0	0	0	0	0	0	0	0	0	0	0	0	0	0	0	0	0	0	0	0	0
a0994cef214808179704bd5d1b9ebeb2	0	0	0	0	0	0	0	0	0	0	0	0	0	0	0	5	0	6	0	0	0	0	0	0	0	0	0	0	0	0	0	0	0	0	0	0	0	0	0	0	0	0	0	0	96	0	0	237	0
0beee04c749f77ff1be061b4774e4cb2	0	0	0	0	0	0	0	0	0	0	0	0	0	0	0	0	0	0	0	0	0	0	0	0	0	0	0	0	0	0	0	0	0	0	0	0	0	0	0	0	0	0	0	0	0	0	0	0	0
ed198826a5d010eb60799892e1dd26e2	0	0	0	0	0	0	0	0	0	0	0	0	0	0	0	0	0	0	0	0	0	0	0	0	0	0	0	0	0	0	0	0	0	0	0	0	0	0	0	0	0	0	0	0	0	0	0	0	0
e458e709e64fde0691609172d1654a27	0	0	0	0	0	0	0	0	0	0	0	0	0	0	0	0	0	0	0	0	0	0	0	0	0	0	0	0	0	0	0	0	0	0	0	0	0	0	0	0	0	0	0	0	0	0	0	0	0
679977f8a21b91fe1eb443dccb6a52bf	0	0	0	0	0	10	0	0	0	0	0	0	0	0	0	0	0	29	0	0	0	0	0	0	0	0	0	0	0	0	0	0	0	0	0	0	0	0	0	0	0	0	0	0	0	0	0	0	0
7bceebb6bdc2133cbed50c49cd6f70d5	0	0	0	0	0	0	0	0	0	0	0	0	0	0	0	0	0	0	0	0	0	0	0	0	0	10	0	0	0	0	0	0	0	0	0	0	0	0	0	0	0	0	0	0	0	0	0	0	0
cd5f982ebf527d447941d4c6687864ce	0	0	0	0	0	0	0	0	0	0	0	0	0	0	0	0	0	0	11	0	0	0	0	0	0	0	0	0	0	0	0	0	0	0	0	0	0	0	0	0	0	0	0	0	0	0	0	0	0
4a30f6ab56557308ef605b9df83c4f56	0	0	0	0	0	0	0	0	0	0	0	0	0	0	0	0	0	0	0	0	0	0	0	0	0	0	0	0	0	0	0	0	0	0	0	0	0	0	0	0	0	0	0	0	0	0	0	0	0
a94d34888e74b56ee124065d134572ec	0	0	0	0	0	0	0	0	0	0	0	0	0	0	0	0	0	0	0	0	0	0	0	0	0	0	0	0	0	0	0	0	0	0	0	0	0	0	0	0	0	0	0	0	0	0	0	0	0
5fc2ef34704b429841fcf763419ef7c4	0	0	0	0	0	0	0	0	0	0	0	0	0	0	0	0	0	0	0	0	0	0	0	0	0	0	0	0	0	0	0	0	0	0	0	0	0	0	0	0	0	0	0	0	0	0	0	0	0
a9341694d9228e603d4850e226eca77f	0	0	0	0	0	0	0	0	0	0	0	0	0	0	0	0	0	0	0	0	0	0	0	0	0	8	0	0	0	0	0	0	0	0	0	0	0	0	0	0	0	0	0	0	0	0	0	0	0
47d9516268151094fbac050472b3eb62	0	0	0	0	0	0	0	0	0	0	0	0	0	0	0	0	0	0	0	0	0	0	0	0	0	0	0	0	0	0	0	0	0	0	0	0	0	0	0	0	0	0	0	0	0	0	0	0	0
b57a3806b91325c74513c0107908b358	0	0	0	0	0	0	0	0	0	0	0	0	0	0	0	0	0	0	0	0	0	0	0	0	0	0	0	0	0	0	0	0	0	0	0	0	0	0	0	0	0	0	0	0	0	0	0	0	0
3dee1e3062cd924a86ea8a2c605f3218	0	0	0	0	0	0	0	0	0	0	0	0	0	0	0	0	0	0	0	0	0	0	0	0	0	0	0	0	0	0	0	0	0	0	0	0	0	0	0	0	0	0	0	0	19	0	0	0	0
a295454ac15500ddd1690146255c70bd	0	0	0	0	0	0	0	0	0	0	0	0	0	0	0	0	0	0	0	0	0	0	0	0	0	0	0	0	0	0	0	0	0	0	0	0	0	0	0	0	0	0	0	0	0	0	0	0	0
a1ed109722ea71144e00e446df07ad31	131	10	22	51	45	0	12	17	25	17	28	49	0	0	28	23	32	27	44	0	0	0	44	194	0	0	157	0	24	0	26	66	0	43	186	84	90	66	15	76	41	50	102	71	0	128	332	0	81
05b967d0ce1c0beb70904ebdcbe7cbc9	0	0	0	0	0	0	0	0	0	0	0	0	12	12	0	0	0	0	0	0	0	71	0	0	101	0	0	0	0	0	0	0	8	0	0	0	0	0	0	0	0	0	0	0	0	0	0	0	0
917bebff14474bc10bab92921af92b6c	0	0	0	0	0	0	0	0	0	0	0	0	0	0	0	0	0	0	0	0	36	0	0	0	0	0	0	103	0	0	0	0	0	0	0	0	0	0	0	0	0	0	0	0	0	0	0	0	0
485f8fa9c22a7581b65f0cb0927c05f0	0	0	0	0	0	0	0	0	0	0	0	0	0	0	0	0	0	0	0	0	0	0	0	0	0	0	0	0	0	0	0	0	0	0	0	0	0	0	0	0	0	0	0	0	0	0	0	0	0
1a413bb879d4c39d54197e0717e847c4	0	0	0	0	0	0	0	0	0	0	0	0	0	0	0	0	0	0	0	0	0	0	0	0	0	0	0	0	0	0	0	0	0	0	25	0	0	0	0	0	0	0	0	0	0	0	0	0	0
5e484c05ebe80a2045854d92acd945ad	0	0	0	0	0	0	0	0	0	0	0	0	0	0	0	0	0	0	0	0	0	0	0	0	0	0	0	0	0	0	0	0	0	0	0	0	0	0	0	0	0	0	0	0	0	0	0	0	0
85812da9a81888b1400805ea50dca791	0	0	0	0	0	0	0	0	0	0	0	0	0	0	0	0	0	0	0	0	0	0	0	4	0	0	0	0	0	0	0	0	0	0	0	0	0	0	0	0	0	0	0	0	0	0	0	0	0
a9ea5adf73c6a26f0798ebd22bdd0660	0	0	0	0	0	0	0	0	0	0	0	0	0	0	0	0	0	0	0	0	0	0	0	0	3	0	0	0	0	0	0	0	0	0	0	0	0	0	0	0	0	0	0	0	0	0	0	0	0
2790fe83b7718685906bff3c85cd1d6a	0	0	0	0	0	0	0	0	0	0	0	0	0	0	0	0	0	0	0	0	0	0	0	0	0	0	0	0	0	0	0	0	0	0	0	0	0	0	0	0	0	0	0	0	0	0	0	0	0
1c21f81f8b99b91e9d4947237e53ad30	0	0	0	0	0	0	0	0	0	0	0	0	0	0	0	0	0	0	0	0	0	0	0	0	0	0	0	0	0	0	0	0	0	0	0	0	0	0	0	0	0	0	0	0	0	0	0	0	0
02f9811a9cd3ebe2c68cfe6cfd8a5b32	0	0	0	0	0	0	0	0	0	0	0	0	0	0	0	0	0	0	0	0	0	0	0	0	0	0	0	0	0	0	0	0	0	0	0	0	0	0	0	0	0	0	0	0	0	0	0	0	0
6b561bc0598173be822682fe796ef06b	0	0	0	0	0	0	0	0	0	0	0	0	0	0	0	0	0	0	0	0	0	0	0	0	0	0	0	0	0	0	0	0	0	0	0	0	0	0	0	0	0	0	0	0	0	0	0	0	0
0dd5c217ada3f553c1037320871f85da	913	357	248	423	74	35	370	99	37	145	55	84	17	36	63	254	316	322	678	107	416	288	498	702	191	2698	688	1759	1032	1436	0	0	0	0	9	12	29	16	37	32	40	242	54	404	203	38	468	695	1137
5dc85a0e04511db3cc5a2713d9d36c6a	68	87	23	0	18	0	0	0	0	26	0	0	0	0	0	0	0	0	250	0	0	0	171	0	20	32	0	0	0	0	0	0	0	0	0	0	0	0	14	0	0	56	0	0	27	0	0	106	0
5648b06fde5e8a068ab0006bfd65b7fa	0	0	0	0	0	0	0	0	0	0	0	0	0	0	0	0	0	0	0	0	0	0	0	0	0	0	0	0	0	0	0	0	0	0	0	0	0	0	0	0	0	0	0	0	0	0	0	0	0
f03e75be992363bc2476babb49ea0031	0	0	0	0	0	0	0	0	0	0	0	0	0	0	0	0	0	0	0	0	0	0	0	0	0	0	0	0	0	0	0	0	0	0	0	0	0	0	0	0	0	0	0	0	0	0	0	0	0
398feaeefab8305329b8d8aca07a6399	0	0	0	0	0	0	0	0	0	0	0	0	0	0	0	0	0	0	0	0	0	0	0	0	0	0	0	0	0	0	0	0	0	0	0	0	0	0	0	0	0	0	0	0	0	0	0	0	0
5d10d05a246ed7c82dc0cd1d6b64a584	0	0	0	0	0	0	0	0	0	0	0	0	0	0	0	0	0	0	0	0	0	0	0	0	0	0	0	0	0	0	0	0	0	0	0	0	0	0	0	0	0	0	0	0	0	0	0	0	0
259eb6e5043e309ff196dff7d3ac6031	0	0	0	0	0	0	0	0	0	0	0	0	0	0	0	0	0	15	0	0	0	0	0	0	0	0	0	0	0	0	0	0	0	0	0	0	0	0	0	0	0	0	0	0	0	0	0	0	0
c72c1ec7ef894ee4734112db2831d1e9	0	0	0	0	0	0	0	0	0	0	0	0	0	0	0	0	0	0	0	0	0	0	0	0	0	0	0	0	0	0	0	0	0	0	0	0	0	0	3	0	0	0	0	0	0	0	0	0	0
e34de8c1bd452177f1f7c0f4de29f04e	0	0	0	0	0	0	0	0	0	0	0	0	0	0	0	0	0	0	0	0	0	0	0	0	0	0	0	0	0	0	0	0	0	0	0	0	0	0	0	0	0	0	0	0	0	0	0	0	0
fe5df58791ac9c2a3da2852364458678	0	8	41	0	8	0	0	0	0	0	0	0	0	0	0	0	0	0	0	0	0	0	0	0	0	0	0	0	0	0	0	0	0	0	0	0	0	0	0	0	0	0	0	0	0	0	0	0	0
131ef47c111089521f4a0598c7604f52	0	0	0	0	4	0	0	0	0	0	0	0	0	0	0	0	0	2	0	5	0	4	0	0	0	0	0	0	0	0	0	0	0	0	3	0	0	0	0	0	0	0	0	0	0	0	286	0	100
02e24231e93bf043b385bc07c1fcc129	0	0	0	0	0	0	0	0	0	0	0	0	0	0	0	0	0	0	0	0	0	0	0	0	0	0	0	0	0	0	0	0	0	0	0	0	0	0	0	0	0	0	0	0	0	0	54	0	0
6275b40939645c589207c46dcd20669d	0	0	0	0	0	0	0	0	0	0	0	0	0	0	0	0	0	0	0	0	0	0	0	0	0	0	0	0	0	0	0	0	0	0	0	0	0	0	0	0	0	0	0	0	0	0	0	0	0
52593d61ddb4c001cc8574004c3418cd	0	0	0	0	8	0	0	0	0	0	0	0	0	0	0	0	0	0	0	0	0	0	0	0	0	0	0	0	0	9	0	0	0	0	0	0	0	0	0	0	13	0	5	0	0	15	0	0	0
a5ea6c96b393b4becef8aba0256e9d5a	0	0	0	5	0	0	0	0	0	0	7	0	0	0	8	0	0	0	0	0	0	0	0	0	0	0	0	0	0	0	0	0	0	0	0	0	0	0	0	0	0	0	0	0	0	0	0	0	0
b0df6dc5c93f7cb41ab759340dbc7576	0	0	0	0	0	0	0	0	0	0	0	0	0	0	0	0	0	0	0	0	0	0	0	0	0	0	0	0	0	0	0	0	0	0	0	0	4	0	0	0	0	0	0	0	0	0	0	0	0
42cfadeb6c9a70f5a75d82a603854d5f	0	0	0	0	0	0	0	0	0	0	0	0	0	0	0	0	0	0	0	0	0	0	0	0	0	0	8	0	0	0	0	0	0	0	0	0	0	0	0	0	0	9	0	0	0	0	0	0	0
594baa0beb24f098d9325ac280daba46	0	0	0	0	0	0	0	0	0	0	0	0	0	0	0	0	0	0	0	0	0	4	0	15	0	0	0	0	0	0	0	0	0	0	0	0	0	0	0	0	0	0	0	0	0	0	0	0	0
3e9c4561a659a54e0dc16a77b4bf1838	0	0	15	0	0	0	0	0	0	0	0	0	0	0	0	0	0	0	0	0	0	0	0	0	0	0	0	0	0	0	0	0	0	0	0	0	0	0	0	0	0	0	0	0	0	0	0	0	0
cecb52b1a58548d2fc7a0ecbe2b51f2a	0	0	0	0	0	6	0	0	0	0	0	0	0	0	0	0	0	0	0	0	0	0	0	0	0	0	0	0	0	0	0	0	0	0	0	0	0	0	0	0	0	0	0	0	0	0	0	0	0
8f30669a19adfdc6ab0d8be64b175b68	0	0	0	0	0	0	0	0	0	0	0	0	0	0	0	0	0	0	0	0	0	0	0	0	0	0	0	0	0	0	0	0	0	0	0	0	0	0	0	0	0	0	0	0	0	0	0	0	0
9d02df711b62ab38909dcfac0583d6e7	0	0	0	0	0	0	0	0	0	0	0	0	0	0	0	0	0	0	0	0	0	0	0	0	0	0	0	0	0	0	0	0	0	0	0	0	0	0	0	0	0	5	0	0	0	0	0	0	0
ab85f044b44de3e1c0e5e43600c52d6c	0	0	0	0	0	0	0	0	0	0	0	0	0	0	0	0	0	0	0	0	0	0	0	0	0	0	0	0	0	0	0	0	0	0	0	0	0	0	0	0	0	0	0	0	0	0	0	0	0
0faae3f65570d478a2c423e9d9db9768	0	0	0	0	0	0	0	0	0	0	0	0	0	0	0	0	0	0	0	0	0	0	0	0	0	0	0	0	0	0	0	0	0	0	0	0	0	0	0	0	0	0	0	0	0	0	0	0	0
3df03a51919867232a339bcd19edfab0	0	0	0	0	0	0	0	0	0	0	0	0	0	0	0	0	0	0	0	0	0	0	0	0	0	0	0	0	0	0	0	0	0	0	0	0	0	0	0	0	0	0	0	0	0	0	0	0	0
3349f0b50c0cc58aa86de7ced77a9acf	0	0	0	0	0	0	0	0	0	0	0	0	0	0	0	0	0	0	0	0	0	0	0	0	0	0	0	0	0	0	0	0	0	0	0	0	0	0	0	0	0	0	0	0	0	0	0	0	0
94a2f79928fd5b2c1368178c81cae64f	0	0	0	0	0	0	0	0	0	0	0	0	0	0	0	0	0	0	0	0	0	0	0	0	0	0	0	0	0	0	0	0	0	0	0	0	0	0	0	0	0	0	0	0	0	0	0	0	0
633707d41fcd59399c85177103d86867	0	0	0	0	0	0	0	0	0	0	0	0	12	0	0	0	0	0	0	0	0	0	0	0	0	0	0	0	0	0	0	0	0	0	0	0	0	0	0	0	0	0	0	0	0	0	0	0	0
798865536b370f2ac8712da7e60b4f92	0	0	0	0	0	0	0	0	0	0	0	0	0	0	0	0	0	0	0	0	0	0	0	0	0	0	0	0	0	0	0	0	0	0	0	0	0	0	0	0	0	0	0	0	0	0	0	0	0
260ae087bbdf0f37a8c0d97b923cdee6	0	0	0	0	0	0	0	5	0	0	0	0	0	231	12	0	0	0	0	0	0	0	0	0	0	0	0	0	0	0	0	0	0	0	0	0	0	0	0	0	0	0	0	0	0	0	0	0	0
0d3d7c4fc9a13b094e2ef80d4b611042	0	0	0	0	0	0	0	0	0	0	0	0	0	0	0	0	0	0	0	0	0	0	0	0	0	0	0	0	0	0	0	0	0	0	0	0	5	5	9	0	0	0	0	0	0	0	0	0	0
08566db88f1bc6ef1a026835ec44b929	0	0	0	0	0	0	0	0	0	0	0	4	0	0	0	0	0	0	0	0	0	0	0	0	0	0	0	0	0	0	0	0	0	0	0	0	0	0	0	0	0	0	0	0	0	0	0	0	0
856ecf68ab2879a9093db05522527d99	0	0	0	0	0	0	0	0	0	0	0	0	0	0	0	0	0	0	0	0	0	0	0	0	0	24	0	0	0	0	0	0	0	0	0	0	0	0	0	0	0	0	0	0	0	0	0	0	0
24887f10bae49397f785786d42e21b06	0	0	0	0	0	0	0	0	0	0	0	0	0	0	0	0	0	0	0	0	0	0	0	0	0	0	0	0	0	0	0	0	0	0	0	0	0	0	0	0	0	0	0	0	0	0	0	0	0
4763cc06310afe45ce5735e9c678d28d	0	0	0	0	0	0	0	0	0	0	0	0	0	0	0	0	0	0	0	0	0	0	0	0	0	0	0	0	0	0	0	0	0	0	0	0	0	0	0	0	0	0	0	0	0	0	0	0	0
82cef710b991e74c9db8366c5b028183	0	0	0	0	0	0	0	0	0	0	0	0	0	0	0	0	0	0	0	0	0	0	0	0	0	0	0	0	0	0	0	0	0	0	0	0	0	0	0	0	0	0	0	0	0	0	0	0	0
81b4773baad4321b4dc03461f064856f	0	0	0	0	0	0	0	0	0	0	0	0	0	0	0	0	0	0	0	0	0	0	0	0	0	0	0	0	0	0	0	0	0	0	0	0	0	0	0	0	0	0	0	0	0	0	0	0	176
091fc3930212fa2715b3657112357bc3	0	0	0	0	0	0	0	0	0	0	0	0	0	0	0	0	0	0	0	0	0	0	0	0	0	0	0	0	0	0	0	0	0	0	0	0	0	0	0	0	0	0	0	0	0	0	0	0	0
eeb1cd75efe315d9e6fb4431985cadb5	0	0	0	0	0	0	0	0	0	0	0	0	0	0	0	0	0	0	0	0	0	0	0	0	0	0	0	0	0	0	0	0	0	0	0	0	0	0	0	0	0	0	0	0	0	0	0	0	0
c13277e5779a23cb79e0c4c0e9c7cf66	0	0	0	0	0	0	0	0	0	0	0	0	0	0	0	0	0	0	0	0	0	0	0	0	0	0	0	0	0	0	0	0	0	22	0	0	0	0	0	0	0	0	0	0	0	0	0	0	0
d703c5c740e8f255afbb0915b4c52b6d	0	0	0	0	0	0	0	0	0	0	0	0	0	0	0	0	0	0	0	0	0	0	0	0	0	0	0	0	0	0	0	0	0	0	0	0	0	0	0	0	0	0	0	0	0	0	0	0	0
06b74b923cec48563fd28a08d870194d	0	0	0	0	0	0	0	0	0	0	0	0	0	0	0	0	0	0	0	0	0	0	0	0	0	25	0	9	0	0	0	0	0	0	0	0	0	0	0	0	0	0	0	0	0	0	0	0	0
2751cf14b43bb17d9a118f7d7252765b	0	0	0	0	0	0	0	0	0	0	0	0	0	0	0	0	0	0	0	0	0	0	0	0	0	0	0	0	0	0	0	0	0	0	0	0	0	0	0	0	0	0	0	0	0	0	0	0	0
9d369fa757ae6f98aacda051f97032d8	0	0	0	0	0	0	0	0	0	0	0	0	0	0	0	0	0	0	0	0	0	0	0	0	0	0	0	0	0	0	0	0	0	0	0	0	27	0	0	0	0	0	0	0	0	0	0	0	0
7779ab8027c36b12f106eb57adf65814	0	0	0	0	0	0	0	0	0	0	0	0	0	0	0	0	0	0	0	0	0	0	0	0	0	0	0	0	0	0	0	0	0	0	0	0	0	0	0	0	0	0	0	0	0	0	0	0	0
5a1c805c655b741c9ab99984b833cabb	0	0	0	0	0	0	0	0	0	0	0	0	0	0	0	0	0	0	0	0	0	0	0	0	0	0	0	0	0	0	0	0	0	0	0	0	0	0	0	0	0	0	0	0	0	0	0	0	0
c40153c91a63986669efb47e1514e671	0	0	0	0	0	0	0	0	0	0	0	0	0	0	0	0	0	0	0	0	0	0	0	0	0	0	0	0	0	0	0	0	0	0	0	0	0	0	0	0	0	0	0	0	0	0	0	0	0
6d767091ff9eaea0e7637bedcb778607	0	0	0	0	0	0	0	0	0	0	0	0	0	0	0	0	0	0	0	0	0	0	0	0	0	0	0	0	0	0	0	0	0	0	0	0	0	0	0	0	0	0	0	0	0	0	0	0	0
d4f25bbe3c38866264800519f8e66bac	0	0	0	0	0	0	0	0	0	0	0	0	0	0	0	0	0	0	0	0	0	0	0	0	0	0	0	0	0	0	0	0	0	0	0	0	0	0	0	0	0	0	0	0	0	0	0	0	0
0d1f5286d917bc2688f6dc97d1a2e61a	0	0	0	0	0	0	0	0	0	0	0	0	0	0	0	0	0	0	0	0	0	0	0	0	0	0	0	0	0	0	0	0	0	0	0	0	0	0	0	0	0	0	0	0	0	0	0	0	0
bb9ecf9a635f4f3d5fba0c4b9ef8b6a9	0	0	0	0	0	0	0	0	0	0	0	0	0	0	0	0	0	0	0	0	0	0	0	0	0	0	0	0	0	0	0	0	0	0	0	0	0	0	0	12	0	0	0	0	0	0	0	0	0
f08fe4c81d918462ee08f5c48fd6198b	0	0	0	0	0	0	0	0	0	0	0	0	0	0	0	0	0	0	0	0	0	0	0	0	0	0	0	0	0	0	0	0	0	0	0	0	0	0	0	0	0	0	0	0	0	0	0	0	0
334e5515d7e80d348af911153b6bd002	0	0	0	0	0	0	0	0	0	0	0	0	0	0	0	0	0	0	0	0	0	0	0	0	0	0	0	0	0	0	0	0	0	0	0	0	0	0	0	0	0	0	0	0	0	0	0	0	0
9c59db26f3fcf5199f63eaef5cb1e640	0	0	0	0	0	0	0	0	0	0	0	0	0	0	0	0	0	0	0	0	0	0	0	0	0	0	0	0	0	0	0	0	0	0	0	0	0	0	0	0	0	0	0	0	0	0	0	0	0
b0433db70cc156791e82e971e3b3d489	0	0	0	0	0	0	0	0	0	0	0	0	0	0	0	0	0	0	0	0	0	0	0	0	0	0	0	0	0	0	0	0	0	0	0	0	0	0	0	0	0	0	0	0	0	0	0	0	0
c525c30de62272f4bc3d472e54445745	0	0	0	3	0	0	0	0	0	0	0	0	0	0	0	0	0	2	0	0	0	0	0	0	0	0	0	0	0	0	0	0	0	0	0	0	0	0	0	0	0	0	0	0	0	0	0	0	0
c75e8e79effb8c69458e0c856e09c149	0	0	0	0	0	0	0	0	0	0	0	0	0	0	0	0	0	0	0	0	3	0	0	0	0	0	0	0	0	0	0	0	0	0	0	0	0	0	0	0	0	0	0	4	0	0	0	0	0
87a3e69cfcb478013d63d1ddf6a0fc34	0	0	0	0	0	0	0	0	0	0	0	0	0	0	0	0	0	0	0	0	0	0	0	0	0	0	0	0	0	0	0	0	0	0	0	0	0	0	0	0	0	0	0	0	0	0	0	0	0
ea78f10d3b30b17de4fa7e496eb94dda	0	0	0	0	0	0	0	0	0	0	0	0	0	0	0	0	0	0	0	0	0	0	0	0	0	0	0	0	0	0	0	0	0	0	0	0	0	0	0	0	0	0	0	0	0	0	0	0	0
d9aff63f25364d932dfb33b690213d7d	0	0	0	0	0	0	0	0	0	0	0	0	0	0	0	0	0	0	0	0	0	0	0	0	0	0	0	0	0	0	0	0	0	0	0	0	0	0	0	0	0	0	0	0	0	0	0	0	0
f7628a63249e4df3a35a0c75a6080938	0	0	0	0	0	0	0	0	0	0	0	12	0	0	0	0	0	0	0	8	0	5	0	0	0	0	0	0	0	0	0	0	0	0	0	25	0	0	0	0	0	0	0	0	0	0	0	0	0
fbd841c653d6b95f3d4032133113e00b	0	0	0	0	0	0	0	0	0	2	8	0	0	0	4	0	0	0	0	0	0	0	0	0	0	0	0	0	0	0	0	0	0	0	0	0	0	11	0	4	0	4	0	0	0	0	0	0	0
6abde1ee54737b2ac200e101e31981be	0	0	0	0	0	0	0	0	0	0	0	0	0	0	0	48	0	0	0	0	0	0	0	0	0	0	0	0	0	0	0	0	0	0	0	0	0	0	0	0	0	0	0	0	0	0	0	0	0
630352f629c8df27cf3bd912054055ae	0	0	0	0	0	0	0	0	0	0	0	0	0	0	0	0	0	0	0	0	0	0	0	0	0	0	0	0	0	0	0	0	0	0	0	0	0	0	0	0	0	0	0	0	0	0	0	0	0
00171d0e26ad38c86a38e274b355f8c6	0	0	0	0	0	0	0	0	0	0	0	0	0	0	0	0	0	0	0	0	0	0	0	0	0	0	0	0	0	0	0	0	0	0	0	0	0	0	0	0	0	0	0	0	0	0	0	0	0
6647279a38dc9f4af707eef26af91a11	0	0	0	0	0	0	0	0	0	0	0	0	0	0	0	0	0	0	0	0	0	0	0	0	0	0	0	0	0	0	0	0	0	0	0	0	0	0	0	0	0	0	0	0	0	0	0	0	0
d74fc0b3c31b7ab728a04567942e3623	0	0	0	0	0	0	0	0	0	0	0	0	0	0	0	0	0	0	0	0	0	0	0	0	0	0	0	0	0	0	0	0	0	0	0	0	0	0	0	0	0	0	0	0	0	0	0	0	0
[truncated: 171 more columns]

## Sheet: Pat_tab_tax
OTU ID	Kingdom	Phylum	Class	Order	Family	Genus	Species	Taxon	Taxon Level	Trophic Mode	Guild	Growth Morphology	Trait	Confidence Ranking
ab5b7368971caeca551d59d23a474c4e	k__Fungi	p__Basidiomycota	c__Agaricomycetes	o__Hymenochaetales	f__Rickenellaceae	g__Rickenella	s__unidentified	Rickenella	13	Pathotroph	Plant Pathogen	NULL	NULL	Probable
58b712bafcdad36df10ecbc0060d1d84	k__Fungi	p__Ascomycota	c__Dothideomycetes	o__Botryosphaeriales	f__Botryosphaeriaceae	g__Lasiodiplodia	s__unidentified	Lasiodiplodia	13	Pathotroph	Plant Pathogen	NULL	NULL	Probable
1b026a3eeea5626565fd2eff870b2a74	k__Fungi	p__Ascomycota	c__Dothideomycetes	o__Capnodiales	f__Mycosphaerellaceae	g__Pseudocercospora	s__unidentified	Pseudocercospora	13	Pathotroph	Plant Pathogen	Microfungus	NULL	Probable
ca196e12ab19928a83b6ac06bd172063	k__Fungi	p__Ascomycota	c__Dothideomycetes	o__Capnodiales	f__Mycosphaerellaceae	g__Pseudocercospora	s__unidentified	Pseudocercospora	13	Pathotroph	Plant Pathogen	Microfungus	NULL	Probable
7be05506618d9d3be0f217c48f16eb14	k__Fungi	p__Ascomycota	c__Dothideomycetes	o__Botryosphaeriales	f__Botryosphaeriaceae	g__Dothiorella	s__unidentified	Dothiorella	13	Pathotroph	Plant Pathogen	Microfungus	NULL	Probable
54d29e7cf3d83c35d932f1b90bf45e04	k__Fungi	p__Ascomycota	c__Dothideomycetes	o__Capnodiales	f__Mycosphaerellaceae	g__Pseudocercospora	s__unidentified	Pseudocercospora	13	Pathotroph	Plant Pathogen	Microfungus	NULL	Probable
351bcbf553f92945ab0677eb6c618f06	k__Fungi	p__Ascomycota	c__Dothideomycetes	o__Capnodiales	f__Dissoconiaceae	g__Ramichloridium	s__unidentified	Ramichloridium	13	Pathotroph	Plant Pathogen	NULL	NULL	Probable
0ee018acebd7d6f8c404a0a72bd4de94	k__Fungi	p__Ascomycota	c__Dothideomycetes	o__Botryosphaeriales	f__Botryosphaeriaceae	g__Dothiorella	s__unidentified	Dothiorella	13	Pathotroph	Plant Pathogen	Microfungus	NULL	Probable
c9baaaa0642676523d1eac6111107a7e	k__Fungi	p__Ascomycota	c__Dothideomycetes	o__Pleosporales	f__Torulaceae	g__Dendryphion	s__unidentified	Dendryphion	13	Pathotroph	Plant Pathogen	NULL	NULL	Probable
db85688c1f5491f00957a9a04667b310	k__Fungi	p__Ascomycota	c__Dothideomycetes	o__Botryosphaeriales	f__Aplosporellaceae	g__Aplosporella	s__unidentified	Aplosporella	13	Pathotroph	Plant Pathogen	NULL	NULL	Probable
859cab9c272946f0927a78b7acf9e90a	k__Fungi	p__Ascomycota	c__Dothideomycetes	o__Botryosphaeriales	f__Botryosphaeriaceae	g__Dothiorella	s__unidentified	Dothiorella	13	Pathotroph	Plant Pathogen	Microfungus	NULL	Probable
5c473001f9de0ea69346020a46f483ea	k__Fungi	p__Ascomycota	c__Dothideomycetes	o__Botryosphaeriales	f__Botryosphaeriaceae	g__Dothiorella	s__unidentified	Dothiorella	13	Pathotroph	Plant Pathogen	Microfungus	NULL	Probable
60834b5c87d72b036f390e47ca7ab20b	k__Fungi	p__Ascomycota	c__Dothideomycetes	o__Botryosphaeriales	f__Botryosphaeriaceae	g__Dothiorella	s__unidentified	Dothiorella	13	Pathotroph	Plant Pathogen	Microfungus	NULL	Probable
ad9007d5fee5d8d8c69b15f95998ad93	k__Fungi	p__Ascomycota	c__Dothideomycetes	o__Botryosphaeriales	f__Botryosphaeriaceae	g__Dothiorella	s__unidentified	Dothiorella	13	Pathotroph	Plant Pathogen	Microfungus	NULL	Probable
4aee149443199beb6ccce37bcf46c638	k__Fungi	p__Ascomycota	c__Dothideomycetes	o__Pleosporales	f__Massarinaceae	g__Helminthosporium	s__unidentified	Helminthosporium	13	Pathotroph	Fungal Parasite-Plant Pathogen	NULL	NULL	Probable
4b0f32d0ac0ab6c846adb62b27916dae	k__Fungi	p__Ascomycota	c__Dothideomycetes	o__Pleosporales	f__Pleosporaceae	g__Curvularia	s__unidentified	Curvularia	13	Pathotroph	Plant Pathogen	NULL	NULL	Probable
e85d870b15b1198ecfe79f83c6cfa8f7	k__Fungi	p__Ascomycota	c__Dothideomycetes	o__Botryosphaeriales	f__Botryosphaeriaceae	g__Lasiodiplodia	s__unidentified	Lasiodiplodia	13	Pathotroph	Plant Pathogen	NULL	NULL	Probable
19b34accc27038387e761e202673f7fd	k__Fungi	p__Ascomycota	c__Dothideomycetes	o__Botryosphaeriales	f__Botryosphaeriaceae	g__Neofusicoccum	s__unidentified	Neofusicoccum	13	Pathotroph	Plant Pathogen	NULL	NULL	Probable
35179bef0b2bea8cfbc7540c6fd225f4	k__Fungi	p__Ascomycota	c__Dothideomycetes	o__Botryosphaeriales	f__Botryosphaeriaceae	g__Dothiorella	s__unidentified	Dothiorella	13	Pathotroph	Plant Pathogen	Microfungus	NULL	Probable
7e966a604a48411b8035efb1c34a271c	k__Fungi	p__Ascomycota	c__Dothideomycetes	o__Botryosphaeriales	f__Botryosphaeriaceae	g__Dothiorella	s__unidentified	Dothiorella	13	Pathotroph	Plant Pathogen	Microfungus	NULL	Probable
9985556d24ec940c2ec71f00a8ba0941	k__Fungi	p__Ascomycota	c__Dothideomycetes	o__Pleosporales	f__Pleosporaceae	g__Curvularia	s__unidentified	Curvularia	13	Pathotroph	Plant Pathogen	NULL	NULL	Probable
f072879912a1233d9e044a863590c236	k__Fungi	p__Ascomycota	c__Dothideomycetes	o__Botryosphaeriales	f__Botryosphaeriaceae	g__Dothiorella	s__unidentified	Dothiorella	13	Pathotroph	Plant Pathogen	Microfungus	NULL	Probable
624332476220ccac8c22c4d185f84d0e	k__Fungi	p__Ascomycota	c__Dothideomycetes	o__Capnodiales	f__Mycosphaerellaceae	g__Pseudocercospora	s__unidentified	Pseudocercospora	13	Pathotroph	Plant Pathogen	Microfungus	NULL	Probable
907b2a5f1065f290c3736c3ed790ea88	k__Fungi	p__Ascomycota	c__Dothideomycetes	o__Pleosporales	f__Leptosphaeriaceae	g__Leptosphaeria	s__unidentified	Leptosphaeria	13	Pathotroph	Plant Pathogen	NULL	NULL	Probable
75b7f9bde568b5f412fdeac636e18ff5	k__Fungi	p__Ascomycota	c__Dothideomycetes	o__Pleosporales	f__Didymellaceae	g__Stagonosporopsis	s__unidentified	Stagonosporopsis	13	Pathotroph	Plant Pathogen	NULL	NULL	Probable
bc291aa5b8a679d45f0832ba2b907641	k__Fungi	p__Ascomycota	c__Dothideomycetes	o__Capnodiales	f__Mycosphaerellaceae	g__Pseudocercospora	s__unidentified	Pseudocercospora	13	Pathotroph	Plant Pathogen	Microfungus	NULL	Probable
8e370a9583495aadb68aab642e504aff	k__Fungi	p__Ascomycota	c__Dothideomycetes	o__Pleosporales	f__Torulaceae	g__Dendryphion	s__unidentified	Dendryphion	13	Pathotroph	Plant Pathogen	NULL	NULL	Probable
46dea1609d4c431d367f4ca0ae4baa44	k__Fungi	p__Ascomycota	c__Dothideomycetes	o__Botryosphaeriales	f__Botryosphaeriaceae	g__Dothiorella	s__unidentified	Dothiorella	13	Pathotroph	Plant Pathogen	Microfungus	NULL	Probable
7776932a09dd15e10428c31ad5759bc4	k__Fungi	p__Ascomycota	c__Dothideomycetes	o__Botryosphaeriales	f__Botryosphaeriaceae	g__Dothiorella	s__unidentified	Dothiorella	13	Pathotroph	Plant Pathogen	Microfungus	NULL	Probable
d28c900aca008fa0825e6c6ab6f1b45a	k__Fungi	p__Ascomycota	c__Dothideomycetes	o__Botryosphaeriales	f__Botryosphaeriaceae	g__Macrophomina	s__unidentified	Macrophomina	13	Pathotroph	Plant Pathogen	Microfungus	NULL	Probable
46195ae21c282c86f1eef0a8f0f2ba0d	k__Fungi	p__Ascomycota	c__Dothideomycetes	o__Capnodiales	f__Mycosphaerellaceae	g__Pseudocercospora	s__unidentified	Pseudocercospora	13	Pathotroph	Plant Pathogen	Microfungus	NULL	Probable
72e08b7543e578d0f5c0ce8cc66966e5	k__Fungi	p__Ascomycota	c__Dothideomycetes	o__Pleosporales	f__Massarinaceae	g__Helminthosporium	s__unidentified	Helminthosporium	13	Pathotroph	Fungal Parasite-Plant Pathogen	NULL	NULL	Probable
89ecd52b5f66807f3e47c48c54808f42	k__Fungi	p__Ascomycota	c__Dothideomycetes	o__Capnodiales	f__Mycosphaerellaceae	g__Pseudocercospora	s__unidentified	Pseudocercospora	13	Pathotroph	Plant Pathogen	Microfungus	NULL	Probable
a16df4dd332102e8da9ba94e38c19e65	k__Fungi	p__Ascomycota	c__Dothideomycetes	o__Capnodiales	f__Mycosphaerellaceae	g__Pseudocercospora	s__unidentified	Pseudocercospora	13	Pathotroph	Plant Pathogen	Microfungus	NULL	Probable
a10cf49b819a04f3252c6f1c4343b344	k__Fungi	p__Ascomycota	c__Dothideomycetes	o__Venturiales	f__Venturiaceae	g__Venturia	s__unidentified	Venturia	13	Pathotroph	Plant Pathogen	NULL	NULL	Probable
ba278d45f698e8ffffdcc6d375784ae8	k__Fungi	p__Ascomycota	c__Dothideomycetes	o__Capnodiales	f__Dissoconiaceae	g__Ramichloridium	s__unidentified	Ramichloridium	13	Pathotroph	Plant Pathogen	NULL	NULL	Probable
b59519cd489882301e897879590a04bd	k__Fungi	p__Ascomycota	c__Dothideomycetes	o__Pleosporales	f__Torulaceae	g__Dendryphion	s__unidentified	Dendryphion	13	Pathotroph	Plant Pathogen	NULL	NULL	Probable
ec9bf40b5cd6fc66c88ba1b94dcc90d4	k__Fungi	p__Ascomycota	c__Dothideomycetes	o__Botryosphaeriales	f__Aplosporellaceae	g__Aplosporella	s__Aplosporella_prunicola	Aplosporella	13	Pathotroph	Plant Pathogen	NULL	NULL	Probable
57b427911c8bee387804483099cf2066	k__Fungi	p__Ascomycota	c__Dothideomycetes	o__Botryosphaeriales	f__Aplosporellaceae	g__Aplosporella	s__Aplosporella_javeedii	Aplosporella	13	Pathotroph	Plant Pathogen	NULL	NULL	Probable
2389f12103be8c7cd32fec75c527845f	k__Fungi	p__Ascomycota	c__Dothideomycetes	o__Pleosporales	f__Didymellaceae	g__Ascochyta	s__Ascochyta_manawaorae	Ascochyta	13	Pathotroph	Plant Pathogen	NULL	NULL	Probable
288871d00102c6fcd6fe91d22f984222	k__Fungi	p__Ascomycota	c__Dothideomycetes	o__Pleosporales	f__Didymellaceae	g__Ascochyta	s__Ascochyta_medicaginicola	Ascochyta	13	Pathotroph	Plant Pathogen	NULL	NULL	Probable
658fdb13158392b342dbb221be127d84	k__Fungi	p__Ascomycota	c__Dothideomycetes	o__Pleosporales	f__Didymellaceae	g__Ascochyta	s__Ascochyta_medicaginicola	Ascochyta	13	Pathotroph	Plant Pathogen	NULL	NULL	Probable
be6a479d2fbac7d0422783dc03326323	k__Fungi	p__Ascomycota	c__Dothideomycetes	o__Pleosporales	f__Didymellaceae	g__Ascochyta	s__Ascochyta_manawaorae	Ascochyta	13	Pathotroph	Plant Pathogen	NULL	NULL	Probable
14ddb6be7be2dcb21f5db1b036ca48f9	k__Fungi	p__Ascomycota	c__Dothideomycetes	o__Pleosporales	f__Didymellaceae	g__Ascochyta	s__Ascochyta_medicaginicola	Ascochyta	13	Pathotroph	Plant Pathogen	NULL	NULL	Probable
930b0f23265ac219e0996b2c9797b611	k__Fungi	p__Ascomycota	c__Dothideomycetes	o__Pleosporales	f__Didymellaceae	g__Ascochyta	s__Ascochyta_manawaorae	Ascochyta	13	Pathotroph	Plant Pathogen	NULL	NULL	Probable
b8ca3997da43199dc464d2721fc762ba	k__Fungi	p__Ascomycota	c__Dothideomycetes	o__Pleosporales	f__Didymellaceae	g__Ascochyta	s__Ascochyta_medicaginicola	Ascochyta	13	Pathotroph	Plant Pathogen	NULL	NULL	Probable
9936492d1c6a53216cc13a5f1bf0f528	k__Fungi	p__Ascomycota	c__Dothideomycetes	o__Pleosporales	f__Didymellaceae	g__Ascochyta	s__Ascochyta_manawaorae	Ascochyta	13	Pathotroph	Plant Pathogen	NULL	NULL	Probable
8be57d409656d5534c7c1f6672b5adce	k__Fungi	p__Ascomycota	c__Dothideomycetes	o__Pleosporales	f__Didymellaceae	g__Ascochyta	s__Ascochyta_manawaorae	Ascochyta	13	Pathotroph	Plant Pathogen	NULL	NULL	Probable
6acaaced393b524f4bf0a40eaf7037bc	k__Fungi	p__Ascomycota	c__Dothideomycetes	o__Pleosporales	f__Didymellaceae	g__Ascochyta	s__Ascochyta_manawaorae	Ascochyta	13	Pathotroph	Plant Pathogen	NULL	NULL	Probable
0f735b56db915e10ff74038ae932e8ce	k__Fungi	p__Ascomycota	c__Dothideomycetes	o__Pleosporales	f__Didymellaceae	g__Ascochyta	s__Ascochyta_manawaorae	Ascochyta	13	Pathotroph	Plant Pathogen	NULL	NULL	Probable
50d3207a61bd6c47dbbb91e507060efd	k__Fungi	p__Ascomycota	c__Dothideomycetes	o__Pleosporales	f__Didymellaceae	g__Ascochyta	s__Ascochyta_manawaorae	Ascochyta	13	Pathotroph	Plant Pathogen	NULL	NULL	Probable
d70e7890702d6d8690abf4f8f6d43ba2	k__Fungi	p__Ascomycota	c__Dothideomycetes	o__Capnodiales	f__Teratosphaeriaceae	g__Catenulostroma	s__Catenulostroma_hermanusense	Catenulostroma	13	Pathotroph	Plant Pathogen	NULL	NULL	Probable
935e26ea92f1c91e4ca53e90ebd532ca	k__Fungi	p__Ascomycota	c__Dothideomycetes	o__Capnodiales	f__Teratosphaeriaceae	g__Catenulostroma	s__Catenulostroma_hermanusense	Catenulostroma	13	Pathotroph	Plant Pathogen	NULL	NULL	Probable
8012b8f8f63602cb775aaea7b6a7ff24	k__Fungi	p__Ascomycota	c__Dothideomycetes	o__Capnodiales	f__Teratosphaeriaceae	g__Catenulostroma	s__Catenulostroma_hermanusense	Catenulostroma	13	Pathotroph	Plant Pathogen	NULL	NULL	Probable
78380f34b0cc0fe75299bc0ad51932da	k__Fungi	p__Ascomycota	c__Dothideomycetes	o__Pleosporales	f__Pleosporaceae	g__Curvularia	s__Curvularia_trifolii	Curvularia	13	Pathotroph	Plant Pathogen	NULL	NULL	Probable
f0a7a03bdf319c87b812bcd89c81dbbf	k__Fungi	p__Ascomycota	c__Dothideomycetes	o__Pleosporales	f__Pleosporaceae	g__Curvularia	s__Curvularia_lunata	Curvularia	13	Pathotroph	Plant Pathogen	NULL	NULL	Probable
49cb590ebc09562a1d7e6fb284ead78e	k__Fungi	p__Ascomycota	c__Dothideomycetes	o__Venturiales	f__Venturiaceae	g__Cylindrosympodium	s__Cylindrosympodium_lauri	Cylindrosympodium	13	Pathotroph	Plant Pathogen	NULL	NULL	Probable
dbf761f75a5f468a3e39c7911b7e5cb6	k__Fungi	p__Ascomycota	c__Dothideomycetes	o__Venturiales	f__Venturiaceae	g__Cylindrosympodium	s__Cylindrosympodium_lauri	Cylindrosympodium	13	Pathotroph	Plant Pathogen	NULL	NULL	Probable
5592ba962560345a0b9c950e21d0882e	k__Fungi	p__Ascomycota	c__Dothideomycetes	o__Venturiales	f__Venturiaceae	g__Cylindrosympodium	s__Cylindrosympodium_lauri	Cylindrosympodium	13	Pathotroph	Plant Pathogen	NULL	NULL	Probable
61126fbeb83b422c7fb54dadd70f7cdb	k__Fungi	p__Ascomycota	c__Dothideomycetes	o__Venturiales	f__Venturiaceae	g__Cylindrosympodium	s__Cylindrosympodium_lauri	Cylindrosympodium	13	Pathotroph	Plant Pathogen	NULL	NULL	Probable
190d3fd83272c3d0ff6b722fac62bb70	k__Fungi	p__Ascomycota	c__Dothideomycetes	o__Venturiales	f__Venturiaceae	g__Cylindrosympodium	s__Cylindrosympodium_lauri	Cylindrosympodium	13	Pathotroph	Plant Pathogen	NULL	NULL	Probable
bff1f488a52a4931236b3f5d42f9bed3	k__Fungi	p__Ascomycota	c__Dothideomycetes	o__Venturiales	f__Venturiaceae	g__Cylindrosympodium	s__Cylindrosympodium_lauri	Cylindrosympodium	13	Pathotroph	Plant Pathogen	NULL	NULL	Probable
62ca3654c3fbf9b5a2f62b41a401723f	k__Fungi	p__Ascomycota	c__Dothideomycetes	o__Venturiales	f__Venturiaceae	g__Cylindrosympodium	s__Cylindrosympodium_lauri	Cylindrosympodium	13	Pathotroph	Plant Pathogen	NULL	NULL	Probable
0652ca96b0a70bc23b2262886d5f12f9	k__Fungi	p__Ascomycota	c__Dothideomycetes	o__Venturiales	f__Venturiaceae	g__Cylindrosympodium	s__Cylindrosympodium_lauri	Cylindrosympodium	13	Pathotroph	Plant Pathogen	NULL	NULL	Probable
e07c0ad13df3871b255a033bce5aa718	k__Fungi	p__Ascomycota	c__Dothideomycetes	o__Venturiales	f__Venturiaceae	g__Cylindrosympodium	s__Cylindrosympodium_lauri	Cylindrosympodium	13	Pathotroph	Plant Pathogen	NULL	NULL	Probable
cb19a4173ed17e9008976546306ea405	k__Fungi	p__Ascomycota	c__Dothideomycetes	o__Venturiales	f__Venturiaceae	g__Cylindrosympodium	s__Cylindrosympodium_lauri	Cylindrosympodium	13	Pathotroph	Plant Pathogen	NULL	NULL	Probable
d63607d7be0b501078e55e903013e5bc	k__Fungi	p__Ascomycota	c__Dothideomycetes	o__Venturiales	f__Venturiaceae	g__Cylindrosympodium	s__Cylindrosympodium_lauri	Cylindrosympodium	13	Pathotroph	Plant Pathogen	NULL	NULL	Probable
6a6e7faefd9b3b21ecc31ff557266500	k__Fungi	p__Ascomycota	c__Dothideomycetes	o__Capnodiales	f__Teratosphaeriaceae	g__Devriesia	s__unidentified	Devriesia	13	Pathotroph	Plant Pathogen	NULL	NULL	Probable
9180233b6a1ea6238ccb3e7b8255ce1f	k__Fungi	p__Ascomycota	c__Dothideomycetes	o__Capnodiales	f__Teratosphaeriaceae	g__Devriesia	s__unidentified	Devriesia	13	Pathotroph	Plant Pathogen	NULL	NULL	Probable
cf3fe014e69ededf562e05acc75d4c6f	k__Fungi	p__Ascomycota	c__Dothideomycetes	o__Capnodiales	f__Teratosphaeriaceae	g__Devriesia	s__unidentified	Devriesia	13	Pathotroph	Plant Pathogen	NULL	NULL	Probable
e688b961ec72521c6abead07e23dc95f	k__Fungi	p__Ascomycota	c__Dothideomycetes	o__Capnodiales	f__Teratosphaeriaceae	g__Devriesia	s__unidentified	Devriesia	13	Pathotroph	Plant Pathogen	NULL	NULL	Probable
23a587eabd35da4254d5ecbe363f263f	k__Fungi	p__Ascomycota	c__Dothideomycetes	o__Capnodiales	f__Teratosphaeriaceae	g__Devriesia	s__Devriesia_strelitziicola	Devriesia	13	Pathotroph	Plant Pathogen	NULL	NULL	Probable
d26bf5279c1016cae5f3515d419bb57c	k__Fungi	p__Ascomycota	c__Dothideomycetes	o__Capnodiales	f__Teratosphaeriaceae	g__Devriesia	s__Devriesia_pseudoamericana	Devriesia	13	Pathotroph	Plant Pathogen	NULL	NULL	Probable
d91e8590c6a047759cc957a773ae98bc	k__Fungi	p__Ascomycota	c__Dothideomycetes	o__Capnodiales	f__Teratosphaeriaceae	g__Devriesia	s__Devriesia_strelitziicola	Devriesia	13	Pathotroph	Plant Pathogen	NULL	NULL	Probable
3f675304aa24ae047d4621480c1e6eec	k__Fungi	p__Ascomycota	c__Dothideomycetes	o__Capnodiales	f__Teratosphaeriaceae	g__Devriesia	s__Devriesia_strelitziicola	Devriesia	13	Pathotroph	Plant Pathogen	NULL	NULL	Probable
49344cb13a5a6c89a94f1e69e478d287	k__Fungi	p__Ascomycota	c__Dothideomycetes	o__Capnodiales	f__Teratosphaeriaceae	g__Devriesia	s__unidentified	Devriesia	13	Pathotroph	Plant Pathogen	NULL	NULL	Probable
1e0e353ebc367d1df1f83df31f24d613	k__Fungi	p__Ascomycota	c__Dothideomycetes	o__Capnodiales	f__Teratosphaeriaceae	g__Devriesia	s__Devriesia_strelitziicola	Devriesia	13	Pathotroph	Plant Pathogen	NULL	NULL	Probable
e28c439e77f8deadc5640fe11f837557	k__Fungi	p__Ascomycota	c__Dothideomycetes	o__Capnodiales	f__Teratosphaeriaceae	g__Devriesia	s__Devriesia_compacta	Devriesia	13	Pathotroph	Plant Pathogen	NULL	NULL	Probable
ffda3e8b89c0d2d264a2e1703e80d21a	k__Fungi	p__Ascomycota	c__Dothideomycetes	o__Capnodiales	f__Teratosphaeriaceae	g__Devriesia	s__unidentified	Devriesia	13	Pathotroph	Plant Pathogen	NULL	NULL	Probable
6be4e50a29376a3298f84521af2c4628	k__Fungi	p__Ascomycota	c__Dothideomycetes	o__Capnodiales	f__Teratosphaeriaceae	g__Devriesia	s__unidentified	Devriesia	13	Pathotroph	Plant Pathogen	NULL	NULL	Probable
a9b59de924d996762e291bf503ada6a3	k__Fungi	p__Ascomycota	c__Dothideomycetes	o__Botryosphaeriales	f__Botryosphaeriaceae	g__Dothiorella	s__Dothiorella_dulcispinae	Dothiorella	13	Pathotroph	Plant Pathogen	Microfungus	NULL	Probable
fe419f6888de8fab72fea451dab6af0d	k__Fungi	p__Ascomycota	c__Dothideomycetes	o__Botryosphaeriales	f__Botryosphaeriaceae	g__Dothiorella	s__Dothiorella_dulcispinae	Dothiorella	13	Pathotroph	Plant Pathogen	Microfungus	NULL	Probable
eba466588e61674af46b9d238c77a367	k__Fungi	p__Ascomycota	c__Dothideomycetes	o__Botryosphaeriales	f__Botryosphaeriaceae	g__Dothiorella	s__Dothiorella_santali	Dothiorella	13	Pathotroph	Plant Pathogen	Microfungus	NULL	Probable
8caf03bcc2e497ddc96c21c85c7ac5b1	k__Fungi	p__Ascomycota	c__Dothideomycetes	o__Botryosphaeriales	f__Botryosphaeriaceae	g__Dothiorella	s__Dothiorella_vidmadera	Dothiorella	13	Pathotroph	Plant Pathogen	Microfungus	NULL	Probable
e6ada10ba79f0f5c80484e7603a89b84	k__Fungi	p__Ascomycota	c__Dothideomycetes	o__Botryosphaeriales	f__Botryosphaeriaceae	g__Dothiorella	s__unidentified	Dothiorella	13	Pathotroph	Plant Pathogen	Microfungus	NULL	Probable
6ec5a794813a7f4005478c8b5b9125b1	k__Fungi	p__Ascomycota	c__Dothideomycetes	o__Pleosporales	f__Pleosporaceae	g__Edenia	s__Edenia_gomezpompae	Edenia	13	Pathotroph	Plant Pathogen	NULL	NULL	Probable
f0d24dcfae8628b2303c8af6d79cec54	k__Fungi	p__Ascomycota	c__Dothideomycetes	o__Botryosphaeriales	f__Botryosphaeriaceae	g__Endomelanconiopsis	s__Endomelanconiopsis_endophytica	Endomelanconiopsis	13	Pathotroph	Plant Pathogen	NULL	NULL	Probable
8463d836c9b92a2cfc8f00f8feec8d33	k__Fungi	p__Ascomycota	c__Dothideomycetes	o__Botryosphaeriales	f__Botryosphaeriaceae	g__Endomelanconiopsis	s__Endomelanconiopsis_microspora	Endomelanconiopsis	13	Pathotroph	Plant Pathogen	NULL	NULL	Probable
a391e7bd5a4944b7eec251dcf2a15fc6	k__Fungi	p__Ascomycota	c__Dothideomycetes	o__Pleosporales	f__Massarinaceae	g__Helminthosporium	s__Helminthosporium_solani	Helminthosporium	13	Pathotroph	Fungal Parasite-Plant Pathogen	NULL	NULL	Probable
8d45ffa3f30a84874001f832cea2ad2f	k__Fungi	p__Ascomycota	c__Dothideomycetes	o__Botryosphaeriales	f__Botryosphaeriaceae	g__Lasiodiplodia	s__Lasiodiplodia_crassispora	Lasiodiplodia	13	Pathotroph	Plant Pathogen	NULL	NULL	Probable
6ed6efea9a16f492b35f4a9480ca88fb	k__Fungi	p__Ascomycota	c__Dothideomycetes	o__Pleosporales	f__Leptosphaeriaceae	g__Leptosphaeria	s__unidentified	Leptosphaeria	13	Pathotroph	Plant Pathogen	NULL	NULL	Probable
184c1a0db9e32fc7804791d3b7e1fd79	k__Fungi	p__Ascomycota	c__Dothideomycetes	o__Pleosporales	f__Leptosphaeriaceae	g__Leptosphaeria	s__unidentified	Leptosphaeria	13	Pathotroph	Plant Pathogen	NULL	NULL	Probable
5779ad37f021aeeb79e0b4565e293a16	k__Fungi	p__Ascomycota	c__Dothideomycetes	o__Botryosphaeriales	f__Botryosphaeriaceae	g__Microdiplodia	s__unidentified	Microdiplodia	13	Pathotroph	Plant Pathogen	NULL	NULL	Probable
31a0831bf9e46faef2662e4fda050f66	k__Fungi	p__Ascomycota	c__Dothideomycetes	o__Botryosphaeriales	f__Botryosphaeriaceae	g__Microdiplodia	s__unidentified	Microdiplodia	13	Pathotroph	Plant Pathogen	NULL	NULL	Probable
0323cb821f6571f7737a03898f31a9aa	k__Fungi	p__Ascomycota	c__Dothideomycetes	o__Capnodiales	f__Mycosphaerellaceae	g__Mycocentrospora	s__unidentified	Mycocentrospora	13	Pathotroph	Plant Pathogen	NULL	NULL	Probable
afe02a51636d95c017810aeacdcfde9f	k__Fungi	p__Ascomycota	c__Dothideomycetes	o__Capnodiales	f__Mycosphaerellaceae	g__Mycosphaerella	s__Mycosphaerella_quasiparkii	Mycosphaerella	13	Pathotroph	Plant Pathogen	Microfungus	NULL	Probable
565ba74b08246c512be47f347a4be1be	k__Fungi	p__Ascomycota	c__Dothideomycetes	o__Capnodiales	f__Mycosphaerellaceae	g__Mycosphaerella	s__Mycosphaerella_quasiparkii	Mycosphaerella	13	Pathotroph	Plant Pathogen	Microfungus	NULL	Probable
ce7ef6af33af0f8b2ff3d7d9a8f9dfb2	k__Fungi	p__Ascomycota	c__Dothideomycetes	o__Capnodiales	f__Mycosphaerellaceae	g__Mycosphaerella	s__Mycosphaerella_pseudocryptica	Mycosphaerella	13	Pathotroph	Plant Pathogen	Microfungus	NULL	Probable
5eae89805943b2cfaab2591eaca7da92	k__Fungi	p__Ascomycota	c__Dothideomycetes	o__Capnodiales	f__Mycosphaerellaceae	g__Mycosphaerella	s__Mycosphaerella_quasiparkii	Mycosphaerella	13	Pathotroph	Plant Pathogen	Microfungus	NULL	Probable
ed3c788dfa8c53c00ba9b3bb088096da	k__Fungi	p__Ascomycota	c__Dothideomycetes	o__Capnodiales	f__Mycosphaerellaceae	g__Mycosphaerella	s__Mycosphaerella_quasiparkii	Mycosphaerella	13	Pathotroph	Plant Pathogen	Microfungus	NULL	Probable
a84e48fa5344986030118cf72fbcc7c8	k__Fungi	p__Ascomycota	c__Dothideomycetes	o__Capnodiales	f__Mycosphaerellaceae	g__Mycosphaerella	s__Mycosphaerella_quasiparkii	Mycosphaerella	13	Pathotroph	Plant Pathogen	Microfungus	NULL	Probable
cbad7c74af6eeec4abeabc5744bce15d	k__Fungi	p__Ascomycota	c__Dothideomycetes	o__Capnodiales	f__Mycosphaerellaceae	g__Mycosphaerella	s__Mycosphaerella_quasiparkii	Mycosphaerella	13	Pathotroph	Plant Pathogen	Microfungus	NULL	Probable
710e6be6031bf9e606e3bd9c85cf89d6	k__Fungi	p__Ascomycota	c__Dothideomycetes	o__Pleosporales	f__Pleosporales_fam_Incertae_sedis	g__Nigrograna	s__unidentified	Nigrograna	13	Pathotroph	Animal Pathogen	NULL	NULL	Probable
1fb36abb18c5e00cb536bcad39837a37	k__Fungi	p__Ascomycota	c__Dothideomycetes	o__Pleosporales	f__Pleosporales_fam_Incertae_sedis	g__Nigrograna	s__unidentified	Nigrograna	13	Pathotroph	Animal Pathogen	NULL	NULL	Probable
140b79c2adf257ba6ff9a690e898bdf8	k__Fungi	p__Ascomycota	c__Dothideomycetes	o__Pleosporales	f__Pleosporales_fam_Incertae_sedis	g__Nigrograna	s__unidentified	Nigrograna	13	Pathotroph	Animal Pathogen	NULL	NULL	Probable
6db288cf7c50261923cfcd80aafd2a13	k__Fungi	p__Ascomycota	c__Dothideomycetes	o__Pleosporales	f__Pleosporales_fam_Incertae_sedis	g__Nigrograna	s__unidentified	Nigrograna	13	Pathotroph	Animal Pathogen	NULL	NULL	Probable
e1b1c5edced2723bddb401733283d92c	k__Fungi	p__Ascomycota	c__Dothideomycetes	o__Pleosporales	f__Pleosporales_fam_Incertae_sedis	g__Nigrograna	s__unidentified	Nigrograna	13	Pathotroph	Animal Pathogen	NULL	NULL	Probable
0b67a0cdd80596cc5321db16010fe8c1	k__Fungi	p__Ascomycota	c__Dothideomycetes	o__Pleosporales	f__Pleosporales_fam_Incertae_sedis	g__Nigrograna	s__unidentified	Nigrograna	13	Pathotroph	Animal Pathogen	NULL	NULL	Probable
4989bc875d922edc101e38083bcc53ce	k__Fungi	p__Ascomycota	c__Dothideomycetes	o__Pleosporales	f__Pleosporales_fam_Incertae_sedis	g__Nigrograna	s__unidentified	Nigrograna	13	Pathotroph	Animal Pathogen	NULL	NULL	Probable
afed3dd578201d941e0c15f7b831a347	k__Fungi	p__Ascomycota	c__Dothideomycetes	o__Pleosporales	f__Pleosporales_fam_Incertae_sedis	g__Nigrograna	s__unidentified	Nigrograna	13	Pathotroph	Animal Pathogen	NULL	NULL	Probable
0ea45259f52efd1dea92eb1dfb738062	k__Fungi	p__Ascomycota	c__Dothideomycetes	o__Pleosporales	f__Pleosporales_fam_Incertae_sedis	g__Nigrograna	s__unidentified	Nigrograna	13	Pathotroph	Animal Pathogen	NULL	NULL	Probable
b73f9e92391a87191c0e6e4362b4d2c4	k__Fungi	p__Ascomycota	c__Dothideomycetes	o__Pleosporales	f__Pleosporales_fam_Incertae_sedis	g__Nigrograna	s__unidentified	Nigrograna	13	Pathotroph	Animal Pathogen	NULL	NULL	Probable
ecf56e1a225006aa4edc5c02f84cb3b3	k__Fungi	p__Ascomycota	c__Dothideomycetes	o__Capnodiales	f__Mycosphaerellaceae	g__Passalora	s__Passalora_pseudotithoniae	Passalora	13	Pathotroph	Plant Pathogen	Microfungus	NULL	Probable
f68b4763f4182f86cc36ef62077ba26d	k__Fungi	p__Ascomycota	c__Dothideomycetes	o__Capnodiales	f__Mycosphaerellaceae	g__Passalora	s__Passalora_pseudotithoniae	Passalora	13	Pathotroph	Plant Pathogen	Microfungus	NULL	Probable
907aeb7f9a9b8f6cc28a1d8e93caa6b0	k__Fungi	p__Ascomycota	c__Dothideomycetes	o__Capnodiales	f__Teratosphaeriaceae	g__Penidiella	s__Penidiella_aggregata	Penidiella	13	Pathotroph	Plant Pathogen	NULL	NULL	Probable
f159fcce1411c619a77eb18d17e05587	k__Fungi	p__Ascomycota	c__Dothideomycetes	o__Capnodiales	f__Teratosphaeriaceae	g__Penidiella	s__Penidiella_carpentariae	Penidiella	13	Pathotroph	Plant Pathogen	NULL	NULL	Probable
88939433c562cdfaac9ba3457bbecfec	k__Fungi	p__Ascomycota	c__Dothideomycetes	o__Capnodiales	f__Teratosphaeriaceae	g__Penidiella	s__Penidiella_aggregata	Penidiella	13	Pathotroph	Plant Pathogen	NULL	NULL	Probable
09a52e61e4b093333821b56ca09f1374	k__Fungi	p__Ascomycota	c__Dothideomycetes	o__Capnodiales	f__Teratosphaeriaceae	g__Penidiella	s__Penidiella_aggregata	Penidiella	13	Pathotroph	Plant Pathogen	NULL	NULL	Probable
75a6c1bdaab01fca533bea4030951f5c	k__Fungi	p__Ascomycota	c__Dothideomycetes	o__Capnodiales	f__Mycosphaerellaceae	g__Pseudocercospora	s__Pseudocercospora_sphaerellaes__unidentifiedeugeniae	Pseudocercospora	13	Pathotroph	Plant Pathogen	Microfungus	NULL	Probable
0a1e0ac25e774a445959030813884c81	k__Fungi	p__Ascomycota	c__Dothideomycetes	o__Capnodiales	f__Mycosphaerellaceae	g__Pseudocercospora	s__Pseudocercospora_sphaerellaes__unidentifiedeugeniae	Pseudocercospora	13	Pathotroph	Plant Pathogen	Microfungus	NULL	Probable
94d73c3b7cbac3a4df6b155f98502b88	k__Fungi	p__Ascomycota	c__Dothideomycetes	o__Capnodiales	f__Mycosphaerellaceae	g__Pseudocercospora	s__Pseudocercospora_iwakiensis	Pseudocercospora	13	Pathotroph	Plant Pathogen	Microfungus	NULL	Probable
b06e6fe07d8e30445350fa99ce7d50e7	k__Fungi	p__Ascomycota	c__Dothideomycetes	o__Capnodiales	f__Mycosphaerellaceae	g__Pseudocercospora	s__Pseudocercospora_sphaerellaes__unidentifiedeugeniae	Pseudocercospora	13	Pathotroph	Plant Pathogen	Microfungus	NULL	Probable
b839e0953644dca15054d830c1018fb1	k__Fungi	p__Ascomycota	c__Dothideomycetes	o__Capnodiales	f__Mycosphaerellaceae	g__Pseudocercospora	s__Pseudocercospora_sphaerellaes__unidentifiedeugeniae	Pseudocercospora	13	Pathotroph	Plant Pathogen	Microfungus	NULL	Probable
8929b0aed7a334007316839f150dd99c	k__Fungi	p__Ascomycota	c__Dothideomycetes	o__Capnodiales	f__Mycosphaerellaceae	g__Pseudocercospora	s__Pseudocercospora_sphaerellaes__unidentifiedeugeniae	Pseudocercospora	13	Pathotroph	Plant Pathogen	Microfungus	NULL	Probable
190c38b6ec15ff452e500bb4d60beece	k__Fungi	p__Ascomycota	c__Dothideomycetes	o__Capnodiales	f__Mycosphaerellaceae	g__Pseudocercospora	s__Pseudocercospora_sphaerellaes__unidentifiedeugeniae	Pseudocercospora	13	Pathotroph	Plant Pathogen	Microfungus	NULL	Probable
f15bfac605e890517bd283d77c1b5bab	k__Fungi	p__Ascomycota	c__Dothideomycetes	o__Capnodiales	f__Mycosphaerellaceae	g__Pseudocercospora	s__Pseudocercospora_sphaerellaes__unidentifiedeugeniae	Pseudocercospora	13	Pathotroph	Plant Pathogen	Microfungus	NULL	Probable
6e8f8fb6ea21ca2cde30a370d5401331	k__Fungi	p__Ascomycota	c__Dothideomycetes	o__Capnodiales	f__Mycosphaerellaceae	g__Pseudocercospora	s__Pseudocercospora_iwakiensis	Pseudocercospora	13	Pathotroph	Plant Pathogen	Microfungus	NULL	Probable
c432cbebaa807cdbd75a807b3c64a7a1	k__Fungi	p__Ascomycota	c__Dothideomycetes	o__Capnodiales	f__Mycosphaerellaceae	g__Pseudocercosporella	s__Pseudocercosporella_chaenomelis	Pseudocercosporella	13	Pathotroph	Plant Pathogen	Microfungus	NULL	Probable
ce9703748c824d0fc9e17837d212e44a	k__Fungi	p__Ascomycota	c__Dothideomycetes	o__Capnodiales	f__Mycosphaerellaceae	g__Pseudocercosporella	s__Pseudocercosporella_chaenomelis	Pseudocercosporella	13	Pathotroph	Plant Pathogen	Microfungus	NULL	Probable
2266fcbce6d715f2d87e6df5d4544eb4	k__Fungi	p__Ascomycota	c__Dothideomycetes	o__Capnodiales	f__Mycosphaerellaceae	g__Ramularia	s__Ramularia_rumiciss__unidentifiedcrispi	Ramularia	13	Pathotroph	Plant Pathogen	Microfungus	NULL	Probable
e03f74dacea2fe2e2b0a4569000cd11f	k__Fungi	p__Ascomycota	c__Dothideomycetes	o__Capnodiales	f__Mycosphaerellaceae	g__Readeriella	s__unidentified	Readeriella	13	Pathotroph	Plant Pathogen	NULL	NULL	Probable
a3450cba5aa627bcc015e76fb041e91c	k__Fungi	p__Ascomycota	c__Dothideomycetes	o__Capnodiales	f__Mycosphaerellaceae	g__Readeriella	s__unidentified	Readeriella	13	Pathotroph	Plant Pathogen	NULL	NULL	Probable
20b7fcdfe9539d89b18d5b12f35c4a82	k__Fungi	p__Ascomycota	c__Dothideomycetes	o__Dothideales	f__Dothideaceae	g__Rhizosphaera	s__Rhizosphaera_kalkhoffii	Rhizosphaera	13	Pathotroph	Plant Pathogen	NULL	NULL	Probable
bf397c08e56c8fec00bb6c5e5ee3716b	k__Fungi	p__Ascomycota	c__Dothideomycetes	o__Dothideales	f__Dothideaceae	g__Rhizosphaera	s__Rhizosphaera_kalkhoffii	Rhizosphaera	13	Pathotroph	Plant Pathogen	NULL	NULL	Probable
3c6a0c437d8692644d959f31ece5da5f	k__Fungi	p__Ascomycota	c__Dothideomycetes	o__Dothideales	f__Dothideaceae	g__Scleroconidioma	s__Scleroconidioma_sphagnicola	Scleroconidioma	13	Pathotroph	Plant Pathogen	NULL	NULL	Probable
658961d07a8eb0f6bc38968f67b3489f	k__Fungi	p__Ascomycota	c__Dothideomycetes	o__Dothideales	f__Dothideaceae	g__Scleroconidioma	s__Scleroconidioma_sphagnicola	Scleroconidioma	13	Pathotroph	Plant Pathogen	NULL	NULL	Probable
aa25481c7ba59577eb620a081a39a77f	k__Fungi	p__Ascomycota	c__Dothideomycetes	o__Botryosphaeriales	f__Botryosphaeriaceae	g__Sphaeropsis	s__Sphaeropsis_porosa	Sphaeropsis	13	Pathotroph	Plant Pathogen	Microfungus	NULL	Probable
21e560b0e034ff2f529297f703c7d5d1	k__Fungi	p__Ascomycota	c__Dothideomycetes	o__Pleosporales	f__Massarinaceae	g__Stagonospora	s__Stagonospora_chrysopyla	Stagonospora	13	Pathotroph	Plant Pathogen	Microfungus	NULL	Probable
a6458af39f37d52ae6d0437c4633cf29	k__Fungi	p__Ascomycota	c__Dothideomycetes	o__Pleosporales	f__Massarinaceae	g__Stagonospora	s__Stagonospora_chrysopyla	Stagonospora	13	Pathotroph	Plant Pathogen	Microfungus	NULL	Probable
c99c557c956e856269f33843acf80256	k__Fungi	p__Ascomycota	c__Dothideomycetes	o__Venturiales	f__Venturiaceae	g__Venturia	s__unidentified	Venturia	13	Pathotroph	Plant Pathogen	NULL	NULL	Probable
bc5320b1640be4b2995145ac0ef7215d	k__Fungi	p__Ascomycota	c__Dothideomycetes	o__Venturiales	f__Venturiaceae	g__Venturia	s__unidentified	Venturia	13	Pathotroph	Plant Pathogen	NULL	NULL	Probable
c5250cb1ef8fd5c80dc2fbf8cffe0840	k__Fungi	p__Ascomycota	c__Dothideomycetes	o__Venturiales	f__Venturiaceae	g__Venturia	s__unidentified	Venturia	13	Pathotroph	Plant Pathogen	NULL	NULL	Probable
5052bc3a9b22c399790baf336f777de9	k__Fungi	p__Ascomycota	c__Dothideomycetes	o__Venturiales	f__Venturiaceae	g__Venturia	s__Venturia_hystrioides	Venturia	13	Pathotroph	Plant Pathogen	NULL	NULL	Probable
c443b63181eb1e8d0652e8021cf91fb4	k__Fungi	p__Ascomycota	c__Dothideomycetes	o__Venturiales	f__Venturiaceae	g__Venturia	s__Venturia_hystrioides	Venturia	13	Pathotroph	Plant Pathogen	NULL	NULL	Probable
fcf9af61217402f1dba8e2e9a1ebbb85	k__Fungi	p__Ascomycota	c__Dothideomycetes	o__Venturiales	f__Venturiaceae	g__Venturia	s__unidentified	Venturia	13	Pathotroph	Plant Pathogen	NULL	NULL	Probable
a458b8be380a0610d7f0fcb83f6189a8	k__Fungi	p__Ascomycota	c__Dothideomycetes	o__Venturiales	f__Venturiaceae	g__Venturia	s__Venturia_hystrioides	Venturia	13	Pathotroph	Plant Pathogen	NULL	NULL	Probable
0c26fc1fd27509f0ea3acf842f726a45	k__Fungi	p__Ascomycota	c__Eurotiomycetes	o__Coryneliales	f__Coryneliaceae	g__Caliciopsis	s__unidentified	Caliciopsis	13	Pathotroph	Plant Pathogen	NULL	NULL	Probable
a128ca2676cbc40bb068379194030bc7	k__Fungi	p__Ascomycota	c__Eurotiomycetes	o__Chaetothyriales	f__Herpotrichiellaceae	g__Veronaea	s__unidentified	Veronaea	13	Pathotroph	Plant Pathogen	NULL	NULL	Probable
7b9427c4a996f7236a42867fa1a92ea6	k__Fungi	p__Ascomycota	c__Eurotiomycetes	o__Chaetothyriales	f__Herpotrichiellaceae	g__Veronaea	s__unidentified	Veronaea	13	Pathotroph	Plant Pathogen	NULL	NULL	Probable
6820819f8f2f8bc775c6a10a1a4ef06a	k__Fungi	p__Ascomycota	c__Eurotiomycetes	o__Chaetothyriales	f__Chaetothyriales_fam_Incertae_sedis	g__Strelitziana	s__unidentified	Strelitziana	13	Pathotroph	Plant Pathogen	NULL	NULL	Probable
15af9e4e70bc0cbbec3b8a8b40704ed1	k__Fungi	p__Ascomycota	c__Eurotiomycetes	o__Chaetothyriales	f__Herpotrichiellaceae	g__Veronaea	s__unidentified	Veronaea	13	Pathotroph	Plant Pathogen	NULL	NULL	Probable
0afce43a2ead35d045657d9e12fa84e5	k__Fungi	p__Ascomycota	c__Eurotiomycetes	o__Chaetothyriales	f__Chaetothyriales_fam_Incertae_sedis	g__Strelitziana	s__unidentified	Strelitziana	13	Pathotroph	Plant Pathogen	NULL	NULL	Probable
14b99439ee1f32979691d4c18324d8c5	k__Fungi	p__Ascomycota	c__Eurotiomycetes	o__Chaetothyriales	f__Chaetothyriales_fam_Incertae_sedis	g__Strelitziana	s__unidentified	Strelitziana	13	Pathotroph	Plant Pathogen	NULL	NULL	Probable
beccdff5b50d35c6c426b18f884c7fbf	k__Fungi	p__Ascomycota	c__Eurotiomycetes	o__Phaeomoniellales	f__Phaeomoniellaceae	g__Aequabiliella	s__Aequabiliella_effusa	Aequabiliella	13	Pathotroph	Plant Pathogen	Microfungus	NULL	Highly Probable
f7f9949960255017ace7b98a9f5be05f	k__Fungi	p__Ascomycota	c__Eurotiomycetes	o__Coryneliales	f__Coryneliaceae	g__Corynelia	s__Corynelia_uberata	Corynelia	13	Pathotroph	Plant Pathogen	NULL	NULL	Probable
53029f95c6664f25f1d7ed4238a2f995	k__Fungi	p__Ascomycota	c__Eurotiomycetes	o__Coryneliales	f__Coryneliaceae	g__Corynelia	s__Corynelia_uberata	Corynelia	13	Pathotroph	Plant Pathogen	NULL	NULL	Probable
b71e39eb404da8b6cec20e659d47a81d	k__Fungi	p__Ascomycota	c__Eurotiomycetes	o__Coryneliales	f__Coryneliaceae	g__Corynelia	s__Corynelia_uberata	Corynelia	13	Pathotroph	Plant Pathogen	NULL	NULL	Probable
0df974b114b29aaa9c4b4b3ec35356a2	k__Fungi	p__Ascomycota	c__Eurotiomycetes	o__Sclerococcales	f__Dactylosporaceae	g__Dactylospora	s__Dactylospora_vrijmoediae	Dactylospora	13	Pathotroph	Lichen Parasite	NULL	NULL	Possible
248ddf8b3d4f67c6c3bb0c8f976ffdd4	k__Fungi	p__Ascomycota	c__Eurotiomycetes	o__Sclerococcales	f__Dactylosporaceae	g__Dactylospora	s__Dactylospora_vrijmoediae	Dactylospora	13	Pathotroph	Lichen Parasite	NULL	NULL	Possible
dedc85575e62b71ff05642bd2480ec30	k__Fungi	p__Ascomycota	c__Eurotiomycetes	o__Sclerococcales	f__Dactylosporaceae	g__Dactylospora	s__Dactylospora_vrijmoediae	Dactylospora	13	Pathotroph	Lichen Parasite	NULL	NULL	Possible
8f28affe991f6495c901a98e31487b7b	k__Fungi	p__Ascomycota	c__Eurotiomycetes	o__Sclerococcales	f__Dactylosporaceae	g__Dactylospora	s__Dactylospora_vrijmoediae	Dactylospora	13	Pathotroph	Lichen Parasite	NULL	NULL	Possible
d1369246c389ec447a737ca19bfb09b5	k__Fungi	p__Ascomycota	c__Eurotiomycetes	o__Sclerococcales	f__Dactylosporaceae	g__Dactylospora	s__Dactylospora_vrijmoediae	Dactylospora	13	Pathotroph	Lichen Parasite	NULL	NULL	Possible
014988676bf2211c54e9d22499067663	k__Fungi	p__Ascomycota	c__Eurotiomycetes	o__Sclerococcales	f__Dactylosporaceae	g__Dactylospora	s__Dactylospora_vrijmoediae	Dactylospora	13	Pathotroph	Lichen Parasite	NULL	NULL	Possible
2a6a21fca770d7d0a36b865c351cfc67	k__Fungi	p__Ascomycota	c__Eurotiomycetes	o__Sclerococcales	f__Dactylosporaceae	g__Dactylospora	s__Dactylospora_vrijmoediae	Dactylospora	13	Pathotroph	Lichen Parasite	NULL	NULL	Possible
e0b1c7bc1a5ba5bd42b7c1e5d213c17b	k__Fungi	p__Ascomycota	c__Eurotiomycetes	o__Sclerococcales	f__Dactylosporaceae	g__Dactylospora	s__Dactylospora_vrijmoediae	Dactylospora	13	Pathotroph	Lichen Parasite	NULL	NULL	Possible
5de5045c386c4f9a15f48e283f0ca47f	k__Fungi	p__Ascomycota	c__Eurotiomycetes	o__Chaetothyriales	f__Chaetothyriales_fam_Incertae_sedis	g__Strelitziana	s__Strelitziana_africana	Strelitziana	13	Pathotroph	Plant Pathogen	NULL	NULL	Probable
833b00a7e5911092e25c3504ce3042df	k__Fungi	p__Ascomycota	c__Eurotiomycetes	o__Chaetothyriales	f__Chaetothyriales_fam_Incertae_sedis	g__Strelitziana	s__Strelitziana_australiensis	Strelitziana	13	Pathotroph	Plant Pathogen	NULL	NULL	Probable
b2feaed26138edb9d19b8fb0d711bf76	k__Fungi	p__Ascomycota	c__Eurotiomycetes	o__Chaetothyriales	f__Chaetothyriales_fam_Incertae_sedis	g__Strelitziana	s__Strelitziana_mali	Strelitziana	13	Pathotroph	Plant Pathogen	NULL	NULL	Probable
8803e6cfd16d831f72357d99efe77ead	k__Fungi	p__Ascomycota	c__Eurotiomycetes	o__Chaetothyriales	f__Chaetothyriales_fam_Incertae_sedis	g__Strelitziana	s__Strelitziana_malaysiana	Strelitziana	13	Pathotroph	Plant Pathogen	NULL	NULL	Probable
dc2faf88bada084ee07ba5cf3a38ca47	k__Fungi	p__Ascomycota	c__Eurotiomycetes	o__Chaetothyriales	f__Chaetothyriales_fam_Incertae_sedis	g__Strelitziana	s__Strelitziana_mali	Strelitziana	13	Pathotroph	Plant Pathogen	NULL	NULL	Probable
995c571aa0f97e4a6f2d402a717289aa	k__Fungi	p__Ascomycota	c__Eurotiomycetes	o__Chaetothyriales	f__Chaetothyriales_fam_Incertae_sedis	g__Strelitziana	s__Strelitziana_africana	Strelitziana	13	Pathotroph	Plant Pathogen	NULL	NULL	Probable
2b2a9c07aa58ed78bf7a416688436042	k__Fungi	p__Ascomycota	c__Eurotiomycetes	o__Chaetothyriales	f__Chaetothyriales_fam_Incertae_sedis	g__Strelitziana	s__Strelitziana_africana	Strelitziana	13	Pathotroph	Plant Pathogen	NULL	NULL	Probable
e26d508518f4f248f7ff3ec6fad3d956	k__Fungi	p__Ascomycota	c__Eurotiomycetes	o__Chaetothyriales	f__Herpotrichiellaceae	g__Veronaea	s__Veronaea_japonica	Veronaea	13	Pathotroph	Plant Pathogen	NULL	NULL	Probable
1628d09bfb5c9b3b84ba0a3d49f21c08	k__Fungi	p__Ascomycota	c__Eurotiomycetes	o__Chaetothyriales	f__Herpotrichiellaceae	g__Veronaea	s__Veronaea_botryosa	Veronaea	13	Pathotroph	Plant Pathogen	NULL	NULL	Probable
566b820207b26cbd9912dc4e8781a13b	k__Fungi	p__Ascomycota	c__Eurotiomycetes	o__Chaetothyriales	f__Herpotrichiellaceae	g__Veronaea	s__unidentified	Veronaea	13	Pathotroph	Plant Pathogen	NULL	NULL	Probable
1fbb4a41ffe61e3d8c595ed3dd8401a0	k__Fungi	p__Ascomycota	c__Eurotiomycetes	o__Chaetothyriales	f__Herpotrichiellaceae	g__Veronaea	s__Veronaea_japonica	Veronaea	13	Pathotroph	Plant Pathogen	NULL	NULL	Probable
89a110186323d5e81493c92ad135ebda	k__Fungi	p__Basidiomycota	c__Exobasidiomycetes	o__Exobasidiales	f__Exobasidiaceae	g__Exobasidium	s__unidentified	Exobasidium	13	Pathotroph	Plant Pathogen	NULL	NULL	Probable
a149543929bb23fb2b67516e3315f76a	k__Fungi	p__Basidiomycota	c__Exobasidiomycetes	o__Exobasidiales	f__Brachybasidiaceae	g__Meira	s__Meira_nashicola	Brachybasidiaceae	9	Pathotroph	Plant Pathogen	Microfungus	NULL	Probable
73d1c4046446832b0a01124d1ae68b4d	k__Fungi	p__Ascomycota	c__Leotiomycetes	o__Helotiales	f__Dermateaceae	g__Dermea	s__unidentified	Dermea	13	Pathotroph	Plant Pathogen	NULL	NULL	Probable
2d82010094f99906a4b46aed07b8b068	k__Fungi	p__Ascomycota	c__Leotiomycetes	o__Erysiphales	f__Erysiphaceae	g__Golovinomyces	s__unidentified	Golovinomyces	13	Pathotroph	Plant Pathogen	NULL	NULL	Probable
0e7807f5f2ee5463b3958ea8efa4bfaf	k__Fungi	p__Ascomycota	c__Leotiomycetes	o__Rhytismatales	f__Rhytismataceae	g__Lophodermium	s__unidentified	Lophodermium	13	Pathotroph	Plant Pathogen	NULL	NULL	Probable
452630302dedcf6cb86c32804af95e06	k__Fungi	p__Ascomycota	c__Leotiomycetes	o__Helotiales	f__Helotiaceae	g__Collophora	s__unidentified	Collophora	13	Pathotroph	Plant Pathogen	Microfungus	NULL	Highly Probable
ecb43cbce4b66ef8c12f7fed8a82781e	k__Fungi	p__Ascomycota	c__Leotiomycetes	o__Rhytismatales	f__Rhytismataceae	g__Colpoma	s__unidentified	Colpoma	13	Pathotroph	Plant Pathogen	NULL	NULL	Probable
06b39265cb05f6e33854de5670884e43	k__Fungi	p__Ascomycota	c__Leotiomycetes	o__Rhytismatales	f__Rhytismataceae	g__Colpoma	s__unidentified	Colpoma	13	Pathotroph	Plant Pathogen	NULL	NULL	Probable
c0bbe03d06a1fa24ffb16333515dbd2c	k__Fungi	p__Ascomycota	c__Leotiomycetes	o__Helotiales	f__Helotiales_fam_Incertae_sedis	g__Cystodendron	s__unidentified	Cystodendron	13	Pathotroph	NULL	NULL	NULL	Probable
291993a5181b748664160d23a25e52b8	k__Fungi	p__Ascomycota	c__Leotiomycetes	o__Helotiales	f__Helotiales_fam_Incertae_sedis	g__Cystodendron	s__unidentified	Cystodendron	13	Pathotroph	NULL	NULL	NULL	Probable
807d20f68f2e8ae607984e3799a75ed1	k__Fungi	p__Ascomycota	c__Leotiomycetes	o__Helotiales	f__Helotiales_fam_Incertae_sedis	g__Cystodendron	s__unidentified	Cystodendron	13	Pathotroph	NULL	NULL	NULL	Probable
ffca35022d4d154dd4b82debced87cce	k__Fungi	p__Ascomycota	c__Leotiomycetes	o__Helotiales	f__Helotiales_fam_Incertae_sedis	g__Cystodendron	s__unidentified	Cystodendron	13	Pathotroph	NULL	NULL	NULL	Probable
af458c65a6787a57206359743e03661e	k__Fungi	p__Ascomycota	c__Leotiomycetes	o__Helotiales	f__Helotiales_fam_Incertae_sedis	g__Cystodendron	s__unidentified	Cystodendron	13	Pathotroph	NULL	NULL	NULL	Probable
1f3a52b586e54fcda646f512e89b0125	k__Fungi	p__Ascomycota	c__Leotiomycetes	o__Helotiales	f__Helotiales_fam_Incertae_sedis	g__Cystodendron	s__unidentified	Cystodendron	13	Pathotroph	NULL	NULL	NULL	Probable
81089a94f851c09494e7a01d9c4567ce	k__Fungi	p__Ascomycota	c__Leotiomycetes	o__Helotiales	f__Dermateaceae	g__Dermea	s__Dermea_viburni	Dermea	13	Pathotroph	Plant Pathogen	NULL	NULL	Probable
a7a3583c7095a3222b45cd6f713ad150	k__Fungi	p__Ascomycota	c__Leotiomycetes	o__Helotiales	f__Hyaloscyphaceae	g__Hyphodiscus	s__unidentified	Hyphodiscus	13	Pathotroph	Fungal Parasite	Microfungus	NULL	Highly Probable
f7a7bef8fb35d2519654177c9bb891de	k__Fungi	p__Ascomycota	c__Leotiomycetes	o__Helotiales	f__Hyaloscyphaceae	g__Hyphodiscus	s__unidentified	Hyphodiscus	13	Pathotroph	Fungal Parasite	Microfungus	NULL	Highly Probable
e8829b8faf7bbd3ab0de99aa18f3a81c	k__Fungi	p__Ascomycota	c__Leotiomycetes	o__Helotiales	f__Hyaloscyphaceae	g__Hyphodiscus	s__unidentified	Hyphodiscus	13	Pathotroph	Fungal Parasite	Microfungus	NULL	Highly Probable
0171ea92594098291fed2f4dbbb6edc6	k__Fungi	p__Ascomycota	c__Leotiomycetes	o__Helotiales	f__Hyaloscyphaceae	g__Hyphodiscus	s__unidentified	Hyphodiscus	13	Pathotroph	Fungal Parasite	Microfungus	NULL	Highly Probable
8d2bc6f85fc22a79ab50ac7538ecd300	k__Fungi	p__Ascomycota	c__Leotiomycetes	o__Helotiales	f__Hyaloscyphaceae	g__Hyphodiscus	s__unidentified	Hyphodiscus	13	Pathotroph	Fungal Parasite	Microfungus	NULL	Highly Probable
b94782a05429fc870f0dd09558710ef6	k__Fungi	p__Ascomycota	c__Leotiomycetes	o__Helotiales	f__Hyaloscyphaceae	g__Hyphodiscus	s__unidentified	Hyphodiscus	13	Pathotroph	Fungal Parasite	Microfungus	NULL	Highly Probable
9020a0094b3fccfa40d037c33ed26501	k__Fungi	p__Ascomycota	c__Leotiomycetes	o__Helotiales	f__Hyaloscyphaceae	g__Hyphodiscus	s__unidentified	Hyphodiscus	13	Pathotroph	Fungal Parasite	Microfungus	NULL	Highly Probable
835715215aae891418ad7e780fcec19c	k__Fungi	p__Ascomycota	c__Leotiomycetes	o__Helotiales	f__Hyaloscyphaceae	g__Hyphodiscus	s__unidentified	Hyphodiscus	13	Pathotroph	Fungal Parasite	Microfungus	NULL	Highly Probable
b3026d4f998dd13314ee713b4869cb1f	k__Fungi	p__Ascomycota	c__Leotiomycetes	o__Helotiales	f__Hyaloscyphaceae	g__Hyphodiscus	s__unidentified	Hyphodiscus	13	Pathotroph	Fungal Parasite	Microfungus	NULL	Highly Probable
e450ace437282a1a83290d7f628b3c92	k__Fungi	p__Ascomycota	c__Leotiomycetes	o__Helotiales	f__Hyaloscyphaceae	g__Hyphodiscus	s__unidentified	Hyphodiscus	13	Pathotroph	Fungal Parasite	Microfungus	NULL	Highly Probable
049b6f17e46f8087c1fddd8f06b33cf8	k__Fungi	p__Ascomycota	c__Leotiomycetes	o__Helotiales	f__Hyaloscyphaceae	g__Hyphodiscus	s__unidentified	Hyphodiscus	13	Pathotroph	Fungal Parasite	Microfungus	NULL	Highly Probable
d1921c6ad784c2eba2bbef70594fe038	k__Fungi	p__Ascomycota	c__Leotiomycetes	o__Helotiales	f__Hyaloscyphaceae	g__Hyphodiscus	s__unidentified	Hyphodiscus	13	Pathotroph	Fungal Parasite	Microfungus	NULL	Highly Probable
d5795479ffaa385a8eba2c2462a9c835	k__Fungi	p__Ascomycota	c__Leotiomycetes	o__Helotiales	f__Hyaloscyphaceae	g__Hyphodiscus	s__unidentified	Hyphodiscus	13	Pathotroph	Fungal Parasite	Microfungus	NULL	Highly Probable
ba33d4c04531d89c818cd51c179b4468	k__Fungi	p__Ascomycota	c__Leotiomycetes	o__Helotiales	f__Hyaloscyphaceae	g__Hyphodiscus	s__unidentified	Hyphodiscus	13	Pathotroph	Fungal Parasite	Microfungus	NULL	Highly Probable
9a4bc302fc258bab93ff297d86ce7d66	k__Fungi	p__Ascomycota	c__Leotiomycetes	o__Helotiales	f__Hyaloscyphaceae	g__Hyphodiscus	s__unidentified	Hyphodiscus	13	Pathotroph	Fungal Parasite	Microfungus	NULL	Highly Probable
9cc98574c38577c90975448419332728	k__Fungi	p__Ascomycota	c__Leotiomycetes	o__Helotiales	f__Hyaloscyphaceae	g__Hyphodiscus	s__unidentified	Hyphodiscus	13	Pathotroph	Fungal Parasite	Microfungus	NULL	Highly Probable
d1bb32f61eb0febad4b5b477a59076fc	k__Fungi	p__Ascomycota	c__Leotiomycetes	o__Helotiales	f__Hyaloscyphaceae	g__Hyphodiscus	s__unidentified	Hyphodiscus	13	Pathotroph	Fungal Parasite	Microfungus	NULL	Highly Probable
4bfb9d60fcd84065154e82a4d9258353	k__Fungi	p__Ascomycota	c__Leotiomycetes	o__Helotiales	f__Hyaloscyphaceae	g__Hyphodiscus	s__unidentified	Hyphodiscus	13	Pathotroph	Fungal Parasite	Microfungus	NULL	Highly Probable
e425cd1d78dbf20c73bf741e4b485dfa	k__Fungi	p__Ascomycota	c__Leotiomycetes	o__Helotiales	f__Hyaloscyphaceae	g__Hyphodiscus	s__unidentified	Hyphodiscus	13	Pathotroph	Fungal Parasite	Microfungus	NULL	Highly Probable
173aee02751931f62a550a326887e35a	k__Fungi	p__Ascomycota	c__Leotiomycetes	o__Helotiales	f__Hyaloscyphaceae	g__Hyphodiscus	s__unidentified	Hyphodiscus	13	Pathotroph	Fungal Parasite	Microfungus	NULL	Highly Probable
5021bab91814fc69f4f3660a36b4618a	k__Fungi	p__Ascomycota	c__Leotiomycetes	o__Helotiales	f__Hyaloscyphaceae	g__Hyphodiscus	s__unidentified	Hyphodiscus	13	Pathotroph	Fungal Parasite	Microfungus	NULL	Highly Probable
a37f56c1e091b370b3123d6615c83b01	k__Fungi	p__Ascomycota	c__Leotiomycetes	o__Rhytismatales	f__Rhytismataceae	g__Lophodermium	s__Lophodermium_conigenum	Lophodermium	13	Pathotroph	Plant Pathogen	NULL	NULL	Probable
9150f1246ca134398674700675774dfb	k__Fungi	p__Ascomycota	c__Leotiomycetes	o__Rhytismatales	f__Rhytismataceae	g__Lophodermium	s__Lophodermium_conigenum	Lophodermium	13	Pathotroph	Plant Pathogen	NULL	NULL	Probable
ea94c9fd2f60cd66a75e35575567ecac	k__Fungi	p__Ascomycota	c__Leotiomycetes	o__Rhytismatales	f__Rhytismataceae	g__Lophodermium	s__Lophodermium_conigenum	Lophodermium	13	Pathotroph	Plant Pathogen	NULL	NULL	Probable
f11a8eae23ed5a1c0ebd9a87ef1c27a5	k__Fungi	p__Ascomycota	c__Leotiomycetes	o__Rhytismatales	f__Rhytismataceae	g__Lophodermium	s__Lophodermium_pinastri	Lophodermium	13	Pathotroph	Plant Pathogen	NULL	NULL	Probable
8699badedc2b645fe6b6048429a4c61c	k__Fungi	p__Ascomycota	c__Leotiomycetes	o__Rhytismatales	f__Rhytismataceae	g__Lophodermium	s__Lophodermium_pinastri	Lophodermium	13	Pathotroph	Plant Pathogen	NULL	NULL	Probable
2f5f8ad982a5716792df46ef57d103a6	k__Fungi	p__Ascomycota	c__Leotiomycetes	o__Rhytismatales	f__Rhytismataceae	g__Lophodermium	s__Lophodermium_conigenum	Lophodermium	13	Pathotroph	Plant Pathogen	NULL	NULL	Probable
d4073c4089770aa684fa4fad918c9f50	k__Fungi	p__Ascomycota	c__Leotiomycetes	o__Rhytismatales	f__Rhytismataceae	g__Lophodermium	s__Lophodermium_pinastri	Lophodermium	13	Pathotroph	Plant Pathogen	NULL	NULL	Probable
518a2447379be530664940bb8c33d563	k__Fungi	p__Ascomycota	c__Leotiomycetes	o__Rhytismatales	f__Rhytismataceae	g__Lophodermium	s__Lophodermium_pinastri	Lophodermium	13	Pathotroph	Plant Pathogen	NULL	NULL	Probable
b7fc22cd4b907c19947c21408a7c522e	k__Fungi	p__Ascomycota	c__Leotiomycetes	o__Helotiales	f__Sclerotiniaceae	g__Monilinia	s__unidentified	Monilinia	13	Pathotroph	Plant Pathogen	Microfungus	NULL	Probable
f67bcae05248113813914c28ab81763a	k__Fungi	p__Ascomycota	c__Leotiomycetes	o__Erysiphales	f__Erysiphaceae	g__Neoerysiphe	s__Neoerysiphe_hiratae	Neoerysiphe	13	Pathotroph	Plant Pathogen	NULL	NULL	Probable
d58dcd0e4c6ae13380fd17e913809ced	k__Fungi	p__Ascomycota	c__Leotiomycetes	o__Phacidiales	f__Phacidiaceae	g__Phacidium	s__Phacidium_lacerum	Phacidium	13	Pathotroph	Plant Pathogen	NULL	NULL	Probable
64e48b4f7e4247ba5f82dc64ebbb7caf	k__Fungi	p__Ascomycota	c__Leotiomycetes	o__Helotiales	f__Chaetomellaceae	g__Pilidium	s__Pilidium_acerinum	Pilidium	13	Pathotroph	Plant Pathogen	NULL	NULL	Probable
5f19951d93bf0a094b69f7d4d222ccaa	k__Fungi	p__Ascomycota	c__Leotiomycetes	o__Helotiales	f__Chaetomellaceae	g__Pilidium	s__Pilidium_acerinum	Pilidium	13	Pathotroph	Plant Pathogen	NULL	NULL	Probable
63fac429f1fa81e894504133c7b34324	k__Fungi	p__Ascomycota	c__Leotiomycetes	o__Helotiales	f__Chaetomellaceae	g__Pilidium	s__Pilidium_acerinum	Pilidium	13	Pathotroph	Plant Pathogen	NULL	NULL	Probable
61c6e2bf02107f4d9d004a1852f1bc2d	k__Fungi	p__Ascomycota	c__Leotiomycetes	o__Helotiales	f__Chaetomellaceae	g__Pilidium	s__Pilidium_concavum	Pilidium	13	Pathotroph	Plant Pathogen	NULL	NULL	Probable
8b52ba20dca51ddaf73b72a5377c5ba7	k__Fungi	p__Ascomycota	c__Leotiomycetes	o__Helotiales	f__Chaetomellaceae	g__Pilidium	s__Pilidium_acerinum	Pilidium	13	Pathotroph	Plant Pathogen	NULL	NULL	Probable
1501ccd8409b825c90c183c856eddad0	k__Fungi	p__Ascomycota	c__Leotiomycetes	o__Helotiales	f__Chaetomellaceae	g__Pilidium	s__Pilidium_acerinum	Pilidium	13	Pathotroph	Plant Pathogen	NULL	NULL	Probable
a16b65a48ce1d758da6097dbceb88770	k__Fungi	p__Ascomycota	c__Leotiomycetes	o__Helotiales	f__Helotiales_fam_Incertae_sedis	g__Rhexocercosporidium	s__Rhexocercosporidium_panacis	Rhexocercosporidium	13	Pathotroph	Plant Pathogen	NULL	NULL	Probable
38ed65cc9b17f9107327202aee6093eb	k__Fungi	p__Ascomycota	c__Leotiomycetes	o__Helotiales	f__Sclerotiniaceae	g__unidentified	s__unidentified	Sclerotiniaceae	9	Pathotroph	Plant Pathogen	Microfungus	NULL	Probable
a4350cd742e358093a8c4ec94d89da24	k__Fungi	p__Ascomycota	c__Leotiomycetes	o__Helotiales	f__Sclerotiniaceae	g__unidentified	s__unidentified	Sclerotiniaceae	9	Pathotroph	Plant Pathogen	Microfungus	NULL	Probable
0dbeef487ac728b174ff134c6c4d7093	k__Fungi	p__Ascomycota	c__Leotiomycetes	o__Helotiales	f__Sclerotiniaceae	g__unidentified	s__unidentified	Sclerotiniaceae	9	Pathotroph	Plant Pathogen	Microfungus	NULL	Probable
5c6c38e2ea4719a322abd933af23658c	k__Fungi	p__Ascomycota	c__Leotiomycetes	o__Helotiales	f__Sclerotiniaceae	g__unidentified	s__unidentified	Sclerotiniaceae	9	Pathotroph	Plant Pathogen	Microfungus	NULL	Probable
ee93353a208add4faf48d856dcdd3930	k__Fungi	p__Ascomycota	c__Leotiomycetes	o__Helotiales	f__Sclerotiniaceae	g__unidentified	s__unidentified	Sclerotiniaceae	9	Pathotroph	Plant Pathogen	Microfungus	NULL	Probable
a379caba794a36aedd0cce0095689584	k__Fungi	p__Ascomycota	c__Leotiomycetes	o__Helotiales	f__Sclerotiniaceae	g__unidentified	s__unidentified	Sclerotiniaceae	9	Pathotroph	Plant Pathogen	Microfungus	NULL	Probable
90360f61abe949af00fd4425e380ea10	k__Fungi	p__Ascomycota	c__Leotiomycetes	o__Helotiales	f__Sclerotiniaceae	g__unidentified	s__unidentified	Sclerotiniaceae	9	Pathotroph	Plant Pathogen	Microfungus	NULL	Probable
0e207f0f7239fd69aefffccc36b42b1f	k__Fungi	p__Ascomycota	c__Leotiomycetes	o__Helotiales	f__Dermateaceae	g__Trimmatostroma	s__Trimmatostroma_cordae	Trimmatostroma	13	Pathotroph	Lichen Parasite	Microfungus	NULL	Probable
a42faf5e65c1f8267fc6235af85cc43e	k__Fungi	p__Ascomycota	c__Leotiomycetes	o__Helotiales	f__Dermateaceae	g__Trimmatostroma	s__Trimmatostroma_cordae	Trimmatostroma	13	Pathotroph	Lichen Parasite	Microfungus	NULL	Probable
ad3f498637fdae294b8402e7a6492f01	k__Fungi	p__Ascomycota	c__Leotiomycetes	o__Helotiales	f__Dermateaceae	g__Trimmatostroma	s__Trimmatostroma_cordae	Trimmatostroma	13	Pathotroph	Lichen Parasite	Microfungus	NULL	Probable
73dbc8da6dfa53c6dd5558328e0a72bc	k__Fungi	p__Ascomycota	c__Leotiomycetes	o__Helotiales	f__Dermateaceae	g__Trimmatostroma	s__Trimmatostroma_cordae	Trimmatostroma	13	Pathotroph	Lichen Parasite	Microfungus	NULL	Probable
ee28ba41be7c58eeae684075354af02c	k__Fungi	p__Ascomycota	c__Leotiomycetes	o__Helotiales	f__Helotiaceae	g__Unguiculariopsis	s__unidentified	Unguiculariopsis	13	Pathotroph	Lichen Parasite	Microfungus	NULL	Probable
1464f0cd6b59ab808ebb0a58c859bf1f	k__Fungi	p__Ascomycota	c__Leotiomycetes	o__Helotiales	f__Helotiales_fam_Incertae_sedis	g__Xylogone	s__unidentified	Xylogone	13	Pathotroph	Fungal Parasite	NULL	NULL	Probable
057b968b607c7ef900e90ad526457830	k__Fungi	p__Ascomycota	c__Pezizomycotina_cls_Incertae_sedis	o__Pezizomycotina_ord_Incertae_sedis	f__Pezizomycotina_fam_Incertae_sedis	g__Hymenula	s__Hymenula_cerealis	Hymenula	13	Pathotroph	Plant Pathogen	NULL	NULL	Probable
3364397849a9aaa71704276b0b2e2c51	k__Fungi	p__Basidiomycota	c__Pucciniomycetes	o__Helicobasidiales	f__Helicobasidiaceae	g__unidentified	s__unidentified	Helicobasidiaceae	9	Pathotroph	Plant Pathogen	Microfungus	NULL	Probable
b1859e29fdf4e685ce7d39f503915d7c	k__Fungi	p__Chytridiomycota	c__Rhizophydiomycetes	o__Rhizophydiales	f__Rhizophydiaceae	g__Rhizophydium	s__Rhizophydium_sphaerotheca	Rhizophydium	13	Pathotroph	Plant Pathogen	NULL	NULL	Probable
ea9804179180b39e5cf09cb2f779c347	k__Fungi	p__Chytridiomycota	c__Rhizophydiomycetes	o__Rhizophydiales	f__Rhizophydiaceae	g__Rhizophydium	s__unidentified	Rhizophydium	13	Pathotroph	Plant Pathogen	NULL	NULL	Probable
308b16dabb79c99aba0dba7dfeeca436	k__Fungi	p__Ascomycota	c__Sordariomycetes	o__Hypocreales	f__Cordycipitaceae	g__Beauveria	s__unidentified	Beauveria	13	Pathotroph	Animal Pathogen	NULL	NULL	Probable
caee2b30b66a7c5e3bd58772fb06d35e	k__Fungi	p__Ascomycota	c__Sordariomycetes	o__Xylariales	f__Sporocadaceae	g__Pestalotiopsis	s__unidentified	Pestalotiopsis	13	Pathotroph	Plant Pathogen	NULL	NULL	Probable
82f3ecc0c73953282899ad5806f3570d	k__Fungi	p__Ascomycota	c__Sordariomycetes	o__Hypocreales	f__Cordycipitaceae	g__Lecanicillium	s__unidentified	Lecanicillium	13	Pathotroph	Animal Pathogen	NULL	NULL	Probable
b602485c14d917828765aa4ea4c65cd2	k__Fungi	p__Ascomycota	c__Sordariomycetes	o__Hypocreales	f__Bionectriaceae	g__Clonostachys	s__unidentified	Clonostachys	13	Pathotroph	Plant Pathogen	NULL	NULL	Probable
ceca663876d122fdfca72cdbd3584c22	k__Fungi	p__Ascomycota	c__Sordariomycetes	o__Xylariales	f__Sporocadaceae	g__Pestalotiopsis	s__unidentified	Pestalotiopsis	13	Pathotroph	Plant Pathogen	NULL	NULL	Probable
6cbbdc1cd3b612a540aa26e23dd41f28	k__Fungi	p__Ascomycota	c__Sordariomycetes	o__Xylariales	f__Sporocadaceae	g__Pestalotiopsis	s__unidentified	Pestalotiopsis	13	Pathotroph	Plant Pathogen	NULL	NULL	Probable
a6b117f255e20bfb83480a1e95bb1a6f	k__Fungi	p__Ascomycota	c__Sordariomycetes	o__Xylariales	f__Sporocadaceae	g__Pestalotiopsis	s__unidentified	Pestalotiopsis	13	Pathotroph	Plant Pathogen	NULL	NULL	Probable
291d1c63bef3ef503bf1bc779fe67b23	k__Fungi	p__Ascomycota	c__Sordariomycetes	o__Glomerellales	f__Plectosphaerellaceae	g__Plectosphaerella	s__unidentified	Plectosphaerella	13	Pathotroph	Plant Pathogen	NULL	NULL	Probable
303e9ab3e4d83037ad04ac4dc6ac3750	k__Fungi	p__Ascomycota	c__Sordariomycetes	o__Xylariales	f__Sporocadaceae	g__Pestalotiopsis	s__unidentified	Pestalotiopsis	13	Pathotroph	Plant Pathogen	NULL	NULL	Probable
b5b7984904463692aa420a3822d3e5ce	k__Fungi	p__Ascomycota	c__Sordariomycetes	o__Hypocreales	f__Cordycipitaceae	g__Beauveria	s__unidentified	Beauveria	13	Pathotroph	Animal Pathogen	NULL	NULL	Probable
12c28b6232172a6d8ca8893dd99a5d28	k__Fungi	p__Ascomycota	c__Sordariomycetes	o__Hypocreales	f__Nectriaceae	g__Volutella	s__unidentified	Volutella	13	Pathotroph	Plant Pathogen	NULL	NULL	Probable
69c63f122655a409c714b553de310725	k__Fungi	p__Ascomycota	c__Sordariomycetes	o__Hypocreales	f__Cordycipitaceae	g__Lecanicillium	s__unidentified	Lecanicillium	13	Pathotroph	Animal Pathogen	NULL	NULL	Probable
03f85b5672fc289588b585be9a139a30	k__Fungi	p__Ascomycota	c__Sordariomycetes	o__Glomerellales	f__Plectosphaerellaceae	g__Plectosphaerella	s__unidentified	Plectosphaerella	13	Pathotroph	Plant Pathogen	NULL	NULL	Probable
a9affcf02957ed32f8326969e0599e12	k__Fungi	p__Ascomycota	c__Sordariomycetes	o__Hypocreales	f__Nectriaceae	g__Cylindrocladiella	s__unidentified	Cylindrocladiella	13	Pathotroph	Plant Pathogen	NULL	NULL	Probable
c49d861c3a8f5ae26af343bc2527acce	k__Fungi	p__Ascomycota	c__Sordariomycetes	o__Glomerellales	f__Plectosphaerellaceae	g__Plectosphaerella	s__unidentified	Plectosphaerella	13	Pathotroph	Plant Pathogen	NULL	NULL	Probable
a035d3cf23733dfc79a7869877b26fdb	k__Fungi	p__Ascomycota	c__Sordariomycetes	o__Xylariales	f__Sporocadaceae	g__Pestalotiopsis	s__unidentified	Pestalotiopsis	13	Pathotroph	Plant Pathogen	NULL	NULL	Probable
2f87cb9dc67297e36ea605887991049c	k__Fungi	p__Ascomycota	c__Sordariomycetes	o__Hypocreales	f__Clavicipitaceae	g__Metarhizium	s__unidentified	Metarhizium	13	Pathotroph	Animal Pathogen	NULL	NULL	Probable
9895fa2fd343bcdb8e008c04f4887a71	k__Fungi	p__Ascomycota	c__Sordariomycetes	o__Glomerellales	f__Plectosphaerellaceae	g__Plectosphaerella	s__unidentified	Plectosphaerella	13	Pathotroph	Plant Pathogen	NULL	NULL	Probable
183bd70636858654a9dfd564a83358a2	k__Fungi	p__Ascomycota	c__Sordariomycetes	o__Glomerellales	f__Plectosphaerellaceae	g__Plectosphaerella	s__unidentified	Plectosphaerella	13	Pathotroph	Plant Pathogen	NULL	NULL	Probable
85e49063844cd64c9f12a08da8a4d750	k__Fungi	p__Ascomycota	c__Sordariomycetes	o__Xylariales	f__Xylariales_fam_Incertae_sedis	g__Castanediella	s__unidentified	Castanediella	13	Pathotroph	Plant Pathogen	Micofungus	NULL	Probable
c873346d96a22eb595fd7f41f86898c9	k__Fungi	p__Ascomycota	c__Sordariomycetes	o__Xylariales	f__Xylariales_fam_Incertae_sedis	g__Castanediella	s__unidentified	Castanediella	13	Pathotroph	Plant Pathogen	Micofungus	NULL	Probable
ff31f38cdfdfd4098aa7683b1bea398e	k__Fungi	p__Ascomycota	c__Sordariomycetes	o__Glomerellales	f__Plectosphaerellaceae	g__Plectosphaerella	s__unidentified	Plectosphaerella	13	Pathotroph	Plant Pathogen	NULL	NULL	Probable
6242024e52a0be5a35e532f9c853cd79	k__Fungi	p__Ascomycota	c__Sordariomycetes	o__Hypocreales	f__Cordycipitaceae	g__Beauveria	s__unidentified	Beauveria	13	Pathotroph	Animal Pathogen	NULL	NULL	Probable
fac62e6a609947756acaa907b4f69ecd	k__Fungi	p__Ascomycota	c__Sordariomycetes	o__Xylariales	f__Sporocadaceae	g__Pestalotiopsis	s__unidentified	Pestalotiopsis	13	Pathotroph	Plant Pathogen	NULL	NULL	Probable
7169e8b540ec6ebaf88705d06d5a2025	k__Fungi	p__Ascomycota	c__Sordariomycetes	o__Xylariales	f__Sporocadaceae	g__Pestalotiopsis	s__unidentified	Pestalotiopsis	13	Pathotroph	Plant Pathogen	NULL	NULL	Probable
8fe024f037f5637601ba3c57cd7fd5b8	k__Fungi	p__Ascomycota	c__Sordariomycetes	o__Hypocreales	f__Bionectriaceae	g__Clonostachys	s__unidentified	Clonostachys	13	Pathotroph	Plant Pathogen	NULL	NULL	Probable
f93d1fd5a4924194f916c33bd3964f08	k__Fungi	p__Ascomycota	c__Sordariomycetes	o__Hypocreales	f__Clavicipitaceae	g__Metarhizium	s__unidentified	Metarhizium	13	Pathotroph	Animal Pathogen	NULL	NULL	Probable
38709069d34db4d8b7d99953da2257de	k__Fungi	p__Ascomycota	c__Sordariomycetes	o__Xylariales	f__Sporocadaceae	g__Pestalotiopsis	s__unidentified	Pestalotiopsis	13	Pathotroph	Plant Pathogen	NULL	NULL	Probable
f6e56f95630c236d8af7961c28e146b0	k__Fungi	p__Ascomycota	c__Sordariomycetes	o__Glomerellales	f__Plectosphaerellaceae	g__Plectosphaerella	s__unidentified	Plectosphaerella	13	Pathotroph	Plant Pathogen	NULL	NULL	Probable
e192c725c97e082de95b84b4295ea1f5	k__Fungi	p__Ascomycota	c__Sordariomycetes	o__Hypocreales	f__Nectriaceae	g__Cosmospora	s__unidentified	Cosmospora	13	Pathotroph	Fungal Parasite	NULL	NULL	Highly Probable
1b517baa8f522f028fec2fa1a4f729cf	k__Fungi	p__Ascomycota	c__Sordariomycetes	o__Hypocreales	f__Cordycipitaceae	g__Beauveria	s__unidentified	Beauveria	13	Pathotroph	Animal Pathogen	NULL	NULL	Probable
e8ed16c5a2b9a56f9633027347f2dd35	k__Fungi	p__Ascomycota	c__Sordariomycetes	o__Hypocreales	f__Nectriaceae	g__Cosmospora	s__unidentified	Cosmospora	13	Pathotroph	Fungal Parasite	NULL	NULL	Highly Probable
fd9526b1978bd7835045ebe043327b95	k__Fungi	p__Ascomycota	c__Sordariomycetes	o__Hypocreales	f__Nectriaceae	g__Cosmospora	s__unidentified	Cosmospora	13	Pathotroph	Fungal Parasite	NULL	NULL	Highly Probable
e3700c30500fac8daf943b9cf0a9172c	k__Fungi	p__Ascomycota	c__Sordariomycetes	o__Xylariales	f__Xylariales_fam_Incertae_sedis	g__Castanediella	s__unidentified	Castanediella	13	Pathotroph	Plant Pathogen	Micofungus	NULL	Probable
6748a42bba07fb01e16b4d5eacc1dfcd	k__Fungi	p__Ascomycota	c__Sordariomycetes	o__Hypocreales	f__Cordycipitaceae	g__Lecanicillium	s__unidentified	Lecanicillium	13	Pathotroph	Animal Pathogen	NULL	NULL	Probable
81b568d4829d994f501d311c637148ec	k__Fungi	p__Ascomycota	c__Sordariomycetes	o__Glomerellales	f__Plectosphaerellaceae	g__Plectosphaerella	s__unidentified	Plectosphaerella	13	Pathotroph	Plant Pathogen	NULL	NULL	Probable
b5e0fc2ebe77cee0068dca80566a5446	k__Fungi	p__Ascomycota	c__Sordariomycetes	o__Hypocreales	f__Nectriaceae	g__Cosmospora	s__unidentified	Cosmospora	13	Pathotroph	Fungal Parasite	NULL	NULL	Highly Probable
a615d29301f737cd03fbb40201888a9a	k__Fungi	p__Ascomycota	c__Sordariomycetes	o__Xylariales	f__Sporocadaceae	g__Pestalotiopsis	s__unidentified	Pestalotiopsis	13	Pathotroph	Plant Pathogen	NULL	NULL	Probable
d95ada6e97058cf33a26ab683c5e5cb0	k__Fungi	p__Ascomycota	c__Sordariomycetes	o__Hypocreales	f__Clavicipitaceae	g__Metarhizium	s__unidentified	Metarhizium	13	Pathotroph	Animal Pathogen	NULL	NULL	Probable
6a292bf78fcc0037e6e9e4ba02871f10	k__Fungi	p__Ascomycota	c__Sordariomycetes	o__Hypocreales	f__Clavicipitaceae	g__Metarhizium	s__unidentified	Metarhizium	13	Pathotroph	Animal Pathogen	NULL	NULL	Probable
8fa17f3746dc68537846f84c761b08f8	k__Fungi	p__Ascomycota	c__Sordariomycetes	o__Glomerellales	f__Plectosphaerellaceae	g__Plectosphaerella	s__unidentified	Plectosphaerella	13	Pathotroph	Plant Pathogen	NULL	NULL	Probable
710ef0bcfda4db0c2c5aff4995e6f929	k__Fungi	p__Ascomycota	c__Sordariomycetes	o__Hypocreales	f__Nectriaceae	g__Cylindrocladiella	s__unidentified	Cylindrocladiella	13	Pathotroph	Plant Pathogen	NULL	NULL	Probable
f8d263d8c48b919cf4c88f385a1c9c49	k__Fungi	p__Ascomycota	c__Sordariomycetes	o__Glomerellales	f__Plectosphaerellaceae	g__Plectosphaerella	s__unidentified	Plectosphaerella	13	Pathotroph	Plant Pathogen	NULL	NULL	Probable
cb2f5454fd6b12a7c7ddfbca771dcdea	k__Fungi	p__Ascomycota	c__Sordariomycetes	o__Xylariales	f__Sporocadaceae	g__Pestalotiopsis	s__unidentified	Pestalotiopsis	13	Pathotroph	Plant Pathogen	NULL	NULL	Probable
0a92fba1b0d3b55b58474065d229dc5d	k__Fungi	p__Ascomycota	c__Sordariomycetes	o__Hypocreales	f__Nectriaceae	g__Cylindrocladiella	s__unidentified	Cylindrocladiella	13	Pathotroph	Plant Pathogen	NULL	NULL	Probable
496fded4fde80744f42e14257c912ad2	k__Fungi	p__Ascomycota	c__Sordariomycetes	o__Hypocreales	f__Hypocreaceae	g__Cladobotryum	s__unidentified	Cladobotryum	13	Pathotroph	Fungal Parasite	NULL	NULL	Highly Probable
4f248137eeabcd1b22d3a8769fe620f3	k__Fungi	p__Ascomycota	c__Sordariomycetes	o__Xylariales	f__Sporocadaceae	g__Adisciso	s__unidentified	Adisciso	13	Pathotroph	Plant Pathogen	NULL	NULL	Probable
53abe6b4a73cdb0e23c660678ae453da	k__Fungi	p__Ascomycota	c__Sordariomycetes	o__Hypocreales	f__Ophiocordycipitaceae	g__Hirsutella	s__unidentified	Hirsutella	13	Pathotroph	Animal Pathogen	NULL	NULL	Probable
0920f030fd4108d95a8fc89e30c17670	k__Fungi	p__Ascomycota	c__Sordariomycetes	o__Xylariales	f__Sporocadaceae	g__Pestalotiopsis	s__unidentified	Pestalotiopsis	13	Pathotroph	Plant Pathogen	NULL	NULL	Probable
6915ad0f8f0d30863f9dab072887990d	k__Fungi	p__Ascomycota	c__Sordariomycetes	o__Hypocreales	f__Cordycipitaceae	g__Lecanicillium	s__unidentified	Lecanicillium	13	Pathotroph	Animal Pathogen	NULL	NULL	Probable
ff0d282a267be5a1ee74c446e31ed5ac	k__Fungi	p__Ascomycota	c__Sordariomycetes	o__Hypocreales	f__Cordycipitaceae	g__Lecanicillium	s__unidentified	Lecanicillium	13	Pathotroph	Animal Pathogen	NULL	NULL	Probable
32df839fe0a8ed5444d10079a7384f29	k__Fungi	p__Ascomycota	c__Sordariomycetes	o__Glomerellales	f__Plectosphaerellaceae	g__Plectosphaerella	s__unidentified	Plectosphaerella	13	Pathotroph	Plant Pathogen	NULL	NULL	Probable
e3d33fa392ac47a7541fe1eb9ad6e772	k__Fungi	p__Ascomycota	c__Sordariomycetes	o__Hypocreales	f__Cordycipitaceae	g__Beauveria	s__unidentified	Beauveria	13	Pathotroph	Animal Pathogen	NULL	NULL	Probable
91650d9840feee2e8c4907e78c778b1f	k__Fungi	p__Ascomycota	c__Sordariomycetes	o__Hypocreales	f__Clavicipitaceae	g__Metarhizium	s__unidentified	Metarhizium	13	Pathotroph	Animal Pathogen	NULL	NULL	Probable
f1dc435d96e6ee2e5bbb132c1576e392	k__Fungi	p__Ascomycota	c__Sordariomycetes	o__Hypocreales	f__Nectriaceae	g__Cylindrocladiella	s__unidentified	Cylindrocladiella	13	Pathotroph	Plant Pathogen	NULL	NULL	Probable
249e4a9b311ef2257a9b9541f270b596	k__Fungi	p__Ascomycota	c__Sordariomycetes	o__Hypocreales	f__Nectriaceae	g__Cosmospora	s__unidentified	Cosmospora	13	Pathotroph	Fungal Parasite	NULL	NULL	Highly Probable
5c73251f61c0a863c173bed832ea4a09	k__Fungi	p__Ascomycota	c__Sordariomycetes	o__Hypocreales	f__Cordycipitaceae	g__Beauveria	s__unidentified	Beauveria	13	Pathotroph	Animal Pathogen	NULL	NULL	Probable
7da04e4b88a61cc57d2ca3d42f5d77cb	k__Fungi	p__Ascomycota	c__Sordariomycetes	o__Hypocreales	f__Cordycipitaceae	g__Beauveria	s__unidentified	Beauveria	13	Pathotroph	Animal Pathogen	NULL	NULL	Probable
89408ce881813a1d9021035033595f64	k__Fungi	p__Ascomycota	c__Sordariomycetes	o__Hypocreales	f__Ophiocordycipitaceae	g__Haptocillium	s__unidentified	Haptocillium	13	Pathotroph	Animal Pathogen	NULL	NULL	Probable
c9044eb1a3e08394adf5a6582319d501	k__Fungi	p__Ascomycota	c__Sordariomycetes	o__Xylariales	f__Sporocadaceae	g__Pestalotiopsis	s__unidentified	Pestalotiopsis	13	Pathotroph	Plant Pathogen	NULL	NULL	Probable
90f78d0beb7674180d44cf4a4e30a01f	k__Fungi	p__Ascomycota	c__Sordariomycetes	o__Hypocreales	f__Clavicipitaceae	g__Metarhizium	s__unidentified	Metarhizium	13	Pathotroph	Animal Pathogen	NULL	NULL	Probable
6e92927c0867a3c64dd255482a75abad	k__Fungi	p__Ascomycota	c__Sordariomycetes	o__Hypocreales	f__Clavicipitaceae	g__Metarhizium	s__unidentified	Metarhizium	13	Pathotroph	Animal Pathogen	NULL	NULL	Probable
204c8cb18730758c6a6a8e76c04b489d	k__Fungi	p__Ascomycota	c__Sordariomycetes	o__Hypocreales	f__Nectriaceae	g__Calonectria	s__unidentified	Calonectria	13	Pathotroph	Plant Pathogen	NULL	NULL	Probable
23dbc02af43db05a49d7888a987e202b	k__Fungi	p__Ascomycota	c__Sordariomycetes	o__Glomerellales	f__Plectosphaerellaceae	g__Plectosphaerella	s__unidentified	Plectosphaerella	13	Pathotroph	Plant Pathogen	NULL	NULL	Probable
f301bc44efc14b84915839fc032f2152	k__Fungi	p__Ascomycota	c__Sordariomycetes	o__Hypocreales	f__Nectriaceae	g__Calonectria	s__unidentified	Calonectria	13	Pathotroph	Plant Pathogen	NULL	NULL	Probable
ba2b40333831a69ccfa693619ac24a52	k__Fungi	p__Ascomycota	c__Sordariomycetes	o__Xylariales	f__Xylariales_fam_Incertae_sedis	g__Castanediella	s__unidentified	Castanediella	13	Pathotroph	Plant Pathogen	Micofungus	NULL	Probable
c3ce8a3a8631d9ed2d40c69e7e44d926	k__Fungi	p__Ascomycota	c__Sordariomycetes	o__Hypocreales	f__Clavicipitaceae	g__Claviceps	s__unidentified	Claviceps	13	Pathotroph	Plant Pathogen	NULL	NULL	Probable
0bbcdf494f19078d363d65a23b0197cc	k__Fungi	p__Ascomycota	c__Sordariomycetes	o__Hypocreales	f__Nectriaceae	g__Volutella	s__unidentified	Volutella	13	Pathotroph	Plant Pathogen	NULL	NULL	Probable
aa679390b13e849b9fe29989434e2687	k__Fungi	p__Ascomycota	c__Sordariomycetes	o__Xylariales	f__Xylariales_fam_Incertae_sedis	g__Castanediella	s__unidentified	Castanediella	13	Pathotroph	Plant Pathogen	Micofungus	NULL	Probable
536af71352f52cd74ff42e8560a40cb9	k__Fungi	p__Ascomycota	c__Sordariomycetes	o__Hypocreales	f__Cordycipitaceae	g__Beauveria	s__Beauveria_pseudobassiana	Beauveria	13	Pathotroph	Animal Pathogen	NULL	NULL	Probable
ee5f4c363b8c8053861fe469325d5eec	k__Fungi	p__Ascomycota	c__Sordariomycetes	o__Hypocreales	f__Cordycipitaceae	g__Beauveria	s__Beauveria_caledonica	Beauveria	13	Pathotroph	Animal Pathogen	NULL	NULL	Probable
39f6e1ef85071ff950371aa1d61f8da6	k__Fungi	p__Ascomycota	c__Sordariomycetes	o__Hypocreales	f__Cordycipitaceae	g__Beauveria	s__unidentified	Beauveria	13	Pathotroph	Animal Pathogen	NULL	NULL	Probable
cd11f5028811f0be51ff22b05bac0f58	k__Fungi	p__Ascomycota	c__Sordariomycetes	o__Hypocreales	f__Cordycipitaceae	g__Beauveria	s__Beauveria_felina	Beauveria	13	Pathotroph	Animal Pathogen	NULL	NULL	Probable
88115862b7186b81464ce9dd90177d36	k__Fungi	p__Ascomycota	c__Sordariomycetes	o__Hypocreales	f__Cordycipitaceae	g__Beauveria	s__unidentified	Beauveria	13	Pathotroph	Animal Pathogen	NULL	NULL	Probable
df7f45aafc63bd734b2f0ec582d73d3c	k__Fungi	p__Ascomycota	c__Sordariomycetes	o__Hypocreales	f__Cordycipitaceae	g__Beauveria	s__unidentified	Beauveria	13	Pathotroph	Animal Pathogen	NULL	NULL	Probable
08ec8c3c3f122f0e4a5d1f754a151852	k__Fungi	p__Ascomycota	c__Sordariomycetes	o__Hypocreales	f__Nectriaceae	g__Calcarisporium	s__Calcarisporium_arbuscula	Calcarisporium	13	Pathotroph	Fungal Parasite	NULL	NULL	Probable
74f318a71be9427dd6a5f00b2f8c1448	k__Fungi	p__Ascomycota	c__Sordariomycetes	o__Hypocreales	f__Nectriaceae	g__Calcarisporium	s__Calcarisporium_arbuscula	Calcarisporium	13	Pathotroph	Fungal Parasite	NULL	NULL	Probable
26b687686a3b414d9f923ceb93089beb	k__Fungi	p__Ascomycota	c__Sordariomycetes	o__Hypocreales	f__Nectriaceae	g__Calcarisporium	s__Calcarisporium_arbuscula	Calcarisporium	13	Pathotroph	Fungal Parasite	NULL	NULL	Probable
7ef522b9f436181b4367c46b8e6bf5c9	k__Fungi	p__Ascomycota	c__Sordariomycetes	o__Hypocreales	f__Nectriaceae	g__Calcarisporium	s__Calcarisporium_arbuscula	Calcarisporium	13	Pathotroph	Fungal Parasite	NULL	NULL	Probable
fd65543967240011bbc74ab951d17630	k__Fungi	p__Ascomycota	c__Sordariomycetes	o__Hypocreales	f__Nectriaceae	g__Calcarisporium	s__Calcarisporium_arbuscula	Calcarisporium	13	Pathotroph	Fungal Parasite	NULL	NULL	Probable
4fef66e7f71b8984c5e029eb55ec0e36	k__Fungi	p__Ascomycota	c__Sordariomycetes	o__Hypocreales	f__Nectriaceae	g__Calonectria	s__Calonectria_chinensis	Calonectria	13	Pathotroph	Plant Pathogen	NULL	NULL	Probable
e224e674c01a7fa7dc7514e07d338b05	k__Fungi	p__Ascomycota	c__Sordariomycetes	o__Xylariales	f__Xylariales_fam_Incertae_sedis	g__Castanediella	s__Castanediella_couratarii	Castanediella	13	Pathotroph	Plant Pathogen	Micofungus	NULL	Probable
2ebd56246fde64bfba74ab467a76ebe3	k__Fungi	p__Ascomycota	c__Sordariomycetes	o__Xylariales	f__Xylariales_fam_Incertae_sedis	g__Castanediella	s__Castanediella_couratarii	Castanediella	13	Pathotroph	Plant Pathogen	Micofungus	NULL	Probable
77fc0b36f4ecece1121600f0e6bcc3c0	k__Fungi	p__Ascomycota	c__Sordariomycetes	o__Xylariales	f__Xylariales_fam_Incertae_sedis	g__Castanediella	s__Castanediella_cagnizarii	Castanediella	13	Pathotroph	Plant Pathogen	Micofungus	NULL	Probable
a2cf1f9ac89bc14723ebe7679656e256	k__Fungi	p__Ascomycota	c__Sordariomycetes	o__Xylariales	f__Xylariales_fam_Incertae_sedis	g__Castanediella	s__Castanediella_couratarii	Castanediella	13	Pathotroph	Plant Pathogen	Micofungus	NULL	Probable
dfc6a2ae9d60f7dfb6df3e4829fd1699	k__Fungi	p__Ascomycota	c__Sordariomycetes	o__Xylariales	f__Xylariales_fam_Incertae_sedis	g__Castanediella	s__Castanediella_acaciae	Castanediella	13	Pathotroph	Plant Pathogen	Micofungus	NULL	Probable
fbcc313854189d20f200401a6d1b1fc9	k__Fungi	p__Ascomycota	c__Sordariomycetes	o__Xylariales	f__Xylariales_fam_Incertae_sedis	g__Castanediella	s__unidentified	Castanediella	13	Pathotroph	Plant Pathogen	Micofungus	NULL	Probable
ab2a3ddf33144385dc53e89e4889e164	k__Fungi	p__Ascomycota	c__Sordariomycetes	o__Xylariales	f__Xylariales_fam_Incertae_sedis	g__Castanediella	s__Castanediella_eucalypti	Castanediella	13	Pathotroph	Plant Pathogen	Micofungus	NULL	Probable
44531eedd5b6326f140659ca7bd12d80	k__Fungi	p__Ascomycota	c__Sordariomycetes	o__Xylariales	f__Xylariales_fam_Incertae_sedis	g__Castanediella	s__unidentified	Castanediella	13	Pathotroph	Plant Pathogen	Micofungus	NULL	Probable
4bc439e76693e8650e7118a564b827e3	k__Fungi	p__Ascomycota	c__Sordariomycetes	o__Xylariales	f__Xylariales_fam_Incertae_sedis	g__Castanediella	s__Castanediella_eucalypti	Castanediella	13	Pathotroph	Plant Pathogen	Micofungus	NULL	Probable
bce79d9f65b55187a5031d9acf2a6a26	k__Fungi	p__Ascomycota	c__Sordariomycetes	o__Xylariales	f__Xylariales_fam_Incertae_sedis	g__Castanediella	s__Castanediella_acaciae	Castanediella	13	Pathotroph	Plant Pathogen	Micofungus	NULL	Probable
29d58b92699215bc3b000cc305b11a39	k__Fungi	p__Ascomycota	c__Sordariomycetes	o__Xylariales	f__Xylariales_fam_Incertae_sedis	g__Castanediella	s__unidentified	Castanediella	13	Pathotroph	Plant Pathogen	Micofungus	NULL	Probable
8b849f5d44794301aba251afaca19349	k__Fungi	p__Ascomycota	c__Sordariomycetes	o__Hypocreales	f__Hypocreaceae	g__Cladobotryum	s__Cladobotryum_semicirculare	Cladobotryum	13	Pathotroph	Fungal Parasite	NULL	NULL	Highly Probable
5a603b0c2ea557a920a5ef89316b48d9	k__Fungi	p__Ascomycota	c__Sordariomycetes	o__Hypocreales	f__Bionectriaceae	g__Clonostachys	s__Clonostachys_candelabrum	Clonostachys	13	Pathotroph	Plant Pathogen	NULL	NULL	Probable
6b7f7a9b41151b3ab7b3f037f27c8b87	k__Fungi	p__Ascomycota	c__Sordariomycetes	o__Hypocreales	f__Bionectriaceae	g__Clonostachys	s__Clonostachys_candelabrum	Clonostachys	13	Pathotroph	Plant Pathogen	NULL	NULL	Probable
cd1c07dc935fffc1e9845499e51b1b36	k__Fungi	p__Ascomycota	c__Sordariomycetes	o__Hypocreales	f__Bionectriaceae	g__Clonostachys	s__Clonostachys_rosea	Clonostachys	13	Pathotroph	Plant Pathogen	NULL	NULL	Probable
d5417a460c0601cf30aed8c9462c31b0	k__Fungi	p__Ascomycota	c__Sordariomycetes	o__Hypocreales	f__Bionectriaceae	g__Clonostachys	s__Clonostachys_rosea	Clonostachys	13	Pathotroph	Plant Pathogen	NULL	NULL	Probable
dab80fd48e9723b206536b6d229d4849	k__Fungi	p__Ascomycota	c__Sordariomycetes	o__Hypocreales	f__Bionectriaceae	g__Clonostachys	s__Clonostachys_rosea	Clonostachys	13	Pathotroph	Plant Pathogen	NULL	NULL	Probable
e5d781ec563cf4414163a6540db6bce4	k__Fungi	p__Ascomycota	c__Sordariomycetes	o__Hypocreales	f__Bionectriaceae	g__Clonostachys	s__Clonostachys_candelabrum	Clonostachys	13	Pathotroph	Plant Pathogen	NULL	NULL	Probable
eed24190847d2d791a3d1c0931d5bbd4	k__Fungi	p__Ascomycota	c__Sordariomycetes	o__Hypocreales	f__Bionectriaceae	g__Clonostachys	s__Clonostachys_rosea	Clonostachys	13	Pathotroph	Plant Pathogen	NULL	NULL	Probable
76082a43a1d69cde93180d3676d7ac8f	k__Fungi	p__Ascomycota	c__Sordariomycetes	o__Hypocreales	f__Bionectriaceae	g__Clonostachys	s__Clonostachys_rosea	Clonostachys	13	Pathotroph	Plant Pathogen	NULL	NULL	Probable
59b428cb529b7a037ae7dc9db169a789	k__Fungi	p__Ascomycota	c__Sordariomycetes	o__Hypocreales	f__Bionectriaceae	g__Clonostachys	s__Clonostachys_rosea	Clonostachys	13	Pathotroph	Plant Pathogen	NULL	NULL	Probable
59af27084ba796b0ee6e80e6f977a3f3	k__Fungi	p__Ascomycota	c__Sordariomycetes	o__Hypocreales	f__Bionectriaceae	g__Clonostachys	s__Clonostachys_phyllophila	Clonostachys	13	Pathotroph	Plant Pathogen	NULL	NULL	Probable
15e7dc3697052214cf6f205d77a1584e	k__Fungi	p__Ascomycota	c__Sordariomycetes	o__Hypocreales	f__Bionectriaceae	g__Clonostachys	s__Clonostachys_rosea	Clonostachys	13	Pathotroph	Plant Pathogen	NULL	NULL	Probable
b912d56c8ba8b6103af38e230659263b	k__Fungi	p__Ascomycota	c__Sordariomycetes	o__Hypocreales	f__Bionectriaceae	g__Clonostachys	s__Clonostachys_candelabrum	Clonostachys	13	Pathotroph	Plant Pathogen	NULL	NULL	Probable
6a732d448597f8a1ed26a769561fbdb5	k__Fungi	p__Ascomycota	c__Sordariomycetes	o__Hypocreales	f__Bionectriaceae	g__Clonostachys	s__Clonostachys_rosea	Clonostachys	13	Pathotroph	Plant Pathogen	NULL	NULL	Probable
2e41c44ba90b0754c562e332e750ead5	k__Fungi	p__Ascomycota	c__Sordariomycetes	o__Hypocreales	f__Bionectriaceae	g__Clonostachys	s__Clonostachys_rosea	Clonostachys	13	Pathotroph	Plant Pathogen	NULL	NULL	Probable
4e09bf2ef72784b965030ba360fffd2e	k__Fungi	p__Ascomycota	c__Sordariomycetes	o__Hypocreales	f__Bionectriaceae	g__Clonostachys	s__Clonostachys_rosea	Clonostachys	13	Pathotroph	Plant Pathogen	NULL	NULL	Probable
0a3129ad853a277f019519bfec62b1a4	k__Fungi	p__Ascomycota	c__Sordariomycetes	o__Hypocreales	f__Bionectriaceae	g__Clonostachys	s__Clonostachys_candelabrum	Clonostachys	13	Pathotroph	Plant Pathogen	NULL	NULL	Probable
d0d57f6903607942d538bf6e0c665a18	k__Fungi	p__Ascomycota	c__Sordariomycetes	o__Hypocreales	f__Bionectriaceae	g__Clonostachys	s__Clonostachys_rosea	Clonostachys	13	Pathotroph	Plant Pathogen	NULL	NULL	Probable
5150463eb898f78795f0b46761d96569	k__Fungi	p__Ascomycota	c__Sordariomycetes	o__Hypocreales	f__Bionectriaceae	g__Clonostachys	s__Clonostachys_rosea	Clonostachys	13	Pathotroph	Plant Pathogen	NULL	NULL	Probable
d12e892fffd228706221688c0f05ab63	k__Fungi	p__Ascomycota	c__Sordariomycetes	o__Hypocreales	f__Bionectriaceae	g__Clonostachys	s__Clonostachys_rosea	Clonostachys	13	Pathotroph	Plant Pathogen	NULL	NULL	Probable
d27575d2815235575c9ca18e1144ddb5	k__Fungi	p__Ascomycota	c__Sordariomycetes	o__Hypocreales	f__Bionectriaceae	g__Clonostachys	s__Clonostachys_phyllophila	Clonostachys	13	Pathotroph	Plant Pathogen	NULL	NULL	Probable
5e45dd77f2cdd8e163d81a6959da6a70	k__Fungi	p__Ascomycota	c__Sordariomycetes	o__Hypocreales	f__Bionectriaceae	g__Clonostachys	s__Clonostachys_buxi	Clonostachys	13	Pathotroph	Plant Pathogen	NULL	NULL	Probable
6454f3e2e5e39af1fe44de2c0d2c2d22	k__Fungi	p__Ascomycota	c__Sordariomycetes	o__Hypocreales	f__Bionectriaceae	g__Clonostachys	s__Clonostachys_rosea	Clonostachys	13	Pathotroph	Plant Pathogen	NULL	NULL	Probable
4ee9aca62cddecbea56f5b22923ae373	k__Fungi	p__Ascomycota	c__Sordariomycetes	o__Hypocreales	f__Bionectriaceae	g__Clonostachys	s__Clonostachys_rosea	Clonostachys	13	Pathotroph	Plant Pathogen	NULL	NULL	Probable
a71235fc9ba8e82510826584d4cfc0be	k__Fungi	p__Ascomycota	c__Sordariomycetes	o__Hypocreales	f__Bionectriaceae	g__Clonostachys	s__Clonostachys_rosea	Clonostachys	13	Pathotroph	Plant Pathogen	NULL	NULL	Probable
d106b855f0e9736b828dd5a8f6c2fb73	k__Fungi	p__Ascomycota	c__Sordariomycetes	o__Hypocreales	f__Bionectriaceae	g__Clonostachys	s__unidentified	Clonostachys	13	Pathotroph	Plant Pathogen	NULL	NULL	Probable
d16b85a7ffe5d96d88b0f3ed5a7ba07f	k__Fungi	p__Ascomycota	c__Sordariomycetes	o__Hypocreales	f__Bionectriaceae	g__Clonostachys	s__Clonostachys_rosea	Clonostachys	13	Pathotroph	Plant Pathogen	NULL	NULL	Probable
582f7f8a674fbeb7169043db1841cff7	k__Fungi	p__Ascomycota	c__Sordariomycetes	o__Hypocreales	f__Bionectriaceae	g__Clonostachys	s__Clonostachys_miodochialis	Clonostachys	13	Pathotroph	Plant Pathogen	NULL	NULL	Probable
7129f6084318d19f1e09f3b9b2dba097	k__Fungi	p__Ascomycota	c__Sordariomycetes	o__Diaporthales	f__Schizoparmaceae	g__Coniella	s__unidentified	Coniella	13	Pathotroph	Plant Pathogen	NULL	NULL	Probable
1e127a41122e79ad8fa52e52bd3fa417	k__Fungi	p__Ascomycota	c__Sordariomycetes	o__Diaporthales	f__Schizoparmaceae	g__Coniella	s__unidentified	Coniella	13	Pathotroph	Plant Pathogen	NULL	NULL	Probable
8813686d0a9ec3dee46b43326d147dd5	k__Fungi	p__Ascomycota	c__Sordariomycetes	o__Diaporthales	f__Schizoparmaceae	g__Coniella	s__unidentified	Coniella	13	Pathotroph	Plant Pathogen	NULL	NULL	Probable
b26c4b6dc90d57bedcfb6d67c9a5d8be	k__Fungi	p__Ascomycota	c__Sordariomycetes	o__Diaporthales	f__Schizoparmaceae	g__Coniella	s__unidentified	Coniella	13	Pathotroph	Plant Pathogen	NULL	NULL	Probable
9000f4756308fa155e90c9649e0faed1	k__Fungi	p__Ascomycota	c__Sordariomycetes	o__Diaporthales	f__Schizoparmaceae	g__Coniella	s__unidentified	Coniella	13	Pathotroph	Plant Pathogen	NULL	NULL	Probable
0c07394a5a0a683c4d86b4f64b00e845	k__Fungi	p__Ascomycota	c__Sordariomycetes	o__Diaporthales	f__Schizoparmaceae	g__Coniella	s__unidentified	Coniella	13	Pathotroph	Plant Pathogen	NULL	NULL	Probable
c44dd4c370d33643f3c6db3bf3dbd66c	k__Fungi	p__Ascomycota	c__Sordariomycetes	o__Hypocreales	f__Nectriaceae	g__Cylindrocarpon	s__unidentified	Cylindrocarpon	13	Pathotroph	Plant Pathogen	NULL	NULL	Probable
265c6417db824520d1d65cd3507e7e0c	k__Fungi	p__Ascomycota	c__Sordariomycetes	o__Hypocreales	f__Nectriaceae	g__Cylindrocarpon	s__unidentified	Cylindrocarpon	13	Pathotroph	Plant Pathogen	NULL	NULL	Probable
6486840ac90e16dc0a451caec5a4083d	k__Fungi	p__Ascomycota	c__Sordariomycetes	o__Hypocreales	f__Nectriaceae	g__Cylindrocarpon	s__unidentified	Cylindrocarpon	13	Pathotroph	Plant Pathogen	NULL	NULL	Probable
928b0177867928950ca5bd208168213a	k__Fungi	p__Ascomycota	c__Sordariomycetes	o__Hypocreales	f__Nectriaceae	g__Cylindrocladiella	s__Cylindrocladiella_pseudocamelliae	Cylindrocladiella	13	Pathotroph	Plant Pathogen	NULL	NULL	Probable
fee5fb318ccb2c718e031ed5b151186d	k__Fungi	p__Ascomycota	c__Sordariomycetes	o__Hypocreales	f__Nectriaceae	g__Cylindrocladiella	s__Cylindrocladiella_elegans	Cylindrocladiella	13	Pathotroph	Plant Pathogen	NULL	NULL	Probable
d36c0679644f34ef63a3dd499ec814db	k__Fungi	p__Ascomycota	c__Sordariomycetes	o__Chaetosphaeriales	f__Chaetosphaeriales_fam_Incertae_sedis	g__Dendrophoma	s__Dendrophoma_cytisporoides	Dendrophoma	13	Pathotroph	Plant Pathogen	NULL	NULL	Probable
be7e5bf9d815316c9a5f2038579f1380	k__Fungi	p__Ascomycota	c__Sordariomycetes	o__Xylariales	f__Sporocadaceae	g__Discosia	s__Discosia_pseudoartocreas	Discosia	13	Pathotroph	Plant Pathogen	NULL	NULL	Probable
56b17ee22867f28d69ceed6536bce3f4	k__Fungi	p__Ascomycota	c__Sordariomycetes	o__Hypocreales	f__Nectriaceae	g__Gibberella	s__Gibberella_intricans	Gibberella	13	Pathotroph	Plant Pathogen	NULL	NULL	Probable
23e937e9f5ff731c47f347d71cf73684	k__Fungi	p__Ascomycota	c__Sordariomycetes	o__Hypocreales	f__Nectriaceae	g__Gibberella	s__Gibberella_tricincta	Gibberella	13	Pathotroph	Plant Pathogen	NULL	NULL	Probable
bbcca7e48999acdfcece674437c72c2f	k__Fungi	p__Ascomycota	c__Sordariomycetes	o__Hypocreales	f__Nectriaceae	g__Gibberella	s__Gibberella_tricincta	Gibberella	13	Pathotroph	Plant Pathogen	NULL	NULL	Probable
7d845f8778047ea2e63b7876cf39fce7	k__Fungi	p__Ascomycota	c__Sordariomycetes	o__Hypocreales	f__Nectriaceae	g__Gibberella	s__Gibberella_tricincta	Gibberella	13	Pathotroph	Plant Pathogen	NULL	NULL	Probable
ca5dbe655438b249d51eb24dec7355e8	k__Fungi	p__Ascomycota	c__Sordariomycetes	o__Hypocreales	f__Nectriaceae	g__Gibberella	s__Gibberella_intricans	Gibberella	13	Pathotroph	Plant Pathogen	NULL	NULL	Probable
d7a9a110d2e745357d1f8284dc3a950b	k__Fungi	p__Ascomycota	c__Sordariomycetes	o__Hypocreales	f__Nectriaceae	g__Gibberella	s__Gibberella_tricincta	Gibberella	13	Pathotroph	Plant Pathogen	NULL	NULL	Probable
2ee765de19a3ff95e3942e2e98dd530f	k__Fungi	p__Ascomycota	c__Sordariomycetes	o__Hypocreales	f__Nectriaceae	g__Gibberella	s__Gibberella_tricincta	Gibberella	13	Pathotroph	Plant Pathogen	NULL	NULL	Probable
a55fd6f5857a2b5e628a4e97d050578f	k__Fungi	p__Ascomycota	c__Sordariomycetes	o__Hypocreales	f__Nectriaceae	g__Gibberella	s__Gibberella_tricincta	Gibberella	13	Pathotroph	Plant Pathogen	NULL	NULL	Probable
0ec5f36832cf5f4a6aaf45e669ad8e85	k__Fungi	p__Ascomycota	c__Sordariomycetes	o__Hypocreales	f__Nectriaceae	g__Gibberella	s__Gibberella_pulicaris	Gibberella	13	Pathotroph	Plant Pathogen	NULL	NULL	Probable
5b299bd0d5435501b912109e5524376e	k__Fungi	p__Ascomycota	c__Sordariomycetes	o__Glomerellales	f__Plectosphaerellaceae	g__Gibellulopsis	s__Gibellulopsis_chrysanthemi	Gibellulopsis	13	Pathotroph	Plant Pathogen	NULL	NULL	Probable
d120f2937afb80a8e6ebdcfa8b3d993c	k__Fungi	p__Ascomycota	c__Sordariomycetes	o__Glomerellales	f__Plectosphaerellaceae	g__Gibellulopsis	s__Gibellulopsis_chrysanthemi	Gibellulopsis	13	Pathotroph	Plant Pathogen	NULL	NULL	Probable
dabfbac17ada76765b6deb5ab443b740	k__Fungi	p__Ascomycota	c__Sordariomycetes	o__Glomerellales	f__Plectosphaerellaceae	g__Gibellulopsis	s__Gibellulopsis_piscis	Gibellulopsis	13	Pathotroph	Plant Pathogen	NULL	NULL	Probable
a36ce13c0c385ea7c1df6f7e5ce93edd	k__Fungi	p__Ascomycota	c__Sordariomycetes	o__Hypocreales	f__Ophiocordycipitaceae	g__Harposporium	s__Harposporium_subuliforme	Harposporium	13	Pathotroph	Animal Pathogen	NULL	NULL	Probable
c5136c59b81f864740efe628132022b2	k__Fungi	p__Ascomycota	c__Sordariomycetes	o__Hypocreales	f__Ophiocordycipitaceae	g__Hirsutella	s__Hirsutella_minnesotensis	Hirsutella	13	Pathotroph	Animal Pathogen	NULL	NULL	Probable
caed874fdc781507f2d850ccc38ff8b4	k__Fungi	p__Ascomycota	c__Sordariomycetes	o__Hypocreales	f__Ophiocordycipitaceae	g__Hirsutella	s__Hirsutella_minnesotensis	Hirsutella	13	Pathotroph	Animal Pathogen	NULL	NULL	Probable
c8e196a8841b93c668c3df2635ba9b99	k__Fungi	p__Ascomycota	c__Sordariomycetes	o__Hypocreales	f__Ophiocordycipitaceae	g__Hirsutella	s__Hirsutella_rhossiliensis	Hirsutella	13	Pathotroph	Animal Pathogen	NULL	NULL	Probable
0f641206b2942ca9c37bb76710f7903e	k__Fungi	p__Ascomycota	c__Sordariomycetes	o__Hypocreales	f__Ophiocordycipitaceae	g__Hirsutella	s__Hirsutella_thompsonii	Hirsutella	13	Pathotroph	Animal Pathogen	NULL	NULL	Probable
95d94698019beeb1c8a28054d5463549	k__Fungi	p__Ascomycota	c__Sordariomycetes	o__Hypocreales	f__Ophiocordycipitaceae	g__Hirsutella	s__Hirsutella_minnesotensis	Hirsutella	13	Pathotroph	Animal Pathogen	NULL	NULL	Probable
9e967df858f6312a5b28fc82fdc0ead4	k__Fungi	p__Ascomycota	c__Sordariomycetes	o__Hypocreales	f__Ophiocordycipitaceae	g__Hirsutella	s__Hirsutella_subulata	Hirsutella	13	Pathotroph	Animal Pathogen	NULL	NULL	Probable
a92887335fc1633012ac34fb1f715e8f	k__Fungi	p__Ascomycota	c__Sordariomycetes	o__Xylariales	f__Sporocadaceae	g__Immersidiscosia	s__Immersidiscosia_eucalypti	Immersidiscosia	13	Pathotroph	Plant Pathogen	NULL	NULL	Probable
e316d0d9caee95f7c1249945b35dcb18	k__Fungi	p__Ascomycota	c__Sordariomycetes	o__Hypocreales	f__Cordycipitaceae	g__Lecanicillium	s__Lecanicillium_primulinum	Lecanicillium	13	Pathotroph	Animal Pathogen	NULL	NULL	Probable
9fecbc469c5f6d5a120e69e784f11ac2	k__Fungi	p__Ascomycota	c__Sordariomycetes	o__Hypocreales	f__Cordycipitaceae	g__Lecanicillium	s__Lecanicillium_psalliotae	Lecanicillium	13	Pathotroph	Animal Pathogen	NULL	NULL	Probable
bced0d923f66104ae7e1173b479d8d10	k__Fungi	p__Ascomycota	c__Sordariomycetes	o__Hypocreales	f__Cordycipitaceae	g__Lecanicillium	s__Lecanicillium_fungicola	Lecanicillium	13	Pathotroph	Animal Pathogen	NULL	NULL	Probable
ab45dbc485ddc3e36f28deee5e570c4b	k__Fungi	p__Ascomycota	c__Sordariomycetes	o__Hypocreales	f__Cordycipitaceae	g__Lecanicillium	s__Lecanicillium_fusisporum	Lecanicillium	13	Pathotroph	Animal Pathogen	NULL	NULL	Probable
6b35437167e6410b01874b97d9db730e	k__Fungi	p__Ascomycota	c__Sordariomycetes	o__Hypocreales	f__Cordycipitaceae	g__Lecanicillium	s__unidentified	Lecanicillium	13	Pathotroph	Animal Pathogen	NULL	NULL	Probable
1fda9b289f2eaaa24c7a5e504a5066dc	k__Fungi	p__Ascomycota	c__Sordariomycetes	o__Hypocreales	f__Cordycipitaceae	g__Lecanicillium	s__Lecanicillium_fungicola	Lecanicillium	13	Pathotroph	Animal Pathogen	NULL	NULL	Probable
05edd59d83b977a25ec24547cd4cc91b	k__Fungi	p__Ascomycota	c__Sordariomycetes	o__Hypocreales	f__Cordycipitaceae	g__Lecanicillium	s__Lecanicillium_fungicola	Lecanicillium	13	Pathotroph	Animal Pathogen	NULL	NULL	Probable
daeee4754e453f5be1195d2bf0fcd7eb	k__Fungi	p__Ascomycota	c__Sordariomycetes	o__Hypocreales	f__Cordycipitaceae	g__Lecanicillium	s__Lecanicillium_primulinum	Lecanicillium	13	Pathotroph	Animal Pathogen	NULL	NULL	Probable
0df272164b748da247600c5ab860d5be	k__Fungi	p__Ascomycota	c__Sordariomycetes	o__Hypocreales	f__Cordycipitaceae	g__Lecanicillium	s__Lecanicillium_fusisporum	Lecanicillium	13	Pathotroph	Animal Pathogen	NULL	NULL	Probable
ed466b264561ed9b2b832e981dbf9fe3	k__Fungi	p__Ascomycota	c__Sordariomycetes	o__Hypocreales	f__Cordycipitaceae	g__Lecanicillium	s__Lecanicillium_saksenae	Lecanicillium	13	Pathotroph	Animal Pathogen	NULL	NULL	Probable
66fa3e72021b562a8cf5758ce732f206	k__Fungi	p__Ascomycota	c__Sordariomycetes	o__Hypocreales	f__Cordycipitaceae	g__Lecanicillium	s__Lecanicillium_muscarium	Lecanicillium	13	Pathotroph	Animal Pathogen	NULL	NULL	Probable
ede2281e7ed84f3ea2f6e332bb2ce04c	k__Fungi	p__Ascomycota	c__Sordariomycetes	o__Hypocreales	f__Cordycipitaceae	g__Lecanicillium	s__Lecanicillium_fungicola	Lecanicillium	13	Pathotroph	Animal Pathogen	NULL	NULL	Probable
78eb20e849b83a27c6b009d08abe0a38	k__Fungi	p__Ascomycota	c__Sordariomycetes	o__Hypocreales	f__Cordycipitaceae	g__Lecanicillium	s__Lecanicillium_fungicola	Lecanicillium	13	Pathotroph	Animal Pathogen	NULL	NULL	Probable
a2d33133d18101b6c10564a04cddc1c9	k__Fungi	p__Ascomycota	c__Sordariomycetes	o__Hypocreales	f__Cordycipitaceae	g__Lecanicillium	s__unidentified	Lecanicillium	13	Pathotroph	Animal Pathogen	NULL	NULL	Probable
751c5e1bd84dece4713705ffc37c0984	k__Fungi	p__Ascomycota	c__Sordariomycetes	o__Hypocreales	f__Cordycipitaceae	g__Lecanicillium	s__Lecanicillium_primulinum	Lecanicillium	13	Pathotroph	Animal Pathogen	NULL	NULL	Probable
b7912a79732ba68aa2c5570b82d5fa3d	k__Fungi	p__Ascomycota	c__Sordariomycetes	o__Hypocreales	f__Cordycipitaceae	g__Lecanicillium	s__Lecanicillium_antillanum	Lecanicillium	13	Pathotroph	Animal Pathogen	NULL	NULL	Probable
99cfbca5a26abd327e308f56815340e6	k__Fungi	p__Ascomycota	c__Sordariomycetes	o__Magnaporthales	f__Magnaporthaceae	g__Pseudophialophora	s__Pseudophialophora_magnispora	Magnaporthaceae	9	Pathotroph	Plant Pathogen	Microfungus	NULL	Probable
64fdebecf85c61b73e5a8a1ada82edec	k__Fungi	p__Ascomycota	c__Sordariomycetes	o__Magnaporthales	f__Magnaporthaceae	g__Pseudophialophora	s__Pseudophialophora_magnispora	Magnaporthaceae	9	Pathotroph	Plant Pathogen	Microfungus	NULL	Probable
1c494c6ccae9502ee1421bc6d6514d6c	k__Fungi	p__Ascomycota	c__Sordariomycetes	o__Magnaporthales	f__Magnaporthaceae	g__Pseudophialophora	s__Pseudophialophora_magnispora	Magnaporthaceae	9	Pathotroph	Plant Pathogen	Microfungus	NULL	Probable
09051aeff9c73ac7da9ad9c3f7d0061b	k__Fungi	p__Ascomycota	c__Sordariomycetes	o__Hypocreales	f__Clavicipitaceae	g__Metacordyceps	s__Metacordyceps_chlamydosporia	Metacordyceps	13	Pathotroph	Animal Pathogen	NULL	NULL	Probable
194a07f2a9c4415ed5de82968bc634a8	k__Fungi	p__Ascomycota	c__Sordariomycetes	o__Hypocreales	f__Clavicipitaceae	g__Metacordyceps	s__Metacordyceps_chlamydosporia	Metacordyceps	13	Pathotroph	Animal Pathogen	NULL	NULL	Probable
887e6063222a43c74bf3e3461477d132	k__Fungi	p__Ascomycota	c__Sordariomycetes	o__Hypocreales	f__Clavicipitaceae	g__Metacordyceps	s__Metacordyceps_chlamydosporia	Metacordyceps	13	Pathotroph	Animal Pathogen	NULL	NULL	Probable
5ad88116369b9682a6fa31f74a13369f	k__Fungi	p__Ascomycota	c__Sordariomycetes	o__Hypocreales	f__Clavicipitaceae	g__Metacordyceps	s__Metacordyceps_chlamydosporia	Metacordyceps	13	Pathotroph	Animal Pathogen	NULL	NULL	Probable
42883c2c845ceb46b68f0246b70a6034	k__Fungi	p__Ascomycota	c__Sordariomycetes	o__Hypocreales	f__Clavicipitaceae	g__Metacordyceps	s__Metacordyceps_chlamydosporia	Metacordyceps	13	Pathotroph	Animal Pathogen	NULL	NULL	Probable
209de530341317e63ae77c342caa198f	k__Fungi	p__Ascomycota	c__Sordariomycetes	o__Hypocreales	f__Clavicipitaceae	g__Metacordyceps	s__Metacordyceps_chlamydosporia	Metacordyceps	13	Pathotroph	Animal Pathogen	NULL	NULL	Probable
50761630b36478e2f1b19a38b92999ee	k__Fungi	p__Ascomycota	c__Sordariomycetes	o__Hypocreales	f__Clavicipitaceae	g__Metacordyceps	s__Metacordyceps_chlamydosporia	Metacordyceps	13	Pathotroph	Animal Pathogen	NULL	NULL	Probable
c12fdff66e8e19f97460a3c5bce1be64	k__Fungi	p__Ascomycota	c__Sordariomycetes	o__Hypocreales	f__Clavicipitaceae	g__Metarhizium	s__Metarhizium_carneum	Metarhizium	13	Pathotroph	Animal Pathogen	NULL	NULL	Probable
7229442d1d076bd5b52a0d97530c601e	k__Fungi	p__Ascomycota	c__Sordariomycetes	o__Hypocreales	f__Clavicipitaceae	g__Metarhizium	s__Metarhizium_carneum	Metarhizium	13	Pathotroph	Animal Pathogen	NULL	NULL	Probable
8ec0d9c7827f3b74f445be83d770ea23	k__Fungi	p__Ascomycota	c__Sordariomycetes	o__Hypocreales	f__Clavicipitaceae	g__Metarhizium	s__Metarhizium_marquandii	Metarhizium	13	Pathotroph	Animal Pathogen	NULL	NULL	Probable
1d6f801b87668d11e323c3c22a5fde2e	k__Fungi	p__Ascomycota	c__Sordariomycetes	o__Hypocreales	f__Clavicipitaceae	g__Metarhizium	s__Metarhizium_carneum	Metarhizium	13	Pathotroph	Animal Pathogen	NULL	NULL	Probable
a2e412583bc418a0789940eb97325177	k__Fungi	p__Ascomycota	c__Sordariomycetes	o__Hypocreales	f__Clavicipitaceae	g__Metarhizium	s__Metarhizium_marquandii	Metarhizium	13	Pathotroph	Animal Pathogen	NULL	NULL	Probable
86191ba6d278e796993b5facc369f93d	k__Fungi	p__Ascomycota	c__Sordariomycetes	o__Hypocreales	f__Clavicipitaceae	g__Metarhizium	s__Metarhizium_marquandii	Metarhizium	13	Pathotroph	Animal Pathogen	NULL	NULL	Probable
131013e9075e0931f183aa555a769bb4	k__Fungi	p__Ascomycota	c__Sordariomycetes	o__Hypocreales	f__Clavicipitaceae	g__Metarhizium	s__Metarhizium_carneum	Metarhizium	13	Pathotroph	Animal Pathogen	NULL	NULL	Probable
d3a7605246d69b7943d7a7507d6d184f	k__Fungi	p__Ascomycota	c__Sordariomycetes	o__Hypocreales	f__Clavicipitaceae	g__Metarhizium	s__Metarhizium_carneum	Metarhizium	13	Pathotroph	Animal Pathogen	NULL	NULL	Probable
15e10d83174f2c62ec73afcbadebc1c7	k__Fungi	p__Ascomycota	c__Sordariomycetes	o__Hypocreales	f__Clavicipitaceae	g__Metarhizium	s__Metarhizium_marquandii	Metarhizium	13	Pathotroph	Animal Pathogen	NULL	NULL	Probable
9464bdb40cbcd5f6ec4976d5ca8238a4	k__Fungi	p__Ascomycota	c__Sordariomycetes	o__Hypocreales	f__Clavicipitaceae	g__Metarhizium	s__Metarhizium_carneum	Metarhizium	13	Pathotroph	Animal Pathogen	NULL	NULL	Probable
dd1ae59ad518bb57ff23bc8a04a78517	k__Fungi	p__Ascomycota	c__Sordariomycetes	o__Hypocreales	f__Clavicipitaceae	g__Metarhizium	s__Metarhizium_pemphigi	Metarhizium	13	Pathotroph	Animal Pathogen	NULL	NULL	Probable
97d6c580418564413ffa6cf73b9af769	k__Fungi	p__Ascomycota	c__Sordariomycetes	o__Hypocreales	f__Clavicipitaceae	g__Metarhizium	s__Metarhizium_marquandii	Metarhizium	13	Pathotroph	Animal Pathogen	NULL	NULL	Probable
2d352c03ee97af21933b0ef5b03b2345	k__Fungi	p__Ascomycota	c__Sordariomycetes	o__Hypocreales	f__Clavicipitaceae	g__Metarhizium	s__Metarhizium_marquandii	Metarhizium	13	Pathotroph	Animal Pathogen	NULL	NULL	Probable
f0542a31a5de4481acc77bbfa8a188dc	k__Fungi	p__Ascomycota	c__Sordariomycetes	o__Hypocreales	f__Clavicipitaceae	g__Metarhizium	s__Metarhizium_robertsii	Metarhizium	13	Pathotroph	Animal Pathogen	NULL	NULL	Probable
bb11d83b97ca63ec8eaf9d6da266569a	k__Fungi	p__Ascomycota	c__Sordariomycetes	o__Hypocreales	f__Clavicipitaceae	g__Metarhizium	s__Metarhizium_robertsii	Metarhizium	13	Pathotroph	Animal Pathogen	NULL	NULL	Probable
e6775bf345abd72f9e7c0b51cc382077	k__Fungi	p__Ascomycota	c__Sordariomycetes	o__Hypocreales	f__Clavicipitaceae	g__Metarhizium	s__Metarhizium_carneum	Metarhizium	13	Pathotroph	Animal Pathogen	NULL	NULL	Probable
b4b29e969d6a2d2f52a9987c105dc6e0	k__Fungi	p__Ascomycota	c__Sordariomycetes	o__Hypocreales	f__Clavicipitaceae	g__Metarhizium	s__Metarhizium_robertsii	Metarhizium	13	Pathotroph	Animal Pathogen	NULL	NULL	Probable
f453ea24be32fe819c2c5d2010cf2105	k__Fungi	p__Ascomycota	c__Sordariomycetes	o__Hypocreales	f__Clavicipitaceae	g__Metarhizium	s__Metarhizium_robertsii	Metarhizium	13	Pathotroph	Animal Pathogen	NULL	NULL	Probable
2573834896fc5a147f44e22a1c9bf79b	k__Fungi	p__Ascomycota	c__Sordariomycetes	o__Hypocreales	f__Clavicipitaceae	g__Metarhizium	s__Metarhizium_novozealandicum	Metarhizium	13	Pathotroph	Animal Pathogen	NULL	NULL	Probable
4b67fe501ffd70371abd6789748d6ff1	k__Fungi	p__Ascomycota	c__Sordariomycetes	o__Hypocreales	f__Clavicipitaceae	g__Metarhizium	s__Metarhizium_marquandii	Metarhizium	13	Pathotroph	Animal Pathogen	NULL	NULL	Probable
7cac88146716a4789e52397e8474e09c	k__Fungi	p__Ascomycota	c__Sordariomycetes	o__Hypocreales	f__Clavicipitaceae	g__Metarhizium	s__Metarhizium_lepidiotae	Metarhizium	13	Pathotroph	Animal Pathogen	NULL	NULL	Probable
ca4ef30670b84d8042255bef00de8fa4	k__Fungi	p__Ascomycota	c__Sordariomycetes	o__Hypocreales	f__Clavicipitaceae	g__Metarhizium	s__Metarhizium_robertsii	Metarhizium	13	Pathotroph	Animal Pathogen	NULL	NULL	Probable
2fe6e1baca163a8f4e5f6dd68b838b5e	k__Fungi	p__Ascomycota	c__Sordariomycetes	o__Hypocreales	f__Clavicipitaceae	g__Metarhizium	s__Metarhizium_lepidiotae	Metarhizium	13	Pathotroph	Animal Pathogen	NULL	NULL	Probable
3933200e0e43e306d315e501973fac0a	k__Fungi	p__Ascomycota	c__Sordariomycetes	o__Hypocreales	f__Clavicipitaceae	g__Metarhizium	s__Metarhizium_carneum	Metarhizium	13	Pathotroph	Animal Pathogen	NULL	NULL	Probable
2bad9780701074b0c990801ec1011a91	k__Fungi	p__Ascomycota	c__Sordariomycetes	o__Hypocreales	f__Clavicipitaceae	g__Metarhizium	s__unidentified	Metarhizium	13	Pathotroph	Animal Pathogen	NULL	NULL	Probable
dacde367e15ebe731f204de2d937be3b	k__Fungi	p__Ascomycota	c__Sordariomycetes	o__Hypocreales	f__Clavicipitaceae	g__Metarhizium	s__Metarhizium_novozealandicum	Metarhizium	13	Pathotroph	Animal Pathogen	NULL	NULL	Probable
0baac8e882c29303fcf2dde1b9e8ccbd	k__Fungi	p__Ascomycota	c__Sordariomycetes	o__Hypocreales	f__Clavicipitaceae	g__Metarhizium	s__Metarhizium_carneum	Metarhizium	13	Pathotroph	Animal Pathogen	NULL	NULL	Probable
45adf7e07a61a2f68999b8e6ab1affe0	k__Fungi	p__Ascomycota	c__Sordariomycetes	o__Hypocreales	f__Clavicipitaceae	g__Metarhizium	s__Metarhizium_robertsii	Metarhizium	13	Pathotroph	Animal Pathogen	NULL	NULL	Probable
acb2e63fe064b4326d1f15405160c292	k__Fungi	p__Ascomycota	c__Sordariomycetes	o__Hypocreales	f__Clavicipitaceae	g__Metarhizium	s__Metarhizium_carneum	Metarhizium	13	Pathotroph	Animal Pathogen	NULL	NULL	Probable
de83aee1aa72bf6e85cdb6bec4407e11	k__Fungi	p__Ascomycota	c__Sordariomycetes	o__Hypocreales	f__Clavicipitaceae	g__Metarhizium	s__Metarhizium_novozealandicum	Metarhizium	13	Pathotroph	Animal Pathogen	NULL	NULL	Probable
ad8f025ab55b3c751e5dcfaf7bef1791	k__Fungi	p__Ascomycota	c__Sordariomycetes	o__Hypocreales	f__Clavicipitaceae	g__Metarhizium	s__Metarhizium_carneum	Metarhizium	13	Pathotroph	Animal Pathogen	NULL	NULL	Probable
0f6ea13a9dbd94e3698b679a75e0217b	k__Fungi	p__Ascomycota	c__Sordariomycetes	o__Hypocreales	f__Clavicipitaceae	g__Metarhizium	s__Metarhizium_marquandii	Metarhizium	13	Pathotroph	Animal Pathogen	NULL	NULL	Probable
fdc5a555c90baa71ba844f2777966192	k__Fungi	p__Ascomycota	c__Sordariomycetes	o__Hypocreales	f__Clavicipitaceae	g__Metarhizium	s__Metarhizium_pemphigi	Metarhizium	13	Pathotroph	Animal Pathogen	NULL	NULL	Probable
37885c19ee01be55af7d6bc6e0eb033f	k__Fungi	p__Ascomycota	c__Sordariomycetes	o__Xylariales	f__Amphisphaeriaceae	g__Monochaetia	s__Monochaetia_dimorphospora	Monochaetia	13	Pathotroph	Plant Pathogen	NULL	NULL	Probable
277e169fdc7d4ae2953eaeca61ff0fd1	k__Fungi	p__Ascomycota	c__Sordariomycetes	o__Xylariales	f__Amphisphaeriaceae	g__Monochaetia	s__Monochaetia_dimorphospora	Monochaetia	13	Pathotroph	Plant Pathogen	NULL	NULL	Probable
3afbc1bc68330b8ad67be9312cb04764	k__Fungi	p__Ascomycota	c__Sordariomycetes	o__Xylariales	f__Amphisphaeriaceae	g__Monochaetia	s__Monochaetia_kansensis	Monochaetia	13	Pathotroph	Plant Pathogen	NULL	NULL	Probable
3579e50fc199b10c2ac02844e3fd9a03	k__Fungi	p__Ascomycota	c__Sordariomycetes	o__Xylariales	f__Amphisphaeriaceae	g__Monochaetia	s__Monochaetia_dimorphospora	Monochaetia	13	Pathotroph	Plant Pathogen	NULL	NULL	Probable
14bb3f4a18b0ba6d6c3849a8651aa97f	k__Fungi	p__Ascomycota	c__Sordariomycetes	o__Glomerellales	f__Plectosphaerellaceae	g__Musicillium	s__Musicillium_theobromae	Musicillium	13	Pathotroph	Plant Pathogen	NULL	NULL	Probable
dc22a1132c59fe70b755d40886efa87e	k__Fungi	p__Ascomycota	c__Sordariomycetes	o__Magnaporthales	f__Magnaporthaceae	g__Mycoleptodiscus	s__unidentified	Mycoleptodiscus	13	Pathotroph	Plant Pathogen	NULL	NULL	Probable
e6be7c2ced0db40eed3dad5ada354794	k__Fungi	p__Ascomycota	c__Sordariomycetes	o__Hypocreales	f__Bionectriaceae	g__Nectriopsis	s__Nectriopsis_rexiana	Nectriopsis	13	Pathotroph	Fungal Parasite-Protistan Parasite	Microfungus	NULL	Probable
1950d21354dad39785e8bd08a55b9855	k__Fungi	p__Ascomycota	c__Sordariomycetes	o__Hypocreales	f__Bionectriaceae	g__Nectriopsis	s__Nectriopsis_rexiana	Nectriopsis	13	Pathotroph	Fungal Parasite-Protistan Parasite	Microfungus	NULL	Probable
27c521061c3311ea47f2d3494adc026d	k__Fungi	p__Ascomycota	c__Sordariomycetes	o__Hypocreales	f__Bionectriaceae	g__Nectriopsis	s__Nectriopsis_rexiana	Nectriopsis	13	Pathotroph	Fungal Parasite-Protistan Parasite	Microfungus	NULL	Probable
2303735d276bb0b56176694e77010215	k__Fungi	p__Ascomycota	c__Sordariomycetes	o__Hypocreales	f__Bionectriaceae	g__Nectriopsis	s__Nectriopsis_tremellicola	Nectriopsis	13	Pathotroph	Fungal Parasite-Protistan Parasite	Microfungus	NULL	Probable
0136b95f868da2cdf03b8c68b42cbfaf	k__Fungi	p__Ascomycota	c__Sordariomycetes	o__Hypocreales	f__Bionectriaceae	g__Nectriopsis	s__Nectriopsis_broomeana	Nectriopsis	13	Pathotroph	Fungal Parasite-Protistan Parasite	Microfungus	NULL	Probable
fcb48b4ffb2730f4947e61ee811099e0	k__Fungi	p__Ascomycota	c__Sordariomycetes	o__Hypocreales	f__Bionectriaceae	g__Nectriopsis	s__Nectriopsis_lecanodes	Nectriopsis	13	Pathotroph	Fungal Parasite-Protistan Parasite	Microfungus	NULL	Probable
01c13066ac170b053b1583aed08c1ada	k__Fungi	p__Ascomycota	c__Sordariomycetes	o__Hypocreales	f__Bionectriaceae	g__Nectriopsis	s__Nectriopsis_oropensoides	Nectriopsis	13	Pathotroph	Fungal Parasite-Protistan Parasite	Microfungus	NULL	Probable
e5486a020c5bdad11a6bccd669e7690f	k__Fungi	p__Ascomycota	c__Sordariomycetes	o__Hypocreales	f__Bionectriaceae	g__Nectriopsis	s__Nectriopsis_broomeana	Nectriopsis	13	Pathotroph	Fungal Parasite-Protistan Parasite	Microfungus	NULL	Probable
d8bf5a828c6d1a1d38ec11679fde50f8	k__Fungi	p__Ascomycota	c__Sordariomycetes	o__Hypocreales	f__Bionectriaceae	g__Nectriopsis	s__Nectriopsis_tremellicola	Nectriopsis	13	Pathotroph	Fungal Parasite-Protistan Parasite	Microfungus	NULL	Probable
97680ff89bf4f30290f4392395093685	k__Fungi	p__Ascomycota	c__Sordariomycetes	o__Hypocreales	f__Bionectriaceae	g__Nectriopsis	s__Nectriopsis_rexiana	Nectriopsis	13	Pathotroph	Fungal Parasite-Protistan Parasite	Microfungus	NULL	Probable
d7d211062a5554512d153198073fef02	k__Fungi	p__Ascomycota	c__Sordariomycetes	o__Hypocreales	f__Bionectriaceae	g__Nectriopsis	s__Nectriopsis_rexiana	Nectriopsis	13	Pathotroph	Fungal Parasite-Protistan Parasite	Microfungus	NULL	Probable
44b5245a03700658cc04e35603a97f8b	k__Fungi	p__Ascomycota	c__Sordariomycetes	o__Hypocreales	f__Bionectriaceae	g__Nectriopsis	s__Nectriopsis_oropensoides	Nectriopsis	13	Pathotroph	Fungal Parasite-Protistan Parasite	Microfungus	NULL	Probable
be13b895149423f7e8cddd976796d49f	k__Fungi	p__Ascomycota	c__Sordariomycetes	o__Ophiostomatales	f__Ophiostomataceae	g__unidentified	s__unidentified	Ophiostomataceae	9	Pathotroph	Plant Pathogen	Microfungus	Blue-Staining	Probable
b86ef5694d929f3c54cb709da8b15814	k__Fungi	p__Ascomycota	c__Sordariomycetes	o__Ophiostomatales	f__Ophiostomataceae	g__unidentified	s__unidentified	Ophiostomataceae	9	Pathotroph	Plant Pathogen	Microfungus	Blue-Staining	Probable
1ecaa662c6168850630623849fe5c742	k__Fungi	p__Ascomycota	c__Sordariomycetes	o__Ophiostomatales	f__Ophiostomataceae	g__unidentified	s__unidentified	Ophiostomataceae	9	Pathotroph	Plant Pathogen	Microfungus	Blue-Staining	Probable
4611f08ae943c6b212c7117754477281	k__Fungi	p__Ascomycota	c__Sordariomycetes	o__Ophiostomatales	f__Ophiostomataceae	g__Hawksworthiomyces	s__Hawksworthiomyces_lignivorus	Ophiostomataceae	9	Pathotroph	Plant Pathogen	Microfungus	Blue-Staining	Probable
cb2b09e96818f6100f57a7896e4b5509	k__Fungi	p__Ascomycota	c__Sordariomycetes	o__Ophiostomatales	f__Ophiostomataceae	g__unidentified	s__unidentified	Ophiostomataceae	9	Pathotroph	Plant Pathogen	Microfungus	Blue-Staining	Probable
8cadae54e8e6e0fd2650bd7f5ca4f879	k__Fungi	p__Ascomycota	c__Sordariomycetes	o__Diaporthales	f__Cryphonectriaceae	g__unidentified	s__unidentified	Cryphonectriaceae	9	Pathotroph	Plant Pathogen	Microfungus	NULL	Probable
fa6db11dc6afd32c232dbeaaef79deb8	k__Fungi	p__Ascomycota	c__Sordariomycetes	o__Ophiostomatales	f__Ophiostomataceae	g__unidentified	s__unidentified	Ophiostomataceae	9	Pathotroph	Plant Pathogen	Microfungus	Blue-Staining	Probable
b9d41d0334bbadfbb72b8f973eae2d7e	k__Fungi	p__Ascomycota	c__Sordariomycetes	o__Ophiostomatales	f__Ophiostomataceae	g__unidentified	s__unidentified	Ophiostomataceae	9	Pathotroph	Plant Pathogen	Microfungus	Blue-Staining	Probable
764963d63e736561fbf3e7e7baceb754	k__Fungi	p__Ascomycota	c__Sordariomycetes	o__Xylariales	f__Sporocadaceae	g__Pestalotiopsis	s__Pestalotiopsis_trachicarpicola	Pestalotiopsis	13	Pathotroph	Plant Pathogen	NULL	NULL	Probable
9813dd48f868330267f69c0f2bdac400	k__Fungi	p__Ascomycota	c__Sordariomycetes	o__Xylariales	f__Sporocadaceae	g__Pestalotiopsis	s__unidentified	Pestalotiopsis	13	Pathotroph	Plant Pathogen	NULL	NULL	Probable
8633131694f307eb556f2e35ed9831dc	k__Fungi	p__Ascomycota	c__Sordariomycetes	o__Xylariales	f__Sporocadaceae	g__Pestalotiopsis	s__Pestalotiopsis_jesteri	Pestalotiopsis	13	Pathotroph	Plant Pathogen	NULL	NULL	Probable
5ddd76125cd8f53e2cf2910dd8d777bd	k__Fungi	p__Ascomycota	c__Sordariomycetes	o__Xylariales	f__Sporocadaceae	g__Pestalotiopsis	s__Pestalotiopsis_inflexa	Pestalotiopsis	13	Pathotroph	Plant Pathogen	NULL	NULL	Probable
d66600da4347dff625eaadcbe5ad1d37	k__Fungi	p__Ascomycota	c__Sordariomycetes	o__Xylariales	f__Sporocadaceae	g__Pestalotiopsis	s__Pestalotiopsis_jesteri	Pestalotiopsis	13	Pathotroph	Plant Pathogen	NULL	NULL	Probable
53231ac53a716ad6d536e0fb8cedff3e	k__Fungi	p__Ascomycota	c__Sordariomycetes	o__Togniniales	f__Togniniaceae	g__Phaeoacremonium	s__Phaeoacremonium_croatiense	Phaeoacremonium	13	Pathotroph	Plant Pathogen	NULL	NULL	Probable
d51dd2c86d057fd10e12952910876f79	k__Fungi	p__Ascomycota	c__Sordariomycetes	o__Togniniales	f__Togniniaceae	g__Phaeoacremonium	s__Phaeoacremonium_luteum	Phaeoacremonium	13	Pathotroph	Plant Pathogen	NULL	NULL	Probable
daa63494418c4e317fb6a60b46ce96a1	k__Fungi	p__Ascomycota	c__Sordariomycetes	o__Togniniales	f__Togniniaceae	g__Phaeoacremonium	s__Phaeoacremonium_croatiense	Phaeoacremonium	13	Pathotroph	Plant Pathogen	NULL	NULL	Probable
739f07bae545a09603ebea147e79fdea	k__Fungi	p__Ascomycota	c__Sordariomycetes	o__Xylariales	f__Xylariales_fam_Incertae_sedis	g__Phlogicylindrium	s__unidentified	Phlogicylindrium	13	Pathotroph	Plant Pathogen	NULL	NULL	Probable
aacdfbb1cec9a0b283160aef740e6429	k__Fungi	p__Ascomycota	c__Sordariomycetes	o__Glomerellales	f__Plectosphaerellaceae	g__Plectosphaerella	s__unidentified	Plectosphaerella	13	Pathotroph	Plant Pathogen	NULL	NULL	Probable
17929c4805f615b035153265de401936	k__Fungi	p__Ascomycota	c__Sordariomycetes	o__Glomerellales	f__Plectosphaerellaceae	g__Plectosphaerella	s__unidentified	Plectosphaerella	13	Pathotroph	Plant Pathogen	NULL	NULL	Probable
dda36df87f8f46a19693329be45ac55a	k__Fungi	p__Ascomycota	c__Sordariomycetes	o__Glomerellales	f__Plectosphaerellaceae	g__Plectosphaerella	s__Plectosphaerella_oratosquillae	Plectosphaerella	13	Pathotroph	Plant Pathogen	NULL	NULL	Probable
a0994cef214808179704bd5d1b9ebeb2	k__Fungi	p__Ascomycota	c__Sordariomycetes	o__Glomerellales	f__Plectosphaerellaceae	g__Plectosphaerella	s__Plectosphaerella_oratosquillae	Plectosphaerella	13	Pathotroph	Plant Pathogen	NULL	NULL	Probable
0beee04c749f77ff1be061b4774e4cb2	k__Fungi	p__Ascomycota	c__Sordariomycetes	o__Glomerellales	f__Plectosphaerellaceae	g__Plectosphaerella	s__Plectosphaerella_populi	Plectosphaerella	13	Pathotroph	Plant Pathogen	NULL	NULL	Probable
ed198826a5d010eb60799892e1dd26e2	k__Fungi	p__Ascomycota	c__Sordariomycetes	o__Glomerellales	f__Plectosphaerellaceae	g__Plectosphaerella	s__Plectosphaerella_alismatis	Plectosphaerella	13	Pathotroph	Plant Pathogen	NULL	NULL	Probable
e458e709e64fde0691609172d1654a27	k__Fungi	p__Ascomycota	c__Sordariomycetes	o__Glomerellales	f__Plectosphaerellaceae	g__Plectosphaerella	s__Plectosphaerella_populi	Plectosphaerella	13	Pathotroph	Plant Pathogen	NULL	NULL	Probable
679977f8a21b91fe1eb443dccb6a52bf	k__Fungi	p__Ascomycota	c__Sordariomycetes	o__Glomerellales	f__Plectosphaerellaceae	g__Plectosphaerella	s__Plectosphaerella_alismatis	Plectosphaerella	13	Pathotroph	Plant Pathogen	NULL	NULL	Probable
7bceebb6bdc2133cbed50c49cd6f70d5	k__Fungi	p__Ascomycota	c__Sordariomycetes	o__Glomerellales	f__Plectosphaerellaceae	g__Plectosphaerella	s__Plectosphaerella_populi	Plectosphaerella	13	Pathotroph	Plant Pathogen	NULL	NULL	Probable
cd5f982ebf527d447941d4c6687864ce	k__Fungi	p__Ascomycota	c__Sordariomycetes	o__Glomerellales	f__Plectosphaerellaceae	g__Plectosphaerella	s__Plectosphaerella_cucumerina	Plectosphaerella	13	Pathotroph	Plant Pathogen	NULL	NULL	Probable
4a30f6ab56557308ef605b9df83c4f56	k__Fungi	p__Ascomycota	c__Sordariomycetes	o__Glomerellales	f__Plectosphaerellaceae	g__Plectosphaerella	s__Plectosphaerella_alismatis	Plectosphaerella	13	Pathotroph	Plant Pathogen	NULL	NULL	Probable
a94d34888e74b56ee124065d134572ec	k__Fungi	p__Ascomycota	c__Sordariomycetes	o__Glomerellales	f__Plectosphaerellaceae	g__Plectosphaerella	s__Plectosphaerella_oratosquillae	Plectosphaerella	13	Pathotroph	Plant Pathogen	NULL	NULL	Probable
5fc2ef34704b429841fcf763419ef7c4	k__Fungi	p__Ascomycota	c__Sordariomycetes	o__Glomerellales	f__Plectosphaerellaceae	g__Plectosphaerella	s__unidentified	Plectosphaerella	13	Pathotroph	Plant Pathogen	NULL	NULL	Probable
a9341694d9228e603d4850e226eca77f	k__Fungi	p__Ascomycota	c__Sordariomycetes	o__Glomerellales	f__Plectosphaerellaceae	g__Plectosphaerella	s__Plectosphaerella_alismatis	Plectosphaerella	13	Pathotroph	Plant Pathogen	NULL	NULL	Probable
47d9516268151094fbac050472b3eb62	k__Fungi	p__Ascomycota	c__Sordariomycetes	o__Glomerellales	f__Plectosphaerellaceae	g__Plectosphaerella	s__Plectosphaerella_oratosquillae	Plectosphaerella	13	Pathotroph	Plant Pathogen	NULL	NULL	Probable
b57a3806b91325c74513c0107908b358	k__Fungi	p__Ascomycota	c__Sordariomycetes	o__Glomerellales	f__Plectosphaerellaceae	g__Plectosphaerella	s__Plectosphaerella_alismatis	Plectosphaerella	13	Pathotroph	Plant Pathogen	NULL	NULL	Probable
3dee1e3062cd924a86ea8a2c605f3218	k__Fungi	p__Ascomycota	c__Sordariomycetes	o__Glomerellales	f__Plectosphaerellaceae	g__Plectosphaerella	s__Plectosphaerella_alismatis	Plectosphaerella	13	Pathotroph	Plant Pathogen	NULL	NULL	Probable
a295454ac15500ddd1690146255c70bd	k__Fungi	p__Ascomycota	c__Sordariomycetes	o__Glomerellales	f__Plectosphaerellaceae	g__Plectosphaerella	s__Plectosphaerella_alismatis	Plectosphaerella	13	Pathotroph	Plant Pathogen	NULL	NULL	Probable
a1ed109722ea71144e00e446df07ad31	k__Fungi	p__Ascomycota	c__Sordariomycetes	o__Hypocreales	f__Clavicipitaceae	g__Pochonia	s__Pochonia_bulbillosa	Pochonia	13	Pathotroph	Animal Pathogen	NULL	NULL	Probable
05b967d0ce1c0beb70904ebdcbe7cbc9	k__Fungi	p__Ascomycota	c__Sordariomycetes	o__Hypocreales	f__Clavicipitaceae	g__Pochonia	s__Pochonia_bulbillosa	Pochonia	13	Pathotroph	Animal Pathogen	NULL	NULL	Probable
917bebff14474bc10bab92921af92b6c	k__Fungi	p__Ascomycota	c__Sordariomycetes	o__Hypocreales	f__Clavicipitaceae	g__Pochonia	s__Pochonia_bulbillosa	Pochonia	13	Pathotroph	Animal Pathogen	NULL	NULL	Probable
485f8fa9c22a7581b65f0cb0927c05f0	k__Fungi	p__Ascomycota	c__Sordariomycetes	o__Hypocreales	f__Clavicipitaceae	g__Pochonia	s__Pochonia_cordycepisociata	Pochonia	13	Pathotroph	Animal Pathogen	NULL	NULL	Probable
1a413bb879d4c39d54197e0717e847c4	k__Fungi	p__Ascomycota	c__Sordariomycetes	o__Hypocreales	f__Clavicipitaceae	g__Pochonia	s__unidentified	Pochonia	13	Pathotroph	Animal Pathogen	NULL	NULL	Probable
5e484c05ebe80a2045854d92acd945ad	k__Fungi	p__Ascomycota	c__Sordariomycetes	o__Hypocreales	f__Clavicipitaceae	g__Pochonia	s__unidentified	Pochonia	13	Pathotroph	Animal Pathogen	NULL	NULL	Probable
85812da9a81888b1400805ea50dca791	k__Fungi	p__Ascomycota	c__Sordariomycetes	o__Xylariales	f__Amphisphaeriaceae	g__Polyscytalum	s__unidentified	Polyscytalum	13	Pathotroph	Plant Pathogen	NULL	NULL	Probable
a9ea5adf73c6a26f0798ebd22bdd0660	k__Fungi	p__Ascomycota	c__Sordariomycetes	o__Xylariales	f__Amphisphaeriaceae	g__Polyscytalum	s__unidentified	Polyscytalum	13	Pathotroph	Plant Pathogen	NULL	NULL	Probable
2790fe83b7718685906bff3c85cd1d6a	k__Fungi	p__Ascomycota	c__Sordariomycetes	o__Xylariales	f__Amphisphaeriaceae	g__Polyscytalum	s__unidentified	Polyscytalum	13	Pathotroph	Plant Pathogen	NULL	NULL	Probable
1c21f81f8b99b91e9d4947237e53ad30	k__Fungi	p__Ascomycota	c__Sordariomycetes	o__Xylariales	f__Amphisphaeriaceae	g__Polyscytalum	s__unidentified	Polyscytalum	13	Pathotroph	Plant Pathogen	NULL	NULL	Probable
02f9811a9cd3ebe2c68cfe6cfd8a5b32	k__Fungi	p__Ascomycota	c__Sordariomycetes	o__Xylariales	f__Amphisphaeriaceae	g__Polyscytalum	s__unidentified	Polyscytalum	13	Pathotroph	Plant Pathogen	NULL	NULL	Probable
6b561bc0598173be822682fe796ef06b	k__Fungi	p__Ascomycota	c__Sordariomycetes	o__Hypocreales	f__Hypocreaceae	g__Protocrea	s__Protocrea_farinosa	Protocrea	13	Pathotroph	Fungal Parasite	NULL	NULL	Probable
0dd5c217ada3f553c1037320871f85da	k__Fungi	p__Ascomycota	c__Sordariomycetes	o__Hypocreales	f__Ophiocordycipitaceae	g__Purpureocillium	s__Purpureocillium_lilacinum	Purpureocillium	13	Pathotroph	Fungal Parasite	NULL	NULL	Probable
5dc85a0e04511db3cc5a2713d9d36c6a	k__Fungi	p__Ascomycota	c__Sordariomycetes	o__Hypocreales	f__Ophiocordycipitaceae	g__Purpureocillium	s__Purpureocillium_lavendulum	Purpureocillium	13	Pathotroph	Fungal Parasite	NULL	NULL	Probable
5648b06fde5e8a068ab0006bfd65b7fa	k__Fungi	p__Ascomycota	c__Sordariomycetes	o__Hypocreales	f__Ophiocordycipitaceae	g__Purpureocillium	s__Purpureocillium_lilacinum	Purpureocillium	13	Pathotroph	Fungal Parasite	NULL	NULL	Probable
f03e75be992363bc2476babb49ea0031	k__Fungi	p__Ascomycota	c__Sordariomycetes	o__Microascales	f__Microascaceae	g__Rhinocladium	s__Rhinocladium_lesnei	Rhinocladium	13	Pathotroph	Plant Pathogen	NULL	NULL	Probable
398feaeefab8305329b8d8aca07a6399	k__Fungi	p__Ascomycota	c__Sordariomycetes	o__Microascales	f__Microascaceae	g__Rhinocladium	s__Rhinocladium_lesnei	Rhinocladium	13	Pathotroph	Plant Pathogen	NULL	NULL	Probable
5d10d05a246ed7c82dc0cd1d6b64a584	k__Fungi	p__Ascomycota	c__Sordariomycetes	o__Xylariales	f__Sporocadaceae	g__Seiridium	s__Seiridium_ceratosporum	Seiridium	13	Pathotroph	Plant Pathogen	NULL	NULL	Probable
259eb6e5043e309ff196dff7d3ac6031	k__Fungi	p__Ascomycota	c__Sordariomycetes	o__Xylariales	f__Sporocadaceae	g__Seiridium	s__Seiridium_ceratosporum	Seiridium	13	Pathotroph	Plant Pathogen	NULL	NULL	Probable
c72c1ec7ef894ee4734112db2831d1e9	k__Fungi	p__Ascomycota	c__Sordariomycetes	o__Xylariales	f__Sporocadaceae	g__Seiridium	s__Seiridium_podocarpi	Seiridium	13	Pathotroph	Plant Pathogen	NULL	NULL	Probable
e34de8c1bd452177f1f7c0f4de29f04e	k__Fungi	p__Ascomycota	c__Sordariomycetes	o__Xylariales	f__Sporocadaceae	g__Seiridium	s__Seiridium_podocarpi	Seiridium	13	Pathotroph	Plant Pathogen	NULL	NULL	Probable
fe5df58791ac9c2a3da2852364458678	k__Fungi	p__Ascomycota	c__Sordariomycetes	o__Hypocreales	f__Cordycipitaceae	g__Simplicillium	s__Simplicillium_cylindrosporum	Simplicillium	13	Pathotroph	Animal Pathogen	NULL	NULL	Probable
131ef47c111089521f4a0598c7604f52	k__Fungi	p__Ascomycota	c__Sordariomycetes	o__Hypocreales	f__Cordycipitaceae	g__Simplicillium	s__Simplicillium_lanosoniveum	Simplicillium	13	Pathotroph	Animal Pathogen	NULL	NULL	Probable
02e24231e93bf043b385bc07c1fcc129	k__Fungi	p__Ascomycota	c__Sordariomycetes	o__Hypocreales	f__Cordycipitaceae	g__Simplicillium	s__Simplicillium_lanosoniveum	Simplicillium	13	Pathotroph	Animal Pathogen	NULL	NULL	Probable
6275b40939645c589207c46dcd20669d	k__Fungi	p__Ascomycota	c__Sordariomycetes	o__Hypocreales	f__Cordycipitaceae	g__Simplicillium	s__Simplicillium_minatense	Simplicillium	13	Pathotroph	Animal Pathogen	NULL	NULL	Probable
52593d61ddb4c001cc8574004c3418cd	k__Fungi	p__Ascomycota	c__Sordariomycetes	o__Hypocreales	f__Cordycipitaceae	g__Simplicillium	s__unidentified	Simplicillium	13	Pathotroph	Animal Pathogen	NULL	NULL	Probable
a5ea6c96b393b4becef8aba0256e9d5a	k__Fungi	p__Ascomycota	c__Sordariomycetes	o__Hypocreales	f__Cordycipitaceae	g__Simplicillium	s__unidentified	Simplicillium	13	Pathotroph	Animal Pathogen	NULL	NULL	Probable
b0df6dc5c93f7cb41ab759340dbc7576	k__Fungi	p__Ascomycota	c__Sordariomycetes	o__Hypocreales	f__Cordycipitaceae	g__Simplicillium	s__unidentified	Simplicillium	13	Pathotroph	Animal Pathogen	NULL	NULL	Probable
42cfadeb6c9a70f5a75d82a603854d5f	k__Fungi	p__Ascomycota	c__Sordariomycetes	o__Hypocreales	f__Cordycipitaceae	g__Simplicillium	s__unidentified	Simplicillium	13	Pathotroph	Animal Pathogen	NULL	NULL	Probable
594baa0beb24f098d9325ac280daba46	k__Fungi	p__Ascomycota	c__Sordariomycetes	o__Hypocreales	f__Cordycipitaceae	g__Simplicillium	s__unidentified	Simplicillium	13	Pathotroph	Animal Pathogen	NULL	NULL	Probable
3e9c4561a659a54e0dc16a77b4bf1838	k__Fungi	p__Ascomycota	c__Sordariomycetes	o__Hypocreales	f__Cordycipitaceae	g__Simplicillium	s__Simplicillium_aogashimaense	Simplicillium	13	Pathotroph	Animal Pathogen	NULL	NULL	Probable
cecb52b1a58548d2fc7a0ecbe2b51f2a	k__Fungi	p__Ascomycota	c__Sordariomycetes	o__Hypocreales	f__Cordycipitaceae	g__Simplicillium	s__Simplicillium_aogashimaense	Simplicillium	13	Pathotroph	Animal Pathogen	NULL	NULL	Probable
8f30669a19adfdc6ab0d8be64b175b68	k__Fungi	p__Ascomycota	c__Sordariomycetes	o__Hypocreales	f__Cordycipitaceae	g__Simplicillium	s__Simplicillium_aogashimaense	Simplicillium	13	Pathotroph	Animal Pathogen	NULL	NULL	Probable
9d02df711b62ab38909dcfac0583d6e7	k__Fungi	p__Ascomycota	c__Sordariomycetes	o__Hypocreales	f__Hypocreaceae	g__Sphaerostilbella	s__Sphaerostilbella_aureonitens	Sphaerostilbella	13	Pathotroph	Fungal Parasite	NULL	NULL	Highly Probable
ab85f044b44de3e1c0e5e43600c52d6c	k__Fungi	p__Ascomycota	c__Sordariomycetes	o__Hypocreales	f__Hypocreales_fam_Incertae_sedis	g__Trichothecium	s__Trichothecium_crotocinigenum	Trichothecium	13	Pathotroph	Plant Pathogen	NULL	NULL	Probable
0faae3f65570d478a2c423e9d9db9768	k__Fungi	p__Ascomycota	c__Sordariomycetes	o__Hypocreales	f__Hypocreales_fam_Incertae_sedis	g__Trichothecium	s__Trichothecium_crotocinigenum	Trichothecium	13	Pathotroph	Plant Pathogen	NULL	NULL	Probable
3df03a51919867232a339bcd19edfab0	k__Fungi	p__Ascomycota	c__Sordariomycetes	o__Xylariales	f__Bartaliniaceae	g__Truncatella	s__Truncatella_angustata	Truncatella	13	Pathotroph	Plant Pathogen	NULL	NULL	Probable
3349f0b50c0cc58aa86de7ced77a9acf	k__Fungi	p__Ascomycota	c__Sordariomycetes	o__Xylariales	f__Bartaliniaceae	g__Truncatella	s__Truncatella_angustata	Truncatella	13	Pathotroph	Plant Pathogen	NULL	NULL	Probable
94a2f79928fd5b2c1368178c81cae64f	k__Fungi	p__Ascomycota	c__Sordariomycetes	o__Hypocreales	f__Nectriaceae	g__Volutella	s__unidentified	Volutella	13	Pathotroph	Plant Pathogen	NULL	NULL	Probable
633707d41fcd59399c85177103d86867	k__Fungi	p__Ascomycota	c__Sordariomycetes	o__Hypocreales	f__Nectriaceae	g__Volutella	s__unidentified	Volutella	13	Pathotroph	Plant Pathogen	NULL	NULL	Probable
798865536b370f2ac8712da7e60b4f92	k__Fungi	p__Ascomycota	c__Sordariomycetes	o__Hypocreales	f__Nectriaceae	g__Volutella	s__unidentified	Volutella	13	Pathotroph	Plant Pathogen	NULL	NULL	Probable
260ae087bbdf0f37a8c0d97b923cdee6	k__Fungi	p__Ascomycota	c__Sordariomycetes	o__Hypocreales	f__Nectriaceae	g__Volutella	s__unidentified	Volutella	13	Pathotroph	Plant Pathogen	NULL	NULL	Probable
0d3d7c4fc9a13b094e2ef80d4b611042	k__Fungi	p__Ascomycota	c__Sordariomycetes	o__Hypocreales	f__Nectriaceae	g__Volutella	s__unidentified	Volutella	13	Pathotroph	Plant Pathogen	NULL	NULL	Probable
08566db88f1bc6ef1a026835ec44b929	k__Fungi	p__Ascomycota	c__Sordariomycetes	o__Hypocreales	f__Nectriaceae	g__Volutella	s__unidentified	Volutella	13	Pathotroph	Plant Pathogen	NULL	NULL	Probable
856ecf68ab2879a9093db05522527d99	k__Fungi	p__Ascomycota	c__Sordariomycetes	o__Hypocreales	f__Nectriaceae	g__Volutella	s__unidentified	Volutella	13	Pathotroph	Plant Pathogen	NULL	NULL	Probable
24887f10bae49397f785786d42e21b06	k__Fungi	p__Ascomycota	c__Sordariomycetes	o__Hypocreales	f__Nectriaceae	g__Volutella	s__unidentified	Volutella	13	Pathotroph	Plant Pathogen	NULL	NULL	Probable
4763cc06310afe45ce5735e9c678d28d	k__Fungi	p__Ascomycota	c__Sordariomycetes	o__Hypocreales	f__Nectriaceae	g__Volutella	s__Volutella_consors	Volutella	13	Pathotroph	Plant Pathogen	NULL	NULL	Probable
82cef710b991e74c9db8366c5b028183	k__Fungi	p__Ascomycota	c__Sordariomycetes	o__Hypocreales	f__Nectriaceae	g__Volutella	s__unidentified	Volutella	13	Pathotroph	Plant Pathogen	NULL	NULL	Probable
81b4773baad4321b4dc03461f064856f	k__Fungi	p__Ascomycota	c__Sordariomycetes	o__Hypocreales	f__Nectriaceae	g__Volutella	s__Volutella_ciliata	Volutella	13	Pathotroph	Plant Pathogen	NULL	NULL	Probable
091fc3930212fa2715b3657112357bc3	k__Fungi	p__Ascomycota	c__Sordariomycetes	o__Hypocreales	f__Nectriaceae	g__Volutella	s__Volutella_consors	Volutella	13	Pathotroph	Plant Pathogen	NULL	NULL	Probable
eeb1cd75efe315d9e6fb4431985cadb5	k__Fungi	p__Ascomycota	c__Sordariomycetes	o__Hypocreales	f__Nectriaceae	g__Volutella	s__Volutella_consors	Volutella	13	Pathotroph	Plant Pathogen	NULL	NULL	Probable
c13277e5779a23cb79e0c4c0e9c7cf66	k__Fungi	p__Ascomycota	c__Sordariomycetes	o__Hypocreales	f__Nectriaceae	g__Volutella	s__Volutella_consors	Volutella	13	Pathotroph	Plant Pathogen	NULL	NULL	Probable
d703c5c740e8f255afbb0915b4c52b6d	k__Fungi	p__Ascomycota	c__Sordariomycetes	o__Hypocreales	f__Nectriaceae	g__Volutella	s__Volutella_consors	Volutella	13	Pathotroph	Plant Pathogen	NULL	NULL	Probable
06b74b923cec48563fd28a08d870194d	k__Fungi	p__Ascomycota	c__Sordariomycetes	o__Hypocreales	f__Nectriaceae	g__Volutella	s__unidentified	Volutella	13	Pathotroph	Plant Pathogen	NULL	NULL	Probable
2751cf14b43bb17d9a118f7d7252765b	k__Fungi	p__Ascomycota	c__Sordariomycetes	o__Hypocreales	f__Nectriaceae	g__Volutella	s__unidentified	Volutella	13	Pathotroph	Plant Pathogen	NULL	NULL	Probable
9d369fa757ae6f98aacda051f97032d8	k__Fungi	p__Ascomycota	c__Sordariomycetes	o__Hypocreales	f__Nectriaceae	g__Volutella	s__unidentified	Volutella	13	Pathotroph	Plant Pathogen	NULL	NULL	Probable
7779ab8027c36b12f106eb57adf65814	k__Fungi	p__Ascomycota	c__Sordariomycetes	o__Hypocreales	f__Nectriaceae	g__Volutella	s__Volutella_ciliata	Volutella	13	Pathotroph	Plant Pathogen	NULL	NULL	Probable
5a1c805c655b741c9ab99984b833cabb	k__Fungi	p__Ascomycota	c__Sordariomycetes	o__Hypocreales	f__Nectriaceae	g__Volutella	s__unidentified	Volutella	13	Pathotroph	Plant Pathogen	NULL	NULL	Probable
c40153c91a63986669efb47e1514e671	k__Fungi	p__Ascomycota	c__Sordariomycetes	o__Hypocreales	f__Nectriaceae	g__Volutella	s__Volutella_consors	Volutella	13	Pathotroph	Plant Pathogen	NULL	NULL	Probable
6d767091ff9eaea0e7637bedcb778607	k__Fungi	p__Ascomycota	c__Sordariomycetes	o__Hypocreales	f__Nectriaceae	g__Volutella	s__Volutella_lini	Volutella	13	Pathotroph	Plant Pathogen	NULL	NULL	Probable
d4f25bbe3c38866264800519f8e66bac	k__Fungi	p__Ascomycota	c__Sordariomycetes	o__Hypocreales	f__Nectriaceae	g__Volutella	s__Volutella_lini	Volutella	13	Pathotroph	Plant Pathogen	NULL	NULL	Probable
0d1f5286d917bc2688f6dc97d1a2e61a	k__Fungi	p__Ascomycota	c__Sordariomycetes	o__Hypocreales	f__Nectriaceae	g__Volutella	s__Volutella_consors	Volutella	13	Pathotroph	Plant Pathogen	NULL	NULL	Probable
bb9ecf9a635f4f3d5fba0c4b9ef8b6a9	k__Fungi	p__Ascomycota	c__Sordariomycetes	o__Hypocreales	f__Nectriaceae	g__Volutella	s__unidentified	Volutella	13	Pathotroph	Plant Pathogen	NULL	NULL	Probable
f08fe4c81d918462ee08f5c48fd6198b	k__Fungi	p__Chytridiomycota	c__Spizellomycetes	o__Spizellomycetales	f__Spizellomycetaceae	g__Spizellomyces	s__Spizellomyces_pseudodichotomus	Spizellomycetaceae	9	Pathotroph	Plant Pathogen-Undefined Parasite-Undefined Saprotroph	Microfungus	NULL	Probable
334e5515d7e80d348af911153b6bd002	k__Fungi	p__Chytridiomycota	c__Spizellomycetes	o__Spizellomycetales	f__Spizellomycetaceae	g__Spizellomyces	s__unidentified	Spizellomycetaceae	9	Pathotroph	Plant Pathogen-Undefined Parasite-Undefined Saprotroph	Microfungus	NULL	Probable
9c59db26f3fcf5199f63eaef5cb1e640	k__Fungi	p__Basidiomycota	c__Tremellomycetes	o__Trichosporonales	f__Trichosporonaceae	g__Cutaneotrichosporon	s__unidentified	Cutaneotrichosporon	13	Pathotroph	Animal Pathogen	Yeast	NULL	Possible
b0433db70cc156791e82e971e3b3d489	k__Fungi	p__Basidiomycota	c__Tremellomycetes	o__Trichosporonales	f__Trichosporonaceae	g__Cutaneotrichosporon	s__Cutaneotrichosporon_moniliiforme	Cutaneotrichosporon	13	Pathotroph	Animal Pathogen	Yeast	NULL	Possible
c525c30de62272f4bc3d472e54445745	k__Fungi	p__Basidiomycota	c__Tremellomycetes	o__Trichosporonales	f__Trichosporonaceae	g__Cutaneotrichosporon	s__Cutaneotrichosporon_curvatus	Cutaneotrichosporon	13	Pathotroph	Animal Pathogen	Yeast	NULL	Possible
c75e8e79effb8c69458e0c856e09c149	k__Fungi	p__Basidiomycota	c__Tremellomycetes	o__Tremellales	f__Syzygosporaceae	g__Syzygospora	s__unidentified	Syzygospora	13	Pathotroph	Fungal Parasite-Lichen Parasite	Tremelloid	NULL	Highly Probable
87a3e69cfcb478013d63d1ddf6a0fc34	k__Fungi	p__Basidiomycota	c__Tremellomycetes	o__Trichosporonales	f__Tetragoniomycetaceae	g__Tetragoniomyces	s__Tetragoniomyces_uliginosus	Tetragoniomyces	13	Pathotroph	Fungal Parasite	Facultative Yeast	NULL	Probable
ea78f10d3b30b17de4fa7e496eb94dda	k__Fungi	p__Basidiomycota	c__Tremellomycetes	o__Trichosporonales	f__Tetragoniomycetaceae	g__Tetragoniomyces	s__Tetragoniomyces_uliginosus	Tetragoniomyces	13	Pathotroph	Fungal Parasite	Facultative Yeast	NULL	Probable
d9aff63f25364d932dfb33b690213d7d	k__Fungi	p__Basidiomycota	c__Tremellomycetes	o__Trichosporonales	f__Tetragoniomycetaceae	g__Tetragoniomyces	s__Tetragoniomyces_uliginosus	Tetragoniomyces	13	Pathotroph	Fungal Parasite	Facultative Yeast	NULL	Probable
f7628a63249e4df3a35a0c75a6080938	k__Fungi	p__Basidiomycota	c__Tremellomycetes	o__Tremellales	f__Tremellaceae	g__Tremella	s__unidentified	Tremella	13	Pathotroph	Fungal Parasite-Lichen Parasite	Facultative Yeast-Microfungus-Tremelloid	NULL	Probable
fbd841c653d6b95f3d4032133113e00b	k__Fungi	p__Basidiomycota	c__Tremellomycetes	o__Tremellales	f__Tremellaceae	g__Tremella	s__unidentified	Tremella	13	Pathotroph	Fungal Parasite-Lichen Parasite	Facultative Yeast-Microfungus-Tremelloid	NULL	Probable
6abde1ee54737b2ac200e101e31981be	k__Fungi	p__Basidiomycota	c__Tremellomycetes	o__Tremellales	f__Tremellaceae	g__Tremella	s__Tremella_roseotincta	Tremella	13	Pathotroph	Fungal Parasite-Lichen Parasite	Facultative Yeast-Microfungus-Tremelloid	NULL	Probable
630352f629c8df27cf3bd912054055ae	k__Fungi	p__Basidiomycota	c__Tremellomycetes	o__Tremellales	f__Tremellaceae	g__Tremella	s__unidentified	Tremella	13	Pathotroph	Fungal Parasite-Lichen Parasite	Facultative Yeast-Microfungus-Tremelloid	NULL	Probable
00171d0e26ad38c86a38e274b355f8c6	k__Fungi	p__Basidiomycota	c__Tremellomycetes	o__Tremellales	f__Tremellaceae	g__Tremella	s__unidentified	Tremella	13	Pathotroph	Fungal Parasite-Lichen Parasite	Facultative Yeast-Microfungus-Tremelloid	NULL	Probable
6647279a38dc9f4af707eef26af91a11	k__Fungi	p__Basidiomycota	c__Tremellomycetes	o__Tremellales	f__Tremellaceae	g__Tremella	s__unidentified	Tremella	13	Pathotroph	Fungal Parasite-Lichen Parasite	Facultative Yeast-Microfungus-Tremelloid	NULL	Probable
d74fc0b3c31b7ab728a04567942e3623	k__Fungi	p__Basidiomycota	c__Tremellomycetes	o__Trichosporonales	f__Trichosporonaceae	g__Trichosporon	s__Trichosporon_vanderwaltii	Trichosporon	13	Pathotroph	Animal Pathogen	NULL	NULL	Probable

## Sheet: Pat_tab_meta
SampleID	Site	Sample_pair	Ecosystem	Lat	Long	Elev	BIO1	BIO2	BIO3	BIO4	BIO5	BIO6	BIO7	BIO8	BIO9	BIO10	BIO11	BIO12	BIO13	BIO14	BIO15	BIO16	BIO17	BIO18	BIO19	pH	TC	TN	CNR	TP	CPR	NPR	TK	TMg	TCa	PCNM1	PCNM2	PCNM3	PCNM4	PCNM5	PCNM6	PCNM7	PCNM8	PCNM9	PCNM10	PCNM11	PCNM12	PCNM13	PCNM14
D8l6741.NK01A	NK01	01NK	Non-karst	23.0593	101.081	1447	188	117	51	3696	281	52	229	226	149	226	134	1450	314	14	87	844	55	844	61	5.31	22.99	1.38	16.6594	0.52	44.2115	2.65385	2.84	5.29	4.18	0.0300083	-0.13669	0.01004	0.0248568	-0.00879363	0.00857254	0.00568378	0.0146275	-0.0295047	0.17228	0.0398086	0.00153039	0.314231	-0.0604783
D8l6742.NK01B	NK01	01NK	Non-karst	23.0596	101.081	1493	188	117	51	3696	281	52	229	226	149	226	134	1450	314	14	87	844	55	844	61	5.37	27.34	1.48	18.473	0.43	63.5814	3.44186	4.82	6.97	2.06	0.0300079	-0.136689	0.0100398	0.0248556	-0.00879331	0.00857215	0.00568342	0.0146266	-0.0295045	0.172278	0.0398106	0.00153036	0.314321	-0.0602055
D8l6743.NK01C	NK01	01NK	Non-karst	23.0595	101.08	1474	188	117	51	3696	281	52	229	226	149	226	134	1450	314	14	87	844	55	844	61	5.16	14.48	1.04	13.9231	0.48	30.1667	2.16667	1.58	5.41	1.25	0.0300084	-0.13669	0.01004	0.024859	-0.0087949	0.00857199	0.00568203	0.014625	-0.0295048	0.17228	0.0398098	0.00153031	0.314302	-0.0605311
D8l6744.NK01D	NK01	01NK	Non-karst	23.0589	101.081	1469	188	117	51	3696	281	52	229	226	149	226	134	1450	314	14	87	844	55	844	61	5.36	14.96	1.25	11.968	0.42	35.619	2.97619	3.3	4.64	2.26	0.0300083	-0.136692	0.01004	0.0248532	-0.00879149	0.00857362	0.00568693	0.0146322	-0.0295046	0.172282	0.039806	0.00153055	0.314086	-0.0604528
D8l6745.NK01E	NK01	01NK	Non-karst	23.0589	101.081	1459	188	117	51	3696	281	52	229	226	149	226	134	1450	314	14	87	844	55	844	61	5.29	20.85	1.01	20.6436	0.48	43.4375	2.10417	0.99	7.16	3.57	0.0300087	-0.136692	0.0100402	0.024857	-0.00879337	0.00857318	0.00568492	0.0146296	-0.0295049	0.172283	0.0398061	0.00153047	0.314112	-0.0607209
D8l6746.NK02A	NK02	02NK	Non-karst	22.5788	100.713	995	204	124	52	3539	303	66	237	239	166	240	152	1437	300	14	83	804	55	664	61	5.15	25.7	1.71	15.0292	0.31	82.9032	5.51613	9.67	2.92	8.01	0.0380619	-0.134899	0.0120732	0.0373291	-0.0233024	0.0243666	-0.018638	-0.0120044	0.0277955	-0.129605	-0.0380174	-0.000719646	-0.0232889	-0.148367
D8l6747.NK02B	NK02	02NK	Non-karst	22.5791	100.713	1047	204	124	52	3539	303	66	237	239	166	240	152	1437	300	14	83	804	55	664	61	5.19	26.81	1.95	13.7487	0.39	68.7436	5	10.22	3.89	2.36	0.0380619	-0.134899	0.0120732	0.0373289	-0.0233028	0.0243669	-0.0186389	-0.0120057	0.027796	-0.129606	-0.0380154	-0.000719502	-0.0231795	-0.148099
D8l6748.NK02C	NK02	02NK	Non-karst	22.5782	100.713	1058	204	124	52	3539	303	66	237	239	166	240	152	1437	300	14	83	804	55	664	61	5.2	25.46	1.76	14.4659	0.28	90.9286	6.28571	10.81	3.02	1.46	0.0380616	-0.134901	0.0120731	0.0373255	-0.0232996	0.0243667	-0.0186337	-0.0119985	0.0277933	-0.129593	-0.0380183	-0.000719546	-0.0234756	-0.148508
D8l6749.NK02D	NK02	02NK	Non-karst	22.5787	100.713	1067	204	124	52	3539	303	66	237	239	166	240	152	1437	300	14	83	804	55	664	61	4.99	29.12	2.23	13.0583	0.41	71.0244	5.43902	11.44	4.2	16.36	0.0380615	-0.134901	0.0120731	0.0373248	-0.0232999	0.0243672	-0.0186345	-0.0119996	0.0277937	-0.129593	-0.0380155	-0.000719329	-0.0233433	-0.148146
D8l6750.NK02E	NK02	02NK	Non-karst	22.5786	100.712	1056	204	124	52	3539	303	66	237	239	166	240	152	1437	300	14	83	804	55	664	61	4.9	27.2	1.92	14.1667	0.29	93.7931	6.62069	11	3.63	1.56	0.0380621	-0.134899	0.0120733	0.0373313	-0.0233034	0.0243662	-0.0186391	-0.0120059	0.0277961	-0.129611	-0.0380194	-0.000719877	-0.0233212	-0.148618
D8l6751.NK03A	NK03	03NK	Non-karst	22.7149	99.7939	1542	179	126	52	3496	274	35	239	214	139	214	128	1524	322	14	85	857	43	857	50	5.32	52.36	3.79	13.8153	2.63	19.9087	1.44106	16.37	8.01	1.25	0.0659582	-0.0390931	0.0168491	0.188722	-0.0625152	-0.019527	-0.046734	-0.0550078	-0.014153	0.0574901	0.00959934	6.12e-05	0.00256139	-0.0246926
D8l6752.NK03B	NK03	03NK	Non-karst	22.7148	99.7943	1536	179	126	52	3496	274	35	239	214	139	214	128	1524	322	14	85	857	43	857	50	5.23	50.39	3.77	13.366	2.96	17.0236	1.27365	17.33	8.18	1.33	0.0659577	-0.0390951	0.0168491	0.18872	-0.0625162	-0.0195258	-0.0467365	-0.055011	-0.0141516	0.057486	0.00960282	6.14e-05	0.00277052	-0.0250343
D8l6753.NK03C	NK03	03NK	Non-karst	22.7145	99.7936	1601	179	126	52	3496	274	35	239	214	139	214	128	1524	322	14	85	857	43	857	50	4.95	71.14	5.27	13.4991	2.5	28.456	2.108	13.21	7.43	1.12	0.0659574	-0.0390927	0.0168489	0.188721	-0.0625144	-0.0195278	-0.0467332	-0.0550072	-0.0141532	0.0574868	0.00959681	6.07e-05	0.00251296	-0.0248702
D8l6754.NK03D	NK03	03NK	Non-karst	22.7153	99.7937	1592	179	126	52	3496	274	35	239	214	139	214	128	1524	322	14	85	857	43	857	50	5.26	53.59	3.86	13.8834	2.79	19.2079	1.38351	16.05	8.09	1.24	0.0659592	-0.0390918	0.0168493	0.188724	-0.062515	-0.0195272	-0.0467326	-0.0550056	-0.0141539	0.0574967	0.00959875	6.14e-05	0.00242982	-0.0242406
D8l6755.NK03E	NK03	03NK	Non-karst	22.7146	99.7932	1608	179	126	52	3496	274	35	239	214	139	214	128	1524	322	14	85	857	43	857	50	5.19	45.99	3.1	14.8355	2.6	17.6885	1.19231	14.24	7.76	1.37	0.0659579	-0.0390907	0.0168489	0.188722	-0.0625134	-0.0195289	-0.0467309	-0.0550042	-0.0141545	0.0574909	0.00959358	6.05e-05	0.00231561	-0.0245387
D8l6756.NK04A	NK04	04NK	Non-karst	24.6399	100.427	1218	202	115	49	4077	298	64	234	245	143	245	143	977	187	14	80	539	47	539	47	5.18	27.19	2.25	12.0844	0.64	42.4844	3.51562	22.65	2.79	1.29	0.0675866	0.0529264	-0.0158632	-0.145028	-0.0512745	0.050727	-0.0914966	-0.10824	-0.00277967	0.0439874	0.0187043	0.00015021	-0.0057955	0.0426061
D8l6757.NK04B	NK04	04NK	Non-karst	24.6391	100.427	1258	202	115	49	4077	298	64	234	245	143	245	143	977	187	14	80	539	47	539	47	5.17	32.44	2.62	12.3817	0.73	44.4384	3.58904	17.67	2.98	0.78	0.0675886	0.0529276	-0.0158624	-0.145027	-0.0512746	0.0507301	-0.0914984	-0.108242	-0.00277499	0.0439804	0.0187181	0.00015179	-0.00591115	0.0428546
D8l6758.NK04C	NK04	04NK	Non-karst	24.6394	100.427	1243	202	115	49	4077	298	64	234	245	143	245	143	977	187	14	80	539	47	539	47	5.57	28.68	2.41	11.9004	0.94	30.5106	2.56383	15.98	3.98	2.59	0.0675867	0.0529257	-0.0158634	-0.145027	-0.0512769	0.0507277	-0.0914998	-0.108244	-0.00277933	0.0439867	0.0187042	0.000150272	-0.0058833	0.0437494
D8l6759.NK04D	NK04	04NK	Non-karst	24.6396	100.427	1233	202	115	49	4077	298	64	234	245	143	245	143	977	187	14	80	539	47	539	47	5.68	30.63	2.42	12.657	0.82	37.3537	2.95122	11.59	5.11	2.6	0.0675877	0.0529273	-0.0158627	-0.145027	-0.051274	0.0507286	-0.0914969	-0.10824	-0.00277703	0.0439835	0.0187123	0.000151115	-0.00584103	0.0424672
D8l6760.NK04E	NK04	04NK	Non-karst	24.6398	100.427	1240	202	115	49	4077	298	64	234	245	143	245	143	977	187	14	80	539	47	539	47	5.1	27.25	2.41	11.3071	0.64	42.5781	3.76562	19.62	3.08	1.76	0.0675886	0.0529286	-0.015862	-0.145027	-0.0512712	0.0507294	-0.0914942	-0.108237	-0.00277502	0.0439807	0.0187195	0.000151859	-0.00579965	0.0412798
D8l6761.NK05A	NK05	05NK	Non-karst	24.6101	99.3271	1317	196	118	49	4202	290	51	239	240	135	240	135	1205	246	16	82	680	57	680	57	5.43	9.34	0.77	12.1299	0.23	40.6087	3.34783	7.13	1.14	1.13	0.0809805	0.0787509	0.00503699	-0.0652919	0.0355787	0.0229099	0.0361299	0.0498569	0.0138713	-0.0422352	-0.00545998	0.000263808	0.0759386	0.00582534
D8l6762.NK05B	NK05	05NK	Non-karst	24.6103	99.3264	1280	196	118	49	4202	290	51	239	240	135	240	135	1205	246	16	82	680	57	680	57	5.47	10.62	1.03	10.3107	0.3	35.4	3.43333	11.34	1.51	1.47	0.0809799	0.0787503	0.00503714	-0.0652889	0.0355806	0.022908	0.0361341	0.0498622	0.0138705	-0.0422361	-0.00546444	0.000263569	0.0759781	0.0061346
D8l6763.NK05C	NK05	05NK	Non-karst	24.6105	99.326	1279	196	118	49	4202	290	51	239	240	135	240	135	1205	246	16	82	680	57	680	57	5.59	14.23	1.39	10.2374	0.39	36.4872	3.5641	23.91	3.51	2.12	0.0809794	0.0787499	0.00503716	-0.0652879	0.0355816	0.0229069	0.036136	0.0498645	0.01387	-0.0422361	-0.00546608	0.000263427	0.0760249	0.00622707
D8l6764.NK05D	NK05	05NK	Non-karst	24.6107	99.3266	1278	196	118	49	4202	290	51	239	240	135	240	135	1205	246	16	82	680	57	680	57	5.41	10.96	1.06	10.3396	0.33	33.2121	3.21212	11.81	1.33	1.53	0.0809793	0.0787499	0.00503691	-0.0652917	0.0355801	0.0229085	0.0361322	0.0498594	0.0138703	-0.042234	-0.00546078	0.000263575	0.0760593	0.00580567
D8l6765.NK05E	NK05	05NK	Non-karst	24.61	99.326	1270	196	118	49	4202	290	51	239	240	135	240	135	1205	246	16	82	680	57	680	57	5.66	12.51	1.21	10.3388	0.35	35.7429	3.45714	12.91	1.56	0.59	0.0809803	0.0787507	0.00503737	-0.065286	0.0355812	0.0229073	0.0361362	0.0498652	0.0138706	-0.0422382	-0.00546831	0.000263545	0.0759029	0.00647645
D8l6766.NK06A	NK06	06NK	Non-karst	24.5879	99.3577	972	208	118	49	4166	304	64	240	251	147	251	147	1239	258	16	83	710	57	710	57	4.79	25.08	2.47	10.1538	0.51	49.1765	4.84314	12.75	2.58	3.79	0.0810228	0.0787888	0.005036	-0.0653637	0.0354988	0.0229915	0.0359742	0.0496688	0.0139171	-0.0422467	-0.00533888	0.000275194	0.0715788	-0.000282837
D8l6767.NK06B	NK06	06NK	Non-karst	24.5875	99.3576	994	208	118	49	4166	304	64	240	251	147	251	147	1239	258	16	83	710	57	710	57	4.97	25.77	2.15	11.986	0.82	31.4268	2.62195	14.12	2.5	3.83	0.0810234	0.0787893	0.00503619	-0.0653616	0.035499	0.0229913	0.0359753	0.0496705	0.0139174	-0.0422485	-0.00534156	0.000275223	0.0714967	-2.55e-05
D8l6768.NK06C	NK06	06NK	Non-karst	24.5883	99.3579	948	208	118	49	4166	304	64	240	251	147	251	147	1239	258	16	83	710	57	710	57	5.04	30.2	2.58	11.7054	1.18	25.5932	2.18644	20.54	7.66	5.24	0.0810223	0.0787884	0.0050358	-0.0653661	0.0354985	0.0229919	0.0359728	0.0496667	0.0139169	-0.0422449	-0.00533585	0.000275182	0.0716572	-0.00056333
D8l6769.NK06D	NK06	06NK	Non-karst	24.5878	99.3582	968	208	118	49	4166	304	64	240	251	147	251	147	1239	258	16	83	710	57	710	57	4.84	19.41	1.83	10.6066	0.39	49.7692	4.69231	12.02	2.21	3.15	0.0810231	0.0787891	0.00503589	-0.0653658	0.0354976	0.0229928	0.0359715	0.0496652	0.0139176	-0.042246	-0.00533579	0.000275333	0.0715579	-0.000498372
D8l6770.NK06E	NK06	06NK	Non-karst	24.5881	99.3573	977	208	118	49	4166	304	64	240	251	147	251	147	1239	258	16	83	710	57	710	57	4.89	21.67	2.08	10.4183	0.58	37.3621	3.58621	17.95	2.53	0.41	0.0810225	0.0787885	0.00503608	-0.0653621	0.0354999	0.0229904	0.0359766	0.0496718	0.0139167	-0.0422472	-0.00534135	0.000275062	0.0716084	-0.000119163
D8l6771.NK07A	NK07	07NK	Non-karst	24.0008	99.2083	2171	140	116	50	3908	227	-3	230	182	84	182	84	1326	278	12	84	744	50	744	50	4.65	87.87	5.95	14.7681	0.58	151.5	10.2586	13.02	3.53	5	0.0914575	0.0701142	0.00978272	0.0317037	-0.00642267	0.00834982	-0.00203153	0.0017827	-0.0133454	0.099762	0.0305607	0.00114752	-0.0778776	-0.0960976
D8l6772.NK07B	NK07	07NK	Non-karst	24.0005	99.2084	2198	143	116	50	3906	229	0	229	185	87	185	87	1321	278	12	84	743	49	743	49	4.69	117.2	9.18	12.7669	0.79	148.354	11.6203	11.52	3.1	2.76	0.0914576	0.0701137	0.00978285	0.0317072	-0.0064242	0.00834915	-0.002033	0.00178076	-0.0133461	0.099765	0.0305613	0.00114749	-0.0779498	-0.0960063
D8l6773.NK07C	NK07	07NK	Non-karst	24.0005	99.2089	2195	143	116	50	3906	229	0	229	185	87	185	87	1321	278	12	84	743	49	743	49	4.82	68.98	5.44	12.6801	0.63	109.492	8.63492	13.78	3.61	2.23	0.0914581	0.0701139	0.00978281	0.0317064	-0.00642601	0.00835026	-0.00203631	0.00177654	-0.0133461	0.0997683	0.0305651	0.00114766	-0.0779547	-0.0962561
D8l6774.NK07D	NK07	07NK	Non-karst	24.0001	99.2083	2205	140	116	50	3908	227	-3	230	182	84	182	84	1326	278	12	84	744	50	744	50	4.4	128.39	8.55	15.0164	0.63	203.794	13.5714	11.35	2.82	20.49	0.0914574	0.0701128	0.00978306	0.0317124	-0.00642519	0.00834762	-0.00203303	0.00178063	-0.0133471	0.0997671	0.0305599	0.00114735	-0.0780425	-0.0957423
D8l6775.NK07E	NK07	07NK	Non-karst	24.0004	99.2079	2195	140	116	50	3908	227	-3	230	182	84	182	84	1326	278	12	84	744	50	744	50	4.74	99.24	6.82	14.5513	0.59	168.203	11.5593	13.4	3.21	2.95	0.0914571	0.0701132	0.00978297	0.0317099	-0.00642309	0.00834763	-0.00203025	0.00178422	-0.0133465	0.0997632	0.0305575	0.00114729	-0.0779822	-0.0956949
D8l6776.NK08A	NK08	08NK	Non-karst	23.9125	98.8511	1293	185	122	50	3950	278	37	241	225	127	225	127	1445	323	12	89	853	47	853	47	5.03	22.16	1.55	14.2968	0.34	65.1765	4.55882	11.07	2.22	2	0.0805449	0.0580905	0.0139845	0.103538	0.0280825	-0.0278631	0.074986	0.0996125	-0.00857576	-0.00880328	-0.0470306	-0.000907461	0.0132912	0.126301
D8l6777.NK08B	NK08	08NK	Non-karst	23.9129	98.8512	1310	185	122	50	3950	278	37	241	225	127	225	127	1445	323	12	89	853	47	853	47	5	17.86	1.53	11.6732	0.31	57.6129	4.93548	11.64	2.14	1.69	0.0805451	0.0580912	0.0139845	0.103535	0.0280842	-0.0278623	0.0749879	0.0996151	-0.00857465	-0.00880761	-0.0470312	-0.000907331	0.0133818	0.126068
D8l6778.NK08C	NK08	08NK	Non-karst	23.913	98.8516	1287	185	122	50	3950	278	37	241	225	127	225	127	1445	323	12	89	853	47	853	47	5.24	23.78	1.84	12.9239	0.34	69.9412	5.41176	11.94	2.35	0.48	0.0805459	0.0580918	0.0139846	0.103536	0.0280838	-0.0278619	0.0749876	0.099615	-0.00857402	-0.00880848	-0.0470304	-0.000907094	0.0134014	0.125788
D8l6779.NK08D	NK08	08NK	Non-karst	23.9129	98.8507	1329	185	122	50	3950	278	37	241	225	127	225	127	1445	323	12	89	853	47	853	47	5.19	23.46	1.92	12.2188	0.35	67.0286	5.48571	10.91	2.28	1.52	0.0805442	0.0580907	0.0139843	0.103533	0.0280847	-0.0278628	0.0749883	0.0996153	-0.00857528	-0.00880693	-0.0470322	-0.000907585	0.0133659	0.126363
D8l6780.NK08E	NK08	08NK	Non-karst	23.9134	98.851	1314	185	122	50	3950	278	37	241	225	127	225	127	1445	323	12	89	853	47	853	47	4.97	22.85	1.76	12.983	0.32	71.4062	5.5	11.23	2.28	2.14	0.0805449	0.0580917	0.0139843	0.103531	0.0280862	-0.0278618	0.07499	0.0996178	-0.00857383	-0.00881171	-0.0470324	-0.000907324	0.0134666	0.125976
D8l6781.NK09A	NK09	09NK	Non-karst	23.6473	99.3191	1334	186	122	51	3809	280	41	239	225	143	225	131	1376	299	12	87	793	45	793	45	5.04	31.08	2.63	11.8175	0.52	59.7692	5.05769	20.4	3.42	3.51	0.0912518	0.0693162	0.00987896	0.0351453	-0.00786314	0.00747043	-0.00344176	-0.000184523	-0.014143	0.102473	0.0311902	0.00106489	-0.150644	-0.0031067
D8l6782.NK09B	NK09	09NK	Non-karst	23.6472	99.3187	1314	186	122	51	3809	280	41	239	225	143	225	131	1376	299	12	87	793	45	793	45	4.99	31.47	2.6	12.1038	0.5	62.94	5.2	16.78	3.55	3.5	0.0912515	0.069316	0.00987905	0.035147	-0.00786205	0.00746936	-0.00343934	-0.000181431	-0.0141432	0.102471	0.0311871	0.00106475	-0.150659	-0.00286925
D8l6783.NK09C	NK09	09NK	Non-karst	23.6475	99.3184	1309	186	122	51	3809	280	41	239	225	143	225	131	1376	299	12	87	793	45	793	45	5	29.99	2.25	13.3289	0.46	65.1957	4.8913	15.38	3.63	1.09	0.0912519	0.069317	0.00987904	0.0351443	-0.00786006	0.00746999	-0.00343669	-0.000177745	-0.0141424	0.102467	0.0311848	0.00106483	-0.150589	-0.00285065
D8l6784.NK09D	NK09	09NK	Non-karst	23.6469	99.319	1307	186	122	51	3809	280	41	239	225	143	225	131	1376	299	12	87	793	45	793	45	5.01	31.86	2.39	13.3305	0.48	66.375	4.97917	19.07	3.56	2.09	0.0912511	0.069315	0.00987906	0.0351495	-0.00786382	0.00746876	-0.00344168	-0.000184686	-0.014144	0.102474	0.031189	0.00106468	-0.150723	-0.0028788
D8l6785.NK09E	NK09	09NK	Non-karst	23.647	99.3183	1292	186	122	51	3809	280	41	239	225	143	225	131	1376	299	12	87	793	45	793	45	4.88	27.75	2.2	12.6136	0.45	61.6667	4.88889	19.86	4.02	4.25	0.0912509	0.0693152	0.00987918	0.0351504	-0.00786116	0.0074676	-0.00343679	-0.000178261	-0.0141438	0.102469	0.0311834	0.00106453	-0.150706	-0.00253262
D8l6786.NK10A	NK10	10NK	Non-karst	21.7311	101.411	875	208	118	54	3216	300	84	216	236	173	240	160	1596	287	20	74	827	72	636	80	6.05	48.56	4.72	10.2881	0.88	55.1818	5.36364	16.37	10.17	6.64	0.019488	-0.128113	0.0053952	-0.0722713	0.0368183	0.0219461	0.0508339	0.072192	-0.00369968	0.0326888	-0.00645257	0.000273888	-0.114677	0.00997344
D8l6787.NK10B	NK10	10NK	Non-karst	21.7315	101.411	869	208	118	54	3216	300	84	216	236	173	240	160	1596	287	20	74	827	72	636	80	5.49	36.56	3.7	9.88108	0.96	38.0833	3.85417	16.58	8.98	4.86	0.0194883	-0.128115	0.00539534	-0.0722712	0.0368174	0.0219473	0.0508326	0.0721907	-0.00369864	0.0326873	-0.00645115	0.000274189	-0.114536	0.0100774
D8l6788.NK10C	NK10	10NK	Non-karst	21.7313	101.41	888	208	118	54	3216	300	84	216	236	173	240	160	1596	287	20	74	827	72	636	80	5.4	36.98	3.72	9.94086	0.93	39.7634	4	22.8	13.15	13.37	0.0194882	-0.128114	0.00539531	-0.0722712	0.0368176	0.021947	0.050833	0.0721911	-0.0036987	0.0326861	-0.00645246	0.000274051	-0.114587	0.00991583
D8l6789.NK10D	NK10	10NK	Non-karst	21.7313	101.411	878	208	118	54	3216	300	84	216	236	173	240	160	1596	287	20	74	827	72	636	80	5.96	35.44	3.53	10.0397	0.82	43.2195	4.30488	15.15	9	9.14	0.0194881	-0.128114	0.00539525	-0.0722713	0.0368179	0.0219465	0.0508334	0.0721915	-0.00369941	0.0326891	-0.0064515	0.000274035	-0.114615	0.0100892
D8l6790.NK10E	NK10	10NK	Non-karst	21.7318	101.411	891	208	118	54	3216	300	84	216	236	173	240	160	1596	287	20	74	827	72	636	80	6.26	44.51	4.53	9.82561	0.94	47.3511	4.81915	24.79	12.74	8.83	0.0194884	-0.128115	0.00539539	-0.0722712	0.036817	0.0219478	0.0508319	0.07219	-0.00369851	0.0326888	-0.00644923	0.000274399	-0.114456	0.0103129
D8l6791.NK11A	NK11	11NK	Non-karst	21.9186	101.272	594	229	119	54	3290	325	106	219	258	194	262	180	1375	250	20	72	684	69	579	69	4.34	23.36	2.47	9.45749	0.42	55.619	5.88095	18.13	1.95	1.82	0.0196421	-0.128856	0.00546588	-0.0721004	0.0363141	0.0224926	0.0500918	0.071417	-0.00313179	0.0313653	-0.00592192	0.000396283	-0.043899	0.0251872
D8l6792.NK11B	NK11	11NK	Non-karst	21.9178	101.272	636	229	119	54	3290	325	106	219	258	194	262	180	1375	250	20	72	684	69	579	69	5.62	32.64	3.38	9.6568	0.77	42.3896	4.38961	12.95	2.4	7.11	0.0196416	-0.128853	0.00546566	-0.0721012	0.0363161	0.0224909	0.0500948	0.0714204	-0.00313343	0.0313676	-0.00592572	0.000395773	-0.0441915	0.0248933
D8l6793.NK11C	NK11	11NK	Non-karst	21.9183	101.273	598	229	119	54	3290	325	106	219	258	194	262	180	1375	250	20	72	684	69	579	69	4.38	29.63	3.41	8.68915	0.59	50.2203	5.77966	13.3	1.66	6.88	0.0196418	-0.128854	0.00546574	-0.0721011	0.0363154	0.0224916	0.0500936	0.071419	-0.00313319	0.0313699	-0.00592246	0.000396106	-0.0440508	0.0252753
D8l6794.NK11D	NK11	11NK	Non-karst	21.9183	101.272	589	229	119	54	3290	325	106	219	258	194	262	180	1375	250	20	72	684	69	579	69	4.13	25.29	2.53	9.99605	0.38	66.5526	6.65789	13.05	1.57	5.55	0.0196419	-0.128855	0.00546578	-0.0721008	0.036315	0.0224918	0.0500932	0.0714186	-0.00313254	0.0313665	-0.00592356	0.000396059	-0.0440294	0.0250656
D8l6795.NK11E	NK11	11NK	Non-karst	21.9185	101.272	595	229	119	54	3290	325	106	219	258	194	262	180	1375	250	20	72	684	69	579	69	4.48	26.93	2.93	9.19113	0.42	64.119	6.97619	14.19	1.96	3.6	0.0196421	-0.128856	0.00546588	-0.0721003	0.0363141	0.0224926	0.0500918	0.0714171	-0.0031315	0.0313629	-0.00592322	0.000396184	-0.0439183	0.0249909
D8l6796.NK12A	NK12	12NK	Non-karst	24.6425	102.025	2147	157	108	48	4074	248	24	224	202	99	202	99	999	212	13	88	585	40	585	40	5.44	44.63	3.66	12.194	0.53	84.2075	6.90566	18.3	5.76	5.54	-0.0375664	0.0200521	-0.133066	-0.0697092	-0.141687	-0.0361054	-0.0488765	-0.0267758	-0.0568465	0.0735331	-0.126572	-0.00299533	-0.043982	0.0116039
D8l6797.NK12B	NK12	12NK	Non-karst	24.6421	102.025	2117	145	108	48	4099	235	12	223	191	87	191	87	1041	225	13	89	614	40	614	40	5.5	33.41	2.15	15.5395	0.44	75.9318	4.88636	16.49	5.54	3.62	-0.0375659	0.0200524	-0.133064	-0.069712	-0.141691	-0.0361023	-0.0488746	-0.0267812	-0.0568462	0.0735401	-0.126588	-0.00299651	-0.0439816	0.0116034
D8l6798.NK12C	NK12	12NK	Non-karst	24.6426	102.025	2142	145	108	48	4099	235	12	223	191	87	191	87	1041	225	13	89	614	40	614	40	5.46	47.55	3.17	15	0.63	75.4762	5.03175	15.43	9.35	4.39	-0.0375651	0.0200523	-0.133065	-0.0697133	-0.141687	-0.0361044	-0.0488818	-0.0267815	-0.0568489	0.0735394	-0.126567	-0.00299533	-0.0439882	0.0116031
D8l6799.NK12D	NK12	12NK	Non-karst	24.6425	102.025	2171	157	108	48	4074	248	24	224	202	99	202	99	999	212	13	88	585	40	585	40	5.06	37.31	1.98	18.8434	0.51	73.1569	3.88235	29.5	5.78	2.71	-0.0375671	0.0200519	-0.133067	-0.0697072	-0.141687	-0.0361061	-0.0488741	-0.0267729	-0.0568454	0.0735298	-0.126573	-0.00299526	-0.0439791	0.0116043
D8l6800.NK12E	NK12	12NK	Non-karst	24.6429	102.025	2190	157	108	48	4074	248	24	224	202	99	202	99	999	212	13	88	585	40	585	40	5.55	33.27	2.36	14.0975	0.57	58.3684	4.14035	15.78	8.24	8.99	-0.0375661	0.0200519	-0.133067	-0.0697093	-0.141685	-0.036107	-0.0488801	-0.0267749	-0.0568478	0.0735315	-0.126559	-0.00299456	-0.0439851	0.0116038
D8l6801.NK13A	NK13	13NK	Non-karst	24.1053	102.752	2015	166	105	47	4126	258	38	220	211	107	211	107	1027	215	13	84	590	44	590	44	5.08	26.31	1.77	14.8644	0.31	84.871	5.70968	13.21	2.31	8.05	-0.097522	0.0290561	-0.055511	0.0274358	0.0234835	0.0346519	-0.0499158	0.0175603	0.130968	0.0587406	-0.221098	-0.0148619	0.00529882	-0.000304916
D8l6802.NK13B	NK13	13NK	Non-karst	24.1049	102.752	2024	166	105	47	4126	258	38	220	211	107	211	107	1027	215	13	84	590	44	590	44	4.83	25.21	1.85	13.627	0.29	86.931	6.37931	11.39	1.72	5.56	-0.0975222	0.0290563	-0.0555075	0.0274351	0.0234796	0.0346529	-0.0499122	0.0175595	0.130979	0.0587451	-0.221109	-0.0148625	0.00530359	-0.000312271
D8l6803.NK13C	NK13	13NK	Non-karst	24.1048	102.752	2007	166	105	47	4126	258	38	220	211	107	211	107	1027	215	13	84	590	44	590	44	4.66	32.1	2.05	15.6585	0.32	100.312	6.40625	12.09	1.74	2.24	-0.097523	0.0290566	-0.0555044	0.0274357	0.0234842	0.0346557	-0.0499144	0.0175577	0.130983	0.0587481	-0.221114	-0.0148631	0.00530327	-0.000314832
D8l6804.NK13D	NK13	13NK	Non-karst	24.1051	102.751	2010	166	105	47	4126	258	38	220	211	107	211	107	1027	215	13	84	590	44	590	44	4.87	32	1.87	17.1123	0.32	100	5.84375	12.8	2.38	2.11	-0.0975212	0.0290558	-0.0555121	0.0274346	0.0234751	0.0346493	-0.0499106	0.0175619	0.130971	0.0587404	-0.221101	-0.0148616	0.00530269	-0.000307252
D8l6805.NK13E	NK13	13NK	Non-karst	24.1045	102.751	2031	166	105	47	4126	258	38	220	211	107	211	107	1027	215	13	84	590	44	590	44	4.83	29.58	1.92	15.4062	0.33	89.6364	5.81818	12.57	2.55	3.41	-0.0975221	0.0290563	-0.0555047	0.0274343	0.0234748	0.0346532	-0.0499084	0.0175592	0.130988	0.0587488	-0.221119	-0.0148629	0.00530821	-0.000318741
D8l6806.NK14A	NK14	14NK	Non-karst	23.5291	102.654	1738	173	105	48	3922	264	49	215	215	117	215	117	1161	251	13	87	681	47	681	47	5.35	16.54	1.16	14.2586	0.21	78.7619	5.52381	7.28	1.45	4.75	-0.0835859	0.0262273	0.0259993	-0.00591762	-0.152085	0.0407967	0.12806	-0.0171248	-0.0506865	-0.00751248	-0.0499159	-0.000422931	0.00159305	0.000380314
D8l6807.NK14B	NK14	14NK	Non-karst	23.5293	102.654	1734	173	105	48	3922	264	49	215	215	117	215	117	1161	251	13	87	681	47	681	47	5.16	16.39	1.22	13.4344	0.23	71.2609	5.30435	6.81	1.41	1.29	-0.083587	0.0262278	0.0260005	-0.00591705	-0.152083	0.0407987	0.128061	-0.0171256	-0.0506901	-0.00751553	-0.0499018	-0.00042211	0.00159279	0.000377585
D8l6808.NK14C	NK14	14NK	Non-karst	23.5297	102.654	1752	173	105	48	3922	264	49	215	215	117	215	117	1161	251	13	87	681	47	681	47	4.96	13.34	1.04	12.8269	0.23	58	4.52174	11.32	1.93	2.33	-0.0835868	0.0262277	0.0259975	-0.00591654	-0.152083	0.0408021	0.128063	-0.0171286	-0.0506903	-0.00751018	-0.0499286	-0.000423884	0.00159063	0.000387839
D8l6809.NK14D	NK14	14NK	Non-karst	23.5293	102.655	1731	173	105	48	3922	264	49	215	215	117	215	117	1161	251	13	87	681	47	681	47	5.09	18.92	1.34	14.1194	0.3	63.0667	4.46667	7.88	1.69	1.2	-0.083588	0.0262282	0.0260025	-0.00591663	-0.152082	0.0407997	0.12806	-0.0171256	-0.0506935	-0.00751985	-0.0498812	-0.000420862	0.00159311	0.000372294
D8l6810.NK14E	NK14	14NK	Non-karst	23.5287	102.654	1717	173	105	48	3922	264	49	215	215	117	215	117	1161	251	13	87	681	47	681	47	5.05	17.32	1.25	13.856	0.23	75.3043	5.43478	5.83	1.27	7.23	-0.083587	0.0262278	0.0260036	-0.0059177	-0.152084	0.0407946	0.128058	-0.0171222	-0.0506892	-0.00752077	-0.0498753	-0.00042034	0.00159517	0.000366975
D8l6811.NK15A	NK15	15NK	Non-karst	23.2272	103.35	1755	170	94	46	3989	258	55	203	214	114	214	114	1227	270	12	84	698	52	698	52	4.27	43.15	2.96	14.5777	0.64	67.4219	4.625	2.91	1.56	0.92	-0.0868056	0.0265814	0.0901032	0.0066039	-0.0024906	0.0312057	0.00299766	-0.00342914	0.0683589	0.00847621	0.0542006	0.00110305	-0.00744199	0.00389326
D8l6812.NK15B	NK15	15NK	Non-karst	23.2268	103.35	1713	170	94	46	3989	258	55	203	214	114	214	114	1227	270	12	84	698	52	698	52	4.52	34.78	2.19	15.8813	0.33	105.394	6.63636	2.73	1.35	2.27	-0.086805	0.0265812	0.0901036	0.00660301	-0.0024935	0.0312023	0.00299742	-0.00342698	0.0683573	0.00847388	0.0542084	0.00110389	-0.00744069	0.00388825
D8l6813.NK15C	NK15	15NK	Non-karst	23.2268	103.351	1710	170	94	46	3989	258	55	203	214	114	214	114	1227	270	12	84	698	52	698	52	4.59	34.34	2.41	14.249	0.57	60.2456	4.22807	3.97	1.77	1.33	-0.0868051	0.0265812	0.0901049	0.0066028	-0.00248969	0.0312008	0.00299263	-0.00342675	0.0683469	0.00847166	0.0542097	0.00110369	-0.00744143	0.00388603
D8l6814.NK15D	NK15	15NK	Non-karst	23.2272	103.351	1737	170	94	46	3989	258	55	203	214	114	214	114	1227	270	12	84	698	52	698	52	4.45	36.4	2.58	14.1085	0.51	71.3725	5.05882	3.82	1.92	2.41	-0.0868056	0.0265814	0.0901044	0.00660375	-0.00248699	0.0312045	0.0029933	-0.00342904	0.0683495	0.00847429	0.0542014	0.00110284	-0.00744272	0.00389146
D8l6815.NK15E	NK15	15NK	Non-karst	23.2277	103.35	1734	170	94	46	3989	258	55	203	214	114	214	114	1227	270	12	84	698	52	698	52	4.39	33.8	2.32	14.569	0.53	63.7736	4.37736	2.42	1.36	0.77	-0.0868062	0.0265817	0.0901031	0.00660491	-0.00248649	0.0312095	0.00299708	-0.00343165	0.0683588	0.00847855	0.0541916	0.00110203	-0.00744365	0.00389874
D8l6816.NK16A	NK16	16NK	Non-karst	22.8134	103.484	796	206	90	46	3901	290	97	193	247	149	247	149	1381	292	12	82	782	59	782	59	4.51	29.27	2.37	12.3502	0.28	104.536	8.46429	14.46	0.92	0.67	-0.0732393	0.0210641	0.0933935	-0.0175715	-0.0769828	-0.0741551	-0.0388207	0.0717246	0.159507	0.0188154	-0.0294687	-0.000899949	0.0185058	-0.00649597
D8l6817.NK16B	NK16	16NK	Non-karst	22.8134	103.483	910	197	87	45	3954	281	89	192	239	140	239	140	1413	294	13	83	804	59	804	59	4.86	28.07	2.29	12.2576	0.27	103.963	8.48148	13.61	0.65	0.45	-0.0732397	0.0210643	0.0933921	-0.017571	-0.076988	-0.0741518	-0.0388134	0.0717238	0.159522	0.0188183	-0.029469	-0.000899491	0.0185066	-0.00649338
D8l6818.NK16C	NK16	16NK	Non-karst	22.8127	103.483	929	197	87	45	3954	281	89	192	239	140	239	140	1413	294	13	83	804	59	804	59	4.83	33.79	2.55	13.251	0.27	125.148	9.44444	11.06	0.79	0.8	-0.0732383	0.0210637	0.0933919	-0.0175717	-0.0769872	-0.0741543	-0.0388138	0.0717238	0.159508	0.0188126	-0.0294503	-0.000898214	0.0185076	-0.00650208
D8l6819.NK16D	NK16	16NK	Non-karst	22.8131	103.483	896	206	90	46	3901	290	97	193	247	149	247	149	1381	292	12	82	782	59	782	59	4.2	18.43	1.8	10.2389	0.22	83.7727	8.18182	21.95	1.03	0.61	-0.0732388	0.0210639	0.0933926	-0.0175716	-0.0769852	-0.0741545	-0.038817	0.0717242	0.159508	0.0188142	-0.0294598	-0.000899082	0.0185067	-0.00649879
D8l6820.NK16E	NK16	16NK	Non-karst	22.8127	103.484	893	206	90	46	3901	290	97	193	247	149	247	149	1381	292	12	82	782	59	782	59	3.93	25.88	2.36	10.9661	0.32	80.875	7.375	20.31	0.87	0.81	-0.0732379	0.0210635	0.0933929	-0.0175721	-0.0769833	-0.0741569	-0.0388192	0.0717244	0.159496	0.0188101	-0.0294488	-0.000898469	0.018507	-0.00650457
D8l6821.NK17A	NK17	17NK	Non-karst	23.7152	105.989	1052	181	85	37	5043	281	57	224	237	108	237	108	1328	271	14	84	754	53	754	53	3.62	39.95	3.27	12.2171	0.32	124.844	10.2188	9.27	1.19	1.11	0.0012427	-0.0126532	-0.00458953	-0.0290774	0.0812347	-0.200482	0.122145	-0.175612	0.0382999	-0.00605798	-0.00582148	-0.0800229	-0.000540785	-0.000297704
D8l6822.NK17B	NK17	17NK	Non-karst	23.7154	105.989	1048	181	85	37	5043	281	57	224	237	108	237	108	1328	271	14	84	754	53	754	53	3.82	24.3	2.24	10.8482	0.36	67.5	6.22222	11.36	1.37	1.05	0.0012427	-0.0126532	-0.00458953	-0.0290774	0.0812347	-0.200482	0.122145	-0.175612	0.0382999	-0.00605797	-0.00582142	-0.0800236	-0.000540772	-0.000297664
D8l6823.NK17C	NK17	17NK	Non-karst	23.7157	105.989	1072	181	85	37	5043	281	57	224	237	108	237	108	1328	271	14	84	754	53	754	53	4.06	46.4	3.44	13.4884	0.43	107.907	8	15.57	1.66	0.62	0.0012427	-0.0126532	-0.00458953	-0.0290774	0.0812347	-0.200482	0.122145	-0.175612	0.0382999	-0.00605797	-0.00582143	-0.0800236	-0.000540773	-0.000297667
D8l6824.NK17D	NK17	17NK	Non-karst	23.7155	105.99	1052	181	85	37	5043	281	57	224	237	108	237	108	1328	271	14	84	754	53	754	53	3.97	47.55	3.3	14.4091	0.38	125.132	8.68421	12.6	1.67	3.41	0.0012427	-0.0126532	-0.00458953	-0.0290773	0.0812346	-0.200482	0.122145	-0.175611	0.0382998	-0.00605796	-0.00582137	-0.0800243	-0.000540761	-0.000297627
D8l6825.NK17E	NK17	17NK	Non-karst	23.715	105.989	1027	181	85	37	5043	281	57	224	237	108	237	108	1328	271	14	84	754	53	754	53	3.69	42.87	3.58	11.9749	0.48	89.3125	7.45833	15.93	1.81	0.24	0.0012427	-0.0126532	-0.00458953	-0.0290774	0.0812347	-0.200482	0.122145	-0.175612	0.0382999	-0.00605797	-0.00582143	-0.0800235	-0.000540775	-0.000297672
D8l6826.NK18A	NK18	18NK	Non-karst	23.7076	105.916	848	196	86	38	5084	298	73	225	253	123	253	123	1284	260	13	83	724	48	724	48	4.41	32.17	2.38	13.5168	0.4	80.425	5.95	11.17	1.78	0.26	0.0012427	-0.0126532	-0.00458952	-0.0290774	0.0812348	-0.200482	0.122145	-0.175612	0.0382997	-0.00605779	-0.00582399	-0.0799083	-0.000540571	-0.000296854
D8l6827.NK18B	NK18	18NK	Non-karst	23.7079	105.916	853	196	86	38	5084	298	73	225	253	123	253	123	1284	260	13	83	724	48	724	48	4.43	28.5	2.25	12.6667	0.32	89.0625	7.03125	11.23	1.11	0.23	0.0012427	-0.0126532	-0.00458952	-0.0290774	0.0812348	-0.200482	0.122145	-0.175612	0.0382998	-0.00605781	-0.005824	-0.0799089	-0.000540583	-0.000296896
D8l6828.NK18C	NK18	18NK	Non-karst	23.7072	105.916	835	196	86	38	5084	298	73	225	253	123	253	123	1284	260	13	83	724	48	724	48	4.41	32.34	2.42	13.3636	0.39	82.9231	6.20513	12.25	1.67	1.02	0.0012427	-0.0126532	-0.00458952	-0.0290774	0.0812348	-0.200482	0.122145	-0.175612	0.0382997	-0.0060578	-0.00582399	-0.0799083	-0.000540572	-0.000296857
D8l6829.NK18D	NK18	18NK	Non-karst	23.7082	105.916	848	196	86	38	5084	298	73	225	253	123	253	123	1284	260	13	83	724	48	724	48	4.25	31.86	2.32	13.7328	0.37	86.1081	6.27027	9.29	1.27	0.46	0.0012427	-0.0126532	-0.00458952	-0.0290774	0.0812348	-0.200482	0.122145	-0.175612	0.0382997	-0.00605779	-0.00582398	-0.079908	-0.000540566	-0.000296837
D8l6830.NK18E	NK18	18NK	Non-karst	23.7075	105.915	828	196	86	38	5084	298	73	225	253	123	253	123	1284	260	13	83	724	48	724	48	4.27	27.56	2.25	12.2489	0.37	74.4865	6.08108	13.26	1.44	4.37	0.000235907	-0.0122786	-0.00213362	-0.0289551	0.0902286	-0.202178	0.111848	-0.17707	0.0326745	-0.000859826	-0.0521377	0.665114	-5.64e-05	1.63e-05
D8l6831.NK19A	NK19	19NK	Non-karst	23.8366	104.277	1556	168	95	43	4584	261	42	219	218	102	218	102	1020	197	14	76	546	47	546	47	4.93	31.58	1.96	16.1122	0.74	42.6757	2.64865	7.95	3.2	3.7	-0.0659221	0.0175034	0.0927124	0.00398841	0.130734	-0.0101648	-0.133974	-0.000967492	-0.0357077	0.021734	-0.0965269	-0.0769922	0.000327785	0.000233314
D8l6832.NK19B	NK19	19NK	Non-karst	23.8363	104.276	1577	168	95	43	4584	261	42	219	218	102	218	102	1020	197	14	76	546	47	546	47	4.9	23.34	1.62	14.4074	0.44	53.0455	3.68182	5.6	2.25	2.14	-0.0659232	0.0175038	0.0927142	0.00398827	0.130732	-0.0101659	-0.133976	-0.000965374	-0.035701	0.0217341	-0.0965233	-0.076993	0.000328765	0.000228952
D8l6833.NK19C	NK19	19NK	Non-karst	23.8368	104.276	1561	168	95	43	4584	261	42	219	218	102	218	102	1020	197	14	76	546	47	546	47	4.95	29.18	2.16	13.5093	0.78	37.4103	2.76923	7.82	2.32	1.9	-0.0659229	0.0175037	0.0927123	0.00398933	0.130736	-0.0101614	-0.133974	-0.000968876	-0.0356987	0.0217384	-0.0965421	-0.076996	0.000328587	0.000237441
D8l6834.NK19D	NK19	19NK	Non-karst	23.8365	104.277	1571	168	95	43	4584	261	42	219	218	102	218	102	1020	197	14	76	546	47	546	47	4.88	25.67	1.78	14.4213	0.68	37.75	2.61765	7.69	2.37	1.44	-0.0659212	0.017503	0.0927118	0.0039879	0.130733	-0.0101665	-0.133974	-0.00096734	-0.0357153	0.0217313	-0.0965189	-0.0769896	0.000326984	0.000232232
D8l6835.NK19E	NK19	19NK	Non-karst	23.837	104.277	1537	168	95	43	4584	261	42	219	218	102	218	102	1020	197	14	76	546	47	546	47	4.94	22.79	1.75	13.0229	0.48	47.4792	3.64583	7.15	2.83	1.47	-0.0659213	0.017503	0.0927104	0.00398897	0.130736	-0.0101621	-0.133973	-0.000970328	-0.0357107	0.0217359	-0.0965374	-0.0769929	0.00032711	0.000239719
D8l6836.NK20A	NK20	20NK	Non-karst	24.4555	103.762	1831	148	104	45	4534	244	13	231	198	83	198	83	1028	206	15	81	574	50	574	50	6.24	17.88	1.37	13.0511	0.21	85.1429	6.52381	8.82	3.14	2.75	-0.0826857	0.0235683	-0.0106161	0.0473954	0.11105	0.145553	0.048247	-0.0822567	-0.0517715	-0.00568748	0.023401	0.000255779	-0.000745363	-0.000166177
D8l6837.NK20B	NK20	20NK	Non-karst	24.4554	103.763	1842	148	104	45	4534	244	13	231	198	83	198	83	1028	206	15	81	574	50	574	50	5.11	13.07	1.09	11.9908	0.16	81.6875	6.8125	4.02	1.18	2.43	-0.0826846	0.0235679	-0.0106134	0.0473944	0.111054	0.145551	0.0482422	-0.0822571	-0.05177	-0.00568287	0.0233931	0.000254428	-0.000761801	-0.000134791
D8l6838.NK20C	NK20	20NK	Non-karst	24.4551	103.762	1848	148	104	45	4534	244	13	231	198	83	198	83	1028	206	15	81	574	50	574	50	5.41	10.88	0.89	12.2247	0.15	72.5333	5.93333	7.73	2.22	2.29	-0.0826862	0.0235685	-0.0106129	0.0473949	0.11105	0.145554	0.0482465	-0.0822573	-0.0517637	-0.00568215	0.0233883	0.000254861	-0.000752928	-0.000144753
D8l6839.NK20D	NK20	20NK	Non-karst	24.4559	103.762	1848	148	104	45	4534	244	13	231	198	83	198	83	1028	206	15	81	574	50	574	50	6.19	20.42	1.35	15.1259	0.2	102.1	6.75	11.22	3.91	2.98	-0.0826846	0.0235678	-0.0106177	0.0473953	0.111053	0.145551	0.0482447	-0.0822562	-0.0517784	-0.00569007	0.023409	0.000255896	-0.00074754	-0.000168986
D8l6840.NK20E	NK20	20NK	Non-karst	24.4557	103.762	1829	148	104	45	4534	244	13	231	198	83	198	83	1028	206	15	81	574	50	574	50	5.93	14.37	1.01	14.2277	0.17	84.5294	5.94118	6.33	2.1	1.67	-0.0826862	0.0235684	-0.0106186	0.0473962	0.111049	0.145554	0.0482501	-0.0822562	-0.0517749	-0.00569189	0.0234096	0.000256874	-0.000733135	-0.000191641
D8l6841.NK21A	NK21	21NK	Non-karst	25.354	102.373	2380	134	109	47	4243	227	-2	229	182	74	182	74	1006	231	10	93	611	34	611	34	4.67	27.84	1.38	20.1739	0.31	89.8065	4.45161	6.31	2.58	1.04	-0.0346449	0.00253968	-0.136428	0.00427446	-0.00286294	-0.101852	-0.0836495	0.0859223	0.0410813	-0.0197539	0.0189545	0.000533564	0.0125178	-0.00242758
D8l6842.NK21B	NK21	21NK	Non-karst	25.3545	102.373	2357	134	109	47	4243	227	-2	229	182	74	182	74	1006	231	10	93	611	34	611	34	4.62	27.75	1.46	19.0068	0.31	89.5161	4.70968	8.24	3.03	0.81	-0.0346445	0.00253949	-0.136427	0.00427446	-0.00286121	-0.101852	-0.0836499	0.0859223	0.0410773	-0.0197567	0.0189683	0.000534318	0.012515	-0.00242528
D8l6843.NK21C	NK21	21NK	Non-karst	25.3541	102.373	2399	134	109	47	4243	227	-2	229	182	74	182	74	1006	231	10	93	611	34	611	34	4.95	29.72	2.17	13.6959	0.49	60.6531	4.42857	12.13	5.79	1.48	-0.0346449	0.00253967	-0.136428	0.00427474	-0.00286187	-0.101851	-0.0836499	0.0859226	0.0410824	-0.0197549	0.0189615	0.00053386	0.0125165	-0.00242729
D8l6844.NK21D	NK21	21NK	Non-karst	25.3535	102.373	2383	134	109	47	4243	227	-2	229	182	74	182	74	1006	231	10	93	611	34	611	34	5.62	46.45	3.3	14.0758	0.74	62.7703	4.45946	14.94	6.53	2.98	-0.0346455	0.00253992	-0.136429	0.0042747	-0.00286425	-0.101851	-0.0836493	0.0859227	0.0410874	-0.0197511	0.0189427	0.000532843	0.0125202	-0.00243031
D8l6845.NK21E	NK21	21NK	Non-karst	25.354	102.372	2360	134	109	47	4243	227	-2	229	182	74	182	74	1006	231	10	93	611	34	611	34	4.75	35.37	2.21	16.0045	0.45	78.6	4.91111	8.06	3.24	1.74	-0.0346448	0.00253966	-0.136428	0.00427416	-0.00286381	-0.101852	-0.0836491	0.085922	0.0410793	-0.0197533	0.0189492	0.000533374	0.0125188	-0.00242747
D8l6846.NK22A	NK22	22NK	Non-karst	25.4207	102.726	2507	125	107	46	4344	217	-12	229	174	64	174	64	1030	240	10	92	623	37	623	37	4.35	88.63	4.22	21.0024	1.01	87.7525	4.17822	30.86	4.06	1.91	-0.0473734	0.00769546	-0.138857	0.0278902	0.0723965	0.000882747	-0.0432239	0.01172	-0.0576965	-0.0344813	0.118804	0.00352552	-0.0136982	0.00229559
D8l6847.NK22B	NK22	22NK	Non-karst	25.4204	102.726	2535	125	107	46	4344	217	-12	229	174	64	174	64	1030	240	10	92	623	37	623	37	4.43	69.1	3.59	19.2479	0.73	94.6575	4.91781	29.94	4.09	10.2	-0.0473739	0.00769568	-0.138859	0.02789	0.0723939	0.000881865	-0.0432246	0.0117213	-0.057693	-0.0344789	0.118789	0.00352492	-0.0136953	0.00229332
D8l6848.NK22C	NK22	22NK	Non-karst	25.4202	102.727	2507	125	107	46	4344	217	-12	229	174	64	174	64	1030	240	10	92	623	37	623	37	4.39	61	3.22	18.9441	0.59	103.39	5.45763	31.19	4.68	1.05	-0.0473743	0.00769585	-0.138858	0.0278912	0.072398	0.000887021	-0.0432223	0.0117177	-0.0576935	-0.0344792	0.118797	0.00352493	-0.013697	0.00229317
D8l6849.NK22D	NK22	22NK	Non-karst	25.4209	102.727	2482	125	107	46	4344	217	-12	229	174	64	174	64	1030	240	10	92	623	37	623	37	4.73	64.38	3.73	17.2601	0.87	74	4.28736	30.4	8.71	0.96	-0.0473732	0.00769538	-0.138855	0.0278907	0.0723996	0.000884963	-0.0432228	0.011718	-0.0576988	-0.034483	0.118816	0.00352591	-0.0137007	0.00229699
D8l6850.NK22E	NK22	22NK	Non-karst	25.421	102.726	2512	125	107	46	4344	217	-12	229	174	64	174	64	1030	240	10	92	623	37	623	37	4.45	56.04	3.44	16.2907	1.07	52.3738	3.21495	27.62	5.54	1.4	-0.0473728	0.00769519	-0.138856	0.0278892	0.0723945	0.000878758	-0.0432256	0.0117223	-0.057698	-0.0344825	0.118805	0.00352586	-0.0136985	0.00229704
D8l6851.K01A	KS01	01KS	Karst	23.1795	101.021	1496	180	117	50	3730	273	43	230	219	140	219	126	1421	308	14	87	830	53	830	58	5.46	31.51	2.32	13.5819	0.48	65.6458	4.83333	10.46	4.51	6.39	0.048044	-0.121783	0.00768675	-0.0339988	-0.0575101	0.0592094	-0.0956858	-0.11059	0.022778	-0.0228753	0.0413655	0.00119478	0.04034	0.276405
D8l6852.K01B	KS01	01KS	Karst	23.1798	101.02	1498	180	117	50	3730	273	43	230	219	140	219	126	1421	308	14	87	830	53	830	58	7.34	90.85	7.42	12.2439	1.54	58.9935	4.81818	13.32	6.76	23.06	0.0480443	-0.12178	0.00768657	-0.0339987	-0.0575127	0.0592097	-0.0956908	-0.110597	0.0227788	-0.0228796	0.0413686	0.00119464	0.0404536	0.27646
D8l6853.K01C	KS01	01KS	Karst	23.1796	101.021	1516	180	117	50	3730	273	43	230	219	140	219	126	1421	308	14	87	830	53	830	58	7.16	61.85	4.63	13.3585	1.27	48.7008	3.64567	17.1	7.46	34.14	0.0480434	-0.121782	0.00768655	-0.0340014	-0.0575086	0.059209	-0.0956842	-0.110588	0.0227767	-0.0228684	0.041368	0.00119486	0.0403678	0.276642
D8l6854.K01D	KS01	01KS	Karst	23.1795	101.02	1480	180	117	50	3730	273	43	230	219	140	219	126	1421	308	14	87	830	53	830	58	6.7	37.52	2.79	13.448	0.75	50.0267	3.72	13.89	4.16	7.81	0.0480449	-0.121782	0.0076869	-0.0339956	-0.0575133	0.05921	-0.0956905	-0.110596	0.02278	-0.022886	0.041364	0.0011946	0.0403666	0.276144
D8l6855.K01E	KS01	01KS	Karst	23.1791	101.021	1475	180	117	50	3730	273	43	230	219	140	219	126	1421	308	14	87	830	53	830	58	6.76	46.25	3.44	13.4448	0.7	66.0714	4.91429	12.21	6.21	10	0.0480437	-0.121785	0.00768698	-0.0339986	-0.0575071	0.0592089	-0.09568	-0.110582	0.022777	-0.0228707	0.0413614	0.00119493	0.0402015	0.276316
D8l6856.K02A	KS02	02KS	Karst	22.6327	100.71	1378	192	126	52	3565	290	50	240	227	153	227	139	1499	320	14	85	852	54	697	61	6	29.99	1.98	15.1465	0.42	71.4048	4.71429	6.13	3.92	13.08	0.0380814	-0.134812	0.0120769	0.0375497	-0.023496	0.0243672	-0.0189588	-0.0124434	0.0279563	-0.130439	-0.03786	-0.000720396	-0.00611422	-0.12677
D8l6857.K02B	KS02	02KS	Karst	22.6335	100.71	1336	189	126	52	3576	287	47	240	225	151	225	136	1510	323	14	86	861	54	861	61	5.38	16.01	1.1	14.5545	0.32	50.0312	3.4375	7.88	2.02	2.77	0.0380818	-0.13481	0.012077	0.0375543	-0.0234997	0.024367	-0.0189647	-0.0124516	0.0279593	-0.130455	-0.037858	-0.000720514	-0.00582961	-0.126494
D8l6858.K02C	KS02	02KS	Karst	22.6329	100.71	1344	192	126	52	3565	290	50	240	227	153	227	139	1499	320	14	85	852	54	697	61	5.48	21.45	1.69	12.6923	0.39	55	4.33333	6.3	2.46	3.03	0.0380817	-0.134811	0.012077	0.0375532	-0.0234982	0.0243668	-0.0189619	-0.0124477	0.0279579	-0.13045	-0.037861	-0.000720631	-0.00603833	-0.126883
D8l6859.K02D	KS02	02KS	Karst	22.6332	100.71	1356	192	126	52	3565	290	50	240	227	153	227	139	1499	320	14	85	852	54	697	61	5.15	23.68	1.58	14.9873	0.36	65.7778	4.38889	6.45	2.04	4.77	0.0380816	-0.134811	0.0120769	0.0375518	-0.0234979	0.0243672	-0.0189618	-0.0124475	0.0279578	-0.130447	-0.0378586	-0.000720424	-0.00595708	-0.126583
D8l6860.K02E	KS02	02KS	Karst	22.6333	100.711	1356	192	126	52	3565	290	50	240	227	153	227	139	1499	320	14	85	852	54	697	61	5	25.08	1.57	15.9745	0.57	44	2.75439	11.67	2.79	7.82	0.0380813	-0.134812	0.0120768	0.0375487	-0.0234964	0.0243677	-0.0189599	-0.012445	0.0279568	-0.130439	-0.037856	-0.000720122	-0.00593091	-0.126271
D8l6861.K03A	KS03	03KS	Karst	22.7688	99.7986	1635	175	125	52	3498	269	31	238	210	135	210	123	1514	321	13	86	853	42	853	49	7.29	106.24	6.82	15.5777	1.71	62.1287	3.9883	3.53	35.8	60.83	0.0660764	-0.0390177	0.0168771	0.188948	-0.0625412	-0.0194944	-0.0466732	-0.0548755	-0.0142083	0.0581807	0.00971088	0.000105194	-0.00436488	0.019965
D8l6862.K03B	KS03	03KS	Karst	22.7693	99.7991	1631	175	125	52	3498	269	31	238	210	135	210	123	1514	321	13	86	853	42	853	49	7.33	108.8	5.44	20	0.97	112.165	5.60825	2.72	49.31	92.51	0.0660772	-0.039019	0.0168774	0.188949	-0.0625426	-0.0194928	-0.0466752	-0.0548775	-0.0142074	0.0581836	0.0097159	0.000105889	-0.00421269	0.0200787
D8l6863.K03C	KS03	03KS	Karst	22.7686	99.7992	1638	175	125	52	3498	269	31	238	210	135	210	123	1514	321	13	86	853	42	853	49	7.17	88.62	7.04	12.5881	1.41	62.8511	4.99291	5.21	15.71	20.97	0.0660757	-0.0390207	0.0168771	0.188946	-0.0625428	-0.0194927	-0.0466769	-0.0548803	-0.0142063	0.0581742	0.00971589	0.00010547	-0.00405427	0.0194343
D8l6864.K03D	KS03	03KS	Karst	22.7685	99.7988	1629	175	125	52	3498	269	31	238	210	135	210	123	1514	321	13	86	853	42	853	49	7.49	99.53	5.43	18.3297	1.11	89.6667	4.89189	4.32	41.42	75.47	0.0660758	-0.039019	0.016877	0.188946	-0.0625416	-0.0194939	-0.0466747	-0.0548776	-0.0142074	0.0581762	0.00971218	0.000105141	-0.00423656	0.0196345
D8l6865.K03E	KS03	03KS	Karst	22.7689	99.7989	1634	175	125	52	3498	269	31	238	210	135	210	123	1514	321	13	86	853	42	853	49	7.43	125.79	9.89	12.7189	2.62	48.0115	3.77481	4.61	30.69	50.15	0.0660765	-0.0390188	0.0168772	0.188947	-0.062542	-0.0194935	-0.0466747	-0.0548772	-0.0142076	0.0581802	0.00971358	0.000105475	-0.00424762	0.0198828
D8l6866.K04A	KS04	04KS	Karst	24.6624	100.403	1341	195	114	49	4033	289	57	232	237	137	237	137	983	190	14	81	542	47	542	47	5.11	24.12	1.57	15.3631	0.56	43.0714	2.80357	11.88	2	12.05	0.0676236	0.0530081	-0.0158265	-0.145046	-0.0510794	0.0507435	-0.0912839	-0.107981	-0.00269181	0.0438679	0.0190534	0.00018424	-0.00157928	-0.0436112
D8l6867.K04B	KS04	04KS	Karst	24.6624	100.404	1342	195	114	49	4033	289	57	232	237	137	237	137	983	190	14	81	542	47	542	47	5.03	17.65	1.5	11.7667	0.49	36.0204	3.06122	11.68	1.76	0.79	0.0676207	0.0530047	-0.0158283	-0.145047	-0.0510851	0.0507403	-0.0912885	-0.107987	-0.00269861	0.0438777	0.0190307	0.000181818	-0.001598	-0.0413125
D8l6868.K04C	KS04	04KS	Karst	24.6623	100.404	1340	195	114	49	4033	289	57	232	237	137	237	137	983	190	14	81	542	47	542	47	5.46	25.94	2.18	11.8991	0.84	30.881	2.59524	27.82	4.4	2.94	0.0676222	0.0530063	-0.0158275	-0.145046	-0.0510829	0.0507422	-0.0912871	-0.107985	-0.00269507	0.0438725	0.0190421	0.000183061	-0.00161266	-0.0421595
D8l6869.K04D	KS04	04KS	Karst	24.662	100.404	1371	195	114	49	4033	289	57	232	237	137	237	137	983	190	14	81	542	47	542	47	5.6	22.73	1.84	12.3533	0.66	34.4394	2.78788	16.62	4.36	1.83	0.0676223	0.0530059	-0.0158276	-0.145046	-0.0510841	0.0507425	-0.0912888	-0.107987	-0.00269497	0.0438724	0.0190418	0.000183068	-0.00165602	-0.0415704
D8l6870.K04E	KS04	04KS	Karst	24.6628	100.404	1322	195	114	49	4033	289	57	232	237	137	237	137	983	190	14	81	542	47	542	47	5.4	26.1	2.23	11.704	1.16	22.5	1.92241	23.5	2.41	8.73	0.067622	0.0530069	-0.0158273	-0.145047	-0.0510805	0.0507414	-0.091284	-0.107981	-0.00269545	0.0438732	0.0190421	0.000182986	-0.00152825	-0.0432533
D8l6871.K05A	KS05	05KS	Karst	24.7706	99.3821	1129	190	116	48	4276	284	45	239	235	128	235	128	1136	220	16	78	620	59	620	59	4.75	23.07	1.6	14.4187	0.32	72.0938	5	7.98	1.49	22.58	0.0806834	0.0784827	0.00495104	-0.0661268	0.0355014	0.0229437	0.0356607	0.049104	0.0137052	-0.0414571	-0.0043095	0.000240442	0.109734	-0.1011
D8l6872.K05B	KS05	05KS	Karst	24.7706	99.3826	1124	190	116	48	4276	284	45	239	235	128	235	128	1136	220	16	78	620	59	620	59	4.63	29.28	2	14.64	0.45	65.0667	4.44444	7.14	1.54	1.54	0.0806834	0.0784827	0.00495088	-0.0661292	0.0355002	0.0229448	0.0356578	0.0491002	0.0137055	-0.0414558	-0.00430586	0.000240554	0.109738	-0.101373
D8l6873.K05C	KS05	05KS	Karst	24.7711	99.3827	1103	190	116	48	4276	284	45	239	235	128	235	128	1136	220	16	78	620	59	620	59	4.65	24.29	1.57	15.4713	0.28	86.75	5.60714	8.07	1.9	3.1	0.0806823	0.0784817	0.00495063	-0.0661311	0.0355003	0.0229445	0.035657	0.0490986	0.0137048	-0.0414535	-0.00430301	0.000240419	0.109844	-0.101645
D8l6874.K05D	KS05	05KS	Karst	24.7707	99.3831	1121	190	116	48	4276	284	45	239	235	128	235	128	1136	220	16	78	620	59	620	59	4.66	24.63	1.69	14.574	0.31	79.4516	5.45161	7.62	1.52	0.76	0.0806831	0.0784824	0.00495065	-0.066132	0.0354992	0.0229458	0.035655	0.0490963	0.0137055	-0.041454	-0.00430172	0.000240611	0.109775	-0.101701
D8l6875.K05E	KS05	05KS	Karst	24.7702	99.3826	1149	190	116	48	4276	284	45	239	235	128	235	128	1136	220	16	78	620	59	620	59	4.76	16.8	1.24	13.5484	0.22	76.3636	5.63636	6.11	1.2	0.77	0.0806842	0.0784835	0.00495104	-0.066128	0.0355002	0.0229451	0.0356583	0.0491012	0.013706	-0.0414573	-0.0043077	0.00024065	0.109665	-0.101194
D8l6876.K06A	KS06	06KS	Karst	24.5817	99.3126	1553	175	116	49	4214	266	30	236	220	114	220	114	1153	228	16	80	635	56	635	56	6.85	32.06	2.96	10.8311	1.16	27.6379	2.55172	24.82	8.09	9.94	0.0810199	0.0787839	0.00505243	-0.0651128	0.035602	0.022881	0.0362374	0.0500173	0.0138895	-0.0423763	-0.00569102	0.000264501	0.0699328	0.027281
D8l6877.K06B	KS06	06KS	Karst	24.5819	99.3123	1559	175	116	49	4214	266	30	236	220	114	220	114	1153	228	16	80	635	56	635	56	6.71	27.4	2.57	10.6615	0.86	31.8605	2.98837	23.91	7.24	14.16	0.0810195	0.0787835	0.00505246	-0.0651118	0.0356029	0.0228801	0.0362392	0.0500195	0.013889	-0.0423764	-0.0056926	0.000264379	0.0699695	0.0273756
D8l6878.K06C	KS06	06KS	Karst	24.5813	99.3128	1545	175	116	49	4214	266	30	236	220	114	220	114	1153	228	16	80	635	56	635	56	6.54	21.68	1.95	11.1179	1.11	19.5315	1.75676	16.42	2.5	1.61	0.0810206	0.0787846	0.00505254	-0.0651122	0.0356013	0.0228817	0.0362366	0.0500166	0.0138901	-0.0423775	-0.00569153	0.000264627	0.069841	0.0273815
D8l6879.K06D	KS06	06KS	Karst	24.5818	99.3131	1566	175	116	49	4214	266	30	236	220	114	220	114	1153	228	16	80	635	56	635	56	6.38	25.08	2.21	11.3484	0.86	29.1628	2.56977	22.92	7.54	7.2	0.0810199	0.0787839	0.00505227	-0.0651154	0.035601	0.0228821	0.0362348	0.0500139	0.0138897	-0.042375	-0.00568747	0.000264608	0.069955	0.0269982
D8l6880.K06E	KS06	06KS	Karst	24.5813	99.3122	1567	175	116	49	4214	266	30	236	220	114	220	114	1153	228	16	80	635	56	635	56	7.64	24.8	1.72	14.4186	0.57	43.5088	3.01754	22.37	11.26	13.23	0.0810204	0.0787843	0.00505272	-0.0651091	0.0356028	0.0228801	0.0362401	0.0500211	0.0138896	-0.0423789	-0.00569584	0.000264458	0.0698381	0.0277093
D8l6881.K07A	KS07	07KS	Karst	23.9775	99.2667	1703	165	118	50	3957	254	19	235	206	107	206	107	1310	280	13	85	746	49	746	49	5.25	44	3.23	13.6223	1.22	36.0656	2.64754	5.44	3.4	6.77	0.0915088	0.0701004	0.00978405	0.0318014	-0.00669991	0.00842892	-0.00247146	0.00121583	-0.0133812	0.100271	0.0310134	0.00116322	-0.082318	-0.118421
D8l6882.K07B	KS07	07KS	Karst	23.9778	99.2664	1699	165	118	50	3957	254	19	235	206	107	206	107	1310	280	13	85	746	49	746	49	5.1	33.03	2.28	14.4868	1.25	26.424	1.824	12.14	2.68	8.76	0.0915086	0.0701007	0.00978401	0.0317997	-0.00669811	0.00842883	-0.00246892	0.00121915	-0.0133807	0.100267	0.0310111	0.00116317	-0.0822723	-0.118349
D8l6883.K07C	KS07	07KS	Karst	23.9774	99.2663	1713	165	118	50	3957	254	19	235	206	107	206	107	1310	280	13	85	746	49	746	49	5.06	17.53	1.11	15.7928	0.47	37.2979	2.3617	15.93	3.76	18.38	0.0915085	0.0701	0.00978417	0.0318039	-0.00669901	0.00842764	-0.00246913	0.00121881	-0.0133815	0.100269	0.0310101	0.00116306	-0.0823479	-0.118147
D8l6884.K07D	KS07	07KS	Karst	23.9781	99.2666	1678	165	118	50	3957	254	19	235	206	107	206	107	1310	280	13	85	746	49	746	49	4.96	28.95	2.14	13.528	0.57	50.7895	3.75439	13.61	2.76	5.43	0.0915089	0.0701014	0.00978383	0.0317954	-0.00669789	0.00843034	-0.00246991	0.00121793	-0.01338	0.100267	0.0310133	0.00116332	-0.0822017	-0.118631
D8l6885.K07E	KS07	07KS	Karst	23.9781	99.2661	1699	165	118	50	3957	254	19	235	206	107	206	107	1310	280	13	85	746	49	746	49	4.92	32.77	2.48	13.2137	1.08	30.3426	2.2963	14.64	2.68	2.02	0.0915085	0.0701012	0.00978392	0.031797	-0.00669619	0.0084291	-0.00246653	0.00122228	-0.0133801	0.100264	0.0310092	0.00116315	-0.0822075	-0.118343
D8l6886.K08A	KS08	08KS	Karst	23.7984	98.8808	1258	193	123	50	3900	287	45	242	232	136	232	136	1456	326	12	89	862	45	862	45	5.64	39.19	3.29	11.9119	1.09	35.9541	3.01835	15.35	4.86	5.79	0.0805634	0.0579149	0.0140168	0.10454	0.0275382	-0.0280375	0.0743855	0.0988178	-0.00882882	-0.00765098	-0.04671	-0.000920238	-0.010531	0.158934
D8l6887.K08B	KS08	08KS	Karst	23.7985	98.8804	1279	193	123	50	3900	287	45	242	232	136	232	136	1456	326	12	89	862	45	862	45	6.21	48.74	3.94	12.3706	1.13	43.1327	3.48673	14.6	4.82	16.79	0.0805628	0.0579148	0.0140166	0.104538	0.0275395	-0.0280375	0.0743869	0.0988194	-0.00882884	-0.00765241	-0.0467113	-0.000920391	-0.0105031	0.159097
D8l6888.K08C	KS08	08KS	Karst	23.7987	98.8812	1258	193	123	50	3900	287	45	242	232	136	232	136	1456	326	12	89	862	45	862	45	5.96	36.04	2.87	12.5575	1	36.04	2.87	12.19	4.15	9.61	0.0805642	0.0579158	0.0140169	0.10454	0.027539	-0.0280366	0.0743865	0.0988194	-0.00882766	-0.00765418	-0.0467098	-0.000919965	-0.0104633	0.158582
D8l6889.K08D	KS08	08KS	Karst	23.7981	98.8804	1260	193	123	50	3900	287	45	242	232	136	232	136	1456	326	12	89	862	45	862	45	5.96	36.85	3.01	12.2425	1	36.85	3.01	11.51	4.64	5.26	0.0805626	0.057914	0.0140166	0.104541	0.0275375	-0.0280383	0.0743846	0.0988163	-0.00882994	-0.0076479	-0.0467101	-0.000920499	-0.0105963	0.159271
D8l6890.K08E	KS08	08KS	Karst	23.7982	98.8812	1240	193	123	50	3900	287	45	242	232	136	232	136	1456	326	12	89	862	45	862	45	6.39	44.34	3.65	12.1479	1.19	37.2605	3.06723	13.69	4.89	6.51	0.0805639	0.0579148	0.0140169	0.104543	0.0275367	-0.0280375	0.0743839	0.0988159	-0.00882895	-0.00764904	-0.0467086	-0.000920104	-0.0105697	0.158799
D8l6891.K09A	KS09	09KS	Karst	23.4949	99.5045	1289	191	123	51	3737	285	46	239	229	149	229	136	1374	296	12	87	788	43	788	44	6.41	34.56	2.61	13.2414	0.75	46.08	3.48	13.34	5.42	8.42	0.100556	0.025847	0.0141105	0.0461966	-0.0435023	0.0449419	-0.0602659	-0.0625188	0.0604072	-0.245533	-0.0372539	-0.000384453	-0.013334	0.00294285
D8l6892.K09B	KS09	09KS	Karst	23.4954	99.5038	1248	191	123	51	3737	285	46	239	229	149	229	136	1374	296	12	87	788	43	788	44	6.96	66.32	5.82	11.3952	1.38	48.058	4.21739	10.6	6.15	20.29	0.100557	0.025852	0.0141104	0.0461929	-0.0434967	0.0449406	-0.0602572	-0.0625075	0.0604039	-0.245516	-0.0372543	-0.000384126	-0.0132376	0.00320178
D8l6893.K09C	KS09	09KS	Karst	23.4954	99.5044	1263	191	123	51	3737	285	46	239	229	149	229	136	1374	296	12	87	788	43	788	44	6.67	36.18	2.64	13.7045	0.75	48.24	3.52	11.6	3.82	10.36	0.100557	0.0258498	0.0141104	0.0461915	-0.0435001	0.0449431	-0.0602636	-0.0625156	0.0604068	-0.245527	-0.0372512	-0.000384046	-0.0132273	0.00310343
D8l6894.K09D	KS09	09KS	Karst	23.4951	99.5041	1273	191	123	51	3737	285	46	239	229	149	229	136	1374	296	12	87	788	43	788	44	5.8	30.23	2.29	13.2009	0.85	35.5647	2.69412	11.63	3.97	6.22	0.100556	0.0258495	0.0141105	0.0461948	-0.0434994	0.0449411	-0.0602614	-0.062513	0.0604055	-0.245525	-0.0372542	-0.000384296	-0.0132873	0.00307303
D8l6895.K09E	KS09	09KS	Karst	23.4948	99.5037	1273	191	123	51	3737	285	46	239	229	149	229	136	1374	296	12	87	788	43	788	44	5.42	27.01	2.21	12.2217	0.64	42.2031	3.45312	15.39	5.24	11.81	0.100556	0.0258493	0.0141106	0.0461993	-0.0434982	0.0449384	-0.060258	-0.0625088	0.0604035	-0.245521	-0.0372583	-0.000384629	-0.0133664	0.0030423
D8l6896.K10A	KS10	10KS	Karst	21.7321	101.388	826	206	118	54	3228	297	81	216	234	171	238	158	1607	292	19	75	837	72	646	80	7.08	24.75	2.37	10.443	0.52	47.5962	4.55769	10.59	4.85	5.65	0.0194961	-0.128155	0.00539917	-0.072263	0.0367981	0.0219742	0.0508081	0.0721703	-0.00365781	0.0325126	-0.00650562	0.000274954	-0.11287	3.53e-05
D8l6897.K10B	KS10	10KS	Karst	21.7321	101.388	760	206	118	54	3228	297	81	216	234	171	238	158	1607	292	19	75	837	72	646	80	7.25	55.57	3.83	14.5091	1.33	41.782	2.8797	8.84	3.94	9.65	0.0194962	-0.128155	0.00539921	-0.0722629	0.0367979	0.0219745	0.0508078	0.07217	-0.00365742	0.0325111	-0.00650589	0.000274985	-0.112845	-2.99e-05
D8l6898.K10C	KS10	10KS	Karst	21.7326	101.388	764	206	118	54	3228	297	81	216	234	171	238	158	1607	292	19	75	837	72	646	80	6.94	67.62	5.82	11.6186	1.12	60.375	5.19643	8.02	4.01	22.55	0.0194964	-0.128156	0.00539929	-0.0722629	0.0367973	0.0219753	0.0508068	0.0721689	-0.00365728	0.0325141	-0.00650261	0.000275339	-0.112716	0.000380931
D8l6899.K10D	KS10	10KS	Karst	21.7328	101.388	771	206	118	54	3228	297	81	216	234	171	238	158	1607	292	19	75	837	72	646	80	7.3	91.05	8.79	10.3584	2.57	35.428	3.42023	10.27	5.42	21.52	0.0194966	-0.128157	0.0053994	-0.0722628	0.0367966	0.0219761	0.0508059	0.0721681	-0.00365638	0.0325116	-0.00650238	0.000275496	-0.112628	0.000341418
D8l6900.K10E	KS10	10KS	Karst	21.7327	101.388	779	206	118	54	3228	297	81	216	234	171	238	158	1607	292	19	75	837	72	646	80	7.22	73.18	6.34	11.5426	1.64	44.622	3.86585	9.22	4.17	15.66	0.0194965	-0.128157	0.00539935	-0.0722628	0.0367969	0.0219757	0.0508063	0.0721685	-0.00365661	0.0325115	-0.00650322	0.000275378	-0.112678	0.00025155
D8l6901.K11A	KS11	11KS	Karst	21.9116	101.283	671	228	119	54	3283	324	104	220	256	193	260	179	1386	252	20	72	690	69	582	69	6.54	47.72	4.91	9.71894	0.91	52.4396	5.3956	6.36	3.7	31.1	0.0196359	-0.128828	0.00546302	-0.0721134	0.0363385	0.0224717	0.0501279	0.0714569	-0.00316025	0.0314603	-0.0059307	0.000392836	-0.0469113	0.0272284
D8l6902.K11B	KS11	11KS	Karst	21.912	101.283	672	228	119	54	3283	324	104	220	256	193	260	179	1386	252	20	72	690	69	582	69	7.02	50.27	5.88	8.54932	1.02	49.2843	5.76471	11.35	3.11	35.48	0.0196362	-0.128829	0.00546314	-0.0721129	0.0363375	0.0224726	0.0501264	0.0714552	-0.00315924	0.0314578	-0.00592951	0.000393043	-0.0467734	0.0272681
D8l6903.K11C	KS11	11KS	Karst	21.9113	101.283	660	228	119	54	3283	324	104	220	256	193	260	179	1386	252	20	72	690	69	582	69	4.98	30.93	1.42	21.7817	0.3	103.1	4.73333	8.87	2.31	0.73	0.0196359	-0.128827	0.005463	-0.0721133	0.0363387	0.0224715	0.0501282	0.0714573	-0.00315997	0.031457	-0.00593315	0.00039263	-0.0469731	0.0268923
D8l6904.K11D	KS11	11KS	Karst	21.9118	101.284	699	222	119	54	3285	317	97	220	251	186	254	173	1428	259	20	72	716	70	591	72	7.04	48.01	5.31	9.04143	0.83	57.8434	6.39759	5.71	6.13	14.3	0.019636	-0.128828	0.00546304	-0.0721134	0.0363383	0.0224719	0.0501275	0.0714565	-0.00316039	0.0314627	-0.00592875	0.000393007	-0.0468544	0.0274884
D8l6905.K11E	KS11	11KS	Karst	21.9111	101.283	681	222	119	54	3285	317	97	220	251	186	254	173	1428	259	20	72	716	70	591	72	6.85	59.54	6.52	9.1319	1.05	56.7048	6.20952	6.87	3.68	9.54	0.0196356	-0.128826	0.00546288	-0.0721138	0.0363396	0.0224706	0.0501296	0.0714589	-0.00316128	0.0314621	-0.00593272	0.000392546	-0.0470818	0.0270884
D8l6906.K12A	KS12	12KS	Karst	24.5798	102.166	1981	163	108	48	4115	255	32	223	209	106	209	106	985	205	13	86	571	41	571	41	6.53	31.67	2.38	13.3067	0.45	70.3778	5.28889	14.18	6.9	19.49	-0.0607482	0.0137337	-0.131777	0.0243001	-0.0352532	0.0301691	0.0672306	-0.00387943	-0.149022	-0.0479013	-0.110549	-0.00217621	0.0448185	-0.0116278
D8l6907.K12B	KS12	12KS	Karst	24.5797	102.165	1985	163	108	48	4115	255	32	223	209	106	209	106	985	205	13	86	571	41	571	41	6.92	31.04	2.48	12.5161	0.4	77.6	6.2	15.35	9.7	6.93	-0.0607476	0.0137335	-0.131776	0.0242991	-0.035256	0.030167	0.0672308	-0.00387852	-0.14902	-0.0478994	-0.110559	-0.0021768	0.0448208	-0.0116282
D8l6908.K12C	KS12	12KS	Karst	24.5795	102.166	2000	163	108	48	4115	255	32	223	209	106	209	106	985	205	13	86	571	41	571	41	6.73	28.02	2.17	12.9124	0.4	70.05	5.425	11.49	5.44	4.73	-0.060749	0.0137341	-0.131777	0.0243009	-0.0352534	0.0301739	0.0672349	-0.00388228	-0.149023	-0.0479007	-0.110554	-0.00217663	0.0448198	-0.0116293
D8l6909.K12D	KS12	12KS	Karst	24.5801	102.166	1986	163	108	48	4115	255	32	223	209	106	209	106	985	205	13	86	571	41	571	41	6.98	22.55	1.86	12.1237	0.34	66.3235	5.47059	13.03	7.3	4.87	-0.0607489	0.013734	-0.131779	0.0243015	-0.0352486	0.0301717	0.0672294	-0.00388036	-0.149025	-0.0479046	-0.110532	-0.00217518	0.0448147	-0.0116269
D8l6910.K12E	KS12	12KS	Karst	24.5803	102.165	1976	163	108	48	4115	255	32	223	209	106	209	106	985	205	13	86	571	41	571	41	7.08	35.68	2.78	12.8345	0.45	79.2889	6.17778	11.68	7.67	16.61	-0.0607476	0.0137335	-0.131778	0.0242999	-0.0352506	0.0301654	0.0672253	-0.00387683	-0.149023	-0.0479036	-0.110535	-0.00217524	0.0448152	-0.0116257
D8l6911.K13A	KS13	13KS	Karst	24.1567	102.571	1912	167	106	47	4118	261	39	222	213	109	213	109	1023	212	14	84	586	45	586	45	5.68	40.06	2.07	19.3527	0.27	148.37	7.66667	7.49	2.35	5.03	-0.0871094	0.0251053	-0.0812009	0.0253248	-0.0640084	0.0413992	0.0596486	0.0204845	0.194596	0.00503255	0.168357	0.0143857	-0.00409021	0.000221068
D8l6912.K13B	KS13	13KS	Karst	24.1567	102.571	1932	167	106	47	4118	261	39	222	213	109	213	109	1023	212	14	84	586	45	586	45	4.99	22.7	1.35	16.8148	0.31	73.2258	4.35484	9.99	2.43	0.77	-0.0871101	0.0251056	-0.0811998	0.0253255	-0.0640065	0.0414021	0.0596496	0.0204831	0.194601	0.00503275	0.168367	0.0143862	-0.00409173	0.000219794
D8l6913.K13C	KS13	13KS	Karst	24.1571	102.571	1914	167	106	47	4118	261	39	222	213	109	213	109	1023	212	14	84	586	45	586	45	6.73	56.45	5.84	9.6661	1.05	53.7619	5.5619	8.37	4.66	7.74	-0.0871098	0.0251054	-0.0812032	0.0253259	-0.0640037	0.0414004	0.0596463	0.0204842	0.19459	0.00502883	0.168373	0.0143868	-0.0040953	0.000226428
D8l6914.K13D	KS13	13KS	Karst	24.1563	102.571	1946	167	106	47	4118	261	39	222	213	109	213	109	1023	212	14	84	586	45	586	45	5.17	27.35	1.47	18.6054	0.35	78.1429	4.2	10.47	3.63	13.84	-0.0871105	0.0251058	-0.0811961	0.0253251	-0.0640097	0.041404	0.0596533	0.020482	0.194613	0.00503717	0.16836	0.0143854	-0.00408764	0.00021236
D8l6915.K13E	KS13	13KS	Karst	24.1567	102.572	1937	167	106	47	4118	261	39	222	213	109	213	109	1023	212	14	84	586	45	586	45	5.09	29.66	1.52	19.5132	0.28	105.929	5.42857	8.95	2.71	8.95	-0.087111	0.0251059	-0.0811983	0.0253264	-0.0640045	0.0414056	0.059651	0.0204815	0.194607	0.00503327	0.168379	0.0143866	-0.00409318	0.000217834
D8l6916.K14A	KS14	14KS	Karst	23.497	102.676	1835	169	104	48	3901	259	46	213	212	114	212	114	1184	257	13	87	694	48	694	48	4.81	100.04	5.82	17.189	0.53	188.755	10.9811	6.29	3.62	19	-0.0836163	0.0262377	0.0262636	-0.00594993	-0.152106	0.0405481	0.127891	-0.0168923	-0.0507275	-0.00799484	-0.0475093	-0.000266498	0.00176483	-0.000493564
D8l6917.K14B	KS14	14KS	Karst	23.4972	102.676	1823	169	104	48	3901	259	46	213	212	114	212	114	1184	257	13	87	694	48	694	48	5.33	95.04	6.08	15.6316	0.53	179.321	11.4717	7.27	4.51	6.4	-0.0836156	0.0262374	0.0262604	-0.00594992	-0.152107	0.0405495	0.127893	-0.0168942	-0.0507253	-0.00798856	-0.0475402	-0.000268444	0.00176328	-0.000483641
D8l6918.K14C	KS14	14KS	Karst	23.4974	102.676	1825	169	104	48	3901	259	46	213	212	114	212	114	1184	257	13	87	694	48	694	48	5.12	84.65	5.5	15.3909	0.63	134.365	8.73016	4.42	4.03	22.12	-0.0836166	0.0262378	0.0262615	-0.00594927	-0.152105	0.0405518	0.127893	-0.0168952	-0.0507291	-0.00799138	-0.0475272	-0.00026771	0.00176286	-0.000485767
D8l6919.K14D	KS14	14KS	Karst	23.4976	102.676	1834	169	104	48	3901	259	46	213	212	114	212	114	1184	257	13	87	694	48	694	48	5.01	62.05	4.06	15.2833	0.57	108.86	7.12281	3.47	2.95	4.26	-0.083615	0.0262372	0.026257	-0.00594964	-0.152107	0.0405521	0.127895	-0.0168968	-0.0507241	-0.0079822	-0.0475718	-0.000270469	0.00176126	-0.000472672
D8l6920.K14E	KS14	14KS	Karst	23.4971	102.675	1860	169	104	48	3901	259	46	213	212	114	212	114	1184	257	13	87	694	48	694	48	4.99	66.81	4.57	14.6193	0.61	109.525	7.4918	5.76	4.21	2.97	-0.0836145	0.0262369	0.0262583	-0.00595037	-0.152108	0.0405483	0.127893	-0.0168941	-0.0507216	-0.00798394	-0.0475623	-0.000269773	0.00176296	-0.000478035
D8l6921.K15A	KS15	15KS	Karst	23.2064	103.424	1924	147	89	44	4015	233	33	200	191	90	191	90	1401	309	13	86	800	57	800	57	4.01	48.29	2.11	22.8863	0.22	219.5	9.59091	2.91	1.47	15.96	-0.0867767	0.0265659	0.0903113	0.00652983	-0.00202127	0.0308036	0.00224281	-0.00330045	0.0666666	0.00802812	0.054748	0.0011073	-0.0074971	0.00333598
D8l6922.K15B	KS15	15KS	Karst	23.2066	103.424	1929	147	89	44	4015	233	33	200	191	90	191	90	1401	309	13	86	800	57	800	57	5.07	69.99	5.09	13.7505	0.4	174.975	12.725	2.18	1.64	21.84	-0.0867769	0.0265659	0.0903122	0.00653004	-0.00201642	0.0308037	0.00223863	-0.00330129	0.0666579	0.00802723	0.0547455	0.00110671	-0.00749835	0.00333644
D8l6923.K15C	KS15	15KS	Karst	23.2071	103.424	1917	147	89	44	4015	233	33	200	191	90	191	90	1401	309	13	86	800	57	800	57	4.63	44.33	2.39	18.5481	0.27	164.185	8.85185	2.34	1.76	5.9	-0.0867778	0.0265663	0.0903103	0.00653158	-0.00201705	0.0308105	0.00224474	-0.00330456	0.0666729	0.00803316	0.054733	0.00110582	-0.00749931	0.00334597
D8l6924.K15D	KS15	15KS	Karst	23.2062	103.424	1954	147	89	44	4015	233	33	200	191	90	191	90	1401	309	13	86	800	57	800	57	4.37	66.79	3.42	19.5292	0.35	190.829	9.77143	3.17	1.76	9.1	-0.0867764	0.0265657	0.090311	0.00652933	-0.00202506	0.030802	0.00224487	-0.00329907	0.0666704	0.00802756	0.0547528	0.00110798	-0.00749588	0.00333354
D8l6925.K15E	KS15	15KS	Karst	23.2066	103.423	1917	147	89	44	4015	233	33	200	191	90	191	90	1401	309	13	86	800	57	800	57	4.61	46.85	2.34	20.0214	0.29	161.552	8.06897	2.07	1.24	2.9	-0.0867771	0.0265661	0.0903098	0.00653056	-0.00202421	0.0308072	0.00224838	-0.00330178	0.0666794	0.00803183	0.0547426	0.00110714	-0.00749695	0.00334092
D8l6926.K16A	KS16	16KS	Karst	22.9054	103.421	627	223	96	48	3892	309	112	197	264	167	264	167	1325	274	12	81	738	58	738	58	4.95	20.82	1.58	13.1772	0.53	39.283	2.98113	21.67	1.85	9.86	-0.0861241	0.026296	0.0904861	0.00574048	-0.00395234	0.0276813	0.00163452	-0.00154526	0.0641729	0.00594158	0.0611692	0.00172391	-0.00646438	-0.000778491
D8l6927.K16B	KS16	16KS	Karst	22.9055	103.42	663	223	96	48	3892	309	112	197	264	167	264	167	1325	274	12	81	738	58	738	58	5.27	19.35	1.8	10.75	0.35	55.2857	5.14286	21.12	1	8.51	-0.0861245	0.0262962	0.0904847	0.00574102	-0.00395662	0.0276844	0.00164062	-0.00154601	0.0641868	0.00594492	0.0611658	0.00172404	-0.00646382	-0.000774755
D8l6928.K16C	KS16	16KS	Karst	22.9058	103.421	630	223	96	48	3892	309	112	197	264	167	264	167	1325	274	12	81	738	58	738	58	5.4	21.25	1.85	11.4865	0.53	40.0943	3.49057	25.84	2.27	6.24	-0.0861253	0.0262965	0.0904858	0.00574173	-0.00395108	0.0276866	0.00163702	-0.00154777	0.0641804	0.00594528	0.0611598	0.00172318	-0.00646564	-0.000772162
D8l6929.K16D	KS16	16KS	Karst	22.905	103.42	634	223	96	48	3892	309	112	197	264	167	264	167	1325	274	12	81	738	58	738	58	5.09	23.55	2.22	10.6081	0.62	37.9839	3.58065	32.21	1.82	9.73	-0.0861231	0.0262956	0.090485	0.00573953	-0.00395859	0.0276782	0.00163813	-0.00154298	0.0641789	0.00594068	0.061177	0.00172495	-0.00646221	-0.000782214
D8l6930.K16E	KS16	16KS	Karst	22.9053	103.421	590	223	96	48	3892	309	112	197	264	167	264	167	1325	274	12	81	738	58	738	58	5.3	15.15	1.47	10.3061	0.7	21.6429	2.1	34.91	2.37	20.83	-0.0861238	0.0262958	0.0904867	0.00574008	-0.00395079	0.0276794	0.00163171	-0.0015446	0.0641662	0.0059397	0.0611719	0.00172397	-0.00646443	-0.000780903
D8l6931.K17A	KS17	17KS	Karst	22.7327	103.996	561	215	82	42	4139	301	110	191	260	155	260	155	1535	348	16	79	795	74	795	74	6.01	58.41	6.13	9.52855	0.96	60.8438	6.38542	19.56	18.7	7.46	-0.0585813	0.0149227	0.111354	-0.030514	-0.0598609	-0.102213	-0.04709	0.0553596	-0.152416	-0.0603829	0.0818574	0.00271956	-0.00102244	-0.00018296
D8l6932.K17B	KS17	17KS	Karst	22.7332	103.996	586	215	82	42	4139	301	110	191	260	155	260	155	1535	348	16	79	795	74	795	74	6.15	52.52	6.25	8.4032	1.12	46.8929	5.58036	30.34	24.92	6.65	-0.0585819	0.0149229	0.111355	-0.030514	-0.0598606	-0.102213	-0.0470909	0.0553594	-0.152417	-0.0603817	0.0818478	0.00271869	-0.00102359	-0.000177488
D8l6933.K17C	KS17	17KS	Karst	22.7326	103.996	566	215	82	42	4139	301	110	191	260	155	260	155	1535	348	16	79	795	74	795	74	6.42	61.23	6.25	9.7968	0.8	76.5375	7.8125	19.33	22.65	9.29	-0.0585804	0.0149222	0.111353	-0.0305139	-0.0598562	-0.102215	-0.0470944	0.0553598	-0.152418	-0.0603828	0.0818589	0.00271953	-0.00102257	-0.000185585
D8l6934.K17D	KS17	17KS	Karst	22.7323	103.995	574	215	82	42	4139	301	110	191	260	155	260	155	1535	348	16	79	795	74	795	74	7.13	71.11	7.27	9.78129	1.61	44.1677	4.51553	19.93	19.06	16.32	-0.0585808	0.0149224	0.111353	-0.030514	-0.059862	-0.102214	-0.0470884	0.0553599	-0.152414	-0.0603842	0.081868	0.00272054	-0.00102112	-0.000188762
D8l6935.K17E	KS17	17KS	Karst	22.7325	103.995	586	215	82	42	4139	301	110	191	260	155	260	155	1535	348	16	79	795	74	795	74	6.25	36.53	4.07	8.97543	0.57	64.0877	7.14035	21.7	10.6	5.7	-0.0585816	0.0149228	0.111354	-0.0305141	-0.0598643	-0.102213	-0.0470865	0.0553597	-0.152414	-0.0603837	0.0818627	0.00272014	-0.0010216	-0.000184821
D8l6936.K18A	KS18	18KS	Karst	22.7339	103.989	592	209	82	42	4152	296	104	192	254	149	254	149	1519	354	16	80	798	73	798	73	6.44	26.52	2.9	9.14483	0.48	55.25	6.04167	31.77	8.3	4.14	-0.0585929	0.0149277	0.111367	-0.0305152	-0.0599195	-0.102196	-0.0470353	0.055357	-0.152392	-0.0603839	0.0818399	0.00271999	-0.00102065	-0.000151212
D8l6937.K18B	KS18	18KS	Karst	22.7334	103.989	618	209	82	42	4152	296	104	192	254	149	254	149	1519	354	16	80	798	73	798	73	6.43	49.44	5.22	9.47126	1.06	46.6415	4.92453	19.07	43.89	5.79	-0.0585918	0.0149273	0.111365	-0.0305152	-0.059918	-0.102198	-0.0470361	0.0553574	-0.152391	-0.0603852	0.0818519	0.00272101	-0.00101934	-0.000158809
D8l6938.K18C	KS18	18KS	Karst	22.7342	103.989	621	209	82	42	4152	296	104	192	254	149	254	149	1519	354	16	80	798	73	798	73	6.06	26.94	2.71	9.94096	0.53	50.8302	5.11321	32.3	12.16	5.3	-0.0585928	0.0149277	0.111367	-0.0305151	-0.0599165	-0.102197	-0.0470386	0.0553569	-0.152394	-0.0603829	0.0818333	0.00271929	-0.00102162	-0.000148474
D8l6939.K18D	KS18	18KS	Karst	22.7337	103.988	562	209	82	42	4152	296	104	192	254	149	254	149	1519	354	16	80	798	73	798	73	6.06	39.86	4.32	9.22685	0.57	69.9298	7.57895	51.78	8.74	3.54	-0.058593	0.0149278	0.111367	-0.0305153	-0.0599222	-0.102196	-0.0470325	0.055357	-0.15239	-0.0603846	0.0818446	0.0027205	-0.00101991	-0.000152975
D8l6940.K18E	KS18	18KS	Karst	22.7343	103.988	588	209	82	42	4152	296	104	192	254	149	254	149	1519	354	16	80	798	73	798	73	5.89	31.4	3.4	9.23529	0.64	49.0625	5.3125	41.65	11.41	4.73	-0.0585941	0.0149283	0.111369	-0.0305153	-0.0599231	-0.102195	-0.0470324	0.0553566	-0.152392	-0.0603829	0.0818304	0.00271926	-0.00102152	-0.000144369
D8l6941.K19A	KS19	19KS	Karst	23.8016	104.288	1544	166	94	42	4597	259	40	219	216	100	216	100	1039	203	14	77	558	48	558	48	7.47	47.59	3.27	14.5535	0.38	125.237	8.60526	11.2	8.61	30.32	-0.0659308	0.0175065	0.0928195	0.00391833	0.130516	-0.0104584	-0.134088	-0.00075139	-0.0359125	0.0214452	-0.0953025	-0.0767884	0.000332347	-0.000295329
D8l6942.K19B	KS19	19KS	Karst	23.8022	104.288	1549	166	94	42	4597	259	40	219	216	100	216	100	1039	203	14	77	558	48	558	48	7.49	62.56	4.22	14.8246	0.38	164.632	11.1053	10.84	9.17	15.21	-0.0659302	0.0175062	0.0928175	0.00391917	0.130519	-0.0104546	-0.134086	-0.000754797	-0.0359137	0.0214484	-0.0953176	-0.0767902	0.000331799	-0.000287424
D8l6943.K19C	KS19	19KS	Karst	23.8023	104.289	1559	166	94	42	4597	259	40	219	216	100	216	100	1039	203	14	77	558	48	558	48	6.67	44.8	2.91	15.3952	0.32	140	9.09375	11.68	7.94	10.47	-0.0659255	0.0172389	0.0927597	0.00250803	0.136466	-0.0244695	-0.124862	-0.0164541	-0.0297424	0.021236	-0.11611	0.666587	0.000159453	1.68e-05
D8l6944.K19D	KS19	19KS	Karst	23.8026	104.289	1573	166	94	42	4597	259	40	219	216	100	216	100	1039	203	14	77	558	48	558	48	7.73	44.39	2.48	17.8992	0.31	143.194	8	12.36	8.96	20.47	-0.0659295	0.0175059	0.0928155	0.00391985	0.130522	-0.0104515	-0.134084	-0.00075786	-0.035916	0.0214507	-0.09533	-0.0767914	0.000331163	-0.000280443
D8l6945.K19E	KS19	19KS	Karst	23.8025	104.288	1538	166	94	42	4597	259	40	219	216	100	216	100	1039	203	14	77	558	48	558	48	7.26	55.21	3.8	14.5289	0.37	149.216	10.2703	11.18	7.83	17.03	-0.0659307	0.0175065	0.092817	0.0039201	0.130521	-0.010451	-0.134085	-0.000756763	-0.0359073	0.0214525	-0.0953332	-0.0767936	0.000332243	-0.0002822
D8l6946.K20A	KS20	20KS	Karst	24.4484	103.766	1929	153	105	45	4557	250	18	232	202	87	202	87	1006	199	15	80	560	50	560	50	6	60.6	4.46	13.5874	0.68	89.1176	6.55882	5.3	5.47	7.12	-0.0826911	0.0235715	-0.0105636	0.0473863	0.111047	0.145559	0.0482309	-0.0822675	-0.0516513	-0.00559917	0.0231965	0.000239575	-0.000887821	0.000211048
D8l6947.K20B	KS20	20KS	Karst	24.4488	103.766	1938	153	105	45	4557	250	18	232	202	87	202	87	1006	199	15	80	560	50	560	50	5.12	37.62	2.27	16.5727	0.5	75.24	4.54	6.51	4.49	7.69	-0.0826902	0.0235711	-0.0105655	0.0473864	0.111049	0.145557	0.0482294	-0.082267	-0.0516581	-0.00560239	0.0232054	0.000239904	-0.000887306	0.000203363
D8l6948.K20C	KS20	20KS	Karst	24.4485	103.766	1949	153	105	45	4557	250	18	232	202	87	202	87	1006	199	15	80	560	50	560	50	6.22	54.02	3.99	13.5388	0.65	83.1077	6.13846	11.75	8.13	9.31	-0.0826919	0.0235718	-0.010566	0.0473872	0.111045	0.14556	0.0482349	-0.0822671	-0.0516532	-0.00560339	0.023204	0.000240761	-0.000873722	0.000183541
D8l6949.K20D	KS20	20KS	Karst	24.4481	103.766	1937	153	105	45	4557	250	18	232	202	87	202	87	1006	199	15	80	560	50	560	50	5.31	35.02	2.27	15.4273	0.51	68.6667	4.45098	6.55	3.81	9.02	-0.0826925	0.0235721	-0.0105633	0.0473869	0.111043	0.145561	0.0482351	-0.0822677	-0.0516458	-0.00559886	0.0231927	0.000240067	-0.000878537	0.000199674
D8l6950.K20E	KS20	20KS	Karst	24.4482	103.767	1920	153	105	45	4557	250	18	232	202	87	202	87	1006	199	15	80	560	50	560	50	5.29	42.99	2.77	15.5199	0.45	95.5333	6.15556	4.14	2.98	10.43	-0.0826904	0.0235712	-0.0105609	0.0473855	0.11105	0.145557	0.0482273	-0.082268	-0.0516482	-0.0055945	0.0231876	0.00023837	-0.000901516	0.000239009
D8l6951.K21A	KS21	21KS	Karst	25.3344	102.372	2370	129	109	47	4234	221	-7	228	176	69	176	69	1024	237	10	93	624	34	624	34	4.9	176.48	12.52	14.0958	1.4	126.057	8.94286	23.12	3.34	14.73	-0.0346668	0.00254924	-0.136472	0.0042815	-0.00292291	-0.101821	-0.0836363	0.0859321	0.0413117	-0.0196346	0.0184328	0.000502627	0.0126238	-0.00253722
D8l6952.K21B	KS21	21KS	Karst	25.3345	102.373	2352	129	109	47	4234	221	-7	228	176	69	176	69	1024	237	10	93	624	34	624	34	5.34	223.65	16.71	13.3842	1.95	114.692	8.56923	19.98	3.52	13.05	-0.0346668	0.00254923	-0.136472	0.00428187	-0.00292157	-0.101821	-0.0836368	0.0859325	0.0413133	-0.0196358	0.0184415	0.000502987	0.0126221	-0.00253694
D8l6953.K21C	KS21	21KS	Karst	25.3348	102.372	2370	129	109	47	4234	221	-7	228	176	69	176	69	1024	237	10	93	624	34	624	34	5.24	122.6	9.62	12.7443	1.93	63.5233	4.98446	17.82	5.13	9.23	-0.0346663	0.00254904	-0.136471	0.00428124	-0.00292201	-0.101822	-0.0836364	0.0859318	0.0413062	-0.0196368	0.0184416	0.000503198	0.012622	-0.00253491
D8l6954.K21D	KS21	21KS	Karst	25.3339	102.372	2376	129	109	47	4234	221	-7	228	176	69	176	69	1024	237	10	93	624	34	624	34	4.86	97.03	8.26	11.747	1.65	58.8061	5.00606	20.17	6.53	16.75	-0.0346673	0.00254948	-0.136473	0.00428174	-0.00292419	-0.10182	-0.083636	0.0859324	0.0413178	-0.0196318	0.0184211	0.000501903	0.0126262	-0.00253994
D8l6955.K21E	KS21	21KS	Karst	25.3343	102.372	2394	129	109	47	4234	221	-7	228	176	69	176	69	1024	237	10	93	624	34	624	34	5.19	174.59	12.72	13.7256	1.54	113.37	8.25974	12.33	5	10.21	-0.0346668	0.00254927	-0.136472	0.00428122	-0.00292414	-0.101821	-0.0836358	0.0859319	0.0413109	-0.0196333	0.0184244	0.000502256	0.0126254	-0.00253771
D8l6956.K22A	KS22	22KS	Karst	25.4101	102.726	2544	120	107	46	4301	212	-16	228	168	60	168	60	1043	245	10	93	633	37	633	37	5.91	81.56	6.61	12.3389	0.7	116.514	9.44286	17.52	8.08	9.1	-0.0473927	0.00770357	-0.138888	0.0279051	0.0723954	0.000943156	-0.0432028	0.0116957	-0.0576172	-0.034424	0.118556	0.00351061	-0.0136513	0.00223625
D8l6957.K22B	KS22	22KS	Karst	25.4106	102.726	2535	120	107	46	4301	212	-16	228	168	60	168	60	1043	245	10	93	633	37	633	37	5.37	64.2	4.44	14.4595	0.5	128.4	8.88	19.65	7.9	3.8	-0.047392	0.00770327	-0.138887	0.0279049	0.0723974	0.000942762	-0.0432027	0.0116952	-0.0576211	-0.0344268	0.118572	0.00351131	-0.0136543	0.00223893
D8l6958.K22C	KS22	22KS	Karst	25.4103	102.726	2540	120	107	46	4301	212	-16	228	168	60	168	60	1043	245	10	93	633	37	633	37	6.2	58.03	4.05	14.3284	0.51	113.784	7.94118	17.26	14.58	14.94	-0.0473926	0.00770354	-0.138887	0.0279056	0.0723979	0.00094529	-0.0432018	0.011694	-0.0576188	-0.0344251	0.118565	0.00351087	-0.0136531	0.00223715
D8l6959.K22D	KS22	22KS	Karst	25.4098	102.725	2533	120	107	46	4301	212	-16	228	168	60	168	60	1043	245	10	93	633	37	633	37	5.19	77.42	5.18	14.9459	0.5	154.84	10.36	20.22	7.43	5.91	-0.0473932	0.00770377	-0.13889	0.027905	0.0723933	0.000942666	-0.0432032	0.0116967	-0.0576142	-0.0344217	0.118543	0.00351007	-0.0136488	0.00223422
D8l6960.K22E	KS22	22KS	Karst	25.4103	102.725	2532	120	107	46	4301	212	-16	228	168	60	168	60	1043	245	10	93	633	37	633	37	5.24	73.61	5.46	13.4817	0.77	95.5974	7.09091	17.56	12.04	8.85	-0.0473922	0.00770338	-0.138889	0.0279041	0.0723926	0.000939136	-0.0432045	0.0116983	-0.0576176	-0.0344243	0.118553	0.00351074	-0.0136506	0.00223689
[truncated: 13 more columns]
