# Supplementary material for: Amplicon sequencing dataset of soil fungi and associated environmental variables collected in karst and non-karst sites across Yunnan province, southwest China
Source: Data Brief. 2019 Sep 27;27:104575. doi: 10.1016/j.dib.2019.104575 (PMC6817666; doi:10.1016/j.dib.2019.104575)
Supplement: Multimedia component 13 [file mmc13.xlsx]

## Sheet: Sym_tab_otu
OTU ID	D8l6741-NK01A	D8l6742-NK01B	D8l6743-NK01C	D8l6744-NK01D	D8l6745-NK01E	D8l6746-NK02A	D8l6747-NK02B	D8l6748-NK02C	D8l6749-NK02D	D8l6750-NK02E	D8l6751-NK03A	D8l6752-NK03B	D8l6753-NK03C	D8l6754-NK03D	D8l6755-NK03E	D8l6756-NK04A	D8l6757-NK04B	D8l6758-NK04C	D8l6759-NK04D	D8l6760-NK04E	D8l6761-NK05A	D8l6762-NK05B	D8l6763-NK05C	D8l6764-NK05D	D8l6765-NK05E	D8l6766-NK06A	D8l6767-NK06B	D8l6768-NK06C	D8l6769-NK06D	D8l6770-NK06E	D8l6771-NK07A	D8l6772-NK07B	D8l6773-NK07C	D8l6774-NK07D	D8l6775-NK07E	D8l6776-NK08A	D8l6777-NK08B	D8l6778-NK08C	D8l6779-NK08D	D8l6780-NK08E	D8l6781-NK09A	D8l6782-NK09B	D8l6783-NK09C	D8l6784-NK09D	D8l6785-NK09E	D8l6786-NK10A	D8l6787-NK10B	D8l6788-NK10C	D8l6789-NK10D
66d4f3adcda85a3e1db1cd616f4fe6b8	0	0	0	0	0	0	0	0	0	0	0	0	0	0	0	0	0	0	0	0	0	0	0	0	0	0	0	0	0	0	0	0	0	0	0	0	0	0	0	0	0	0	0	0	0	0	0	0	0
d13c5b56a219b5535eec9cb47351a242	0	0	0	0	0	0	0	0	0	0	0	0	0	0	0	0	0	0	0	0	0	0	0	0	0	0	0	0	0	0	0	0	0	0	0	0	0	0	0	0	0	0	0	0	16	0	0	0	0
28fae6600615af5b62e56df4a833fb06	0	0	0	0	0	0	0	4	0	0	0	0	0	0	0	0	0	0	0	0	0	0	0	0	0	0	0	0	0	0	0	0	0	0	0	0	0	0	0	0	0	0	0	0	0	0	0	0	0
7446672faade1856eae3d8a3d4affa32	0	0	0	0	0	0	0	0	0	0	0	0	0	0	0	0	0	0	0	0	0	0	0	0	0	0	0	0	0	0	0	0	0	0	0	0	1909	0	0	0	0	0	0	0	0	0	0	0	0
5cada1511c6f364508682a87fa69f7ca	0	0	0	0	2559	0	0	0	0	0	0	0	0	0	0	4	0	0	0	0	0	0	0	0	0	0	0	0	0	0	70	0	0	0	0	0	0	0	0	0	0	0	0	0	0	0	0	0	0
77e0f9e2644590ba0c3675dad431a518	0	0	0	0	0	0	0	0	0	0	0	0	0	0	0	0	0	0	0	0	0	0	0	0	0	0	0	0	0	0	0	0	0	0	0	0	0	0	0	0	0	0	0	0	0	0	0	0	0
e8cd3f3350dded936a3085e970cf52a4	0	0	0	0	0	0	610	0	0	0	0	0	3	0	0	0	0	0	0	0	0	0	0	0	0	0	0	0	0	0	0	0	0	0	0	0	0	0	0	0	0	0	0	0	0	0	0	0	0
303424eebc28d7f24ef86588153202b1	0	0	0	0	0	0	0	0	0	0	0	0	0	0	0	0	0	0	0	0	0	0	0	0	0	0	0	0	0	0	0	0	0	0	0	0	0	0	0	0	0	0	0	0	0	0	0	0	0
b25b301f78a82d1fa44fd6c6feec3741	0	0	0	0	0	0	277	0	0	0	0	0	0	0	0	0	0	0	0	0	0	0	0	0	0	0	0	0	0	0	0	0	0	0	0	0	8	0	0	0	0	0	0	0	0	0	0	0	0
8ee0db0615c5dc4b87462c9bbf4c1e86	0	0	0	0	0	0	0	0	0	0	0	0	0	0	0	0	0	0	0	0	0	0	0	0	0	0	0	0	0	0	0	0	0	0	0	0	0	0	233	0	0	0	0	0	0	0	0	0	0
674a3e39a4bb7c010640e7197c9ccddc	0	0	0	0	0	0	175	0	0	0	0	0	0	0	0	0	0	0	0	0	0	0	0	0	0	0	0	0	0	0	0	0	0	0	0	0	0	0	0	0	0	0	0	0	0	0	0	0	0
7c1c92d5181086b0bafdd4c6b0959739	0	0	0	0	0	0	0	0	0	0	0	0	0	0	0	0	0	0	0	0	0	0	0	0	0	0	0	0	4	0	0	0	0	0	0	0	0	0	0	0	0	0	0	0	0	0	0	0	0
0deeb3150ff3736bd57d159a341e6fa9	0	0	0	0	0	0	0	0	0	0	0	0	0	0	0	0	0	0	0	0	0	0	0	0	0	0	0	0	0	0	0	0	0	0	0	0	0	0	0	0	0	0	0	0	0	0	0	0	0
ad25ffa30e9a620fb2d967bbdf9c86d3	0	0	0	0	0	0	0	0	0	0	0	0	0	0	0	0	0	0	0	0	0	0	0	0	0	0	0	0	0	0	0	0	0	0	0	0	0	0	0	0	0	0	0	0	0	0	0	0	0
77f7e064592934d355a0df612303d3a8	0	0	0	0	0	0	0	0	0	0	0	0	0	0	0	0	0	0	0	0	0	0	0	0	0	0	0	0	0	0	0	0	0	0	0	0	0	0	0	0	0	0	0	0	0	0	0	0	0
5419e19b51e75d7f869d3f622e63e9e4	0	0	0	0	0	0	0	0	0	0	0	0	0	0	0	0	0	0	0	0	0	0	0	0	0	0	0	0	0	0	0	0	0	0	0	0	0	0	0	0	0	0	0	0	0	0	0	0	0
6a9b828b6f1dff0b49744edb5023f900	0	0	0	0	0	0	0	0	0	0	0	0	0	0	0	0	0	0	0	0	0	0	0	63	0	0	0	0	0	0	0	0	0	0	0	0	0	0	0	0	0	0	0	0	0	0	0	0	0
f7ca1a4e3c1f6cd64a36808cf3a9cf41	0	0	0	0	0	0	0	0	0	0	0	0	0	0	0	0	0	0	0	0	0	0	0	0	0	0	0	0	0	0	0	0	0	0	0	0	0	0	0	0	0	0	0	0	0	0	0	0	0
c01c823ce320d93a6c8811e9404f2902	0	0	0	0	0	0	0	0	0	0	0	0	0	0	0	0	0	0	0	0	0	0	0	0	0	0	0	0	0	0	0	0	0	0	0	0	0	0	0	0	0	0	0	0	0	0	0	0	0
ca5579fcba21ae289ec54c48ad780428	0	0	0	0	0	0	0	0	0	0	0	0	0	0	0	0	0	0	0	0	0	0	0	0	0	0	0	0	0	0	0	0	0	0	0	0	0	0	0	0	0	0	0	0	0	0	0	0	0
b589e2dabd1b52ae9d93283be4322fa7	0	0	0	0	0	0	0	0	0	0	0	0	0	0	0	0	0	0	0	0	0	0	0	0	0	0	0	0	0	0	0	0	0	0	0	0	0	0	0	0	0	0	0	0	0	0	0	0	0
8cc72260865bbe6d36f18dab0d7ec2cd	0	0	0	0	0	0	0	0	0	0	0	0	0	0	0	0	0	0	0	0	0	0	0	0	0	0	0	0	0	0	3	0	0	0	6	0	0	0	0	0	0	0	0	0	0	0	0	0	0
0a3348c57e3941311d2eb10c523432b4	0	0	0	0	0	0	0	0	0	0	0	0	0	0	0	0	0	0	0	0	0	0	0	0	0	0	0	0	0	0	0	0	0	0	0	0	0	0	0	0	0	0	0	0	0	0	0	0	0
d481e3faff5f908a0a6099cf68fe9cad	0	0	0	0	0	0	0	0	0	0	0	0	0	0	0	0	0	0	0	0	0	0	0	0	0	0	0	0	0	0	0	0	0	0	0	0	0	0	0	0	0	0	0	0	0	0	0	0	0
593c2de84bf363d24aea240b042a783e	0	0	0	0	0	0	0	0	0	0	0	0	0	0	0	0	0	0	0	0	0	0	0	0	0	0	0	0	0	0	0	0	0	0	0	0	0	0	0	0	0	0	0	0	0	0	0	0	0
4d063a47edde23b327bb8a16d58939e6	0	0	0	0	0	0	0	0	7159	0	0	676	5	0	0	0	0	0	0	0	0	0	0	0	0	0	0	0	0	0	3	0	0	0	0	0	0	0	0	0	0	0	0	0	0	0	0	0	0
dae0f80ecfc0c0fbd4ff90167bb63fa2	0	0	0	0	0	0	0	0	0	0	0	0	0	0	0	0	0	0	0	0	0	0	0	0	0	0	0	0	0	0	0	0	0	0	0	0	0	0	0	0	0	0	0	0	0	0	0	0	0
67ae1bd6f33f3f779f8f20032e6418f2	0	0	0	0	0	0	0	0	0	0	0	0	0	0	0	0	0	0	0	0	0	0	0	0	0	0	0	0	0	0	0	0	0	0	14	0	0	0	0	0	0	0	0	0	0	0	0	0	0
5c44c5a65948063e3839de72652132cc	0	0	0	0	0	0	0	0	0	0	5	0	0	0	0	0	0	0	0	0	0	0	0	0	0	0	0	0	0	0	0	0	0	0	0	0	0	0	0	0	0	0	0	0	0	0	0	0	0
3e1696eddd11c34af5385d8a0a8566bc	0	0	0	0	0	0	0	0	0	0	0	0	0	0	0	0	0	0	0	0	0	0	0	0	0	0	0	0	0	0	0	0	0	0	0	0	0	0	0	0	0	0	0	0	0	0	0	0	0
99ba914b0847d5d294f77b30695d9ba2	0	0	0	0	0	0	0	0	0	0	0	0	0	0	0	0	0	0	0	0	0	0	0	0	0	0	0	0	0	0	0	0	0	0	0	0	0	0	0	0	0	0	0	0	0	0	0	0	0
d91ba09d87a1132c5e77fcc6e4f541ca	0	0	0	0	0	0	0	0	0	0	0	0	0	0	0	0	0	0	0	0	0	0	0	0	0	0	0	0	0	0	0	0	0	0	0	0	0	0	0	0	0	0	0	0	0	0	0	0	0
8868eee8074893184406282aa4e710ff	0	0	0	0	0	0	0	0	0	0	0	0	0	0	0	0	0	0	0	0	0	0	0	0	0	0	0	0	0	0	0	0	0	0	0	0	0	0	0	0	0	0	0	0	0	0	0	0	0
05df6d76aa1ba2bc2b792d62a8fe6814	0	0	0	0	0	0	0	0	0	0	0	0	0	0	0	0	0	0	0	0	0	0	0	0	0	0	0	0	0	0	0	0	0	0	0	0	0	0	0	0	0	0	0	0	0	0	0	0	0
e2b0e75dfbb8699b1616270c93e22726	0	0	0	0	0	0	0	0	0	0	0	0	0	0	0	0	0	0	0	0	0	0	0	0	0	0	0	0	0	0	0	0	0	0	0	0	0	0	0	0	0	0	0	0	0	0	0	0	0
7416a50a280e9aae66e06d34ae48707f	0	0	0	0	0	0	0	0	0	1328	0	0	0	0	0	0	0	2	0	0	0	0	0	0	0	0	0	0	0	0	0	0	0	0	0	0	0	0	0	0	0	0	0	0	0	0	0	0	0
1e0b262c70651ad78c4f153b86645dc1	0	0	0	0	0	0	0	0	0	0	0	0	0	0	0	0	0	0	0	0	0	0	0	0	0	0	0	0	0	0	0	0	0	0	0	0	0	0	0	0	0	0	0	0	0	0	0	0	0
a026a86414f175dde29600e6dd34e4e5	0	0	0	0	0	1188	15	0	0	0	0	0	0	0	0	0	0	0	0	0	0	0	0	0	0	0	0	0	0	0	0	0	0	0	0	0	0	0	0	0	0	0	0	0	0	0	0	0	0
6d4350d334bd799484dc2a58163e3109	0	0	0	0	0	0	0	0	0	0	0	0	0	0	0	0	0	0	0	0	0	0	0	0	0	0	0	0	0	0	0	0	0	0	0	0	0	0	0	0	0	0	0	0	0	0	0	0	0
43b57b3d6f36a9279d6b352f7f6f9edf	0	0	0	0	0	0	0	0	0	0	0	0	0	0	0	0	0	0	0	0	0	0	0	0	0	0	0	0	0	0	0	0	0	0	0	0	0	0	0	0	0	0	0	0	0	0	0	0	0
cfab0437d475b5ecea88bfc500e27389	0	0	0	0	0	0	0	0	0	0	0	0	0	0	0	0	0	0	0	0	0	0	0	0	0	0	0	0	0	0	0	0	0	0	0	0	0	0	0	0	0	0	0	0	0	0	0	0	0
696753536088b1437a006ca2ab66d905	0	0	0	0	0	0	0	0	0	0	0	0	0	0	0	0	0	0	0	0	0	0	0	0	0	0	0	0	0	0	0	0	0	0	0	0	0	0	0	0	0	0	0	0	0	0	0	0	0
15c7bf7dee0ba45a0a20b7ab37623ca2	0	0	0	0	0	0	0	0	0	0	0	0	0	0	0	0	0	0	0	0	0	0	0	0	0	0	0	0	0	0	0	0	0	0	0	0	0	0	0	0	0	0	0	0	0	0	0	0	0
92ac5f5dee6a7063ed2ca0f86e96e323	0	0	0	0	0	0	0	0	0	0	0	0	0	0	0	0	0	0	0	0	0	0	0	0	0	0	0	0	0	0	0	0	0	40	0	0	0	0	0	0	0	0	427	0	0	0	0	0	0
024b192109b60403fe0059e831119a6f	0	0	0	0	0	0	0	0	0	0	0	0	0	0	0	0	0	0	0	0	0	0	0	0	0	0	0	0	0	0	0	0	0	0	0	0	0	0	0	0	0	0	0	0	0	0	0	0	0
c99b81bf073ddb502b162d76367c95c7	0	0	0	0	0	0	0	0	0	0	0	0	0	0	0	0	0	0	0	0	0	0	0	730	0	0	0	0	0	0	0	0	0	0	0	0	0	0	0	0	0	15	0	0	0	0	0	0	0
835b7c071aa9542937ada42c8ad08c3f	0	0	0	0	0	0	0	0	0	0	0	0	0	0	0	0	0	0	0	0	0	0	0	0	0	0	0	0	0	0	0	0	0	0	0	0	0	0	0	0	0	0	739	3	0	0	0	0	0
a15561647dcee9006bc1cec1fbd741af	0	0	0	0	0	0	0	0	0	0	0	0	0	0	0	0	0	0	0	0	0	0	0	0	0	0	0	0	0	0	0	0	0	0	0	0	0	0	0	0	0	0	0	0	0	0	0	0	0
5b642012a0858b31bcf002b73d242803	0	0	0	0	0	0	0	0	0	0	0	0	0	0	0	0	0	0	0	0	0	0	0	0	0	0	0	0	0	0	0	0	0	0	0	0	0	0	0	0	0	0	0	0	0	0	0	0	0
7fa28a534be84931ce2b1af6c443faa3	0	0	0	0	0	0	0	0	0	0	0	0	0	0	0	0	0	0	0	0	0	0	0	0	0	0	0	0	0	0	0	0	0	0	0	0	0	0	0	0	0	0	0	0	0	0	0	0	0
fa9a4b336f7fc8719e5ddd0f04ba64c0	0	0	0	0	0	0	0	0	0	0	0	0	0	0	0	0	0	0	0	0	0	0	0	0	0	0	0	0	0	0	0	0	0	0	0	0	0	0	0	0	0	0	0	0	0	0	0	0	0
7b4abc431b059e6fd9ad0c5449756368	0	0	0	0	0	0	0	0	0	0	0	0	0	0	0	0	0	0	0	0	0	0	0	0	463	0	0	0	0	0	0	0	0	0	0	0	0	0	0	0	19	0	4	0	0	0	0	0	0
f48bec714bc2811d3a1b241cdb1a4200	0	0	0	0	0	0	0	0	0	0	0	0	0	0	0	0	0	0	0	0	0	417	8	0	0	0	0	0	0	0	0	0	0	0	0	0	0	139	0	0	0	0	0	0	0	0	0	0	0
9c75d6de538f2487918096626610749d	0	0	0	0	0	0	0	0	0	0	0	0	0	0	0	0	0	0	0	0	0	0	34	0	0	0	0	0	0	0	0	0	0	0	0	0	0	0	0	0	0	0	0	0	0	0	0	0	0
94c51db8bda49fd8cf12c1197cca821c	0	0	0	0	0	0	0	0	0	0	0	0	0	0	0	0	0	0	0	0	0	0	0	0	0	0	0	0	0	0	0	0	5	0	0	0	0	0	0	0	0	0	0	0	0	0	0	0	0
a07c8c36cc642dbf8e76b0c40fbae55f	0	0	0	0	0	0	0	0	0	434	0	0	0	0	0	0	0	0	0	0	0	0	0	0	0	0	0	0	0	0	0	0	0	0	0	0	0	0	0	0	22	0	54	0	0	0	0	0	0
9147b6926fc73cec705d623e26a1d7ff	0	0	0	0	0	0	0	0	0	0	0	0	0	0	0	0	0	0	0	0	0	0	0	0	0	0	0	0	0	0	0	0	0	0	0	0	0	0	0	0	0	0	0	0	0	0	0	0	0
20b35542970905cc3459a66ebc5dc96f	0	0	0	0	0	0	0	0	0	0	0	0	0	0	0	0	0	0	0	0	0	0	0	0	48	0	0	0	0	0	0	0	0	0	0	0	0	0	0	0	0	0	0	0	0	0	0	0	0
5f7416d777593990aa2c5dfcb761669d	0	0	0	0	0	0	0	0	0	0	0	0	0	0	0	0	0	0	0	0	0	0	0	0	0	0	0	0	0	0	0	0	0	0	0	0	0	0	0	0	0	0	0	0	0	0	0	0	0
4c894155cbfc0a390c8eaa15f68ea84a	0	0	0	0	0	0	0	0	0	0	0	0	0	0	0	0	0	0	0	0	61	139	0	211	53	0	0	0	0	0	0	0	0	0	0	0	0	0	0	0	0	0	0	0	0	0	0	0	0
31c173bb98a6f61e869d2cafa8f2863d	0	0	0	0	0	0	0	0	0	0	0	0	0	0	0	0	0	0	0	0	0	0	0	0	0	0	0	0	0	0	0	0	0	0	0	0	0	0	0	0	0	0	0	0	0	0	0	0	0
48596047b9d3608dabc6a9f6f8eea020	0	177	0	0	0	0	0	0	0	0	50	0	0	0	0	0	0	0	0	0	0	0	13	122	0	0	0	0	0	0	0	0	0	0	0	0	0	0	0	0	0	3	0	0	0	0	0	0	0
13e81139f2759d0371e4431dd8a3c0af	0	0	0	0	0	0	0	0	0	0	0	0	0	0	0	0	0	0	0	0	0	0	0	0	0	0	0	0	0	0	0	0	0	0	0	0	0	0	0	0	0	0	0	0	0	0	0	0	0
31ae6208b1e5d17f7d8210ae4b0f8328	0	0	0	0	0	0	0	0	0	0	0	0	0	0	0	0	0	0	0	0	0	0	0	0	0	0	0	0	0	0	0	0	0	0	0	0	0	0	0	0	0	0	0	0	0	0	0	0	0
bc3bc59c11b8efd95f71527d13a0fbab	0	0	0	0	0	0	0	0	0	0	0	0	0	0	0	0	0	0	0	0	0	0	0	0	0	0	0	0	0	0	0	0	0	0	0	0	0	0	0	0	0	0	0	0	0	0	0	0	0
57d80d7b31c7d53e40b3211f58afd1fe	267	0	0	0	0	0	0	0	0	0	0	0	0	0	0	0	0	0	0	0	0	0	0	0	0	0	0	0	0	0	0	0	0	0	0	0	7	0	0	0	0	0	0	0	0	0	0	0	31
d3cdb3d87059987eebdd7171476744a7	0	0	0	0	0	0	0	0	0	0	0	0	0	0	0	0	0	0	0	0	0	0	0	0	96	0	0	0	0	0	0	0	0	0	0	0	0	0	0	0	0	0	0	182	0	0	0	0	0
b15302984b26d42090d3fc829466e581	0	0	0	0	0	0	0	0	0	0	0	0	0	0	0	0	0	0	0	0	0	0	0	0	0	0	0	0	0	0	0	0	0	0	0	0	0	0	0	0	0	0	0	0	0	0	0	0	0
5bb0fdab1d8bde8c692cebceb7c94751	0	0	0	0	0	0	0	0	0	0	0	0	0	0	0	0	0	0	0	0	0	0	0	0	0	0	0	0	0	0	0	0	0	0	0	0	0	0	0	0	0	0	0	0	0	0	0	0	0
5e80a00be165db777bb4db8de01027fa	0	0	0	0	0	0	0	0	0	0	0	0	0	0	0	0	0	0	0	0	0	0	0	0	0	0	0	0	0	0	0	0	0	0	0	0	0	0	0	0	0	0	0	0	0	0	0	0	0
d21ecedde692522cae34e1252e2c02b3	0	0	0	0	0	0	0	0	0	0	0	0	0	0	0	0	0	0	0	0	0	0	0	0	0	0	0	0	0	0	0	0	0	0	0	0	90	0	0	0	0	0	0	0	0	199	0	0	0
c2336e167cad69485b040e5d18f4c877	0	0	0	0	0	222	0	0	0	0	0	0	0	0	0	45	0	0	0	0	0	0	0	0	0	0	0	0	0	0	0	0	0	0	0	0	0	0	0	0	0	0	0	0	0	0	0	0	0
177a9e60bdeded51e63ff49673f0c54e	0	0	0	0	0	0	0	0	0	0	0	0	0	0	0	0	0	0	0	0	0	0	0	0	0	0	72	0	9	19	0	0	0	0	0	0	0	0	0	0	0	0	0	0	0	155	0	0	0
f9d87aaf599180f0a3b5d81972c0da5c	0	29	0	0	182	0	0	0	0	0	0	0	0	0	12	0	0	0	0	0	0	0	0	0	0	0	0	8	0	8	0	0	0	0	0	0	0	0	0	0	0	0	0	0	0	0	0	0	0
b82b6623fcae2063fbc3b72ef01949bd	0	0	0	87	4	0	0	0	0	0	0	0	0	0	0	0	0	0	0	0	56	0	0	0	0	0	0	0	0	0	0	0	0	0	0	0	0	0	0	0	0	0	0	0	0	0	0	0	0
0a80f52195e6877be133e953470cabc1	0	0	0	0	0	0	0	0	0	0	0	0	0	0	0	0	0	0	0	0	0	0	0	0	0	0	0	0	0	0	0	0	0	0	0	0	0	0	0	0	0	0	0	0	0	0	0	0	0
d65eda31bc3a92d28c3f032a4a33bf9c	0	0	0	0	0	0	0	0	0	0	0	0	0	0	0	0	0	0	0	0	0	0	0	0	0	0	0	0	0	0	0	0	0	0	0	0	0	0	0	0	0	0	0	0	0	0	0	0	0
54282750a88a3ad002a5e5f35bae9768	0	0	0	0	0	0	0	0	0	0	0	0	0	0	0	0	0	0	0	0	0	0	0	0	0	0	0	0	0	0	0	0	0	0	0	0	0	0	0	0	0	0	0	0	0	0	0	0	0
faa94af7fd09b3eb0c2ddf1e67e0ffb9	0	11	0	0	0	0	0	0	0	0	0	0	0	0	0	0	0	0	0	0	89	0	0	0	0	0	0	0	0	0	0	0	0	0	0	0	0	0	0	0	0	0	0	0	0	0	0	0	0
a0472d21adda921576b088d8e034229c	0	0	0	0	0	0	0	0	0	0	0	0	0	0	0	0	0	0	0	0	0	0	0	0	0	0	0	0	0	0	0	0	0	0	0	0	0	0	0	0	0	0	0	0	0	0	0	0	0
e5a5d228fb0ef2b87fcc2ee25e32efe3	0	0	0	0	0	0	0	0	0	0	0	0	0	0	0	0	0	0	0	0	0	0	0	0	0	0	0	0	0	0	0	48	0	0	0	0	0	0	0	0	0	0	0	0	0	0	0	0	0
cb739c38d2fd0d4212c1f1b16f055686	0	0	0	0	0	0	0	0	0	0	0	0	0	0	0	0	0	0	0	0	0	0	0	0	0	0	0	0	0	0	0	0	0	0	0	0	0	0	0	0	0	0	0	0	0	0	0	0	0
e31965695f3488a754fe638eb986dc0a	0	0	0	0	0	0	0	0	0	0	0	0	0	0	0	0	0	0	0	0	0	136	0	0	0	0	0	0	51	0	0	0	0	0	0	0	0	5	0	0	41	0	0	0	0	0	0	0	0
b49fe68211ce30b392f2e4ceda051f31	0	0	0	0	0	0	0	0	0	0	0	0	0	0	0	0	0	0	0	0	0	0	0	0	0	0	0	0	0	0	0	0	0	0	0	0	0	0	0	0	0	0	0	0	0	0	0	0	0
952e089116e8e8516e1e33913f2b9195	0	0	0	0	0	0	0	0	0	0	0	0	0	0	0	0	0	0	0	0	0	0	0	0	0	0	0	0	0	0	0	0	0	0	0	0	0	0	0	0	0	0	0	0	0	0	0	0	0
12c4216f99ead3e31700cb77d404b736	0	0	0	0	0	0	0	0	0	0	0	0	0	0	0	0	0	0	0	0	0	0	0	0	117	0	0	0	0	0	0	0	0	0	0	0	0	0	0	0	0	0	0	0	0	0	0	0	0
afe51690a9ff87691715038e17ccb26c	0	0	0	0	0	0	0	0	0	0	0	0	0	0	0	0	0	0	0	0	0	0	0	0	0	0	0	0	0	0	0	0	0	0	0	0	0	0	0	0	0	0	0	0	0	0	0	0	0
e7241393150cd666cf68e5434896160f	0	0	0	0	0	0	0	0	0	0	0	0	0	0	0	0	0	0	0	0	0	0	0	0	0	0	0	0	0	0	0	0	0	0	0	0	0	0	0	0	0	0	0	0	0	0	0	0	0
b612eb448520cb5a3cadbf731038d6c4	0	0	0	0	0	0	0	0	0	0	0	0	0	0	0	0	0	0	0	0	0	0	0	0	0	0	0	0	0	0	0	0	0	0	0	0	0	0	0	0	0	0	0	0	0	0	0	0	0
7dfe849403cea601f7a3196d299253be	39	0	0	0	0	0	0	0	0	0	0	0	0	0	0	0	0	0	0	0	0	0	0	0	0	0	0	0	0	0	0	0	0	0	0	0	0	0	0	0	0	0	0	0	0	0	0	0	57
dcb92aa7c20649302dfa5ae30a43843b	0	0	0	0	0	0	0	0	0	0	0	0	0	0	0	0	0	0	0	0	0	0	0	0	0	0	0	0	0	0	0	0	0	0	0	0	0	0	0	0	0	0	0	0	0	0	0	0	0
5b06bc947771cb6a14577127c3de5e16	0	0	0	0	81	0	0	0	0	0	0	0	0	0	0	0	0	0	0	0	0	0	0	0	0	0	0	0	0	0	0	0	0	0	0	0	0	0	0	0	0	0	0	0	0	0	0	0	0
7e145c14472898bdc7390e5ca79d49ac	0	0	0	0	0	0	0	0	0	0	0	0	0	0	0	0	0	0	0	0	0	0	0	0	0	0	0	0	0	0	0	0	0	0	0	0	0	0	0	0	0	0	0	0	0	0	0	0	0
6f7aaec8e6e699542cfb06620ef9d9a8	0	0	0	0	0	0	0	0	0	0	0	0	0	0	0	0	0	0	0	0	0	0	0	0	0	0	0	0	0	0	0	0	0	0	0	0	0	0	0	0	0	0	0	0	0	0	0	0	0
3d1508769f987cb5ca30e2ffeb88d7de	0	0	0	0	0	0	0	0	0	0	0	0	0	0	0	0	0	0	0	0	0	0	0	0	0	0	0	0	0	0	0	0	0	79	0	0	0	0	0	0	0	0	0	0	0	0	0	0	0
87573ae5d254b5e9420212f94ddebc9a	0	0	0	0	0	0	0	0	0	0	0	0	0	0	0	0	0	0	0	0	0	0	0	0	0	0	0	0	0	0	0	0	0	0	0	0	0	0	0	0	0	0	0	0	0	0	0	0	0
bda1ba1a84140e778dce7292f206a160	0	0	0	0	0	0	0	0	0	0	0	0	0	0	0	0	0	0	0	0	0	0	0	0	0	0	0	0	0	0	0	0	0	0	0	0	0	0	0	0	0	0	0	0	0	0	0	0	0
a6f32ad883af80b0848a55d322569287	53	0	0	0	0	0	0	0	0	0	0	0	0	0	0	0	0	0	0	0	0	0	0	0	0	0	0	0	0	0	0	0	0	0	0	0	0	0	0	0	0	0	0	0	0	0	0	0	92
e9e375d49a107f8a5e95ccf9de2a3659	0	0	0	0	0	0	0	0	0	0	0	0	0	0	0	0	0	0	0	0	0	0	0	0	0	0	0	0	0	0	0	0	0	0	0	0	0	0	0	0	0	0	0	0	0	0	0	0	0
395d8f63cde678656b1b52064e25760c	0	0	0	0	0	0	0	0	0	0	0	0	0	0	12	0	0	0	0	0	0	0	0	0	0	0	0	0	0	0	0	0	0	0	0	0	0	0	19	0	0	0	0	0	0	0	0	0	0
29d1c71d54ec68b4ce7d54cb222a79dd	0	0	0	0	0	0	0	0	0	0	0	0	0	0	0	0	0	0	0	0	0	0	0	0	0	0	0	0	0	0	0	0	0	0	0	0	0	0	0	0	0	0	0	0	0	0	0	0	0
f5587fcd8eadae223c400b2a58dee046	0	0	0	0	0	0	0	0	0	0	0	0	0	0	0	0	0	0	0	0	0	0	0	0	0	0	0	0	0	0	0	0	0	0	0	0	0	0	0	0	0	0	0	0	0	0	0	0	0
b409668363c70ed0e891a98aeae785a5	0	0	0	0	0	0	0	0	0	0	0	0	0	0	0	0	0	0	0	0	0	0	0	0	0	0	0	0	0	0	0	0	0	0	0	0	0	0	0	0	0	0	0	0	0	0	0	0	0
bdc8b2b8a76311be5eb78028819217b8	0	0	0	0	0	0	0	0	0	0	0	0	0	0	0	17	0	0	0	0	0	0	0	0	0	0	0	0	0	0	0	0	0	0	0	0	0	0	0	0	0	0	4	0	0	10	0	0	0
b30c5e73342abb8cae295602350d580e	0	0	0	0	0	0	0	0	0	0	0	0	0	0	0	0	0	0	0	0	0	0	0	0	0	0	0	0	0	0	0	0	0	0	0	0	0	0	0	0	0	0	0	0	0	0	0	0	0
fb1df404ec6b26df554053fac4a85674	0	0	0	0	0	0	0	0	0	0	0	0	0	0	0	0	0	0	0	0	0	0	0	0	0	0	0	0	0	0	0	0	0	0	0	0	0	0	0	0	0	0	0	0	0	0	0	0	0
cb3afde3d1219bac05fd6580e311fbd4	0	0	0	0	0	0	0	0	0	0	0	0	0	0	0	14	0	0	0	0	8	0	3	0	4	0	0	0	0	0	0	0	0	0	0	0	0	0	0	0	0	0	0	0	0	0	0	0	0
2bc1affd0cc8e8b907ddb2d3c80457e5	0	0	0	0	0	0	0	0	0	0	0	0	0	0	0	0	0	0	0	0	0	0	0	0	0	0	0	0	0	0	0	0	0	0	0	0	0	0	0	0	0	0	0	0	0	0	0	0	0
71db85840d4755f724e66121c841b146	0	0	0	0	0	0	0	0	0	0	0	0	0	0	0	0	0	0	0	0	0	0	0	0	0	0	0	0	0	0	0	0	0	0	0	0	0	0	0	0	0	0	0	0	0	0	0	0	0
6b1b2e3a8063311db52472072b3bc59c	0	0	0	0	0	0	0	0	0	0	0	0	0	0	0	0	0	0	0	0	0	0	0	0	0	0	0	0	0	0	0	0	0	0	0	0	0	0	0	0	0	0	0	0	0	0	0	0	0
8a75b82dc03c8d778ce78ff8b5c641eb	0	0	0	0	0	0	0	0	0	0	0	0	0	0	0	0	0	0	0	0	0	0	0	0	0	0	0	0	0	0	0	0	0	0	0	0	0	0	0	0	0	0	0	0	0	0	0	0	0
9ee52769109d256b79fcfb5c4960119a	0	0	0	0	0	0	0	0	0	0	0	0	0	0	0	0	0	0	0	0	0	0	0	0	0	0	0	0	0	0	0	0	0	0	0	0	0	0	0	0	0	0	0	0	0	0	0	0	0
5aa3d5c1f46ab74b1f389e4f8d914a36	0	0	0	0	0	0	0	0	0	0	0	0	0	0	0	0	0	0	0	0	0	0	0	0	0	0	0	0	0	0	0	0	0	0	0	0	0	0	0	0	0	0	0	0	0	0	0	0	0
33d255c749f081beec2a40badc4cfbaf	0	0	0	0	0	0	0	0	0	0	0	0	0	0	0	43	0	0	0	0	0	0	0	0	0	0	0	0	0	0	0	0	0	0	0	0	0	0	0	0	0	0	51	0	0	0	0	0	0
195e9317010361a7f908e5fdc4922cba	0	0	0	0	0	0	0	0	0	0	0	0	0	0	0	0	0	0	0	0	0	0	0	0	0	0	0	0	0	0	0	0	0	0	0	0	81	0	0	0	0	0	0	0	0	0	0	0	0
c00aad912ac1db55c9b99375ae7ad5dc	0	0	0	0	0	0	0	0	0	0	34	0	0	0	55	0	0	0	0	0	0	0	0	0	0	0	0	0	0	0	0	0	0	0	0	0	0	0	0	0	0	0	0	0	0	0	0	0	0
f7c328462be6b75879829ffdc4d12dd1	0	0	0	0	0	0	0	0	0	0	0	0	0	0	0	0	0	0	0	0	0	0	0	0	0	0	0	0	0	0	0	0	0	0	0	0	0	0	0	0	0	0	0	0	0	0	0	0	0
26c3621d2aa32b20e494f863e4113e99	0	0	0	0	0	0	0	0	70	0	0	0	0	0	13	0	0	0	0	0	0	0	0	0	0	0	5	0	0	0	0	0	0	0	0	0	0	0	0	0	0	0	0	0	0	0	0	0	0
76862ce636bb11a9d2b4ba9ed1119fe8	0	0	0	0	0	0	0	0	0	0	0	0	0	0	0	0	0	0	0	0	0	0	0	0	0	0	0	0	0	0	0	0	0	52	0	0	0	0	0	0	0	0	0	0	0	0	0	0	0
506cdf2866d4d8e28ae0c6a4f3af58cb	0	0	0	0	0	0	0	0	0	0	0	0	0	0	0	0	0	5	58	0	0	6	0	0	0	0	0	0	0	0	0	0	0	0	0	0	0	0	0	0	0	0	0	0	0	0	0	0	0
eba3ae7a5ea3e1f75684ab483ebf436f	0	0	0	0	0	0	0	0	0	0	0	0	0	0	0	0	0	0	0	0	0	0	13	0	0	0	0	0	0	0	0	0	0	0	0	0	0	0	0	0	0	0	0	0	0	0	0	0	0
561f2d4bae35485ab5f8cd29d0a60cb0	0	0	0	0	0	0	0	0	0	0	0	0	0	0	0	0	0	0	0	0	0	0	0	0	0	0	0	0	0	0	0	0	0	0	0	0	0	0	0	0	0	0	0	0	0	0	0	0	0
21a5fd296700612f562b306fe26cf55f	0	0	0	0	0	0	0	0	0	0	0	0	0	0	0	0	0	0	0	0	0	0	11	0	0	0	0	0	0	0	0	0	0	0	0	0	31	0	0	0	0	0	0	0	0	0	0	0	0
52b2660e16180c2c45c955ad32ef70d3	0	0	0	0	0	0	0	0	0	0	0	0	0	0	0	20	0	0	0	0	0	0	0	0	0	0	0	0	0	0	0	0	0	0	0	0	0	0	0	0	0	0	0	0	0	0	0	0	0
50d7990bbbd6bac187d1ca87a8756dd5	0	0	0	0	0	0	0	0	0	0	0	0	0	0	0	0	0	0	0	0	0	0	0	0	0	0	0	0	0	0	0	0	0	0	0	0	0	0	0	0	0	0	0	0	0	0	0	0	0
6322ce860dd6d67bed35023250e3f423	0	0	0	0	0	0	0	0	0	0	0	0	0	0	0	0	0	0	0	0	0	0	0	0	0	0	0	0	0	0	0	0	0	0	0	0	0	0	0	0	0	0	0	0	0	0	0	0	0
3726a045a96200ed6973f77abc3a4093	0	0	0	0	0	0	0	0	0	0	0	0	0	0	0	0	0	0	0	0	0	0	0	0	0	0	0	0	0	0	0	0	0	0	0	0	0	0	0	0	0	0	0	0	0	0	0	0	0
be6e83141f4f5fcb8c49cf6e3fc4b0b5	0	0	0	0	0	0	0	0	0	0	0	0	0	0	0	0	0	0	0	0	0	0	0	0	0	0	0	0	0	0	0	0	0	0	0	0	0	0	0	15	0	0	0	0	0	0	0	0	0
9e122b9af60c239aec9fc0b757cf585c	0	0	0	0	0	0	0	0	0	0	0	0	0	0	0	0	0	0	0	0	0	0	0	0	0	0	0	0	0	0	0	0	0	0	0	0	0	0	0	0	0	0	0	0	0	0	0	0	0
1f115f1ba17d9e4639c306dcb34f9aec	0	0	0	0	0	0	0	0	0	0	0	0	0	0	0	0	0	0	0	0	0	0	0	0	0	0	0	0	0	0	0	0	0	0	0	0	0	0	0	0	0	0	0	0	0	0	0	0	0
bfe2df79a1dfe3c870abece07ec51244	0	0	5	0	0	0	0	0	0	0	0	0	0	0	0	0	0	0	0	0	0	0	0	0	0	0	0	0	0	0	0	0	0	0	0	0	0	0	0	0	0	0	0	0	0	0	0	0	0
24a983dece9e4f3f6a5f7e111c9bf957	0	0	0	0	0	0	0	0	0	0	0	0	0	0	0	0	0	0	0	0	0	0	0	0	0	0	0	0	0	0	0	0	0	0	0	0	0	0	0	0	0	0	0	0	0	0	0	0	0
6cefd13c5bb896a063a517f1e8ec9504	0	0	0	0	0	0	0	0	0	0	0	0	0	0	0	0	0	0	0	0	0	0	0	0	0	0	0	0	0	0	0	0	0	0	0	0	0	0	0	0	0	0	0	0	0	0	0	0	0
daa0bcb452965208a303b146d4b98d70	0	0	0	0	0	0	0	0	0	0	0	0	0	0	0	0	0	0	0	0	0	0	0	0	0	0	0	0	0	0	0	0	0	0	0	0	0	0	0	0	0	0	0	0	0	0	0	0	0
8ca3aa6c0d9b826333f772400d9ea646	0	0	0	0	0	0	0	0	0	0	0	0	0	0	0	0	0	0	0	0	0	0	0	0	0	0	0	0	0	0	0	0	0	0	0	0	0	0	0	0	0	0	0	0	0	0	0	0	0
8bbfec9f4982623346286b1c5af2de97	0	0	0	0	0	0	0	0	0	0	0	0	0	0	0	0	0	0	0	0	0	0	0	0	0	0	0	0	0	0	0	0	0	0	0	0	0	0	0	0	0	0	0	0	0	0	0	0	0
f6a5a2f4b853e73b2e1b38223f7d1c28	0	0	0	0	0	0	0	0	0	0	0	0	0	0	0	0	0	0	0	0	0	0	0	0	0	0	0	0	0	0	0	0	0	0	0	0	0	0	0	0	0	0	0	0	0	0	0	0	0
a7ee36d86c7ada5b380eabadc3d9ad3e	0	0	0	0	0	0	0	0	0	0	0	0	0	0	0	0	0	0	0	0	0	0	0	0	0	0	0	0	0	0	0	0	0	0	0	0	0	0	0	0	0	0	0	0	0	0	0	0	0
b304b9f49cfaacfec9f92669d4809f50	0	0	0	0	0	0	0	0	0	0	0	0	0	0	0	0	0	0	0	0	0	0	0	0	0	0	0	0	0	0	0	0	0	0	0	0	0	0	0	0	0	0	0	0	0	0	0	0	0
cf4d6da8c673e8d42b9cdc2d94313a7e	0	0	0	0	0	0	0	0	0	0	0	0	0	0	0	0	0	0	0	0	0	0	0	0	0	0	0	0	0	0	0	0	0	0	0	0	0	0	0	0	0	0	0	0	0	0	0	0	0
eaa8c5e3c3bfff455e4b233a360d33b7	0	0	0	0	0	0	0	0	0	0	0	0	0	0	0	0	0	0	0	0	0	0	32	0	0	0	0	0	0	0	0	0	0	0	0	0	0	0	0	0	0	0	0	0	0	0	0	0	0
1c3ed39a4f95a3e995a90d1531a53f26	0	0	0	0	0	0	0	0	0	0	0	0	0	0	0	0	0	0	0	0	0	0	0	0	0	0	0	0	0	0	0	0	0	0	0	0	0	0	0	0	0	0	0	0	0	0	0	0	0
52d2ca76951ccc84bd5e40f59988f4fe	0	0	0	0	0	0	0	0	0	0	0	0	0	0	0	0	0	0	0	0	0	0	0	0	0	0	0	0	0	0	0	0	0	0	0	0	0	0	0	0	0	0	0	0	0	0	0	0	0
8297ae5daafdd66b93b99ab64de33176	0	0	0	0	0	0	0	0	0	0	0	0	0	0	0	0	0	0	0	0	0	0	0	0	0	0	0	0	0	0	0	0	0	0	0	0	0	0	0	0	0	0	0	0	0	0	0	0	0
ad3af3c22fd0981814e32030ae9d25e5	0	0	0	0	0	0	0	0	0	0	0	0	0	0	0	0	0	0	0	0	0	0	0	0	0	0	0	0	0	0	0	0	0	0	0	0	0	0	0	0	0	0	0	0	0	0	0	0	0
ccf112ac2a7f86fd487a29d86cd11caa	0	0	0	0	0	0	0	0	0	0	0	0	0	0	0	0	0	0	0	0	0	0	0	0	0	0	0	0	0	0	0	0	0	0	0	0	0	0	0	0	0	0	0	0	0	0	0	0	0
1e85aa7b9dcc0b3440e019347a8b9820	0	0	0	0	0	0	0	0	0	0	21	0	0	0	24	0	0	0	0	0	0	0	0	0	0	0	0	0	0	0	0	0	0	0	0	0	0	0	0	0	0	0	0	0	0	0	0	0	0
326f8143c715db1761a5510734bef62a	0	0	0	0	0	0	0	0	0	0	0	0	0	0	0	0	0	0	0	0	0	0	0	0	0	0	0	0	0	0	0	0	0	0	0	0	0	0	0	0	0	0	0	0	0	0	0	0	0
5bdea13b2745063efe05070999ffa7db	0	0	0	0	0	0	0	0	0	0	0	0	0	0	0	0	0	0	0	0	0	0	0	0	0	0	0	0	0	0	0	0	0	0	0	0	0	0	0	0	0	0	0	0	0	0	0	0	0
9699e95f28646b3bdf463c9e16599c03	0	0	0	0	0	0	0	0	0	0	0	0	0	0	0	0	0	0	0	0	0	0	0	0	0	0	0	0	0	0	0	0	0	0	0	0	0	0	0	0	6	0	0	0	0	0	0	0	0
f5214135b5d1941445791a86b94f1754	5	0	25	6	0	0	0	0	0	0	0	0	0	0	0	0	0	0	0	0	0	0	0	0	0	0	0	0	0	0	0	0	0	0	0	0	0	0	0	0	0	0	0	0	0	0	0	0	0
713f7f7c628b2bc8222df7592c4ab28b	0	0	0	0	0	0	0	0	0	0	0	0	0	0	0	25	0	0	0	0	0	0	0	0	0	0	0	0	0	0	0	0	0	0	0	0	0	14	0	0	0	0	0	0	0	0	0	0	0
9761ca975c9c99db5bfd1f03246aa48c	0	0	0	0	0	0	0	0	0	0	0	0	0	0	0	0	0	0	0	0	0	0	0	0	0	0	0	0	0	0	0	0	0	0	0	0	0	0	0	0	0	0	0	0	0	0	0	0	0
0919bc4e01c004f4d085d0905daf0924	0	0	0	0	0	0	0	0	0	0	0	0	0	0	0	0	0	0	0	0	0	0	0	0	0	0	0	0	0	0	0	0	0	0	0	0	0	0	0	0	0	0	0	0	0	0	0	0	0
5e9ff6ef2ee41a0cb42ce925364eee25	0	0	0	0	0	0	0	0	0	0	0	0	0	0	0	0	0	0	0	0	0	0	0	0	0	0	0	0	0	0	0	0	0	0	0	0	0	0	0	0	0	0	0	0	0	0	0	0	0
2e12ed26bf5aecf34d1dc84f4d1358aa	0	0	0	0	0	0	0	0	0	0	0	0	0	0	0	0	0	0	0	0	0	12	0	19	0	0	0	0	0	0	0	0	0	0	0	0	0	0	0	0	0	0	0	0	0	0	0	0	0
3e31e9a994ba40e98b4586435d1cfc0f	0	0	0	0	0	0	0	0	0	0	0	0	0	0	0	0	0	0	0	0	0	0	0	0	0	0	0	0	0	0	0	0	0	0	0	0	0	0	0	0	0	0	0	0	0	0	0	0	0
767b1cea97d332edd2b85ad7a33a5071	0	0	0	0	0	0	0	0	0	0	0	0	0	0	0	0	0	0	0	0	0	0	0	0	0	0	0	0	0	0	0	0	0	0	0	0	0	0	0	0	0	0	0	0	0	0	0	0	0
98e65fb1bcd6ce5160dbd45a52973b89	0	0	0	0	0	0	0	0	0	0	0	0	0	0	0	0	0	0	0	0	0	0	0	0	0	0	0	0	0	0	0	0	0	0	0	0	0	0	0	0	0	0	0	0	0	0	0	0	0
c01e9208c5d7b970b0ee9210fb9229ea	0	0	0	0	0	0	0	0	0	0	0	0	0	0	0	20	0	0	0	0	0	9	0	0	0	0	0	0	0	0	0	0	0	0	0	0	0	0	0	0	0	0	0	0	0	0	0	0	0
391bcef13523b490f177ab014eef2b3e	0	0	0	0	0	0	0	18	10	0	0	0	0	0	0	0	0	0	0	0	0	0	0	0	0	0	0	0	0	0	0	0	0	0	0	0	0	0	0	0	0	0	0	0	0	0	0	0	0
97984e844479ab5cce59023d73106218	0	0	0	0	0	0	0	0	0	0	0	0	0	0	0	0	0	0	0	0	0	0	0	0	0	0	0	0	0	0	0	0	0	0	0	0	0	0	0	0	0	0	0	0	0	0	0	0	0
408e03aa588256c72d05360a22795373	0	0	0	0	0	0	0	0	0	0	0	0	0	0	0	0	0	0	0	0	0	0	0	0	0	0	0	0	0	0	0	0	0	0	0	0	0	0	0	0	0	0	0	0	0	0	0	0	0
633400c6416c350d956a077c5cb6444c	0	0	0	0	0	0	0	0	0	0	0	0	0	0	0	0	0	0	18	0	0	0	0	0	0	0	0	0	0	0	0	0	0	0	0	0	0	0	0	0	0	0	0	0	0	0	0	0	0
ae4a2cbc56e7657c157b77635ce58f69	0	0	0	0	0	0	0	0	0	0	0	0	0	0	0	0	0	0	0	0	0	0	0	0	0	0	0	0	0	0	0	0	0	0	0	0	0	0	0	0	0	0	0	0	0	0	0	0	0
22f5040b63ad9627b3559cda710f5630	0	0	0	0	0	0	0	0	0	0	0	0	0	0	0	0	0	0	0	0	0	0	0	0	0	0	0	0	0	0	0	0	0	0	0	0	0	0	0	0	0	0	0	0	0	0	0	0	0
f3461a8ff8f135671b7a852b206778fc	0	0	0	0	5	0	0	0	0	0	0	0	0	0	0	0	0	0	0	0	0	0	0	0	0	0	0	0	0	0	0	0	0	0	0	0	0	0	0	0	2	0	0	0	0	5	0	0	0
33b176749babdc96ade80af60497343a	0	0	0	0	0	0	0	0	0	0	0	0	10	0	0	0	0	0	0	0	0	0	0	0	0	0	0	0	0	0	0	0	0	0	0	0	0	0	0	0	0	0	12	0	0	0	0	0	0
f4135e5f6e44c1654e2a660826443718	0	0	0	0	0	0	0	0	0	0	0	0	0	0	0	0	0	0	0	0	0	0	0	0	0	0	0	0	0	0	0	0	0	0	0	0	0	0	0	0	0	0	0	0	0	0	0	0	0
d8e058d8e2bf8a52701dedbe7385215d	0	0	0	0	0	0	0	0	0	0	0	0	0	0	0	0	0	0	0	0	0	0	0	0	0	0	0	0	0	0	0	0	0	0	0	0	0	0	0	0	0	0	0	0	0	0	0	0	0
e29583cde3ffff466b4e3637d4460545	0	0	0	0	0	0	0	8	0	0	0	0	0	0	0	0	0	0	0	0	0	6	0	0	0	0	0	0	0	0	0	0	0	0	0	0	0	0	0	0	0	0	0	0	0	0	0	0	0
23661d8ab0994d3f34025b0fc0adbd20	0	0	0	0	0	0	0	0	0	0	0	0	0	0	0	0	0	0	0	0	0	0	0	0	0	0	0	0	0	0	0	0	0	0	0	0	0	0	0	0	0	0	0	0	0	0	0	0	0
bd9efb938ae53da524b9e5344f5da922	0	0	0	0	0	0	0	0	0	0	0	0	0	0	0	0	0	0	0	0	0	0	0	0	7	0	0	0	0	0	0	0	0	0	0	0	0	0	0	0	0	0	0	0	0	0	0	0	0
f63138dd6b380b967b24eca926a5003a	0	0	0	0	0	0	0	0	0	0	0	0	0	0	0	0	0	0	0	0	0	0	0	0	0	0	0	0	0	0	0	0	0	0	0	0	0	0	0	0	0	0	0	0	0	0	0	0	0
bbc222f84dc069b196d8c39ca45cb0d1	0	0	0	0	0	0	0	0	0	0	0	0	0	0	0	0	0	0	0	0	0	0	0	0	0	0	0	0	0	0	0	0	0	0	0	0	0	0	0	0	0	0	0	0	0	0	0	0	0
5ee40cfa608489bdea6f7a8b9f2ed273	0	0	0	0	0	0	0	0	0	0	0	0	0	0	0	0	0	0	0	0	0	0	0	0	0	0	0	0	0	0	0	0	0	0	0	0	0	0	0	0	0	0	0	0	0	0	0	0	0
ae97b2eac48d724013b9e2af6c78f47f	0	0	0	0	0	0	0	0	0	0	0	0	0	0	0	0	0	0	0	0	0	0	0	0	8	0	0	0	0	0	0	0	0	0	0	0	0	0	0	0	0	0	0	0	0	0	0	0	0
4dc2e0476f551445daf747995d7bc8c6	0	0	0	0	0	4	0	9	0	0	0	0	0	0	0	0	0	0	0	0	0	0	0	0	0	0	0	0	0	0	0	0	0	0	0	0	0	0	0	0	0	0	0	0	0	0	0	0	0
546786b36f5ec6c26a8f90b6cf866190	0	6	0	0	0	0	0	0	0	0	0	0	0	0	0	0	0	0	0	0	0	0	0	0	0	0	0	0	0	0	0	0	0	0	0	0	0	0	0	0	0	0	0	0	0	0	0	0	0
7bec19803325a039c61efe8399190d61	0	0	0	0	0	0	0	0	0	0	0	0	0	0	0	0	0	0	0	0	0	0	0	0	0	0	0	0	0	0	0	0	0	0	0	0	0	0	0	0	0	0	0	0	0	0	0	0	0
3a13f4d1cbce02b59b0cdaac54290aa6	0	0	0	0	0	0	0	0	0	0	0	0	0	0	0	0	0	0	0	0	0	0	0	0	0	0	0	0	0	0	0	0	0	0	0	0	0	0	0	0	0	0	0	0	0	0	0	0	0
38116e6427b464fb6fc9e021b6b34821	0	0	0	0	0	0	0	0	0	0	0	0	0	0	0	0	0	0	0	0	0	0	0	0	0	0	0	0	0	0	0	0	0	0	0	0	0	0	0	0	0	0	0	0	0	0	0	0	0
fca0854e8f1bea3d92938cd38341a2e5	0	0	0	0	0	0	0	0	0	0	0	0	0	0	0	0	0	0	0	0	0	0	0	0	0	0	0	0	0	0	0	0	0	0	0	0	0	0	0	0	0	0	0	0	0	0	0	0	0
349ed018f1b43fea1284590525a13f92	0	0	0	0	0	0	0	0	0	0	0	0	0	0	0	0	0	0	0	0	0	0	0	0	0	0	0	0	0	0	0	0	0	0	0	0	0	0	0	0	0	0	0	0	0	0	0	0	0
d1481ab9a14dbb49f50c785029badfe6	0	0	7	0	0	0	0	0	0	0	0	0	0	0	0	0	0	0	0	0	0	0	0	0	0	0	0	0	0	0	0	0	0	0	0	0	0	0	0	0	0	0	0	0	0	0	0	0	0
e6d99064b8339d0bef9d33ff423cce34	0	0	0	0	0	0	0	0	0	0	0	0	0	0	0	0	0	0	0	0	0	0	0	0	0	0	0	0	0	0	0	0	0	0	0	0	0	0	0	0	0	0	0	0	0	0	0	0	0
b816d12a2388762fa38338e67752d7cd	0	0	0	0	0	0	0	0	0	0	0	0	0	0	0	0	0	0	0	0	0	0	0	0	0	0	0	0	0	0	0	0	0	0	0	0	0	0	0	0	0	0	0	0	0	0	0	0	0
a6934a0df8675838c0c588310f3b1fcc	0	0	0	0	0	20	0	0	2287	0	100	0	0	0	0	0	0	0	0	0	0	0	0	0	2	0	0	0	6	0	0	0	0	0	370	0	3847	655	0	0	0	7	0	4	0	0	108	0	0
64365de5cc1cf695d9029cf9cebad870	0	0	0	0	0	0	0	0	0	0	0	0	0	0	0	0	0	0	0	0	0	0	0	0	0	0	0	0	0	0	0	0	0	0	0	0	0	0	0	0	0	0	0	0	0	0	0	0	0
eb32d0ffc7cd3be2fd58f7cd355361bd	0	0	0	0	0	0	0	0	0	0	0	0	0	0	0	0	0	0	0	0	0	0	0	0	0	0	0	0	0	0	0	0	0	0	0	0	0	0	0	0	0	0	0	0	0	0	0	0	0
79c19da4a147437d59f518162258a47d	0	0	0	0	0	0	0	0	0	0	0	0	0	0	0	0	0	0	0	0	0	0	0	0	0	0	0	0	0	0	0	0	0	0	0	0	0	0	0	0	0	0	0	0	0	0	0	0	0
54d6f56be556dd7f5335c64b844d06e5	0	0	0	0	0	0	0	0	0	0	0	0	0	0	0	0	0	0	0	0	0	0	0	0	0	0	0	0	0	0	0	0	0	0	0	0	0	0	0	0	0	0	0	0	0	0	0	0	0
0dae613c6bad6c5de1ae2c8d0503aa81	10	967	0	0	0	0	0	0	0	0	0	0	0	0	0	0	0	0	0	0	0	0	0	0	0	0	0	0	0	0	0	0	0	0	0	0	0	0	0	0	0	0	0	0	0	0	0	0	0
65a3dd5dee455a090c7c36f04bfc6a20	0	0	0	0	0	0	0	0	0	0	0	0	0	0	0	0	0	0	0	0	0	0	0	0	0	0	0	0	0	0	0	0	0	0	0	33	0	510	0	291	0	0	0	0	0	0	0	0	0
da836c1dd3c944aadba1e28681d6f4af	0	0	0	0	0	0	0	0	0	0	0	0	0	0	0	0	0	0	0	0	0	0	0	0	0	0	0	0	0	0	0	0	0	0	0	0	0	0	0	0	0	0	0	0	0	0	0	0	0
e06da096510408b2509b8561914a1f5e	483	0	0	0	0	0	0	0	0	0	0	0	0	0	0	0	0	0	0	0	0	0	0	0	0	0	0	0	0	0	0	0	0	0	0	0	0	0	0	0	0	0	0	0	0	0	0	0	0
d4b5778d4f5424d6cf69eb9d9fc6bec9	0	0	0	0	0	0	0	0	0	0	0	0	0	0	0	0	0	0	0	0	0	0	0	0	0	0	0	0	0	0	0	0	0	0	0	0	0	0	0	0	0	0	364	0	0	181	0	0	0
844a6bb60ccf74841e1d60ac2b6a6592	0	0	0	0	0	0	0	0	0	0	0	0	0	0	0	0	0	0	0	0	0	0	0	0	0	0	0	0	0	0	0	0	0	0	0	0	0	0	0	0	0	0	0	0	0	0	0	0	0
1c6e561d85169bdf6aa4eb92f993797c	0	0	0	0	0	0	0	0	0	0	0	0	0	0	0	0	0	0	0	0	0	0	0	0	0	0	0	0	0	0	0	0	0	0	0	0	0	0	0	0	0	0	0	0	0	0	0	0	0
bbd11f6fe345f37b5c7a3ecba174c920	0	0	0	0	0	0	0	0	0	0	0	0	0	0	0	0	0	0	0	0	0	0	0	0	0	0	0	0	0	0	0	0	0	0	0	0	0	0	0	0	0	0	0	0	0	0	0	0	0
fe2d15b04246092273c83e8b200b6637	0	0	0	0	0	0	0	0	0	0	0	0	0	0	0	0	0	0	0	0	0	0	0	0	0	0	0	0	0	0	0	0	0	0	0	0	0	0	0	0	0	0	0	0	0	0	0	0	0
82a232ef8efce0e563c4144d32a08961	0	0	0	0	0	0	0	0	0	0	0	0	0	0	0	0	0	0	0	0	0	0	0	0	0	0	0	0	0	0	0	0	0	0	0	0	0	0	0	0	0	0	0	0	0	0	0	0	0
58f91a941b2184713fa815a52145b598	0	0	0	0	0	0	0	0	0	0	0	0	0	0	0	0	0	0	0	0	0	0	0	0	0	0	0	0	0	0	13	0	0	0	0	0	0	0	0	0	0	0	0	0	0	0	0	0	0
4bbf71f1fa9d531f5abf4bbe274fc30e	0	0	0	0	0	0	0	0	0	0	0	0	0	0	0	0	0	0	0	0	0	0	0	0	0	0	0	0	0	0	0	0	0	0	0	0	0	0	0	0	0	0	0	0	0	0	0	0	0
d2cf017d4d62311b6d4ea3ea549b563e	0	0	0	0	0	0	0	0	0	0	0	0	0	0	0	0	0	0	0	0	0	0	0	0	0	0	0	0	0	0	0	0	0	0	0	0	0	0	0	0	0	0	0	0	0	0	0	0	0
40546076c59cc40f5bcd9f9509aa67fb	0	0	0	0	0	0	0	0	0	0	0	0	0	0	0	0	0	0	0	0	0	0	0	0	0	0	0	0	0	0	0	0	0	0	0	0	0	0	0	0	0	0	0	0	0	0	0	0	0
4e853eb0ead74b660ea7cd7eec879285	0	0	0	0	0	0	0	0	0	0	0	0	0	0	0	0	0	0	0	0	0	0	0	0	0	0	0	0	0	0	0	0	0	0	0	0	0	0	0	0	0	0	0	0	0	0	0	0	0
8e5bc5c052985c9333dacad412d29152	0	0	0	0	0	0	0	0	33	0	0	0	0	0	0	0	0	0	0	0	0	0	0	0	0	0	0	0	0	0	0	0	0	0	0	0	0	30	0	0	0	0	0	0	0	0	0	0	0
249b63f8a2114cbe8fb02986bf744380	0	0	0	0	0	0	0	0	0	0	0	0	0	0	0	0	0	0	0	0	0	0	0	0	0	0	0	0	0	0	0	0	0	0	0	0	0	0	0	0	0	0	0	0	0	3	0	0	0
67e5ef1788d8e1aebc1f84dc9950ed08	0	0	0	0	0	0	0	0	0	0	0	0	0	0	0	0	0	0	0	0	0	0	0	0	0	0	0	0	0	0	0	0	0	0	0	0	0	0	0	0	0	0	0	0	0	0	0	0	72
8fdf9093067397001455796d396b0020	0	0	0	0	0	0	0	0	0	0	0	0	0	0	0	0	0	0	0	0	0	0	0	0	0	0	0	0	0	0	0	0	0	0	0	0	0	0	0	0	0	0	0	0	0	0	0	0	0
f04e973eb6d2c7655cbbad47bb80536b	0	0	0	0	0	0	0	0	0	0	0	0	0	0	0	0	0	0	0	0	0	0	0	0	0	0	72	0	2	0	0	0	0	0	0	0	0	0	0	0	0	0	0	0	0	0	0	0	0
500f5b2fa931794c76089845a248b657	0	0	0	0	0	0	0	0	0	0	0	0	0	0	0	0	0	0	0	0	0	0	0	0	0	0	0	0	0	0	0	0	16	0	0	0	0	0	0	0	0	0	0	0	0	0	0	0	0
1a796b9b196dea0f0cb3018900cd9e38	0	0	0	0	0	0	0	0	0	20	0	0	0	0	0	2	0	0	0	0	0	0	8	13	10	0	0	0	0	0	0	0	0	0	0	0	0	0	0	0	0	0	0	0	0	0	0	0	0
fad4e65efc4d8a2973ceb2396e34b284	0	0	0	0	0	0	0	0	0	0	16	0	0	0	0	0	0	0	0	0	0	0	0	0	0	0	0	0	0	0	0	0	0	0	0	0	0	0	0	0	0	0	0	0	0	0	0	0	0
4f6d926cd393a33d16bc640612c073f4	0	0	0	0	0	0	0	0	0	0	0	0	0	0	0	0	0	0	0	0	0	0	0	0	0	0	0	0	0	0	0	0	0	0	0	0	0	0	0	0	0	0	0	0	0	0	0	0	0
d265886605448d81ab58e9e290a09f8a	0	0	0	0	0	0	0	0	0	0	0	0	0	0	0	0	0	0	0	0	0	0	0	0	0	0	0	0	0	0	0	0	0	0	0	0	0	0	0	0	0	0	0	0	0	0	0	0	0
3e4a8662ef385eebf01d726099ae2c75	0	0	0	0	0	0	0	0	0	0	0	0	0	0	0	0	0	0	0	0	0	0	0	0	0	0	0	0	0	0	0	0	0	0	0	0	0	0	0	0	0	0	0	0	0	0	0	0	0
bfa9ab80997456946e6bc3dbeaefad25	0	0	0	0	0	0	0	0	0	0	0	0	0	0	0	0	0	0	0	0	0	0	0	0	0	0	0	0	0	0	0	0	0	0	0	0	0	0	0	0	0	0	0	0	0	0	0	0	0
ef9b72d4d72f1c56978f2dc5d9e4c908	0	0	0	0	0	0	0	0	0	0	0	0	0	0	0	0	0	0	0	0	0	0	0	0	0	0	0	0	0	0	0	0	0	0	0	0	0	0	0	0	35	2	4	0	0	0	0	0	0
737bd0a6a7c314f3b59e2495872e9112	0	0	0	0	0	0	0	0	0	0	0	0	0	0	0	0	0	0	0	0	0	0	0	0	0	0	0	0	0	0	0	0	0	0	0	0	0	0	0	0	0	0	0	0	0	0	0	0	0
d134f34ad554c2feaa6f2cf07e29bb27	0	0	0	0	0	0	0	0	0	0	0	0	0	0	0	0	0	0	0	0	0	0	0	0	0	0	0	0	0	0	0	0	0	0	0	0	0	0	0	0	0	0	0	0	0	0	0	0	0
f799c1d028f2b9a0fde8382136fcb224	0	0	0	0	0	0	0	0	0	0	0	0	0	0	0	0	0	0	0	0	0	0	0	0	0	0	0	0	0	0	0	0	0	0	0	0	0	0	0	0	0	0	0	0	0	0	0	0	0
55d07623d800aa36399934cd5297c5dd	0	0	0	0	0	0	0	0	0	0	0	0	0	0	0	0	0	0	0	0	0	0	0	0	0	0	0	0	0	0	0	0	0	0	0	0	0	0	0	0	0	0	0	0	0	0	0	0	0
1ec4e87b4c026a0ed84582545abf6346	0	0	0	0	0	0	0	0	0	0	0	2	0	0	0	0	0	0	0	0	0	0	0	0	0	0	0	0	0	0	0	0	4	0	0	0	0	0	0	0	0	0	0	0	0	0	0	0	0
5948fd3405a0c27e01bdfdeec4800dce	0	0	0	0	0	0	0	0	0	0	0	0	0	0	0	0	0	0	0	0	0	0	0	0	0	0	0	0	0	0	0	0	0	0	0	0	0	0	0	0	0	0	0	0	0	0	0	0	0
06d0853d66cd1588f0270675fc15df8c	296	0	554	22	112	0	0	0	0	0	0	0	0	0	0	0	0	0	0	0	0	0	0	0	0	0	0	0	0	0	0	0	0	0	0	0	0	0	0	0	0	0	0	0	0	0	0	0	489
31ac63bd31bf0976cf7bbe3fe988535a	0	0	0	0	0	0	0	0	0	0	0	0	0	0	0	0	0	0	0	0	0	0	0	0	0	0	0	0	0	0	0	0	0	0	0	0	0	0	0	0	0	0	0	0	0	0	0	0	0
ae5a52897a6135b686e5555d04dea8e9	0	0	0	0	0	0	0	0	0	0	0	0	0	0	0	0	0	0	0	0	0	0	0	0	0	0	0	0	0	0	0	0	0	0	0	0	0	0	0	0	0	0	0	0	0	0	0	0	0
b962ab75aa19ac8d548c773d098d5669	0	173	0	0	0	0	0	0	0	0	0	0	0	0	61	0	0	0	0	0	0	0	0	0	0	0	0	0	0	0	0	0	0	0	0	0	0	0	0	0	0	0	0	0	0	0	0	0	0
58e860875d588b3eb00c4aeba4845f68	0	27	0	0	0	0	0	0	0	0	0	0	0	0	46	0	0	0	0	0	0	0	0	0	0	0	0	0	0	0	0	0	0	0	0	0	0	0	0	0	0	0	0	0	0	0	0	0	0
c64e68caa9246b0b340950c1ec781d99	54	0	74	0	0	0	0	0	0	0	0	0	0	0	0	0	0	0	0	0	0	0	0	0	0	0	0	0	0	0	0	0	0	0	0	0	0	0	0	0	0	0	0	0	0	0	0	0	0
4947871a9ecc2290d885b29b7f8c102c	0	0	0	0	0	0	0	0	0	0	0	0	0	0	0	0	0	0	0	0	0	0	0	0	0	0	0	0	0	0	0	0	0	0	0	0	0	0	0	0	0	0	0	0	0	0	0	0	0
22641888c156d9cab758669eff06bd0d	0	0	0	0	0	0	0	0	0	0	0	0	0	0	0	0	0	0	0	0	0	0	0	0	0	0	0	0	0	0	0	0	0	0	0	0	0	0	0	0	0	0	0	0	0	0	0	0	0
b6937af7fe4eb2ece769e655bf6e5a5f	0	0	0	0	0	0	0	0	0	0	0	0	0	0	0	0	0	0	0	0	0	0	0	0	0	0	0	0	0	0	0	0	0	0	0	0	0	0	0	0	0	0	0	0	0	0	0	0	0
ecca54c073ba04554fdd2beb03c68d86	0	0	0	0	0	0	0	0	0	0	0	0	0	0	0	0	0	0	0	0	0	0	0	0	0	0	0	0	0	0	0	0	0	0	0	0	0	0	0	0	0	0	0	0	0	0	0	0	0
6758c4edf1df83a8054bbb2861e5491d	0	0	0	0	0	0	0	0	0	0	0	0	0	0	0	0	0	0	0	0	0	0	10	0	0	0	0	0	0	0	0	0	0	0	5758	0	0	0	0	0	0	0	0	0	0	0	0	0	0
ee2cb3b4d1b970b8f2e4f48cd2d66c7a	0	0	0	0	0	0	0	0	0	0	0	0	0	0	0	0	0	0	0	0	0	0	0	0	0	0	0	0	0	0	0	5	34	0	2789	0	0	0	0	0	0	0	0	0	0	0	0	0	0
d0c0cb65bf9fda05f7a59ca0d3887e8c	0	0	0	0	0	0	0	0	0	0	0	0	0	0	0	0	0	0	0	0	0	0	0	0	0	0	0	0	0	0	0	0	0	0	0	0	0	0	0	0	0	0	0	0	0	0	0	0	0
0410bb9b473de334a3358aa49848f266	0	0	0	0	0	552	0	0	0	0	0	0	0	0	0	0	0	0	0	0	0	159	0	0	0	0	0	0	0	0	0	0	0	0	0	0	0	34	0	13	0	0	0	0	0	0	0	0	0
3abd1d8cf6de59e94e267863d23c641d	0	0	0	0	0	0	0	0	0	0	60	32	0	0	0	0	0	0	0	0	0	0	0	0	0	0	0	0	0	0	0	0	22	0	0	0	0	0	0	0	0	0	0	0	0	0	0	0	0
c3684ca87d2763c42ac91a714442a4a9	0	0	0	0	0	0	0	0	0	0	0	0	0	0	0	0	0	0	0	0	0	0	0	0	0	0	0	0	0	0	0	0	0	0	49	0	0	0	0	0	0	0	0	0	0	0	0	0	0
53412b6f08ed18090d130840526c3870	0	0	0	0	0	0	0	0	0	0	0	0	0	0	0	0	0	0	0	0	0	0	0	0	0	0	0	0	0	0	0	0	0	0	0	0	0	0	0	0	0	0	0	0	0	0	0	0	0
c327b16f2597148a302ea5ac6bb32741	0	0	0	0	0	0	0	0	0	0	0	0	0	0	0	0	0	0	0	0	0	0	0	0	0	0	0	0	0	0	0	0	0	0	0	0	0	0	0	0	0	0	0	0	0	0	0	0	0
6a94beb081fd5cba4cf091bfa43b9845	0	0	0	0	0	0	0	0	0	0	0	0	0	0	0	0	0	0	0	0	0	0	0	0	0	0	0	0	0	0	0	0	0	0	0	0	0	0	0	0	0	0	0	0	0	0	0	0	0
5f54c07ff042c89a63d3f1c81c2a1c19	0	0	0	0	0	0	0	17	0	10	0	0	0	0	0	0	0	0	0	0	0	36	0	0	0	0	0	0	0	0	0	0	0	0	0	0	0	15	0	0	0	0	0	0	0	0	0	0	0
654bff358d0dd4cd2173d27751f5074b	0	0	0	0	0	0	0	0	0	0	0	0	0	0	0	0	0	0	0	0	0	0	0	0	0	0	0	0	0	0	0	0	0	0	0	0	0	0	0	0	0	0	0	0	0	0	0	0	0
daf1bf39d60068ba41a59dfc4d0b2e7f	0	0	0	0	0	0	0	0	0	0	0	0	0	0	0	15	0	0	0	0	0	0	0	0	0	0	0	0	0	0	0	0	0	0	0	0	0	0	0	0	0	0	0	0	0	0	0	0	0
52ebd2e9f34f90937ea3fa51de1a0c8a	0	0	0	0	0	0	0	0	0	0	0	0	0	0	0	0	0	0	0	0	0	0	0	0	0	0	0	0	0	0	0	0	0	0	0	0	0	0	0	0	0	0	0	0	0	0	0	0	0
f8b4ef1f78f09de1eaa1e74dd9ddb8fa	0	0	0	0	0	0	0	0	0	0	13	0	0	0	0	0	0	0	0	0	0	0	0	0	0	0	0	0	0	0	0	0	0	0	0	0	0	0	0	0	0	0	0	0	0	0	0	0	0
3f220510d9cbb3008b08591a214a122d	0	0	0	0	0	0	0	0	0	0	0	0	0	0	0	0	0	0	0	0	0	0	0	0	0	0	0	0	0	0	3	0	6	0	8	0	0	0	0	0	0	0	0	0	0	0	0	0	0
8cc5d0c782caae4f4cee5b0337a72ee0	0	0	0	0	0	0	0	0	0	0	0	0	0	0	0	0	0	0	0	0	0	0	3	0	0	0	0	0	0	0	0	0	0	0	0	0	0	0	0	0	0	0	0	0	0	0	0	0	0
94f6afdaf08fac6aa1926474eff7c9df	0	0	0	0	0	0	0	0	0	0	0	0	0	0	0	0	0	0	0	0	0	0	0	0	0	0	0	0	0	0	0	0	0	0	0	0	0	0	0	0	0	0	0	0	0	0	0	0	0
87380a5ff70d17492a185632462f8dd8	0	0	0	0	114	0	0	0	0	0	0	0	0	0	0	0	0	0	0	0	0	0	0	0	0	0	0	0	0	0	0	0	0	0	0	0	0	0	0	0	0	0	0	0	0	0	0	0	0
cc03821de098190f3ef4708c0a3759ac	0	0	0	0	0	0	0	0	0	0	0	0	0	0	0	0	0	0	0	0	0	0	0	0	0	0	0	0	0	0	0	0	0	0	0	0	0	0	0	0	0	0	0	0	0	0	0	0	0
70e7a176bcf5e9adef71d41a7a928c9c	0	0	0	0	0	0	0	137	0	0	0	0	0	0	0	0	0	0	0	0	0	0	0	0	0	0	0	0	0	0	0	0	0	0	0	0	0	0	0	0	0	0	0	0	0	0	0	0	0
f2c2982e59fc9befd89d623baba50dd2	0	0	0	0	0	0	0	0	0	0	0	0	0	0	0	0	0	0	0	0	0	0	0	0	0	0	0	0	0	0	0	0	0	0	0	0	5	0	0	0	0	0	0	0	0	0	0	0	0
3fbf16c8f09fd145db0ab7f5e0231fc9	0	0	0	0	0	0	0	0	0	0	0	0	0	0	0	0	0	0	0	0	0	0	0	0	0	0	0	0	0	0	0	0	0	0	0	0	0	0	5	105	0	0	0	0	0	0	0	0	0
93fd9c30e4127c461793e90459e410f6	0	0	0	0	0	0	0	0	0	0	0	0	0	0	0	0	0	0	0	0	0	0	0	0	0	0	0	0	0	0	0	0	0	0	0	0	0	0	0	0	0	0	0	0	0	0	0	0	0
af3d7432ceacf152dd462427be9e8a3d	0	0	0	0	0	0	0	0	0	0	0	0	0	0	0	0	0	0	0	0	0	7	0	0	0	0	0	0	0	0	0	0	0	0	0	0	0	0	0	0	0	0	0	0	0	0	0	0	0
fb246323cf2784f6b9da1320c07d2c04	0	0	0	0	0	0	0	0	0	0	0	0	0	0	0	0	0	0	0	0	34	0	0	28	0	0	0	0	0	0	0	0	0	0	0	0	0	0	0	0	0	0	0	0	0	0	0	0	0
7e0a9966806cb9f63635786cb1337eed	0	0	0	0	0	0	0	0	0	0	0	0	0	0	0	0	0	0	0	0	0	0	0	0	0	0	0	0	0	0	0	0	0	0	0	0	0	0	0	0	0	0	0	0	0	0	0	0	0
2d47289c82feee89cd872a41730a2a6b	0	0	0	0	0	0	0	0	0	0	0	0	0	0	0	0	0	0	0	0	0	0	0	0	0	0	0	0	0	0	0	0	0	0	0	0	0	0	0	0	0	0	0	0	0	0	0	0	0
cea6b29b2ba84ad5db3641ac72df3bc9	0	0	0	0	0	0	0	0	0	0	0	0	0	0	0	0	0	0	0	0	0	0	0	0	0	0	0	0	0	0	0	0	0	0	0	0	0	0	0	0	0	0	0	0	0	0	0	0	0
58969585dc2cce05e759773f6333e58f	0	0	0	0	0	0	0	0	0	0	0	0	0	0	0	0	0	0	0	0	0	0	0	0	0	0	0	0	0	0	0	0	0	0	0	0	0	0	0	0	0	0	0	0	0	0	0	0	0
cac9098099305f0e90e532bc5a7b248a	0	0	0	0	0	0	0	0	0	0	0	0	0	0	0	0	0	0	0	0	0	0	0	0	0	0	0	0	0	0	0	0	0	0	0	0	0	0	0	0	0	0	0	0	0	0	0	0	0
74c19f095cfad6faffb4d42bb48cbc2a	0	0	0	0	0	0	0	0	0	0	0	0	0	0	0	0	0	0	0	0	0	0	0	0	0	0	0	0	0	0	0	0	0	0	0	0	0	0	0	0	0	0	0	0	0	0	0	0	0
309fdce631c7c8d0327d02baeb31534c	0	0	0	0	0	0	0	0	0	0	0	0	0	0	0	0	0	0	0	0	0	0	0	0	0	0	0	0	0	0	0	0	23	0	0	0	0	0	0	0	0	0	0	0	0	0	0	0	0
7113bf129fe186c175e6dfe222165567	0	0	0	0	0	0	0	0	0	0	0	0	0	0	0	0	0	0	0	0	0	0	0	0	0	0	0	0	0	0	0	0	0	0	0	0	0	0	0	0	0	0	0	0	0	0	0	0	0
5e7297cc2671a05492be35a0402d9b3a	0	0	0	0	0	0	0	0	0	0	0	0	0	0	0	0	0	0	0	0	0	0	0	0	0	0	0	0	0	0	0	0	0	0	0	0	0	0	0	0	0	0	0	0	0	0	0	0	0
128e823da9f273c0cfbcf6bff411d3ac	0	0	0	0	0	0	0	0	0	0	0	0	0	0	0	0	0	0	0	0	0	0	0	0	0	0	0	0	0	0	0	0	0	0	0	0	0	0	0	0	0	0	0	0	0	0	0	0	0
d0d0749c482aed920d59ff626835fb63	0	0	0	0	0	0	0	0	0	0	0	0	0	0	0	0	0	0	0	0	0	0	0	0	0	0	0	0	0	0	0	0	0	0	0	0	0	0	5	0	0	0	0	0	0	0	0	0	0
336d78465e2f97c3e30f0fa523d65abd	0	0	0	0	0	0	0	0	0	0	0	0	0	0	0	0	0	0	0	0	0	0	0	0	0	0	0	0	0	0	0	0	0	0	0	0	0	0	0	0	0	0	0	0	0	0	0	0	0
ff81f4a209936992416de8cbe58b5631	0	0	0	0	0	0	0	0	0	0	0	0	0	0	0	0	0	0	0	0	0	0	0	0	0	0	0	0	0	0	0	0	0	0	0	0	5	0	0	0	0	0	0	0	0	0	0	0	0
6d82daeab1d62976a28b87af02920398	0	0	0	0	0	0	0	0	0	0	0	0	0	0	0	0	0	0	0	0	0	0	0	0	0	0	0	0	0	0	0	0	0	0	0	0	0	0	0	0	0	0	0	0	0	0	0	0	0
fef28d2fa9149e75839fe78ae4723203	0	0	0	0	0	0	0	0	0	0	0	0	0	0	0	0	0	0	0	0	0	0	0	0	0	0	0	0	0	0	0	0	0	0	0	0	0	0	0	0	0	0	0	0	0	0	0	0	0
ce0d6615bc407f710857a229c9b9ac82	0	0	0	0	0	0	0	0	0	0	0	0	0	0	0	0	0	0	4626	0	0	0	0	0	0	0	0	0	0	0	0	0	0	0	0	0	0	0	0	0	0	0	0	0	0	0	0	0	0
779cc812fc499108abd298493d0dcaa9	0	0	0	0	0	0	0	0	0	0	0	0	0	0	0	0	0	0	0	0	0	0	0	0	0	0	0	0	0	0	0	0	0	0	0	0	0	0	0	0	0	0	0	0	0	0	0	0	0
d9ce78a6a4f52921bb273dba04f0d0b8	0	0	0	0	0	0	0	0	0	0	0	0	0	0	0	0	0	0	0	0	0	0	0	0	0	0	0	0	0	0	0	0	0	0	0	0	0	0	0	0	0	0	0	0	0	0	0	0	0
b0c62277391fdf3492c74fcfd12b7bd5	0	0	0	0	0	0	0	0	0	0	0	0	0	0	0	0	0	0	111	0	0	0	0	0	0	0	0	0	0	0	0	0	0	0	0	0	0	0	0	0	0	0	0	0	0	0	0	0	0
97d92df8b41fe008433a3c8b4091d112	0	0	0	0	0	0	0	0	0	0	0	0	0	0	0	0	0	0	0	0	0	0	0	0	0	0	0	0	0	0	0	0	0	0	0	0	0	0	0	0	0	0	0	0	0	0	0	0	0
d015bdee9c581fcafb0f9974df398b76	0	0	0	0	0	0	0	0	0	0	3	3	0	0	0	0	0	0	0	0	0	0	0	0	0	0	0	0	0	0	0	0	0	0	0	0	0	0	0	0	0	0	0	0	0	0	0	0	0
c9875757c535b7628dbe7f27dee51c1e	0	0	0	0	0	0	0	0	0	0	0	0	0	0	0	0	0	0	0	0	0	0	0	0	0	0	0	0	0	0	0	0	0	0	0	0	0	0	0	0	0	0	0	0	0	0	0	0	0
92388a6cdc31fd19d2a278f8d4ae5b16	0	0	0	0	0	0	0	0	0	0	0	0	0	0	0	0	0	0	0	0	0	0	0	0	0	0	0	0	0	0	0	0	0	0	0	0	0	0	0	0	0	0	0	0	0	0	0	0	0
a0c303af8d0ebf31e1a601c28f6940c7	0	0	0	0	0	0	0	0	0	0	0	0	0	0	0	0	0	0	0	0	0	0	0	0	0	0	0	0	0	0	0	0	0	0	0	0	0	0	0	0	0	0	0	0	0	0	0	0	0
d219705fae49d121be57c230c2bdd71b	0	0	0	0	0	0	0	0	0	0	0	0	0	0	0	0	0	0	0	0	0	0	0	23	0	0	0	0	0	0	0	0	0	0	0	0	0	0	0	0	0	0	0	0	0	0	0	0	0
df277f4dd58a7db132c3c7ce7f5ce172	0	0	0	0	0	0	0	0	0	0	0	0	0	0	0	0	0	0	0	0	0	0	0	0	0	0	0	0	0	0	0	0	0	0	0	0	0	0	0	0	0	0	0	0	0	0	0	0	0
e6c64ffa50f845f2d7cf66ea63e58188	0	0	0	0	0	0	0	0	0	0	0	0	0	0	0	0	0	0	0	0	0	0	0	0	0	0	0	0	0	0	0	0	0	0	0	0	0	0	0	0	0	0	0	0	0	0	0	0	0
86f9221d7279ea17031c486a9b1cf35b	0	0	0	0	0	0	0	0	0	0	0	0	0	0	0	0	0	0	0	0	0	0	0	0	0	0	0	0	0	0	0	0	0	0	0	0	0	0	0	0	0	0	0	0	0	0	0	0	0
585f384be1930e9cd83d8908507935e4	0	0	0	0	0	0	0	0	0	0	0	0	0	0	0	0	0	0	0	0	0	0	0	0	0	0	0	0	0	0	0	0	0	0	0	0	0	0	0	0	0	0	0	0	0	0	0	0	0
c5f93ab2f8127fd75c296f2434668780	0	0	0	0	0	0	0	0	0	0	0	0	0	0	0	0	0	0	0	0	0	0	0	0	0	0	0	0	0	0	0	0	0	0	0	0	0	0	0	0	0	0	0	0	0	0	0	0	0
95c1e74fc0cd5572b9d9eb9bf5199f60	0	0	0	0	0	0	0	0	0	0	0	0	0	0	0	0	0	0	0	0	0	0	0	0	0	0	0	0	0	0	0	0	0	0	0	0	0	0	0	0	0	0	0	0	0	0	0	0	0
97e5a6b64ee0ee3198ec55ba2b598bad	0	0	0	0	0	0	0	0	0	0	0	0	0	0	0	0	0	0	0	0	0	0	0	0	0	0	0	0	0	0	0	0	0	0	0	0	0	0	0	0	0	0	0	0	0	0	0	0	0
8f36960ab75303f1c6213a40a05767bf	0	0	0	0	0	0	0	0	0	0	0	0	0	0	0	0	0	0	0	0	0	0	0	0	0	0	0	0	0	0	0	0	0	0	0	0	0	0	0	0	0	0	0	0	0	0	0	0	0
f6a650763769d5047992e9ae054bc534	0	0	0	0	0	0	0	0	0	0	0	0	0	0	0	0	0	0	0	0	0	0	0	0	0	0	0	0	0	0	0	0	0	0	0	0	0	0	0	0	0	0	0	0	0	0	0	0	0
50d8c50b4e249c8637d6bb6aa08f57b0	0	0	0	0	0	0	0	0	0	0	0	0	0	0	0	0	0	0	0	0	0	0	0	0	0	0	0	0	6	0	0	0	0	0	0	0	0	0	0	0	0	0	0	0	0	0	0	0	0
ef8a57e6d7281b819fe2c5ddcae9c3bf	0	0	0	0	0	0	0	0	0	0	0	0	0	0	0	0	0	0	0	0	0	0	0	0	0	0	0	0	0	0	0	0	0	0	0	0	0	0	0	0	0	0	0	0	0	0	0	0	0
e25e573068627afa7fdfad636cc2c3b1	0	0	0	0	0	0	0	0	0	0	0	0	0	0	0	0	0	0	0	0	0	0	0	0	0	0	0	0	0	0	0	0	0	0	0	0	0	0	0	0	0	0	0	0	0	0	0	0	0
e31191e9f5cbb7a4d1571a1471d380c5	0	0	0	0	0	0	229	0	0	0	0	0	0	0	0	0	0	0	0	0	0	0	0	0	0	0	0	0	0	0	0	0	0	0	0	0	0	0	0	0	0	0	0	0	0	0	0	0	0
18668bc91c0817102f36821aaed55ec8	0	0	0	0	0	0	0	0	0	0	0	0	0	0	0	0	0	0	0	0	0	0	0	0	0	0	0	0	0	0	0	0	0	0	0	0	0	0	0	0	0	0	0	0	0	0	0	0	0
56f17a3c8bad43e99a3368c7f00fbfe0	0	523	0	0	0	0	0	0	0	0	0	0	0	0	0	0	0	0	0	0	0	0	0	0	0	0	0	0	0	0	0	0	0	0	0	0	0	0	0	0	0	0	0	0	0	0	0	0	0
295fcdea890a22a557204c1f007a91fe	0	0	0	0	0	0	0	0	0	0	0	0	0	0	0	0	0	0	0	0	0	0	0	0	0	0	0	0	0	0	0	0	0	0	0	0	0	0	0	0	0	0	0	0	0	0	0	0	0
e8fe26d2154f10ce5ffbb4300e2b290c	0	0	0	0	0	0	0	0	0	0	0	0	0	12	0	0	0	0	0	0	0	0	0	0	0	0	0	0	0	0	0	0	0	0	0	0	0	0	0	0	0	0	0	0	0	0	0	0	0
7e55a1a3cca450036b21164e12cc6999	0	0	0	0	0	0	0	0	0	0	0	0	0	0	0	0	0	0	0	0	0	0	0	0	0	0	0	0	0	0	0	0	0	0	0	0	0	0	0	0	0	0	0	0	0	0	0	0	0
67656d9ac11b8a832226e5079aca42a6	0	0	0	0	0	0	0	0	0	0	0	0	0	0	0	0	0	0	0	0	0	0	0	0	0	0	0	0	0	0	0	0	0	0	0	0	0	0	0	0	0	0	0	0	0	0	0	0	0
0fc2d6fca26d04f50e27b5302d01b9a3	0	0	0	0	0	0	0	0	0	0	0	0	0	0	0	0	0	0	0	0	0	0	0	0	0	0	0	0	0	0	0	0	0	0	0	0	0	0	0	0	0	0	0	0	0	0	0	0	0
ca3858a46ce8e0e0e6c94e5b908cf04a	0	0	0	0	0	0	0	0	0	0	0	0	0	0	0	0	0	0	0	0	0	0	0	0	0	0	0	0	0	0	0	0	0	0	0	0	0	0	0	0	0	0	0	0	0	0	0	0	0
9df432b77382482aac1081252aafd49d	0	0	0	0	0	0	0	0	0	0	0	0	0	0	0	0	0	0	0	0	0	0	0	0	0	0	0	0	0	0	0	0	0	0	0	0	0	0	0	0	0	0	0	0	0	0	0	0	0
16dcb3a80e15ea77a040c376983e779d	0	0	0	0	0	0	0	0	0	0	0	0	0	0	1034	3	0	0	0	0	0	0	0	0	0	0	0	0	0	0	0	0	0	0	0	0	0	0	0	0	0	0	0	0	0	0	0	0	0
f7952b095ecbdf7ea38b255f08d28b8e	0	0	0	0	0	0	0	0	0	0	0	0	0	0	0	0	0	0	0	0	0	0	0	0	0	0	0	0	0	0	0	0	0	0	0	0	0	0	0	0	0	0	0	0	0	0	0	0	0
4c30e051a1c2e7e213e848a06aff95d1	0	0	0	0	0	0	0	0	0	0	0	0	0	0	0	0	0	0	0	0	0	0	0	0	0	0	0	0	0	0	0	0	0	0	0	0	0	0	0	0	0	0	0	0	0	0	0	0	0
5164f561c2286ef50f1fb1c7b32bffc1	0	0	0	0	0	0	15	0	9	0	0	0	0	0	10	9	0	0	0	0	0	0	0	0	0	0	12	0	0	16	0	0	0	0	0	0	0	0	0	0	11	0	111	11	0	18	0	0	0
7430ef301a624939b749c2f56acd0a8c	0	0	0	0	0	0	0	0	0	0	0	0	0	0	0	0	0	0	0	0	0	0	0	0	0	0	0	0	0	0	0	0	0	0	0	0	0	0	0	0	0	0	0	0	0	0	0	0	0
22259057f95096033bd99f1ca26bb700	0	0	0	0	0	0	588	0	2	0	0	0	0	0	0	0	0	0	0	0	0	0	0	0	0	0	0	0	0	0	0	0	0	0	0	0	0	0	0	0	0	0	0	0	0	0	0	0	0
b3b2eb17cb364b717b02597b8f575b25	0	0	0	0	0	0	0	0	0	0	0	0	0	0	0	0	0	0	0	0	0	0	0	0	0	0	0	0	0	0	0	0	0	0	0	0	0	0	0	0	0	0	0	0	0	0	0	0	0
9eb43746f7efcdec557bd31604de70ec	0	0	0	0	0	0	0	0	0	0	0	0	0	0	0	0	0	0	0	0	0	0	0	0	0	0	0	0	0	0	0	0	0	0	0	542	0	0	0	0	0	3	0	0	0	0	0	0	0
77f417035ff920ed168c51da2d189174	0	0	0	0	0	0	0	0	0	0	0	0	0	0	0	0	0	0	0	0	0	0	0	0	0	0	0	0	0	0	0	0	0	0	0	0	0	0	0	0	0	0	0	0	0	0	0	0	0
fb7e00b4bb6bd5cc8ee924c125498aa0	0	0	0	0	0	0	0	0	0	0	0	0	0	0	0	0	0	0	0	0	0	192	0	0	0	0	0	0	0	0	0	0	0	0	0	0	0	0	0	0	0	0	0	0	0	0	0	0	0
98f5725ef3c44768a29f2a91d1f4cc9a	0	27	0	0	0	0	0	0	0	0	7	0	0	0	0	0	0	3	0	0	24	10	0	21	5	0	0	0	0	0	0	0	0	0	0	0	0	0	0	0	0	0	0	0	0	0	0	0	0
fac3639ae8571493ce2a00d155d12bf8	0	0	0	0	0	0	0	0	0	0	0	0	0	0	0	0	0	0	0	0	0	0	0	0	0	0	75	0	0	0	0	0	0	0	0	0	0	0	0	0	0	0	0	0	0	251	0	0	0
d7d8ab628f0e799c284f3f98ec446fd2	0	0	0	0	0	0	317	0	0	0	0	0	0	0	0	0	0	0	0	0	0	0	0	0	0	0	0	0	0	0	0	0	0	0	0	0	0	0	0	0	0	0	0	0	0	0	0	0	0
9936e3b40ab14d1f1def354eef0264cb	0	0	0	0	0	0	0	0	0	0	0	0	0	0	0	0	0	0	0	0	0	0	0	0	0	0	0	0	0	0	0	0	0	0	0	0	0	0	0	0	0	0	0	0	0	0	0	0	0
775b643e6bd6bcd09674855dfa14e452	0	0	0	0	0	0	0	0	0	0	0	0	0	0	0	0	0	0	0	0	0	0	0	0	0	0	0	0	0	0	0	0	0	0	0	0	0	0	0	0	0	0	0	0	0	0	0	0	0
584303ffae6c1eeceffb2e91f00476b9	0	0	0	0	0	0	0	0	0	0	0	0	0	0	106	0	0	0	0	0	0	0	0	65	0	0	0	0	0	0	0	0	0	0	0	0	0	0	0	0	0	0	0	0	0	0	0	0	0
857572b594dd164850b6cebab633b42c	0	0	0	0	0	0	0	0	0	0	0	0	0	0	0	0	0	0	0	0	0	0	0	0	0	0	0	0	0	0	0	0	0	0	0	0	0	0	0	0	0	0	0	0	0	0	0	0	0
7b07b61932609f5407e7ddcd05d38962	0	0	0	0	7	0	0	0	0	0	2	209	0	0	0	0	0	0	0	0	0	0	0	0	0	0	0	0	0	0	0	0	0	0	0	0	0	0	0	0	0	0	0	0	0	0	0	0	0
1915a1ea33d51b91dd67dd5d15941696	0	0	0	0	0	0	0	0	0	0	0	0	0	0	0	0	0	0	0	0	0	0	0	0	0	0	0	0	0	0	0	0	0	0	0	0	0	0	0	0	0	0	0	0	0	0	0	0	0
8c754c50e00a465073fd0a3f2608e3ac	0	0	0	0	0	0	0	0	0	0	0	0	0	0	0	0	0	0	0	0	15	90	48	15	0	0	0	0	0	0	0	0	0	0	0	0	0	0	0	0	0	0	0	0	0	0	0	0	0
3b2a2170444d701613b170e009803c14	0	0	0	0	0	0	0	0	0	0	0	0	0	0	0	0	0	0	0	0	0	0	0	0	0	0	0	0	0	0	0	0	0	0	0	0	0	0	0	0	0	0	0	0	0	0	0	0	0
2a4289ad38f4c3d38f40d20b9d223617	0	0	0	0	0	0	0	0	0	0	0	0	0	0	0	0	0	0	0	0	0	0	0	0	0	0	0	0	0	0	0	0	0	0	0	0	0	0	0	0	0	0	0	0	0	0	0	0	0
579bdadbe400a0e4022b63961ed74c8f	0	0	0	0	0	0	0	0	0	0	0	0	0	0	0	0	0	0	0	0	0	0	0	0	0	0	0	0	0	0	0	0	0	0	0	0	0	0	0	0	0	0	0	0	0	0	0	0	0
65b83163960cb0b76aa4760b5c4e0f0c	0	0	0	0	0	0	0	0	0	0	0	0	0	0	0	0	0	0	0	0	0	0	0	0	0	0	0	0	0	0	0	0	0	0	0	0	0	0	0	0	0	0	0	0	0	0	0	0	0
5f3871322e31a5124f8533bbd2a965b4	0	0	0	0	0	0	0	0	0	0	0	0	0	0	0	0	0	0	0	0	0	0	0	0	0	0	0	0	0	0	0	0	0	0	0	0	0	0	0	89	0	0	0	0	0	0	0	0	0
a17128b9ec5daba9622e8821983aa554	0	0	0	0	0	0	0	0	0	0	0	0	0	0	0	0	0	0	0	0	0	0	0	0	0	0	0	0	0	0	0	0	0	0	0	0	0	0	0	0	0	0	0	0	0	0	0	0	0
e9ade369d9645e19f6272fd02744d70e	0	0	0	0	0	0	0	0	0	0	0	0	0	0	0	0	0	0	0	0	0	0	0	0	0	0	0	0	0	0	0	0	0	0	0	0	0	0	0	0	0	0	0	0	0	0	0	0	0
a9244836f90c615690c248fab02915c1	0	0	0	0	0	0	0	0	0	0	0	0	0	0	0	0	0	0	0	0	0	0	0	0	0	0	0	0	0	0	0	0	0	0	0	0	0	0	0	0	0	0	0	0	0	0	0	0	0
e5ac80a5c49140e03ac37045c70ceb4d	0	0	0	0	0	0	0	0	0	0	0	0	0	0	0	0	0	0	0	0	0	0	0	0	0	0	0	0	0	0	0	0	0	0	0	0	0	0	0	0	0	0	0	0	0	0	0	0	0
4fba129a0f2e2e32e7134534ddbba6d2	0	0	0	0	0	0	0	0	0	0	0	0	0	0	0	0	0	0	0	0	0	0	0	0	0	0	0	0	0	0	0	0	0	0	0	0	0	0	0	0	0	0	0	0	0	0	0	0	0
675e8a3f5b95f5746a60e1a6e2fbed55	0	0	0	0	0	0	0	0	0	0	0	0	0	0	0	0	0	0	0	0	0	0	0	0	0	0	0	0	0	0	0	0	0	0	0	0	0	0	0	0	0	0	0	0	0	0	0	0	0
175616aa1d17b72204b04f32d09b18f3	0	0	0	0	0	0	0	0	0	0	0	0	0	0	0	0	0	0	0	0	0	0	0	0	0	0	0	0	0	0	0	0	0	0	0	0	0	0	0	0	0	0	0	0	0	0	0	0	0
6732e8cad57e60ef01d1b2f936cb262d	0	0	0	0	0	0	0	0	0	0	0	0	0	0	0	0	0	0	0	0	0	0	0	0	0	0	0	0	0	0	0	0	0	0	0	0	0	0	0	0	0	0	0	0	0	0	0	0	0
c22eda6bd60da560972ecc776f03ce1e	0	0	0	0	0	0	0	0	0	0	0	0	0	0	0	0	0	0	0	0	0	0	0	0	0	0	0	0	0	0	0	0	0	0	0	0	0	0	0	5	0	0	0	0	0	0	0	0	0
052da014dff7b20517d02cb86174f121	0	0	0	0	0	0	0	0	0	0	0	0	0	0	0	0	0	0	0	0	0	0	0	0	0	0	0	0	0	0	0	0	0	0	0	0	0	0	0	0	0	0	0	0	0	0	0	0	0
c179048b6597f5a25c95095d7512d732	0	0	0	0	0	0	0	0	0	0	54	0	0	0	0	0	0	0	0	0	0	0	0	0	0	0	0	0	0	0	0	0	0	0	0	0	0	0	0	0	0	0	0	0	0	0	0	0	0
f9985f9e97ea847278141bab1354773b	0	0	0	0	0	0	0	0	0	0	0	0	0	0	0	0	0	0	0	0	0	0	0	0	0	0	0	0	0	0	0	0	0	0	0	0	0	0	0	0	0	0	0	0	0	0	0	0	0
eea42f671f103c414318324f3aeeecda	0	0	0	0	0	12	0	0	0	0	0	0	0	0	36	0	0	0	0	0	0	0	0	0	0	0	0	0	0	0	0	0	0	0	0	0	0	0	0	0	0	0	0	0	0	0	0	0	0
3f6494dd5fa76850df7212966e09c485	0	0	0	0	0	0	0	0	0	0	0	0	0	0	0	0	0	0	0	0	0	0	0	0	0	0	0	0	0	0	0	0	0	0	0	0	0	0	0	0	0	0	0	0	0	0	0	0	0
e6a5a141d2676cc4bc6d7f54212ae303	0	0	0	0	0	0	0	0	0	0	0	0	0	0	0	0	0	0	0	0	0	0	0	0	0	0	0	0	0	0	0	0	0	0	0	0	0	0	0	0	0	0	0	0	0	0	0	0	0
66a986e9149950c201504ec5449dd229	0	0	0	0	0	0	0	0	0	0	0	0	0	0	0	0	0	0	0	0	0	0	0	0	0	0	0	0	0	0	0	0	0	0	0	0	0	0	0	0	0	0	0	0	0	0	0	0	0
23c93090f3c4bcd9349a2636c671ae10	0	0	0	0	0	0	0	0	0	0	0	0	0	0	0	0	0	0	0	0	0	0	0	0	0	0	0	0	0	0	0	0	0	0	0	0	0	0	0	0	0	0	0	0	0	0	0	0	0
22e191b1e102c883044984b91bbb039f	0	0	0	0	0	0	0	0	0	0	0	0	0	0	0	0	0	0	0	0	0	0	0	0	0	0	0	0	0	0	0	0	0	0	0	0	0	0	0	0	0	0	0	0	0	0	0	0	0
ae72ac5fe4358d95b303fbba1ff04d04	0	0	0	0	0	0	0	0	0	0	0	0	0	0	0	0	0	0	0	0	0	0	0	0	0	0	0	0	0	0	0	0	0	0	0	0	0	0	0	0	0	0	0	0	0	0	0	0	0
dad00763d5971d4fe172d6c4842c2113	0	0	0	0	0	0	0	0	0	0	0	0	0	0	0	0	0	0	0	0	0	0	0	0	0	0	0	0	0	0	0	0	0	0	0	0	0	0	0	0	0	0	0	0	0	0	0	0	0
4135d1d54c3f67ccf9f5e4d1d3e9d0a5	0	0	0	0	0	0	0	0	0	0	0	0	0	0	0	0	0	0	0	0	0	0	0	0	0	0	0	0	0	0	0	0	0	0	0	0	0	0	0	0	0	0	0	0	0	0	0	0	0
bf8eebc8e956491f888bef414533d300	0	0	0	0	0	0	0	0	0	0	0	0	0	0	0	0	0	0	0	0	0	0	0	0	0	0	0	0	0	0	0	0	0	0	0	0	0	0	0	0	0	0	0	0	0	0	0	0	0
d28c54e8b686c02517400b8f5106f826	0	0	0	0	0	0	0	0	0	0	0	0	0	0	0	0	0	0	0	0	0	0	0	0	0	0	0	0	0	0	0	0	0	0	0	0	0	0	0	0	0	0	0	0	0	0	0	0	0
b23e9e66d2d7c6ac37bfcc03c2e12b93	0	0	0	0	0	0	0	0	0	0	0	0	0	0	0	0	0	0	0	0	0	0	0	0	0	0	0	0	0	0	0	0	0	0	0	0	0	0	0	0	0	0	0	0	0	0	0	0	0
6ccbaf554d2b5d8205c6959e6d1ee3ad	0	0	0	0	0	0	0	0	0	0	0	4	29	0	0	0	0	0	0	0	0	0	0	0	0	0	0	0	0	0	0	0	0	0	0	0	0	0	0	0	0	0	0	0	0	0	0	0	0
f83538e421e28bb9a3c8451075e72861	0	0	0	0	0	0	0	0	0	0	0	0	0	0	0	0	0	11	14	0	0	0	0	0	0	0	0	0	0	0	0	0	0	0	0	0	0	0	0	0	0	0	0	0	0	0	0	0	0
ed3cf6013406f96183e2c9a1d4930f33	0	0	0	0	0	0	0	0	0	0	0	3	24	0	0	0	0	0	0	0	0	0	0	0	0	0	0	0	0	0	0	0	0	0	0	0	0	0	0	0	0	0	0	0	0	0	0	0	0
f441d314a7ba9d34109ef0560112a970	0	0	0	0	0	0	0	0	0	0	0	0	0	0	0	0	0	0	0	0	0	0	0	0	0	0	11	0	0	0	0	0	0	0	0	0	0	0	0	0	0	0	16	0	0	0	0	0	0
8a9490e78d5b9161f15d040583ba62a2	0	0	0	0	0	0	0	0	0	0	0	0	0	7	5	0	0	0	0	0	0	0	10	0	0	0	0	0	0	0	0	0	0	0	0	0	0	0	0	0	0	0	0	0	0	0	0	0	0
86987c7fad6d1de83960d09d3d06483a	0	0	0	0	0	0	0	0	0	0	0	0	0	0	0	0	0	0	0	0	0	0	0	0	0	0	0	0	0	0	0	0	0	0	0	0	0	0	0	0	0	0	0	0	0	0	0	0	0
9ff016c09a45c7c784c1585ad8441a43	0	0	0	0	0	0	0	0	0	0	0	0	0	0	0	0	0	0	0	0	0	0	0	0	0	0	0	0	0	0	0	0	0	0	0	0	0	0	0	0	0	0	0	0	0	0	0	0	0
7db3f9ca4511cf2589a0ee3ae4033984	0	0	0	0	0	0	0	0	0	0	0	0	0	0	0	0	0	0	0	0	0	0	0	0	0	0	0	0	0	0	0	0	0	0	0	0	0	0	0	0	0	0	0	0	0	0	0	0	0
fd11891fd6b7c065fa53c096f74736e4	0	0	0	0	0	0	0	0	0	0	0	0	0	0	0	0	0	0	0	0	13	0	0	0	0	0	0	0	0	0	0	0	0	0	0	0	0	0	0	0	0	0	0	0	0	0	0	0	0
6061736443b4a51c71fa48f73778b7ad	0	0	0	0	0	0	0	0	0	0	0	0	0	0	0	0	0	0	0	0	0	0	0	0	0	0	0	0	0	0	0	0	0	0	0	0	0	0	0	0	0	0	0	0	0	0	0	0	0
e9e668046b4ce493583590eccaab3177	0	0	0	0	0	0	0	0	0	0	0	0	0	0	0	0	0	0	0	0	0	0	0	0	0	0	0	0	0	0	0	0	0	0	0	0	0	0	0	0	0	0	0	0	0	0	0	0	0
a0d71643cd7d777bf65a4b8d936164d6	0	0	0	0	0	0	0	0	0	0	0	0	0	0	0	0	0	0	0	0	0	0	0	0	0	0	0	0	0	0	0	0	0	0	0	0	0	0	0	0	0	0	0	0	0	0	0	0	0
8d01c34f8f57a1cb283294dcf9b4ab7b	0	0	0	0	0	0	0	0	0	0	0	0	0	0	0	0	0	0	0	0	0	0	0	0	0	0	0	11	0	0	0	0	0	0	0	0	0	0	0	0	0	0	0	0	0	17	0	0	0
49869fab0a0dddf7fea8c57f6c2beaf9	0	0	0	0	0	0	52	73	0	0	48	199	0	8	35	36	0	0	0	0	0	0	0	0	0	0	0	0	0	0	0	0	0	0	0	0	7	0	0	0	0	0	0	24	0	0	0	0	0
da99125b2db7d4e64fbad138a4a4cac5	0	0	0	0	0	0	0	0	0	0	22	9	0	0	0	0	0	0	0	0	0	0	0	0	0	0	0	0	0	0	0	0	0	0	0	0	0	0	0	0	0	0	0	0	0	0	0	0	0
057ea0862163bcdfbf2c7130e71920f5	0	0	0	0	0	0	0	0	0	0	0	0	0	0	0	0	0	14	0	0	0	21	8	71	0	0	0	0	0	0	0	0	0	0	0	0	0	7	0	0	0	0	0	0	0	10	0	0	0
9cbd0e1996b57376a1e1c29b5acecc9f	0	0	0	0	0	0	0	0	0	0	0	0	0	0	0	0	0	0	0	0	0	0	0	0	0	0	0	0	0	0	0	0	0	0	0	0	0	0	0	0	0	0	0	0	0	0	0	0	0
4ac536238d30a300374022c657835264	0	0	0	0	0	0	0	0	0	0	0	0	0	0	0	0	0	0	0	0	0	0	0	0	0	0	0	0	0	0	0	0	0	0	0	0	0	0	0	0	0	0	0	0	0	0	0	0	0
dfcb3e6828f201e43cae2fc4557be1fa	0	0	0	0	0	0	0	0	0	0	0	0	0	0	0	0	0	0	0	0	0	0	0	0	0	0	0	0	0	0	0	0	0	0	0	0	0	0	0	0	0	0	0	0	0	0	0	0	0
e769a0a91608fa76a36720c16d9ae7db	0	0	0	0	0	0	0	0	0	0	0	0	0	0	0	0	0	0	0	0	0	0	0	0	0	0	0	0	0	0	0	0	0	0	0	0	0	0	0	0	0	0	0	0	0	0	0	0	0
23542cab0eec784c9d8da428eae8793a	0	0	0	0	0	0	0	0	0	0	0	0	0	0	0	0	0	0	0	0	0	0	0	0	0	0	0	0	0	0	0	0	0	0	0	0	0	0	0	0	0	0	0	0	0	0	0	0	0
bf0102b239b256e2ae411a23c2fcceb6	15	0	21	0	34	0	0	0	0	0	0	0	0	0	0	0	0	0	0	0	0	0	0	0	0	0	0	0	0	0	0	0	0	0	0	0	0	0	0	0	0	0	0	0	0	0	0	0	0
ab331020a818630fad25870afd9dd4fb	0	0	0	0	0	0	0	0	0	0	0	0	0	0	0	0	0	0	0	0	0	0	0	0	0	0	0	0	0	0	0	0	0	0	0	0	0	0	0	0	0	0	0	0	0	0	0	0	0
cfaa19a67eadd70b7966c43be8c7b336	0	0	0	0	0	0	0	0	0	0	0	0	0	0	0	0	0	0	0	0	0	0	0	0	0	0	0	0	0	0	0	0	0	0	0	0	0	0	0	0	0	0	0	0	0	0	0	0	0
1116d443daa53c9f7f73a5209fb957ff	0	0	0	0	0	0	1284	903	210	821	0	0	3	3	0	0	0	0	0	0	0	0	0	0	0	0	0	0	0	218	0	0	0	0	0	0	0	0	0	0	0	0	142	0	0	0	0	0	0
db17b90d2a77a4a1608685049dd3415e	0	0	0	0	0	0	0	0	0	0	0	0	0	0	0	0	0	0	0	0	0	0	0	0	0	0	0	0	0	0	0	0	0	0	0	0	0	0	0	0	0	0	0	0	0	0	0	0	0
5193b203519d33c77782d9c9f56e97ef	0	0	0	0	0	0	0	0	0	0	0	0	0	0	0	0	0	0	0	0	0	0	0	0	0	0	0	0	0	0	0	0	0	0	0	0	0	0	0	0	0	0	0	0	0	0	0	0	0
0000216498b6a7a8ce3228c83653dc67	0	0	0	0	0	0	0	0	0	0	0	0	0	0	0	0	0	0	0	0	0	0	0	0	0	0	0	0	0	0	0	0	0	0	0	0	0	0	0	0	0	0	0	0	0	0	0	0	0
d142ad250edb1f4987370a47ad0f3bed	0	0	0	0	0	0	0	0	3	0	4	0	0	0	0	3	0	0	0	0	0	0	0	0	12	0	0	0	0	0	0	0	0	0	0	0	0	0	0	0	0	0	0	0	0	0	0	0	0
ae759794bef04101e14100c078dab3f8	0	0	0	0	0	0	0	0	0	0	0	0	0	0	0	0	0	0	0	0	0	0	0	0	0	0	0	0	0	0	0	0	0	0	0	0	0	0	0	0	0	0	0	0	0	0	0	0	0
d7a33a1939f39f3e0c3ef17139dfffbf	0	0	0	0	0	0	0	0	0	0	0	0	0	0	0	0	0	0	0	0	0	3	0	0	0	0	0	0	0	0	0	0	0	0	0	0	0	0	0	0	0	0	0	0	0	0	0	0	0
25abc379f571083a94a780c2bacae1e1	0	0	0	0	0	0	0	0	0	0	0	0	0	0	0	0	0	0	0	0	0	0	0	0	0	0	0	0	0	0	0	0	0	0	0	0	0	0	0	0	0	0	0	0	0	0	0	0	0
9bbd73e508f6d411347f19eb0b9d0099	0	0	0	0	0	0	0	0	0	0	0	0	0	0	0	0	0	0	0	0	0	0	0	0	0	0	0	0	0	0	0	0	0	0	0	0	0	0	0	0	0	0	0	0	0	0	0	0	0
c78944c567c3bb9b26a253ae0ec9dd70	0	0	0	0	0	0	0	0	0	0	0	0	0	0	0	0	0	0	0	0	0	0	0	0	0	0	0	0	0	0	0	0	0	0	0	0	0	0	0	0	0	0	0	0	0	0	0	0	0
a597c6130dc7e413b5864d05a7f2ed7e	0	0	0	0	0	0	0	0	0	0	0	0	0	0	0	0	0	0	0	0	0	0	0	0	0	0	0	0	0	0	0	0	0	0	0	0	0	0	0	0	0	0	0	0	0	0	0	0	0
0af4e2f9b1653f644aa8239aef6cc0b1	0	0	0	0	0	0	51	0	0	0	0	0	0	0	6	0	0	0	0	0	0	0	0	0	0	0	0	0	0	0	0	0	0	0	0	0	0	0	0	0	0	0	0	0	0	0	0	0	0
de055e551ecd385c7a350f95060cf7b9	0	0	0	0	0	0	0	0	0	0	0	0	0	0	0	0	0	0	0	0	0	0	0	0	0	0	0	0	0	0	0	0	0	0	0	0	0	0	0	0	0	0	0	0	0	0	0	0	0
da604983504bce0dfdf48e5f4685e0fd	0	0	0	0	0	0	0	0	0	0	0	0	0	0	0	0	0	0	0	0	0	0	0	0	0	0	0	0	0	0	0	0	0	0	0	0	0	0	0	0	0	0	0	0	0	0	0	0	0
d0c4bdc702bfc98d361589748c2897d4	0	0	0	0	0	0	0	0	0	0	0	0	0	0	0	0	0	0	0	0	0	0	0	0	0	0	0	0	0	0	0	0	0	0	0	0	0	0	0	0	0	0	0	0	0	0	0	0	0
df920b98ac3be73d5dff698578ee0d1b	0	0	0	0	0	0	0	0	0	0	0	0	0	0	0	0	0	0	0	0	0	0	0	0	0	0	0	0	0	0	0	0	0	0	0	0	0	0	0	0	0	0	0	0	0	0	0	0	0
de31b4cedd7cbb7a45e82d2e7f8f01e9	0	0	0	0	0	25	6	0	0	0	0	0	0	0	0	0	0	0	0	0	0	0	0	0	0	0	0	0	0	0	0	0	0	0	0	0	0	0	0	0	0	0	0	0	0	0	0	0	0
7dcee73325ed730c37bcf9dd82ac9b97	0	0	0	0	0	0	0	0	0	0	0	0	0	0	0	0	0	0	0	0	0	0	0	0	0	0	0	0	0	0	0	0	0	0	0	0	0	0	0	0	0	0	0	0	0	0	0	0	0
e372bde5d9c581ba8ffaab93e2f4eace	0	0	0	0	0	0	0	0	0	0	0	0	0	0	0	0	0	0	0	0	0	0	0	0	0	0	0	0	0	0	0	0	0	0	0	0	0	0	0	0	0	0	0	0	0	0	0	0	0
2a769d1d15c24aef7207939189f95f1c	0	0	0	0	0	0	0	1518	0	0	0	0	0	0	0	0	0	0	0	0	0	0	0	0	0	0	0	0	0	0	0	0	0	0	0	0	0	0	0	0	0	0	0	0	0	0	0	0	0
f0adb3b0fde2c824d541f8f079aa83fb	0	0	0	0	0	0	0	0	0	0	0	0	0	0	0	0	0	0	0	0	0	0	0	0	0	0	0	0	0	0	0	0	0	0	0	0	0	0	0	0	0	0	0	0	0	0	0	0	0
ef32b733436a7484f66fe4adc3efb3ad	0	0	0	0	0	0	0	0	0	0	0	0	0	0	0	0	0	0	0	0	0	0	0	0	0	0	0	0	0	0	0	0	0	0	0	0	0	0	0	0	0	0	0	0	0	0	0	0	0
bd18cc0a1f1382fe8ce5fd324e75be82	0	0	0	0	0	0	0	0	0	0	0	0	0	0	0	0	0	0	0	0	0	0	0	0	0	0	0	0	0	0	0	0	0	0	0	0	0	0	0	0	0	0	0	0	0	0	0	0	0
f951456093c27a07f301a84bc759f1c8	0	0	0	0	0	0	0	0	0	0	0	0	0	0	0	0	0	0	0	0	0	0	0	0	0	0	0	0	0	0	0	0	0	0	0	0	0	0	0	0	0	0	0	0	0	0	0	0	0
7ef28da6d5715e5d7bef0ad3dd10c874	0	0	0	0	0	0	0	0	0	0	0	0	0	0	0	0	0	0	0	0	0	0	0	0	0	0	0	0	0	0	0	0	0	0	0	0	0	0	0	0	0	0	0	0	0	0	0	0	0
714403cc3b64c0eae2cbf06ada25f35a	0	0	0	0	0	0	0	0	155	0	0	0	0	0	0	0	0	0	0	0	0	0	0	0	0	0	428	0	0	0	0	0	0	0	0	0	71	0	0	0	0	0	0	0	0	22	0	0	0
9d270c42bbde59e0caa2102c7b77d443	0	0	0	0	0	0	0	0	0	0	0	0	0	0	0	0	0	0	0	0	0	0	0	0	0	0	0	0	0	0	0	0	0	0	0	145	0	0	0	0	0	0	0	0	0	0	0	0	0
4f858bda6fd502de2990cbd219aba730	0	0	0	0	0	0	0	0	0	0	0	0	0	0	0	0	0	0	0	0	0	0	0	0	0	0	0	0	0	0	0	0	0	0	0	0	0	0	0	0	0	0	0	0	0	0	0	0	0
ba997434e87766f8b6da3633b052f1a0	0	0	0	0	0	491	0	0	0	0	0	0	0	0	0	0	0	0	0	0	0	0	0	0	0	0	0	0	0	0	0	0	0	0	0	0	0	0	0	0	102	0	0	0	0	0	0	0	0
a8e741d9a487761ee0834b26066a52d4	0	0	0	0	0	0	0	0	0	0	0	0	0	0	0	0	0	0	0	0	0	0	0	0	0	0	0	0	0	0	0	0	0	0	0	0	0	0	0	0	0	0	0	0	0	0	0	0	0
9ff432f7f212aba412a3393ba35e05f8	0	0	0	0	0	0	0	0	0	0	0	0	0	0	0	0	0	0	0	0	0	0	0	0	0	0	0	0	0	0	0	0	0	0	0	179	0	12	0	0	0	0	0	0	0	144	0	0	0
e512e19dc015070461d9c1af78110e96	0	0	0	0	0	0	0	62	0	0	0	0	0	0	0	0	0	0	0	0	0	27	0	0	0	0	0	0	0	0	0	0	0	0	0	0	0	0	0	0	0	0	0	0	0	0	0	0	0
d80f6f4b73e7db71417cfc253ee16635	0	0	0	0	0	0	0	64	0	0	0	0	0	0	0	0	0	0	0	0	0	0	0	0	0	0	0	0	0	0	0	0	0	0	0	0	0	0	0	0	0	0	0	0	0	0	0	0	0
65b51c10c85c1a4ede7042c8ef2d8f11	0	0	0	0	0	0	0	436	0	7	0	0	0	0	0	0	0	0	0	0	0	0	0	0	0	0	0	0	0	0	0	0	0	0	0	0	0	0	0	0	0	0	0	0	0	0	0	0	0
d38c7756042499bde889a2bbb6be8855	0	250	0	0	0	49	0	0	0	0	0	0	0	0	0	0	0	0	0	0	0	0	15	86	0	0	0	0	0	0	0	0	0	0	0	0	0	0	0	0	0	0	0	0	0	0	0	0	0
594e33f645c83b4dd17ee40038fa4a5e	0	0	0	0	0	0	0	0	0	0	0	0	0	0	0	0	0	0	0	0	0	0	0	0	0	0	371	6	0	0	0	0	0	0	0	0	0	0	0	0	0	0	0	0	0	0	0	0	0
2f4b9cae2e2274329b3a0307e8a09cdf	0	0	0	0	0	0	0	0	0	0	0	0	0	0	0	0	0	0	0	0	0	0	0	0	0	0	0	0	0	0	0	0	0	0	0	0	0	0	0	0	0	0	0	0	0	0	0	0	0
992836de75ecd7fc7a3a64d8df0b10b5	0	0	0	0	0	0	0	0	0	0	0	0	0	0	0	0	0	0	0	0	0	0	0	0	0	0	0	0	0	0	0	0	0	0	0	0	0	0	0	0	0	0	0	0	0	0	0	0	0
d87cd17035f50734b8099ee19a4e1fbd	0	0	0	0	0	0	0	0	0	0	0	0	0	0	0	0	0	0	0	0	0	0	0	0	0	0	0	0	0	0	0	0	0	0	0	0	0	0	0	0	0	0	0	0	0	0	0	0	0
1f6d302fb71377185d99223e66e814a4	0	0	0	0	0	0	0	172	0	0	0	0	0	0	0	0	0	0	0	0	0	0	0	0	0	0	0	0	0	0	0	0	0	0	0	0	0	0	0	0	0	0	0	0	0	0	0	0	0
2988d997776c23db7753543f042ef3c1	0	0	0	0	0	0	0	0	0	0	0	0	0	0	0	0	0	0	0	0	0	0	0	0	0	0	0	0	0	0	0	0	0	0	0	0	0	0	0	0	0	0	0	0	0	163	0	0	0
37a91020cd57f133cce221e0ee538a9b	0	0	0	0	0	0	0	64	0	0	0	0	0	0	0	0	0	0	0	0	0	0	0	0	0	0	0	0	0	0	0	0	0	0	0	0	0	0	0	0	0	0	0	0	0	0	0	0	0
f5626372b4285ac4b699c13cf275eb8d	0	0	0	0	0	0	0	0	0	0	0	0	0	0	0	0	0	0	0	0	0	0	0	0	0	0	0	0	0	0	0	0	0	0	0	9	0	0	0	0	0	0	0	0	0	0	0	0	0
70731759bbea57271fcb73178bf2a39a	0	0	0	0	0	0	0	0	0	0	0	0	0	0	0	0	0	0	0	0	0	0	0	0	0	0	0	0	0	0	0	0	0	0	0	0	0	0	0	0	0	0	0	0	0	0	0	0	0
f51b38ecc107b9ad312047c767f92e9e	0	0	0	0	0	0	0	0	0	0	0	0	0	0	0	0	0	0	0	0	0	0	0	0	0	0	0	0	0	0	0	0	0	0	0	0	0	0	0	0	0	0	0	0	0	0	0	0	0
87e4799a9e71d8cc59c17f4a54ed767a	0	0	0	0	0	0	0	0	0	0	0	0	0	0	0	0	0	0	0	0	0	0	0	0	0	0	0	0	0	0	0	0	0	0	0	0	0	0	0	0	0	0	0	0	0	0	0	0	0
b34d898df56afd130d27bb1821a4a829	0	0	0	0	0	0	0	0	0	0	0	0	0	0	0	0	0	0	0	0	0	0	0	0	0	0	0	0	0	0	0	0	0	0	0	0	0	0	0	0	0	0	0	0	0	8	0	0	0
f876bb71155634e3ad06b17db85ce4b9	0	0	0	0	0	0	0	0	0	0	0	0	0	0	0	0	0	0	0	0	0	0	92	0	0	0	0	0	0	0	0	0	0	0	0	0	0	0	0	0	0	0	0	0	0	0	0	0	0
be31ada8fd5c9c592169ad2f9de3ee54	0	0	0	0	0	0	0	0	0	0	0	0	0	0	0	0	0	0	0	0	0	0	0	0	0	0	0	0	0	0	0	0	0	0	0	0	0	0	0	0	0	0	0	0	0	0	0	0	0
4044c9871d6084acde0b8df6e6256040	0	0	0	0	0	0	0	0	0	0	0	0	0	0	0	0	0	0	0	0	0	0	0	0	0	0	0	0	0	0	0	0	0	0	0	0	0	0	0	0	0	0	0	0	0	0	0	0	0
2b182012b60d75c0b51cb186723cb3de	0	0	0	0	0	0	0	0	0	0	0	0	0	0	0	0	0	0	0	0	0	0	0	0	0	0	0	0	0	0	0	0	0	0	0	0	0	0	0	0	0	0	0	0	0	0	0	0	0
7a5fc0b9e119dd97b56981beadd60112	0	0	0	0	0	0	0	0	0	0	0	0	0	0	0	0	0	0	0	0	0	0	0	0	0	0	0	0	0	0	0	0	0	0	0	0	0	0	0	0	0	0	0	0	0	0	0	0	0
6149a9db04c54ea1fd7b400339b2953b	0	0	0	0	0	0	0	0	0	0	22	0	0	0	0	0	0	0	0	0	0	0	0	0	0	0	0	0	0	0	0	0	0	0	0	0	0	0	0	0	0	0	0	0	0	44	0	0	0
4a64c4cea999ad223a4a05f8ed80bca5	0	0	0	0	0	0	0	0	0	0	0	0	0	0	0	0	0	0	0	0	0	0	0	0	0	0	0	0	0	0	0	0	0	0	0	0	0	0	0	0	0	0	0	0	0	0	0	0	0
40cc733f66f04d265cb2c0912fe712a2	0	0	0	0	0	0	0	0	0	0	0	0	0	0	0	0	0	0	0	0	0	0	0	0	0	0	0	0	0	0	0	0	0	0	0	0	0	0	0	0	0	0	0	0	0	0	0	0	0
d7aa402962180e791bef793a79ef4f0a	0	0	0	0	0	0	0	0	0	0	0	0	0	0	0	0	0	0	0	0	0	0	0	0	0	0	0	0	0	0	0	0	0	0	0	0	0	0	0	0	0	0	0	0	0	0	0	0	0
4f2409578ebfd6816ff07c883337c506	0	0	0	0	0	0	0	0	0	0	0	0	0	0	0	0	0	0	0	0	0	0	0	0	0	0	0	0	0	0	0	0	0	0	0	0	0	0	0	0	0	0	0	0	0	0	0	0	0
f22d574b361cc7026661a1e6d71c0f0a	0	0	0	0	0	0	0	0	0	0	0	0	0	0	0	0	0	0	0	0	0	0	0	0	0	0	0	0	0	0	0	0	0	0	0	0	0	0	0	0	0	0	0	0	0	0	0	0	0
35b31d63eab0ad6def8654f5896e7c71	0	0	0	0	0	0	0	0	0	0	0	0	0	0	0	0	0	0	98	0	0	0	0	0	0	0	0	0	0	0	0	0	0	0	0	0	0	0	0	0	0	0	0	0	0	0	0	0	0
d1936c5602624b4b161e0ef638ab44aa	0	0	0	0	0	0	0	0	0	0	0	0	0	0	0	0	0	0	0	0	0	0	0	0	0	0	0	0	0	0	0	0	0	0	0	0	0	0	0	0	0	0	0	0	0	0	0	0	0
21479b89765d86d7c4abc517bac66df2	0	0	0	0	0	0	0	0	0	0	0	0	0	0	0	0	0	0	0	0	0	0	0	0	0	0	0	0	0	0	0	0	0	0	0	0	0	0	0	0	0	0	0	0	0	0	0	0	0
4cf47d36ef4cd2ed0f08275feb798594	0	0	0	0	0	0	0	0	0	0	0	0	0	0	0	0	0	0	0	0	0	0	0	0	0	0	0	0	0	0	0	0	0	0	0	0	0	0	0	0	0	0	0	0	0	0	0	0	0
3125ad0aee46a4eaec0b1690c25c3fa0	0	0	0	0	0	0	0	0	0	0	0	0	0	0	0	0	0	0	0	0	0	0	0	0	0	0	0	0	0	0	0	0	0	0	0	0	0	0	0	0	0	0	0	0	0	0	0	0	0
513fca42ccf9d4ebf6a04f7671578cf7	0	0	0	0	0	0	0	0	0	0	0	0	0	0	0	0	0	0	0	0	0	0	0	0	0	0	0	0	0	0	0	0	0	0	0	0	0	0	0	0	0	0	0	0	0	0	0	0	0
d340f680c1bfedc663deb4469772bdc3	0	0	0	0	0	0	0	0	0	0	0	0	0	0	0	0	0	0	0	0	0	0	0	0	0	0	0	0	0	0	0	0	0	0	0	0	0	0	0	0	0	0	0	0	0	0	0	0	0
fd9cc6dae05b74d5e44e490e8dc17535	0	0	0	0	0	0	0	0	0	0	0	0	0	0	0	0	0	0	0	0	0	0	0	0	0	0	0	0	0	0	0	0	0	0	0	0	0	0	0	0	0	0	0	0	0	0	0	0	0
4d717167831e2a293d37f167dd0e311d	0	0	0	0	0	0	0	0	0	0	0	0	0	0	0	0	0	0	0	0	0	0	0	0	0	0	0	0	0	0	0	0	0	0	0	0	0	0	0	0	0	0	0	0	0	0	0	0	0
85def2e0a8cf642414ef4c5f7e5d6b79	0	0	0	0	0	0	0	0	0	0	0	0	0	0	0	0	0	0	0	0	0	0	0	0	0	0	0	0	0	0	0	0	0	0	0	0	0	0	0	0	0	0	0	0	0	0	0	0	0
7cb49c1f0b29eb73a88810c7df868fc7	0	0	0	0	0	0	0	0	0	0	0	0	0	0	0	0	0	0	0	0	0	0	0	0	0	0	0	0	0	0	0	0	0	0	0	0	0	0	0	0	0	0	0	0	0	0	0	0	0
8ceea3115c0485dac85b948d11724a44	0	0	0	0	0	0	0	0	0	0	0	0	0	0	0	0	0	0	0	0	0	0	0	0	0	0	0	0	0	0	0	0	0	0	0	0	0	0	0	0	0	0	0	0	0	0	0	0	0
01e93b5fac53bd551c32212ac869cb96	0	0	0	0	0	0	0	0	0	0	0	0	0	0	0	0	0	0	0	0	0	0	0	0	0	0	0	0	0	0	0	0	0	0	0	0	0	0	0	0	0	0	0	0	0	0	0	0	0
28e358f38a90d196bb8a75e4a5db5f24	0	0	0	8	6	0	0	0	0	0	0	0	0	0	0	0	0	0	0	0	0	0	0	0	0	0	0	0	0	0	0	0	0	0	0	0	0	0	0	0	0	0	0	0	0	0	0	0	0
3c0fe7aa3ed7a9cebe0ba5de4c1ebcbd	0	0	0	0	0	0	0	0	0	0	0	0	0	0	0	0	0	0	0	0	0	0	0	0	0	0	0	0	0	0	0	0	0	0	0	0	0	0	0	0	0	0	0	0	0	0	0	0	0
1ddf1c5bffb3b25067a6af716cdbb1e3	0	9	0	0	0	0	0	0	0	0	0	0	0	0	0	0	0	0	0	0	0	0	0	0	284	0	0	0	0	0	0	0	0	0	0	0	0	0	0	0	0	0	0	0	0	0	0	0	0
3ead417aac340ec24047d17301528b00	0	0	0	0	0	0	0	0	0	0	0	0	0	0	0	0	0	0	0	0	0	0	0	0	0	0	0	0	0	0	0	0	0	0	0	0	0	0	0	0	0	0	0	0	0	0	0	0	0
0cd64874f04aa234bc44b9ece9eab421	0	0	0	0	0	0	0	2731	376	1006	0	0	0	0	0	0	0	0	0	0	0	0	0	0	0	0	0	2	0	0	0	0	0	0	0	0	0	0	0	1186	0	0	0	0	0	0	0	0	0
4806186e2acf2772517bfe686aca7b94	0	0	0	0	0	0	0	0	0	0	0	0	0	0	0	0	0	0	0	0	0	0	0	0	0	0	0	0	0	0	0	0	0	0	0	0	0	0	0	0	0	0	0	0	0	0	0	0	0
3a13b5889591708ef6f912dcf7c84d22	0	0	0	0	0	0	0	0	0	0	0	0	0	0	0	0	0	0	0	0	0	0	0	0	0	0	8	0	0	0	0	0	0	0	0	0	0	0	0	0	0	0	0	0	0	0	0	0	0
87569ac397ef2aef6dbd879765b4b83c	0	0	0	0	0	0	0	0	0	0	0	0	0	0	0	0	0	0	0	0	0	0	0	0	0	0	0	0	0	0	0	0	0	0	0	0	0	0	0	0	0	0	0	0	0	0	0	0	0
4a5fdaf7d5522ef2140d30ff9e725095	0	0	0	0	0	0	0	0	0	0	0	0	0	0	0	0	0	0	0	0	0	0	0	0	0	0	0	0	0	0	0	0	0	0	0	0	0	0	0	0	0	0	0	0	0	0	0	0	0
ad8bf3ee74bc4b7b62ad54d29a1140e9	0	0	0	0	0	0	0	0	0	0	0	897	6	0	0	0	0	0	0	0	0	0	0	0	0	0	0	0	0	0	0	0	0	0	0	0	0	0	0	0	0	0	0	0	0	900	0	0	0
9cd3bbedc90966c3188de3b744bd9f07	0	0	0	0	0	0	0	0	0	0	0	0	0	0	0	0	0	0	0	0	0	0	0	0	0	0	0	0	0	0	0	0	0	0	0	0	0	0	0	0	0	0	0	0	0	0	0	0	0
66c9cfe49a856bbd712f2a20d181dfdb	0	0	0	0	0	0	0	0	0	0	662	0	10	0	0	179	0	0	0	0	0	0	0	194	139	0	0	0	0	0	0	0	0	0	0	0	0	0	0	0	26	0	116	0	0	0	0	0	0
dc5ac03735fd907ffe1bc1ebc0bc7619	0	0	0	0	0	0	0	0	0	0	0	0	0	0	0	0	0	0	0	0	0	0	0	0	0	0	0	0	0	0	0	0	0	0	0	0	0	0	0	0	0	0	0	0	0	0	0	0	0
b9ae805292c47d30e826a116fb97efcd	0	51	0	0	3	0	0	0	0	130	0	0	0	0	0	0	0	0	0	0	0	0	0	0	0	0	0	0	0	0	0	0	0	0	0	0	0	0	0	0	0	0	0	0	0	0	0	0	0
c745bf1d5d7d21e22d1bd001c1116bd9	0	0	0	0	0	0	942	25	0	0	0	0	0	0	0	0	0	0	0	0	0	0	0	0	0	0	0	0	0	0	0	0	0	0	0	0	0	0	0	0	0	0	0	0	0	0	0	0	0
54be5fb39e231013c668882978eac161	0	0	0	0	0	0	0	0	450	48	0	0	0	0	0	0	0	0	0	0	0	0	0	0	0	0	0	0	0	0	0	0	0	0	0	0	0	0	0	0	0	0	0	0	0	0	0	0	0
32fa00bf8106733494452ab07c97fbdc	0	0	0	0	0	0	0	0	0	0	0	0	0	0	0	0	0	0	0	0	0	0	0	0	0	0	0	0	0	0	0	0	0	0	0	0	0	0	0	0	0	0	0	0	0	0	0	0	0
ab5edab013a3aba2f5e77f1213bca006	0	0	0	0	0	0	0	0	0	1048	11	0	0	0	0	0	0	0	0	0	0	0	0	0	0	0	0	0	0	0	0	0	0	0	0	21	0	0	0	0	26	0	61	0	0	0	0	0	0
955989d4925a970c2ff1df3ad0d9c7e0	0	0	0	0	0	0	0	0	0	0	0	0	0	0	0	0	0	0	0	0	0	0	1070	0	0	0	0	6	0	0	6	0	0	0	0	0	0	0	0	0	0	0	0	0	0	0	0	0	0
cecf053cd0c4bc327d0a31e799d6f45f	0	0	0	0	0	0	0	0	0	0	0	0	0	0	0	0	0	0	0	0	0	0	0	0	0	0	0	0	0	0	0	0	0	0	0	0	0	0	0	0	0	0	0	0	0	0	0	0	0
e0114594f14bc0d715e16e20cb09436f	0	0	0	0	0	0	0	0	0	0	0	0	0	0	0	0	0	0	0	0	0	0	0	0	0	0	0	0	0	0	0	0	0	0	0	0	0	0	0	0	0	0	0	0	0	0	0	0	0
07311ea5f6779d76cf5841e0fc6fa88a	0	0	0	0	0	0	0	0	0	0	0	0	0	0	0	0	0	0	0	0	0	0	0	0	0	0	0	0	0	0	0	0	0	0	0	0	0	0	0	0	0	0	0	0	0	0	0	0	0
6e8c628019d88c9380b5f9bbf6a939a9	0	0	0	0	0	0	0	0	0	0	0	0	0	0	0	0	0	0	0	0	0	0	0	0	0	0	0	0	0	0	0	0	0	0	0	0	0	0	0	0	0	0	0	0	0	0	0	0	0
25928c8c7e9884fad0e5e0f6333d211c	0	0	0	0	0	0	0	0	0	0	0	0	0	0	0	0	0	0	0	0	0	0	0	0	0	0	0	0	0	0	0	0	0	0	0	0	0	0	0	0	0	0	0	0	0	0	0	0	0
1fb64396688eade42cd71c909a11908f	0	0	0	0	0	0	0	0	0	0	0	0	0	0	0	0	0	0	0	0	0	0	0	0	0	0	0	0	0	0	0	0	0	0	0	0	0	0	0	0	0	0	0	0	0	0	0	0	0
7bbe8a84c20708a58f4a99c27454189c	0	0	0	0	0	0	0	0	0	0	0	0	0	0	0	0	0	0	0	0	0	0	0	0	0	0	0	0	0	0	0	0	0	0	3	0	0	0	0	0	0	0	0	0	0	0	0	0	0
5b6f0ed980da5548afeddad9b07dec33	0	0	0	0	0	0	0	0	0	137	0	0	0	0	0	0	0	0	0	0	0	0	0	0	0	0	0	0	0	0	0	0	0	0	0	0	0	0	0	0	0	0	0	0	0	0	0	0	0
517f0cd466419974c3a99fb33e71b554	0	0	0	0	0	0	0	0	0	0	0	0	0	0	0	0	0	0	0	0	19	68	0	0	11	0	0	0	0	0	0	0	0	0	0	0	0	0	0	0	0	0	0	0	0	0	0	0	0
343055ee95ee08f8b4c045f474ad5b70	0	0	0	0	0	0	0	0	0	0	0	35	0	0	0	0	0	0	0	0	0	0	0	0	0	0	0	0	0	0	0	0	0	0	0	0	0	3	0	0	0	0	0	0	0	72	0	0	0
1a080248e887d241e688ace42012d2a2	0	0	0	0	0	10	0	0	0	0	0	0	0	0	0	0	0	0	0	0	0	82	0	0	0	0	0	0	0	0	0	0	0	0	0	0	0	0	0	0	0	0	0	0	0	0	0	0	0
f9d51b077ab056e7bb017d37b5c5e630	0	0	0	0	0	0	0	0	0	0	0	0	0	0	0	0	0	0	0	0	0	0	0	0	0	0	0	0	0	0	0	0	0	0	0	0	0	0	0	0	0	0	0	0	0	0	0	0	0
88b994a0cacd7f67c471cb46320a533d	0	0	0	0	0	0	24	0	0	0	0	0	0	3	0	0	0	0	0	0	0	0	0	0	0	0	0	0	0	0	0	0	0	0	0	0	0	0	7	0	0	0	0	0	0	0	0	0	0
7ff418d20debc00cba12840f71cbfeea	0	0	0	0	0	0	0	0	0	0	0	0	0	0	0	0	0	0	0	0	0	235	50	210	167	0	0	0	0	0	0	0	0	0	0	0	0	0	0	0	0	0	0	0	0	0	0	0	0
4a9f62430a4a8345182d7914babf7c6e	0	0	0	0	0	0	0	0	0	0	0	0	0	0	0	0	0	0	0	0	0	0	0	0	0	0	0	0	0	0	0	0	0	0	0	0	0	0	0	0	0	0	0	0	0	0	0	0	0
227fa8ac9bc5e733a36e6353eb6e2257	0	0	0	0	0	0	0	0	0	0	0	0	0	0	0	0	0	0	0	0	0	0	0	0	0	0	0	0	0	0	0	0	0	0	0	0	0	0	0	0	0	0	0	0	0	0	0	4	41
36c2f821c416cb40d09820b2d1583fc2	0	0	0	0	0	0	0	0	0	0	0	0	0	0	0	0	0	0	0	0	0	0	0	0	0	0	0	0	0	0	0	0	0	0	0	0	0	0	0	0	0	0	0	0	0	0	0	0	0
0eecb2a7ac0cbe3fafc3f4642a7895cd	0	0	0	0	0	0	0	0	0	0	0	0	0	0	0	0	0	0	0	0	0	0	0	0	0	0	0	0	0	0	0	0	0	0	0	0	0	0	0	0	0	0	0	0	0	0	68	0	0
a1fc0e69b125da0d4020f3337ab15fae	0	0	0	0	0	0	0	0	0	0	0	0	0	0	0	0	0	0	150	0	0	0	0	0	0	0	0	0	0	0	0	0	0	0	0	0	0	0	0	0	0	0	0	0	0	0	0	0	0
6787b7c450c6554d72308ef8a9cf76d4	0	0	0	0	0	0	0	0	0	0	0	0	0	0	0	0	0	38	0	0	0	0	552	0	0	0	0	0	0	0	0	0	0	0	0	0	0	0	0	0	0	0	0	0	0	0	0	0	0
34f4789e2fd0bf3fce44d1bc98de2216	0	0	0	0	0	0	0	0	0	0	0	0	0	0	0	0	0	0	0	0	0	0	0	0	0	0	0	0	0	0	0	0	0	0	0	0	0	0	0	0	0	0	0	0	0	0	0	0	0
955d02fca13da732c822b1425500e7de	0	0	0	0	0	0	0	0	0	0	0	0	0	0	0	0	0	0	0	0	0	0	0	4	0	0	0	0	0	0	0	0	0	0	0	0	0	0	0	0	0	0	0	0	0	0	0	0	0
a33f7739aa85793588694f7a465ee204	0	0	0	0	0	0	0	0	0	0	0	0	0	0	0	0	0	0	0	0	0	0	0	0	0	0	0	0	0	0	0	0	0	0	0	0	0	0	0	0	0	0	0	0	0	0	0	0	0
583fe0ce53d7b9129e8fe391b2654009	0	0	0	0	0	0	0	0	0	0	0	0	0	0	0	0	0	0	0	0	0	0	0	0	0	0	0	0	0	0	0	0	0	50	0	0	0	0	0	0	0	0	0	0	0	0	0	0	0
8bbbd80a51407b6b45368a3cbac03927	0	0	0	0	0	0	0	0	0	0	0	0	0	0	0	0	0	0	0	0	0	0	0	0	0	0	0	0	0	0	0	0	0	0	0	0	0	0	0	0	0	0	0	0	0	0	0	0	0
b40004e63f836bc0d3b9d203ce70ada5	0	0	0	0	0	0	0	0	0	5	0	50	0	0	0	0	0	0	20	0	0	62	0	0	0	0	0	0	0	0	0	0	0	0	0	0	0	0	0	0	0	0	0	0	0	0	0	0	0
760bf1adf1699984b17c3014877b42e1	0	0	0	0	0	0	0	0	0	0	0	0	0	0	0	0	0	0	0	0	0	0	0	0	0	0	0	0	0	0	0	0	0	0	0	0	0	0	0	0	0	0	0	0	0	0	0	0	0
0c2daff79bc5f63fdc79470fc9831b4e	0	0	0	0	0	0	0	0	0	0	0	0	0	0	0	0	0	0	0	0	0	0	0	0	0	0	0	0	0	0	0	0	0	0	0	0	0	0	0	0	0	0	0	0	0	0	0	0	0
1f22fe09e27565f201569bfe8ed45ead	0	0	0	0	0	0	0	0	0	0	0	0	0	0	0	0	0	0	0	0	0	0	0	0	0	0	0	0	0	0	0	0	0	0	0	0	0	0	0	23	0	0	0	0	0	0	0	0	0
a26683553ee0ee1dbc507125e93722fa	0	0	0	0	0	0	0	0	0	0	0	0	0	0	0	0	0	0	0	0	0	0	0	0	0	0	0	0	0	0	0	0	0	0	0	0	0	0	0	0	0	0	0	0	0	0	0	0	0
dfd2241f4da7548427246915998d7966	0	0	0	0	0	3	0	0	12	0	0	0	0	0	51	0	0	0	0	0	0	0	0	0	0	0	0	0	0	0	0	0	0	0	0	0	0	0	0	0	0	0	0	0	0	0	0	0	0
60faf92c30641056dc679ff3367f3063	0	0	0	0	0	0	0	0	0	0	0	0	0	0	0	0	0	0	0	0	0	0	0	0	0	0	0	0	0	0	0	0	0	0	0	0	0	0	0	0	0	0	0	0	0	0	0	0	0
a035b1d834c0e598dd344ab55711cb9b	0	0	0	0	0	0	0	0	0	0	0	0	0	0	0	0	0	0	0	0	0	0	0	0	0	0	0	0	0	0	0	0	0	0	0	0	0	0	0	0	0	0	0	0	0	0	0	0	0
faeda8c1696a9a24f79f2fe9e67b607f	0	0	0	0	0	47	0	0	0	0	0	0	0	0	0	0	0	0	0	0	0	0	0	0	0	0	0	0	0	0	0	0	0	0	0	0	0	0	0	0	0	0	0	0	0	0	0	0	0
6dbd270d007c2b0acdb9b3ebc57a71ea	0	0	0	0	0	0	0	0	0	0	0	0	0	0	0	0	0	0	0	0	0	292	0	0	0	0	0	0	0	0	0	0	0	0	0	0	0	0	0	0	0	0	0	0	0	0	0	0	0
fc2b5b5c97b2cd84984100062131db04	0	0	0	0	0	0	0	0	0	0	0	0	0	0	0	0	0	0	0	0	0	0	0	0	0	0	0	0	0	0	0	0	0	0	0	0	0	0	0	0	0	0	0	0	0	0	0	0	0
da0b09865110f604b30e841cff6da03c	0	0	0	0	0	0	0	0	0	0	0	0	0	0	0	0	0	0	0	0	0	0	0	0	157	0	0	0	0	0	0	0	0	0	0	0	0	0	0	0	0	0	0	0	0	0	0	0	0
4c655b760488e4f94f286f89a42c9c93	0	0	0	0	0	0	0	0	0	0	0	0	0	0	0	0	31	0	0	0	0	65	0	0	0	0	0	0	0	0	0	0	0	0	0	0	0	0	0	0	0	0	0	0	0	0	0	0	0
ee21980d82e131421d0bf4874ea33b07	0	0	0	0	0	0	0	0	210	0	0	0	0	0	0	0	0	0	0	0	0	0	0	0	0	0	0	0	0	0	0	0	0	0	0	0	0	0	0	0	0	0	0	0	0	0	0	0	0
7d8847d236e2b4b50c6263132ba98fa7	0	0	0	0	0	0	0	0	0	0	0	0	0	0	0	0	0	0	0	0	0	0	0	0	0	0	0	0	0	0	0	0	0	59	0	0	0	0	0	0	0	0	0	0	0	0	0	0	0
9492f015da787a5323708292d8736dd7	0	0	0	0	0	0	0	0	0	0	0	0	0	0	0	0	0	0	0	0	0	0	0	0	0	0	0	0	0	0	0	0	0	0	0	0	0	0	0	0	0	0	0	0	0	0	0	0	0
1f22063d7398d85788cdd178e83c728d	0	0	0	0	0	0	0	0	0	0	0	0	0	0	0	0	0	0	0	0	0	0	11	0	0	0	0	0	0	0	0	0	0	0	0	0	0	0	0	0	0	0	0	0	0	0	0	0	0
ec91b29b861dbcd1d11c4e2902d9599a	0	0	0	0	0	0	0	0	0	0	180	0	0	26	0	0	0	0	0	0	0	0	0	0	0	0	0	0	0	0	0	0	0	0	0	0	0	0	0	0	0	0	0	0	0	0	0	0	0
f47249774a37e311fcda9d865b18b8af	0	0	0	0	0	0	0	0	0	0	0	0	0	0	0	0	0	0	0	0	0	0	0	0	0	0	0	16	0	0	0	0	0	0	0	0	0	0	0	0	0	0	0	0	0	0	0	0	0
dd4548c2983321d230da57151285f73c	0	0	0	0	0	0	0	0	0	0	0	0	0	32	0	0	0	0	0	0	0	0	0	0	0	0	0	0	0	0	0	0	0	0	0	0	0	0	0	107	0	0	0	74	0	0	0	0	0
728f63db5959a20b8c44b92c07db9105	0	0	0	0	0	0	0	0	0	0	0	0	0	0	0	0	0	0	0	0	0	0	0	0	0	0	0	0	0	0	0	0	0	0	0	0	0	0	0	24	0	0	0	0	0	0	0	0	0
2ff7c8f849eb1013b29eeb2d44d78062	0	0	0	0	0	0	0	0	0	0	0	0	0	0	0	0	0	0	0	0	0	0	0	0	153	0	0	0	0	0	0	0	0	0	0	0	0	0	0	0	0	0	0	0	0	0	0	0	0
2646871d5a3233220f5543fb26336b71	0	0	0	0	0	0	0	0	0	0	0	0	0	0	0	0	0	0	0	0	0	0	0	0	0	0	0	0	0	0	0	0	0	0	0	0	0	0	0	0	0	0	0	0	0	0	10	0	0
0881a67f5fe9148658a2869d25268e43	0	0	0	0	0	0	0	0	0	0	0	0	0	0	0	0	0	0	0	0	0	0	0	0	0	0	0	0	0	0	0	0	0	0	0	39	0	0	0	161	0	0	0	0	0	0	0	0	0
cc4c0b429a80314bafbc2fba4931a38b	0	0	0	0	0	0	0	0	0	0	177	0	0	0	0	0	0	0	0	0	0	0	0	0	0	0	0	0	0	0	0	0	0	0	0	0	0	0	0	0	0	0	0	0	0	0	0	0	0
a72d6f34a285d217239ee290f6542cf5	0	0	0	0	0	0	0	0	0	0	0	0	0	0	0	0	0	0	0	0	0	0	0	0	0	0	0	0	0	0	0	0	0	0	0	0	0	0	0	0	0	0	0	0	0	0	0	0	0
fce8c16a34139f135b90bd1b1d19d160	0	0	0	0	0	182	0	0	0	0	0	0	0	0	0	0	0	0	0	0	0	0	0	0	0	0	0	0	0	0	0	0	0	0	0	0	0	0	0	0	0	0	0	0	0	0	0	0	0
fff503b7dd795d83fd47d040ad8f0964	0	0	0	0	0	0	0	0	0	0	21	55	0	0	0	0	0	0	0	0	0	0	0	0	0	0	0	0	0	0	0	0	0	0	0	0	0	0	0	0	0	0	0	0	0	0	0	0	0
921a2247a90b2b94ad00de95ef658712	0	0	17	39	0	0	0	0	0	0	0	0	0	0	0	0	0	0	0	0	0	0	0	0	0	0	0	0	0	0	0	0	0	0	0	0	0	0	0	0	0	0	0	0	0	0	0	0	0
99ae43b0f6acc0e9aa2e5ff39a11d5ce	0	0	0	0	0	0	0	0	0	0	0	0	0	0	0	0	0	0	0	0	0	0	0	0	0	0	0	0	0	0	0	0	0	0	0	0	0	0	0	0	0	0	0	0	0	0	0	0	0
8a72a769e674f58815bdb81199275245	0	0	0	0	0	0	0	0	0	0	0	0	0	0	0	0	0	0	0	0	0	0	0	0	11	0	0	0	0	0	0	0	0	0	0	0	0	0	0	0	0	0	0	0	0	27	0	0	0
175b91f176aa501bacf1b48faffe195e	0	0	0	0	0	0	0	0	0	0	0	0	0	0	0	0	0	0	0	0	0	0	0	0	0	0	0	0	0	0	0	0	0	0	0	0	0	0	0	0	0	0	0	0	0	0	0	0	0
0a76f0dc4c56ed9ed23b67a3d2006175	0	0	0	0	0	0	0	0	0	13	0	0	0	0	0	0	0	0	0	0	0	0	0	0	0	0	0	0	0	0	0	0	0	0	0	0	0	0	0	0	0	0	0	0	0	0	0	0	0
77521ecc3f71c58963cea8707352cfa7	0	0	0	0	0	0	0	0	0	0	0	0	0	0	0	0	0	0	0	0	0	0	0	153	0	0	0	0	0	0	0	0	0	0	0	0	0	0	0	0	0	0	0	0	0	0	0	0	0
1556dd149cc78be281a6962f255bc61e	0	0	21	0	31	0	0	0	0	0	0	0	0	0	0	0	0	0	0	0	0	0	0	0	0	0	0	0	0	0	0	0	0	0	0	0	0	0	0	0	0	0	0	0	0	0	0	0	0
81929db9a3a8bf76fac0bc537937dfc9	0	0	0	0	0	0	0	0	0	0	0	0	0	0	0	0	0	0	0	0	0	0	0	0	0	0	0	0	0	0	0	0	0	0	0	0	0	0	0	0	0	0	0	0	0	0	0	0	0
bb8c1af948d5c5089b74a45ccf1939d9	0	0	0	0	0	0	0	0	0	0	0	0	0	0	0	0	0	0	0	0	0	0	0	0	0	0	0	0	0	0	0	0	0	0	0	0	0	0	0	0	0	0	0	0	0	0	0	0	0
54f6032bd709d1c49cb1eac3d0218805	0	0	0	0	0	0	0	0	0	0	0	0	0	0	0	0	0	0	0	0	0	0	0	0	0	0	0	0	0	0	0	0	0	0	0	0	0	0	0	0	0	0	0	0	0	0	0	0	0
c9729db62bc858e21213558854003717	0	0	0	0	0	0	0	0	0	0	0	0	0	0	0	0	0	0	0	0	0	0	0	0	0	0	0	0	0	0	0	0	0	0	23	0	0	0	0	0	0	0	0	0	0	0	0	0	0
4a5a6feb7cfe00b153bb4ec0c4689e42	0	0	0	0	0	0	0	0	0	0	0	0	0	0	0	0	0	0	0	0	0	0	0	0	0	0	0	0	0	0	0	0	0	0	0	0	0	0	0	0	0	0	0	0	0	0	0	0	0
1aeb026481693409748839026eee0695	21	0	0	0	0	0	0	0	0	0	0	0	0	0	0	0	0	0	0	0	0	0	0	0	0	0	0	0	0	0	0	0	0	0	0	0	0	0	0	0	0	0	0	0	0	0	0	0	0
349a1057fabba9fc2a87135aabe3c2fa	0	0	0	0	0	0	0	0	0	0	0	0	0	0	0	0	0	0	0	0	0	0	0	0	0	0	0	0	0	0	0	0	0	0	0	0	0	0	0	0	0	0	0	0	0	0	0	0	0
16fd670603214f04d9c0dcbfb9d8eb60	0	0	0	0	0	0	0	0	0	0	0	0	0	0	0	0	0	0	0	0	0	0	0	0	0	0	0	0	0	0	0	0	0	0	0	0	0	0	0	0	0	0	0	0	0	0	0	0	0
df64bd176a67949a9a290770f4151f52	32	0	0	0	0	0	0	0	0	0	0	0	0	0	0	0	0	0	0	0	0	0	0	0	0	0	0	0	0	0	0	0	0	0	0	0	0	0	0	0	0	0	0	0	0	0	0	0	87
701a8cb88f526c09657fe348a88163b8	0	0	0	0	0	0	0	0	0	0	0	0	0	0	0	0	0	0	0	0	0	0	0	0	0	0	0	0	0	0	0	0	3	0	11	0	0	0	0	0	0	0	0	0	0	0	0	0	0
8958e3fc644bb8d0a142bb73b5b4cf2d	0	0	0	0	0	0	0	0	0	0	72	44	0	0	0	0	0	0	0	0	0	0	0	0	0	0	0	0	0	0	0	0	0	0	0	0	0	0	0	0	0	0	0	0	0	0	0	0	0
030d78a72c921a770c36c96aebcf258a	0	0	0	0	0	0	0	0	0	0	0	0	0	0	0	0	0	0	0	0	0	0	0	0	0	0	0	0	0	0	0	0	0	0	0	0	0	0	0	0	0	0	0	0	0	0	0	0	0
42b9cec170501ce481dac52e20aeda4a	0	0	0	0	0	0	0	0	0	0	0	0	0	0	0	0	0	0	0	0	0	0	0	0	0	0	0	0	0	0	0	0	0	0	0	0	0	0	0	0	0	0	0	0	0	0	0	0	0
a2d7bccf9f15138ddf64883d874dd688	0	0	0	0	0	0	0	0	0	0	0	0	0	0	0	0	0	0	0	0	0	0	0	0	0	0	0	0	0	0	0	0	0	0	0	0	0	0	0	0	0	0	0	0	0	0	0	0	0
0225465679ef6a7a918ac1d53642d580	0	0	0	0	0	0	0	0	0	0	0	0	0	0	0	0	0	0	0	0	0	0	0	0	0	0	0	0	0	0	0	0	0	0	42	0	0	0	0	0	0	0	0	0	0	0	0	0	0
c245a1b61929190cd56718ea8613846b	0	0	0	0	0	0	0	0	0	0	0	0	0	0	0	0	0	0	0	0	0	0	0	0	0	0	0	0	0	0	0	0	0	0	0	24	0	0	0	82	0	0	0	0	0	0	0	0	0
d8ac2f48436aea13b5937feecef2c0c3	0	0	0	0	0	0	0	0	0	0	0	0	0	0	0	0	0	0	0	0	0	0	0	0	0	0	0	0	0	0	0	0	0	0	0	0	0	23	0	83	0	0	0	0	0	0	0	0	0
7d4b3ebe0bedf2bbc60c9abc1137c09e	0	0	0	0	0	0	0	0	0	0	0	0	0	0	0	0	23	0	0	0	0	0	0	0	0	0	0	0	0	0	0	0	0	0	0	0	0	0	0	0	0	0	0	0	0	0	0	0	0
f1d4aeba31875e0142d3c7d532445fb1	0	0	0	0	0	0	0	0	0	0	0	0	0	0	0	0	0	0	0	0	0	0	0	0	0	0	0	0	0	0	0	0	0	0	0	0	0	0	0	0	0	0	0	0	0	0	0	0	0
f601fa704e7d1ca38c1963b17ac255c7	0	0	0	0	0	0	0	0	0	0	0	0	0	0	0	0	0	0	0	0	0	0	0	0	0	0	0	0	0	0	0	0	0	0	0	0	0	0	0	0	0	0	0	0	0	0	0	0	0
a4118c515919d596cd018a814dfde9c1	0	0	0	0	0	0	0	0	0	0	0	0	0	0	0	0	0	0	0	0	0	0	0	0	0	0	0	0	0	0	0	0	0	0	0	0	0	0	0	0	0	0	0	0	0	0	0	0	0
c28c9752c825d430cb39877f7bd79121	0	0	0	0	0	0	0	0	0	0	0	0	0	0	0	0	0	0	0	0	0	0	0	0	0	0	0	0	0	0	0	0	0	0	0	0	0	0	0	0	0	0	0	0	0	0	0	0	0
3f020d3ebe9e20c0c0a083443a8a7016	0	0	0	0	0	0	0	0	0	0	0	0	0	0	0	0	0	0	0	0	0	0	0	0	0	0	13	0	0	0	0	0	0	0	0	0	0	0	0	0	0	0	0	0	0	0	0	0	0
d5a322cd79e74fa1b8f1783b42c1bd8f	0	0	0	0	0	0	0	0	0	0	0	0	0	0	0	0	0	0	0	0	0	0	0	0	0	0	0	0	0	0	0	0	0	0	0	0	0	0	0	0	0	0	0	0	0	0	0	0	0
b9aa400691d0b143977ae989b143954a	0	0	0	0	0	0	0	0	0	0	0	0	0	0	0	0	0	0	0	0	0	0	0	0	0	0	0	0	0	0	0	0	0	0	0	0	0	0	0	0	0	0	0	0	0	0	0	0	0
cd97871cc9d7eebc6561639770c8e9e0	0	0	0	0	0	0	0	0	0	0	0	0	0	0	0	0	0	0	0	0	0	0	0	0	0	0	0	0	0	0	0	0	0	0	0	0	77	0	0	0	0	0	0	0	0	0	0	0	0
45365df0c44042914cd26da6ca84e262	0	0	0	0	0	0	0	0	0	0	0	0	0	0	0	0	0	0	0	0	0	0	0	0	0	0	0	0	0	0	0	0	0	0	0	0	0	0	0	0	0	0	0	0	0	0	0	0	0
da85b0f407256e0abc89ce762460b3dc	0	0	0	0	0	7	0	0	3	3	0	0	0	0	10	0	0	0	0	0	0	0	0	0	0	0	0	0	0	0	0	0	0	0	0	0	0	0	0	0	0	0	0	0	0	0	0	0	0
2ee6a9cceb5dfb29197fc91e8fcb9bc4	0	0	0	0	0	0	0	0	0	0	0	0	0	0	0	0	0	0	0	0	0	0	0	0	0	0	0	0	0	0	0	0	0	0	0	0	0	0	0	0	0	0	0	0	0	0	0	0	0
71e892b41221b6a29132e5f42e093319	0	0	0	0	0	0	0	0	0	0	0	0	0	0	0	0	0	0	0	0	0	0	0	0	0	0	0	0	0	0	0	0	0	0	0	0	0	0	0	0	0	0	0	0	0	0	0	0	0
0901e6d2afa83e99bf8198bc6333439b	0	0	0	0	0	0	0	0	0	0	0	0	0	0	0	0	0	0	0	0	0	0	0	0	0	0	0	0	0	0	0	0	0	0	0	0	0	0	0	0	0	0	0	0	0	0	0	0	0
5a8d8190bd38228ca14ddf091086a3ef	0	0	0	0	0	0	0	0	0	0	0	0	0	0	0	0	0	0	0	0	0	0	0	0	0	0	0	0	0	0	0	0	0	0	0	0	0	0	0	0	0	0	0	0	0	0	0	0	0
80c49ee82a63aca82358032bd08592a3	0	0	0	0	0	0	0	0	0	0	0	0	0	0	64	0	0	0	0	0	0	0	0	0	0	0	0	0	0	0	0	0	0	0	0	0	0	0	0	0	0	0	0	0	0	0	0	0	0
eb503616801aa0fb499c6b67f4a8fce9	0	0	0	0	0	0	0	0	0	0	0	0	0	0	0	0	0	0	0	0	0	0	0	0	0	0	0	0	0	0	0	0	0	0	0	0	0	0	0	0	0	0	0	0	0	0	0	0	0
074aa2b3c3b71426ebf85dfb67e5acee	0	0	0	0	0	0	0	0	0	0	0	0	0	0	0	0	0	0	0	0	0	0	0	0	0	0	0	0	0	0	0	0	0	0	0	0	69	0	0	0	0	0	0	0	0	0	0	0	0
a5db8ebc87d0189b88b0313120dd318e	0	0	0	0	0	0	0	0	0	0	0	0	0	64	0	0	0	0	0	0	0	0	0	0	0	0	0	0	0	0	0	0	0	0	0	0	0	0	0	0	0	0	0	0	0	0	0	0	0
9bb49b7e02efc1b115298f3ea0b286e2	0	0	0	0	0	0	0	0	0	0	0	0	0	0	0	0	0	0	0	0	0	0	0	0	0	0	0	0	0	0	0	0	0	0	0	0	0	0	0	0	0	0	0	0	0	0	0	0	0
bae959eec6ff28f7658282f77a3095e5	0	0	0	0	0	0	0	0	0	0	0	0	0	0	0	0	0	0	0	0	0	0	0	0	0	0	0	0	0	0	0	0	0	0	0	0	0	0	0	0	0	0	0	0	0	0	0	0	0
38da5b043f630191b6e6f1250b8ac959	0	0	0	0	0	0	0	0	0	0	0	0	0	0	0	0	0	0	0	0	0	9	0	0	0	0	0	0	0	0	0	0	0	0	0	0	0	0	0	0	0	0	0	0	0	0	0	0	0
cd72a87b8734c7b80c6985a3a1d06ee0	0	0	0	0	0	0	0	0	0	0	0	0	0	0	0	0	0	0	0	0	0	0	0	0	0	0	0	0	0	0	0	0	0	0	0	0	0	0	0	0	0	0	0	0	0	0	0	0	0
1e3109c3b51b24821f2a493608463652	0	0	0	0	0	0	0	0	0	0	0	0	0	0	0	0	0	0	0	0	0	0	0	0	0	0	0	0	0	0	0	0	0	0	0	0	0	0	0	0	0	0	0	0	0	0	0	0	0
406bd41c8a7f4a4c8227e62f41ef57e3	0	0	0	0	0	0	0	0	0	0	0	0	0	0	0	0	0	0	0	0	0	0	0	0	0	0	0	0	0	0	0	0	0	0	0	0	0	0	0	0	0	0	0	0	0	0	0	0	0
53bb280e220ee29db399e41efaea666d	0	0	0	0	0	0	0	0	0	0	0	0	0	0	0	0	0	0	0	0	0	0	0	0	0	0	0	0	0	0	0	0	0	0	0	0	0	0	0	0	0	0	0	0	0	0	0	0	0
d32f8ee0a2b61433f42a40d65e22ee47	0	0	0	0	0	0	0	0	0	0	0	0	0	0	0	0	0	0	0	0	0	0	0	0	0	0	0	0	0	0	0	0	0	0	0	0	0	0	0	0	0	0	0	0	0	0	0	0	0
8af2e06dd7ade318ec35c7938ebf308a	0	0	0	0	0	0	0	0	0	0	0	0	0	0	0	0	0	0	0	0	0	0	0	0	0	0	0	0	0	0	0	0	0	0	0	0	0	0	0	0	0	0	0	0	0	0	0	0	0
c17f05555dd240617e898d84747ad126	0	0	0	0	0	0	0	0	0	0	0	0	0	0	0	0	0	0	0	0	0	0	0	0	0	0	0	0	0	0	0	0	0	0	0	0	0	0	0	0	0	0	0	0	0	0	0	0	0
60ae82255d3ff5c7fd6ce85f5ab4a8bf	0	0	0	0	0	0	0	0	0	0	0	0	0	0	0	0	0	0	0	0	0	0	0	0	0	0	0	0	0	0	0	0	0	0	0	0	0	0	0	0	0	0	0	0	0	0	0	0	0
c221bf3d340d55c4376b44a61c3b923b	0	0	0	0	0	0	0	0	0	0	0	0	0	0	0	0	0	0	0	0	0	0	0	0	0	0	0	0	0	0	0	0	0	0	0	0	0	0	0	0	0	0	0	0	0	0	0	0	0
b6682c1ad729c03e4ff867faf443ae6e	0	0	0	0	0	0	0	0	0	0	0	0	0	0	0	0	0	0	0	0	0	0	0	0	0	0	0	0	0	0	0	0	0	0	0	0	0	0	0	0	0	0	0	0	0	0	0	0	0
ff965baa7b7dac117ddeffbd63ee5bb8	0	0	0	0	0	0	0	0	0	0	0	0	0	0	0	0	0	0	0	0	0	0	0	0	0	0	0	0	0	0	0	0	0	0	0	0	0	0	0	0	0	0	0	0	0	0	0	0	0
7f2fc9ea78abda1332a04b3a01fc1527	0	0	0	0	0	0	0	0	0	0	0	0	0	0	0	0	0	0	0	0	0	0	0	0	0	0	0	0	0	0	0	0	0	0	0	0	0	0	0	0	0	0	0	0	0	0	0	0	0
d26e7899a6f2a0a4affbb7a250f2d736	0	0	0	0	0	0	0	0	0	0	0	0	0	0	0	0	0	0	0	0	0	0	0	0	0	0	0	0	0	0	0	0	0	0	0	0	0	0	0	0	0	0	0	0	0	0	0	0	0
67b576fab572c8298117e6808d240853	0	0	0	0	0	0	0	0	0	0	0	0	0	0	0	0	0	0	0	0	0	0	0	0	0	0	0	0	11	0	0	0	0	0	0	0	0	0	0	0	0	0	0	0	0	0	0	30	0
5d42e6d69c45c9259581b578ad9bb13c	0	0	0	0	0	0	0	0	0	0	0	0	0	0	0	0	0	0	0	0	0	0	0	4	36	0	0	0	0	0	0	0	0	0	0	0	0	0	0	0	0	0	0	0	0	0	0	0	0
0fc379951f455521b5677cfd0dec4fd4	0	0	0	0	0	0	0	0	0	0	0	0	0	0	0	0	0	0	0	0	0	0	0	0	0	0	0	0	0	0	0	0	0	0	0	0	0	0	0	0	0	0	0	0	0	0	0	0	0
71ca89f6f5a57fbfee8c4ace385413d0	0	0	0	0	0	0	0	0	0	0	0	0	0	0	0	0	0	0	0	0	0	0	0	0	0	0	0	0	0	0	0	0	0	0	0	0	0	0	0	0	0	15	20	0	0	0	0	0	0
1b76f1481cda5f1fd2e1b460634404f9	0	0	0	0	0	0	0	0	0	0	0	0	0	0	0	0	0	0	0	0	0	0	0	26	0	0	0	0	0	0	0	0	0	0	0	0	0	0	0	0	0	0	0	0	0	0	0	0	0
66854db3394050e6087da70c2a9973c0	0	0	0	0	0	0	0	0	0	0	0	0	0	0	0	0	0	0	0	0	0	0	0	0	0	0	0	0	0	0	0	0	0	0	0	0	0	0	0	0	0	0	0	0	0	0	0	0	0
f95b7fc9aa0d7c2194da7c41b09063fd	0	0	0	0	0	0	0	0	0	0	0	0	0	0	0	0	0	0	0	0	0	0	0	0	0	0	0	0	0	0	0	0	0	0	0	0	0	0	0	0	0	0	0	0	0	0	0	0	0
10ab92b91adfe9556e34eed1a8d73bc3	0	0	0	0	0	0	0	0	0	0	6	0	0	0	0	0	0	0	0	0	0	0	0	0	0	0	0	0	0	0	0	0	0	0	0	0	0	0	0	0	0	0	0	0	0	0	0	0	0
3c5ae4d0cd613730f5c5b7bcfc58997d	0	0	0	0	0	0	0	0	0	0	0	0	0	0	0	0	0	0	0	0	0	0	0	0	0	0	0	0	0	0	0	0	0	0	0	0	0	0	0	0	0	0	0	0	0	0	0	0	0
a403aa820366a24b21e32b21242cc769	0	0	0	0	0	0	0	0	0	0	0	0	0	0	0	0	0	0	0	0	0	0	0	0	0	0	0	0	0	0	0	0	0	0	0	0	0	0	2	0	0	0	3	0	0	0	0	0	0
b6a0d1140622952ace478eaa4507b6d9	0	0	0	0	0	0	0	0	0	0	0	0	0	0	0	0	0	0	0	0	0	0	0	0	0	0	0	0	0	0	0	0	0	0	0	0	0	0	0	0	0	0	0	0	0	0	0	0	0
20d757e01b85d549331e2863f288b080	0	0	0	0	0	0	0	0	0	0	0	0	0	0	0	0	0	0	0	0	0	0	0	0	0	0	0	0	0	0	0	0	0	0	0	0	0	0	0	0	0	0	0	0	0	0	0	0	0
cf30ac811be33ba3f79d912e71a21c38	0	0	0	0	0	0	0	0	0	0	0	0	0	0	13	0	0	0	0	0	0	0	0	0	0	0	0	0	0	0	0	0	0	0	0	0	0	0	0	0	0	0	0	0	0	0	0	0	0
23f931c2ffc959574de2ad0bfe630f06	0	0	0	0	0	0	13	0	0	0	0	0	0	0	0	0	0	0	0	0	0	0	0	0	0	0	0	0	0	0	0	0	0	0	0	0	0	0	9	0	0	0	0	0	0	0	0	0	0
5d18c33d0358e63fdf55da3e431b03c4	0	0	0	0	0	0	0	0	0	0	0	0	0	0	0	0	0	0	0	0	0	0	0	0	0	0	0	0	0	0	0	0	0	0	0	0	0	0	0	0	0	0	0	0	0	0	0	0	0
64c2b93577a6f524aa06887faae6bc08	0	0	0	0	0	0	0	0	0	0	0	0	0	0	0	0	0	0	0	0	0	0	0	0	0	0	0	0	0	0	0	0	0	0	0	0	0	0	0	0	0	0	0	0	0	0	0	0	0
af6e85c3e2ac0b026c0b02bc55a226b7	0	0	0	0	0	0	0	0	0	0	0	0	0	0	0	0	0	0	0	0	0	0	0	0	0	0	0	0	0	0	0	0	0	0	0	0	0	0	0	0	0	0	0	0	0	0	0	0	0
1c5d8bb8e4f4f9e2c1740fed22ed926f	0	0	0	0	0	0	0	0	0	0	0	0	0	0	0	0	0	0	0	0	0	0	0	0	0	0	0	0	0	0	0	0	0	0	0	0	0	0	0	0	0	0	0	0	0	0	0	0	0
785627ac4d3a1b0a52511002349f9789	0	0	0	0	0	0	0	0	0	0	0	0	0	0	0	0	0	0	0	0	0	0	0	0	0	0	0	0	0	0	0	0	0	0	0	0	0	0	0	0	0	0	0	0	0	0	0	0	0
84a5b42e819b90e565d538c72d2443c4	0	0	0	0	0	0	0	0	0	0	0	0	0	0	0	0	0	0	0	0	0	0	0	0	0	0	0	0	0	0	0	0	0	0	0	0	0	0	0	0	0	0	0	0	0	0	0	0	0
87d25b9295243cd4fde5c1060fc5809d	0	0	0	0	0	0	0	0	0	0	9	0	0	0	0	0	0	0	0	0	0	0	0	0	0	0	0	0	0	0	0	0	0	0	0	0	0	0	0	0	0	0	0	0	0	0	0	0	0
ddaa14e17cbc8b9c6c1197864148960e	0	0	0	0	0	0	0	0	0	0	0	0	0	0	0	0	10	0	0	0	0	0	0	0	0	0	0	0	0	0	0	0	0	0	0	0	0	0	0	0	0	0	0	0	0	0	0	0	0
2dce47fcafb32f6deb142ccec7bffca9	0	0	0	0	0	0	0	0	0	0	9	0	0	0	0	0	0	0	0	0	0	0	0	0	0	0	0	0	0	0	0	0	0	0	0	0	0	0	0	0	0	0	0	0	0	0	0	0	0
d38b8be94b04753a0f16185edb95da98	0	0	0	0	0	0	0	0	0	0	0	0	0	0	0	0	0	0	0	0	0	0	0	0	0	0	0	0	0	0	0	0	0	0	0	0	0	0	0	0	0	0	0	0	0	0	0	0	0
b5d47eb8002f94db7ba4371057d4f81c	0	0	0	0	0	0	0	0	0	0	0	0	0	0	0	0	0	0	0	0	0	0	0	0	0	0	0	0	0	0	0	0	0	0	0	0	0	0	0	0	0	0	0	0	0	0	0	0	0
d451121518f5287cdff489af83d7fdc8	0	0	0	0	0	0	0	0	0	0	0	0	0	0	0	0	0	0	0	0	0	0	0	0	0	0	0	0	0	0	0	0	0	0	0	0	0	0	0	0	0	0	0	0	0	0	0	0	0
27a74863e27c7cc98fb6fc044da880c9	0	0	0	0	0	0	0	0	0	0	0	0	0	0	0	0	0	0	0	0	0	0	0	0	0	0	0	0	0	0	0	0	0	5	0	0	0	0	0	0	0	0	0	0	0	0	0	0	0
c2896be16d221de136252e0ddcc00948	0	0	0	0	0	0	0	0	0	0	0	0	0	0	0	0	0	0	0	0	0	0	0	0	0	0	0	0	0	0	0	0	0	0	0	0	0	0	0	0	0	0	0	0	0	0	0	0	0
a48969d289573f0de4a5ef9dd57f95d9	0	0	0	0	0	0	0	0	0	0	0	0	0	0	0	0	0	0	0	0	0	0	0	0	0	0	0	0	0	0	0	0	0	5	0	0	0	0	0	0	0	123	0	0	0	0	0	0	0
ae0e66c0eb1e43d42cbcda36e47ea283	5	0	0	87	29	0	0	0	0	0	0	0	0	0	0	0	0	0	0	0	0	0	0	0	0	0	0	0	0	0	0	0	0	0	0	0	0	0	0	0	0	0	2	0	0	0	0	0	0
aa12582e56b19c7898beeabb24c7d0b2	0	0	0	0	0	0	0	0	0	0	0	0	0	0	0	0	0	0	0	0	0	0	0	0	0	0	0	0	0	0	0	0	0	0	0	0	0	0	0	0	0	0	0	0	0	0	0	0	0
2b4d417b389c904dfa0b29413ea4a122	0	0	0	0	0	0	0	0	0	0	0	0	0	0	0	0	0	0	0	0	0	0	0	0	0	0	0	0	0	0	0	0	0	0	0	0	0	0	0	0	0	0	0	0	0	0	0	0	0
32b593afb87cd97c0d3cba3e3d77f2d8	0	0	0	0	0	0	0	0	0	0	0	0	0	0	0	0	0	0	0	0	0	34	0	0	0	0	0	0	0	0	0	0	0	0	0	0	0	0	0	0	0	0	0	0	0	0	0	0	0
55b3252e0c04025bb59addf998a7e01b	0	0	0	0	0	0	0	0	0	0	0	0	0	0	0	0	0	0	0	0	0	0	0	0	0	0	0	0	0	0	0	0	0	0	0	0	5	0	0	0	0	0	0	0	0	0	0	0	0
eb8afda32ba287527f36111531cca71f	0	0	0	0	0	0	0	0	0	0	0	0	0	0	0	0	0	0	9	0	0	0	0	0	0	0	0	0	0	0	0	0	0	0	0	0	0	0	0	0	0	0	0	0	0	0	0	0	0
e07392aa2e0c3d1c5018198721bdc24f	0	0	0	0	0	0	0	0	0	0	0	0	0	0	0	0	0	0	0	0	0	0	0	0	0	0	0	0	0	0	0	0	0	0	0	0	0	29	0	0	0	0	0	0	0	0	0	0	0
f4b7b50d6575db010ebfb028d861a2ec	0	0	0	0	0	0	0	0	0	0	0	0	0	0	0	0	0	0	0	0	0	0	0	0	0	0	0	0	0	0	0	0	0	0	0	0	0	0	0	0	0	0	0	0	0	0	0	0	0
d845f814af571ad2991311de762135a2	0	0	0	0	0	0	0	0	0	0	0	0	0	0	0	0	0	0	0	0	0	0	0	0	0	0	0	0	0	0	0	0	0	0	0	0	0	0	0	0	0	0	0	0	0	0	0	0	0
82441ac4b2b81ba7afb900ddc24791f8	0	0	0	0	0	0	0	0	0	0	0	0	0	0	0	0	0	0	0	0	0	0	0	0	0	0	0	0	0	0	0	0	0	0	0	0	0	0	0	0	0	0	0	0	0	0	0	0	0
b6e44f1a219aeeee745d2f91a1ebf420	0	0	0	0	0	0	0	0	0	0	0	0	0	0	0	0	0	0	0	0	0	0	0	0	0	0	0	0	0	0	0	0	0	0	0	9	0	0	0	0	6	0	0	0	0	0	0	0	0
e8031dc4e5ab0a5afdbabcaa9b887bfa	2	122	0	0	0	0	0	0	0	0	0	0	0	0	0	0	0	51	0	0	0	0	0	0	6728	5	0	5	0	0	5	0	0	0	0	0	0	0	0	0	0	5	0	8303	0	0	0	319	0
bd0d7adbfeab19cea39e315a930cf779	0	0	0	0	0	0	0	0	0	0	0	0	0	0	0	0	0	0	0	0	0	0	0	0	0	0	0	0	0	0	0	0	0	0	0	0	0	0	0	0	0	0	0	0	0	0	0	0	0
6b89b7a13fd6cf7f1beaf36cd38a7399	0	0	0	0	0	0	0	0	0	0	0	0	0	0	0	0	0	0	0	0	0	0	0	0	0	0	0	0	0	0	566	0	158	0	497	0	0	0	0	0	0	0	0	0	0	0	0	0	87
234da0929484ff47366fb9bf6b1fbd44	0	0	0	0	0	0	0	0	0	0	0	0	0	0	0	0	0	0	0	0	0	0	0	0	0	0	0	0	0	0	0	0	0	0	0	0	0	0	0	0	0	0	0	0	0	0	0	0	0
436f9eaed33e971d270906bf1b07fc87	0	0	0	0	0	0	0	0	0	0	0	0	0	0	0	0	0	0	0	0	0	0	0	0	0	0	0	0	0	0	0	0	0	0	0	0	0	0	0	0	0	0	0	0	0	0	0	0	0
7656ead0436a092b8efd452e856b5d45	0	0	0	0	0	0	0	0	0	0	0	0	0	0	0	0	0	0	0	0	0	0	0	0	0	0	0	0	0	0	0	0	0	0	0	0	0	0	0	0	0	0	0	0	0	0	0	0	0
4ed97ab9bb7e5cbf69f6dd7323279a06	0	0	0	0	0	0	0	0	0	0	0	0	0	0	0	0	0	0	0	0	0	0	0	0	0	0	0	0	0	0	0	0	0	0	0	0	0	0	0	0	0	0	0	0	0	0	0	0	0
35404661092355cb3f51c7c9d37a442a	0	0	0	0	0	0	0	0	0	0	0	0	0	0	0	0	0	0	0	0	0	0	0	0	0	0	0	0	0	0	0	0	0	0	0	0	0	0	0	0	0	0	0	0	0	0	0	0	0
055b554c2c8120ba9e2e0fd0e906e5cf	0	0	0	0	0	0	0	0	0	0	35	1163	5	0	0	229	0	0	0	0	0	0	0	0	0	0	0	0	0	0	0	0	0	0	0	0	0	0	0	0	0	0	0	0	0	0	0	0	0
be811417aa8e225a5403c0fa1e8cf455	0	0	0	0	0	0	0	0	0	0	0	0	0	0	0	0	0	0	0	0	0	0	0	0	0	0	0	0	0	0	0	0	0	0	0	0	0	0	0	0	0	0	0	0	0	0	0	0	0
cf2828cce23aab7b56f81e0085fae516	0	0	0	0	0	0	0	0	51	0	302	0	0	0	0	0	0	0	0	0	0	0	0	0	0	0	0	0	0	0	0	0	16	0	40	0	0	0	0	0	69	0	0	38	0	858	0	0	0
67daeff889b9f40bd06a6668d3b7dc9d	14	1287	0	0	0	0	0	0	0	0	0	0	0	0	0	0	0	0	0	0	0	0	0	0	0	0	0	0	0	0	0	0	0	0	0	0	0	0	0	0	0	0	0	0	0	0	0	0	0
a9fb29ec92562e6d26b2e3d30747d664	0	0	0	0	0	0	0	0	0	0	0	0	0	0	0	0	0	0	0	0	0	0	0	0	0	0	0	0	0	0	0	0	0	0	0	0	0	0	0	0	0	0	0	0	0	0	0	0	0
dffbba3732b88f27cf95dbb7dafb9c93	0	0	0	0	0	0	0	0	0	0	0	0	0	0	0	0	0	0	0	0	0	0	0	0	0	0	0	0	0	0	0	0	0	0	0	0	0	0	0	0	0	0	0	0	0	0	0	0	0
339885a236286186eac18e4059d1140a	0	0	0	0	0	0	0	0	0	0	0	0	0	0	0	0	0	0	0	0	0	0	0	0	0	0	0	0	0	0	0	0	0	0	0	0	0	0	0	0	0	0	0	0	0	0	0	0	0
b94b5346fefb1579e40c4124b630d772	0	0	0	0	0	0	0	0	0	1144	0	0	0	0	0	0	0	0	0	0	0	0	0	0	0	0	0	0	0	0	0	0	0	0	0	4	0	0	0	0	0	0	71	0	0	0	0	0	0
e1a3fd76fe6f66757383fc542041cf5d	0	0	0	0	0	0	0	0	0	0	0	0	0	0	0	0	0	0	0	0	0	0	0	0	0	0	0	0	0	0	0	0	0	0	0	0	0	0	0	0	0	0	0	0	0	0	0	0	0
1a0fae576c410d17c9c6e920b3709540	0	0	0	0	0	0	0	0	0	0	0	0	0	0	0	0	0	0	0	0	0	0	0	0	0	0	0	0	0	0	0	0	0	0	0	0	0	0	0	0	0	0	0	0	0	0	0	0	0
99cd81202b7e80bc4637265ed31fb867	0	0	0	0	0	0	77	0	0	0	0	0	0	0	0	0	16	0	0	0	0	0	0	0	0	0	0	0	0	0	0	0	0	0	0	0	0	0	0	0	0	0	0	0	0	0	0	0	0
3780065dfc7f45835fe957cdcc92ed81	0	0	0	0	0	0	0	0	0	0	0	664	0	5	419	4	0	0	0	0	0	0	0	0	0	0	0	0	0	0	0	0	0	0	0	0	0	0	0	0	0	0	0	0	0	0	0	0	0
2a00b7bc83d510365ca8156e3c202b54	0	0	0	0	0	0	0	0	0	0	0	0	0	0	0	0	0	0	0	0	0	0	0	0	0	0	0	0	0	0	0	0	0	0	0	0	0	0	0	0	0	0	0	0	0	0	0	0	0
df60208043d36b69f2c3f4e3ce29743d	0	0	0	0	0	0	0	0	0	0	0	0	0	0	0	0	0	0	0	0	0	0	0	0	0	0	0	0	0	0	0	0	0	0	0	0	0	0	0	0	0	0	0	0	0	0	0	0	0
d6e938c9e35df932c9e35ee51c3305b7	0	0	0	0	0	0	0	0	0	0	0	0	0	0	0	0	0	0	0	0	0	0	0	0	0	0	0	0	0	0	0	0	0	0	0	0	0	0	0	0	0	0	0	0	0	0	0	0	0
6d82a7a503aab58f71a4bec73fbbd687	0	0	0	0	0	0	0	0	0	0	0	0	0	0	0	0	0	0	0	0	0	0	0	0	0	0	0	0	0	0	0	0	0	0	0	0	0	0	0	0	0	0	0	0	0	0	0	0	0
f745122d274487b863eda4d9a3f5a7de	0	0	0	0	0	0	0	0	0	0	0	0	0	0	0	0	0	0	0	0	0	0	0	0	0	0	0	0	0	0	0	0	0	0	0	0	0	0	0	0	0	0	0	0	0	0	0	0	0
99ff05820db541329d1c0dde57570a8e	0	0	0	0	0	0	0	0	0	0	0	0	0	0	0	0	0	0	0	0	0	0	0	0	0	0	0	0	0	0	0	0	0	0	0	0	0	0	0	0	0	0	0	0	0	0	0	0	0
2a29f65fefab16f6aa9fd5b1ec66224e	0	0	0	0	0	0	0	0	0	0	0	0	0	0	0	0	0	0	0	0	0	0	0	0	0	0	0	0	0	0	0	0	0	0	0	0	0	0	0	0	0	0	0	0	0	0	0	0	0
e661726746e8a9ef3de430bcd1d36dce	0	0	0	0	0	0	0	0	0	0	0	0	0	0	0	0	0	0	0	0	0	0	0	0	0	0	0	0	0	0	0	0	0	0	0	0	0	0	0	0	0	0	0	0	0	0	0	0	0
1161506839882adf83df16e1022f540d	0	0	0	0	0	0	0	0	0	0	0	0	0	0	0	0	0	0	0	0	0	0	0	0	0	0	0	0	0	0	0	0	0	0	0	0	0	0	0	0	0	0	0	0	72	0	0	0	0
731dcc6d7fb00a5b666def2b91339512	0	0	0	0	0	22	0	0	2	45	0	0	0	0	0	0	0	0	0	0	0	0	0	0	0	0	0	0	0	0	0	0	0	0	0	0	0	0	0	0	0	0	0	0	0	0	0	0	0
7fa6f9ed30b54c6636268a1c689b7a84	0	0	0	0	0	468	0	0	0	0	0	0	0	0	0	0	0	0	0	0	0	0	0	0	0	0	0	0	0	0	0	0	0	0	0	0	0	0	0	0	0	211	16	0	0	0	0	0	0
e8b86b6f281c3f360933b578cea3107d	0	0	0	0	0	0	0	0	0	0	0	0	0	0	0	0	0	0	0	0	0	0	0	0	0	0	0	0	0	0	0	0	548	0	278	0	0	0	0	0	0	0	0	0	0	0	0	0	0
679412191db95981ec49862eec98e236	0	0	0	0	0	0	0	0	0	0	0	0	0	0	0	0	0	0	243	0	0	0	0	0	0	0	0	0	0	0	0	0	0	0	0	0	0	0	0	0	0	0	0	0	0	0	0	0	0
ccf741cc406555c9d8cb486ffea6cfb8	0	0	0	0	0	431	104	0	0	0	251	0	0	0	0	0	0	0	0	0	0	0	0	0	0	0	0	0	0	0	0	0	0	0	0	0	0	0	0	0	0	0	0	0	0	0	0	0	0
1b2e65bb7c717e075469f6242159f1fb	0	0	0	0	0	0	0	0	0	0	0	0	0	0	0	0	0	0	0	0	0	0	0	0	0	0	0	0	0	0	0	0	0	0	0	0	0	0	0	0	0	0	0	0	0	0	0	0	0
7fc04473f408865979b2d19b4d3d7951	0	0	0	0	0	0	0	0	0	0	0	0	0	0	0	0	0	0	0	0	0	0	0	0	0	0	0	0	0	0	0	0	0	0	0	0	0	0	0	0	0	0	0	0	0	0	0	0	0
940802550c17accc23ceb597e962bfc1	0	0	0	0	0	0	0	0	0	0	0	0	0	0	0	0	0	0	0	0	0	0	0	0	0	0	0	0	0	0	0	0	0	0	0	0	0	0	0	0	0	0	0	0	0	0	0	0	0
328b2e47b9aa9d060d44dcf4af288c67	0	0	0	0	0	0	0	0	0	0	0	0	0	0	0	0	0	0	0	0	0	0	0	0	0	0	0	0	0	0	0	0	0	0	0	0	0	0	0	0	0	0	0	0	0	0	0	0	0
10e5fb82f65d38f3f34799cadf313386	0	0	0	0	0	0	0	0	0	0	0	0	0	0	0	0	0	0	0	0	0	0	0	0	0	0	0	0	0	0	0	0	0	0	0	0	0	0	0	0	0	0	0	0	0	0	0	0	0
95570338fbf05ecb80adfdbdf41ebb2c	0	0	0	0	0	0	0	0	0	0	0	0	0	0	0	0	0	0	0	0	0	0	0	0	0	0	0	0	0	0	0	0	0	0	0	0	0	0	0	0	0	0	0	0	0	0	0	0	0
999eff297f1aecd277562245457d4367	0	0	0	0	0	0	0	0	0	0	0	654	9	0	0	0	0	0	0	0	0	0	0	0	0	0	0	0	0	0	0	0	0	0	0	0	0	0	0	0	0	0	0	0	0	0	0	0	0
f18ff6b8370cad57d1834265514c97dd	0	0	0	0	0	0	0	0	0	0	0	0	0	0	0	0	0	0	0	0	0	0	0	0	0	0	0	0	0	0	0	0	0	0	0	0	0	0	0	0	0	0	0	0	0	0	0	0	0
075f48e104454ce610ffaf8864aa78e6	0	0	0	0	0	0	0	0	0	0	0	0	0	0	0	0	0	0	0	0	0	0	0	0	0	0	0	0	0	0	0	0	0	0	0	0	0	0	0	0	0	0	0	0	0	0	0	0	0
4b0adbf631e44d5577c1fb6ebce94b07	0	0	0	0	0	0	0	0	16	0	0	0	0	0	0	0	0	607	0	0	0	0	0	0	0	0	0	0	0	0	0	0	0	0	0	0	0	0	0	0	0	0	0	0	0	0	0	0	0
e2a89ff0973e873c3a644750fc29204b	0	0	0	0	0	0	0	0	0	0	0	0	0	0	0	0	0	0	0	0	0	0	0	0	0	0	0	0	0	0	0	0	0	0	0	0	0	0	0	0	0	0	0	0	0	0	0	0	0
efabb9fd26990f84ecba5ec1762ec0fa	0	42	0	0	0	0	0	0	0	103	0	0	0	0	0	0	0	0	0	0	47	10	73	22	0	0	0	0	0	17	0	0	0	0	0	0	0	0	0	0	0	0	15	0	0	0	0	0	0
f84e4cf8d1401e116671cb49f83cff77	0	0	0	0	0	0	588	0	0	0	0	0	0	0	0	0	0	0	0	0	0	0	0	0	0	0	0	0	0	0	0	0	0	0	0	0	0	0	0	0	0	0	0	0	0	0	0	0	0
e8116777d91d624890bf57156aba363d	0	0	0	0	0	0	0	0	0	0	0	0	0	0	0	0	0	0	0	0	0	0	0	0	0	0	0	0	0	0	0	0	0	0	0	0	0	0	0	0	0	0	0	0	0	0	0	0	0
846425011f8686d25bd13f54a70cbb58	0	0	0	0	0	0	0	0	0	0	0	0	0	0	0	0	45	0	0	0	0	0	0	0	0	0	0	0	0	0	0	0	0	0	0	0	0	0	0	0	0	0	0	0	0	0	0	0	0
0d72b5cb99042f43996a3a3b9bee79c9	0	0	0	0	0	0	0	0	0	0	0	0	0	0	0	0	0	0	0	0	0	0	0	0	0	0	0	0	0	0	0	0	0	0	0	0	0	0	0	0	0	0	0	0	0	0	0	0	0
135bcc890a20a4140647b78e7810cadb	0	85	0	0	0	0	0	0	0	0	0	0	0	0	0	0	0	0	0	0	0	0	0	0	0	0	313	0	0	0	0	0	0	0	0	0	0	0	0	0	0	0	0	0	0	0	0	0	0
ae0e19f650cb8973d49a22f808ec1594	0	0	0	0	0	0	0	0	0	0	0	0	0	0	0	0	0	0	0	0	0	0	0	0	0	0	0	0	0	0	0	0	0	0	0	0	0	0	0	0	0	538	0	3	0	0	0	0	0
6e69aa145ca2f2b55b3cd3d740783887	0	177	0	0	0	0	0	0	0	0	0	0	0	0	102	0	0	0	9	0	0	0	23	0	0	0	0	0	0	41	0	0	0	0	0	0	0	0	0	0	0	19	111	0	0	0	0	0	0
38c54b0e687ed01565a42056a961dc22	0	0	0	0	0	0	0	0	0	88	0	0	0	0	0	0	0	0	0	0	231	0	0	157	0	0	0	0	0	0	0	0	0	0	0	0	0	0	0	0	0	0	0	0	0	0	0	0	0
abb0bc2e8794383f5b9e878955b37169	0	0	0	0	0	0	0	0	0	0	0	167	0	0	70	0	0	0	0	0	0	0	0	0	0	0	0	0	0	0	0	0	0	0	0	2	0	0	0	35	0	0	0	0	0	0	0	0	0
ba174d44bfc515f8d33bb9c30ab4750a	0	0	0	0	0	0	0	0	0	0	0	0	0	0	0	0	0	0	0	0	0	0	0	0	0	0	0	0	0	0	0	0	0	0	0	0	0	0	0	0	0	0	0	0	0	0	0	0	0
4b78bedc414a38ca806e3239ce7198de	0	0	0	0	0	0	0	0	0	0	0	0	0	0	0	0	0	0	0	0	0	0	0	0	0	0	0	0	0	0	0	0	0	0	0	0	0	0	0	0	0	0	0	0	0	0	0	0	0
7d73f2e569c023bafc27b2f0ea4b287a	0	0	0	0	0	0	0	0	0	0	0	0	0	0	0	0	0	0	0	0	0	0	0	0	0	0	0	0	0	0	0	0	0	0	0	0	0	0	0	0	0	0	0	0	0	0	0	0	0
5e61b3fd42584d1edb6f8f7dc21109ef	0	0	0	0	0	0	0	0	0	0	0	0	0	0	0	0	0	0	0	0	0	0	0	0	0	0	0	0	0	0	0	0	0	0	0	0	0	0	0	0	0	0	0	0	0	0	0	0	0
a9388198327ab2a7a07a9afe08e46a51	0	0	0	0	0	8	11	0	46	0	0	0	0	0	0	0	0	0	0	0	0	0	0	0	0	0	0	0	0	0	0	0	0	0	0	14	49	99	0	8	0	0	155	0	0	0	0	0	0
46a7b5bdf901a334716a114fb1dd880a	0	0	0	0	0	0	0	0	0	0	0	0	0	0	0	0	0	0	0	0	0	0	0	0	0	0	0	0	0	0	0	0	0	0	0	0	0	0	0	0	0	0	0	0	0	0	0	0	0
94436eaf2804dacdf311f06f04edf24a	0	0	0	0	0	0	0	0	0	0	0	0	0	0	0	0	0	0	0	0	0	0	0	0	0	0	0	0	0	0	0	0	0	0	0	0	0	0	0	0	0	0	0	0	0	0	0	0	0
d04d51c78c4a779d77489ca0ca11f91d	0	0	0	0	0	0	0	0	0	0	0	0	0	0	0	0	0	0	0	0	0	0	0	0	0	0	0	0	0	0	0	0	0	0	0	0	0	0	0	0	0	0	0	0	0	0	0	0	0
2c331e719d254143d5885896742dc0fa	0	0	0	0	0	0	0	0	0	0	0	0	0	0	0	0	0	0	0	0	0	0	0	0	0	0	0	0	0	0	0	0	0	0	0	0	0	0	0	0	0	0	0	0	0	0	0	0	0
66e6691be9254cf4f89c8c8e6d210ecc	0	0	0	0	0	0	0	0	0	0	0	0	0	0	0	0	0	0	0	0	0	0	0	0	0	0	0	0	0	0	0	0	0	0	0	0	0	0	0	0	0	0	0	0	0	0	0	0	0
0b70d2e5a27ed332a8a01f7fb827c8ee	0	36	0	0	0	0	0	0	0	0	0	0	0	0	0	0	0	0	0	0	0	0	0	0	0	0	0	0	0	0	0	0	0	0	0	0	0	0	0	0	0	0	0	0	0	0	0	0	0
b4ca7a8ace9fdb88a820c5271491efa5	0	0	0	0	0	0	0	0	0	0	0	0	0	0	0	0	0	0	0	0	0	0	0	0	0	0	0	0	0	0	0	0	0	0	0	0	0	0	0	0	0	0	0	0	0	0	0	0	0
9d2a2f6abc8dad9962a0a437add86166	0	0	0	0	0	0	0	0	0	0	0	0	0	0	0	0	0	0	0	0	0	0	0	0	0	0	0	0	0	0	0	0	0	0	0	0	0	0	0	0	0	0	0	0	0	0	0	0	0
fe7e62fdf4d6bcdd2041193a8049e612	0	0	0	0	0	0	0	0	0	0	0	0	0	0	0	0	0	0	0	0	0	0	0	0	0	0	0	0	0	0	0	0	0	0	0	0	0	0	0	0	0	0	0	0	0	0	0	0	0
1720acf627aeeac0bc9be90da4353a52	0	0	0	0	0	0	0	0	0	0	0	0	0	0	0	0	0	0	0	0	0	0	0	0	0	0	0	0	0	0	0	0	0	0	0	0	0	0	0	0	0	0	0	0	0	0	0	0	0
ca78bec1140fea58b046cc539f538d64	0	0	0	0	0	0	0	0	0	0	0	0	0	0	0	0	0	0	0	0	0	0	0	0	0	0	0	0	0	0	0	0	0	0	0	0	0	0	0	0	0	0	0	0	0	0	0	0	0
2ffc6f9cad282694320d3aec676635e8	0	0	0	0	0	0	0	0	0	0	0	0	0	0	0	0	0	0	0	0	0	0	0	0	0	0	0	0	0	0	0	0	0	0	0	0	0	0	0	0	0	0	0	0	0	0	0	0	0
fc3deeabd91ff29fdad0ff2237668401	0	0	0	0	0	0	0	0	0	0	0	0	0	73	0	0	0	0	0	0	0	0	0	0	0	0	0	0	0	0	0	0	0	0	0	0	0	0	0	0	0	0	0	0	0	0	0	0	0
a2a700e708231202b353c8b32dbe2e7f	0	0	0	0	0	0	0	0	0	0	0	0	0	0	0	0	0	0	0	0	0	0	0	0	0	0	0	0	109	0	0	0	0	0	0	0	0	0	0	0	0	0	0	0	0	0	0	178	0
78bac89073b3eb9e44354b375b3b4e31	0	0	0	0	0	0	199	0	0	48	0	0	0	0	0	0	0	0	0	0	0	0	0	0	0	0	0	0	0	0	0	0	0	0	0	0	0	0	0	0	0	0	0	0	0	0	0	0	0
d709837d55b4bf1e5e2ffa12846e0a7a	0	0	0	0	0	0	0	0	0	0	0	0	0	0	0	0	0	0	0	0	0	0	0	0	0	0	0	0	0	0	0	0	0	0	0	0	0	0	0	0	0	0	0	0	0	0	0	0	0
cda9ee831ca21bd997f5adf1e9e1f5fd	0	0	0	0	0	0	0	0	0	0	0	0	0	0	0	0	0	0	0	0	0	0	0	0	0	0	0	0	0	0	0	0	0	0	0	0	0	0	0	0	0	0	0	0	0	0	0	0	0
888b79a0659cde4021d068f8b819e422	0	0	0	0	0	0	0	0	0	0	0	0	0	0	0	0	0	0	0	0	0	0	0	0	0	0	0	0	0	0	0	0	0	0	0	0	0	0	0	0	0	0	0	0	0	0	0	0	0
e8bf1f310b6aa88a680ef9d9a0d1d499	0	0	0	0	0	0	0	0	0	0	0	0	0	0	0	0	0	0	0	0	0	0	0	0	0	0	0	0	0	0	0	0	0	0	0	0	0	0	0	0	0	0	0	0	0	0	0	0	0
eb9baf9f6cd7de8a86aaf29eee23b20d	0	0	0	0	0	0	0	0	0	0	0	0	0	0	0	0	0	0	0	0	0	0	0	0	0	0	0	0	0	0	0	0	0	0	0	0	0	0	0	0	0	0	0	0	0	0	0	0	0
a72838a7f90561edc32e3e2e811a1efe	0	0	0	0	0	0	0	0	0	0	0	0	0	0	0	0	0	0	0	0	0	0	0	0	0	0	0	0	0	0	0	0	0	0	0	0	0	0	0	0	0	0	0	0	0	0	0	0	0
e8b28d4513ad0df98dfed2639df2e0ab	0	0	0	0	0	0	0	0	0	0	0	0	0	0	0	0	0	0	0	0	0	0	0	0	0	0	0	0	0	0	0	0	0	0	0	0	0	0	0	0	0	0	0	0	0	0	0	0	0
71608bb9974f1440a6375523e69b0cae	0	0	0	0	0	0	0	0	0	0	0	0	0	0	0	0	0	0	0	0	0	0	0	0	0	0	0	0	0	0	0	0	0	0	0	0	0	0	0	0	0	0	0	0	0	0	0	0	0
f147cc2bbf27d4b2ae3d6045487f11bd	0	0	0	0	0	0	0	0	0	0	0	0	0	0	0	0	0	0	0	0	0	0	0	0	0	0	0	0	0	0	0	0	0	0	0	0	0	0	0	0	0	0	0	0	0	0	0	0	0
6a7e2caa5011a55e0d239a3c59d56259	0	0	0	0	0	0	0	0	0	0	0	0	0	0	0	0	0	0	0	0	0	0	0	0	0	0	0	0	0	0	0	0	0	0	0	0	0	0	0	0	0	0	0	0	0	0	0	0	0
b0af95f9c7efe181dc44d3ca935f87c1	0	0	0	0	0	0	0	0	0	0	0	0	0	0	0	0	0	0	0	0	0	0	0	0	0	0	0	0	0	0	0	0	0	0	0	0	0	0	0	0	0	0	0	0	0	0	0	0	0
1287e3143d96186e431274f2d01767a3	0	0	0	0	0	0	0	0	0	0	0	0	6	0	0	0	0	0	0	0	0	0	0	0	0	0	0	0	0	0	0	0	0	0	0	0	0	0	0	0	0	0	0	0	0	0	0	0	0
497f5b106dd977c28be5a670a8c574aa	0	0	0	0	0	0	0	0	0	0	0	0	0	0	0	0	0	0	0	0	0	0	0	0	0	0	0	0	0	0	0	0	0	0	0	0	0	0	0	0	0	0	0	0	0	0	0	0	0
a7416f026fce5f98f9acd91cd4cc32c3	0	0	0	0	0	0	0	0	0	0	0	0	0	0	0	0	0	0	0	0	0	0	0	0	0	0	0	0	0	0	0	0	0	0	0	0	0	0	0	0	0	0	0	0	0	0	0	0	0
ac8d82eb954117b7ae1641f9f7abb85e	0	0	0	0	0	0	0	0	0	0	0	0	0	0	0	0	0	0	0	0	0	0	0	0	0	0	0	0	0	0	0	0	0	0	0	0	0	0	0	0	0	0	0	0	0	0	0	0	0
ed475764b4a2a9695e7e3e728168ce96	0	0	0	0	0	0	0	0	0	0	0	0	0	0	0	0	10	0	0	0	0	0	0	0	0	0	0	0	0	0	0	0	0	0	0	0	0	0	0	0	0	0	0	143	0	0	0	0	0
5180897a0a679f0f9db0ade0dfc41f98	0	0	0	0	0	0	0	0	0	0	0	0	0	0	0	0	0	0	0	0	0	0	0	0	0	0	0	0	0	0	0	0	0	0	0	0	0	0	0	0	0	83	0	0	0	0	0	0	0
706b78e1ba37be5cd608e9829d1f4f30	0	0	0	0	0	0	0	0	0	0	0	0	0	103	0	0	0	0	0	0	0	0	0	0	0	0	0	0	0	0	0	0	0	0	0	0	0	0	0	0	0	0	0	0	0	0	0	0	0
9f42e09749c1814f0747bdabf5217876	0	0	0	0	0	0	0	0	0	0	0	0	0	0	0	0	0	0	0	0	0	0	0	0	0	0	0	0	0	0	0	0	0	0	0	0	0	0	0	0	0	0	0	0	0	0	0	0	0
45af2abd0ab73c5d9e3c1c3f1c06633a	0	0	0	0	0	0	0	0	0	0	0	0	0	0	0	0	0	0	0	0	0	0	0	0	0	0	0	0	0	0	0	0	0	0	0	0	0	0	0	0	0	0	0	0	0	0	0	0	0
7c006c927c5d6eb7311f0028308c036c	0	0	0	0	0	0	0	0	0	0	0	0	0	0	0	0	0	0	0	0	0	0	0	0	0	0	0	0	0	0	0	0	0	0	0	0	0	0	0	0	0	0	0	0	0	0	0	0	0
4dc6195236be39e078a9f28961f02c29	0	0	0	0	0	0	0	0	0	0	0	0	0	0	36	56	0	0	0	0	15	0	0	0	0	0	0	0	0	0	0	0	0	0	0	0	0	0	0	0	0	0	0	0	0	0	0	0	0
ae12ab379c5f1975cdf532c690907f68	0	0	0	0	0	0	0	0	0	0	0	0	0	0	0	0	0	0	0	0	0	0	0	0	0	0	0	0	0	0	0	0	0	0	0	0	0	0	0	0	0	0	0	0	0	0	0	0	0
2a6c11aa11dd51f398a20581842b298b	0	0	0	0	0	0	0	0	0	0	0	0	0	0	0	0	0	0	0	0	0	0	0	0	0	0	0	0	0	0	0	0	0	0	0	0	0	0	0	0	0	0	0	0	0	0	0	0	0
1a268e979238209d93e33bc0a10a7f8e	0	0	0	0	0	0	0	0	0	0	0	0	0	0	0	0	0	0	0	0	0	0	0	0	0	0	0	0	0	0	0	0	0	0	0	0	0	0	0	0	0	0	0	0	0	0	0	0	0
c75d62cb33d1431d93c424214926963f	0	0	0	0	0	0	0	0	0	0	0	0	0	0	0	0	7	127	46	0	0	0	0	0	0	0	0	0	0	0	0	0	0	0	0	0	0	0	0	0	0	0	0	0	0	0	0	0	0
f2ae81b1618f5900e9d700b1c4f42e4d	0	0	0	0	0	0	0	0	0	0	0	0	0	0	0	0	0	0	0	0	0	0	0	0	0	0	0	0	0	0	0	0	0	0	0	0	0	0	0	0	0	0	0	0	0	0	0	0	0
812f2536379ae4f9929b594afa20a01e	0	0	0	0	0	0	0	0	0	0	0	0	0	0	5	0	0	0	0	0	0	0	0	0	0	0	0	0	0	0	0	0	0	0	0	0	0	0	0	0	0	0	52	0	0	0	0	0	0
7c599c24d1ee504adec5d0e3075aae74	0	0	0	0	0	0	0	0	0	0	0	0	0	0	0	0	0	0	0	0	0	0	0	0	0	0	0	0	0	0	0	0	0	0	0	0	0	0	0	0	0	0	0	0	0	0	0	0	0
2da1150d1cd801881b481cc50b656763	0	0	0	0	0	0	0	0	0	0	0	0	0	0	0	0	0	0	0	0	0	0	0	0	2	0	0	0	0	0	0	0	0	0	0	0	0	0	0	0	0	0	0	0	0	0	0	0	0
37b2e245cf552f0f2cc208970c4d7a8e	0	0	0	0	0	0	0	0	0	0	0	0	0	0	0	0	0	0	0	0	0	0	0	0	0	0	0	0	0	0	0	0	0	0	0	0	0	0	0	0	0	0	0	0	0	0	0	0	0
6ecd25aa1a60cf824c1b26c2f33e1b0d	0	0	0	0	0	0	0	0	0	0	0	0	0	0	0	0	0	0	0	0	0	0	0	0	0	0	0	0	0	0	0	0	0	0	0	0	0	0	0	0	0	0	0	0	0	0	0	0	0
fb5dd4baae817e20ee0bd27e1b481092	0	0	0	0	153	0	0	0	0	13	0	0	0	0	0	0	0	0	0	0	0	0	0	0	0	0	0	0	0	0	0	0	0	0	0	0	0	0	0	0	5	0	0	0	0	0	0	0	0
4ce23be7644faa7a08dbc86c7e433848	0	0	0	0	0	0	0	0	0	0	0	0	0	0	0	0	0	0	0	0	0	0	0	0	0	0	0	0	0	0	0	0	0	0	0	0	0	0	0	0	0	0	0	0	0	0	0	0	0
9206460a0b4a5da2a13968502803d8a3	0	0	0	0	0	0	0	0	0	0	0	0	0	0	0	0	0	0	0	0	0	0	0	0	0	0	0	0	0	0	0	0	0	0	0	0	0	0	0	0	0	0	0	0	0	0	0	0	0
ae089e92f668fe142720c8663c9e922e	0	0	0	0	0	0	0	0	0	0	0	0	0	0	0	0	0	0	0	0	0	0	0	0	0	0	0	0	0	0	0	0	0	0	0	0	0	0	0	0	0	0	0	0	0	0	0	0	0
998055b49090c083c88d0df7444a9dcd	0	0	0	0	0	0	0	0	0	0	0	0	0	0	0	0	29	0	0	0	0	0	0	0	0	0	0	0	0	0	0	0	0	0	0	0	0	0	0	0	0	0	0	0	0	0	0	0	0
3f55a53cdc8c4621f90f6ceb1b159567	0	0	0	0	0	0	0	0	0	0	0	0	0	0	0	0	0	0	0	0	0	0	0	0	0	0	0	0	0	0	0	0	0	0	0	0	0	0	0	0	0	0	0	0	0	0	0	0	0
2d01cc2d34ab1a12dfad44611089cbcc	0	0	0	0	0	0	0	0	0	0	0	0	0	0	0	0	0	0	0	0	0	0	0	0	0	0	0	0	0	0	0	0	0	0	0	0	0	0	0	0	0	0	0	0	0	0	0	0	0
0d1b281814fe79273cbf9b020e3a843c	0	0	0	0	0	0	0	0	0	0	0	0	0	0	0	0	0	0	0	0	0	0	0	0	0	0	0	0	0	0	0	0	0	0	0	0	0	0	0	0	0	0	0	0	0	0	0	0	0
c35a2726731a8a8d00771ce164208e6f	0	0	0	0	0	0	0	0	0	0	0	0	0	0	0	0	0	0	0	0	0	0	0	0	0	0	0	0	0	0	0	0	0	0	0	0	0	0	0	0	0	0	0	0	0	0	0	0	0
82abed156da6823dc420c15599e0a94f	0	0	0	0	0	0	0	0	0	0	0	0	0	0	0	0	0	0	0	0	0	0	0	0	0	0	0	0	0	0	0	0	0	0	0	0	0	0	0	0	0	0	0	0	0	0	0	0	0
fd33d31f1514fb446ad08447b7285235	0	0	0	0	0	0	0	0	0	0	0	0	0	0	0	0	0	0	0	0	0	0	0	0	0	0	0	0	0	0	0	0	0	0	0	0	0	0	0	0	0	0	0	0	0	0	0	0	0
a05d4417f5ebab283e6d76eda63addea	0	0	0	0	0	0	0	0	0	0	0	0	0	0	0	0	0	0	0	0	0	0	0	0	0	0	0	0	0	0	0	0	0	0	0	0	0	0	0	0	0	0	0	0	0	0	0	0	0
8f8ad1487b3a1c40a971b734c0632782	0	0	0	0	0	0	0	0	0	0	0	114	0	0	0	0	0	15	0	0	0	0	0	0	0	0	0	0	0	0	0	0	0	0	0	0	0	0	0	0	0	0	0	0	0	0	0	0	0
64f4e2eabed34e5b252d80a1eed39181	0	0	0	0	0	0	0	0	0	0	11	0	0	0	0	0	0	0	0	0	0	0	13	0	0	0	0	0	0	0	0	0	0	0	0	0	0	0	0	0	0	0	0	0	0	0	0	0	0
df43eb237b65f68960a834870d4d5849	0	0	0	0	0	0	0	0	0	0	0	0	0	0	0	0	0	0	0	0	0	0	0	0	0	0	0	0	0	0	0	0	0	0	0	0	0	0	0	0	0	0	0	0	0	0	0	0	0
f7508a2f819f180a4d75fcb30f667099	0	0	0	0	0	0	0	0	0	0	0	0	0	0	0	0	0	0	0	0	0	0	0	0	0	0	0	0	0	0	0	0	0	0	0	0	0	0	0	0	0	0	0	0	0	0	0	0	0
200a343ee30b5c4f3287b65b005a2e52	0	0	0	0	0	0	0	53	0	0	0	0	0	0	0	0	0	0	0	0	0	0	0	0	0	0	0	0	0	0	0	0	0	0	0	0	0	71	0	0	0	0	0	0	0	0	0	0	0
5b66bda52e0197ccc415d22e2e9e47f5	0	0	0	0	0	0	0	0	0	0	0	0	0	0	0	0	0	0	0	0	0	0	0	0	0	0	0	0	0	0	0	0	0	0	0	0	0	0	0	0	0	0	0	0	0	0	0	0	0
91913cefd857f31e5c5d801275423d48	0	0	0	0	0	0	0	0	0	0	0	0	0	0	0	0	0	0	0	0	0	0	0	0	0	0	0	0	0	0	0	0	0	0	0	0	0	0	0	0	0	0	0	0	0	0	0	0	0
934a125e532504137d3bbca313831a64	0	0	0	0	0	0	0	0	0	0	0	0	0	0	0	0	0	0	0	0	0	0	0	0	0	0	0	0	0	0	0	0	0	0	0	0	0	0	0	0	0	0	0	0	0	0	0	0	0
096f97bbd0098dbd10d5a68de7b9f35e	0	0	0	0	0	0	0	0	0	0	0	0	0	0	0	0	0	0	0	0	0	0	0	0	0	0	0	0	0	0	0	0	0	0	0	0	0	0	0	0	0	0	0	0	0	0	0	0	0
beb1699d4148387b1436ba36699f446c	0	0	0	0	0	0	0	0	0	0	0	0	0	0	0	0	0	0	0	0	0	0	0	0	0	0	0	0	0	0	0	0	0	0	0	0	0	0	0	0	0	0	0	0	0	0	0	0	0
3b6feeaaa88c71bada1ba0cb66a6ed96	0	0	0	0	0	0	0	0	0	0	0	0	0	0	0	0	0	0	0	0	0	0	0	0	0	0	0	0	0	0	0	0	0	0	0	0	0	0	0	0	0	0	0	0	0	0	0	0	0
1c8fef12540bafe1d50b19bbae2ee91c	0	0	0	0	0	0	0	0	0	0	0	0	0	0	0	0	0	0	0	0	0	0	0	0	0	0	0	0	0	0	0	0	0	0	0	0	0	0	0	0	0	0	0	0	0	0	0	0	0
9f5f3d4c5a8fe795ceadb8f83756aea3	0	0	0	0	0	0	0	0	0	0	0	0	0	0	0	0	0	0	0	0	0	0	0	0	0	0	0	0	0	0	0	0	0	0	0	0	0	0	0	0	0	0	0	0	0	0	0	0	0
adb27265f7af8485a32373a85c7fd9b3	0	0	0	0	0	0	0	0	0	0	0	0	0	0	0	0	0	0	0	0	0	0	0	0	0	0	0	0	0	0	0	0	0	0	0	0	0	0	0	0	0	0	0	0	0	0	0	0	0
e04834d275960143ca4f0a262b7f02b6	0	0	0	0	0	0	0	0	0	0	0	0	0	0	0	0	0	0	0	0	0	0	0	0	0	0	0	0	0	0	0	0	0	0	0	0	0	0	0	0	0	0	0	0	0	0	0	0	0
2ab6d9a2d82ebe53232c6e3a9b23c753	0	0	0	0	0	0	0	0	0	0	0	0	0	0	0	0	0	0	0	0	0	0	0	0	0	0	0	0	0	0	0	0	0	0	0	0	0	0	0	0	0	0	0	0	0	0	0	0	0
4c727a62af6d0accf1cde47e297ecd66	0	0	0	0	0	0	0	0	0	0	0	0	0	0	0	0	0	0	0	0	0	0	0	0	0	0	0	0	0	0	0	0	0	0	0	0	0	0	0	0	0	0	0	0	0	0	0	0	0
52fae2cd682656740e8c9b52d6aaa5f6	0	0	0	0	0	0	0	0	0	0	0	0	0	0	0	0	0	0	0	0	0	0	0	0	0	0	40	0	67	0	0	0	0	0	0	0	0	0	0	0	0	0	0	0	0	0	0	0	0
94d6db0e55d999b1a1472f701dca7cf5	0	0	0	0	0	0	0	0	0	0	56	0	0	0	0	0	0	0	0	0	0	0	0	0	0	0	0	0	0	0	0	0	0	0	0	0	0	0	0	0	0	0	0	0	0	0	0	0	0
1979362609d0d38ee304b6b0f658b97d	0	0	0	0	0	0	0	0	0	0	0	0	0	0	0	0	0	0	0	0	0	0	0	0	0	0	0	0	0	0	0	0	0	0	0	0	0	0	0	0	0	0	0	0	0	0	0	0	0
f642bfd85ac26cd988d5983f2ed4e094	0	0	0	0	0	0	0	0	0	0	0	0	0	0	0	0	0	0	0	0	0	0	0	0	0	0	0	0	0	0	0	0	0	0	0	0	0	0	0	0	0	0	0	0	0	0	0	0	0
eb0aab6c98dfec4cd4e6205097487f84	0	0	0	0	0	0	0	0	0	0	0	0	0	0	0	0	0	0	0	0	0	0	0	0	0	0	0	0	0	0	0	0	0	0	0	0	0	0	0	0	0	0	0	0	0	0	0	0	0
d0fe4d8a36cefe849dff43e238b46048	0	0	0	0	0	0	0	0	0	0	0	0	0	0	0	0	0	0	0	0	0	42	0	0	0	0	0	0	0	0	0	0	0	0	0	0	0	0	0	0	0	0	0	0	0	0	0	0	0
8cf0b421bd94b4a79abdc31ac3790857	0	0	0	0	0	0	0	0	0	0	0	0	0	0	0	0	0	0	0	0	0	0	0	0	0	0	0	0	0	0	0	0	0	0	0	0	0	0	0	0	0	0	0	0	0	0	0	0	0
43d05674831bc3e4fd01ee2d2e4711be	0	35	0	0	47	0	0	0	0	0	0	0	0	0	0	0	0	0	0	0	0	0	0	0	0	0	0	0	0	0	0	0	0	0	0	0	0	0	0	0	0	0	0	0	0	0	0	0	0
c9a091c15978bab28208d491d46e51df	0	0	0	0	0	0	0	0	0	0	0	0	0	0	0	0	0	0	0	0	0	0	0	0	0	0	0	0	0	0	0	0	0	0	0	0	0	0	0	0	0	0	0	0	0	0	0	0	0
0a104a5b2cb7f2f7f9a8a03b043553b0	0	0	0	0	0	0	0	0	0	0	0	0	0	0	0	0	0	0	0	0	0	0	0	0	0	0	0	0	0	0	0	0	0	0	0	0	0	0	0	0	0	0	0	0	0	0	0	0	0
7137388b00bd6c6a92060aa5b182b0ea	0	0	0	0	0	0	0	0	0	0	0	0	0	0	0	0	0	0	0	0	0	0	0	0	0	0	0	0	0	0	0	0	0	0	0	0	0	0	0	0	0	0	0	0	0	0	0	0	0
ad07d5e3b48d83bba421773dd7936b9d	0	0	0	0	0	0	0	0	0	0	0	0	0	0	0	0	0	0	0	0	0	0	0	0	0	0	0	0	0	0	0	0	0	0	0	0	0	0	0	0	0	0	0	0	0	0	0	0	0
423d62b6f0fc2f0601d6c20dc6f8eccb	0	0	0	0	0	0	0	0	0	0	0	0	0	0	0	0	0	0	0	0	0	0	0	0	0	0	0	0	0	0	0	0	0	0	0	0	0	0	0	0	0	0	0	0	0	0	0	0	0
632466d3fecb37b40208384eb2538190	0	0	0	0	0	0	0	0	0	0	0	0	0	0	0	0	0	0	0	0	0	0	0	0	0	0	0	0	0	0	0	0	0	0	0	0	0	0	0	0	0	0	0	0	0	0	0	0	0
74b8f781889c15636625c710e4013fe6	0	0	0	0	0	0	0	0	0	0	0	0	0	0	0	0	0	0	0	0	0	0	0	0	0	0	0	0	0	0	0	0	0	0	0	0	0	0	0	0	0	0	0	0	0	0	0	0	0
c62a69e36bf77592273564cc14cccefb	0	0	0	0	0	0	45	0	0	0	0	0	0	0	15	0	0	0	0	0	0	0	0	0	0	0	0	0	0	0	0	0	0	0	0	0	0	0	0	0	0	0	0	0	0	0	0	0	0
ace345deb5641887faa1854e7f04eb46	0	0	0	0	0	0	0	0	0	0	0	0	0	0	0	0	0	0	0	0	0	0	0	0	0	0	0	0	0	0	0	0	0	0	0	0	0	0	0	0	0	0	0	0	0	0	0	0	0
23f5f280664192f79e16771764419aef	0	0	0	0	0	0	0	0	0	0	0	0	0	0	0	0	0	0	0	0	0	0	0	0	0	0	0	0	0	0	0	0	0	0	0	0	0	0	0	0	0	0	0	0	0	0	0	0	0
2497b585cdfbb1516419f785c6bd2699	0	0	0	0	0	0	0	0	0	0	0	0	0	0	0	0	0	0	0	0	0	0	0	0	0	0	0	0	0	0	0	0	0	0	0	0	0	0	0	0	0	0	0	0	0	0	0	0	0
7602a34ba3cca3f4b367447e42f0b48f	0	0	0	0	0	0	0	0	0	0	0	0	0	0	0	0	0	0	0	0	0	0	0	0	0	0	0	0	0	0	0	0	0	0	0	0	0	0	0	0	0	0	0	0	0	0	0	0	0
980a5300dae6a1284c372e79a9fef6e0	0	0	0	0	0	0	0	0	0	0	0	0	0	0	0	0	0	0	0	0	0	0	0	0	0	0	0	0	0	0	0	0	0	0	0	0	0	0	0	0	0	0	0	0	0	0	0	0	0
fdbfed0ad96c21211893194b07e41caf	0	0	0	0	0	0	0	0	52	30	0	0	0	0	0	0	0	0	0	0	0	0	0	0	0	0	0	0	0	0	0	0	0	0	0	0	0	0	0	0	0	0	0	0	0	0	0	0	0
be1732210d14544ca14c5aa3c3bf27d9	0	0	0	0	0	0	0	0	0	0	0	0	0	0	0	0	0	0	0	0	0	0	0	0	0	0	0	0	0	0	0	0	0	0	0	0	0	0	0	0	0	0	0	0	0	0	0	0	0
ddb3d637894682f573467e77b29dac99	0	0	0	0	0	0	0	0	0	0	0	0	0	0	0	0	0	0	0	0	0	0	0	0	0	0	0	0	0	0	0	0	0	0	0	0	0	0	0	0	0	0	0	0	0	0	0	0	0
35342a47785e4320e66126531d8836ff	0	0	0	0	0	0	0	0	0	0	0	0	0	0	0	0	0	0	0	0	0	0	0	0	0	0	0	0	0	0	0	0	0	0	0	0	0	0	0	0	13	0	64	0	0	0	0	0	0
45ab5040997521d54685517ad9b81126	0	0	0	0	0	0	0	0	0	0	0	0	0	0	0	0	0	0	0	0	0	0	25	0	0	0	0	0	0	0	0	0	0	0	0	0	0	0	0	0	0	0	0	0	0	0	0	0	0
ab4247a5c480bba0f083d9b2b87a7237	0	0	0	0	0	0	0	13	35	29	0	0	0	0	0	0	0	0	0	0	0	0	0	0	0	0	0	0	0	0	0	0	0	0	0	0	0	0	0	0	0	0	0	0	0	0	0	0	0
3251b633ba6907b65a92437ebf891484	0	0	0	0	0	0	0	0	0	0	0	0	0	0	0	0	0	0	0	0	0	0	0	0	0	0	0	0	0	21	0	0	0	0	0	0	0	0	0	0	0	0	53	0	0	0	0	0	0
31b4c0bbe4d14c6b650da890d036fd77	0	0	0	0	0	0	0	0	0	0	0	0	0	0	0	0	0	0	0	0	0	0	0	0	0	0	0	0	0	0	0	0	0	0	0	0	0	0	0	0	0	0	0	0	0	0	0	0	0
38b18690867a9648884b2c6ddf449b87	0	0	0	0	0	0	0	0	0	0	0	0	0	0	0	0	0	0	0	0	0	0	0	0	0	0	0	0	0	0	0	0	0	0	0	0	0	0	7	0	0	0	0	0	0	0	0	0	0
90559122ccf861e6f1829b01df48ecde	0	0	0	0	0	0	0	0	0	0	0	0	0	0	0	0	0	0	0	0	0	0	0	0	0	0	0	0	0	0	0	0	0	0	0	0	0	0	0	0	0	0	0	0	0	0	0	0	0
c165f42df01d246bfa0ccd3934482ac2	0	0	0	0	0	0	0	0	0	0	0	0	0	0	0	0	0	0	0	0	0	0	0	0	0	0	0	0	0	0	0	0	0	0	0	0	0	0	0	0	0	0	0	0	0	0	0	0	0
cfb7dcf3852f5fdf6f2248237c91c4b5	0	0	0	0	0	0	0	0	0	0	0	0	0	0	0	0	0	0	0	0	0	0	0	0	0	0	0	0	0	0	0	0	0	0	0	0	0	0	0	0	0	0	0	0	0	0	0	0	0
fc5496b9df541681dc73fe3daa63af97	0	0	0	0	0	0	0	0	0	0	0	0	0	0	0	0	0	0	0	0	0	0	0	0	0	0	0	0	0	0	0	0	0	0	0	0	0	0	0	0	0	0	0	0	0	0	0	0	0
3b73cd6d56ec82babea572ab738309af	0	0	0	0	0	0	0	0	0	0	0	0	0	0	0	0	0	0	0	0	0	0	0	0	0	0	0	0	0	0	0	0	0	0	0	0	0	0	0	0	0	0	0	0	0	0	0	0	0
adef67a2639397ab245bb4bbf9561467	0	0	0	0	0	0	0	0	0	0	0	0	0	0	0	0	0	0	0	0	0	0	0	0	0	0	0	0	0	0	0	0	0	0	0	0	0	0	0	0	0	0	0	0	0	0	0	0	0
a032c61263c0b08e1d7bf86957023066	0	0	0	0	0	0	0	0	0	0	51	0	0	0	0	0	0	0	0	0	0	0	0	0	0	0	0	0	0	0	0	0	0	0	8	0	0	0	0	0	0	0	0	0	0	0	0	0	0
f04a1837cb68f979190cacce67fb21c7	0	0	0	0	0	0	0	0	0	0	0	0	0	0	0	0	0	0	0	0	0	0	0	0	0	0	0	0	0	0	0	0	0	0	0	0	0	0	0	0	0	0	0	0	0	0	0	0	0
513480cceea296edcb8ffc6f619b1350	0	39	0	0	0	0	0	0	0	0	0	0	0	0	0	0	0	0	0	0	0	0	0	0	0	0	0	0	0	0	0	0	0	0	0	0	0	0	19	0	0	0	0	0	0	0	0	0	0
2bc57af63d6684e7946b8292b4404317	0	0	0	0	43	0	0	0	0	0	0	0	0	0	0	0	0	0	0	0	0	0	0	0	0	0	0	0	0	0	0	0	0	0	0	0	0	0	0	11	0	0	0	0	0	0	0	0	0
6708f624ef97fa72f21a55f195827560	0	0	0	0	0	0	0	0	0	0	0	0	0	0	0	0	0	0	0	0	0	0	6	0	0	0	0	0	0	0	0	0	0	0	0	0	0	0	0	0	0	0	0	0	0	0	0	0	0
d85d457d155a9c286694f4fe1ede2d9c	0	0	0	0	0	0	0	0	0	0	0	0	0	0	0	0	0	0	0	0	0	0	0	0	0	0	0	0	0	0	0	0	0	0	0	0	0	0	0	0	0	0	0	0	0	0	0	0	0
9a76d8684bcbdd7a6624e7661521863d	0	0	0	0	0	0	0	0	0	0	0	0	0	0	0	0	0	0	0	0	0	0	0	0	0	0	0	0	0	0	0	0	0	0	0	0	0	0	0	0	0	0	0	0	0	0	0	0	0
3dcb4cd754261e2d1098213e1f982ead	0	0	0	0	0	0	0	0	0	0	0	0	0	0	0	0	0	0	0	0	0	0	0	0	0	0	0	0	0	0	0	0	0	0	0	0	0	0	0	0	0	0	0	0	0	0	0	0	0
47c9a3a385e27ae000e946a385550a1c	0	0	0	0	0	0	0	0	0	0	0	0	0	0	0	0	34	0	0	0	0	0	0	0	0	0	0	0	0	0	0	0	0	0	0	0	0	0	0	0	0	0	0	0	0	0	0	0	0
3338038b09dd956069a9c285d9b8f7e5	0	0	0	0	0	29	0	10	0	0	0	0	0	0	0	0	0	0	0	0	0	0	0	0	0	0	0	0	0	0	0	0	0	0	0	0	0	0	0	0	0	0	0	0	0	11	0	0	0
ae022356b74b6441a77cd0d8e64d7567	0	0	0	0	0	0	0	0	0	0	0	0	0	0	0	0	0	0	0	0	0	0	0	0	0	0	0	0	0	0	0	0	0	0	0	0	0	0	0	0	0	0	0	0	0	0	0	0	0
2ddedf89272523f27ad84d9f16cec02c	0	0	0	0	0	0	0	30	0	0	0	0	0	0	0	0	0	0	0	0	0	0	0	0	0	0	0	0	0	0	0	0	0	0	0	0	0	0	0	0	0	0	0	0	0	0	0	0	0
3af0a757fe7c26e55140b60b9243a639	0	0	0	0	0	0	0	0	0	0	0	0	0	0	0	0	0	0	0	0	0	0	0	0	0	0	0	0	0	0	0	0	0	0	0	0	0	0	0	0	0	0	0	0	0	0	0	0	0
0e53259ec0f6e5b6444b443f1c4a91d6	0	0	0	0	0	0	0	0	0	0	0	0	0	0	0	0	0	0	0	0	0	0	0	0	0	0	0	0	0	0	0	0	0	0	0	0	0	0	0	0	0	0	0	0	0	0	0	0	0
52fdf80da4d55486ab82591e37674423	0	0	0	0	0	0	0	0	0	0	0	0	0	0	0	0	0	0	0	0	0	0	0	0	0	0	0	0	0	0	0	0	0	0	0	0	0	0	0	0	0	0	0	0	0	0	0	0	0
1f0ec39ef77d2ee58e4e9e15a6e04e80	0	0	0	0	0	0	0	0	0	0	0	0	0	0	0	0	0	0	0	0	0	0	0	0	0	0	0	0	0	0	0	0	0	0	0	0	0	0	0	0	18	0	0	0	0	23	0	0	0
4b903be402efdbcef64075ad4af32126	0	0	0	0	0	0	0	0	0	0	0	0	0	0	0	0	0	0	0	0	0	0	0	0	0	0	0	0	0	0	0	0	0	0	0	0	0	0	0	0	0	0	0	0	0	0	0	0	0
174623f006dfe896e3ff1421d9673f6d	0	0	0	0	0	5	0	0	0	0	0	0	0	0	0	0	0	0	0	0	0	0	0	0	0	0	0	0	0	0	0	0	0	0	0	0	0	0	0	0	0	0	0	0	0	35	0	0	0
52db02d60a1c3f25ef71e345d8651f61	0	0	0	0	0	0	0	0	0	0	0	0	0	0	0	0	0	0	0	0	0	0	0	0	0	0	0	0	0	0	0	0	0	0	0	0	0	0	0	0	0	0	0	0	0	0	0	0	0
7269dd6c8f610a8cbea5d1b046b12ab8	0	0	0	0	0	0	0	0	0	0	0	0	0	0	0	0	0	16	0	0	0	0	0	0	0	0	0	0	0	0	0	0	0	0	0	0	0	0	0	0	0	0	0	0	0	0	0	0	0
e1fd8153a3c5969c954de8e011e699d4	0	0	0	0	0	0	0	0	0	0	0	0	0	0	0	0	0	0	0	0	0	0	0	0	0	0	0	0	0	0	0	0	0	0	0	0	0	0	0	0	0	0	0	0	0	0	0	0	0
2a4222e2e48649843c6679899c1d532e	0	0	0	0	0	0	0	0	0	0	0	0	0	0	0	0	0	0	0	0	0	0	0	0	0	0	0	0	0	0	0	0	0	0	0	0	0	0	0	0	0	0	0	0	0	0	0	0	0
818c27c43951abd85446b3297c502c60	0	0	0	0	0	0	0	0	0	0	0	0	0	0	0	0	23	0	0	0	0	10	0	0	0	0	0	0	0	0	0	0	0	0	0	0	0	0	0	0	0	0	0	0	0	0	0	0	0
55e209b08828b0a5a763ad2dd6127f61	0	0	0	0	0	0	0	0	0	0	0	0	0	0	0	0	0	0	0	0	0	0	0	0	0	0	0	0	0	0	0	0	0	0	0	0	0	0	0	0	0	0	0	0	0	0	0	0	0
8a2c132cbbabd53d913494ac80dca495	0	0	0	0	0	0	0	0	0	0	0	0	0	0	0	0	0	0	0	0	0	0	0	0	0	0	0	0	0	0	0	0	0	0	0	0	0	0	0	0	0	0	0	0	0	0	0	0	0
a539b9828b01b5090d4c8f18fd88ac65	0	0	0	0	0	0	0	0	0	0	0	0	0	0	0	0	0	0	0	0	0	0	0	0	0	0	0	0	0	0	0	0	0	0	0	0	0	0	0	0	0	0	0	0	0	0	0	0	0
7f0bb5d7e6d40fadb79c28845215ff46	0	0	0	0	0	0	0	0	0	0	0	0	0	0	0	0	0	0	0	0	0	0	0	0	0	0	0	0	0	0	0	0	0	0	0	0	0	0	0	0	0	0	0	0	0	0	0	0	0
0e396f6f6456bd59965cc728cc804207	0	0	0	0	0	0	0	0	0	0	0	0	0	0	0	0	0	0	0	0	0	0	0	0	0	0	0	0	2	0	0	0	0	0	0	0	0	0	0	0	0	0	0	0	0	0	0	0	0
5e195e9cddd23d1ad37a9a2eb2590b9e	0	0	0	0	0	0	0	0	0	0	0	0	0	0	0	0	0	0	0	0	0	0	0	0	0	0	0	0	0	0	0	0	0	0	0	0	0	0	0	0	0	0	0	0	0	0	0	0	0
5b4c8a27fcdeff5d78be843f574876f5	0	0	0	0	0	0	0	0	0	0	0	0	0	0	0	0	0	0	0	0	0	0	0	0	0	0	0	0	0	0	0	0	0	0	0	0	0	0	0	0	0	0	0	0	0	0	0	0	0
bb63386e559913a7a0e4335a63ed3374	0	0	0	0	0	0	0	0	0	0	0	0	0	0	0	0	0	0	0	0	0	0	0	0	0	0	0	0	0	0	0	0	0	0	0	0	0	0	0	0	0	0	0	5	0	15	0	0	0
c7a8a5f27928aef5ecf3f0e25253018b	0	0	0	0	0	0	0	0	0	0	0	0	0	0	0	0	0	0	0	0	0	0	0	0	0	0	0	0	0	0	0	0	0	0	0	0	0	0	0	0	0	0	0	0	0	0	0	0	0
3ba3c75765d2a96a5f597519ba715f36	0	0	0	0	0	0	0	0	0	0	0	0	0	0	0	0	0	0	0	0	0	0	0	0	0	0	0	0	0	0	0	0	0	0	0	0	0	0	0	0	0	0	0	0	0	0	0	0	0
b1c66c88d32475da2ac90b16cea4a5ee	0	0	0	0	0	13	0	0	0	0	0	0	0	0	0	0	0	0	0	0	4	0	0	0	0	0	0	0	0	0	0	0	0	0	0	0	0	0	0	0	0	0	0	0	0	0	0	0	0
7b3d123a7123fc14bb0586e983d22683	0	0	0	0	0	0	0	0	0	0	0	0	0	0	0	0	0	0	0	0	0	0	0	0	0	0	0	0	0	0	0	0	0	0	0	0	0	0	0	0	0	0	0	0	0	0	0	0	0
e16d5f2a1c450650c67124126fe9cb50	0	0	0	0	0	0	0	0	0	0	0	0	0	0	0	0	0	0	0	0	0	0	0	0	0	0	0	0	0	0	0	0	0	0	0	0	0	0	0	0	0	0	0	0	0	0	0	0	0
2324ed706b0664aceccab015890dd8ce	0	0	0	0	0	0	0	0	0	0	0	0	0	0	0	0	0	0	0	0	0	0	0	0	0	0	0	0	0	0	0	0	0	0	0	0	0	0	0	0	0	0	0	0	0	0	0	0	0
7c74c418b92490cfb6ead036e084fe0e	0	0	0	0	0	0	0	0	0	0	0	0	0	0	567	0	0	0	0	0	0	0	0	0	0	0	262	0	0	0	0	0	0	0	0	0	0	0	0	0	0	0	116	0	0	0	0	0	0
0a6ce5af7b6530e30be59a2574025559	0	0	0	0	0	0	0	0	0	0	0	0	0	0	0	0	0	0	0	0	0	0	0	0	0	0	0	0	0	0	0	0	0	0	0	0	0	0	0	0	0	0	0	0	0	0	139	0	0
e3760011c89ec5025c18f10f5d445723	0	0	0	0	0	0	0	0	0	0	0	0	0	0	0	0	0	0	0	0	0	0	0	0	0	0	0	0	0	0	0	0	0	0	0	0	0	0	0	0	0	0	0	0	0	0	0	0	0
192c805f782f0f7312440a140083e588	0	0	0	0	0	0	0	0	0	0	0	0	0	0	0	0	0	0	0	0	0	0	0	0	0	0	0	0	0	0	0	0	0	0	0	0	0	0	0	0	0	0	0	0	0	0	0	0	99
06200013f005a67922aea3c4b90c0f43	0	0	0	0	0	0	0	0	0	0	0	0	0	0	0	0	0	0	0	0	0	0	0	0	0	0	0	0	0	0	0	0	0	0	0	0	0	0	0	0	0	0	0	0	0	0	0	0	0
8c1fbac64d0952d39817d4823d5f704c	0	0	0	0	48	0	0	0	0	0	0	0	0	0	0	0	0	0	0	3	0	0	0	0	0	0	0	0	0	0	0	0	0	0	0	0	0	0	0	0	0	0	0	0	0	0	0	0	0
bcee8d433df38aa3365e7147dff5a01a	0	0	0	0	0	0	0	0	0	0	0	0	0	0	0	0	0	0	0	0	0	0	0	0	0	0	0	0	0	0	0	0	0	0	0	0	0	0	0	0	0	0	0	0	0	0	0	0	0
7d43eebb57390702a492be08e5fe3864	0	0	0	0	0	0	0	0	0	0	0	0	0	0	0	0	0	0	0	0	0	0	0	0	0	0	0	0	0	0	0	0	0	0	0	0	0	0	0	0	0	0	0	0	0	0	0	0	0
1f31b4f4f434a85f2011bba40426a4b3	0	0	0	0	0	0	0	0	0	0	0	0	0	0	0	19	0	20	4	0	0	0	0	0	0	0	0	0	0	0	0	0	0	0	0	0	0	0	0	0	0	0	0	0	0	0	0	0	0
1d8929cb2c1c23c71b63d28ce40aa1f1	0	0	0	0	0	0	0	0	0	0	0	0	0	0	0	0	0	0	0	0	0	0	0	0	0	0	0	0	0	0	0	0	0	0	0	0	0	0	0	0	0	0	0	0	0	0	0	0	0
36f10f85cbfd3c6b3e5f9da7d87f99a7	0	0	0	0	0	0	0	0	0	0	0	0	0	0	0	0	0	0	0	0	0	0	0	0	0	0	0	0	0	0	0	0	0	0	0	0	0	0	0	0	0	0	0	0	0	0	0	0	0
e0ec4fa463c3a6f3d1b1f233705c782d	0	0	0	0	0	0	0	0	0	0	0	0	0	0	0	0	0	0	0	0	0	0	0	0	0	0	0	0	0	0	0	0	0	0	0	0	0	0	0	0	0	0	0	0	0	0	0	0	0
27f0d35bcdcb2b151fa7532632b11274	0	0	0	0	0	0	0	0	0	0	0	0	0	0	0	0	0	0	0	0	0	0	0	0	0	0	0	0	0	0	0	0	0	0	0	0	0	0	0	0	0	0	0	0	0	0	0	0	0
9328981843f8abec7903040e901441ec	0	0	0	0	0	0	0	0	0	0	0	0	0	0	0	0	0	0	0	0	0	0	0	0	0	0	0	0	0	0	0	0	0	0	0	0	0	0	0	0	0	0	0	0	0	0	0	0	0
e52f3187a6a23953d7591ceecf4597e2	0	0	0	0	0	0	0	0	0	0	0	0	0	0	0	0	0	0	0	0	0	0	0	0	0	0	0	0	0	0	0	0	0	0	0	0	0	0	0	0	0	0	0	0	0	0	0	0	0
8da098f2f929ee70e3e07679242ed7ba	0	0	0	0	0	0	0	0	0	0	0	0	0	0	0	0	0	0	0	0	0	0	0	0	0	0	0	0	0	0	0	0	0	0	0	0	0	0	0	0	0	0	0	0	0	0	0	0	0
ef51eec5d6013e72f298434f588b3e63	0	0	0	0	0	0	0	0	0	0	0	0	0	0	0	0	0	0	0	0	0	0	0	0	0	0	0	0	0	0	0	0	0	0	0	0	0	0	0	0	0	0	0	0	0	0	0	0	0
a90aee6eb6661a4649fda0b9ef0fd510	0	0	0	0	0	0	0	0	0	0	0	0	0	0	0	0	0	0	0	0	0	0	0	0	0	0	0	0	0	0	0	0	0	0	0	0	0	0	0	0	0	0	0	0	0	0	0	0	0
706df5c8c10dff037bff7d2db39e0767	0	0	0	0	0	0	0	0	0	0	0	0	0	0	0	0	0	0	0	0	0	0	0	0	0	0	0	0	0	0	0	0	0	0	0	0	0	0	0	0	0	0	0	0	0	0	0	0	0
3d5eeada75c4679b5dac9eca6099b0a7	0	0	0	0	0	0	0	0	0	0	0	0	0	0	0	0	0	0	0	0	0	0	0	0	0	0	0	0	0	0	0	0	0	0	0	0	0	0	0	0	0	0	0	0	0	0	0	0	0
bf3dcb9f59e35ca69fd69dcb5568d285	0	0	0	0	0	0	0	0	0	0	0	0	0	0	0	0	0	0	0	0	0	0	0	0	0	0	0	0	0	0	0	0	0	0	0	0	0	0	0	0	0	0	0	0	0	0	0	0	0
e4656a6a15d53778034609fd5e2e1575	0	0	0	0	0	0	0	0	0	3	0	0	0	0	0	0	0	0	0	0	0	0	0	0	0	0	0	0	0	0	0	0	0	0	0	0	0	0	0	0	0	0	0	0	0	0	0	0	0
afc69899b89991f81ec9390986c8e699	0	0	0	0	0	0	0	0	0	0	0	0	0	0	0	0	0	0	0	0	0	0	0	0	0	0	0	0	0	0	0	0	0	0	0	0	0	0	0	0	0	0	0	0	0	0	0	0	0
1b93589eefdef1275d267878d3019a3b	0	0	0	0	0	0	0	0	0	0	0	0	0	0	0	0	0	0	0	0	0	0	0	0	0	0	0	0	0	0	24	0	28	0	0	0	0	0	0	0	0	0	0	0	0	0	0	0	0
6485ce47882013de497ae5a413ce969b	0	0	0	0	0	0	0	0	0	0	0	0	0	0	0	0	0	0	0	0	0	0	0	0	0	0	0	0	0	0	0	0	0	0	0	0	0	0	0	0	0	0	0	0	0	0	0	0	0
54e7fd41cb96756255af72510bae17ea	0	15	52	0	0	0	0	0	0	0	0	0	0	0	0	0	0	0	0	0	0	0	0	0	0	0	0	0	0	0	0	0	0	0	0	0	0	0	0	0	0	0	0	0	0	0	0	0	0
f67e2e5ed298ea5a8fec9d676e227444	0	0	0	0	0	0	0	0	0	0	0	0	0	0	0	0	0	0	0	0	0	0	0	0	0	0	0	0	0	0	0	0	0	0	0	0	0	0	0	0	0	0	0	0	0	0	0	0	0
51dd1ee6ba0281c144e209f5f9548d04	0	0	0	0	0	0	0	0	0	0	0	0	0	0	0	0	0	0	0	0	0	0	0	0	0	0	0	0	0	0	0	0	0	0	0	0	0	0	0	0	0	0	0	0	0	0	0	0	0
af0a8a2cdf114822b1ac398e68c0910b	0	0	0	0	0	0	0	0	0	0	0	0	0	0	0	0	0	0	0	0	0	0	0	0	0	0	0	0	0	0	0	0	0	0	0	0	0	0	0	0	0	0	0	0	0	0	0	0	0
d9deecbb2876e0c987346b56ade6e8b9	0	0	0	0	0	0	0	0	0	0	0	0	0	0	0	0	0	0	0	0	0	0	0	0	0	0	0	0	0	0	0	0	0	0	0	0	0	0	0	0	0	0	0	0	0	0	101	0	0
01ca68fe3e501c62ec858fdfb2a1fb41	0	0	0	0	0	0	0	0	0	0	213	0	0	0	29	0	0	0	0	0	0	0	0	44	0	0	0	0	0	0	0	0	0	0	0	0	0	0	0	0	12	0	0	0	0	0	0	0	0
4af522ebfd66f5f5842810e776d06033	0	0	0	0	26	0	0	0	0	0	0	0	0	0	0	0	0	0	0	0	0	0	0	0	0	0	0	0	0	0	0	0	31	0	0	0	0	0	0	0	0	8	0	64	0	0	0	0	0
5a4aa75990ee53a374ccaffd2189e1b3	0	0	0	0	0	0	0	0	0	0	0	0	0	0	0	0	0	0	0	0	0	0	0	0	0	0	0	0	0	0	0	0	0	0	0	0	0	0	0	0	0	0	0	0	0	0	0	0	0
063e59445739b56fd2151e3193a07e7a	0	0	0	0	0	0	0	0	0	0	0	0	0	0	0	0	0	0	0	0	0	0	9	0	0	0	0	0	0	0	0	0	0	0	0	0	0	0	0	0	0	0	0	0	0	0	0	0	0
635cc65b31bfcfce9ba42af3f5c874e8	0	0	0	0	0	0	0	0	0	0	0	0	0	0	0	0	0	0	0	0	0	0	0	0	0	0	0	0	0	0	0	0	0	0	0	0	0	0	0	0	0	0	0	0	0	0	0	0	0
5a96990d652a07640bf41e5020bcda89	0	0	0	0	0	0	0	0	0	0	0	0	0	0	0	0	0	0	0	0	0	0	0	0	0	0	0	0	0	0	0	0	2	0	0	0	0	0	0	0	0	0	0	0	0	0	0	0	0
39b8ef59a6eecb42a85f8ae5abd8d6d9	0	0	0	0	0	0	0	0	0	0	0	0	0	0	0	0	0	0	0	0	0	0	0	0	0	0	0	0	0	0	0	0	0	0	0	0	0	0	0	0	0	0	0	98	0	0	0	0	0
ee9e1c1d243d9fd7258dc4fc7dfc3505	0	0	0	0	0	0	0	0	0	0	0	0	0	0	0	0	0	0	0	0	0	0	0	0	0	0	0	0	0	0	0	0	0	0	0	0	0	0	0	0	0	0	0	0	0	0	0	0	0
785936b7a30e4f91e05922d9dc558dec	0	0	0	0	0	0	0	0	0	0	0	0	0	0	0	0	0	0	0	0	0	0	0	0	0	0	0	0	0	0	0	0	0	0	0	0	0	0	0	0	0	0	0	0	0	0	0	0	0
3505d50b132ba71e73a7df2f87b6aa95	0	0	0	0	0	0	0	0	0	0	0	0	0	0	0	0	0	0	0	0	0	0	0	0	0	0	0	0	0	0	0	0	0	0	0	0	28	0	0	0	0	0	0	0	0	31	0	0	0
3f440df1af9d32df437e33558a5556fa	0	0	0	0	0	0	0	0	0	0	0	0	0	0	0	0	0	0	0	0	0	0	0	0	0	0	0	0	0	0	0	0	0	0	0	0	0	0	0	0	0	0	0	0	0	0	0	0	0
ddbe401d253278b33283168109fd32ab	0	0	0	0	0	0	0	0	0	0	0	0	0	0	0	0	0	0	0	0	0	0	0	0	0	0	0	0	0	0	0	0	0	0	0	0	0	0	0	0	0	0	0	0	0	0	0	0	0
7a1474647066f0fad22017037a1950e0	0	0	0	0	0	0	0	0	0	0	0	0	0	0	0	0	0	0	0	0	0	0	0	0	0	0	0	0	0	0	0	0	0	0	0	0	0	0	0	0	0	0	0	0	0	0	0	0	0
fd8d73cb7564848a5245d1eb66c481c2	0	0	0	0	0	0	0	0	0	0	0	0	0	0	0	0	0	0	0	0	0	0	0	0	0	0	0	0	0	0	0	0	0	0	0	0	0	0	0	0	0	0	0	0	0	0	0	0	0
35fbc5a07fe0d91a00b6c5849dc8bcbf	0	0	0	0	0	0	0	0	0	0	0	0	0	0	0	0	0	0	0	0	0	0	0	0	0	0	0	0	0	0	0	0	0	0	0	0	0	0	0	0	0	0	0	0	0	0	0	0	0
f3205ca78b2f8af720d2670948fcaaa4	10	0	0	0	27	0	0	0	0	0	0	0	0	0	0	0	0	0	0	0	0	0	0	0	0	0	0	0	0	0	0	0	0	0	0	0	0	0	0	0	0	0	0	0	0	0	0	0	0
c6c7b4f8948ff8295cd564f7568a98db	0	0	0	0	0	0	0	0	0	0	0	0	0	0	0	0	0	0	0	0	0	0	0	0	11	0	0	0	0	0	0	0	0	0	0	0	0	0	13	0	0	0	0	32	0	0	0	0	0
9ac244a2ed55141b607dc47b7104242c	0	0	0	0	0	0	0	0	0	0	0	0	0	0	0	0	0	0	0	0	0	0	0	0	0	0	0	0	0	0	0	0	0	0	0	0	0	0	0	0	0	0	0	0	0	0	0	0	0
f75585d6126f4f24d1f346293b7a3da8	0	0	0	0	0	0	0	0	0	0	0	0	0	0	0	0	0	0	0	0	0	0	0	0	0	0	0	0	0	0	0	0	0	0	0	0	0	0	0	0	0	0	0	0	0	0	0	0	0
43aca34edbc77a573f75cbae4aa81563	0	0	0	0	0	0	0	0	0	0	0	0	0	0	0	0	0	0	0	0	0	0	0	0	0	0	0	0	0	0	0	0	0	0	0	0	0	0	0	0	0	0	0	0	0	0	0	0	0
12c67b7ebb84f51c38f08bca209beb1f	0	0	0	0	0	0	0	0	0	0	0	9	0	0	0	18	0	0	0	0	0	0	19	27	0	0	30	0	0	0	0	0	0	0	0	0	0	0	0	0	0	0	0	0	0	0	0	0	0
e71faca08e82185cb480ec8e5098a5f8	0	0	0	0	0	0	0	0	0	0	0	0	0	0	0	0	0	0	0	0	0	0	0	0	0	0	0	0	0	0	0	0	0	0	0	0	0	0	0	0	0	0	0	0	0	0	0	0	0
e88333e5bbb0320eae6181335f373e3b	0	0	0	0	0	0	0	0	0	0	0	0	0	0	0	0	0	0	0	0	0	0	0	0	0	0	0	0	0	0	0	0	0	0	0	0	0	0	0	0	0	0	0	0	0	0	0	0	0
43a76ecb5517b849fde9a897ef969355	0	0	0	0	0	0	0	0	0	0	0	0	0	0	0	0	0	0	0	0	0	0	0	0	0	0	0	0	0	0	0	0	0	0	0	0	0	0	0	0	0	0	0	0	0	0	0	0	0
298912d42192f192135344b1d70b77cb	0	0	0	0	0	0	0	0	0	0	0	0	0	0	0	0	0	0	0	0	0	0	10	0	0	0	35	0	0	0	0	0	0	0	0	13	0	0	0	0	0	0	0	19	0	0	0	0	0
822fc24f23a3ed3b8051d49f9706e5ee	0	0	0	0	0	0	0	0	0	0	0	0	0	0	0	0	0	0	0	0	0	0	0	0	0	0	0	0	0	0	0	0	0	0	0	0	0	0	0	0	0	0	0	0	0	0	0	0	0
685956958197a9df071fb329c945719b	0	0	0	0	0	0	11	0	0	0	0	0	0	0	0	0	0	0	0	0	0	0	0	0	0	0	0	0	0	0	0	0	0	0	0	0	0	0	0	0	0	0	0	0	0	0	0	0	0
8096477810cfa657760fad13ca452746	0	0	0	0	0	0	0	0	0	0	0	0	0	0	0	0	0	0	0	0	0	0	0	0	0	0	0	0	0	0	0	0	0	0	0	0	0	0	0	0	0	0	0	0	0	0	0	0	0
8aa61dcf2162666445879bb9153dc10a	0	0	0	0	0	0	0	0	0	0	6	0	0	0	0	0	0	0	0	0	0	0	0	0	0	0	0	0	0	0	0	0	0	0	0	0	0	0	0	0	0	0	0	0	0	0	0	0	0
293f2ad9c1ca533d875e6a721f71d8f7	0	0	0	0	0	0	0	0	0	0	0	0	0	0	0	0	0	0	0	0	0	0	0	0	0	0	0	0	0	0	0	0	0	0	0	0	0	0	0	0	0	0	0	0	0	0	0	0	0
36c6e2537e3da751fca901d3db42dd67	0	0	0	0	0	0	0	0	0	0	0	0	0	0	0	0	0	0	0	0	0	0	0	0	0	0	0	0	0	0	0	0	0	0	0	0	0	0	0	0	0	0	0	0	0	0	0	0	0
1e76fd015e6146c82d7e9eba090a7acb	0	0	0	0	0	9	0	0	0	0	0	0	0	0	0	0	0	0	0	0	0	0	0	0	0	0	0	0	0	0	0	0	0	0	0	0	0	0	0	0	0	0	0	0	0	0	0	0	0
587142f1c720cfd5657b22113c531a54	0	0	0	0	0	0	0	0	0	0	0	0	0	0	0	0	0	0	0	0	0	0	0	0	0	0	0	0	0	0	0	0	0	0	0	0	0	0	0	0	0	0	0	0	0	0	0	0	0
8de32195bde2e46b3ab5268d31887949	0	0	0	0	0	0	15	0	0	0	0	0	0	0	0	0	0	0	0	0	0	0	0	0	0	0	0	0	0	0	0	0	0	0	0	0	0	0	0	0	0	0	0	0	0	0	0	0	0
e3b4c2aa64d54acc55c4f7df182886a7	0	0	0	0	0	0	0	0	0	0	0	0	0	0	0	0	0	0	0	0	0	0	0	0	0	0	0	0	0	0	0	0	0	0	0	0	0	0	0	0	0	0	0	0	0	0	0	0	0
d2ff8ab120b46740e0059de2e09f4349	0	0	0	0	0	0	0	0	0	0	0	0	0	0	0	0	0	0	0	0	0	0	0	0	0	0	0	0	0	0	0	0	0	0	0	0	0	5	0	0	0	0	0	0	0	0	0	0	0
7fd3deaa4a76cf2d732be70feaa2732d	0	0	0	0	0	0	0	0	0	0	0	0	0	0	0	0	0	0	0	0	0	0	0	0	0	0	0	0	0	0	0	0	0	0	0	0	0	0	0	0	0	0	0	0	0	0	0	0	0
e6f4a73795eab53eb6c6da464aa26dfe	0	0	0	0	0	0	0	0	0	0	0	0	0	0	0	0	0	0	0	0	0	0	0	0	0	0	0	0	0	0	0	0	0	0	0	0	0	0	0	0	0	0	0	0	0	0	0	0	0
e90d04c09a4944071495d3c2256b51d5	0	0	0	0	0	0	9	0	0	10	0	0	0	0	0	0	0	0	0	0	0	0	0	0	0	0	0	0	0	0	0	0	0	0	0	0	0	0	0	0	0	0	0	0	0	0	0	0	0
c5be510d377bce657ef947d97cd0592a	0	0	0	0	0	0	0	0	0	0	0	0	0	4	0	0	0	0	0	0	0	0	0	0	0	0	0	0	0	0	0	0	0	0	0	0	0	0	0	0	0	0	0	0	0	0	0	0	0
487177c8488a350b622407be000a7ac0	0	0	0	0	0	0	0	0	0	0	0	0	0	0	0	0	0	0	0	0	0	0	0	0	0	0	0	0	0	0	0	0	0	0	0	0	0	0	0	0	0	0	0	0	0	0	0	0	0
a022c91b0807b886fbeba7cfa49eee04	0	0	0	5	0	0	0	0	0	0	0	0	0	0	0	0	0	0	0	0	0	0	0	0	0	0	0	0	0	0	0	0	0	0	0	0	0	0	0	0	0	0	0	0	0	0	0	0	0
b2bcad9645bbac95ca01cd3cb8a680b6	0	0	0	0	0	0	0	0	0	0	0	0	0	0	0	0	0	0	0	0	0	0	0	0	0	0	0	0	0	0	0	0	0	0	0	0	0	0	0	0	0	0	0	0	0	0	0	0	0
522ec0fb8d53fabfe22a8f19e3174501	0	0	0	0	0	0	0	0	0	0	0	0	0	0	0	0	0	0	0	0	0	0	0	0	6	0	0	0	0	0	0	0	0	0	0	0	0	0	0	0	0	0	0	0	0	0	0	0	0
afff1e1cb9ade23f72de641b3d2ba84d	0	0	0	0	0	0	0	0	0	0	0	0	0	0	0	0	0	0	0	0	0	0	0	0	0	0	0	0	0	0	0	0	87	0	0	0	0	0	0	0	0	0	0	0	0	0	0	0	0
f37781c1b026c2d67e677caad22371ea	0	0	0	0	0	0	0	0	0	0	0	0	0	0	0	0	0	0	0	0	0	0	0	0	0	0	0	0	0	0	0	0	0	0	0	0	0	0	0	0	0	0	0	0	0	0	0	0	0
f85ba0adae0214f39493ca509643fa2a	348	188	240	1126	86	0	29	0	0	0	0	0	0	0	123	0	0	0	0	0	0	0	0	0	0	0	0	0	0	0	7	0	0	0	0	0	0	0	0	0	0	0	0	0	0	0	0	0	0
32810285b7246db3f5e5ac422c3b75f2	0	0	0	0	0	0	0	0	0	0	0	0	0	0	69	0	0	0	0	0	0	0	0	0	0	0	0	0	0	0	0	0	0	0	0	0	0	0	0	0	0	0	0	0	0	0	0	0	0
f990e1b5473fe419d289a46dc2cc8501	43	369	0	162	94	0	0	0	0	0	0	0	0	0	0	0	0	0	0	0	0	0	0	0	0	0	0	0	0	0	0	0	0	0	0	0	0	0	0	0	0	0	0	0	0	0	0	0	0
2a5d8b3e717c2e87cfbaa8d29bd7c294	71	148	0	0	0	0	0	0	0	0	0	0	0	0	0	0	0	0	0	0	0	0	0	0	0	0	0	0	0	0	0	0	9	0	0	0	0	0	0	0	0	0	0	0	0	0	0	0	121
dbf960adee69ace5f724d83d2babb26d	0	0	0	0	0	0	0	0	0	0	0	0	0	0	0	0	0	0	11	0	0	0	0	0	0	0	0	0	0	0	0	0	0	0	0	0	0	0	0	0	0	0	0	0	0	0	0	0	0
2c360a0f2c36e14833c35f01371dbf28	0	0	0	0	0	0	0	0	0	0	0	0	0	0	0	0	0	0	0	0	0	0	0	0	0	0	0	0	0	0	0	0	0	0	0	0	0	0	0	0	0	0	0	0	0	0	0	0	0
4a7ce4a544eb562de41ce3c77e994dbf	0	0	0	29	0	0	0	0	0	0	0	0	0	0	0	0	0	0	0	0	0	0	0	0	0	0	0	0	0	0	0	0	0	0	0	0	0	0	0	0	0	0	0	0	0	0	0	0	0
4090dc31831e8dabb14532e550687d55	0	0	0	0	0	0	0	0	0	0	0	0	0	0	0	0	0	0	0	0	0	0	0	0	0	0	0	0	0	0	0	0	0	0	0	0	0	0	0	0	0	0	0	0	0	0	0	0	0
7083ac13e32b563b2c0e91ef43682c1a	0	0	0	0	0	0	0	0	0	0	0	0	0	0	0	0	0	0	0	0	0	0	0	0	0	0	0	0	0	0	0	0	0	0	0	0	0	0	0	0	0	0	0	0	0	0	0	0	0
f904fc133259d2efc61a7113b98cf3d4	21	77	703	1698	49	29	0	56	0	0	0	0	0	0	0	0	31	0	0	0	0	0	0	0	0	0	0	0	0	0	0	0	0	0	68	0	0	0	0	0	12	0	0	0	0	0	0	0	0
b5e02e538b5707bc7b2a242bf3b25291	0	0	0	0	0	0	0	42	0	19	0	0	0	0	0	0	0	0	0	0	14	0	0	0	35	0	141	0	31	143	0	0	0	0	52	0	0	0	0	0	0	0	0	0	0	0	0	127	0
5362afb6869450a7e47abb0f9aae775e	0	245	0	356	201	19	0	159	0	78	14	0	0	17	294	9	0	0	0	0	0	0	0	0	0	0	0	0	0	0	0	0	0	0	0	4	5	0	0	0	0	0	0	0	0	0	0	0	0
34af6e88ab67518d2d6c6edf205bb1bc	0	0	0	0	0	0	0	0	0	0	0	0	0	0	0	0	0	0	0	0	49	64	24	48	165	0	0	0	0	0	0	0	0	0	0	0	0	0	0	0	0	0	0	0	0	0	0	0	0
efdd1be1a25b2518f88ba544cf633fea	0	0	0	0	0	0	0	0	0	0	0	0	0	0	0	0	0	0	0	0	0	27	27	0	0	0	48	268	81	0	0	0	0	0	0	0	0	0	0	0	0	0	0	0	0	0	0	0	0
32bbdc92798ede33028f22b463877565	0	0	0	0	0	0	0	0	0	0	0	0	0	0	0	0	0	0	10	0	0	0	0	0	0	0	0	0	0	0	0	0	0	0	0	0	0	45	0	0	0	0	0	0	0	0	0	0	0
4506068b17912d3d3db82170fda87519	0	0	0	0	0	0	0	0	0	0	0	0	0	0	0	0	0	0	0	0	0	0	0	0	0	0	0	0	0	0	0	0	0	0	0	0	0	0	0	0	0	0	0	0	0	0	0	0	0
4e615e3b5cb96a7f24ef290691dfcf34	0	0	0	0	0	0	0	0	0	0	0	0	0	0	0	0	0	0	0	0	0	0	0	0	0	0	0	0	0	0	0	0	0	0	0	0	0	0	0	0	0	0	0	0	0	0	0	0	0
7032d765286f909e888712cc2b0bcd5f	0	0	0	0	0	0	0	0	0	0	0	0	0	0	0	0	0	0	0	0	0	0	0	0	0	0	0	0	0	4	0	0	0	0	0	0	0	0	0	0	0	0	0	0	0	0	0	0	0
6ca815e554e15fcb78123a7750e53963	0	0	57	0	0	0	0	17	0	0	0	0	0	0	0	0	0	0	0	0	0	0	0	0	0	0	0	0	0	0	0	0	0	0	0	0	0	0	0	0	0	0	0	0	0	0	0	0	0
ebd64525393a68c85b6438cbfd54f168	92	0	0	0	0	0	0	0	0	0	0	0	0	0	0	0	0	0	79	0	0	0	0	0	0	0	118	0	0	0	0	0	0	0	0	0	0	0	0	0	0	0	0	0	0	0	0	0	0
25e785dcf05ade3de8e24312e9eb88b3	0	68	0	0	0	0	0	69	0	33	40	0	0	0	16	0	0	12	0	0	17	0	0	0	0	0	195	9	0	8	0	0	0	0	0	0	21	49	0	42	0	0	0	0	0	20	0	0	0
8d21c820e876966e8ecda7aef5152b1f	0	0	0	0	0	0	0	0	0	0	0	0	0	0	0	0	0	0	0	0	0	0	0	0	0	0	86	95	0	0	0	0	0	0	0	0	0	0	0	0	0	0	0	0	0	0	0	0	0
b126ad0a3db925a1fe84e1100a1c2d9e	0	0	0	0	0	0	0	0	0	0	0	0	0	0	0	0	0	0	0	0	0	0	0	0	0	0	0	0	0	0	0	0	0	0	0	0	0	0	0	0	0	0	0	0	0	0	0	0	0
ae385357364406df24f96aa4cb3092f9	0	100	0	0	59	0	105	108	0	0	0	0	0	0	0	0	0	0	0	0	0	0	0	0	0	0	0	0	0	0	0	0	0	0	0	0	0	0	0	0	0	0	0	0	0	0	0	0	0
a573c55e0fa30ed738a763af2878ab33	0	0	0	0	0	0	0	0	18	118	0	0	0	0	0	18	0	0	0	0	0	0	0	0	0	0	0	0	0	0	0	0	0	0	0	0	35	74	54	0	0	0	132	13	0	0	0	0	0
07b6484d4930dc948c554a2fd57800f2	0	0	0	0	0	0	0	0	0	0	0	0	0	0	0	0	0	0	0	0	0	0	0	0	0	0	0	0	0	0	0	0	0	0	0	0	0	0	0	0	0	0	0	0	0	0	0	0	0
05ec827b63c421637fd1423e8b4559ca	0	0	0	0	0	0	0	0	0	0	0	0	0	0	0	0	0	0	0	0	0	0	0	0	0	0	0	0	0	0	0	0	0	0	0	0	0	0	0	0	0	0	0	0	0	0	0	0	0
bf38abd30a8a26bf29ab77a754e9dc84	0	0	0	0	0	0	0	0	0	0	0	0	0	0	0	0	0	0	0	0	0	0	0	0	0	0	0	0	0	0	0	0	0	0	0	0	0	0	0	0	0	0	0	0	0	0	0	0	0
ed79f713b752896f1b5d0121c803c1e1	19	0	36	98	0	0	0	0	0	0	0	0	0	0	0	0	0	0	0	0	0	0	0	0	0	0	0	0	0	0	0	0	0	0	0	0	0	0	0	0	0	0	0	0	0	0	0	0	0
7d99641679f1d12be53c4de9c0a95b26	0	0	0	0	0	0	0	0	0	0	0	0	0	0	0	0	0	0	0	0	0	0	0	0	0	0	0	0	0	0	0	0	0	0	0	0	0	0	0	0	0	0	0	0	0	0	0	0	0
0df446d5e0007162dd449ffa0216ce53	0	0	0	0	0	0	0	0	0	0	0	0	0	0	0	0	0	0	0	0	140	0	0	0	0	0	13	0	0	0	0	0	0	0	0	0	0	0	0	0	0	0	0	0	0	0	0	0	0
8d4d887dfe004a1308b2626ffa0add88	0	0	0	0	0	0	0	0	0	0	0	0	0	0	0	0	0	0	0	0	0	0	0	0	0	0	0	0	0	0	0	0	0	0	0	0	0	0	0	0	0	0	0	0	0	0	0	0	0
29bacff8c4481b8a70ecdb5b32e7dcf6	0	0	0	0	0	0	0	0	0	0	0	0	0	0	0	0	0	0	0	0	0	0	0	0	0	0	0	0	0	0	0	0	0	0	0	0	0	0	0	0	0	0	0	0	0	0	0	0	0
f29442c0a4a9a7282766c1d9d2c0911b	0	0	0	0	0	0	0	0	0	0	0	0	0	0	0	0	0	0	0	0	0	0	0	0	0	0	0	0	0	0	0	0	0	0	0	0	0	0	0	0	0	0	0	0	0	0	0	0	0
b28681ec3c4d3f469434352a1c5ff613	0	0	0	0	0	0	0	0	0	0	0	0	0	0	0	0	0	0	0	0	0	0	0	0	0	0	0	0	0	0	0	0	0	0	0	0	0	0	0	0	0	0	0	0	0	0	0	0	0
78d1554f7d15d44317382e4efc12c65d	0	0	0	0	0	0	0	0	0	0	0	0	0	0	0	0	0	0	0	0	0	0	0	0	0	0	0	0	0	0	0	0	0	0	0	0	0	0	0	0	0	0	0	0	0	0	0	0	0
2001e26097bdc174094cad4eee98358c	0	0	0	0	0	9	0	0	0	0	0	0	0	0	0	0	0	0	0	0	0	0	0	0	0	0	0	0	0	0	0	0	0	0	0	0	0	20	0	0	0	0	0	14	0	12	0	0	0
95494b44ac3c38cc4b84f5abb3e35ac4	0	0	0	0	0	0	0	0	0	0	0	0	0	0	0	0	0	0	0	0	0	0	0	0	0	0	0	0	0	0	0	0	0	0	0	0	0	0	0	0	0	0	0	0	0	0	0	0	0
ebbf214d21cc773e3d4eebc1fed9531d	0	0	0	0	0	0	0	0	0	0	0	0	0	0	0	0	0	0	0	0	0	0	0	0	0	0	0	35	0	0	0	0	0	3	0	0	0	0	0	0	0	0	0	0	0	0	0	0	0
e1aec1c72d2a20ac01b9ad1390ac1244	0	0	0	0	0	0	0	0	0	0	0	0	0	0	0	0	0	0	0	0	0	0	0	0	0	0	0	0	0	0	0	0	0	0	0	0	0	0	0	0	0	0	0	0	0	0	0	0	0
5ce17c9bdf32e3e0059601aba3eed4e0	0	0	0	0	0	0	0	0	0	0	0	0	0	0	0	0	0	0	0	0	0	0	0	0	0	0	0	0	0	0	0	0	0	0	0	0	0	0	0	0	0	0	0	0	0	0	0	0	0
1d6d62dbdd22d4ca643b09878f7b3c03	0	0	0	0	0	0	0	0	0	0	0	0	0	0	0	0	0	0	0	0	0	0	0	0	0	0	0	0	0	0	0	0	0	0	0	0	0	0	0	0	0	0	0	0	0	0	0	0	0
1e5ac553f8e7d978593e7cba93103b95	0	0	0	0	0	0	0	0	0	0	0	0	0	0	0	0	0	0	0	0	0	0	0	0	0	0	0	0	0	0	0	0	0	0	0	0	0	0	0	0	0	0	0	0	0	0	0	0	0
6527a96e042f21cf1f147a2bf4bd302a	0	0	0	0	0	0	0	0	0	0	0	0	0	0	0	0	0	0	0	0	0	0	0	0	0	0	0	0	0	0	0	0	0	0	0	0	0	0	0	0	0	0	0	0	0	0	0	0	0
e6415772148993cf50f351bc0b2b86a9	12	0	0	0	0	0	0	0	0	0	0	0	0	0	0	0	0	0	0	0	0	0	0	0	0	0	0	0	0	0	0	0	0	0	0	0	0	0	0	0	0	0	0	0	0	0	0	0	0
c200866fb47705c2f344305b89761782	0	0	0	0	0	0	0	0	0	0	0	0	0	0	0	0	0	0	0	0	0	0	0	0	0	0	0	0	0	0	0	0	0	0	0	0	0	0	0	0	0	0	0	0	0	0	0	0	0
dfcb2c999890fdbfb8b0da420c432252	0	0	0	0	0	0	0	0	0	0	0	0	0	0	0	0	0	0	0	0	0	0	0	0	0	0	0	0	0	0	0	0	0	0	0	0	0	0	0	0	0	0	0	0	0	0	0	0	0
8f68ccec745a411eb4504b673788d914	0	0	0	0	0	0	0	0	0	0	0	0	0	0	0	0	0	0	0	0	0	0	0	0	0	0	0	0	0	0	0	0	0	0	0	0	0	0	0	0	0	0	0	0	0	0	0	0	0
5e8b90c64585ea30baa9c9556d90184a	0	0	0	0	0	0	0	0	0	0	0	0	0	0	0	0	0	0	0	0	0	0	0	0	0	0	0	0	21	0	0	0	0	0	0	0	0	0	0	0	0	0	0	0	0	0	0	0	0
3405dc2be787bdcb889b971836fdf66f	0	0	0	0	0	0	0	0	0	0	0	0	0	0	0	0	0	0	0	0	0	0	0	0	0	0	0	0	0	0	0	0	0	0	0	0	0	0	0	0	0	0	0	0	0	0	0	0	0
7e5ddb1d1386147a78ef6456463271cb	0	0	0	0	0	0	0	0	0	0	0	0	0	0	0	0	0	0	0	0	0	0	0	0	0	0	0	0	0	0	0	0	0	0	0	0	0	0	0	0	0	0	0	0	0	0	0	0	0
d9a693a596879e6eff1a64199576dcff	97	941	0	0	369	0	0	0	0	0	51	0	0	0	77	0	0	0	0	0	271	71	33	26	96	0	0	282	0	0	0	0	0	0	0	0	0	0	0	44	0	0	0	0	0	0	0	0	0
ae9e7b5084fe948f1b02d9b745cfe3bf	0	194	0	126	78	0	94	0	0	0	7	0	0	0	7	0	0	0	0	0	0	0	0	0	0	0	0	0	0	0	8	0	5	0	0	0	0	0	0	0	0	0	0	0	0	0	0	0	0
7f8b22660394c05d57b112ea48cf708a	0	0	0	0	0	0	0	0	0	0	0	0	0	0	0	0	0	0	0	0	0	0	0	0	0	0	0	0	0	0	0	0	0	0	0	0	0	0	0	0	0	0	0	0	0	0	0	0	0
ea01ada9643a94b1f32c3f841350c311	0	1654	0	0	0	0	0	0	0	91	262	57	0	0	330	0	0	0	0	0	0	0	0	0	0	0	0	0	0	0	0	0	0	0	0	25	0	82	12	39	0	0	0	0	0	0	0	0	140
19e15e253431e2b743a0c49c0986d0c0	0	0	0	0	0	0	0	0	0	0	0	0	0	0	0	0	0	0	0	0	0	0	0	0	0	0	0	0	0	0	0	0	0	0	0	0	0	0	0	0	0	0	0	0	0	0	0	0	0
1e5f003fcc2b8c4895830792c98403da	0	0	0	0	0	0	0	0	0	0	0	0	0	0	0	0	0	0	0	0	0	0	0	0	0	0	0	0	0	0	0	0	0	0	0	0	0	0	0	0	0	0	0	0	0	0	0	0	0
63c23d68ff3f702000f21a9b25d2f9aa	0	0	0	0	0	0	0	0	0	0	0	0	0	0	0	0	0	0	0	0	0	0	0	0	0	0	917	30	7	3	0	0	0	0	0	0	0	0	0	0	0	0	0	0	0	0	0	0	0
8dbeee2ebf297536c313092e0b754157	0	0	0	0	0	0	84	0	0	0	18	0	0	0	4	0	0	0	0	0	0	0	0	0	0	0	0	0	0	0	0	0	0	0	0	81	0	0	10	0	30	0	59	718	0	253	0	0	0
5b3a00726fbf8cfa2c401b8d4c90535d	0	0	0	0	0	0	0	0	0	0	0	0	0	0	0	0	0	0	0	0	0	0	0	0	0	0	0	0	0	0	0	0	0	0	0	0	0	0	0	0	0	0	0	0	0	0	0	0	0
a44d4763896f9dbdfba6c7b363990627	0	0	0	0	0	0	0	0	0	0	0	0	0	0	0	0	0	0	0	0	0	0	0	0	0	0	0	0	0	0	0	0	0	0	0	0	0	0	0	0	0	0	0	0	0	0	0	0	0
aa8b8709bed5aee8b4aca1cc8c183956	0	0	0	0	0	0	0	0	0	0	0	0	0	0	0	0	0	0	0	0	0	0	0	0	0	0	0	0	0	0	0	0	0	0	0	0	0	0	0	0	0	0	0	0	0	0	0	0	0
9e4c5125998c01fbf33c4331491ef64d	0	0	0	0	0	0	0	0	0	0	0	0	0	0	0	0	0	0	0	0	0	0	0	0	0	0	0	0	0	0	0	0	0	0	0	0	0	0	0	0	0	0	0	0	0	0	0	0	0
f2622458614338f715e8e180583d261b	42	0	51	145	0	0	0	0	0	40	0	0	0	0	0	0	0	0	0	0	0	0	0	0	0	0	0	0	0	0	0	0	0	0	0	0	0	0	0	0	0	0	0	0	0	0	0	0	237
13f39773bef45a828cf0c383844ca889	0	0	0	0	0	0	0	0	0	0	0	0	0	0	0	0	0	0	0	0	0	0	0	0	0	0	0	0	0	0	0	0	0	0	0	0	0	0	0	0	0	0	0	0	0	0	0	0	0
14bbeaac0690fd169f8c7924a1c21d85	0	0	0	0	0	0	0	0	0	0	0	0	0	0	0	0	0	0	0	0	0	0	0	0	0	0	0	0	0	0	0	0	0	0	0	0	0	0	0	0	0	0	0	0	0	0	0	0	0
4dfde2f764fdf0e7de98d56731d0453c	0	0	0	0	0	0	0	0	0	0	0	0	0	0	0	0	0	0	0	0	0	0	0	0	0	0	0	0	0	0	0	0	0	0	0	0	0	0	0	0	0	0	0	0	0	0	0	0	0
33a7ba74495997d1a6ba67ce55bf30bf	0	0	0	0	0	0	0	0	0	0	0	0	0	0	0	0	0	0	0	0	0	0	0	0	0	0	0	0	0	0	0	0	0	0	0	0	0	0	0	0	0	0	0	0	0	0	0	0	0
9c7abfb479eb524477a98c692f529dc8	0	0	0	0	0	0	0	0	0	0	0	0	0	0	0	0	0	0	0	0	0	0	0	0	0	0	0	0	0	0	0	0	0	0	0	0	0	0	0	0	0	0	0	0	0	0	0	0	0
be36e31b306ae02a3d87140dbc920a34	0	0	0	0	0	0	0	0	0	0	0	0	0	0	0	0	0	0	0	0	0	0	0	0	0	0	0	0	0	0	0	0	0	0	0	0	0	0	0	0	0	0	0	0	0	0	0	0	0
df8de76f7d5eccbc0b8569e244275aca	0	0	0	0	0	0	0	0	0	0	0	0	0	0	0	0	0	0	0	0	0	0	0	0	0	0	0	0	0	0	0	0	0	0	0	0	0	0	0	0	0	0	0	0	0	0	0	0	0
60140fbb31c0ea8c751aa10da51315ec	0	0	0	0	0	0	0	0	0	0	0	0	0	0	0	0	0	0	0	0	0	0	0	0	0	0	0	0	0	0	0	0	0	0	0	0	0	0	0	0	0	0	0	0	0	0	0	0	0
e7d1ad53ed8c99af89966509d7d2924b	0	0	0	0	0	0	90	324	61	360	0	0	0	0	0	0	0	0	0	0	0	0	0	0	0	0	0	0	0	0	0	0	0	0	0	0	0	0	0	0	0	0	0	0	0	0	0	0	0
504699056ec19ff8d7105901cd5748ce	0	0	0	0	0	0	0	0	0	0	0	0	0	0	0	0	0	0	0	0	0	0	0	0	0	0	0	0	0	0	14	78	0	0	0	0	21	0	0	12	0	0	0	0	0	0	0	0	0
422d3f8e3c6386c8c6f410a80e591765	0	0	0	0	0	0	0	0	0	0	0	0	0	0	0	0	0	0	0	0	0	0	0	0	0	0	0	0	0	0	0	0	0	0	0	0	0	0	0	0	0	0	0	0	0	0	0	0	0
4b56158b0305229aa2fc4ae31b37f73a	0	0	0	0	0	0	0	0	0	0	0	0	0	0	0	0	0	0	0	0	0	0	0	0	0	0	0	0	0	0	0	0	0	0	0	0	0	0	0	0	0	0	0	0	0	0	0	0	0
c37a594092378254710f48da55259961	0	0	0	0	0	0	0	0	0	17	0	0	0	0	0	0	0	0	0	0	0	0	0	0	0	0	0	0	0	0	0	0	0	0	0	0	0	0	0	0	0	0	0	0	0	0	0	0	0
d41594f000767c636963bdb90fc55e33	0	0	0	0	0	0	0	0	0	0	0	0	0	0	0	0	0	0	0	0	0	0	0	0	0	0	0	0	0	0	0	0	0	0	0	0	0	0	0	0	0	0	0	0	0	0	0	0	0
06060ca7994a5e7a2a2b0a8b129454c1	0	0	0	0	0	0	0	0	0	0	0	0	0	0	0	0	0	0	0	0	0	0	0	0	0	0	0	0	0	0	0	0	0	0	0	0	0	0	0	0	0	0	0	0	0	0	0	0	0
6268f9c3ef0535102285719d4aee203e	0	0	0	0	0	0	0	0	0	0	0	0	0	0	0	0	0	0	0	0	0	0	0	0	0	0	0	0	0	0	0	0	0	0	0	0	0	0	0	0	0	0	0	0	0	0	0	0	0
e560cd7eafad104cebdf7cb6f4356f6b	0	218	0	0	0	0	136	75	0	0	0	0	0	0	0	0	0	0	0	0	0	0	0	0	0	0	0	0	0	0	0	0	0	0	0	0	0	0	0	0	0	0	0	0	0	0	0	0	0
5514ed972be7b15dd9e2803b817a935e	0	0	0	0	0	0	0	0	0	0	0	0	0	0	0	0	0	0	0	0	0	0	0	0	0	0	0	0	0	0	0	0	0	0	0	0	0	0	0	0	0	0	0	0	0	0	0	0	0
2fe3cfb251cfe810b2a3cfc5fac9bf1f	0	0	0	0	0	0	0	0	0	0	0	0	0	0	0	0	0	0	0	0	0	0	0	0	0	0	0	0	0	0	0	0	0	0	0	0	0	0	0	0	0	0	0	0	0	0	0	0	0
dba4064336a598189b455b91cf35ebc7	0	0	0	0	0	0	0	0	0	0	0	0	0	0	0	0	0	0	0	0	0	0	0	0	0	0	0	0	0	0	0	0	0	0	0	0	0	0	0	0	0	0	0	0	0	0	0	0	0
0c80aa6f74742c60fb858541381349ee	0	0	0	0	0	0	0	0	0	0	0	0	0	0	0	0	0	0	0	0	0	0	0	0	0	0	0	0	0	0	0	0	0	0	0	0	0	0	0	0	0	0	0	0	0	0	0	0	0
c63bd01b322c4808e1befc7931d2fc8a	0	0	0	0	0	0	0	0	0	0	0	0	0	0	0	0	0	0	0	0	0	0	0	0	0	0	0	0	0	0	0	0	0	0	0	0	0	0	0	0	0	0	0	0	0	0	0	0	0
6bf508d91d64febec545688eb8b67426	0	0	65	215	38	0	0	0	0	0	0	0	0	0	0	0	0	0	0	0	0	0	0	0	0	0	0	0	0	0	0	0	0	0	0	0	0	0	0	0	0	0	0	0	0	0	0	0	0
03c8ad30993cd270f87b336f25ebaa7f	0	0	0	0	0	0	13	0	0	0	0	0	0	0	0	0	0	0	0	0	0	0	0	0	0	0	0	0	0	0	0	0	0	0	0	0	0	0	0	0	0	0	0	0	0	0	0	0	0
c0fd710572bc1e15fcb6379b1c239484	0	0	0	0	0	0	0	0	0	0	0	0	0	0	0	0	0	0	0	0	0	0	0	0	0	0	0	0	0	0	0	0	0	0	0	0	0	0	0	0	0	0	0	0	0	0	0	0	0
5a6734665cc5fbb47fd396a7fb8e8fdc	0	0	56	0	0	0	0	0	0	0	0	0	0	0	0	0	0	0	0	0	0	0	0	0	0	0	0	0	0	0	0	0	0	0	0	0	0	0	0	0	0	0	0	0	0	0	0	0	0
9f8fb1e6c7f1e41970cb37371417311a	0	0	0	0	0	0	0	0	0	0	0	0	0	0	0	0	0	0	0	0	4	0	0	0	0	0	0	0	0	0	0	0	0	0	0	0	0	0	0	0	0	0	0	0	0	0	0	0	0
d3e39436adbc2a2b48350c97fe7251b3	0	0	0	0	0	0	0	0	0	0	0	0	0	0	0	0	0	0	0	0	0	0	0	0	0	0	0	0	0	0	0	0	0	0	0	0	0	0	0	0	0	0	0	0	0	0	0	0	0
7991dbdc39294a59dc94d6356afe51a4	0	0	0	0	0	0	0	0	0	0	0	0	0	0	0	0	0	0	0	0	0	0	0	0	0	0	0	0	0	0	0	0	0	0	0	0	0	0	0	0	0	0	0	0	0	0	0	0	0
04272e9ab58158e2b80a51ca32bcf610	0	0	0	0	0	0	0	0	0	0	0	0	0	0	0	0	0	0	0	0	0	0	0	0	0	0	0	0	0	0	0	0	0	0	0	0	0	0	0	0	0	0	0	0	0	0	0	0	0
a42ab2eb6b474abbd830a96c887bab2a	0	0	0	0	0	0	0	0	0	0	0	0	0	0	0	0	0	0	0	0	0	0	0	0	0	0	0	0	0	0	0	0	0	0	0	0	0	0	0	0	0	0	0	0	0	0	0	0	0
d08bba652951f3ba5dfdfdf7c3fb7f1a	0	0	0	0	0	0	0	0	0	0	0	0	0	0	0	0	0	0	0	0	0	0	0	0	0	0	0	0	0	0	0	0	0	0	0	0	0	0	0	0	0	0	0	0	0	0	0	0	0
1e28880e90eca417c3fe2f1efffab35e	0	0	0	0	0	0	0	0	0	0	0	0	0	0	0	0	0	0	0	0	0	0	0	0	0	0	0	0	0	0	0	0	0	0	0	0	0	0	0	0	0	0	0	0	0	0	0	0	0
3156b42e8866fb017caf9361a04f7543	0	0	0	0	0	0	0	0	0	0	0	0	0	0	0	0	0	0	0	0	0	0	0	0	0	0	0	0	0	0	0	0	6	0	56	0	0	0	0	0	0	0	0	0	0	0	0	0	0
f7a4658fa94aa699215c03707591d5a0	0	0	0	0	0	0	0	0	0	0	0	0	0	0	0	0	0	0	0	0	0	0	0	0	0	0	0	0	0	0	0	0	0	0	0	0	0	0	0	0	0	0	0	0	0	0	0	0	0
646c784e909f9b3f64494e79088d5b36	0	0	0	0	0	0	0	0	0	0	0	0	0	0	0	0	0	0	0	0	0	0	0	0	0	0	0	0	0	0	0	0	0	0	0	0	0	0	0	0	0	0	0	0	0	0	0	0	0
b4b675caea7ac69ea9a4fc5d263002ec	0	0	0	0	0	0	0	0	0	0	0	0	0	0	0	0	0	0	0	0	0	0	0	0	0	0	0	0	0	0	0	0	0	0	0	0	0	0	0	0	0	0	0	0	0	0	0	0	0
6582ca1e33025d5f4e95dc08be838637	0	0	0	0	0	0	0	0	0	0	0	0	0	0	0	0	0	0	0	0	0	0	0	0	0	0	0	0	0	0	0	0	0	0	0	0	0	0	0	0	0	0	0	0	0	0	0	0	0
0660b26838c4a945c326659a9356c760	0	0	0	0	0	0	0	0	0	0	0	0	0	0	0	0	0	0	0	0	0	0	0	0	0	0	0	0	0	0	0	0	0	0	0	0	0	0	0	0	0	0	0	0	0	0	0	0	0
53c4311c70b0361cb2393122907c0a79	0	0	0	0	0	0	0	0	0	0	0	0	0	0	0	0	0	0	0	0	0	0	0	0	0	0	0	0	0	0	0	0	0	0	0	0	0	0	0	0	0	0	0	0	0	0	0	0	0
963223c29f96d65015b48fb8dfcfb220	0	0	0	0	0	0	0	0	0	0	0	0	0	0	0	0	0	0	0	0	0	0	0	0	0	0	0	0	0	0	0	0	0	0	0	0	0	0	0	0	0	0	0	0	0	0	0	0	0
98b1171c4273ffe4f5e21419343c6997	0	0	0	0	0	0	0	0	0	0	0	0	0	0	0	0	0	0	0	0	0	0	0	0	0	0	0	0	0	0	0	0	0	0	0	0	0	0	0	0	0	0	0	0	0	0	0	0	0
c9cd9f08112e194a7ed34548158e080d	0	19	0	0	0	0	0	17	0	68	0	0	0	0	0	0	0	0	0	0	5	0	28	24	0	0	54	27	0	81	4	0	0	0	0	0	10	0	0	0	0	71	0	46	0	0	0	0	0
3bbbb47d4ced7f2b2496e6999712eafa	0	0	0	0	7	0	0	0	0	0	0	0	0	0	0	0	0	0	308	0	0	0	0	0	0	0	0	0	0	0	0	0	0	0	0	0	0	0	0	0	0	0	0	0	0	0	0	0	0
fb8452d0c782b9bf954da0b2e7ec5cc4	0	0	0	0	0	0	0	0	0	0	0	0	0	0	0	0	0	0	0	0	0	0	0	0	0	0	0	0	0	0	0	0	0	0	0	0	0	0	0	0	0	0	0	0	0	0	0	0	0
a0474f2dfddeefc18bccef75203d9d9e	0	0	0	0	0	0	0	0	0	0	0	0	0	0	0	0	0	0	0	0	0	0	0	0	0	0	0	0	0	0	0	0	0	0	0	0	0	0	0	0	0	0	0	0	0	0	0	0	0
477e4fea8ad5f7d36913ae53a4f95e04	0	0	0	0	0	0	0	0	0	0	0	0	0	0	0	0	0	0	0	0	0	0	0	0	0	0	0	0	0	0	0	0	0	0	0	0	0	0	0	0	0	0	0	0	0	0	0	0	0
c9bcc333617041eb75dae7bc51aa1ea1	17	0	0	0	0	0	0	0	0	0	0	0	0	0	0	0	0	52	0	0	0	0	0	0	0	0	0	0	0	0	0	0	0	0	0	0	0	0	0	0	0	0	0	0	0	0	0	0	0
9050ef60ee6b1067d07f4a306fa275b9	0	0	0	0	0	0	0	0	0	0	0	0	0	0	0	0	0	0	0	0	0	0	0	0	0	0	0	0	0	0	0	0	0	0	0	0	0	0	0	0	0	0	0	0	0	0	0	0	0
1a27c60735acdae5b3cb6b92cb13a832	0	0	0	0	0	0	0	0	0	0	0	0	0	0	0	0	0	0	0	0	0	0	0	0	22	0	0	0	0	0	0	0	0	0	0	0	0	0	0	0	0	0	0	0	0	0	0	0	0
f2edd5dc8b04ace410d6f8d3ddaa8caf	0	0	0	0	0	0	0	0	0	0	0	0	0	0	0	0	0	0	0	0	0	0	0	0	0	0	0	0	0	0	0	0	0	0	0	0	0	0	0	0	0	0	0	0	0	0	0	0	0
6425ad0e11a626a1a3db85a64ab49873	0	0	0	0	0	0	0	0	0	0	0	0	0	0	0	0	0	0	0	0	0	0	0	0	0	0	0	0	0	0	0	0	0	0	0	0	0	0	0	0	0	0	0	0	0	0	0	0	0
1d8f58648e0e969841dac22b3c844f1f	0	0	0	0	0	0	0	0	0	0	0	0	0	0	0	0	0	0	0	0	0	0	0	0	0	0	0	0	0	0	0	0	0	0	0	0	0	0	0	0	0	0	0	0	0	0	0	0	0
b57bed9fe9dcdfb4d03ec92cceb3611c	0	0	0	0	0	0	0	0	0	0	0	0	0	0	0	0	0	0	0	0	0	0	0	0	0	0	0	0	0	0	0	0	0	0	0	0	0	0	0	0	0	0	0	0	0	0	0	0	0
6f831fd1c1e923add65ca5213bc07008	0	0	0	0	0	0	0	0	0	0	0	0	0	0	0	0	0	0	0	6	0	0	0	0	0	0	0	0	0	0	0	0	0	0	0	0	0	0	0	0	0	0	0	0	0	0	0	0	0
342d6b079bd4dde3a5b66cbd03df210f	0	0	0	0	0	0	0	0	0	0	0	0	0	0	0	0	0	0	0	0	0	0	0	0	0	0	0	0	0	0	0	0	0	0	0	0	0	0	0	0	0	0	0	0	0	0	0	0	0
b0df37a412d8f9e51eab08bfb2de0c23	0	0	0	0	0	0	0	0	0	0	0	0	0	0	0	0	0	0	0	0	0	0	0	0	0	0	0	0	0	0	0	0	0	0	0	0	0	0	0	0	0	0	0	0	0	0	0	0	0
45a1855dd3e62c56fa37166ec06e6ba0	0	0	0	0	0	0	0	0	0	0	0	0	0	0	0	0	0	0	0	0	0	0	0	0	0	0	0	0	0	0	0	0	0	0	0	0	0	0	0	0	0	0	0	0	0	0	0	0	0
cc9b4241b7fb9bce8d0a7722fb037658	0	0	0	0	0	0	0	0	0	0	0	0	0	0	0	0	0	0	0	0	0	0	0	0	0	0	0	0	0	0	0	0	0	0	0	0	0	0	0	0	0	0	0	0	0	0	0	0	0
8e4add61755afe10c843c064a8ff2a57	0	10	0	0	0	1031	0	6	0	0	0	0	0	0	0	0	0	0	0	0	0	1852	498	0	704	0	0	4	0	0	0	0	0	0	0	0	0	0	0	0	0	3	0	0	0	0	0	0	0
3f7b295b2ebce4452ca0d696a38cf197	0	0	0	0	0	0	0	0	0	0	0	0	0	0	0	0	0	0	0	0	0	0	0	0	0	0	0	0	0	0	0	0	0	0	0	0	0	0	0	0	0	0	0	0	0	0	0	0	0
aa5b0bc4f9663fb991fa7dc0c942dd4c	0	0	0	0	0	0	0	0	0	0	0	0	0	0	0	0	0	0	0	0	0	0	0	0	0	0	0	0	0	0	0	0	0	0	0	0	0	0	0	0	0	0	0	0	0	0	0	0	0
604fe5fc910c23c9b486ff67a4456558	0	0	0	0	0	0	0	0	0	59	0	0	0	0	0	0	0	0	0	0	0	0	0	89	0	0	0	0	0	0	0	0	0	0	0	0	114	0	0	0	202	0	0	0	0	0	0	0	0
165e9b650da24378b7fa43ed3d0f8161	0	0	0	0	0	0	0	0	0	0	0	0	0	0	0	0	0	0	0	0	0	0	0	0	0	0	0	0	0	0	0	0	0	31	0	0	0	0	0	0	0	0	0	0	0	0	0	0	0
aee4f2f121629f29ac8322e4810992a4	0	0	0	0	0	0	0	0	0	0	0	0	0	0	0	0	0	0	0	0	0	0	0	0	0	0	0	0	0	0	0	0	0	0	0	0	0	0	0	0	0	0	0	0	0	0	0	0	0
ec85b5e5e3aa215159d406d9192388ef	0	0	0	0	0	0	0	0	0	0	0	0	0	0	0	0	0	0	0	0	0	0	0	0	0	0	0	0	0	0	0	0	0	0	0	0	0	0	0	0	0	0	0	0	0	0	0	0	0
2e7254c41d75d56b970873499386dd56	0	0	0	0	0	0	0	0	0	0	0	0	0	0	0	0	0	0	0	0	0	0	0	0	0	0	0	0	0	0	0	0	0	0	0	0	0	0	0	0	0	0	0	0	0	0	0	0	0
54e7234df427cb99a088954537406b11	0	0	0	0	0	0	0	0	0	0	0	0	0	0	0	0	0	0	0	0	0	0	0	0	0	0	0	0	0	0	0	0	0	0	0	0	0	0	0	0	0	0	0	0	0	0	0	0	0
f73f368489c23741613d7ebd1e2c85a4	0	0	0	0	0	0	0	0	0	0	0	0	0	0	0	0	0	0	0	0	0	0	0	0	0	0	0	0	0	0	0	0	0	0	0	0	0	0	0	0	0	0	0	0	0	0	0	0	0
fe35676c21125d0d2911730f1eb872d7	0	0	0	0	0	0	0	0	0	0	0	0	0	0	0	0	0	0	0	0	0	0	0	0	0	0	0	0	0	0	0	0	0	0	0	0	0	0	0	0	0	0	0	0	0	0	0	0	0
e1d6e14a5e2bc075a0aba661415bc572	0	0	0	0	0	0	0	0	0	0	0	0	0	0	0	0	0	0	0	0	0	0	0	0	0	0	0	0	0	0	0	0	0	0	0	0	0	0	0	0	0	0	0	0	0	0	0	0	0
1759ceda047b4dee3e9ab406e94e1837	0	0	0	0	0	0	0	0	0	0	0	0	0	0	0	0	0	0	0	0	0	0	0	0	0	0	0	0	0	0	0	0	0	0	0	0	0	0	0	0	0	0	0	0	0	0	0	0	0
36fbf377d2aa32f4eb6d32435b2b4a5a	0	0	0	0	0	0	0	0	0	0	0	0	0	0	0	0	0	0	0	0	0	0	0	0	0	0	0	0	0	0	0	0	0	0	0	0	0	0	0	0	0	0	0	0	0	0	0	0	0
036d7c0c9e59b0e2fe1b5610a9021456	0	0	0	0	0	0	0	0	0	0	0	0	0	0	0	0	0	0	0	0	0	0	0	0	0	0	0	0	0	0	0	0	0	0	0	0	0	0	0	0	0	0	0	0	0	0	0	0	0
a0a68fa754793dd16e9e3e61d183b5b3	0	0	0	0	0	0	0	0	0	0	0	0	0	0	0	0	0	0	0	0	0	0	0	0	0	0	0	0	0	0	0	0	0	0	0	0	0	0	0	0	0	0	0	0	0	0	0	0	0
3aeab5ac53505d6d9495600a253c3286	0	0	0	0	0	0	0	0	0	0	0	0	0	0	0	0	0	0	0	0	0	0	0	0	0	0	0	0	0	0	0	0	0	0	0	0	0	0	0	0	0	0	0	0	0	0	0	0	0
e40f84895c6bc0af3f4a6e2259db5cd0	0	0	0	0	0	20	851	82	163	78	0	34	595	0	0	104	0	0	0	0	0	0	0	0	0	0	0	85	0	0	0	0	0	0	0	24	82	0	0	0	234	0	651	33	0	1843	0	0	0
857ff680aea9455fb9a7bec242add5dc	0	0	0	0	0	0	0	0	0	0	0	0	0	0	0	0	0	0	0	0	0	0	0	0	0	0	0	0	0	0	0	0	0	0	0	0	0	0	0	0	0	0	0	0	0	0	0	0	0
0aaa07f314cb399c1630057ebf826a94	0	0	0	0	0	0	0	0	0	0	0	0	0	0	0	0	0	0	0	0	0	0	0	0	0	0	0	0	5	0	0	0	0	0	0	0	0	0	0	0	0	0	0	0	0	0	0	0	0
ebb067331159b3378f7a16d993414c0f	0	0	0	0	0	0	0	0	0	0	0	0	0	0	0	0	0	0	0	0	0	0	0	0	0	0	0	0	0	0	0	0	0	0	0	0	0	0	0	0	0	0	0	0	0	0	0	0	0
430288c523fbe8755ea7a68d6e2c9361	0	0	0	0	0	0	0	0	0	101	0	0	0	0	0	0	0	0	0	0	0	0	0	1008	0	0	0	0	0	0	0	0	0	0	0	0	0	0	4	0	0	0	0	0	0	0	0	0	0
8b10d9662d5f4f81713b49731c4d5331	0	0	0	0	0	0	0	0	252	0	0	0	0	0	0	95	0	0	0	0	0	0	0	0	0	0	0	0	0	0	0	0	0	0	0	0	0	0	0	0	307	0	0	0	0	0	0	0	0
26ea01d9f3b3e01253e52900c362d767	0	0	0	0	0	0	0	0	0	0	0	0	0	0	0	0	0	0	0	0	0	0	0	0	0	0	0	0	0	0	0	0	0	0	0	0	0	0	0	0	0	0	0	0	0	0	0	0	0
32f50932674f785e160d144b1aaca3a4	0	0	0	0	0	0	0	0	0	0	0	0	0	0	0	0	0	0	0	0	0	0	0	0	0	0	0	0	0	0	0	0	0	0	0	0	1103	0	0	0	195	0	0	0	0	0	0	0	0
4df58b46749c1e0428a138380a19852e	0	0	0	0	0	0	0	0	0	125	0	0	0	0	0	0	0	0	0	0	0	0	0	53	0	0	0	0	0	0	0	0	0	0	0	0	0	0	0	0	69	0	0	0	0	0	0	0	0
6bbda1fc4ed5867a89ce89daefb4c12e	0	0	0	0	0	0	0	0	0	0	0	0	0	0	0	0	0	0	0	0	0	0	0	0	0	0	0	0	0	0	0	919	0	0	14	0	0	0	0	0	0	0	0	0	0	0	0	0	0
03f7cdfb428c218dbfa5069166121043	0	0	0	0	0	0	0	0	0	0	0	0	0	0	0	0	0	0	0	0	0	0	0	0	0	0	0	0	0	0	0	0	0	0	0	0	0	0	0	0	862	30	0	0	0	0	0	0	0
bd5d4922eef54062e4355584899b1119	0	0	0	0	0	0	0	0	0	0	144	0	0	0	590	0	0	0	0	0	0	0	0	0	0	0	0	0	0	0	0	0	0	0	0	0	0	0	0	0	0	0	0	0	0	0	0	0	0
cbb569480c11cbb674bf6c9ca06822de	0	0	0	0	0	0	0	0	0	0	0	0	0	0	0	0	0	0	0	0	0	0	0	0	0	0	0	0	0	0	0	0	0	0	0	0	0	0	0	0	0	0	0	0	0	0	0	0	0
03d7bbc37f7b8503382b3b11b113b895	0	0	0	0	0	0	0	0	0	0	0	0	0	0	0	0	0	0	0	0	0	0	367	0	0	0	0	0	0	0	0	0	0	0	0	0	0	0	0	0	0	0	0	0	0	0	0	0	0
f4266ca8339d6df10df43061f0007d35	0	0	0	0	0	0	0	0	0	0	0	0	0	0	0	0	0	0	0	0	0	0	0	162	0	0	0	0	0	0	0	0	0	0	0	0	0	0	0	0	0	0	0	0	0	0	0	0	0
f606ef407f8449de90213f4bf7284c05	0	0	0	0	0	0	0	0	0	0	0	0	0	0	0	0	0	0	0	0	0	0	0	0	0	0	0	0	0	0	0	0	0	0	0	0	0	0	0	0	0	0	0	0	0	0	0	0	0
0a8b035587d73f2d6ce9a26e566ec821	0	0	0	0	0	0	0	0	0	0	0	0	0	0	0	0	0	0	0	0	0	0	0	0	0	0	0	0	0	0	0	0	0	0	0	0	0	0	0	0	0	0	0	0	0	0	0	0	0
45a242a71c0a7161c554d16051693b6b	0	0	0	0	0	0	0	0	0	0	0	0	0	0	0	0	0	0	0	0	0	0	0	0	0	0	0	0	0	0	0	0	29	0	0	0	0	0	0	0	0	0	0	0	0	0	0	0	0
df4291f89d6f7f6eea5acf0749f8e126	0	0	0	0	0	0	0	0	0	0	0	0	0	0	0	0	0	0	0	0	0	0	0	0	0	0	0	0	0	0	0	0	0	0	0	0	0	0	0	0	0	0	0	0	0	0	0	0	0
d2452644e74cd3484d2f688af5123098	0	0	0	0	0	0	0	0	0	0	0	0	0	0	0	0	0	0	0	0	0	0	0	0	0	0	0	0	0	0	0	0	0	0	0	0	113	0	0	0	0	0	0	0	0	0	0	0	0
2d14f426fe4c81388b19291e2a5ad515	0	0	0	0	0	0	0	0	0	0	0	0	0	0	0	0	0	0	0	0	0	0	0	0	0	0	0	0	0	0	0	0	0	0	0	0	0	0	0	0	0	0	0	0	0	0	0	0	0
08b88f4a5e7cd8c6820f0c4a6526a6da	0	0	0	0	0	0	0	0	0	0	0	0	0	0	0	0	0	0	0	0	0	0	0	0	0	0	0	0	0	0	0	0	0	0	0	0	0	0	0	0	0	0	0	0	0	0	0	0	0
a5a4d7321d01fce73adfde9b3fcad8bc	0	0	0	0	0	0	0	0	0	0	0	0	16	0	0	0	0	0	0	0	0	0	0	0	0	0	0	0	0	46	0	0	0	0	0	0	0	12	0	0	0	0	0	0	0	0	0	0	0
fa0db05588caab793cc7cb952b7d52a4	0	0	0	0	0	0	0	0	0	0	0	0	0	0	0	0	0	0	0	0	0	0	0	0	0	0	0	0	0	0	0	0	0	0	0	0	0	0	0	0	73	0	0	0	0	0	0	0	0
7cf147ff7770ac1a8f9a87aa3d7b27a0	0	0	0	0	0	0	0	0	0	0	0	0	0	0	0	0	0	0	0	0	0	0	0	0	0	0	0	0	0	0	0	0	0	0	0	0	0	0	0	0	0	0	0	0	0	0	0	0	0
0493ae159dba057fc14bef319bf3b8a5	0	0	0	0	0	0	0	0	0	0	0	0	0	0	0	0	0	0	0	0	0	0	0	0	0	0	0	0	0	0	0	0	0	0	0	0	0	0	0	0	0	0	0	0	0	0	0	0	0
134741141f7df3b3ab25b3a83597e095	0	0	0	0	0	0	0	0	0	0	0	0	0	0	0	0	0	0	0	0	0	0	0	0	0	0	0	0	0	0	0	0	0	0	0	0	0	0	0	0	0	0	0	0	0	0	0	0	0
5dd1814b4046a7503d42128c55e84c13	0	0	0	0	0	0	0	0	0	0	0	0	0	0	0	0	0	0	0	0	10	0	0	0	0	4	0	0	25	0	0	0	0	0	0	0	0	0	0	0	0	0	0	0	0	0	0	0	0
84bf9c03927db3af72e2c682ad3103e3	0	0	0	0	0	0	0	0	0	0	0	0	0	0	0	0	0	0	0	0	0	0	0	0	0	0	0	0	0	0	0	0	0	0	0	0	0	0	0	0	0	0	0	0	0	0	0	0	0
a4f9fb20c2a43370a5f77a1ad16e6313	0	0	0	0	0	0	0	0	0	0	0	0	0	0	0	0	0	0	0	0	0	0	0	0	0	0	0	0	0	0	0	0	0	0	0	0	0	0	0	0	0	0	0	0	0	0	0	0	0
af4e07c9dd63b8b64da942daea027258	0	0	0	0	0	0	0	0	0	0	0	0	0	0	0	0	0	0	0	0	0	0	0	0	0	0	0	50	0	54	0	0	0	0	0	0	0	0	0	0	0	10	0	0	0	0	0	0	0
c81e7e0ce7deedfd5e59d5fc8468ab66	0	0	0	0	0	0	0	0	0	0	0	0	0	0	0	0	0	0	0	0	0	0	0	0	0	0	0	0	0	0	0	0	0	0	0	0	0	0	0	0	0	0	0	0	0	0	0	0	0
3f7e9737190c91e8e3352d04a1c71569	0	0	0	0	0	0	0	0	0	0	0	0	0	0	0	0	0	0	0	0	0	0	0	0	0	0	12	19	19	0	0	0	0	0	0	0	0	0	0	0	0	0	0	0	0	0	0	0	0
522e5bfd2048e750e970a21b81ce6ea9	0	0	0	0	0	0	39	0	0	0	0	0	0	0	0	0	0	0	0	0	0	0	0	0	0	0	20	0	0	0	0	0	0	0	0	0	0	0	0	0	0	0	0	0	0	0	0	0	0
b030a74e612c86d3fa9f377eeaedf710	0	0	0	0	0	0	0	0	0	0	0	0	0	0	0	0	0	0	0	0	0	0	0	0	0	0	0	0	0	0	0	0	0	0	0	0	0	0	0	0	0	0	0	0	0	0	0	0	0
44818ed16e39cf559322708c74cbbf6a	0	0	0	0	0	0	0	0	0	0	0	0	0	0	0	0	0	0	0	0	0	0	0	0	0	34	0	0	17	0	0	0	0	0	0	0	0	0	0	0	0	0	0	0	0	0	0	0	0
f1ca71b9752902d65e566a4749c49358	0	0	0	0	0	0	0	0	0	0	0	0	0	0	0	0	0	0	0	0	0	0	0	0	0	0	0	0	0	0	0	0	0	0	0	0	0	0	0	0	0	0	0	0	0	0	0	0	0
b2ad9f6e4b8c08eb62eba2a1a59a6693	0	0	0	0	0	0	0	0	0	0	0	0	0	0	0	0	0	0	0	0	0	0	0	0	0	0	0	0	0	0	0	0	0	0	0	0	0	0	0	0	0	0	0	0	0	0	0	0	0
90be6006e5da0d8af257ff26667bbc31	0	0	0	0	0	0	0	0	0	0	0	0	0	0	0	0	0	0	0	0	0	0	0	0	0	0	0	0	0	0	0	0	0	0	0	0	0	0	0	0	0	0	0	0	0	0	0	0	0
fcfc3301fd70f11634ed9cbe7d2d9d00	0	0	0	0	0	0	0	0	0	0	0	0	0	0	0	0	0	0	0	0	0	0	0	0	0	0	0	0	0	0	0	0	0	0	0	0	3	0	0	0	0	0	0	0	0	0	0	0	0
3f107ee345df9cdfe75882f2ab8a1203	0	0	0	0	0	0	0	0	0	0	0	0	0	0	0	0	0	0	0	0	0	0	0	0	0	0	0	0	0	0	0	0	0	0	0	0	0	0	0	0	0	0	0	0	0	0	0	0	0
fe45f267f0ce9bbd8cdf26e159bb39a4	0	0	0	0	0	0	0	0	0	0	0	0	0	0	0	0	0	0	0	0	0	0	0	0	0	0	0	0	0	0	0	0	0	0	0	0	0	0	0	0	0	0	0	0	0	0	0	0	0
e44419122f1bd189056c4616045f5050	0	0	0	0	0	0	0	0	0	0	0	0	0	0	0	0	0	0	0	0	0	0	0	0	0	0	0	0	0	0	0	0	0	0	0	0	0	0	0	0	0	0	0	0	0	0	0	0	0
d16b4ddd81291dcbde35130b4384c994	0	0	0	0	0	0	0	0	0	0	0	0	0	0	0	0	0	0	0	0	0	0	0	0	0	0	0	0	0	0	0	0	0	0	0	0	0	0	0	0	0	0	0	0	0	0	0	0	0
07a6e7c148d335465470c88751ebade1	0	0	0	0	0	0	0	0	0	0	0	0	0	0	0	0	0	0	0	0	0	0	0	0	0	0	0	0	0	0	0	0	0	0	0	0	0	0	0	0	0	0	0	0	0	0	0	0	0
4860a64b04551b200ec5c6914893e2dc	0	0	0	0	0	0	0	0	0	0	0	0	0	0	0	0	0	0	0	0	0	0	0	0	0	0	0	0	0	0	0	0	0	0	0	0	0	0	0	0	0	0	0	0	0	0	0	0	0
8d11b1d3f20397e1d22e1270133f2571	0	0	0	0	0	0	0	0	0	0	0	0	0	0	0	0	0	0	0	0	0	0	0	0	0	0	0	0	0	0	0	0	0	0	0	0	0	0	0	0	0	0	0	0	0	0	0	0	0
8af7e6499a4f9f33c11acf29d48aaf19	0	0	0	0	0	0	0	0	0	0	0	0	0	0	0	0	0	0	0	0	0	0	0	0	0	9	0	0	0	0	0	0	0	0	0	0	0	0	0	0	0	0	0	0	0	0	0	0	0
4b708c55ca849c9d555724977a62b160	0	0	0	0	0	0	0	0	0	0	0	3	0	0	0	0	0	0	0	0	0	0	0	0	0	0	0	0	0	0	0	0	0	0	0	0	0	0	0	0	0	0	0	0	0	0	0	0	0
859840b071bf1214ced46369f1c4c802	0	0	0	0	0	0	0	0	0	0	0	0	0	0	0	0	0	0	0	0	0	0	0	0	0	0	0	0	0	0	0	0	0	0	0	0	0	0	0	0	0	0	0	0	0	0	0	0	0
ff0fa0be00e07cadaf3517394ba9cded	0	0	0	0	0	0	0	0	0	0	0	0	0	0	0	0	0	0	0	0	0	0	0	0	0	0	0	0	0	0	0	0	0	0	0	0	0	0	0	0	0	0	0	0	0	0	0	0	0
219439403b5d7d63d3d3751666af9d38	0	0	0	0	0	0	0	0	0	0	0	0	0	0	0	0	0	0	0	0	0	0	0	0	0	0	0	0	0	0	0	0	0	0	0	0	0	0	0	0	0	0	0	0	0	0	0	0	0
b3095fb773e4d3177c55fc75e29db93d	0	0	0	0	0	0	0	0	0	0	0	0	0	0	0	0	0	0	0	0	0	0	0	0	0	0	0	0	0	0	0	0	0	0	0	0	0	0	0	0	0	0	0	0	0	0	0	0	0
2b8c100712e46bcd406bc967fafa95fa	0	0	0	0	0	0	0	0	0	0	0	0	0	0	0	0	0	0	0	0	0	0	0	0	0	0	0	0	0	0	0	0	0	0	0	0	0	0	0	0	0	0	0	0	0	0	0	0	0
93d54ea3108e5b0f539db9dab8a61402	0	0	0	0	0	0	0	0	0	0	0	0	0	0	0	0	0	0	0	0	0	0	0	0	0	0	0	0	0	0	0	0	0	0	0	0	0	0	0	0	0	0	0	0	0	0	0	0	0
bfe05b7725ed74837d4e31cb72a4ecde	0	6	0	0	0	0	0	0	0	0	0	0	0	0	0	0	0	0	0	0	0	0	0	0	0	0	0	0	0	0	0	0	0	0	0	0	0	0	0	0	0	0	0	0	0	0	0	0	0
ea8e9435328721f2258209b2f51289d5	0	0	0	0	0	0	0	0	0	0	0	0	0	0	0	0	0	0	0	0	0	0	0	0	0	0	0	0	0	0	0	0	0	0	0	0	0	0	0	0	0	0	0	0	0	0	0	0	0
4ddb56dfde826c9f5d7beb1ce8d2dfca	0	0	0	0	0	0	0	0	0	0	0	0	0	0	0	0	0	0	0	0	0	0	0	0	0	0	0	0	0	0	0	0	0	0	0	0	0	0	0	0	0	0	0	0	0	0	0	0	0
e5ba4f76ea77a3a821e57097c735a31d	0	0	0	0	0	0	0	0	0	0	0	0	0	0	0	0	0	0	0	0	0	0	0	0	0	0	0	0	0	0	0	0	0	0	0	0	0	0	0	0	0	0	0	0	0	0	0	0	0
9119eaa55aec8333b23dce53997e97b1	0	0	0	0	0	0	0	0	0	0	0	0	0	0	0	0	0	0	0	0	0	0	0	0	0	0	0	0	0	0	0	0	0	0	0	0	0	0	0	0	0	0	0	0	0	0	0	0	0
ebb21b930472d3dc9ff3b6299f938015	0	0	0	0	0	0	0	0	0	0	0	0	0	0	0	0	0	0	0	0	0	0	0	0	0	0	0	0	0	0	0	0	0	0	0	0	0	0	0	0	0	0	0	0	0	0	0	0	0
cfa2632a802a34f301d8e4ce31a08d2f	0	0	0	0	0	0	0	0	0	0	0	0	0	0	0	0	0	0	0	0	0	0	0	0	0	0	0	0	0	0	0	0	0	0	0	0	0	0	0	0	0	0	0	0	0	0	0	0	0
64e3647579d3f0cc2ddbe55e9b3077ab	0	0	0	0	0	0	0	0	0	0	0	0	0	0	0	0	0	0	0	0	0	0	0	0	0	0	0	0	0	0	0	0	0	0	0	0	0	0	0	0	0	0	0	0	0	0	0	0	0
7cfb1b1ae5995af674cb5ab4c18544a6	0	0	0	0	0	0	0	0	0	0	0	0	0	0	0	0	0	0	0	0	0	0	0	0	0	0	0	0	0	0	0	0	0	0	0	0	0	0	0	0	0	0	0	0	0	0	0	0	0
044c4414346cd4825b8f60813672ab29	0	0	0	0	0	0	0	0	0	0	0	0	0	0	0	0	0	0	0	0	0	0	0	0	0	0	0	0	0	0	0	0	0	0	0	0	0	0	0	0	0	0	0	0	0	0	0	0	0
facaed5f9385ce6d6ae8b3aba2c5cd46	0	0	0	0	0	0	0	0	0	0	0	0	0	0	0	0	0	0	0	0	0	0	0	0	0	0	0	0	0	0	0	0	0	0	0	0	0	0	0	0	0	0	0	0	0	0	0	0	0
b4da00142cab5215d0b8bca868363221	11	0	36	16	0	0	0	0	0	0	0	0	0	0	0	0	0	0	0	0	0	0	0	0	0	0	0	0	0	0	5	0	0	0	0	0	0	0	0	0	0	0	0	0	0	0	0	0	0
bfe165752388c1fc01cc1eca896cbfee	0	50	0	0	13	0	0	0	0	0	0	0	0	0	0	0	0	0	0	0	0	0	0	0	0	0	0	0	0	0	0	0	0	0	0	0	0	0	0	0	0	0	0	0	0	0	0	0	0
a0c17c30b7007b193495b1081173a36f	0	0	0	0	0	0	0	0	0	0	0	0	0	0	0	0	0	0	0	0	0	0	0	0	0	0	0	0	0	0	0	0	0	0	0	0	0	0	0	0	0	0	0	0	0	0	0	0	0
253f1a8e65f6ef7f7eda4c3314399ae8	0	0	0	0	0	0	0	0	0	0	0	0	0	0	0	0	0	0	0	0	0	0	0	0	0	0	0	0	0	0	0	0	0	0	0	0	0	0	0	0	0	0	0	0	0	0	0	0	0
3aa1c1cd3f97d8e77a27bf545dcd7953	0	0	0	0	0	0	0	0	0	0	0	0	0	0	0	0	0	0	0	0	0	0	0	0	0	0	0	0	0	0	0	0	0	0	0	0	0	0	0	0	0	0	0	0	0	0	0	0	0
2d61d66887b9b44ebcba56080ebf2146	0	0	0	0	0	0	0	0	0	0	0	0	0	0	0	0	0	0	0	0	0	0	0	0	0	0	0	0	0	0	0	0	0	0	4	0	0	0	0	0	0	0	0	0	0	0	0	0	0
23b2e7b19f9a4874aa9eba29f108376e	0	0	70	0	0	0	0	0	0	0	0	0	0	0	0	0	0	0	0	0	0	0	3	0	0	0	0	0	0	0	0	0	0	0	0	0	0	0	0	0	0	0	0	0	0	0	0	0	0
7e4002dc7cc0507a3d80498f8db507a6	0	0	0	0	0	0	0	0	0	0	0	0	0	0	0	0	0	0	0	0	0	0	0	0	0	0	0	0	0	0	0	0	0	0	0	0	0	0	0	0	0	0	0	0	0	0	0	0	0
e098c4f0fb0bbb9ba02ba9f8b4df51eb	2	0	0	0	0	0	0	0	0	0	0	0	0	0	0	0	0	0	0	0	0	0	0	0	0	0	0	0	0	0	0	0	0	0	0	0	0	0	0	0	0	0	0	0	0	0	0	0	0
caa87147e44034b05364d29010622d3b	0	0	0	0	0	0	0	0	0	0	0	0	0	0	0	0	0	0	0	0	0	0	0	0	0	0	0	0	0	0	0	0	0	0	0	0	0	0	0	0	0	0	0	0	0	0	0	0	0
60c847e828a51f93e4aa780fbb160f28	0	0	0	0	0	0	0	0	0	0	0	0	0	0	0	0	0	0	0	0	0	0	0	0	0	0	0	0	0	0	0	0	0	0	0	0	0	0	0	0	0	0	0	0	0	0	0	0	0
bdc8f15d87bd88bb0b26e6a83c88892a	0	0	0	0	0	0	0	0	0	0	0	0	0	0	0	0	0	0	0	0	0	0	0	0	0	0	0	0	0	0	0	0	0	0	0	0	0	0	0	0	0	0	0	0	0	0	0	0	0
d5fd0c8a5f226496442bd36dcc42ce64	0	0	0	0	0	0	0	0	0	0	0	0	0	0	0	0	0	0	0	0	0	0	0	0	0	0	0	0	0	0	0	0	0	0	0	0	0	0	0	0	0	0	0	0	0	0	0	0	0
60c7dd556f45897995a8f324250ee5d5	0	0	0	0	0	0	0	0	0	0	0	0	0	0	0	0	0	0	0	0	0	0	0	0	0	0	0	0	0	0	0	0	0	0	0	0	0	0	0	0	0	0	0	0	0	0	0	0	0
89a5017d25743924d6e36f72c4dfc65f	0	0	0	0	0	0	0	0	0	0	0	0	0	0	0	0	0	0	0	0	0	0	0	0	0	0	0	0	0	0	0	0	0	0	0	0	0	0	0	0	0	0	0	0	0	0	0	0	0
16bdd90b8d0b07847c599d1b3a5de9be	0	0	0	0	0	0	0	0	0	0	0	0	0	0	0	0	0	0	0	0	0	0	0	0	0	0	0	0	0	0	0	0	0	0	0	0	0	0	0	0	0	0	0	0	0	0	0	0	0
c86e50d9f4c20acc0e55af6d6d747962	0	0	0	0	0	0	0	0	0	0	0	0	0	0	0	0	0	0	0	0	0	0	0	0	0	0	0	0	0	0	368	0	0	0	23	0	0	0	0	0	0	0	0	0	0	0	0	0	0
224550ee99a971ab6978a8a8f3ca606e	0	0	0	0	0	0	0	0	0	0	0	0	0	0	0	0	0	0	0	0	0	0	0	0	0	0	0	0	0	0	0	0	0	0	0	0	0	0	0	0	0	0	0	0	0	0	0	0	0
fea27f528fd18ec5338dbd797847787c	0	0	0	0	0	0	0	0	0	0	0	0	0	0	0	0	0	0	0	0	0	0	0	0	0	0	0	0	0	0	0	0	0	0	0	0	0	0	0	0	0	0	0	0	0	0	0	0	0
852291b0d43c5c9f3217795a9185c533	0	0	0	0	0	0	0	0	0	0	0	0	0	0	0	0	0	0	0	0	0	0	0	0	0	0	0	0	0	0	21	0	0	0	0	0	0	0	0	0	0	0	0	0	0	0	0	0	0
b926b150d13e5a90d364bd29811e2243	0	0	0	0	0	0	0	0	0	0	0	0	0	0	0	0	0	0	0	0	0	0	0	0	0	0	0	0	0	0	0	0	0	0	0	0	0	0	0	0	0	0	0	0	0	0	0	0	0
0fcc23d265dbcae42c7f51dc75df7679	0	0	0	0	0	0	0	0	0	0	0	0	0	0	0	0	0	0	0	0	0	0	0	0	0	0	0	0	0	0	7	0	0	0	0	0	0	0	0	0	0	0	0	0	0	0	0	0	0
7c7c43bbcea910a7fcda27aaca891d1b	0	0	0	0	0	0	0	0	0	0	0	0	0	0	0	0	0	0	0	0	0	0	0	0	0	0	0	0	0	0	0	0	0	0	0	0	0	0	0	0	0	0	0	0	0	0	0	0	0
166a0842f0d988a26672cdff5502c1ae	31	0	0	0	14	0	49	41	59	7	40	0	25	52	87	0	0	0	11	0	35	77	12	64	0	48	0	49	0	0	0	0	0	7	0	0	27	12	26	188	0	230	0	207	0	0	0	0	0
7cadcc22de36c1a0223f3897942359be	0	0	0	0	0	0	0	0	0	0	0	0	0	0	0	0	0	0	0	0	0	0	0	0	0	0	0	0	0	0	0	0	0	0	0	0	0	0	0	0	0	0	0	0	0	0	0	0	0
f21479af268ea396b854b09916fae127	0	0	0	0	0	0	0	0	0	0	0	0	0	0	0	0	0	0	0	0	0	0	0	0	0	0	0	0	0	0	0	0	0	0	0	0	0	0	0	0	0	0	0	0	0	0	0	0	0
49c796c1f0e8c85bfd0229452a0f5efb	0	0	0	0	0	0	0	0	0	0	0	0	0	0	0	0	0	0	0	0	0	0	0	0	0	0	0	0	0	0	0	0	0	0	33	0	3	0	0	0	0	0	0	0	0	38	0	0	0
a8c8b3b728f35c878e0a27c2b9d501ad	0	0	0	0	0	0	0	0	0	0	0	0	0	0	0	0	0	0	0	0	0	0	0	0	0	0	0	0	0	0	0	0	0	0	0	0	0	0	0	0	0	0	0	0	0	0	0	0	0
ae3ba1e131bb2c1460b20de9b219511f	0	0	0	0	0	49	0	0	0	0	0	0	0	0	0	0	0	0	0	0	0	0	0	0	0	0	0	0	0	0	0	0	0	0	0	0	0	0	0	0	0	0	0	0	0	0	0	0	0
1916e2fd86ebc02a15931b09ea8eb334	0	0	0	0	0	0	0	0	0	0	0	0	0	0	0	0	0	0	0	0	0	0	0	0	0	0	0	0	0	0	0	0	0	0	0	0	0	0	0	0	0	0	0	0	0	0	0	0	0
5343d9400f5a053da9bb15cc03cf4025	0	0	0	0	0	0	0	0	0	0	0	0	0	0	0	0	0	0	0	0	0	0	0	0	0	0	0	0	0	0	0	0	0	0	0	0	0	0	0	0	0	0	0	0	0	0	0	0	0
d2c3a477c47adf7e8107217840094280	0	0	0	0	0	0	0	0	0	0	0	0	0	0	0	0	0	0	0	0	0	0	0	0	0	0	0	0	0	0	0	0	0	0	0	0	0	0	0	0	0	0	0	0	0	0	0	0	0
cf55b3ea0b954c2f1b9c60c36cdf3f00	0	0	0	0	0	0	0	0	0	0	0	0	0	0	0	0	0	0	0	0	0	0	0	0	0	0	0	0	0	0	0	0	0	0	0	0	0	0	0	0	0	0	0	0	0	0	0	0	0
a26b4a67bb07b8b7d18240f43426e56a	0	0	0	0	0	0	0	0	0	0	0	0	0	0	0	0	0	0	0	0	0	0	0	0	0	0	0	0	0	0	0	0	0	0	0	0	0	0	0	0	0	0	0	0	0	0	0	0	0
5b5a739695d48316f093eb1946e526a4	0	0	0	0	0	0	0	0	0	0	0	0	0	0	0	0	0	0	0	0	0	0	0	0	0	0	0	0	0	0	0	0	0	0	0	0	0	0	0	0	0	0	0	0	0	0	0	0	0
7d0cb6c73b75dbd0333f24a15393dfdb	0	0	0	0	0	0	0	0	0	0	0	0	0	0	0	0	0	0	0	0	0	0	0	0	0	0	0	0	0	0	0	0	0	0	0	0	0	0	0	0	0	0	0	0	0	0	0	0	0
77d14143d36a0a9d8c919f730baadd6c	0	0	0	0	0	0	0	0	0	0	0	0	0	0	0	0	0	0	0	0	0	0	0	0	0	0	0	0	0	0	0	0	0	0	0	0	0	0	0	0	0	0	0	0	0	0	0	0	0
25354b186f14c9df1f8161e4bfde6331	0	0	0	0	0	0	0	0	0	0	0	0	0	0	0	0	0	0	0	0	0	0	0	0	0	0	0	0	0	0	0	0	0	0	0	0	0	0	0	0	0	0	0	0	0	0	0	0	0
6a2f2b488afdde52b0b7b7645d608ad1	0	0	0	0	0	0	0	0	0	0	0	0	0	0	0	0	0	0	0	0	0	0	0	0	0	0	0	0	0	0	0	0	0	0	0	0	0	0	0	0	0	0	0	0	0	0	0	0	0
ddee288d12abad5c0c1023651e926e4d	0	0	0	0	0	0	0	0	0	0	0	0	0	0	0	0	0	0	0	0	0	0	0	0	0	0	0	0	0	0	0	0	0	0	0	0	0	0	0	0	0	0	0	0	0	0	0	0	0
dbe08f50269c084d4c456c12d5ff2816	0	0	0	0	0	0	0	0	0	0	0	0	0	0	0	0	0	0	0	0	0	0	0	0	0	0	0	0	0	0	0	0	0	0	0	0	0	0	0	0	0	0	0	0	0	0	0	0	0
a752991b4c27ec68db5c48dabaf8fd11	0	0	0	0	0	0	0	0	0	0	0	0	0	0	0	0	0	0	0	0	0	0	0	0	0	0	0	0	0	0	0	0	0	0	0	0	0	0	0	0	0	0	0	0	0	0	0	0	0
758342d4e12ccdbda7028abb6fb8ee26	0	0	0	0	0	0	0	0	0	0	14	23	0	0	17	0	0	0	0	0	0	0	0	0	0	0	0	0	0	0	0	0	0	0	0	0	0	0	0	0	0	0	0	0	0	0	0	0	0
0cedcd7f9929daa117697c94c0bce1b0	0	0	0	0	0	0	0	0	0	0	0	0	0	0	0	0	0	0	0	0	0	0	0	0	0	0	0	0	0	0	0	0	0	0	0	0	0	0	0	0	0	0	0	0	0	0	0	0	0
b80ddb115fbf01c50edf3e1faf946b0b	0	0	0	0	0	0	0	0	0	3	0	0	0	0	0	0	0	0	0	0	0	0	0	0	0	0	0	0	0	0	0	0	0	0	0	0	0	0	0	0	0	0	0	0	0	0	0	0	0
9c84f5c59e894fb6ca920c5f3f69acc0	92	0	20	94	36	59	59	121	219	96	0	13	171	16	52	186	24	158	0	77	140	218	172	856	93	71	276	843	21	389	15	0	18	146	0	506	243	194	94	462	220	3588	173	207	0	12	0	0	0
1f76d2a8764a3d6434b343c1bbaa0269	0	0	0	0	0	14	0	355	466	96	0	0	2174	0	240	321	29	0	0	17	0	113	290	158	234	0	0	293	0	0	323	0	0	0	39	805	353	585	273	231	366	0	383	248	0	558	0	0	0
f17d593f4337d439a875a6c715a70088	0	0	0	0	0	0	68	3047	316	0	0	0	0	0	0	0	0	0	0	0	0	0	157	0	0	0	23	68	25	0	0	0	0	963	0	109	332	154	61	22	98	921	847	78	0	2288	0	0	0
fbe229de88277e3a078fe9457dade9ef	0	14	0	0	0	0	16	0	0	0	0	26	0	0	0	303	18	54	562	77	0	134	89	194	79	0	0	213	0	69	0	0	0	0	0	0	0	170	151	93	0	285	0	0	0	0	0	516	0
06384654407df876f294cbab86ba258d	0	0	0	0	0	0	0	0	0	0	0	0	0	0	0	0	0	0	0	0	0	0	0	0	0	0	0	0	0	127	0	0	0	226	0	0	0	0	0	0	0	0	0	0	0	0	0	0	0
fa529a329602425daf4d549bd823241c	0	0	0	0	0	0	0	0	0	0	0	0	0	0	0	0	0	0	0	0	0	0	0	0	0	0	0	0	0	0	97	80	44	58	1072	46	25	0	0	0	0	0	0	0	0	0	0	0	0
6e0a41fbc2cb9274c1c911be14299e29	0	64	0	0	0	0	0	0	0	0	0	0	0	0	0	0	0	0	0	0	0	77	428	0	396	0	0	0	0	0	0	0	0	0	0	0	0	221	0	137	0	0	0	0	0	0	0	0	0
e46b59876e2b03b9611e3b5ae02d0d57	0	0	0	0	0	0	0	212	0	347	0	0	0	0	0	194	0	0	35	0	88	0	118	0	0	0	0	0	0	0	144	0	0	61	0	0	118	0	129	0	0	152	0	0	0	0	0	0	0
5561767a7b7046ea90970b043b20f04f	0	0	0	0	0	0	0	0	0	0	0	0	0	0	0	0	0	0	0	0	25	0	0	83	0	147	0	0	0	0	0	0	0	0	0	0	0	0	0	0	0	0	0	0	0	0	0	0	0
829f2773d79836b23429123f879d2ff1	0	0	0	0	0	0	0	0	0	0	0	0	0	0	0	0	0	0	0	0	0	0	0	0	0	0	0	0	0	0	0	0	0	0	0	0	0	0	0	0	0	0	0	0	69	0	0	0	0
2f758c9d15a230bc201555df4d41e940	0	0	0	0	0	0	0	0	0	0	38	0	0	134	0	0	0	0	0	0	0	0	0	0	0	0	0	0	0	0	0	49	0	72	0	0	0	0	0	0	0	0	0	0	0	0	0	0	0
cfd4ef8bdc4317ec538a7d79d94a48b3	0	0	0	0	15	5	0	0	0	0	0	0	0	19	0	0	0	0	0	0	0	0	0	0	0	0	0	0	0	0	0	0	0	32	0	27	26	0	0	0	0	23	84	0	0	124	0	0	0
871784acedb7a89ed487cdb65b415349	0	0	0	0	0	0	0	0	0	0	0	0	0	0	0	0	0	0	0	0	0	0	0	0	0	0	0	0	0	0	0	0	0	0	0	0	0	0	0	0	0	0	0	0	0	0	0	0	0
26b2e507fda62055d0585da8016238a9	0	0	0	0	0	0	0	0	0	0	0	0	0	0	0	0	0	0	0	0	0	0	0	0	0	0	0	0	0	0	71	0	18	0	0	0	0	0	0	0	0	0	0	0	0	0	0	0	0
a9300f1b69c97a3909cc1efdcc8a327f	0	0	0	0	0	0	6	0	0	0	42	0	43	0	0	0	0	0	0	0	0	0	0	0	0	0	0	0	0	0	0	34	0	0	0	0	0	14	68	0	101	0	155	0	0	34	0	0	0
ffc067d45f1a715dc294362e139849cf	0	0	0	0	0	0	0	0	0	0	0	0	0	0	0	0	0	0	0	0	0	0	0	0	0	0	0	0	0	0	350	106	126	0	0	0	0	0	0	0	0	0	0	0	0	0	0	0	0
343b951400b19ba3ed7076f99732bf3d	0	0	0	0	0	0	0	0	0	0	0	0	0	0	0	0	0	0	0	0	0	0	0	0	0	0	0	0	0	0	0	0	0	0	0	0	0	0	0	0	0	0	0	0	0	0	0	0	0
152d2978bbbf32581b121cbfca4bea98	0	0	0	0	0	0	0	0	0	0	0	0	0	0	0	0	0	0	0	0	0	0	0	0	0	0	0	0	0	0	0	0	0	0	0	0	0	0	0	0	0	0	0	0	0	0	0	0	0
6fdaef22b8d2a7bf52f50828bb7637f0	0	0	0	0	0	0	0	0	0	57	0	0	38	0	0	0	0	0	0	0	0	0	0	0	0	0	97	63	0	0	0	0	0	0	0	0	0	0	0	0	0	0	54	0	0	66	0	0	0
13a3e68dd5876efb31979f6273930205	0	0	0	0	0	0	0	0	0	0	0	0	0	0	0	0	0	0	0	0	23	0	139	0	243	0	0	0	0	0	0	0	0	0	0	0	0	0	0	0	0	0	0	0	0	0	0	0	0
0b45decbc088dc3f31a24c5d8af7557f	0	0	0	0	0	0	0	0	0	0	0	0	0	0	0	0	0	0	0	0	0	0	0	0	0	0	0	0	0	0	0	115	0	0	0	0	0	0	0	0	0	0	0	0	0	0	0	0	0
af39c1c946331bf4584d360b35ac1436	0	0	0	0	0	0	0	0	0	0	0	0	0	0	0	0	0	0	0	0	0	0	0	0	0	0	0	0	0	0	0	0	0	0	0	0	0	0	0	0	0	0	0	0	0	0	0	0	0
d4d8553e8a79c437315bd898a261f65a	0	0	0	0	0	0	0	0	0	0	0	0	0	0	0	0	0	0	0	0	0	0	0	0	0	0	0	0	0	0	108	0	0	0	0	0	0	0	0	0	0	0	0	0	0	0	0	0	0
e589188333f85a37de14881ff85d4491	0	0	0	0	0	0	0	0	0	0	0	0	0	0	0	0	0	0	0	0	0	0	0	0	0	0	0	0	0	0	0	0	0	0	0	0	0	0	0	0	0	0	0	0	0	0	0	0	0
640ef4a7bfe52c5c2f72c80a6a1a915b	0	0	0	0	0	0	0	0	0	0	0	0	0	0	0	0	0	0	0	0	0	0	0	0	0	0	0	0	0	0	0	0	0	0	0	0	0	0	0	0	0	0	0	0	0	0	0	0	0
d60cf507ca86048fdf714ed8537c7eb2	0	0	0	0	0	0	0	0	0	0	0	0	0	0	0	0	0	19	0	40	0	0	0	0	0	0	0	0	0	0	0	0	0	0	0	0	0	0	0	0	0	0	0	0	0	0	0	0	0
17270ff01d77d7d696f10bca6fc17b34	0	0	0	0	0	0	0	0	0	0	0	0	0	0	0	0	0	0	0	0	0	0	0	0	0	0	0	0	0	0	0	0	0	0	0	0	0	0	0	0	0	0	0	0	0	0	0	0	0
c7e7c187246a76255ebba02116a72e79	0	0	0	0	0	0	0	0	0	0	0	0	0	0	0	40	0	0	0	0	0	0	0	0	0	0	0	0	0	0	0	0	0	0	0	0	0	0	0	0	0	0	0	0	0	0	0	0	0
adedf82bdf32d0addfca0a3566d40575	0	0	0	0	0	0	0	0	0	0	0	0	0	0	0	0	0	0	0	0	0	0	0	0	0	0	0	0	0	0	0	0	0	0	0	0	0	0	0	0	0	0	0	0	0	0	0	0	0
5e4565a1a1c3688a3af4acf8b62785ea	0	0	0	0	0	0	0	0	0	0	0	0	0	0	0	0	0	0	0	0	0	0	0	0	0	0	0	0	0	0	0	0	0	0	0	0	0	0	0	0	0	0	0	0	0	0	0	0	0
699875a855a6862db57b591e7074501c	0	0	0	0	0	0	0	0	0	0	0	0	0	0	0	0	0	0	0	0	0	0	0	0	0	0	0	0	0	0	0	0	0	0	0	0	0	0	0	0	0	0	0	0	0	0	0	0	0
2f017b9a9169867f15831ab645aedd17	0	0	0	0	0	0	0	0	0	0	0	0	0	0	0	0	0	0	0	0	0	0	0	0	0	0	0	0	0	0	0	0	0	0	0	0	0	0	0	0	0	0	0	0	0	0	0	0	0
3da5a3e54f201f2626bb180f3ab9a7be	0	0	0	0	0	0	0	0	0	0	0	0	0	0	0	0	0	0	0	0	0	0	0	0	0	0	0	0	0	0	0	0	0	0	0	0	0	0	0	0	0	0	0	0	0	0	0	0	0
5ed2a53f848ca228e901a1df3afab291	0	0	0	0	0	0	0	0	0	0	0	0	0	0	0	0	0	0	0	0	0	0	0	0	0	0	0	0	0	0	0	0	0	0	0	0	0	0	0	0	0	0	0	0	0	0	0	0	0
9a381a511d8ab1453733bfb4474619e8	0	0	0	0	0	0	0	0	0	0	0	0	0	0	0	0	0	0	0	0	0	0	0	0	0	0	0	0	0	0	0	0	0	0	0	0	0	0	0	0	0	0	0	0	0	0	0	0	0
2083f3abba8cdf9a4a912a94236a0967	0	0	0	0	16	0	0	0	0	0	0	0	0	0	0	0	0	0	0	0	0	0	0	0	0	0	0	0	0	0	0	0	0	0	0	0	0	0	0	0	0	0	0	0	0	0	0	0	0
[truncated: 171 more columns]

## Sheet: Sym_tab_tax
OTU ID	Kingdom	Phylum	Class	Order	Family	Genus	Species	Taxon	Taxon Level	Trophic Mode	Guild	Growth Morphology	Trait	Confidence Ranking
66d4f3adcda85a3e1db1cd616f4fe6b8	k__Fungi	p__Glomeromycota	c__Glomeromycetes	o__Glomerales	f__unidentified	g__unidentified	s__unidentified	Glomerales	7	Symbiotroph	Arbuscular Mycorrhizal	NULL	NULL	Highly Probable
d13c5b56a219b5535eec9cb47351a242	k__Fungi	p__Glomeromycota	c__Glomeromycetes	o__Glomerales	f__unidentified	g__unidentified	s__unidentified	Glomerales	7	Symbiotroph	Arbuscular Mycorrhizal	NULL	NULL	Highly Probable
28fae6600615af5b62e56df4a833fb06	k__Fungi	p__Glomeromycota	c__Glomeromycetes	o__Glomerales	f__unidentified	g__unidentified	s__unidentified	Glomerales	7	Symbiotroph	Arbuscular Mycorrhizal	NULL	NULL	Highly Probable
7446672faade1856eae3d8a3d4affa32	k__Fungi	p__Basidiomycota	c__Agaricomycetes	o__Agaricales	f__Inocybaceae	g__Inocybe	s__unidentified	Inocybaceae	9	Symbiotroph	Ectomycorrhizal	Agaricoid	NULL	Probable
5cada1511c6f364508682a87fa69f7ca	k__Fungi	p__Basidiomycota	c__Agaricomycetes	o__Agaricales	f__Inocybaceae	g__Inocybe	s__unidentified	Inocybaceae	9	Symbiotroph	Ectomycorrhizal	Agaricoid	NULL	Probable
77e0f9e2644590ba0c3675dad431a518	k__Fungi	p__Basidiomycota	c__Agaricomycetes	o__Agaricales	f__Inocybaceae	g__Inocybe	s__unidentified	Inocybaceae	9	Symbiotroph	Ectomycorrhizal	Agaricoid	NULL	Probable
e8cd3f3350dded936a3085e970cf52a4	k__Fungi	p__Basidiomycota	c__Agaricomycetes	o__Agaricales	f__Inocybaceae	g__Inocybe	s__unidentified	Inocybaceae	9	Symbiotroph	Ectomycorrhizal	Agaricoid	NULL	Probable
303424eebc28d7f24ef86588153202b1	k__Fungi	p__Basidiomycota	c__Agaricomycetes	o__Agaricales	f__Inocybaceae	g__Inocybe	s__unidentified	Inocybaceae	9	Symbiotroph	Ectomycorrhizal	Agaricoid	NULL	Probable
b25b301f78a82d1fa44fd6c6feec3741	k__Fungi	p__Basidiomycota	c__Agaricomycetes	o__Agaricales	f__Inocybaceae	g__Inocybe	s__unidentified	Inocybaceae	9	Symbiotroph	Ectomycorrhizal	Agaricoid	NULL	Probable
8ee0db0615c5dc4b87462c9bbf4c1e86	k__Fungi	p__Basidiomycota	c__Agaricomycetes	o__Agaricales	f__Inocybaceae	g__Inocybe	s__unidentified	Inocybaceae	9	Symbiotroph	Ectomycorrhizal	Agaricoid	NULL	Probable
674a3e39a4bb7c010640e7197c9ccddc	k__Fungi	p__Basidiomycota	c__Agaricomycetes	o__Agaricales	f__Inocybaceae	g__Inocybe	s__unidentified	Inocybaceae	9	Symbiotroph	Ectomycorrhizal	Agaricoid	NULL	Probable
7c1c92d5181086b0bafdd4c6b0959739	k__Fungi	p__Basidiomycota	c__Agaricomycetes	o__Agaricales	f__Inocybaceae	g__Inocybe	s__unidentified	Inocybaceae	9	Symbiotroph	Ectomycorrhizal	Agaricoid	NULL	Probable
0deeb3150ff3736bd57d159a341e6fa9	k__Fungi	p__Basidiomycota	c__Agaricomycetes	o__Agaricales	f__Inocybaceae	g__Inocybe	s__unidentified	Inocybaceae	9	Symbiotroph	Ectomycorrhizal	Agaricoid	NULL	Probable
ad25ffa30e9a620fb2d967bbdf9c86d3	k__Fungi	p__Basidiomycota	c__Agaricomycetes	o__Agaricales	f__Inocybaceae	g__Inocybe	s__unidentified	Inocybaceae	9	Symbiotroph	Ectomycorrhizal	Agaricoid	NULL	Probable
77f7e064592934d355a0df612303d3a8	k__Fungi	p__Basidiomycota	c__Agaricomycetes	o__Agaricales	f__Inocybaceae	g__Inocybe	s__unidentified	Inocybaceae	9	Symbiotroph	Ectomycorrhizal	Agaricoid	NULL	Probable
5419e19b51e75d7f869d3f622e63e9e4	k__Fungi	p__Basidiomycota	c__Agaricomycetes	o__Agaricales	f__Inocybaceae	g__Inocybe	s__unidentified	Inocybaceae	9	Symbiotroph	Ectomycorrhizal	Agaricoid	NULL	Probable
6a9b828b6f1dff0b49744edb5023f900	k__Fungi	p__Basidiomycota	c__Agaricomycetes	o__Agaricales	f__Inocybaceae	g__Inocybe	s__unidentified	Inocybaceae	9	Symbiotroph	Ectomycorrhizal	Agaricoid	NULL	Probable
f7ca1a4e3c1f6cd64a36808cf3a9cf41	k__Fungi	p__Basidiomycota	c__Agaricomycetes	o__Agaricales	f__Inocybaceae	g__Inocybe	s__unidentified	Inocybaceae	9	Symbiotroph	Ectomycorrhizal	Agaricoid	NULL	Probable
c01c823ce320d93a6c8811e9404f2902	k__Fungi	p__Basidiomycota	c__Agaricomycetes	o__Agaricales	f__Inocybaceae	g__Inocybe	s__unidentified	Inocybaceae	9	Symbiotroph	Ectomycorrhizal	Agaricoid	NULL	Probable
ca5579fcba21ae289ec54c48ad780428	k__Fungi	p__Basidiomycota	c__Agaricomycetes	o__Agaricales	f__Inocybaceae	g__Inocybe	s__unidentified	Inocybaceae	9	Symbiotroph	Ectomycorrhizal	Agaricoid	NULL	Probable
b589e2dabd1b52ae9d93283be4322fa7	k__Fungi	p__Basidiomycota	c__Agaricomycetes	o__Agaricales	f__Inocybaceae	g__Inocybe	s__unidentified	Inocybaceae	9	Symbiotroph	Ectomycorrhizal	Agaricoid	NULL	Probable
8cc72260865bbe6d36f18dab0d7ec2cd	k__Fungi	p__Basidiomycota	c__Agaricomycetes	o__Agaricales	f__Inocybaceae	g__Inocybe	s__unidentified	Inocybaceae	9	Symbiotroph	Ectomycorrhizal	Agaricoid	NULL	Probable
0a3348c57e3941311d2eb10c523432b4	k__Fungi	p__Basidiomycota	c__Agaricomycetes	o__Agaricales	f__Inocybaceae	g__Inocybe	s__unidentified	Inocybaceae	9	Symbiotroph	Ectomycorrhizal	Agaricoid	NULL	Probable
d481e3faff5f908a0a6099cf68fe9cad	k__Fungi	p__Basidiomycota	c__Agaricomycetes	o__Agaricales	f__Amanitaceae	g__Amanita	s__unidentified	Amanita	13	Symbiotroph	Ectomycorrhizal	Agaricoid	NULL	Highly Probable
593c2de84bf363d24aea240b042a783e	k__Fungi	p__Basidiomycota	c__Agaricomycetes	o__Agaricales	f__Amanitaceae	g__Amanita	s__unidentified	Amanita	13	Symbiotroph	Ectomycorrhizal	Agaricoid	NULL	Highly Probable
4d063a47edde23b327bb8a16d58939e6	k__Fungi	p__Basidiomycota	c__Agaricomycetes	o__Agaricales	f__Amanitaceae	g__Amanita	s__unidentified	Amanita	13	Symbiotroph	Ectomycorrhizal	Agaricoid	NULL	Highly Probable
dae0f80ecfc0c0fbd4ff90167bb63fa2	k__Fungi	p__Basidiomycota	c__Agaricomycetes	o__Agaricales	f__Amanitaceae	g__Amanita	s__unidentified	Amanita	13	Symbiotroph	Ectomycorrhizal	Agaricoid	NULL	Highly Probable
67ae1bd6f33f3f779f8f20032e6418f2	k__Fungi	p__Basidiomycota	c__Agaricomycetes	o__Agaricales	f__Cortinariaceae	g__Cortinarius	s__unidentified	Cortinarius	13	Symbiotroph	Ectomycorrhizal	Agaricoid	NULL	Highly Probable
5c44c5a65948063e3839de72652132cc	k__Fungi	p__Basidiomycota	c__Agaricomycetes	o__Agaricales	f__Amanitaceae	g__Amanita	s__unidentified	Amanita	13	Symbiotroph	Ectomycorrhizal	Agaricoid	NULL	Highly Probable
3e1696eddd11c34af5385d8a0a8566bc	k__Fungi	p__Basidiomycota	c__Agaricomycetes	o__Agaricales	f__Hygrophoraceae	g__Hygrophorus	s__unidentified	Hygrophorus	13	Symbiotroph	Ectomycorrhizal	Agaricoid	NULL	Highly Probable
99ba914b0847d5d294f77b30695d9ba2	k__Fungi	p__Basidiomycota	c__Agaricomycetes	o__Agaricales	f__Amanitaceae	g__Amanita	s__unidentified	Amanita	13	Symbiotroph	Ectomycorrhizal	Agaricoid	NULL	Highly Probable
d91ba09d87a1132c5e77fcc6e4f541ca	k__Fungi	p__Basidiomycota	c__Agaricomycetes	o__Agaricales	f__Cortinariaceae	g__Cortinarius	s__unidentified	Cortinarius	13	Symbiotroph	Ectomycorrhizal	Agaricoid	NULL	Highly Probable
8868eee8074893184406282aa4e710ff	k__Fungi	p__Basidiomycota	c__Agaricomycetes	o__Agaricales	f__Cortinariaceae	g__Cortinarius	s__unidentified	Cortinarius	13	Symbiotroph	Ectomycorrhizal	Agaricoid	NULL	Highly Probable
05df6d76aa1ba2bc2b792d62a8fe6814	k__Fungi	p__Basidiomycota	c__Agaricomycetes	o__Russulales	f__Russulaceae	g__Russula	s__unidentified	Russula	13	Symbiotroph	Ectomycorrhizal	Agaricoid	NULL	Highly Probable
e2b0e75dfbb8699b1616270c93e22726	k__Fungi	p__Basidiomycota	c__Agaricomycetes	o__Russulales	f__Russulaceae	g__Russula	s__unidentified	Russula	13	Symbiotroph	Ectomycorrhizal	Agaricoid	NULL	Highly Probable
7416a50a280e9aae66e06d34ae48707f	k__Fungi	p__Basidiomycota	c__Agaricomycetes	o__Agaricales	f__Cortinariaceae	g__Cortinarius	s__unidentified	Cortinarius	13	Symbiotroph	Ectomycorrhizal	Agaricoid	NULL	Highly Probable
1e0b262c70651ad78c4f153b86645dc1	k__Fungi	p__Basidiomycota	c__Agaricomycetes	o__Agaricales	f__Cortinariaceae	g__Cortinarius	s__unidentified	Cortinarius	13	Symbiotroph	Ectomycorrhizal	Agaricoid	NULL	Highly Probable
a026a86414f175dde29600e6dd34e4e5	k__Fungi	p__Basidiomycota	c__Agaricomycetes	o__Russulales	f__Russulaceae	g__Russula	s__unidentified	Russula	13	Symbiotroph	Ectomycorrhizal	Agaricoid	NULL	Highly Probable
6d4350d334bd799484dc2a58163e3109	k__Fungi	p__Basidiomycota	c__Agaricomycetes	o__Agaricales	f__Amanitaceae	g__Amanita	s__unidentified	Amanita	13	Symbiotroph	Ectomycorrhizal	Agaricoid	NULL	Highly Probable
43b57b3d6f36a9279d6b352f7f6f9edf	k__Fungi	p__Basidiomycota	c__Agaricomycetes	o__Agaricales	f__Amanitaceae	g__Amanita	s__unidentified	Amanita	13	Symbiotroph	Ectomycorrhizal	Agaricoid	NULL	Highly Probable
cfab0437d475b5ecea88bfc500e27389	k__Fungi	p__Basidiomycota	c__Agaricomycetes	o__Russulales	f__Russulaceae	g__Russula	s__unidentified	Russula	13	Symbiotroph	Ectomycorrhizal	Agaricoid	NULL	Highly Probable
696753536088b1437a006ca2ab66d905	k__Fungi	p__Basidiomycota	c__Agaricomycetes	o__Agaricales	f__Cortinariaceae	g__Cortinarius	s__unidentified	Cortinarius	13	Symbiotroph	Ectomycorrhizal	Agaricoid	NULL	Highly Probable
15c7bf7dee0ba45a0a20b7ab37623ca2	k__Fungi	p__Basidiomycota	c__Agaricomycetes	o__Russulales	f__Russulaceae	g__Russula	s__unidentified	Russula	13	Symbiotroph	Ectomycorrhizal	Agaricoid	NULL	Highly Probable
92ac5f5dee6a7063ed2ca0f86e96e323	k__Fungi	p__Basidiomycota	c__Agaricomycetes	o__Russulales	f__Russulaceae	g__Russula	s__unidentified	Russula	13	Symbiotroph	Ectomycorrhizal	Agaricoid	NULL	Highly Probable
024b192109b60403fe0059e831119a6f	k__Fungi	p__Basidiomycota	c__Agaricomycetes	o__Russulales	f__Russulaceae	g__Russula	s__unidentified	Russula	13	Symbiotroph	Ectomycorrhizal	Agaricoid	NULL	Highly Probable
c99b81bf073ddb502b162d76367c95c7	k__Fungi	p__Basidiomycota	c__Agaricomycetes	o__Russulales	f__Russulaceae	g__Russula	s__unidentified	Russula	13	Symbiotroph	Ectomycorrhizal	Agaricoid	NULL	Highly Probable
835b7c071aa9542937ada42c8ad08c3f	k__Fungi	p__Basidiomycota	c__Agaricomycetes	o__Russulales	f__Russulaceae	g__Russula	s__unidentified	Russula	13	Symbiotroph	Ectomycorrhizal	Agaricoid	NULL	Highly Probable
a15561647dcee9006bc1cec1fbd741af	k__Fungi	p__Basidiomycota	c__Agaricomycetes	o__Russulales	f__Russulaceae	g__Russula	s__unidentified	Russula	13	Symbiotroph	Ectomycorrhizal	Agaricoid	NULL	Highly Probable
5b642012a0858b31bcf002b73d242803	k__Fungi	p__Basidiomycota	c__Agaricomycetes	o__Russulales	f__Russulaceae	g__Lactifluus	s__unidentified	Lactifluus	13	Symbiotroph	Ectomycorrhizal	Agaricoid	NULL	Highly Probable
7fa28a534be84931ce2b1af6c443faa3	k__Fungi	p__Basidiomycota	c__Agaricomycetes	o__Russulales	f__Russulaceae	g__Russula	s__unidentified	Russula	13	Symbiotroph	Ectomycorrhizal	Agaricoid	NULL	Highly Probable
fa9a4b336f7fc8719e5ddd0f04ba64c0	k__Fungi	p__Basidiomycota	c__Agaricomycetes	o__Russulales	f__Russulaceae	g__Russula	s__unidentified	Russula	13	Symbiotroph	Ectomycorrhizal	Agaricoid	NULL	Highly Probable
7b4abc431b059e6fd9ad0c5449756368	k__Fungi	p__Basidiomycota	c__Agaricomycetes	o__Russulales	f__Russulaceae	g__Russula	s__unidentified	Russula	13	Symbiotroph	Ectomycorrhizal	Agaricoid	NULL	Highly Probable
f48bec714bc2811d3a1b241cdb1a4200	k__Fungi	p__Basidiomycota	c__Agaricomycetes	o__Russulales	f__Russulaceae	g__Russula	s__unidentified	Russula	13	Symbiotroph	Ectomycorrhizal	Agaricoid	NULL	Highly Probable
9c75d6de538f2487918096626610749d	k__Fungi	p__Basidiomycota	c__Agaricomycetes	o__Russulales	f__Russulaceae	g__Russula	s__unidentified	Russula	13	Symbiotroph	Ectomycorrhizal	Agaricoid	NULL	Highly Probable
94c51db8bda49fd8cf12c1197cca821c	k__Fungi	p__Basidiomycota	c__Agaricomycetes	o__Russulales	f__Russulaceae	g__Lactifluus	s__unidentified	Lactifluus	13	Symbiotroph	Ectomycorrhizal	Agaricoid	NULL	Highly Probable
a07c8c36cc642dbf8e76b0c40fbae55f	k__Fungi	p__Basidiomycota	c__Agaricomycetes	o__Russulales	f__Russulaceae	g__Russula	s__unidentified	Russula	13	Symbiotroph	Ectomycorrhizal	Agaricoid	NULL	Highly Probable
9147b6926fc73cec705d623e26a1d7ff	k__Fungi	p__Basidiomycota	c__Agaricomycetes	o__Sebacinales	f__Sebacinaceae	g__Sebacina	s__unidentified	Sebacina	13	Symbiotroph	Ectomycorrhizal-Orchid Mycorrhizal-Root Associated Biotroph	NULL	NULL	Possible
20b35542970905cc3459a66ebc5dc96f	k__Fungi	p__Basidiomycota	c__Agaricomycetes	o__Russulales	f__Russulaceae	g__Russula	s__unidentified	Russula	13	Symbiotroph	Ectomycorrhizal	Agaricoid	NULL	Highly Probable
5f7416d777593990aa2c5dfcb761669d	k__Fungi	p__Basidiomycota	c__Agaricomycetes	o__Russulales	f__Russulaceae	g__Russula	s__unidentified	Russula	13	Symbiotroph	Ectomycorrhizal	Agaricoid	NULL	Highly Probable
4c894155cbfc0a390c8eaa15f68ea84a	k__Fungi	p__Basidiomycota	c__Agaricomycetes	o__Agaricales	f__Hydnangiaceae	g__Laccaria	s__unidentified	Laccaria	13	Symbiotroph	Ectomycorrhizal	Agaricoid	NULL	Highly Probable
31c173bb98a6f61e869d2cafa8f2863d	k__Fungi	p__Basidiomycota	c__Agaricomycetes	o__Agaricales	f__Cortinariaceae	g__Cortinarius	s__unidentified	Cortinarius	13	Symbiotroph	Ectomycorrhizal	Agaricoid	NULL	Highly Probable
48596047b9d3608dabc6a9f6f8eea020	k__Fungi	p__Basidiomycota	c__Agaricomycetes	o__Russulales	f__Russulaceae	g__Lactifluus	s__unidentified	Lactifluus	13	Symbiotroph	Ectomycorrhizal	Agaricoid	NULL	Highly Probable
13e81139f2759d0371e4431dd8a3c0af	k__Fungi	p__Basidiomycota	c__Agaricomycetes	o__Agaricales	f__Amanitaceae	g__Amanita	s__unidentified	Amanita	13	Symbiotroph	Ectomycorrhizal	Agaricoid	NULL	Highly Probable
31ae6208b1e5d17f7d8210ae4b0f8328	k__Fungi	p__Basidiomycota	c__Agaricomycetes	o__Russulales	f__Russulaceae	g__Russula	s__unidentified	Russula	13	Symbiotroph	Ectomycorrhizal	Agaricoid	NULL	Highly Probable
bc3bc59c11b8efd95f71527d13a0fbab	k__Fungi	p__Basidiomycota	c__Agaricomycetes	o__Sebacinales	f__Sebacinaceae	g__Sebacina	s__unidentified	Sebacina	13	Symbiotroph	Ectomycorrhizal-Orchid Mycorrhizal-Root Associated Biotroph	NULL	NULL	Possible
57d80d7b31c7d53e40b3211f58afd1fe	k__Fungi	p__Basidiomycota	c__Agaricomycetes	o__Russulales	f__Russulaceae	g__Russula	s__unidentified	Russula	13	Symbiotroph	Ectomycorrhizal	Agaricoid	NULL	Highly Probable
d3cdb3d87059987eebdd7171476744a7	k__Fungi	p__Basidiomycota	c__Agaricomycetes	o__Russulales	f__Russulaceae	g__Russula	s__unidentified	Russula	13	Symbiotroph	Ectomycorrhizal	Agaricoid	NULL	Highly Probable
b15302984b26d42090d3fc829466e581	k__Fungi	p__Basidiomycota	c__Agaricomycetes	o__Agaricales	f__Amanitaceae	g__Amanita	s__unidentified	Amanita	13	Symbiotroph	Ectomycorrhizal	Agaricoid	NULL	Highly Probable
5bb0fdab1d8bde8c692cebceb7c94751	k__Fungi	p__Basidiomycota	c__Agaricomycetes	o__Russulales	f__Russulaceae	g__Russula	s__unidentified	Russula	13	Symbiotroph	Ectomycorrhizal	Agaricoid	NULL	Highly Probable
5e80a00be165db777bb4db8de01027fa	k__Fungi	p__Basidiomycota	c__Agaricomycetes	o__Sebacinales	f__Sebacinaceae	g__Sebacina	s__unidentified	Sebacina	13	Symbiotroph	Ectomycorrhizal-Orchid Mycorrhizal-Root Associated Biotroph	NULL	NULL	Possible
d21ecedde692522cae34e1252e2c02b3	k__Fungi	p__Basidiomycota	c__Agaricomycetes	o__Russulales	f__Russulaceae	g__Russula	s__unidentified	Russula	13	Symbiotroph	Ectomycorrhizal	Agaricoid	NULL	Highly Probable
c2336e167cad69485b040e5d18f4c877	k__Fungi	p__Basidiomycota	c__Agaricomycetes	o__Russulales	f__Russulaceae	g__Russula	s__unidentified	Russula	13	Symbiotroph	Ectomycorrhizal	Agaricoid	NULL	Highly Probable
177a9e60bdeded51e63ff49673f0c54e	k__Fungi	p__Basidiomycota	c__Agaricomycetes	o__Russulales	f__Russulaceae	g__Russula	s__unidentified	Russula	13	Symbiotroph	Ectomycorrhizal	Agaricoid	NULL	Highly Probable
f9d87aaf599180f0a3b5d81972c0da5c	k__Fungi	p__Basidiomycota	c__Agaricomycetes	o__Sebacinales	f__Sebacinaceae	g__Sebacina	s__unidentified	Sebacina	13	Symbiotroph	Ectomycorrhizal-Orchid Mycorrhizal-Root Associated Biotroph	NULL	NULL	Possible
b82b6623fcae2063fbc3b72ef01949bd	k__Fungi	p__Basidiomycota	c__Agaricomycetes	o__Boletales	f__Suillaceae	g__Suillus	s__unidentified	Suillus	13	Symbiotroph	Ectomycorrhizal	Boletoid	NULL	Highly Probable
0a80f52195e6877be133e953470cabc1	k__Fungi	p__Basidiomycota	c__Agaricomycetes	o__Russulales	f__Russulaceae	g__Russula	s__unidentified	Russula	13	Symbiotroph	Ectomycorrhizal	Agaricoid	NULL	Highly Probable
d65eda31bc3a92d28c3f032a4a33bf9c	k__Fungi	p__Basidiomycota	c__Agaricomycetes	o__Thelephorales	f__Thelephoraceae	g__Tomentella	s__unidentified	Tomentella	13	Symbiotroph	Ectomycorrhizal	Corticioid	NULL	Highly Probable
54282750a88a3ad002a5e5f35bae9768	k__Fungi	p__Basidiomycota	c__Agaricomycetes	o__Agaricales	f__Cortinariaceae	g__Cortinarius	s__unidentified	Cortinarius	13	Symbiotroph	Ectomycorrhizal	Agaricoid	NULL	Highly Probable
faa94af7fd09b3eb0c2ddf1e67e0ffb9	k__Fungi	p__Basidiomycota	c__Agaricomycetes	o__Boletales	f__Suillaceae	g__Suillus	s__unidentified	Suillus	13	Symbiotroph	Ectomycorrhizal	Boletoid	NULL	Highly Probable
a0472d21adda921576b088d8e034229c	k__Fungi	p__Basidiomycota	c__Agaricomycetes	o__Boletales	f__Suillaceae	g__Suillus	s__unidentified	Suillus	13	Symbiotroph	Ectomycorrhizal	Boletoid	NULL	Highly Probable
e5a5d228fb0ef2b87fcc2ee25e32efe3	k__Fungi	p__Basidiomycota	c__Agaricomycetes	o__Russulales	f__Russulaceae	g__Lactifluus	s__unidentified	Lactifluus	13	Symbiotroph	Ectomycorrhizal	Agaricoid	NULL	Highly Probable
cb739c38d2fd0d4212c1f1b16f055686	k__Fungi	p__Basidiomycota	c__Agaricomycetes	o__Russulales	f__Russulaceae	g__Russula	s__unidentified	Russula	13	Symbiotroph	Ectomycorrhizal	Agaricoid	NULL	Highly Probable
e31965695f3488a754fe638eb986dc0a	k__Fungi	p__Basidiomycota	c__Agaricomycetes	o__Russulales	f__Russulaceae	g__Lactifluus	s__unidentified	Lactifluus	13	Symbiotroph	Ectomycorrhizal	Agaricoid	NULL	Highly Probable
b49fe68211ce30b392f2e4ceda051f31	k__Fungi	p__Basidiomycota	c__Agaricomycetes	o__Sebacinales	f__Sebacinaceae	g__Sebacina	s__unidentified	Sebacina	13	Symbiotroph	Ectomycorrhizal-Orchid Mycorrhizal-Root Associated Biotroph	NULL	NULL	Possible
952e089116e8e8516e1e33913f2b9195	k__Fungi	p__Basidiomycota	c__Agaricomycetes	o__Russulales	f__Russulaceae	g__Gymnomyces	s__unidentified	Gymnomyces	13	Symbiotroph	Ectomycorrhizal	Gasteroid	Hypogeous	Highly Probable
12c4216f99ead3e31700cb77d404b736	k__Fungi	p__Basidiomycota	c__Agaricomycetes	o__Russulales	f__Russulaceae	g__Russula	s__unidentified	Russula	13	Symbiotroph	Ectomycorrhizal	Agaricoid	NULL	Highly Probable
afe51690a9ff87691715038e17ccb26c	k__Fungi	p__Basidiomycota	c__Agaricomycetes	o__Russulales	f__Russulaceae	g__Russula	s__unidentified	Russula	13	Symbiotroph	Ectomycorrhizal	Agaricoid	NULL	Highly Probable
e7241393150cd666cf68e5434896160f	k__Fungi	p__Basidiomycota	c__Agaricomycetes	o__Agaricales	f__Cortinariaceae	g__Cortinarius	s__unidentified	Cortinarius	13	Symbiotroph	Ectomycorrhizal	Agaricoid	NULL	Highly Probable
b612eb448520cb5a3cadbf731038d6c4	k__Fungi	p__Basidiomycota	c__Agaricomycetes	o__Agaricales	f__Cortinariaceae	g__Cortinarius	s__unidentified	Cortinarius	13	Symbiotroph	Ectomycorrhizal	Agaricoid	NULL	Highly Probable
7dfe849403cea601f7a3196d299253be	k__Fungi	p__Basidiomycota	c__Agaricomycetes	o__Russulales	f__Russulaceae	g__Russula	s__unidentified	Russula	13	Symbiotroph	Ectomycorrhizal	Agaricoid	NULL	Highly Probable
dcb92aa7c20649302dfa5ae30a43843b	k__Fungi	p__Basidiomycota	c__Agaricomycetes	o__Agaricales	f__Cortinariaceae	g__Cortinarius	s__unidentified	Cortinarius	13	Symbiotroph	Ectomycorrhizal	Agaricoid	NULL	Highly Probable
5b06bc947771cb6a14577127c3de5e16	k__Fungi	p__Basidiomycota	c__Agaricomycetes	o__Russulales	f__Russulaceae	g__Lactarius	s__unidentified	Lactarius	13	Symbiotroph	Ectomycorrhizal	Agaricoid	NULL	Highly Probable
7e145c14472898bdc7390e5ca79d49ac	k__Fungi	p__Basidiomycota	c__Agaricomycetes	o__Russulales	f__Russulaceae	g__Russula	s__unidentified	Russula	13	Symbiotroph	Ectomycorrhizal	Agaricoid	NULL	Highly Probable
6f7aaec8e6e699542cfb06620ef9d9a8	k__Fungi	p__Basidiomycota	c__Agaricomycetes	o__Russulales	f__Russulaceae	g__Russula	s__unidentified	Russula	13	Symbiotroph	Ectomycorrhizal	Agaricoid	NULL	Highly Probable
3d1508769f987cb5ca30e2ffeb88d7de	k__Fungi	p__Basidiomycota	c__Agaricomycetes	o__Russulales	f__Russulaceae	g__Russula	s__unidentified	Russula	13	Symbiotroph	Ectomycorrhizal	Agaricoid	NULL	Highly Probable
87573ae5d254b5e9420212f94ddebc9a	k__Fungi	p__Basidiomycota	c__Agaricomycetes	o__Agaricales	f__Amanitaceae	g__Amanita	s__unidentified	Amanita	13	Symbiotroph	Ectomycorrhizal	Agaricoid	NULL	Highly Probable
bda1ba1a84140e778dce7292f206a160	k__Fungi	p__Basidiomycota	c__Agaricomycetes	o__Thelephorales	f__Thelephoraceae	g__Tomentella	s__unidentified	Tomentella	13	Symbiotroph	Ectomycorrhizal	Corticioid	NULL	Highly Probable
a6f32ad883af80b0848a55d322569287	k__Fungi	p__Basidiomycota	c__Agaricomycetes	o__Russulales	f__Russulaceae	g__Russula	s__unidentified	Russula	13	Symbiotroph	Ectomycorrhizal	Agaricoid	NULL	Highly Probable
e9e375d49a107f8a5e95ccf9de2a3659	k__Fungi	p__Basidiomycota	c__Agaricomycetes	o__Agaricales	f__Cortinariaceae	g__Cortinarius	s__unidentified	Cortinarius	13	Symbiotroph	Ectomycorrhizal	Agaricoid	NULL	Highly Probable
395d8f63cde678656b1b52064e25760c	k__Fungi	p__Basidiomycota	c__Agaricomycetes	o__Thelephorales	f__Thelephoraceae	g__Tomentella	s__unidentified	Tomentella	13	Symbiotroph	Ectomycorrhizal	Corticioid	NULL	Highly Probable
29d1c71d54ec68b4ce7d54cb222a79dd	k__Fungi	p__Basidiomycota	c__Agaricomycetes	o__Thelephorales	f__Thelephoraceae	g__Tomentella	s__unidentified	Tomentella	13	Symbiotroph	Ectomycorrhizal	Corticioid	NULL	Highly Probable
f5587fcd8eadae223c400b2a58dee046	k__Fungi	p__Basidiomycota	c__Agaricomycetes	o__Russulales	f__Russulaceae	g__Russula	s__unidentified	Russula	13	Symbiotroph	Ectomycorrhizal	Agaricoid	NULL	Highly Probable
b409668363c70ed0e891a98aeae785a5	k__Fungi	p__Basidiomycota	c__Agaricomycetes	o__Sebacinales	f__Sebacinaceae	g__Sebacina	s__unidentified	Sebacina	13	Symbiotroph	Ectomycorrhizal-Orchid Mycorrhizal-Root Associated Biotroph	NULL	NULL	Possible
bdc8b2b8a76311be5eb78028819217b8	k__Fungi	p__Basidiomycota	c__Agaricomycetes	o__Agaricales	f__Hydnangiaceae	g__Laccaria	s__unidentified	Laccaria	13	Symbiotroph	Ectomycorrhizal	Agaricoid	NULL	Highly Probable
b30c5e73342abb8cae295602350d580e	k__Fungi	p__Basidiomycota	c__Agaricomycetes	o__Sebacinales	f__Sebacinaceae	g__Sebacina	s__unidentified	Sebacina	13	Symbiotroph	Ectomycorrhizal-Orchid Mycorrhizal-Root Associated Biotroph	NULL	NULL	Possible
fb1df404ec6b26df554053fac4a85674	k__Fungi	p__Basidiomycota	c__Agaricomycetes	o__Sebacinales	f__Sebacinaceae	g__Sebacina	s__unidentified	Sebacina	13	Symbiotroph	Ectomycorrhizal-Orchid Mycorrhizal-Root Associated Biotroph	NULL	NULL	Possible
cb3afde3d1219bac05fd6580e311fbd4	k__Fungi	p__Basidiomycota	c__Agaricomycetes	o__Cantharellales	f__Clavulinaceae	g__Clavulina	s__unidentified	Clavulina	13	Symbiotroph	Ectomycorrhizal	Clavarioid	NULL	Highly Probable
2bc1affd0cc8e8b907ddb2d3c80457e5	k__Fungi	p__Basidiomycota	c__Agaricomycetes	o__Sebacinales	f__Sebacinaceae	g__Sebacina	s__unidentified	Sebacina	13	Symbiotroph	Ectomycorrhizal-Orchid Mycorrhizal-Root Associated Biotroph	NULL	NULL	Possible
71db85840d4755f724e66121c841b146	k__Fungi	p__Basidiomycota	c__Agaricomycetes	o__Cantharellales	f__Clavulinaceae	g__Clavulina	s__unidentified	Clavulina	13	Symbiotroph	Ectomycorrhizal	Clavarioid	NULL	Highly Probable
6b1b2e3a8063311db52472072b3bc59c	k__Fungi	p__Basidiomycota	c__Agaricomycetes	o__Sebacinales	f__Sebacinaceae	g__Sebacina	s__unidentified	Sebacina	13	Symbiotroph	Ectomycorrhizal-Orchid Mycorrhizal-Root Associated Biotroph	NULL	NULL	Possible
8a75b82dc03c8d778ce78ff8b5c641eb	k__Fungi	p__Basidiomycota	c__Agaricomycetes	o__Russulales	f__Russulaceae	g__Russula	s__unidentified	Russula	13	Symbiotroph	Ectomycorrhizal	Agaricoid	NULL	Highly Probable
9ee52769109d256b79fcfb5c4960119a	k__Fungi	p__Basidiomycota	c__Agaricomycetes	o__Thelephorales	f__Thelephoraceae	g__Tomentella	s__unidentified	Tomentella	13	Symbiotroph	Ectomycorrhizal	Corticioid	NULL	Highly Probable
5aa3d5c1f46ab74b1f389e4f8d914a36	k__Fungi	p__Basidiomycota	c__Agaricomycetes	o__Agaricales	f__Hydnangiaceae	g__Laccaria	s__unidentified	Laccaria	13	Symbiotroph	Ectomycorrhizal	Agaricoid	NULL	Highly Probable
33d255c749f081beec2a40badc4cfbaf	k__Fungi	p__Basidiomycota	c__Agaricomycetes	o__Russulales	f__Russulaceae	g__Russula	s__unidentified	Russula	13	Symbiotroph	Ectomycorrhizal	Agaricoid	NULL	Highly Probable
195e9317010361a7f908e5fdc4922cba	k__Fungi	p__Basidiomycota	c__Agaricomycetes	o__Agaricales	f__Cortinariaceae	g__Cortinarius	s__unidentified	Cortinarius	13	Symbiotroph	Ectomycorrhizal	Agaricoid	NULL	Highly Probable
c00aad912ac1db55c9b99375ae7ad5dc	k__Fungi	p__Basidiomycota	c__Agaricomycetes	o__Agaricales	f__Cortinariaceae	g__Cortinarius	s__unidentified	Cortinarius	13	Symbiotroph	Ectomycorrhizal	Agaricoid	NULL	Highly Probable
f7c328462be6b75879829ffdc4d12dd1	k__Fungi	p__Basidiomycota	c__Agaricomycetes	o__Sebacinales	f__Sebacinaceae	g__Sebacina	s__unidentified	Sebacina	13	Symbiotroph	Ectomycorrhizal-Orchid Mycorrhizal-Root Associated Biotroph	NULL	NULL	Possible
26c3621d2aa32b20e494f863e4113e99	k__Fungi	p__Basidiomycota	c__Agaricomycetes	o__Russulales	f__Russulaceae	g__Lactifluus	s__unidentified	Lactifluus	13	Symbiotroph	Ectomycorrhizal	Agaricoid	NULL	Highly Probable
76862ce636bb11a9d2b4ba9ed1119fe8	k__Fungi	p__Basidiomycota	c__Agaricomycetes	o__Russulales	f__Russulaceae	g__Russula	s__unidentified	Russula	13	Symbiotroph	Ectomycorrhizal	Agaricoid	NULL	Highly Probable
506cdf2866d4d8e28ae0c6a4f3af58cb	k__Fungi	p__Basidiomycota	c__Agaricomycetes	o__Thelephorales	f__Thelephoraceae	g__Tomentella	s__unidentified	Tomentella	13	Symbiotroph	Ectomycorrhizal	Corticioid	NULL	Highly Probable
eba3ae7a5ea3e1f75684ab483ebf436f	k__Fungi	p__Basidiomycota	c__Agaricomycetes	o__Thelephorales	f__Thelephoraceae	g__Tomentella	s__unidentified	Tomentella	13	Symbiotroph	Ectomycorrhizal	Corticioid	NULL	Highly Probable
561f2d4bae35485ab5f8cd29d0a60cb0	k__Fungi	p__Basidiomycota	c__Agaricomycetes	o__Sebacinales	f__Sebacinaceae	g__Sebacina	s__unidentified	Sebacina	13	Symbiotroph	Ectomycorrhizal-Orchid Mycorrhizal-Root Associated Biotroph	NULL	NULL	Possible
21a5fd296700612f562b306fe26cf55f	k__Fungi	p__Basidiomycota	c__Agaricomycetes	o__Agaricales	f__Cortinariaceae	g__Cortinarius	s__unidentified	Cortinarius	13	Symbiotroph	Ectomycorrhizal	Agaricoid	NULL	Highly Probable
52b2660e16180c2c45c955ad32ef70d3	k__Fungi	p__Basidiomycota	c__Agaricomycetes	o__Sebacinales	f__Sebacinaceae	g__Sebacina	s__unidentified	Sebacina	13	Symbiotroph	Ectomycorrhizal-Orchid Mycorrhizal-Root Associated Biotroph	NULL	NULL	Possible
50d7990bbbd6bac187d1ca87a8756dd5	k__Fungi	p__Basidiomycota	c__Agaricomycetes	o__Russulales	f__Russulaceae	g__Russula	s__unidentified	Russula	13	Symbiotroph	Ectomycorrhizal	Agaricoid	NULL	Highly Probable
6322ce860dd6d67bed35023250e3f423	k__Fungi	p__Basidiomycota	c__Agaricomycetes	o__Sebacinales	f__Sebacinaceae	g__Sebacina	s__unidentified	Sebacina	13	Symbiotroph	Ectomycorrhizal-Orchid Mycorrhizal-Root Associated Biotroph	NULL	NULL	Possible
3726a045a96200ed6973f77abc3a4093	k__Fungi	p__Basidiomycota	c__Agaricomycetes	o__Russulales	f__Russulaceae	g__Russula	s__unidentified	Russula	13	Symbiotroph	Ectomycorrhizal	Agaricoid	NULL	Highly Probable
be6e83141f4f5fcb8c49cf6e3fc4b0b5	k__Fungi	p__Basidiomycota	c__Agaricomycetes	o__Russulales	f__Russulaceae	g__Russula	s__unidentified	Russula	13	Symbiotroph	Ectomycorrhizal	Agaricoid	NULL	Highly Probable
9e122b9af60c239aec9fc0b757cf585c	k__Fungi	p__Basidiomycota	c__Agaricomycetes	o__Boletales	f__Rhizopogonaceae	g__Rhizopogon	s__unidentified	Rhizopogon	13	Symbiotroph	Ectomycorrhizal	Gasteroid	Hypogeous	Highly Probable
1f115f1ba17d9e4639c306dcb34f9aec	k__Fungi	p__Basidiomycota	c__Agaricomycetes	o__Sebacinales	f__Sebacinaceae	g__Sebacina	s__unidentified	Sebacina	13	Symbiotroph	Ectomycorrhizal-Orchid Mycorrhizal-Root Associated Biotroph	NULL	NULL	Possible
bfe2df79a1dfe3c870abece07ec51244	k__Fungi	p__Basidiomycota	c__Agaricomycetes	o__Thelephorales	f__Thelephoraceae	g__Tomentella	s__unidentified	Tomentella	13	Symbiotroph	Ectomycorrhizal	Corticioid	NULL	Highly Probable
24a983dece9e4f3f6a5f7e111c9bf957	k__Fungi	p__Basidiomycota	c__Agaricomycetes	o__Cantharellales	f__Clavulinaceae	g__Membranomyces	s__unidentified	Membranomyces	13	Symbiotroph	Ectomycorrhizal	NULL	NULL	Highly Probable
6cefd13c5bb896a063a517f1e8ec9504	k__Fungi	p__Basidiomycota	c__Agaricomycetes	o__Agaricales	f__Cortinariaceae	g__Cortinarius	s__unidentified	Cortinarius	13	Symbiotroph	Ectomycorrhizal	Agaricoid	NULL	Highly Probable
daa0bcb452965208a303b146d4b98d70	k__Fungi	p__Basidiomycota	c__Agaricomycetes	o__Sebacinales	f__Serendipitaceae	g__Serendipita	s__unidentified	Serendipita	13	Symbiotroph	Orchid Mycorrhizal	NULL	NULL	Highly Probable
8ca3aa6c0d9b826333f772400d9ea646	k__Fungi	p__Basidiomycota	c__Agaricomycetes	o__Agaricales	f__Cortinariaceae	g__Cortinarius	s__unidentified	Cortinarius	13	Symbiotroph	Ectomycorrhizal	Agaricoid	NULL	Highly Probable
8bbfec9f4982623346286b1c5af2de97	k__Fungi	p__Basidiomycota	c__Agaricomycetes	o__Russulales	f__Russulaceae	g__Lactarius	s__unidentified	Lactarius	13	Symbiotroph	Ectomycorrhizal	Agaricoid	NULL	Highly Probable
f6a5a2f4b853e73b2e1b38223f7d1c28	k__Fungi	p__Basidiomycota	c__Agaricomycetes	o__Russulales	f__Russulaceae	g__Russula	s__unidentified	Russula	13	Symbiotroph	Ectomycorrhizal	Agaricoid	NULL	Highly Probable
a7ee36d86c7ada5b380eabadc3d9ad3e	k__Fungi	p__Basidiomycota	c__Agaricomycetes	o__Russulales	f__Russulaceae	g__Lactarius	s__unidentified	Lactarius	13	Symbiotroph	Ectomycorrhizal	Agaricoid	NULL	Highly Probable
b304b9f49cfaacfec9f92669d4809f50	k__Fungi	p__Basidiomycota	c__Agaricomycetes	o__Sebacinales	f__Sebacinaceae	g__Sebacina	s__unidentified	Sebacina	13	Symbiotroph	Ectomycorrhizal-Orchid Mycorrhizal-Root Associated Biotroph	NULL	NULL	Possible
cf4d6da8c673e8d42b9cdc2d94313a7e	k__Fungi	p__Basidiomycota	c__Agaricomycetes	o__Russulales	f__Russulaceae	g__Lactifluus	s__unidentified	Lactifluus	13	Symbiotroph	Ectomycorrhizal	Agaricoid	NULL	Highly Probable
eaa8c5e3c3bfff455e4b233a360d33b7	k__Fungi	p__Basidiomycota	c__Agaricomycetes	o__Sebacinales	f__Sebacinaceae	g__Sebacina	s__unidentified	Sebacina	13	Symbiotroph	Ectomycorrhizal-Orchid Mycorrhizal-Root Associated Biotroph	NULL	NULL	Possible
1c3ed39a4f95a3e995a90d1531a53f26	k__Fungi	p__Basidiomycota	c__Agaricomycetes	o__Agaricales	f__Cortinariaceae	g__Cortinarius	s__unidentified	Cortinarius	13	Symbiotroph	Ectomycorrhizal	Agaricoid	NULL	Highly Probable
52d2ca76951ccc84bd5e40f59988f4fe	k__Fungi	p__Basidiomycota	c__Agaricomycetes	o__Thelephorales	f__Thelephoraceae	g__Tomentella	s__unidentified	Tomentella	13	Symbiotroph	Ectomycorrhizal	Corticioid	NULL	Highly Probable
8297ae5daafdd66b93b99ab64de33176	k__Fungi	p__Basidiomycota	c__Agaricomycetes	o__Russulales	f__Russulaceae	g__Russula	s__unidentified	Russula	13	Symbiotroph	Ectomycorrhizal	Agaricoid	NULL	Highly Probable
ad3af3c22fd0981814e32030ae9d25e5	k__Fungi	p__Basidiomycota	c__Agaricomycetes	o__Sebacinales	f__Sebacinaceae	g__Sebacina	s__unidentified	Sebacina	13	Symbiotroph	Ectomycorrhizal-Orchid Mycorrhizal-Root Associated Biotroph	NULL	NULL	Possible
ccf112ac2a7f86fd487a29d86cd11caa	k__Fungi	p__Basidiomycota	c__Agaricomycetes	o__Sebacinales	f__Sebacinaceae	g__Sebacina	s__unidentified	Sebacina	13	Symbiotroph	Ectomycorrhizal-Orchid Mycorrhizal-Root Associated Biotroph	NULL	NULL	Possible
1e85aa7b9dcc0b3440e019347a8b9820	k__Fungi	p__Basidiomycota	c__Agaricomycetes	o__Agaricales	f__Hydnangiaceae	g__Laccaria	s__unidentified	Laccaria	13	Symbiotroph	Ectomycorrhizal	Agaricoid	NULL	Highly Probable
326f8143c715db1761a5510734bef62a	k__Fungi	p__Basidiomycota	c__Agaricomycetes	o__Sebacinales	f__Sebacinaceae	g__Sebacina	s__unidentified	Sebacina	13	Symbiotroph	Ectomycorrhizal-Orchid Mycorrhizal-Root Associated Biotroph	NULL	NULL	Possible
5bdea13b2745063efe05070999ffa7db	k__Fungi	p__Basidiomycota	c__Agaricomycetes	o__Thelephorales	f__Thelephoraceae	g__Tomentella	s__unidentified	Tomentella	13	Symbiotroph	Ectomycorrhizal	Corticioid	NULL	Highly Probable
9699e95f28646b3bdf463c9e16599c03	k__Fungi	p__Basidiomycota	c__Agaricomycetes	o__Russulales	f__Russulaceae	g__Russula	s__unidentified	Russula	13	Symbiotroph	Ectomycorrhizal	Agaricoid	NULL	Highly Probable
f5214135b5d1941445791a86b94f1754	k__Fungi	p__Basidiomycota	c__Agaricomycetes	o__Thelephorales	f__Thelephoraceae	g__Tomentellopsis	s__unidentified	Tomentellopsis	13	Symbiotroph	Ectomycorrhizal	Corticioid	NULL	Highly Probable
713f7f7c628b2bc8222df7592c4ab28b	k__Fungi	p__Basidiomycota	c__Agaricomycetes	o__Russulales	f__Russulaceae	g__Russula	s__unidentified	Russula	13	Symbiotroph	Ectomycorrhizal	Agaricoid	NULL	Highly Probable
9761ca975c9c99db5bfd1f03246aa48c	k__Fungi	p__Basidiomycota	c__Agaricomycetes	o__Sebacinales	f__Sebacinaceae	g__Sebacina	s__unidentified	Sebacina	13	Symbiotroph	Ectomycorrhizal-Orchid Mycorrhizal-Root Associated Biotroph	NULL	NULL	Possible
0919bc4e01c004f4d085d0905daf0924	k__Fungi	p__Basidiomycota	c__Agaricomycetes	o__Thelephorales	f__Thelephoraceae	g__Tomentella	s__unidentified	Tomentella	13	Symbiotroph	Ectomycorrhizal	Corticioid	NULL	Highly Probable
5e9ff6ef2ee41a0cb42ce925364eee25	k__Fungi	p__Basidiomycota	c__Agaricomycetes	o__Russulales	f__Russulaceae	g__Russula	s__unidentified	Russula	13	Symbiotroph	Ectomycorrhizal	Agaricoid	NULL	Highly Probable
2e12ed26bf5aecf34d1dc84f4d1358aa	k__Fungi	p__Basidiomycota	c__Agaricomycetes	o__Russulales	f__Russulaceae	g__Russula	s__unidentified	Russula	13	Symbiotroph	Ectomycorrhizal	Agaricoid	NULL	Highly Probable
3e31e9a994ba40e98b4586435d1cfc0f	k__Fungi	p__Basidiomycota	c__Agaricomycetes	o__Cantharellales	f__Clavulinaceae	g__Clavulina	s__unidentified	Clavulina	13	Symbiotroph	Ectomycorrhizal	Clavarioid	NULL	Highly Probable
767b1cea97d332edd2b85ad7a33a5071	k__Fungi	p__Basidiomycota	c__Agaricomycetes	o__Agaricales	f__Cortinariaceae	g__Cortinarius	s__unidentified	Cortinarius	13	Symbiotroph	Ectomycorrhizal	Agaricoid	NULL	Highly Probable
98e65fb1bcd6ce5160dbd45a52973b89	k__Fungi	p__Basidiomycota	c__Agaricomycetes	o__Sebacinales	f__Sebacinaceae	g__Sebacina	s__unidentified	Sebacina	13	Symbiotroph	Ectomycorrhizal-Orchid Mycorrhizal-Root Associated Biotroph	NULL	NULL	Possible
c01e9208c5d7b970b0ee9210fb9229ea	k__Fungi	p__Basidiomycota	c__Agaricomycetes	o__Cantharellales	f__Clavulinaceae	g__Clavulina	s__unidentified	Clavulina	13	Symbiotroph	Ectomycorrhizal	Clavarioid	NULL	Highly Probable
391bcef13523b490f177ab014eef2b3e	k__Fungi	p__Basidiomycota	c__Agaricomycetes	o__Agaricales	f__Cortinariaceae	g__Cortinarius	s__unidentified	Cortinarius	13	Symbiotroph	Ectomycorrhizal	Agaricoid	NULL	Highly Probable
97984e844479ab5cce59023d73106218	k__Fungi	p__Basidiomycota	c__Agaricomycetes	o__Gomphales	f__Gomphaceae	g__Phaeoclavulina	s__unidentified	Phaeoclavulina	13	Symbiotroph	Ectomycorrhizal	NULL	NULL	Probable
408e03aa588256c72d05360a22795373	k__Fungi	p__Basidiomycota	c__Agaricomycetes	o__Sebacinales	f__Sebacinaceae	g__Sebacina	s__unidentified	Sebacina	13	Symbiotroph	Ectomycorrhizal-Orchid Mycorrhizal-Root Associated Biotroph	NULL	NULL	Possible
633400c6416c350d956a077c5cb6444c	k__Fungi	p__Basidiomycota	c__Agaricomycetes	o__Russulales	f__Russulaceae	g__Russula	s__unidentified	Russula	13	Symbiotroph	Ectomycorrhizal	Agaricoid	NULL	Highly Probable
ae4a2cbc56e7657c157b77635ce58f69	k__Fungi	p__Basidiomycota	c__Agaricomycetes	o__Russulales	f__Russulaceae	g__Russula	s__unidentified	Russula	13	Symbiotroph	Ectomycorrhizal	Agaricoid	NULL	Highly Probable
22f5040b63ad9627b3559cda710f5630	k__Fungi	p__Basidiomycota	c__Agaricomycetes	o__Sebacinales	f__Sebacinaceae	g__Sebacina	s__unidentified	Sebacina	13	Symbiotroph	Ectomycorrhizal-Orchid Mycorrhizal-Root Associated Biotroph	NULL	NULL	Possible
f3461a8ff8f135671b7a852b206778fc	k__Fungi	p__Basidiomycota	c__Agaricomycetes	o__Thelephorales	f__Thelephoraceae	g__Tomentella	s__unidentified	Tomentella	13	Symbiotroph	Ectomycorrhizal	Corticioid	NULL	Highly Probable
33b176749babdc96ade80af60497343a	k__Fungi	p__Basidiomycota	c__Agaricomycetes	o__Sebacinales	f__Sebacinaceae	g__Sebacina	s__unidentified	Sebacina	13	Symbiotroph	Ectomycorrhizal-Orchid Mycorrhizal-Root Associated Biotroph	NULL	NULL	Possible
f4135e5f6e44c1654e2a660826443718	k__Fungi	p__Basidiomycota	c__Agaricomycetes	o__Thelephorales	f__Thelephoraceae	g__Tomentella	s__unidentified	Tomentella	13	Symbiotroph	Ectomycorrhizal	Corticioid	NULL	Highly Probable
d8e058d8e2bf8a52701dedbe7385215d	k__Fungi	p__Basidiomycota	c__Agaricomycetes	o__Sebacinales	f__Serendipitaceae	g__Serendipita	s__unidentified	Serendipita	13	Symbiotroph	Orchid Mycorrhizal	NULL	NULL	Highly Probable
e29583cde3ffff466b4e3637d4460545	k__Fungi	p__Basidiomycota	c__Agaricomycetes	o__Thelephorales	f__Thelephoraceae	g__Tomentella	s__unidentified	Tomentella	13	Symbiotroph	Ectomycorrhizal	Corticioid	NULL	Highly Probable
23661d8ab0994d3f34025b0fc0adbd20	k__Fungi	p__Basidiomycota	c__Agaricomycetes	o__Russulales	f__Russulaceae	g__Russula	s__unidentified	Russula	13	Symbiotroph	Ectomycorrhizal	Agaricoid	NULL	Highly Probable
bd9efb938ae53da524b9e5344f5da922	k__Fungi	p__Basidiomycota	c__Agaricomycetes	o__Thelephorales	f__Thelephoraceae	g__Tomentella	s__unidentified	Tomentella	13	Symbiotroph	Ectomycorrhizal	Corticioid	NULL	Highly Probable
f63138dd6b380b967b24eca926a5003a	k__Fungi	p__Basidiomycota	c__Agaricomycetes	o__Agaricales	f__Amanitaceae	g__Amanita	s__unidentified	Amanita	13	Symbiotroph	Ectomycorrhizal	Agaricoid	NULL	Highly Probable
bbc222f84dc069b196d8c39ca45cb0d1	k__Fungi	p__Basidiomycota	c__Agaricomycetes	o__Russulales	f__Russulaceae	g__Russula	s__unidentified	Russula	13	Symbiotroph	Ectomycorrhizal	Agaricoid	NULL	Highly Probable
5ee40cfa608489bdea6f7a8b9f2ed273	k__Fungi	p__Basidiomycota	c__Agaricomycetes	o__Sebacinales	f__Sebacinaceae	g__Sebacina	s__unidentified	Sebacina	13	Symbiotroph	Ectomycorrhizal-Orchid Mycorrhizal-Root Associated Biotroph	NULL	NULL	Possible
ae97b2eac48d724013b9e2af6c78f47f	k__Fungi	p__Basidiomycota	c__Agaricomycetes	o__Russulales	f__Russulaceae	g__Russula	s__unidentified	Russula	13	Symbiotroph	Ectomycorrhizal	Agaricoid	NULL	Highly Probable
4dc2e0476f551445daf747995d7bc8c6	k__Fungi	p__Basidiomycota	c__Agaricomycetes	o__Sebacinales	f__Serendipitaceae	g__Serendipita	s__unidentified	Serendipita	13	Symbiotroph	Orchid Mycorrhizal	NULL	NULL	Highly Probable
546786b36f5ec6c26a8f90b6cf866190	k__Fungi	p__Basidiomycota	c__Agaricomycetes	o__Sebacinales	f__Sebacinaceae	g__Sebacina	s__unidentified	Sebacina	13	Symbiotroph	Ectomycorrhizal-Orchid Mycorrhizal-Root Associated Biotroph	NULL	NULL	Possible
7bec19803325a039c61efe8399190d61	k__Fungi	p__Basidiomycota	c__Agaricomycetes	o__Sebacinales	f__Sebacinaceae	g__Sebacina	s__unidentified	Sebacina	13	Symbiotroph	Ectomycorrhizal-Orchid Mycorrhizal-Root Associated Biotroph	NULL	NULL	Possible
3a13f4d1cbce02b59b0cdaac54290aa6	k__Fungi	p__Basidiomycota	c__Agaricomycetes	o__Sebacinales	f__Sebacinaceae	g__Sebacina	s__unidentified	Sebacina	13	Symbiotroph	Ectomycorrhizal-Orchid Mycorrhizal-Root Associated Biotroph	NULL	NULL	Possible
38116e6427b464fb6fc9e021b6b34821	k__Fungi	p__Basidiomycota	c__Agaricomycetes	o__Agaricales	f__Cortinariaceae	g__Cortinarius	s__unidentified	Cortinarius	13	Symbiotroph	Ectomycorrhizal	Agaricoid	NULL	Highly Probable
fca0854e8f1bea3d92938cd38341a2e5	k__Fungi	p__Basidiomycota	c__Agaricomycetes	o__Russulales	f__Russulaceae	g__Lactifluus	s__unidentified	Lactifluus	13	Symbiotroph	Ectomycorrhizal	Agaricoid	NULL	Highly Probable
349ed018f1b43fea1284590525a13f92	k__Fungi	p__Basidiomycota	c__Agaricomycetes	o__Thelephorales	f__Thelephoraceae	g__Tomentella	s__unidentified	Tomentella	13	Symbiotroph	Ectomycorrhizal	Corticioid	NULL	Highly Probable
d1481ab9a14dbb49f50c785029badfe6	k__Fungi	p__Basidiomycota	c__Agaricomycetes	o__Russulales	f__Russulaceae	g__Russula	s__unidentified	Russula	13	Symbiotroph	Ectomycorrhizal	Agaricoid	NULL	Highly Probable
e6d99064b8339d0bef9d33ff423cce34	k__Fungi	p__Basidiomycota	c__Agaricomycetes	o__Agaricales	f__Amanitaceae	g__Amanita	s__unidentified	Amanita	13	Symbiotroph	Ectomycorrhizal	Agaricoid	NULL	Highly Probable
b816d12a2388762fa38338e67752d7cd	k__Fungi	p__Basidiomycota	c__Agaricomycetes	o__Boletales	f__Rhizopogonaceae	g__Rhizopogon	s__unidentified	Rhizopogon	13	Symbiotroph	Ectomycorrhizal	Gasteroid	Hypogeous	Highly Probable
a6934a0df8675838c0c588310f3b1fcc	k__Fungi	p__Basidiomycota	c__Agaricomycetes	o__Agaricales	f__Amanitaceae	g__Amanita	s__Amanita_orientifulva	Amanita	13	Symbiotroph	Ectomycorrhizal	Agaricoid	NULL	Highly Probable
64365de5cc1cf695d9029cf9cebad870	k__Fungi	p__Basidiomycota	c__Agaricomycetes	o__Agaricales	f__Amanitaceae	g__Amanita	s__Amanita_crocea	Amanita	13	Symbiotroph	Ectomycorrhizal	Agaricoid	NULL	Highly Probable
eb32d0ffc7cd3be2fd58f7cd355361bd	k__Fungi	p__Basidiomycota	c__Agaricomycetes	o__Agaricales	f__Amanitaceae	g__Amanita	s__Amanita_spissacea	Amanita	13	Symbiotroph	Ectomycorrhizal	Agaricoid	NULL	Highly Probable
79c19da4a147437d59f518162258a47d	k__Fungi	p__Basidiomycota	c__Agaricomycetes	o__Agaricales	f__Amanitaceae	g__Amanita	s__Amanita_sepiacea	Amanita	13	Symbiotroph	Ectomycorrhizal	Agaricoid	NULL	Highly Probable
54d6f56be556dd7f5335c64b844d06e5	k__Fungi	p__Basidiomycota	c__Agaricomycetes	o__Agaricales	f__Amanitaceae	g__Amanita	s__Amanita_excelsa	Amanita	13	Symbiotroph	Ectomycorrhizal	Agaricoid	NULL	Highly Probable
0dae613c6bad6c5de1ae2c8d0503aa81	k__Fungi	p__Basidiomycota	c__Agaricomycetes	o__Agaricales	f__Amanitaceae	g__Amanita	s__Amanita_spissacea	Amanita	13	Symbiotroph	Ectomycorrhizal	Agaricoid	NULL	Highly Probable
65a3dd5dee455a090c7c36f04bfc6a20	k__Fungi	p__Basidiomycota	c__Agaricomycetes	o__Agaricales	f__Amanitaceae	g__Amanita	s__unidentified	Amanita	13	Symbiotroph	Ectomycorrhizal	Agaricoid	NULL	Highly Probable
da836c1dd3c944aadba1e28681d6f4af	k__Fungi	p__Basidiomycota	c__Agaricomycetes	o__Agaricales	f__Amanitaceae	g__Amanita	s__Amanita_flavorubescens	Amanita	13	Symbiotroph	Ectomycorrhizal	Agaricoid	NULL	Highly Probable
e06da096510408b2509b8561914a1f5e	k__Fungi	p__Basidiomycota	c__Agaricomycetes	o__Agaricales	f__Amanitaceae	g__Amanita	s__Amanita_friabilis	Amanita	13	Symbiotroph	Ectomycorrhizal	Agaricoid	NULL	Highly Probable
d4b5778d4f5424d6cf69eb9d9fc6bec9	k__Fungi	p__Basidiomycota	c__Agaricomycetes	o__Agaricales	f__Amanitaceae	g__Amanita	s__Amanita_spissacea	Amanita	13	Symbiotroph	Ectomycorrhizal	Agaricoid	NULL	Highly Probable
844a6bb60ccf74841e1d60ac2b6a6592	k__Fungi	p__Basidiomycota	c__Agaricomycetes	o__Agaricales	f__Amanitaceae	g__Amanita	s__unidentified	Amanita	13	Symbiotroph	Ectomycorrhizal	Agaricoid	NULL	Highly Probable
1c6e561d85169bdf6aa4eb92f993797c	k__Fungi	p__Basidiomycota	c__Agaricomycetes	o__Agaricales	f__Amanitaceae	g__Amanita	s__Amanita_rubescens	Amanita	13	Symbiotroph	Ectomycorrhizal	Agaricoid	NULL	Highly Probable
bbd11f6fe345f37b5c7a3ecba174c920	k__Fungi	p__Basidiomycota	c__Agaricomycetes	o__Agaricales	f__Amanitaceae	g__Amanita	s__Amanita_beckeri	Amanita	13	Symbiotroph	Ectomycorrhizal	Agaricoid	NULL	Highly Probable
fe2d15b04246092273c83e8b200b6637	k__Fungi	p__Basidiomycota	c__Agaricomycetes	o__Agaricales	f__Amanitaceae	g__Amanita	s__Amanita_excelsa	Amanita	13	Symbiotroph	Ectomycorrhizal	Agaricoid	NULL	Highly Probable
82a232ef8efce0e563c4144d32a08961	k__Fungi	p__Basidiomycota	c__Agaricomycetes	o__Agaricales	f__Amanitaceae	g__Amanita	s__Amanita_fritillaria	Amanita	13	Symbiotroph	Ectomycorrhizal	Agaricoid	NULL	Highly Probable
58f91a941b2184713fa815a52145b598	k__Fungi	p__Basidiomycota	c__Agaricomycetes	o__Agaricales	f__Amanitaceae	g__Amanita	s__unidentified	Amanita	13	Symbiotroph	Ectomycorrhizal	Agaricoid	NULL	Highly Probable
4bbf71f1fa9d531f5abf4bbe274fc30e	k__Fungi	p__Basidiomycota	c__Agaricomycetes	o__Agaricales	f__Amanitaceae	g__Amanita	s__Amanita_flavoconia	Amanita	13	Symbiotroph	Ectomycorrhizal	Agaricoid	NULL	Highly Probable
d2cf017d4d62311b6d4ea3ea549b563e	k__Fungi	p__Basidiomycota	c__Agaricomycetes	o__Agaricales	f__Amanitaceae	g__Amanita	s__unidentified	Amanita	13	Symbiotroph	Ectomycorrhizal	Agaricoid	NULL	Highly Probable
40546076c59cc40f5bcd9f9509aa67fb	k__Fungi	p__Basidiomycota	c__Agaricomycetes	o__Agaricales	f__Amanitaceae	g__Amanita	s__unidentified	Amanita	13	Symbiotroph	Ectomycorrhizal	Agaricoid	NULL	Highly Probable
4e853eb0ead74b660ea7cd7eec879285	k__Fungi	p__Basidiomycota	c__Agaricomycetes	o__Agaricales	f__Amanitaceae	g__Amanita	s__Amanita_excelsa	Amanita	13	Symbiotroph	Ectomycorrhizal	Agaricoid	NULL	Highly Probable
8e5bc5c052985c9333dacad412d29152	k__Fungi	p__Basidiomycota	c__Agaricomycetes	o__Agaricales	f__Amanitaceae	g__Amanita	s__Amanita_orientifulva	Amanita	13	Symbiotroph	Ectomycorrhizal	Agaricoid	NULL	Highly Probable
249b63f8a2114cbe8fb02986bf744380	k__Fungi	p__Basidiomycota	c__Agaricomycetes	o__Agaricales	f__Amanitaceae	g__Amanita	s__Amanita_pantherina	Amanita	13	Symbiotroph	Ectomycorrhizal	Agaricoid	NULL	Highly Probable
67e5ef1788d8e1aebc1f84dc9950ed08	k__Fungi	p__Basidiomycota	c__Agaricomycetes	o__Agaricales	f__Amanitaceae	g__Amanita	s__Amanita_breckonii	Amanita	13	Symbiotroph	Ectomycorrhizal	Agaricoid	NULL	Highly Probable
8fdf9093067397001455796d396b0020	k__Fungi	p__Basidiomycota	c__Agaricomycetes	o__Agaricales	f__Amanitaceae	g__Amanita	s__Amanita_rubrovolvata	Amanita	13	Symbiotroph	Ectomycorrhizal	Agaricoid	NULL	Highly Probable
f04e973eb6d2c7655cbbad47bb80536b	k__Fungi	p__Basidiomycota	c__Agaricomycetes	o__Agaricales	f__Amanitaceae	g__Amanita	s__Amanita_beckeri	Amanita	13	Symbiotroph	Ectomycorrhizal	Agaricoid	NULL	Highly Probable
500f5b2fa931794c76089845a248b657	k__Fungi	p__Basidiomycota	c__Agaricomycetes	o__Agaricales	f__Amanitaceae	g__Amanita	s__unidentified	Amanita	13	Symbiotroph	Ectomycorrhizal	Agaricoid	NULL	Highly Probable
1a796b9b196dea0f0cb3018900cd9e38	k__Fungi	p__Basidiomycota	c__Agaricomycetes	o__Agaricales	f__Amanitaceae	g__Amanita	s__Amanita_exitialis	Amanita	13	Symbiotroph	Ectomycorrhizal	Agaricoid	NULL	Highly Probable
fad4e65efc4d8a2973ceb2396e34b284	k__Fungi	p__Basidiomycota	c__Agaricomycetes	o__Agaricales	f__Amanitaceae	g__Amanita	s__Amanita_griseofolia	Amanita	13	Symbiotroph	Ectomycorrhizal	Agaricoid	NULL	Highly Probable
4f6d926cd393a33d16bc640612c073f4	k__Fungi	p__Basidiomycota	c__Agaricomycetes	o__Agaricales	f__Amanitaceae	g__Amanita	s__Amanita_beckeri	Amanita	13	Symbiotroph	Ectomycorrhizal	Agaricoid	NULL	Highly Probable
d265886605448d81ab58e9e290a09f8a	k__Fungi	p__Basidiomycota	c__Agaricomycetes	o__Agaricales	f__Amanitaceae	g__Amanita	s__unidentified	Amanita	13	Symbiotroph	Ectomycorrhizal	Agaricoid	NULL	Highly Probable
3e4a8662ef385eebf01d726099ae2c75	k__Fungi	p__Basidiomycota	c__Agaricomycetes	o__Agaricales	f__Amanitaceae	g__Amanita	s__unidentified	Amanita	13	Symbiotroph	Ectomycorrhizal	Agaricoid	NULL	Highly Probable
bfa9ab80997456946e6bc3dbeaefad25	k__Fungi	p__Basidiomycota	c__Agaricomycetes	o__Agaricales	f__Amanitaceae	g__Amanita	s__Amanita_alboflavescens	Amanita	13	Symbiotroph	Ectomycorrhizal	Agaricoid	NULL	Highly Probable
ef9b72d4d72f1c56978f2dc5d9e4c908	k__Fungi	p__Basidiomycota	c__Agaricomycetes	o__Agaricales	f__Amanitaceae	g__Amanita	s__Amanita_sepiacea	Amanita	13	Symbiotroph	Ectomycorrhizal	Agaricoid	NULL	Highly Probable
737bd0a6a7c314f3b59e2495872e9112	k__Fungi	p__Basidiomycota	c__Agaricomycetes	o__Agaricales	f__Amanitaceae	g__Amanita	s__unidentified	Amanita	13	Symbiotroph	Ectomycorrhizal	Agaricoid	NULL	Highly Probable
d134f34ad554c2feaa6f2cf07e29bb27	k__Fungi	p__Basidiomycota	c__Agaricomycetes	o__Agaricales	f__Amanitaceae	g__Amanita	s__unidentified	Amanita	13	Symbiotroph	Ectomycorrhizal	Agaricoid	NULL	Highly Probable
f799c1d028f2b9a0fde8382136fcb224	k__Fungi	p__Basidiomycota	c__Agaricomycetes	o__Agaricales	f__Amanitaceae	g__Amanita	s__Amanita_alboflavescens	Amanita	13	Symbiotroph	Ectomycorrhizal	Agaricoid	NULL	Highly Probable
55d07623d800aa36399934cd5297c5dd	k__Fungi	p__Basidiomycota	c__Agaricomycetes	o__Agaricales	f__Amanitaceae	g__Amanita	s__unidentified	Amanita	13	Symbiotroph	Ectomycorrhizal	Agaricoid	NULL	Highly Probable
1ec4e87b4c026a0ed84582545abf6346	k__Fungi	p__Basidiomycota	c__Agaricomycetes	o__Agaricales	f__Amanitaceae	g__Amanita	s__Amanita_breckonii	Amanita	13	Symbiotroph	Ectomycorrhizal	Agaricoid	NULL	Highly Probable
5948fd3405a0c27e01bdfdeec4800dce	k__Fungi	p__Basidiomycota	c__Agaricomycetes	o__Agaricales	f__Amanitaceae	g__Amanita	s__Amanita_orientifulva	Amanita	13	Symbiotroph	Ectomycorrhizal	Agaricoid	NULL	Highly Probable
06d0853d66cd1588f0270675fc15df8c	k__Fungi	p__Basidiomycota	c__Agaricomycetes	o__Atheliales	f__Atheliaceae	g__Amphinema	s__unidentified	Amphinema	13	Symbiotroph	Ectomycorrhizal	Corticioid	NULL	Highly Probable
31ac63bd31bf0976cf7bbe3fe988535a	k__Fungi	p__Basidiomycota	c__Agaricomycetes	o__Atheliales	f__Atheliaceae	g__Amphinema	s__unidentified	Amphinema	13	Symbiotroph	Ectomycorrhizal	Corticioid	NULL	Highly Probable
ae5a52897a6135b686e5555d04dea8e9	k__Fungi	p__Basidiomycota	c__Agaricomycetes	o__Atheliales	f__Atheliaceae	g__Amphinema	s__unidentified	Amphinema	13	Symbiotroph	Ectomycorrhizal	Corticioid	NULL	Highly Probable
b962ab75aa19ac8d548c773d098d5669	k__Fungi	p__Basidiomycota	c__Agaricomycetes	o__Atheliales	f__Atheliaceae	g__Amphinema	s__unidentified	Amphinema	13	Symbiotroph	Ectomycorrhizal	Corticioid	NULL	Highly Probable
58e860875d588b3eb00c4aeba4845f68	k__Fungi	p__Basidiomycota	c__Agaricomycetes	o__Atheliales	f__Atheliaceae	g__Amphinema	s__unidentified	Amphinema	13	Symbiotroph	Ectomycorrhizal	Corticioid	NULL	Highly Probable
c64e68caa9246b0b340950c1ec781d99	k__Fungi	p__Basidiomycota	c__Agaricomycetes	o__Atheliales	f__Atheliaceae	g__Amphinema	s__unidentified	Amphinema	13	Symbiotroph	Ectomycorrhizal	Corticioid	NULL	Highly Probable
4947871a9ecc2290d885b29b7f8c102c	k__Fungi	p__Basidiomycota	c__Agaricomycetes	o__Atheliales	f__Atheliaceae	g__Amphinema	s__unidentified	Amphinema	13	Symbiotroph	Ectomycorrhizal	Corticioid	NULL	Highly Probable
22641888c156d9cab758669eff06bd0d	k__Fungi	p__Basidiomycota	c__Agaricomycetes	o__Atheliales	f__Atheliaceae	g__Amphinema	s__unidentified	Amphinema	13	Symbiotroph	Ectomycorrhizal	Corticioid	NULL	Highly Probable
b6937af7fe4eb2ece769e655bf6e5a5f	k__Fungi	p__Basidiomycota	c__Agaricomycetes	o__Boletales	f__Astraeaceae	g__Astraeus	s__Astraeus_hygrometricus	Astraeus	13	Symbiotroph	Ectomycorrhizal	Gasteroid	NULL	Highly Probable
ecca54c073ba04554fdd2beb03c68d86	k__Fungi	p__Basidiomycota	c__Agaricomycetes	o__Thelephorales	f__Bankeraceae	g__unidentified	s__unidentified	Bankeraceae	9	Symbiotroph	Ectomycorrhizal	Hydnoid	NULL	Probable
6758c4edf1df83a8054bbb2861e5491d	k__Fungi	p__Basidiomycota	c__Agaricomycetes	o__Boletales	f__Boletaceae	g__Boletus	s__Boletus_kauffmanii	Boletus	13	Symbiotroph	Ectomycorrhizal	Boletoid	NULL	Highly Probable
ee2cb3b4d1b970b8f2e4f48cd2d66c7a	k__Fungi	p__Basidiomycota	c__Agaricomycetes	o__Boletales	f__Boletaceae	g__Boletus	s__Boletus_kauffmanii	Boletus	13	Symbiotroph	Ectomycorrhizal	Boletoid	NULL	Highly Probable
d0c0cb65bf9fda05f7a59ca0d3887e8c	k__Fungi	p__Basidiomycota	c__Agaricomycetes	o__Boletales	f__Boletaceae	g__Boletus	s__Boletus_kauffmanii	Boletus	13	Symbiotroph	Ectomycorrhizal	Boletoid	NULL	Highly Probable
0410bb9b473de334a3358aa49848f266	k__Fungi	p__Basidiomycota	c__Agaricomycetes	o__Atheliales	f__Atheliaceae	g__Byssocorticium	s__Byssocorticium_pulchrum	Byssocorticium	13	Symbiotroph	Ectomycorrhizal	Corticioid	NULL	Highly Probable
3abd1d8cf6de59e94e267863d23c641d	k__Fungi	p__Basidiomycota	c__Agaricomycetes	o__Atheliales	f__Atheliaceae	g__Byssocorticium	s__Byssocorticium_pulchrum	Byssocorticium	13	Symbiotroph	Ectomycorrhizal	Corticioid	NULL	Highly Probable
c3684ca87d2763c42ac91a714442a4a9	k__Fungi	p__Basidiomycota	c__Agaricomycetes	o__Atheliales	f__Atheliaceae	g__Byssocorticium	s__Byssocorticium_atrovirens	Byssocorticium	13	Symbiotroph	Ectomycorrhizal	Corticioid	NULL	Highly Probable
53412b6f08ed18090d130840526c3870	k__Fungi	p__Basidiomycota	c__Agaricomycetes	o__Atheliales	f__Atheliaceae	g__Byssocorticium	s__Byssocorticium_pulchrum	Byssocorticium	13	Symbiotroph	Ectomycorrhizal	Corticioid	NULL	Highly Probable
c327b16f2597148a302ea5ac6bb32741	k__Fungi	p__Basidiomycota	c__Agaricomycetes	o__Atheliales	f__Atheliaceae	g__Byssocorticium	s__Byssocorticium_caeruleum	Byssocorticium	13	Symbiotroph	Ectomycorrhizal	Corticioid	NULL	Highly Probable
6a94beb081fd5cba4cf091bfa43b9845	k__Fungi	p__Basidiomycota	c__Agaricomycetes	o__Atheliales	f__Atheliaceae	g__Byssocorticium	s__Byssocorticium_caeruleum	Byssocorticium	13	Symbiotroph	Ectomycorrhizal	Corticioid	NULL	Highly Probable
5f54c07ff042c89a63d3f1c81c2a1c19	k__Fungi	p__Basidiomycota	c__Agaricomycetes	o__Atheliales	f__Atheliaceae	g__Byssocorticium	s__Byssocorticium_pulchrum	Byssocorticium	13	Symbiotroph	Ectomycorrhizal	Corticioid	NULL	Highly Probable
654bff358d0dd4cd2173d27751f5074b	k__Fungi	p__Basidiomycota	c__Agaricomycetes	o__Atheliales	f__Atheliaceae	g__Byssocorticium	s__Byssocorticium_pulchrum	Byssocorticium	13	Symbiotroph	Ectomycorrhizal	Corticioid	NULL	Highly Probable
daf1bf39d60068ba41a59dfc4d0b2e7f	k__Fungi	p__Basidiomycota	c__Agaricomycetes	o__Atheliales	f__Atheliaceae	g__Byssocorticium	s__Byssocorticium_caeruleum	Byssocorticium	13	Symbiotroph	Ectomycorrhizal	Corticioid	NULL	Highly Probable
52ebd2e9f34f90937ea3fa51de1a0c8a	k__Fungi	p__Basidiomycota	c__Agaricomycetes	o__Atheliales	f__Atheliaceae	g__Byssocorticium	s__unidentified	Byssocorticium	13	Symbiotroph	Ectomycorrhizal	Corticioid	NULL	Highly Probable
f8b4ef1f78f09de1eaa1e74dd9ddb8fa	k__Fungi	p__Basidiomycota	c__Agaricomycetes	o__Atheliales	f__Atheliaceae	g__Byssocorticium	s__Byssocorticium_caeruleum	Byssocorticium	13	Symbiotroph	Ectomycorrhizal	Corticioid	NULL	Highly Probable
3f220510d9cbb3008b08591a214a122d	k__Fungi	p__Basidiomycota	c__Agaricomycetes	o__Atheliales	f__Atheliaceae	g__Byssocorticium	s__unidentified	Byssocorticium	13	Symbiotroph	Ectomycorrhizal	Corticioid	NULL	Highly Probable
8cc5d0c782caae4f4cee5b0337a72ee0	k__Fungi	p__Basidiomycota	c__Agaricomycetes	o__Atheliales	f__Atheliaceae	g__Byssocorticium	s__Byssocorticium_pulchrum	Byssocorticium	13	Symbiotroph	Ectomycorrhizal	Corticioid	NULL	Highly Probable
94f6afdaf08fac6aa1926474eff7c9df	k__Fungi	p__Basidiomycota	c__Agaricomycetes	o__Atheliales	f__Atheliaceae	g__Byssocorticium	s__Byssocorticium_atrovirens	Byssocorticium	13	Symbiotroph	Ectomycorrhizal	Corticioid	NULL	Highly Probable
87380a5ff70d17492a185632462f8dd8	k__Fungi	p__Basidiomycota	c__Agaricomycetes	o__Cantharellales	f__Clavulinaceae	g__Clavulina	s__Clavulina_coralloides	Clavulina	13	Symbiotroph	Ectomycorrhizal	Clavarioid	NULL	Highly Probable
cc03821de098190f3ef4708c0a3759ac	k__Fungi	p__Basidiomycota	c__Agaricomycetes	o__Cantharellales	f__Clavulinaceae	g__Clavulina	s__unidentified	Clavulina	13	Symbiotroph	Ectomycorrhizal	Clavarioid	NULL	Highly Probable
70e7a176bcf5e9adef71d41a7a928c9c	k__Fungi	p__Basidiomycota	c__Agaricomycetes	o__Cantharellales	f__Clavulinaceae	g__Clavulina	s__unidentified	Clavulina	13	Symbiotroph	Ectomycorrhizal	Clavarioid	NULL	Highly Probable
f2c2982e59fc9befd89d623baba50dd2	k__Fungi	p__Basidiomycota	c__Agaricomycetes	o__Cantharellales	f__Clavulinaceae	g__Clavulina	s__unidentified	Clavulina	13	Symbiotroph	Ectomycorrhizal	Clavarioid	NULL	Highly Probable
3fbf16c8f09fd145db0ab7f5e0231fc9	k__Fungi	p__Basidiomycota	c__Agaricomycetes	o__Cantharellales	f__Clavulinaceae	g__Clavulina	s__unidentified	Clavulina	13	Symbiotroph	Ectomycorrhizal	Clavarioid	NULL	Highly Probable
93fd9c30e4127c461793e90459e410f6	k__Fungi	p__Basidiomycota	c__Agaricomycetes	o__Cantharellales	f__Clavulinaceae	g__Clavulina	s__unidentified	Clavulina	13	Symbiotroph	Ectomycorrhizal	Clavarioid	NULL	Highly Probable
af3d7432ceacf152dd462427be9e8a3d	k__Fungi	p__Basidiomycota	c__Agaricomycetes	o__Cantharellales	f__Clavulinaceae	g__Clavulina	s__unidentified	Clavulina	13	Symbiotroph	Ectomycorrhizal	Clavarioid	NULL	Highly Probable
fb246323cf2784f6b9da1320c07d2c04	k__Fungi	p__Basidiomycota	c__Agaricomycetes	o__Cantharellales	f__Clavulinaceae	g__Clavulina	s__unidentified	Clavulina	13	Symbiotroph	Ectomycorrhizal	Clavarioid	NULL	Highly Probable
7e0a9966806cb9f63635786cb1337eed	k__Fungi	p__Basidiomycota	c__Agaricomycetes	o__Cantharellales	f__Clavulinaceae	g__Clavulina	s__unidentified	Clavulina	13	Symbiotroph	Ectomycorrhizal	Clavarioid	NULL	Highly Probable
2d47289c82feee89cd872a41730a2a6b	k__Fungi	p__Basidiomycota	c__Agaricomycetes	o__Cantharellales	f__Clavulinaceae	g__Clavulina	s__unidentified	Clavulina	13	Symbiotroph	Ectomycorrhizal	Clavarioid	NULL	Highly Probable
cea6b29b2ba84ad5db3641ac72df3bc9	k__Fungi	p__Basidiomycota	c__Agaricomycetes	o__Cantharellales	f__Clavulinaceae	g__Clavulina	s__Clavulina_coralloides	Clavulina	13	Symbiotroph	Ectomycorrhizal	Clavarioid	NULL	Highly Probable
58969585dc2cce05e759773f6333e58f	k__Fungi	p__Basidiomycota	c__Agaricomycetes	o__Cantharellales	f__Clavulinaceae	g__Clavulina	s__unidentified	Clavulina	13	Symbiotroph	Ectomycorrhizal	Clavarioid	NULL	Highly Probable
cac9098099305f0e90e532bc5a7b248a	k__Fungi	p__Basidiomycota	c__Agaricomycetes	o__Agaricales	f__Cortinariaceae	g__unidentified	s__unidentified	Cortinariaceae	9	Symbiotroph	Ectomycorrhizal	Agaricoid	NULL	Probable
74c19f095cfad6faffb4d42bb48cbc2a	k__Fungi	p__Basidiomycota	c__Agaricomycetes	o__Agaricales	f__Cortinariaceae	g__Cortinarius	s__Cortinarius_nolaneiformis	Cortinarius	13	Symbiotroph	Ectomycorrhizal	Agaricoid	NULL	Highly Probable
309fdce631c7c8d0327d02baeb31534c	k__Fungi	p__Basidiomycota	c__Agaricomycetes	o__Agaricales	f__Cortinariaceae	g__Cortinarius	s__Cortinarius_uraceisporus	Cortinarius	13	Symbiotroph	Ectomycorrhizal	Agaricoid	NULL	Highly Probable
7113bf129fe186c175e6dfe222165567	k__Fungi	p__Basidiomycota	c__Agaricomycetes	o__Agaricales	f__Cortinariaceae	g__Cortinarius	s__Cortinarius_foetens	Cortinarius	13	Symbiotroph	Ectomycorrhizal	Agaricoid	NULL	Highly Probable
5e7297cc2671a05492be35a0402d9b3a	k__Fungi	p__Basidiomycota	c__Agaricomycetes	o__Agaricales	f__Cortinariaceae	g__Cortinarius	s__Cortinarius_alpinus	Cortinarius	13	Symbiotroph	Ectomycorrhizal	Agaricoid	NULL	Highly Probable
128e823da9f273c0cfbcf6bff411d3ac	k__Fungi	p__Basidiomycota	c__Agaricomycetes	o__Agaricales	f__Cortinariaceae	g__Cortinarius	s__Cortinarius_nolaneiformis	Cortinarius	13	Symbiotroph	Ectomycorrhizal	Agaricoid	NULL	Highly Probable
d0d0749c482aed920d59ff626835fb63	k__Fungi	p__Basidiomycota	c__Agaricomycetes	o__Agaricales	f__Cortinariaceae	g__Cortinarius	s__Cortinarius_biformis	Cortinarius	13	Symbiotroph	Ectomycorrhizal	Agaricoid	NULL	Highly Probable
336d78465e2f97c3e30f0fa523d65abd	k__Fungi	p__Basidiomycota	c__Agaricomycetes	o__Agaricales	f__Cortinariaceae	g__Cortinarius	s__Cortinarius_biformis	Cortinarius	13	Symbiotroph	Ectomycorrhizal	Agaricoid	NULL	Highly Probable
ff81f4a209936992416de8cbe58b5631	k__Fungi	p__Basidiomycota	c__Agaricomycetes	o__Agaricales	f__Cortinariaceae	g__Cortinarius	s__Cortinarius_uraceisporus	Cortinarius	13	Symbiotroph	Ectomycorrhizal	Agaricoid	NULL	Highly Probable
6d82daeab1d62976a28b87af02920398	k__Fungi	p__Basidiomycota	c__Agaricomycetes	o__Agaricales	f__Cortinariaceae	g__Cortinarius	s__Cortinarius_subturibulosus	Cortinarius	13	Symbiotroph	Ectomycorrhizal	Agaricoid	NULL	Highly Probable
fef28d2fa9149e75839fe78ae4723203	k__Fungi	p__Basidiomycota	c__Agaricomycetes	o__Agaricales	f__Cortinariaceae	g__Cortinarius	s__Cortinarius_leiocastaneus	Cortinarius	13	Symbiotroph	Ectomycorrhizal	Agaricoid	NULL	Highly Probable
ce0d6615bc407f710857a229c9b9ac82	k__Fungi	p__Basidiomycota	c__Agaricomycetes	o__Agaricales	f__Bolbitiaceae	g__Descolea	s__unidentified	Descolea	13	Symbiotroph	Ectomycorrhizal	Agaricoid	NULL	Highly Probable
779cc812fc499108abd298493d0dcaa9	k__Fungi	p__Basidiomycota	c__Agaricomycetes	o__Agaricales	f__Bolbitiaceae	g__Descolea	s__unidentified	Descolea	13	Symbiotroph	Ectomycorrhizal	Agaricoid	NULL	Highly Probable
d9ce78a6a4f52921bb273dba04f0d0b8	k__Fungi	p__Basidiomycota	c__Agaricomycetes	o__Agaricales	f__Bolbitiaceae	g__Descolea	s__unidentified	Descolea	13	Symbiotroph	Ectomycorrhizal	Agaricoid	NULL	Highly Probable
b0c62277391fdf3492c74fcfd12b7bd5	k__Fungi	p__Basidiomycota	c__Agaricomycetes	o__Agaricales	f__Bolbitiaceae	g__Descolea	s__unidentified	Descolea	13	Symbiotroph	Ectomycorrhizal	Agaricoid	NULL	Highly Probable
97d92df8b41fe008433a3c8b4091d112	k__Fungi	p__Basidiomycota	c__Agaricomycetes	o__Boletales	f__Gyrodontaceae	g__Gyrodon	s__unidentified	Gyrodon	13	Symbiotroph	Ectomycorrhizal	Boletoid	NULL	Highly Probable
d015bdee9c581fcafb0f9974df398b76	k__Fungi	p__Basidiomycota	c__Agaricomycetes	o__Boletales	f__Gyrodontaceae	g__Gyrodon	s__unidentified	Gyrodon	13	Symbiotroph	Ectomycorrhizal	Boletoid	NULL	Highly Probable
c9875757c535b7628dbe7f27dee51c1e	k__Fungi	p__Basidiomycota	c__Agaricomycetes	o__Boletales	f__Gyroporaceae	g__Gyroporus	s__Gyroporus_castaneus	Gyroporus	13	Symbiotroph	Ectomycorrhizal	Boletoid	NULL	Highly Probable
92388a6cdc31fd19d2a278f8d4ae5b16	k__Fungi	p__Basidiomycota	c__Agaricomycetes	o__Boletales	f__Gyroporaceae	g__Gyroporus	s__Gyroporus_castaneus	Gyroporus	13	Symbiotroph	Ectomycorrhizal	Boletoid	NULL	Highly Probable
a0c303af8d0ebf31e1a601c28f6940c7	k__Fungi	p__Basidiomycota	c__Agaricomycetes	o__Agaricales	f__Hymenogastraceae	g__Hebeloma	s__Hebeloma_sinapizans	Hebeloma	13	Symbiotroph	Ectomycorrhizal	Agaricoid	NULL	Highly Probable
d219705fae49d121be57c230c2bdd71b	k__Fungi	p__Basidiomycota	c__Agaricomycetes	o__Agaricales	f__Hymenogastraceae	g__Hebeloma	s__Hebeloma_cavipes	Hebeloma	13	Symbiotroph	Ectomycorrhizal	Agaricoid	NULL	Highly Probable
df277f4dd58a7db132c3c7ce7f5ce172	k__Fungi	p__Basidiomycota	c__Agaricomycetes	o__Agaricales	f__Hebelomataceae	g__unidentified	s__unidentified	Hebelomataceae	9	Symbiotroph	Ectomycorrhizal	Agaricoid	NULL	Possible
e6c64ffa50f845f2d7cf66ea63e58188	k__Fungi	p__Basidiomycota	c__Agaricomycetes	o__Agaricales	f__Hebelomataceae	g__unidentified	s__unidentified	Hebelomataceae	9	Symbiotroph	Ectomycorrhizal	Agaricoid	NULL	Possible
86f9221d7279ea17031c486a9b1cf35b	k__Fungi	p__Basidiomycota	c__Agaricomycetes	o__Cantharellales	f__Hydnaceae	g__Hydnum	s__Hydnum_vesterholtii	Hydnum	13	Symbiotroph	Ectomycorrhizal	Hydnoid	NULL	Highly Probable
585f384be1930e9cd83d8908507935e4	k__Fungi	p__Basidiomycota	c__Agaricomycetes	o__Cantharellales	f__Hydnaceae	g__Hydnum	s__Hydnum_vesterholtii	Hydnum	13	Symbiotroph	Ectomycorrhizal	Hydnoid	NULL	Highly Probable
c5f93ab2f8127fd75c296f2434668780	k__Fungi	p__Basidiomycota	c__Agaricomycetes	o__Agaricales	f__Hygrophoraceae	g__Hygrophorus	s__Hygrophorus_russula	Hygrophorus	13	Symbiotroph	Ectomycorrhizal	Agaricoid	NULL	Highly Probable
95c1e74fc0cd5572b9d9eb9bf5199f60	k__Fungi	p__Basidiomycota	c__Agaricomycetes	o__Agaricales	f__Hygrophoraceae	g__Hygrophorus	s__unidentified	Hygrophorus	13	Symbiotroph	Ectomycorrhizal	Agaricoid	NULL	Highly Probable
97e5a6b64ee0ee3198ec55ba2b598bad	k__Fungi	p__Basidiomycota	c__Agaricomycetes	o__Agaricales	f__Hymenogastraceae	g__Hymenogaster	s__Hymenogaster_huthii	Hymenogaster	13	Symbiotroph	Ectomycorrhizal	Gasteroid	Hypogeous	Possible
8f36960ab75303f1c6213a40a05767bf	k__Fungi	p__Basidiomycota	c__Agaricomycetes	o__Agaricales	f__Hymenogastraceae	g__Hymenogaster	s__Hymenogaster_huthii	Hymenogaster	13	Symbiotroph	Ectomycorrhizal	Gasteroid	Hypogeous	Possible
f6a650763769d5047992e9ae054bc534	k__Fungi	p__Basidiomycota	c__Agaricomycetes	o__Agaricales	f__Hymenogastraceae	g__Hymenogaster	s__Hymenogaster_huthii	Hymenogaster	13	Symbiotroph	Ectomycorrhizal	Gasteroid	Hypogeous	Possible
50d8c50b4e249c8637d6bb6aa08f57b0	k__Fungi	p__Basidiomycota	c__Agaricomycetes	o__Hysterangiales	f__Hysterangiaceae	g__Hysterangium	s__Hysterangium_nephriticum	Hysterangium	13	Symbiotroph	Ectomycorrhizal	Gasteroid	Hypogeous	Highly Probable
ef8a57e6d7281b819fe2c5ddcae9c3bf	k__Fungi	p__Basidiomycota	c__Agaricomycetes	o__Hysterangiales	f__Hysterangiaceae	g__Hysterangium	s__Hysterangium_stoloniferum	Hysterangium	13	Symbiotroph	Ectomycorrhizal	Gasteroid	Hypogeous	Highly Probable
e25e573068627afa7fdfad636cc2c3b1	k__Fungi	p__Basidiomycota	c__Agaricomycetes	o__Hysterangiales	f__Hysterangiaceae	g__Hysterangium	s__Hysterangium_stoloniferum	Hysterangium	13	Symbiotroph	Ectomycorrhizal	Gasteroid	Hypogeous	Highly Probable
e31191e9f5cbb7a4d1571a1471d380c5	k__Fungi	p__Basidiomycota	c__Agaricomycetes	o__Agaricales	f__Inocybaceae	g__Inocybe	s__unidentified	Inocybaceae	9	Symbiotroph	Ectomycorrhizal	Agaricoid	NULL	Probable
18668bc91c0817102f36821aaed55ec8	k__Fungi	p__Basidiomycota	c__Agaricomycetes	o__Agaricales	f__Inocybaceae	g__Inocybe	s__unidentified	Inocybaceae	9	Symbiotroph	Ectomycorrhizal	Agaricoid	NULL	Probable
56f17a3c8bad43e99a3368c7f00fbfe0	k__Fungi	p__Basidiomycota	c__Agaricomycetes	o__Agaricales	f__Inocybaceae	g__Inocybe	s__unidentified	Inocybaceae	9	Symbiotroph	Ectomycorrhizal	Agaricoid	NULL	Probable
295fcdea890a22a557204c1f007a91fe	k__Fungi	p__Basidiomycota	c__Agaricomycetes	o__Agaricales	f__Inocybaceae	g__Inocybe	s__Inocybe_virosa	Inocybaceae	9	Symbiotroph	Ectomycorrhizal	Agaricoid	NULL	Probable
e8fe26d2154f10ce5ffbb4300e2b290c	k__Fungi	p__Basidiomycota	c__Agaricomycetes	o__Agaricales	f__Inocybaceae	g__Inocybe	s__Inocybe_virosa	Inocybaceae	9	Symbiotroph	Ectomycorrhizal	Agaricoid	NULL	Probable
7e55a1a3cca450036b21164e12cc6999	k__Fungi	p__Basidiomycota	c__Agaricomycetes	o__Agaricales	f__Inocybaceae	g__Inocybe	s__unidentified	Inocybaceae	9	Symbiotroph	Ectomycorrhizal	Agaricoid	NULL	Probable
67656d9ac11b8a832226e5079aca42a6	k__Fungi	p__Basidiomycota	c__Agaricomycetes	o__Agaricales	f__Inocybaceae	g__Inocybe	s__unidentified	Inocybaceae	9	Symbiotroph	Ectomycorrhizal	Agaricoid	NULL	Probable
0fc2d6fca26d04f50e27b5302d01b9a3	k__Fungi	p__Basidiomycota	c__Agaricomycetes	o__Agaricales	f__Inocybaceae	g__Inocybe	s__unidentified	Inocybaceae	9	Symbiotroph	Ectomycorrhizal	Agaricoid	NULL	Probable
ca3858a46ce8e0e0e6c94e5b908cf04a	k__Fungi	p__Basidiomycota	c__Agaricomycetes	o__Agaricales	f__Inocybaceae	g__Inocybe	s__Inocybe_rimosoides	Inocybaceae	9	Symbiotroph	Ectomycorrhizal	Agaricoid	NULL	Probable
9df432b77382482aac1081252aafd49d	k__Fungi	p__Basidiomycota	c__Agaricomycetes	o__Agaricales	f__Inocybaceae	g__Inocybe	s__unidentified	Inocybaceae	9	Symbiotroph	Ectomycorrhizal	Agaricoid	NULL	Probable
16dcb3a80e15ea77a040c376983e779d	k__Fungi	p__Basidiomycota	c__Agaricomycetes	o__Agaricales	f__Inocybaceae	g__Inocybe	s__unidentified	Inocybaceae	9	Symbiotroph	Ectomycorrhizal	Agaricoid	NULL	Probable
f7952b095ecbdf7ea38b255f08d28b8e	k__Fungi	p__Basidiomycota	c__Agaricomycetes	o__Agaricales	f__Inocybaceae	g__Inocybe	s__Inocybe_obsoleta	Inocybaceae	9	Symbiotroph	Ectomycorrhizal	Agaricoid	NULL	Probable
4c30e051a1c2e7e213e848a06aff95d1	k__Fungi	p__Basidiomycota	c__Agaricomycetes	o__Agaricales	f__Inocybaceae	g__Inocybe	s__unidentified	Inocybaceae	9	Symbiotroph	Ectomycorrhizal	Agaricoid	NULL	Probable
5164f561c2286ef50f1fb1c7b32bffc1	k__Fungi	p__Basidiomycota	c__Agaricomycetes	o__Agaricales	f__Inocybaceae	g__Inocybe	s__unidentified	Inocybaceae	9	Symbiotroph	Ectomycorrhizal	Agaricoid	NULL	Probable
7430ef301a624939b749c2f56acd0a8c	k__Fungi	p__Basidiomycota	c__Agaricomycetes	o__Agaricales	f__Inocybaceae	g__Inocybe	s__unidentified	Inocybaceae	9	Symbiotroph	Ectomycorrhizal	Agaricoid	NULL	Probable
22259057f95096033bd99f1ca26bb700	k__Fungi	p__Basidiomycota	c__Agaricomycetes	o__Agaricales	f__Inocybaceae	g__Inocybe	s__unidentified	Inocybaceae	9	Symbiotroph	Ectomycorrhizal	Agaricoid	NULL	Probable
b3b2eb17cb364b717b02597b8f575b25	k__Fungi	p__Basidiomycota	c__Agaricomycetes	o__Agaricales	f__Inocybaceae	g__Inocybe	s__unidentified	Inocybaceae	9	Symbiotroph	Ectomycorrhizal	Agaricoid	NULL	Probable
9eb43746f7efcdec557bd31604de70ec	k__Fungi	p__Basidiomycota	c__Agaricomycetes	o__Agaricales	f__Inocybaceae	g__Inocybe	s__unidentified	Inocybaceae	9	Symbiotroph	Ectomycorrhizal	Agaricoid	NULL	Probable
77f417035ff920ed168c51da2d189174	k__Fungi	p__Basidiomycota	c__Agaricomycetes	o__Agaricales	f__Inocybaceae	g__Inocybe	s__Inocybe_calida	Inocybaceae	9	Symbiotroph	Ectomycorrhizal	Agaricoid	NULL	Probable
fb7e00b4bb6bd5cc8ee924c125498aa0	k__Fungi	p__Basidiomycota	c__Agaricomycetes	o__Agaricales	f__Inocybaceae	g__Inocybe	s__unidentified	Inocybaceae	9	Symbiotroph	Ectomycorrhizal	Agaricoid	NULL	Probable
98f5725ef3c44768a29f2a91d1f4cc9a	k__Fungi	p__Basidiomycota	c__Agaricomycetes	o__Agaricales	f__Inocybaceae	g__Inocybe	s__unidentified	Inocybaceae	9	Symbiotroph	Ectomycorrhizal	Agaricoid	NULL	Probable
fac3639ae8571493ce2a00d155d12bf8	k__Fungi	p__Basidiomycota	c__Agaricomycetes	o__Agaricales	f__Inocybaceae	g__Inocybe	s__unidentified	Inocybaceae	9	Symbiotroph	Ectomycorrhizal	Agaricoid	NULL	Probable
d7d8ab628f0e799c284f3f98ec446fd2	k__Fungi	p__Basidiomycota	c__Agaricomycetes	o__Agaricales	f__Inocybaceae	g__Inocybe	s__unidentified	Inocybaceae	9	Symbiotroph	Ectomycorrhizal	Agaricoid	NULL	Probable
9936e3b40ab14d1f1def354eef0264cb	k__Fungi	p__Basidiomycota	c__Agaricomycetes	o__Agaricales	f__Inocybaceae	g__Inocybe	s__unidentified	Inocybaceae	9	Symbiotroph	Ectomycorrhizal	Agaricoid	NULL	Probable
775b643e6bd6bcd09674855dfa14e452	k__Fungi	p__Basidiomycota	c__Agaricomycetes	o__Agaricales	f__Inocybaceae	g__Inocybe	s__Inocybe_caroticolor	Inocybaceae	9	Symbiotroph	Ectomycorrhizal	Agaricoid	NULL	Probable
584303ffae6c1eeceffb2e91f00476b9	k__Fungi	p__Basidiomycota	c__Agaricomycetes	o__Agaricales	f__Inocybaceae	g__Inocybe	s__unidentified	Inocybaceae	9	Symbiotroph	Ectomycorrhizal	Agaricoid	NULL	Probable
857572b594dd164850b6cebab633b42c	k__Fungi	p__Basidiomycota	c__Agaricomycetes	o__Agaricales	f__Inocybaceae	g__Inocybe	s__unidentified	Inocybaceae	9	Symbiotroph	Ectomycorrhizal	Agaricoid	NULL	Probable
7b07b61932609f5407e7ddcd05d38962	k__Fungi	p__Basidiomycota	c__Agaricomycetes	o__Agaricales	f__Inocybaceae	g__Inocybe	s__unidentified	Inocybaceae	9	Symbiotroph	Ectomycorrhizal	Agaricoid	NULL	Probable
1915a1ea33d51b91dd67dd5d15941696	k__Fungi	p__Basidiomycota	c__Agaricomycetes	o__Agaricales	f__Inocybaceae	g__Inocybe	s__unidentified	Inocybaceae	9	Symbiotroph	Ectomycorrhizal	Agaricoid	NULL	Probable
8c754c50e00a465073fd0a3f2608e3ac	k__Fungi	p__Basidiomycota	c__Agaricomycetes	o__Agaricales	f__Inocybaceae	g__Inocybe	s__Inocybe_argenteolutea	Inocybaceae	9	Symbiotroph	Ectomycorrhizal	Agaricoid	NULL	Probable
3b2a2170444d701613b170e009803c14	k__Fungi	p__Basidiomycota	c__Agaricomycetes	o__Agaricales	f__Inocybaceae	g__Inocybe	s__unidentified	Inocybaceae	9	Symbiotroph	Ectomycorrhizal	Agaricoid	NULL	Probable
2a4289ad38f4c3d38f40d20b9d223617	k__Fungi	p__Basidiomycota	c__Agaricomycetes	o__Agaricales	f__Inocybaceae	g__Inocybe	s__Inocybe_virosa	Inocybaceae	9	Symbiotroph	Ectomycorrhizal	Agaricoid	NULL	Probable
579bdadbe400a0e4022b63961ed74c8f	k__Fungi	p__Basidiomycota	c__Agaricomycetes	o__Agaricales	f__Inocybaceae	g__Inocybe	s__unidentified	Inocybaceae	9	Symbiotroph	Ectomycorrhizal	Agaricoid	NULL	Probable
65b83163960cb0b76aa4760b5c4e0f0c	k__Fungi	p__Basidiomycota	c__Agaricomycetes	o__Agaricales	f__Inocybaceae	g__Inocybe	s__unidentified	Inocybaceae	9	Symbiotroph	Ectomycorrhizal	Agaricoid	NULL	Probable
5f3871322e31a5124f8533bbd2a965b4	k__Fungi	p__Basidiomycota	c__Agaricomycetes	o__Agaricales	f__Inocybaceae	g__Inocybe	s__unidentified	Inocybaceae	9	Symbiotroph	Ectomycorrhizal	Agaricoid	NULL	Probable
a17128b9ec5daba9622e8821983aa554	k__Fungi	p__Basidiomycota	c__Agaricomycetes	o__Agaricales	f__Inocybaceae	g__Inocybe	s__unidentified	Inocybaceae	9	Symbiotroph	Ectomycorrhizal	Agaricoid	NULL	Probable
e9ade369d9645e19f6272fd02744d70e	k__Fungi	p__Basidiomycota	c__Agaricomycetes	o__Agaricales	f__Inocybaceae	g__Inocybe	s__unidentified	Inocybaceae	9	Symbiotroph	Ectomycorrhizal	Agaricoid	NULL	Probable
a9244836f90c615690c248fab02915c1	k__Fungi	p__Basidiomycota	c__Agaricomycetes	o__Agaricales	f__Inocybaceae	g__Inocybe	s__unidentified	Inocybaceae	9	Symbiotroph	Ectomycorrhizal	Agaricoid	NULL	Probable
e5ac80a5c49140e03ac37045c70ceb4d	k__Fungi	p__Basidiomycota	c__Agaricomycetes	o__Agaricales	f__Inocybaceae	g__Inocybe	s__unidentified	Inocybaceae	9	Symbiotroph	Ectomycorrhizal	Agaricoid	NULL	Probable
4fba129a0f2e2e32e7134534ddbba6d2	k__Fungi	p__Basidiomycota	c__Agaricomycetes	o__Agaricales	f__Inocybaceae	g__Inocybe	s__unidentified	Inocybaceae	9	Symbiotroph	Ectomycorrhizal	Agaricoid	NULL	Probable
675e8a3f5b95f5746a60e1a6e2fbed55	k__Fungi	p__Basidiomycota	c__Agaricomycetes	o__Agaricales	f__Inocybaceae	g__Inocybe	s__unidentified	Inocybaceae	9	Symbiotroph	Ectomycorrhizal	Agaricoid	NULL	Probable
175616aa1d17b72204b04f32d09b18f3	k__Fungi	p__Basidiomycota	c__Agaricomycetes	o__Agaricales	f__Inocybaceae	g__Inocybe	s__unidentified	Inocybaceae	9	Symbiotroph	Ectomycorrhizal	Agaricoid	NULL	Probable
6732e8cad57e60ef01d1b2f936cb262d	k__Fungi	p__Basidiomycota	c__Agaricomycetes	o__Agaricales	f__Inocybaceae	g__Inocybe	s__unidentified	Inocybaceae	9	Symbiotroph	Ectomycorrhizal	Agaricoid	NULL	Probable
c22eda6bd60da560972ecc776f03ce1e	k__Fungi	p__Basidiomycota	c__Agaricomycetes	o__Agaricales	f__Inocybaceae	g__Inocybe	s__Inocybe_nemorosa	Inocybaceae	9	Symbiotroph	Ectomycorrhizal	Agaricoid	NULL	Probable
052da014dff7b20517d02cb86174f121	k__Fungi	p__Basidiomycota	c__Agaricomycetes	o__Agaricales	f__Inocybaceae	g__Inocybe	s__unidentified	Inocybaceae	9	Symbiotroph	Ectomycorrhizal	Agaricoid	NULL	Probable
c179048b6597f5a25c95095d7512d732	k__Fungi	p__Basidiomycota	c__Agaricomycetes	o__Agaricales	f__Inocybaceae	g__Inocybe	s__unidentified	Inocybaceae	9	Symbiotroph	Ectomycorrhizal	Agaricoid	NULL	Probable
f9985f9e97ea847278141bab1354773b	k__Fungi	p__Basidiomycota	c__Agaricomycetes	o__Agaricales	f__Inocybaceae	g__Inocybe	s__Inocybe_grammata	Inocybaceae	9	Symbiotroph	Ectomycorrhizal	Agaricoid	NULL	Probable
eea42f671f103c414318324f3aeeecda	k__Fungi	p__Basidiomycota	c__Agaricomycetes	o__Agaricales	f__Inocybaceae	g__Inocybe	s__Inocybe_asterospora	Inocybaceae	9	Symbiotroph	Ectomycorrhizal	Agaricoid	NULL	Probable
3f6494dd5fa76850df7212966e09c485	k__Fungi	p__Basidiomycota	c__Agaricomycetes	o__Agaricales	f__Inocybaceae	g__Inocybe	s__unidentified	Inocybaceae	9	Symbiotroph	Ectomycorrhizal	Agaricoid	NULL	Probable
e6a5a141d2676cc4bc6d7f54212ae303	k__Fungi	p__Basidiomycota	c__Agaricomycetes	o__Agaricales	f__Inocybaceae	g__Inocybe	s__Inocybe_rimosa	Inocybaceae	9	Symbiotroph	Ectomycorrhizal	Agaricoid	NULL	Probable
66a986e9149950c201504ec5449dd229	k__Fungi	p__Basidiomycota	c__Agaricomycetes	o__Agaricales	f__Inocybaceae	g__Inocybe	s__unidentified	Inocybaceae	9	Symbiotroph	Ectomycorrhizal	Agaricoid	NULL	Probable
23c93090f3c4bcd9349a2636c671ae10	k__Fungi	p__Basidiomycota	c__Agaricomycetes	o__Agaricales	f__Inocybaceae	g__Inocybe	s__unidentified	Inocybaceae	9	Symbiotroph	Ectomycorrhizal	Agaricoid	NULL	Probable
22e191b1e102c883044984b91bbb039f	k__Fungi	p__Basidiomycota	c__Agaricomycetes	o__Agaricales	f__Inocybaceae	g__Inocybe	s__unidentified	Inocybaceae	9	Symbiotroph	Ectomycorrhizal	Agaricoid	NULL	Probable
ae72ac5fe4358d95b303fbba1ff04d04	k__Fungi	p__Basidiomycota	c__Agaricomycetes	o__Agaricales	f__Inocybaceae	g__Inocybe	s__unidentified	Inocybaceae	9	Symbiotroph	Ectomycorrhizal	Agaricoid	NULL	Probable
dad00763d5971d4fe172d6c4842c2113	k__Fungi	p__Basidiomycota	c__Agaricomycetes	o__Agaricales	f__Inocybaceae	g__Inocybe	s__unidentified	Inocybaceae	9	Symbiotroph	Ectomycorrhizal	Agaricoid	NULL	Probable
4135d1d54c3f67ccf9f5e4d1d3e9d0a5	k__Fungi	p__Basidiomycota	c__Agaricomycetes	o__Agaricales	f__Inocybaceae	g__Inocybe	s__Inocybe_quietiodor	Inocybaceae	9	Symbiotroph	Ectomycorrhizal	Agaricoid	NULL	Probable
bf8eebc8e956491f888bef414533d300	k__Fungi	p__Basidiomycota	c__Agaricomycetes	o__Agaricales	f__Inocybaceae	g__Inocybe	s__Inocybe_fibrosoides	Inocybaceae	9	Symbiotroph	Ectomycorrhizal	Agaricoid	NULL	Probable
d28c54e8b686c02517400b8f5106f826	k__Fungi	p__Basidiomycota	c__Agaricomycetes	o__Agaricales	f__Inocybaceae	g__Inocybe	s__Inocybe_straminipes	Inocybaceae	9	Symbiotroph	Ectomycorrhizal	Agaricoid	NULL	Probable
b23e9e66d2d7c6ac37bfcc03c2e12b93	k__Fungi	p__Basidiomycota	c__Agaricomycetes	o__Agaricales	f__Inocybaceae	g__Inocybe	s__unidentified	Inocybaceae	9	Symbiotroph	Ectomycorrhizal	Agaricoid	NULL	Probable
6ccbaf554d2b5d8205c6959e6d1ee3ad	k__Fungi	p__Basidiomycota	c__Agaricomycetes	o__Agaricales	f__Inocybaceae	g__Inocybe	s__unidentified	Inocybaceae	9	Symbiotroph	Ectomycorrhizal	Agaricoid	NULL	Probable
f83538e421e28bb9a3c8451075e72861	k__Fungi	p__Basidiomycota	c__Agaricomycetes	o__Agaricales	f__Inocybaceae	g__Inocybe	s__unidentified	Inocybaceae	9	Symbiotroph	Ectomycorrhizal	Agaricoid	NULL	Probable
ed3cf6013406f96183e2c9a1d4930f33	k__Fungi	p__Basidiomycota	c__Agaricomycetes	o__Agaricales	f__Inocybaceae	g__Inocybe	s__Inocybe_rimosa	Inocybaceae	9	Symbiotroph	Ectomycorrhizal	Agaricoid	NULL	Probable
f441d314a7ba9d34109ef0560112a970	k__Fungi	p__Basidiomycota	c__Agaricomycetes	o__Agaricales	f__Inocybaceae	g__Inocybe	s__unidentified	Inocybaceae	9	Symbiotroph	Ectomycorrhizal	Agaricoid	NULL	Probable
8a9490e78d5b9161f15d040583ba62a2	k__Fungi	p__Basidiomycota	c__Agaricomycetes	o__Agaricales	f__Inocybaceae	g__Inocybe	s__Inocybe_angustifolia	Inocybaceae	9	Symbiotroph	Ectomycorrhizal	Agaricoid	NULL	Probable
86987c7fad6d1de83960d09d3d06483a	k__Fungi	p__Basidiomycota	c__Agaricomycetes	o__Agaricales	f__Inocybaceae	g__Inocybe	s__unidentified	Inocybaceae	9	Symbiotroph	Ectomycorrhizal	Agaricoid	NULL	Probable
9ff016c09a45c7c784c1585ad8441a43	k__Fungi	p__Basidiomycota	c__Agaricomycetes	o__Agaricales	f__Inocybaceae	g__Inocybe	s__unidentified	Inocybaceae	9	Symbiotroph	Ectomycorrhizal	Agaricoid	NULL	Probable
7db3f9ca4511cf2589a0ee3ae4033984	k__Fungi	p__Basidiomycota	c__Agaricomycetes	o__Agaricales	f__Inocybaceae	g__Inocybe	s__unidentified	Inocybaceae	9	Symbiotroph	Ectomycorrhizal	Agaricoid	NULL	Probable
fd11891fd6b7c065fa53c096f74736e4	k__Fungi	p__Basidiomycota	c__Agaricomycetes	o__Agaricales	f__Inocybaceae	g__Inocybe	s__unidentified	Inocybaceae	9	Symbiotroph	Ectomycorrhizal	Agaricoid	NULL	Probable
6061736443b4a51c71fa48f73778b7ad	k__Fungi	p__Basidiomycota	c__Agaricomycetes	o__Agaricales	f__Inocybaceae	g__Inocybe	s__Inocybe_flocculosa	Inocybaceae	9	Symbiotroph	Ectomycorrhizal	Agaricoid	NULL	Probable
e9e668046b4ce493583590eccaab3177	k__Fungi	p__Basidiomycota	c__Agaricomycetes	o__Agaricales	f__Inocybaceae	g__Inocybe	s__unidentified	Inocybaceae	9	Symbiotroph	Ectomycorrhizal	Agaricoid	NULL	Probable
a0d71643cd7d777bf65a4b8d936164d6	k__Fungi	p__Basidiomycota	c__Agaricomycetes	o__Agaricales	f__Inocybaceae	g__Inocybe	s__unidentified	Inocybaceae	9	Symbiotroph	Ectomycorrhizal	Agaricoid	NULL	Probable
8d01c34f8f57a1cb283294dcf9b4ab7b	k__Fungi	p__Basidiomycota	c__Agaricomycetes	o__Agaricales	f__Hydnangiaceae	g__Laccaria	s__Laccaria_aurantia	Laccaria	13	Symbiotroph	Ectomycorrhizal	Agaricoid	NULL	Highly Probable
49869fab0a0dddf7fea8c57f6c2beaf9	k__Fungi	p__Basidiomycota	c__Agaricomycetes	o__Agaricales	f__Hydnangiaceae	g__Laccaria	s__Laccaria_yunnanensis	Laccaria	13	Symbiotroph	Ectomycorrhizal	Agaricoid	NULL	Highly Probable
da99125b2db7d4e64fbad138a4a4cac5	k__Fungi	p__Basidiomycota	c__Agaricomycetes	o__Agaricales	f__Hydnangiaceae	g__Laccaria	s__Laccaria_amethystina	Laccaria	13	Symbiotroph	Ectomycorrhizal	Agaricoid	NULL	Highly Probable
057ea0862163bcdfbf2c7130e71920f5	k__Fungi	p__Basidiomycota	c__Agaricomycetes	o__Agaricales	f__Hydnangiaceae	g__Laccaria	s__Laccaria_yunnanensis	Laccaria	13	Symbiotroph	Ectomycorrhizal	Agaricoid	NULL	Highly Probable
9cbd0e1996b57376a1e1c29b5acecc9f	k__Fungi	p__Basidiomycota	c__Agaricomycetes	o__Agaricales	f__Hydnangiaceae	g__Laccaria	s__unidentified	Laccaria	13	Symbiotroph	Ectomycorrhizal	Agaricoid	NULL	Highly Probable
4ac536238d30a300374022c657835264	k__Fungi	p__Basidiomycota	c__Agaricomycetes	o__Agaricales	f__Hydnangiaceae	g__Laccaria	s__unidentified	Laccaria	13	Symbiotroph	Ectomycorrhizal	Agaricoid	NULL	Highly Probable
dfcb3e6828f201e43cae2fc4557be1fa	k__Fungi	p__Basidiomycota	c__Agaricomycetes	o__Agaricales	f__Hydnangiaceae	g__Laccaria	s__Laccaria_aurantia	Laccaria	13	Symbiotroph	Ectomycorrhizal	Agaricoid	NULL	Highly Probable
e769a0a91608fa76a36720c16d9ae7db	k__Fungi	p__Basidiomycota	c__Agaricomycetes	o__Agaricales	f__Hydnangiaceae	g__Laccaria	s__Laccaria_aurantia	Laccaria	13	Symbiotroph	Ectomycorrhizal	Agaricoid	NULL	Highly Probable
23542cab0eec784c9d8da428eae8793a	k__Fungi	p__Basidiomycota	c__Agaricomycetes	o__Agaricales	f__Hydnangiaceae	g__Laccaria	s__unidentified	Laccaria	13	Symbiotroph	Ectomycorrhizal	Agaricoid	NULL	Highly Probable
bf0102b239b256e2ae411a23c2fcceb6	k__Fungi	p__Basidiomycota	c__Agaricomycetes	o__Agaricales	f__Hydnangiaceae	g__Laccaria	s__Laccaria_amethystina	Laccaria	13	Symbiotroph	Ectomycorrhizal	Agaricoid	NULL	Highly Probable
ab331020a818630fad25870afd9dd4fb	k__Fungi	p__Basidiomycota	c__Agaricomycetes	o__Agaricales	f__Hydnangiaceae	g__Laccaria	s__unidentified	Laccaria	13	Symbiotroph	Ectomycorrhizal	Agaricoid	NULL	Highly Probable
cfaa19a67eadd70b7966c43be8c7b336	k__Fungi	p__Basidiomycota	c__Agaricomycetes	o__Agaricales	f__Hydnangiaceae	g__Laccaria	s__Laccaria_vinaceoavellanea	Laccaria	13	Symbiotroph	Ectomycorrhizal	Agaricoid	NULL	Highly Probable
1116d443daa53c9f7f73a5209fb957ff	k__Fungi	p__Basidiomycota	c__Agaricomycetes	o__Russulales	f__Russulaceae	g__Lactarius	s__Lactarius_volemus	Lactarius	13	Symbiotroph	Ectomycorrhizal	Agaricoid	NULL	Highly Probable
db17b90d2a77a4a1608685049dd3415e	k__Fungi	p__Basidiomycota	c__Agaricomycetes	o__Russulales	f__Russulaceae	g__Lactarius	s__Lactarius_chichuensis	Lactarius	13	Symbiotroph	Ectomycorrhizal	Agaricoid	NULL	Highly Probable
5193b203519d33c77782d9c9f56e97ef	k__Fungi	p__Basidiomycota	c__Agaricomycetes	o__Russulales	f__Russulaceae	g__Lactarius	s__Lactarius_hirtipes	Lactarius	13	Symbiotroph	Ectomycorrhizal	Agaricoid	NULL	Highly Probable
0000216498b6a7a8ce3228c83653dc67	k__Fungi	p__Basidiomycota	c__Agaricomycetes	o__Russulales	f__Russulaceae	g__Lactarius	s__Lactarius_atlanticus	Lactarius	13	Symbiotroph	Ectomycorrhizal	Agaricoid	NULL	Highly Probable
d142ad250edb1f4987370a47ad0f3bed	k__Fungi	p__Basidiomycota	c__Agaricomycetes	o__Russulales	f__Russulaceae	g__Lactarius	s__unidentified	Lactarius	13	Symbiotroph	Ectomycorrhizal	Agaricoid	NULL	Highly Probable
ae759794bef04101e14100c078dab3f8	k__Fungi	p__Basidiomycota	c__Agaricomycetes	o__Russulales	f__Russulaceae	g__Lactarius	s__unidentified	Lactarius	13	Symbiotroph	Ectomycorrhizal	Agaricoid	NULL	Highly Probable
d7a33a1939f39f3e0c3ef17139dfffbf	k__Fungi	p__Basidiomycota	c__Agaricomycetes	o__Russulales	f__Russulaceae	g__Lactarius	s__Lactarius_chichuensis	Lactarius	13	Symbiotroph	Ectomycorrhizal	Agaricoid	NULL	Highly Probable
25abc379f571083a94a780c2bacae1e1	k__Fungi	p__Basidiomycota	c__Agaricomycetes	o__Russulales	f__Russulaceae	g__Lactarius	s__Lactarius_chichuensis	Lactarius	13	Symbiotroph	Ectomycorrhizal	Agaricoid	NULL	Highly Probable
9bbd73e508f6d411347f19eb0b9d0099	k__Fungi	p__Basidiomycota	c__Agaricomycetes	o__Russulales	f__Russulaceae	g__Lactarius	s__Lactarius_silviae	Lactarius	13	Symbiotroph	Ectomycorrhizal	Agaricoid	NULL	Highly Probable
c78944c567c3bb9b26a253ae0ec9dd70	k__Fungi	p__Basidiomycota	c__Agaricomycetes	o__Russulales	f__Russulaceae	g__Lactarius	s__Lactarius_volemus	Lactarius	13	Symbiotroph	Ectomycorrhizal	Agaricoid	NULL	Highly Probable
a597c6130dc7e413b5864d05a7f2ed7e	k__Fungi	p__Basidiomycota	c__Agaricomycetes	o__Russulales	f__Russulaceae	g__Lactarius	s__Lactarius_chichuensis	Lactarius	13	Symbiotroph	Ectomycorrhizal	Agaricoid	NULL	Highly Probable
0af4e2f9b1653f644aa8239aef6cc0b1	k__Fungi	p__Basidiomycota	c__Agaricomycetes	o__Russulales	f__Russulaceae	g__Lactarius	s__Lactarius_silviae	Lactarius	13	Symbiotroph	Ectomycorrhizal	Agaricoid	NULL	Highly Probable
de055e551ecd385c7a350f95060cf7b9	k__Fungi	p__Basidiomycota	c__Agaricomycetes	o__Russulales	f__Russulaceae	g__Lactarius	s__Lactarius_oomsisiensis	Lactarius	13	Symbiotroph	Ectomycorrhizal	Agaricoid	NULL	Highly Probable
da604983504bce0dfdf48e5f4685e0fd	k__Fungi	p__Basidiomycota	c__Agaricomycetes	o__Russulales	f__Russulaceae	g__Lactarius	s__Lactarius_sp	Lactarius	13	Symbiotroph	Ectomycorrhizal	Agaricoid	NULL	Highly Probable
d0c4bdc702bfc98d361589748c2897d4	k__Fungi	p__Basidiomycota	c__Agaricomycetes	o__Russulales	f__Russulaceae	g__Lactarius	s__Lactarius_chichuensis	Lactarius	13	Symbiotroph	Ectomycorrhizal	Agaricoid	NULL	Highly Probable
df920b98ac3be73d5dff698578ee0d1b	k__Fungi	p__Basidiomycota	c__Agaricomycetes	o__Russulales	f__Russulaceae	g__Lactarius	s__Lactarius_atlanticus	Lactarius	13	Symbiotroph	Ectomycorrhizal	Agaricoid	NULL	Highly Probable
de31b4cedd7cbb7a45e82d2e7f8f01e9	k__Fungi	p__Basidiomycota	c__Agaricomycetes	o__Russulales	f__Russulaceae	g__Lactarius	s__Lactarius_chichuensis	Lactarius	13	Symbiotroph	Ectomycorrhizal	Agaricoid	NULL	Highly Probable
7dcee73325ed730c37bcf9dd82ac9b97	k__Fungi	p__Basidiomycota	c__Agaricomycetes	o__Russulales	f__Russulaceae	g__Lactarius	s__Lactarius_chichuensis	Lactarius	13	Symbiotroph	Ectomycorrhizal	Agaricoid	NULL	Highly Probable
e372bde5d9c581ba8ffaab93e2f4eace	k__Fungi	p__Basidiomycota	c__Agaricomycetes	o__Russulales	f__Russulaceae	g__Lactarius	s__unidentified	Lactarius	13	Symbiotroph	Ectomycorrhizal	Agaricoid	NULL	Highly Probable
2a769d1d15c24aef7207939189f95f1c	k__Fungi	p__Basidiomycota	c__Agaricomycetes	o__Russulales	f__Russulaceae	g__Lactifluus	s__Lactifluus_pinguis	Lactifluus	13	Symbiotroph	Ectomycorrhizal	Agaricoid	NULL	Highly Probable
f0adb3b0fde2c824d541f8f079aa83fb	k__Fungi	p__Basidiomycota	c__Agaricomycetes	o__Russulales	f__Russulaceae	g__Lactifluus	s__unidentified	Lactifluus	13	Symbiotroph	Ectomycorrhizal	Agaricoid	NULL	Highly Probable
ef32b733436a7484f66fe4adc3efb3ad	k__Fungi	p__Basidiomycota	c__Agaricomycetes	o__Russulales	f__Russulaceae	g__Lactifluus	s__unidentified	Lactifluus	13	Symbiotroph	Ectomycorrhizal	Agaricoid	NULL	Highly Probable
bd18cc0a1f1382fe8ce5fd324e75be82	k__Fungi	p__Basidiomycota	c__Agaricomycetes	o__Russulales	f__Russulaceae	g__Lactifluus	s__Lactifluus_crocatus	Lactifluus	13	Symbiotroph	Ectomycorrhizal	Agaricoid	NULL	Highly Probable
f951456093c27a07f301a84bc759f1c8	k__Fungi	p__Basidiomycota	c__Agaricomycetes	o__Russulales	f__Russulaceae	g__Lactifluus	s__unidentified	Lactifluus	13	Symbiotroph	Ectomycorrhizal	Agaricoid	NULL	Highly Probable
7ef28da6d5715e5d7bef0ad3dd10c874	k__Fungi	p__Basidiomycota	c__Agaricomycetes	o__Russulales	f__Russulaceae	g__Lactifluus	s__unidentified	Lactifluus	13	Symbiotroph	Ectomycorrhizal	Agaricoid	NULL	Highly Probable
714403cc3b64c0eae2cbf06ada25f35a	k__Fungi	p__Basidiomycota	c__Agaricomycetes	o__Russulales	f__Russulaceae	g__Lactifluus	s__unidentified	Lactifluus	13	Symbiotroph	Ectomycorrhizal	Agaricoid	NULL	Highly Probable
9d270c42bbde59e0caa2102c7b77d443	k__Fungi	p__Basidiomycota	c__Agaricomycetes	o__Russulales	f__Russulaceae	g__Lactifluus	s__Lactifluus_bertillonii	Lactifluus	13	Symbiotroph	Ectomycorrhizal	Agaricoid	NULL	Highly Probable
4f858bda6fd502de2990cbd219aba730	k__Fungi	p__Basidiomycota	c__Agaricomycetes	o__Russulales	f__Russulaceae	g__Lactifluus	s__unidentified	Lactifluus	13	Symbiotroph	Ectomycorrhizal	Agaricoid	NULL	Highly Probable
ba997434e87766f8b6da3633b052f1a0	k__Fungi	p__Basidiomycota	c__Agaricomycetes	o__Russulales	f__Russulaceae	g__Lactifluus	s__unidentified	Lactifluus	13	Symbiotroph	Ectomycorrhizal	Agaricoid	NULL	Highly Probable
a8e741d9a487761ee0834b26066a52d4	k__Fungi	p__Basidiomycota	c__Agaricomycetes	o__Russulales	f__Russulaceae	g__Lactifluus	s__unidentified	Lactifluus	13	Symbiotroph	Ectomycorrhizal	Agaricoid	NULL	Highly Probable
9ff432f7f212aba412a3393ba35e05f8	k__Fungi	p__Basidiomycota	c__Agaricomycetes	o__Russulales	f__Russulaceae	g__Lactifluus	s__Lactifluus_bertillonii	Lactifluus	13	Symbiotroph	Ectomycorrhizal	Agaricoid	NULL	Highly Probable
e512e19dc015070461d9c1af78110e96	k__Fungi	p__Basidiomycota	c__Agaricomycetes	o__Russulales	f__Russulaceae	g__Lactifluus	s__Lactifluus_glaucescens	Lactifluus	13	Symbiotroph	Ectomycorrhizal	Agaricoid	NULL	Highly Probable
d80f6f4b73e7db71417cfc253ee16635	k__Fungi	p__Basidiomycota	c__Agaricomycetes	o__Russulales	f__Russulaceae	g__Lactifluus	s__Lactifluus_piperatus	Lactifluus	13	Symbiotroph	Ectomycorrhizal	Agaricoid	NULL	Highly Probable
65b51c10c85c1a4ede7042c8ef2d8f11	k__Fungi	p__Basidiomycota	c__Agaricomycetes	o__Russulales	f__Russulaceae	g__Lactifluus	s__unidentified	Lactifluus	13	Symbiotroph	Ectomycorrhizal	Agaricoid	NULL	Highly Probable
d38c7756042499bde889a2bbb6be8855	k__Fungi	p__Basidiomycota	c__Agaricomycetes	o__Russulales	f__Russulaceae	g__Lactifluus	s__unidentified	Lactifluus	13	Symbiotroph	Ectomycorrhizal	Agaricoid	NULL	Highly Probable
594e33f645c83b4dd17ee40038fa4a5e	k__Fungi	p__Basidiomycota	c__Agaricomycetes	o__Russulales	f__Russulaceae	g__Lactifluus	s__unidentified	Lactifluus	13	Symbiotroph	Ectomycorrhizal	Agaricoid	NULL	Highly Probable
2f4b9cae2e2274329b3a0307e8a09cdf	k__Fungi	p__Basidiomycota	c__Agaricomycetes	o__Russulales	f__Russulaceae	g__Lactifluus	s__Lactifluus_pseudoluteopus	Lactifluus	13	Symbiotroph	Ectomycorrhizal	Agaricoid	NULL	Highly Probable
992836de75ecd7fc7a3a64d8df0b10b5	k__Fungi	p__Basidiomycota	c__Agaricomycetes	o__Russulales	f__Russulaceae	g__Lactifluus	s__Lactifluus_piperatus	Lactifluus	13	Symbiotroph	Ectomycorrhizal	Agaricoid	NULL	Highly Probable
d87cd17035f50734b8099ee19a4e1fbd	k__Fungi	p__Basidiomycota	c__Agaricomycetes	o__Russulales	f__Russulaceae	g__Lactifluus	s__Lactifluus_vellereus	Lactifluus	13	Symbiotroph	Ectomycorrhizal	Agaricoid	NULL	Highly Probable
1f6d302fb71377185d99223e66e814a4	k__Fungi	p__Basidiomycota	c__Agaricomycetes	o__Russulales	f__Russulaceae	g__Lactifluus	s__Lactifluus_glaucescens	Lactifluus	13	Symbiotroph	Ectomycorrhizal	Agaricoid	NULL	Highly Probable
2988d997776c23db7753543f042ef3c1	k__Fungi	p__Basidiomycota	c__Agaricomycetes	o__Russulales	f__Russulaceae	g__Lactifluus	s__Lactifluus_bertillonii	Lactifluus	13	Symbiotroph	Ectomycorrhizal	Agaricoid	NULL	Highly Probable
37a91020cd57f133cce221e0ee538a9b	k__Fungi	p__Basidiomycota	c__Agaricomycetes	o__Russulales	f__Russulaceae	g__Lactifluus	s__unidentified	Lactifluus	13	Symbiotroph	Ectomycorrhizal	Agaricoid	NULL	Highly Probable
f5626372b4285ac4b699c13cf275eb8d	k__Fungi	p__Basidiomycota	c__Agaricomycetes	o__Russulales	f__Russulaceae	g__Lactifluus	s__Lactifluus_piperatus	Lactifluus	13	Symbiotroph	Ectomycorrhizal	Agaricoid	NULL	Highly Probable
70731759bbea57271fcb73178bf2a39a	k__Fungi	p__Basidiomycota	c__Agaricomycetes	o__Russulales	f__Russulaceae	g__Lactifluus	s__unidentified	Lactifluus	13	Symbiotroph	Ectomycorrhizal	Agaricoid	NULL	Highly Probable
f51b38ecc107b9ad312047c767f92e9e	k__Fungi	p__Basidiomycota	c__Agaricomycetes	o__Russulales	f__Russulaceae	g__Lactifluus	s__unidentified	Lactifluus	13	Symbiotroph	Ectomycorrhizal	Agaricoid	NULL	Highly Probable
87e4799a9e71d8cc59c17f4a54ed767a	k__Fungi	p__Basidiomycota	c__Agaricomycetes	o__Russulales	f__Russulaceae	g__Lactifluus	s__Lactifluus_leae	Lactifluus	13	Symbiotroph	Ectomycorrhizal	Agaricoid	NULL	Highly Probable
b34d898df56afd130d27bb1821a4a829	k__Fungi	p__Basidiomycota	c__Agaricomycetes	o__Russulales	f__Russulaceae	g__Lactifluus	s__Lactifluus_glaucescens	Lactifluus	13	Symbiotroph	Ectomycorrhizal	Agaricoid	NULL	Highly Probable
f876bb71155634e3ad06b17db85ce4b9	k__Fungi	p__Basidiomycota	c__Agaricomycetes	o__Russulales	f__Russulaceae	g__Lactifluus	s__Lactifluus_pinguis	Lactifluus	13	Symbiotroph	Ectomycorrhizal	Agaricoid	NULL	Highly Probable
be31ada8fd5c9c592169ad2f9de3ee54	k__Fungi	p__Basidiomycota	c__Agaricomycetes	o__Russulales	f__Russulaceae	g__Lactifluus	s__Lactifluus_piperatus	Lactifluus	13	Symbiotroph	Ectomycorrhizal	Agaricoid	NULL	Highly Probable
4044c9871d6084acde0b8df6e6256040	k__Fungi	p__Basidiomycota	c__Agaricomycetes	o__Russulales	f__Russulaceae	g__Lactifluus	s__unidentified	Lactifluus	13	Symbiotroph	Ectomycorrhizal	Agaricoid	NULL	Highly Probable
2b182012b60d75c0b51cb186723cb3de	k__Fungi	p__Basidiomycota	c__Agaricomycetes	o__Russulales	f__Russulaceae	g__Lactifluus	s__unidentified	Lactifluus	13	Symbiotroph	Ectomycorrhizal	Agaricoid	NULL	Highly Probable
7a5fc0b9e119dd97b56981beadd60112	k__Fungi	p__Basidiomycota	c__Agaricomycetes	o__Russulales	f__Russulaceae	g__Lactifluus	s__unidentified	Lactifluus	13	Symbiotroph	Ectomycorrhizal	Agaricoid	NULL	Highly Probable
6149a9db04c54ea1fd7b400339b2953b	k__Fungi	p__Basidiomycota	c__Agaricomycetes	o__Russulales	f__Russulaceae	g__Lactifluus	s__Lactifluus_subgerardii	Lactifluus	13	Symbiotroph	Ectomycorrhizal	Agaricoid	NULL	Highly Probable
4a64c4cea999ad223a4a05f8ed80bca5	k__Fungi	p__Basidiomycota	c__Agaricomycetes	o__Russulales	f__Russulaceae	g__Lactifluus	s__unidentified	Lactifluus	13	Symbiotroph	Ectomycorrhizal	Agaricoid	NULL	Highly Probable
40cc733f66f04d265cb2c0912fe712a2	k__Fungi	p__Basidiomycota	c__Agaricomycetes	o__Russulales	f__Russulaceae	g__Lactifluus	s__Lactifluus_tenuicystidiatus	Lactifluus	13	Symbiotroph	Ectomycorrhizal	Agaricoid	NULL	Highly Probable
d7aa402962180e791bef793a79ef4f0a	k__Fungi	p__Basidiomycota	c__Agaricomycetes	o__Boletales	f__Melanogastraceae	g__Melanogaster	s__unidentified	Melanogaster	13	Symbiotroph	Ectomycorrhizal	Gasteroid	Hypogeous	Highly Probable
4f2409578ebfd6816ff07c883337c506	k__Fungi	p__Basidiomycota	c__Agaricomycetes	o__Boletales	f__Melanogastraceae	g__Melanogaster	s__unidentified	Melanogaster	13	Symbiotroph	Ectomycorrhizal	Gasteroid	Hypogeous	Highly Probable
f22d574b361cc7026661a1e6d71c0f0a	k__Fungi	p__Basidiomycota	c__Agaricomycetes	o__Boletales	f__Melanogastraceae	g__Melanogaster	s__unidentified	Melanogaster	13	Symbiotroph	Ectomycorrhizal	Gasteroid	Hypogeous	Highly Probable
35b31d63eab0ad6def8654f5896e7c71	k__Fungi	p__Basidiomycota	c__Agaricomycetes	o__Cantharellales	f__Clavulinaceae	g__Membranomyces	s__unidentified	Membranomyces	13	Symbiotroph	Ectomycorrhizal	NULL	NULL	Highly Probable
d1936c5602624b4b161e0ef638ab44aa	k__Fungi	p__Basidiomycota	c__Agaricomycetes	o__Boletales	f__Boletaceae	g__Octaviania	s__Octaviania_decimae	Octaviania	13	Symbiotroph	Ectomycorrhizal	Gasteroid	Hypogeous	Possible
21479b89765d86d7c4abc517bac66df2	k__Fungi	p__Basidiomycota	c__Agaricomycetes	o__Gomphales	f__Gomphaceae	g__Phaeoclavulina	s__Phaeoclavulina_abietina	Phaeoclavulina	13	Symbiotroph	Ectomycorrhizal	NULL	NULL	Probable
4cf47d36ef4cd2ed0f08275feb798594	k__Fungi	p__Basidiomycota	c__Agaricomycetes	o__Atheliales	f__Atheliaceae	g__Piloderma	s__Piloderma_bicolor	Piloderma	13	Symbiotroph	Ectomycorrhizal	Corticioid	NULL	Highly Probable
3125ad0aee46a4eaec0b1690c25c3fa0	k__Fungi	p__Basidiomycota	c__Agaricomycetes	o__Atheliales	f__Atheliaceae	g__Piloderma	s__Piloderma_bicolor	Piloderma	13	Symbiotroph	Ectomycorrhizal	Corticioid	NULL	Highly Probable
513fca42ccf9d4ebf6a04f7671578cf7	k__Fungi	p__Basidiomycota	c__Agaricomycetes	o__Atheliales	f__Atheliaceae	g__Piloderma	s__Piloderma_bicolor	Piloderma	13	Symbiotroph	Ectomycorrhizal	Corticioid	NULL	Highly Probable
d340f680c1bfedc663deb4469772bdc3	k__Fungi	p__Basidiomycota	c__Agaricomycetes	o__Atheliales	f__Atheliaceae	g__Piloderma	s__Piloderma_byssinum	Piloderma	13	Symbiotroph	Ectomycorrhizal	Corticioid	NULL	Highly Probable
fd9cc6dae05b74d5e44e490e8dc17535	k__Fungi	p__Basidiomycota	c__Agaricomycetes	o__Atheliales	f__Atheliaceae	g__Piloderma	s__unidentified	Piloderma	13	Symbiotroph	Ectomycorrhizal	Corticioid	NULL	Highly Probable
4d717167831e2a293d37f167dd0e311d	k__Fungi	p__Basidiomycota	c__Agaricomycetes	o__Atheliales	f__Atheliaceae	g__Piloderma	s__Piloderma_bicolor	Piloderma	13	Symbiotroph	Ectomycorrhizal	Corticioid	NULL	Highly Probable
85def2e0a8cf642414ef4c5f7e5d6b79	k__Fungi	p__Basidiomycota	c__Agaricomycetes	o__Atheliales	f__Atheliaceae	g__Piloderma	s__unidentified	Piloderma	13	Symbiotroph	Ectomycorrhizal	Corticioid	NULL	Highly Probable
7cb49c1f0b29eb73a88810c7df868fc7	k__Fungi	p__Basidiomycota	c__Agaricomycetes	o__Atheliales	f__Atheliaceae	g__Piloderma	s__Piloderma_bicolor	Piloderma	13	Symbiotroph	Ectomycorrhizal	Corticioid	NULL	Highly Probable
8ceea3115c0485dac85b948d11724a44	k__Fungi	p__Basidiomycota	c__Agaricomycetes	o__Thelephorales	f__Thelephoraceae	g__Pseudotomentella	s__Pseudotomentella_tristis	Pseudotomentella	13	Symbiotroph	Ectomycorrhizal	Corticioid	NULL	Possible
01e93b5fac53bd551c32212ac869cb96	k__Fungi	p__Basidiomycota	c__Agaricomycetes	o__Thelephorales	f__Thelephoraceae	g__Pseudotomentella	s__unidentified	Pseudotomentella	13	Symbiotroph	Ectomycorrhizal	Corticioid	NULL	Possible
28e358f38a90d196bb8a75e4a5db5f24	k__Fungi	p__Basidiomycota	c__Agaricomycetes	o__Thelephorales	f__Thelephoraceae	g__Pseudotomentella	s__Pseudotomentella_atrofusca	Pseudotomentella	13	Symbiotroph	Ectomycorrhizal	Corticioid	NULL	Possible
3c0fe7aa3ed7a9cebe0ba5de4c1ebcbd	k__Fungi	p__Basidiomycota	c__Agaricomycetes	o__Gomphales	f__Gomphaceae	g__Ramaria	s__Ramaria_rubribrunnescens	Ramaria	13	Symbiotroph	Ectomycorrhizal	Clavarioid	NULL	Possible
1ddf1c5bffb3b25067a6af716cdbb1e3	k__Fungi	p__Basidiomycota	c__Agaricomycetes	o__Boletales	f__Boletaceae	g__Retiboletus	s__unidentified	Retiboletus	13	Symbiotroph	Ectomycorrhizal	Boletoid	NULL	Highly Probable
3ead417aac340ec24047d17301528b00	k__Fungi	p__Basidiomycota	c__Agaricomycetes	o__Boletales	f__Rhizopogonaceae	g__Rhizopogon	s__Rhizopogon_kretzerae	Rhizopogon	13	Symbiotroph	Ectomycorrhizal	Gasteroid	Hypogeous	Highly Probable
0cd64874f04aa234bc44b9ece9eab421	k__Fungi	p__Basidiomycota	c__Agaricomycetes	o__Russulales	f__Russulaceae	g__Russula	s__Russula_illota	Russula	13	Symbiotroph	Ectomycorrhizal	Agaricoid	NULL	Highly Probable
4806186e2acf2772517bfe686aca7b94	k__Fungi	p__Basidiomycota	c__Agaricomycetes	o__Russulales	f__Russulaceae	g__Russula	s__Russula_variata	Russula	13	Symbiotroph	Ectomycorrhizal	Agaricoid	NULL	Highly Probable
3a13b5889591708ef6f912dcf7c84d22	k__Fungi	p__Basidiomycota	c__Agaricomycetes	o__Russulales	f__Russulaceae	g__Russula	s__Russula_subvinosa	Russula	13	Symbiotroph	Ectomycorrhizal	Agaricoid	NULL	Highly Probable
87569ac397ef2aef6dbd879765b4b83c	k__Fungi	p__Basidiomycota	c__Agaricomycetes	o__Russulales	f__Russulaceae	g__Russula	s__Russula_subvinosa	Russula	13	Symbiotroph	Ectomycorrhizal	Agaricoid	NULL	Highly Probable
4a5fdaf7d5522ef2140d30ff9e725095	k__Fungi	p__Basidiomycota	c__Agaricomycetes	o__Russulales	f__Russulaceae	g__Russula	s__Russula_decolorans	Russula	13	Symbiotroph	Ectomycorrhizal	Agaricoid	NULL	Highly Probable
ad8bf3ee74bc4b7b62ad54d29a1140e9	k__Fungi	p__Basidiomycota	c__Agaricomycetes	o__Russulales	f__Russulaceae	g__Russula	s__Russula_variata	Russula	13	Symbiotroph	Ectomycorrhizal	Agaricoid	NULL	Highly Probable
9cd3bbedc90966c3188de3b744bd9f07	k__Fungi	p__Basidiomycota	c__Agaricomycetes	o__Russulales	f__Russulaceae	g__Russula	s__Russula_cyanoxantha	Russula	13	Symbiotroph	Ectomycorrhizal	Agaricoid	NULL	Highly Probable
66c9cfe49a856bbd712f2a20d181dfdb	k__Fungi	p__Basidiomycota	c__Agaricomycetes	o__Russulales	f__Russulaceae	g__Russula	s__Russula_cyanoxantha	Russula	13	Symbiotroph	Ectomycorrhizal	Agaricoid	NULL	Highly Probable
dc5ac03735fd907ffe1bc1ebc0bc7619	k__Fungi	p__Basidiomycota	c__Agaricomycetes	o__Russulales	f__Russulaceae	g__Russula	s__Russula_illota	Russula	13	Symbiotroph	Ectomycorrhizal	Agaricoid	NULL	Highly Probable
b9ae805292c47d30e826a116fb97efcd	k__Fungi	p__Basidiomycota	c__Agaricomycetes	o__Russulales	f__Russulaceae	g__Russula	s__Russula_virescens	Russula	13	Symbiotroph	Ectomycorrhizal	Agaricoid	NULL	Highly Probable
c745bf1d5d7d21e22d1bd001c1116bd9	k__Fungi	p__Basidiomycota	c__Agaricomycetes	o__Russulales	f__Russulaceae	g__Russula	s__Russula_cyanoxantha	Russula	13	Symbiotroph	Ectomycorrhizal	Agaricoid	NULL	Highly Probable
54be5fb39e231013c668882978eac161	k__Fungi	p__Basidiomycota	c__Agaricomycetes	o__Russulales	f__Russulaceae	g__Russula	s__Russula_cyanoxantha	Russula	13	Symbiotroph	Ectomycorrhizal	Agaricoid	NULL	Highly Probable
32fa00bf8106733494452ab07c97fbdc	k__Fungi	p__Basidiomycota	c__Agaricomycetes	o__Russulales	f__Russulaceae	g__Russula	s__unidentified	Russula	13	Symbiotroph	Ectomycorrhizal	Agaricoid	NULL	Highly Probable
ab5edab013a3aba2f5e77f1213bca006	k__Fungi	p__Basidiomycota	c__Agaricomycetes	o__Russulales	f__Russulaceae	g__Russula	s__Russula_cyanoxantha	Russula	13	Symbiotroph	Ectomycorrhizal	Agaricoid	NULL	Highly Probable
955989d4925a970c2ff1df3ad0d9c7e0	k__Fungi	p__Basidiomycota	c__Agaricomycetes	o__Russulales	f__Russulaceae	g__Russula	s__Russula_cyanoxantha	Russula	13	Symbiotroph	Ectomycorrhizal	Agaricoid	NULL	Highly Probable
cecf053cd0c4bc327d0a31e799d6f45f	k__Fungi	p__Basidiomycota	c__Agaricomycetes	o__Russulales	f__Russulaceae	g__Russula	s__Russula_variata	Russula	13	Symbiotroph	Ectomycorrhizal	Agaricoid	NULL	Highly Probable
e0114594f14bc0d715e16e20cb09436f	k__Fungi	p__Basidiomycota	c__Agaricomycetes	o__Russulales	f__Russulaceae	g__Russula	s__Russula_subvinosa	Russula	13	Symbiotroph	Ectomycorrhizal	Agaricoid	NULL	Highly Probable
07311ea5f6779d76cf5841e0fc6fa88a	k__Fungi	p__Basidiomycota	c__Agaricomycetes	o__Russulales	f__Russulaceae	g__Russula	s__Russula_cyanoxantha	Russula	13	Symbiotroph	Ectomycorrhizal	Agaricoid	NULL	Highly Probable
6e8c628019d88c9380b5f9bbf6a939a9	k__Fungi	p__Basidiomycota	c__Agaricomycetes	o__Russulales	f__Russulaceae	g__Russula	s__Russula_variata	Russula	13	Symbiotroph	Ectomycorrhizal	Agaricoid	NULL	Highly Probable
25928c8c7e9884fad0e5e0f6333d211c	k__Fungi	p__Basidiomycota	c__Agaricomycetes	o__Russulales	f__Russulaceae	g__Russula	s__Russula_variata	Russula	13	Symbiotroph	Ectomycorrhizal	Agaricoid	NULL	Highly Probable
1fb64396688eade42cd71c909a11908f	k__Fungi	p__Basidiomycota	c__Agaricomycetes	o__Russulales	f__Russulaceae	g__Russula	s__Russula_illota	Russula	13	Symbiotroph	Ectomycorrhizal	Agaricoid	NULL	Highly Probable
7bbe8a84c20708a58f4a99c27454189c	k__Fungi	p__Basidiomycota	c__Agaricomycetes	o__Russulales	f__Russulaceae	g__Russula	s__Russula_variata	Russula	13	Symbiotroph	Ectomycorrhizal	Agaricoid	NULL	Highly Probable
5b6f0ed980da5548afeddad9b07dec33	k__Fungi	p__Basidiomycota	c__Agaricomycetes	o__Russulales	f__Russulaceae	g__Russula	s__Russula_virescens	Russula	13	Symbiotroph	Ectomycorrhizal	Agaricoid	NULL	Highly Probable
517f0cd466419974c3a99fb33e71b554	k__Fungi	p__Basidiomycota	c__Agaricomycetes	o__Russulales	f__Russulaceae	g__Russula	s__Russula_virescens	Russula	13	Symbiotroph	Ectomycorrhizal	Agaricoid	NULL	Highly Probable
343055ee95ee08f8b4c045f474ad5b70	k__Fungi	p__Basidiomycota	c__Agaricomycetes	o__Russulales	f__Russulaceae	g__Russula	s__unidentified	Russula	13	Symbiotroph	Ectomycorrhizal	Agaricoid	NULL	Highly Probable
1a080248e887d241e688ace42012d2a2	k__Fungi	p__Basidiomycota	c__Agaricomycetes	o__Russulales	f__Russulaceae	g__Russula	s__Russula_variata	Russula	13	Symbiotroph	Ectomycorrhizal	Agaricoid	NULL	Highly Probable
f9d51b077ab056e7bb017d37b5c5e630	k__Fungi	p__Basidiomycota	c__Agaricomycetes	o__Russulales	f__Russulaceae	g__Russula	s__Russula_romellii	Russula	13	Symbiotroph	Ectomycorrhizal	Agaricoid	NULL	Highly Probable
88b994a0cacd7f67c471cb46320a533d	k__Fungi	p__Basidiomycota	c__Agaricomycetes	o__Russulales	f__Russulaceae	g__Russula	s__unidentified	Russula	13	Symbiotroph	Ectomycorrhizal	Agaricoid	NULL	Highly Probable
7ff418d20debc00cba12840f71cbfeea	k__Fungi	p__Basidiomycota	c__Agaricomycetes	o__Russulales	f__Russulaceae	g__Russula	s__Russula_cyanoxantha	Russula	13	Symbiotroph	Ectomycorrhizal	Agaricoid	NULL	Highly Probable
4a9f62430a4a8345182d7914babf7c6e	k__Fungi	p__Basidiomycota	c__Agaricomycetes	o__Russulales	f__Russulaceae	g__Russula	s__Russula_olivacea	Russula	13	Symbiotroph	Ectomycorrhizal	Agaricoid	NULL	Highly Probable
227fa8ac9bc5e733a36e6353eb6e2257	k__Fungi	p__Basidiomycota	c__Agaricomycetes	o__Russulales	f__Russulaceae	g__Russula	s__Russula_subvinosa	Russula	13	Symbiotroph	Ectomycorrhizal	Agaricoid	NULL	Highly Probable
36c2f821c416cb40d09820b2d1583fc2	k__Fungi	p__Basidiomycota	c__Agaricomycetes	o__Russulales	f__Russulaceae	g__Russula	s__Russula_nauseosa	Russula	13	Symbiotroph	Ectomycorrhizal	Agaricoid	NULL	Highly Probable
0eecb2a7ac0cbe3fafc3f4642a7895cd	k__Fungi	p__Basidiomycota	c__Agaricomycetes	o__Russulales	f__Russulaceae	g__Russula	s__unidentified	Russula	13	Symbiotroph	Ectomycorrhizal	Agaricoid	NULL	Highly Probable
a1fc0e69b125da0d4020f3337ab15fae	k__Fungi	p__Basidiomycota	c__Agaricomycetes	o__Russulales	f__Russulaceae	g__Russula	s__Russula_illota	Russula	13	Symbiotroph	Ectomycorrhizal	Agaricoid	NULL	Highly Probable
6787b7c450c6554d72308ef8a9cf76d4	k__Fungi	p__Basidiomycota	c__Agaricomycetes	o__Russulales	f__Russulaceae	g__Russula	s__Russula_cyanoxantha	Russula	13	Symbiotroph	Ectomycorrhizal	Agaricoid	NULL	Highly Probable
34f4789e2fd0bf3fce44d1bc98de2216	k__Fungi	p__Basidiomycota	c__Agaricomycetes	o__Russulales	f__Russulaceae	g__Russula	s__Russula_variata	Russula	13	Symbiotroph	Ectomycorrhizal	Agaricoid	NULL	Highly Probable
955d02fca13da732c822b1425500e7de	k__Fungi	p__Basidiomycota	c__Agaricomycetes	o__Russulales	f__Russulaceae	g__Russula	s__unidentified	Russula	13	Symbiotroph	Ectomycorrhizal	Agaricoid	NULL	Highly Probable
a33f7739aa85793588694f7a465ee204	k__Fungi	p__Basidiomycota	c__Agaricomycetes	o__Russulales	f__Russulaceae	g__Russula	s__Russula_variata	Russula	13	Symbiotroph	Ectomycorrhizal	Agaricoid	NULL	Highly Probable
583fe0ce53d7b9129e8fe391b2654009	k__Fungi	p__Basidiomycota	c__Agaricomycetes	o__Russulales	f__Russulaceae	g__Russula	s__unidentified	Russula	13	Symbiotroph	Ectomycorrhizal	Agaricoid	NULL	Highly Probable
8bbbd80a51407b6b45368a3cbac03927	k__Fungi	p__Basidiomycota	c__Agaricomycetes	o__Russulales	f__Russulaceae	g__Russula	s__Russula_variata	Russula	13	Symbiotroph	Ectomycorrhizal	Agaricoid	NULL	Highly Probable
b40004e63f836bc0d3b9d203ce70ada5	k__Fungi	p__Basidiomycota	c__Agaricomycetes	o__Russulales	f__Russulaceae	g__Russula	s__Russula_rosea	Russula	13	Symbiotroph	Ectomycorrhizal	Agaricoid	NULL	Highly Probable
760bf1adf1699984b17c3014877b42e1	k__Fungi	p__Basidiomycota	c__Agaricomycetes	o__Russulales	f__Russulaceae	g__Russula	s__Russula_sororia	Russula	13	Symbiotroph	Ectomycorrhizal	Agaricoid	NULL	Highly Probable
0c2daff79bc5f63fdc79470fc9831b4e	k__Fungi	p__Basidiomycota	c__Agaricomycetes	o__Russulales	f__Russulaceae	g__Russula	s__Russula_variata	Russula	13	Symbiotroph	Ectomycorrhizal	Agaricoid	NULL	Highly Probable
1f22fe09e27565f201569bfe8ed45ead	k__Fungi	p__Basidiomycota	c__Agaricomycetes	o__Russulales	f__Russulaceae	g__Russula	s__Russula_romellii	Russula	13	Symbiotroph	Ectomycorrhizal	Agaricoid	NULL	Highly Probable
a26683553ee0ee1dbc507125e93722fa	k__Fungi	p__Basidiomycota	c__Agaricomycetes	o__Russulales	f__Russulaceae	g__Russula	s__Russula_densifolia	Russula	13	Symbiotroph	Ectomycorrhizal	Agaricoid	NULL	Highly Probable
dfd2241f4da7548427246915998d7966	k__Fungi	p__Basidiomycota	c__Agaricomycetes	o__Russulales	f__Russulaceae	g__Russula	s__Russula_densifolia	Russula	13	Symbiotroph	Ectomycorrhizal	Agaricoid	NULL	Highly Probable
60faf92c30641056dc679ff3367f3063	k__Fungi	p__Basidiomycota	c__Agaricomycetes	o__Russulales	f__Russulaceae	g__Russula	s__Russula_subvinosa	Russula	13	Symbiotroph	Ectomycorrhizal	Agaricoid	NULL	Highly Probable
a035b1d834c0e598dd344ab55711cb9b	k__Fungi	p__Basidiomycota	c__Agaricomycetes	o__Russulales	f__Russulaceae	g__Russula	s__Russula_foetens	Russula	13	Symbiotroph	Ectomycorrhizal	Agaricoid	NULL	Highly Probable
faeda8c1696a9a24f79f2fe9e67b607f	k__Fungi	p__Basidiomycota	c__Agaricomycetes	o__Russulales	f__Russulaceae	g__Russula	s__Russula_compacta	Russula	13	Symbiotroph	Ectomycorrhizal	Agaricoid	NULL	Highly Probable
6dbd270d007c2b0acdb9b3ebc57a71ea	k__Fungi	p__Basidiomycota	c__Agaricomycetes	o__Russulales	f__Russulaceae	g__Russula	s__Russula_cyanoxantha	Russula	13	Symbiotroph	Ectomycorrhizal	Agaricoid	NULL	Highly Probable
fc2b5b5c97b2cd84984100062131db04	k__Fungi	p__Basidiomycota	c__Agaricomycetes	o__Russulales	f__Russulaceae	g__Russula	s__Russula_senecis	Russula	13	Symbiotroph	Ectomycorrhizal	Agaricoid	NULL	Highly Probable
da0b09865110f604b30e841cff6da03c	k__Fungi	p__Basidiomycota	c__Agaricomycetes	o__Russulales	f__Russulaceae	g__Russula	s__Russula_variata	Russula	13	Symbiotroph	Ectomycorrhizal	Agaricoid	NULL	Highly Probable
4c655b760488e4f94f286f89a42c9c93	k__Fungi	p__Basidiomycota	c__Agaricomycetes	o__Russulales	f__Russulaceae	g__Russula	s__Russula_variata	Russula	13	Symbiotroph	Ectomycorrhizal	Agaricoid	NULL	Highly Probable
ee21980d82e131421d0bf4874ea33b07	k__Fungi	p__Basidiomycota	c__Agaricomycetes	o__Russulales	f__Russulaceae	g__Russula	s__Russula_cyanoxantha	Russula	13	Symbiotroph	Ectomycorrhizal	Agaricoid	NULL	Highly Probable
7d8847d236e2b4b50c6263132ba98fa7	k__Fungi	p__Basidiomycota	c__Agaricomycetes	o__Russulales	f__Russulaceae	g__Russula	s__unidentified	Russula	13	Symbiotroph	Ectomycorrhizal	Agaricoid	NULL	Highly Probable
9492f015da787a5323708292d8736dd7	k__Fungi	p__Basidiomycota	c__Agaricomycetes	o__Russulales	f__Russulaceae	g__Russula	s__Russula_cyanoxantha	Russula	13	Symbiotroph	Ectomycorrhizal	Agaricoid	NULL	Highly Probable
1f22063d7398d85788cdd178e83c728d	k__Fungi	p__Basidiomycota	c__Agaricomycetes	o__Russulales	f__Russulaceae	g__Russula	s__Russula_delica	Russula	13	Symbiotroph	Ectomycorrhizal	Agaricoid	NULL	Highly Probable
ec91b29b861dbcd1d11c4e2902d9599a	k__Fungi	p__Basidiomycota	c__Agaricomycetes	o__Russulales	f__Russulaceae	g__Russula	s__Russula_virescens	Russula	13	Symbiotroph	Ectomycorrhizal	Agaricoid	NULL	Highly Probable
f47249774a37e311fcda9d865b18b8af	k__Fungi	p__Basidiomycota	c__Agaricomycetes	o__Russulales	f__Russulaceae	g__Russula	s__Russula_densifolia	Russula	13	Symbiotroph	Ectomycorrhizal	Agaricoid	NULL	Highly Probable
dd4548c2983321d230da57151285f73c	k__Fungi	p__Basidiomycota	c__Agaricomycetes	o__Russulales	f__Russulaceae	g__Russula	s__Russula_densifolia	Russula	13	Symbiotroph	Ectomycorrhizal	Agaricoid	NULL	Highly Probable
728f63db5959a20b8c44b92c07db9105	k__Fungi	p__Basidiomycota	c__Agaricomycetes	o__Russulales	f__Russulaceae	g__Russula	s__Russula_cyanoxantha	Russula	13	Symbiotroph	Ectomycorrhizal	Agaricoid	NULL	Highly Probable
2ff7c8f849eb1013b29eeb2d44d78062	k__Fungi	p__Basidiomycota	c__Agaricomycetes	o__Russulales	f__Russulaceae	g__Russula	s__Russula_variata	Russula	13	Symbiotroph	Ectomycorrhizal	Agaricoid	NULL	Highly Probable
2646871d5a3233220f5543fb26336b71	k__Fungi	p__Basidiomycota	c__Agaricomycetes	o__Russulales	f__Russulaceae	g__Russula	s__unidentified	Russula	13	Symbiotroph	Ectomycorrhizal	Agaricoid	NULL	Highly Probable
0881a67f5fe9148658a2869d25268e43	k__Fungi	p__Basidiomycota	c__Agaricomycetes	o__Russulales	f__Russulaceae	g__Russula	s__unidentified	Russula	13	Symbiotroph	Ectomycorrhizal	Agaricoid	NULL	Highly Probable
cc4c0b429a80314bafbc2fba4931a38b	k__Fungi	p__Basidiomycota	c__Agaricomycetes	o__Russulales	f__Russulaceae	g__Russula	s__Russula_variata	Russula	13	Symbiotroph	Ectomycorrhizal	Agaricoid	NULL	Highly Probable
a72d6f34a285d217239ee290f6542cf5	k__Fungi	p__Basidiomycota	c__Agaricomycetes	o__Russulales	f__Russulaceae	g__Russula	s__Russula_illota	Russula	13	Symbiotroph	Ectomycorrhizal	Agaricoid	NULL	Highly Probable
fce8c16a34139f135b90bd1b1d19d160	k__Fungi	p__Basidiomycota	c__Agaricomycetes	o__Russulales	f__Russulaceae	g__Russula	s__Russula_cyanoxantha	Russula	13	Symbiotroph	Ectomycorrhizal	Agaricoid	NULL	Highly Probable
fff503b7dd795d83fd47d040ad8f0964	k__Fungi	p__Basidiomycota	c__Agaricomycetes	o__Russulales	f__Russulaceae	g__Russula	s__Russula_rosea	Russula	13	Symbiotroph	Ectomycorrhizal	Agaricoid	NULL	Highly Probable
921a2247a90b2b94ad00de95ef658712	k__Fungi	p__Basidiomycota	c__Agaricomycetes	o__Russulales	f__Russulaceae	g__Russula	s__Russula_densifolia	Russula	13	Symbiotroph	Ectomycorrhizal	Agaricoid	NULL	Highly Probable
99ae43b0f6acc0e9aa2e5ff39a11d5ce	k__Fungi	p__Basidiomycota	c__Agaricomycetes	o__Russulales	f__Russulaceae	g__Russula	s__Russula_variata	Russula	13	Symbiotroph	Ectomycorrhizal	Agaricoid	NULL	Highly Probable
8a72a769e674f58815bdb81199275245	k__Fungi	p__Basidiomycota	c__Agaricomycetes	o__Russulales	f__Russulaceae	g__Russula	s__Russula_earlei	Russula	13	Symbiotroph	Ectomycorrhizal	Agaricoid	NULL	Highly Probable
175b91f176aa501bacf1b48faffe195e	k__Fungi	p__Basidiomycota	c__Agaricomycetes	o__Russulales	f__Russulaceae	g__Russula	s__Russula_variata	Russula	13	Symbiotroph	Ectomycorrhizal	Agaricoid	NULL	Highly Probable
0a76f0dc4c56ed9ed23b67a3d2006175	k__Fungi	p__Basidiomycota	c__Agaricomycetes	o__Russulales	f__Russulaceae	g__Russula	s__Russula_subvinosa	Russula	13	Symbiotroph	Ectomycorrhizal	Agaricoid	NULL	Highly Probable
77521ecc3f71c58963cea8707352cfa7	k__Fungi	p__Basidiomycota	c__Agaricomycetes	o__Russulales	f__Russulaceae	g__Russula	s__Russula_subvinosa	Russula	13	Symbiotroph	Ectomycorrhizal	Agaricoid	NULL	Highly Probable
1556dd149cc78be281a6962f255bc61e	k__Fungi	p__Basidiomycota	c__Agaricomycetes	o__Russulales	f__Russulaceae	g__Russula	s__Russula_sanguinea	Russula	13	Symbiotroph	Ectomycorrhizal	Agaricoid	NULL	Highly Probable
81929db9a3a8bf76fac0bc537937dfc9	k__Fungi	p__Basidiomycota	c__Agaricomycetes	o__Russulales	f__Russulaceae	g__Russula	s__Russula_variata	Russula	13	Symbiotroph	Ectomycorrhizal	Agaricoid	NULL	Highly Probable
bb8c1af948d5c5089b74a45ccf1939d9	k__Fungi	p__Basidiomycota	c__Agaricomycetes	o__Russulales	f__Russulaceae	g__Russula	s__Russula_rosea	Russula	13	Symbiotroph	Ectomycorrhizal	Agaricoid	NULL	Highly Probable
54f6032bd709d1c49cb1eac3d0218805	k__Fungi	p__Basidiomycota	c__Agaricomycetes	o__Russulales	f__Russulaceae	g__Russula	s__unidentified	Russula	13	Symbiotroph	Ectomycorrhizal	Agaricoid	NULL	Highly Probable
c9729db62bc858e21213558854003717	k__Fungi	p__Basidiomycota	c__Agaricomycetes	o__Russulales	f__Russulaceae	g__Russula	s__Russula_brunneoviolacea	Russula	13	Symbiotroph	Ectomycorrhizal	Agaricoid	NULL	Highly Probable
4a5a6feb7cfe00b153bb4ec0c4689e42	k__Fungi	p__Basidiomycota	c__Agaricomycetes	o__Russulales	f__Russulaceae	g__Russula	s__Russula_subvinosa	Russula	13	Symbiotroph	Ectomycorrhizal	Agaricoid	NULL	Highly Probable
1aeb026481693409748839026eee0695	k__Fungi	p__Basidiomycota	c__Agaricomycetes	o__Russulales	f__Russulaceae	g__Russula	s__Russula_anthracina	Russula	13	Symbiotroph	Ectomycorrhizal	Agaricoid	NULL	Highly Probable
349a1057fabba9fc2a87135aabe3c2fa	k__Fungi	p__Basidiomycota	c__Agaricomycetes	o__Russulales	f__Russulaceae	g__Russula	s__Russula_variata	Russula	13	Symbiotroph	Ectomycorrhizal	Agaricoid	NULL	Highly Probable
16fd670603214f04d9c0dcbfb9d8eb60	k__Fungi	p__Basidiomycota	c__Agaricomycetes	o__Russulales	f__Russulaceae	g__Russula	s__Russula_romellii	Russula	13	Symbiotroph	Ectomycorrhizal	Agaricoid	NULL	Highly Probable
df64bd176a67949a9a290770f4151f52	k__Fungi	p__Basidiomycota	c__Agaricomycetes	o__Russulales	f__Russulaceae	g__Russula	s__Russula_sanguinea	Russula	13	Symbiotroph	Ectomycorrhizal	Agaricoid	NULL	Highly Probable
701a8cb88f526c09657fe348a88163b8	k__Fungi	p__Basidiomycota	c__Agaricomycetes	o__Russulales	f__Russulaceae	g__Russula	s__Russula_poichilochroa	Russula	13	Symbiotroph	Ectomycorrhizal	Agaricoid	NULL	Highly Probable
8958e3fc644bb8d0a142bb73b5b4cf2d	k__Fungi	p__Basidiomycota	c__Agaricomycetes	o__Russulales	f__Russulaceae	g__Russula	s__Russula_rosea	Russula	13	Symbiotroph	Ectomycorrhizal	Agaricoid	NULL	Highly Probable
030d78a72c921a770c36c96aebcf258a	k__Fungi	p__Basidiomycota	c__Agaricomycetes	o__Russulales	f__Russulaceae	g__Russula	s__unidentified	Russula	13	Symbiotroph	Ectomycorrhizal	Agaricoid	NULL	Highly Probable
42b9cec170501ce481dac52e20aeda4a	k__Fungi	p__Basidiomycota	c__Agaricomycetes	o__Russulales	f__Russulaceae	g__Russula	s__Russula_olivacea	Russula	13	Symbiotroph	Ectomycorrhizal	Agaricoid	NULL	Highly Probable
a2d7bccf9f15138ddf64883d874dd688	k__Fungi	p__Basidiomycota	c__Agaricomycetes	o__Russulales	f__Russulaceae	g__Russula	s__Russula_rosea	Russula	13	Symbiotroph	Ectomycorrhizal	Agaricoid	NULL	Highly Probable
0225465679ef6a7a918ac1d53642d580	k__Fungi	p__Basidiomycota	c__Agaricomycetes	o__Russulales	f__Russulaceae	g__Russula	s__Russula_subvinosa	Russula	13	Symbiotroph	Ectomycorrhizal	Agaricoid	NULL	Highly Probable
c245a1b61929190cd56718ea8613846b	k__Fungi	p__Basidiomycota	c__Agaricomycetes	o__Russulales	f__Russulaceae	g__Russula	s__Russula_grata	Russula	13	Symbiotroph	Ectomycorrhizal	Agaricoid	NULL	Highly Probable
d8ac2f48436aea13b5937feecef2c0c3	k__Fungi	p__Basidiomycota	c__Agaricomycetes	o__Russulales	f__Russulaceae	g__Russula	s__Russula_romellii	Russula	13	Symbiotroph	Ectomycorrhizal	Agaricoid	NULL	Highly Probable
7d4b3ebe0bedf2bbc60c9abc1137c09e	k__Fungi	p__Basidiomycota	c__Agaricomycetes	o__Russulales	f__Russulaceae	g__Russula	s__Russula_variata	Russula	13	Symbiotroph	Ectomycorrhizal	Agaricoid	NULL	Highly Probable
f1d4aeba31875e0142d3c7d532445fb1	k__Fungi	p__Basidiomycota	c__Agaricomycetes	o__Russulales	f__Russulaceae	g__Russula	s__unidentified	Russula	13	Symbiotroph	Ectomycorrhizal	Agaricoid	NULL	Highly Probable
f601fa704e7d1ca38c1963b17ac255c7	k__Fungi	p__Basidiomycota	c__Agaricomycetes	o__Russulales	f__Russulaceae	g__Russula	s__Russula_cyanoxantha	Russula	13	Symbiotroph	Ectomycorrhizal	Agaricoid	NULL	Highly Probable
a4118c515919d596cd018a814dfde9c1	k__Fungi	p__Basidiomycota	c__Agaricomycetes	o__Russulales	f__Russulaceae	g__Russula	s__Russula_sanguinaria	Russula	13	Symbiotroph	Ectomycorrhizal	Agaricoid	NULL	Highly Probable
c28c9752c825d430cb39877f7bd79121	k__Fungi	p__Basidiomycota	c__Agaricomycetes	o__Russulales	f__Russulaceae	g__Russula	s__unidentified	Russula	13	Symbiotroph	Ectomycorrhizal	Agaricoid	NULL	Highly Probable
3f020d3ebe9e20c0c0a083443a8a7016	k__Fungi	p__Basidiomycota	c__Agaricomycetes	o__Russulales	f__Russulaceae	g__Russula	s__unidentified	Russula	13	Symbiotroph	Ectomycorrhizal	Agaricoid	NULL	Highly Probable
d5a322cd79e74fa1b8f1783b42c1bd8f	k__Fungi	p__Basidiomycota	c__Agaricomycetes	o__Russulales	f__Russulaceae	g__Russula	s__unidentified	Russula	13	Symbiotroph	Ectomycorrhizal	Agaricoid	NULL	Highly Probable
b9aa400691d0b143977ae989b143954a	k__Fungi	p__Basidiomycota	c__Agaricomycetes	o__Russulales	f__Russulaceae	g__Russula	s__Russula_densifolia	Russula	13	Symbiotroph	Ectomycorrhizal	Agaricoid	NULL	Highly Probable
cd97871cc9d7eebc6561639770c8e9e0	k__Fungi	p__Basidiomycota	c__Agaricomycetes	o__Russulales	f__Russulaceae	g__Russula	s__Russula_nigricans	Russula	13	Symbiotroph	Ectomycorrhizal	Agaricoid	NULL	Highly Probable
45365df0c44042914cd26da6ca84e262	k__Fungi	p__Basidiomycota	c__Agaricomycetes	o__Russulales	f__Russulaceae	g__Russula	s__Russula_variata	Russula	13	Symbiotroph	Ectomycorrhizal	Agaricoid	NULL	Highly Probable
da85b0f407256e0abc89ce762460b3dc	k__Fungi	p__Basidiomycota	c__Agaricomycetes	o__Russulales	f__Russulaceae	g__Russula	s__Russula_laccata	Russula	13	Symbiotroph	Ectomycorrhizal	Agaricoid	NULL	Highly Probable
2ee6a9cceb5dfb29197fc91e8fcb9bc4	k__Fungi	p__Basidiomycota	c__Agaricomycetes	o__Russulales	f__Russulaceae	g__Russula	s__unidentified	Russula	13	Symbiotroph	Ectomycorrhizal	Agaricoid	NULL	Highly Probable
71e892b41221b6a29132e5f42e093319	k__Fungi	p__Basidiomycota	c__Agaricomycetes	o__Russulales	f__Russulaceae	g__Russula	s__Russula_rubra	Russula	13	Symbiotroph	Ectomycorrhizal	Agaricoid	NULL	Highly Probable
0901e6d2afa83e99bf8198bc6333439b	k__Fungi	p__Basidiomycota	c__Agaricomycetes	o__Russulales	f__Russulaceae	g__Russula	s__Russula_densifolia	Russula	13	Symbiotroph	Ectomycorrhizal	Agaricoid	NULL	Highly Probable
5a8d8190bd38228ca14ddf091086a3ef	k__Fungi	p__Basidiomycota	c__Agaricomycetes	o__Russulales	f__Russulaceae	g__Russula	s__Russula_sororia	Russula	13	Symbiotroph	Ectomycorrhizal	Agaricoid	NULL	Highly Probable
80c49ee82a63aca82358032bd08592a3	k__Fungi	p__Basidiomycota	c__Agaricomycetes	o__Russulales	f__Russulaceae	g__Russula	s__Russula_cyanoxantha	Russula	13	Symbiotroph	Ectomycorrhizal	Agaricoid	NULL	Highly Probable
eb503616801aa0fb499c6b67f4a8fce9	k__Fungi	p__Basidiomycota	c__Agaricomycetes	o__Russulales	f__Russulaceae	g__Russula	s__Russula_violeipes	Russula	13	Symbiotroph	Ectomycorrhizal	Agaricoid	NULL	Highly Probable
074aa2b3c3b71426ebf85dfb67e5acee	k__Fungi	p__Basidiomycota	c__Agaricomycetes	o__Russulales	f__Russulaceae	g__Russula	s__unidentified	Russula	13	Symbiotroph	Ectomycorrhizal	Agaricoid	NULL	Highly Probable
a5db8ebc87d0189b88b0313120dd318e	k__Fungi	p__Basidiomycota	c__Agaricomycetes	o__Russulales	f__Russulaceae	g__Russula	s__unidentified	Russula	13	Symbiotroph	Ectomycorrhizal	Agaricoid	NULL	Highly Probable
9bb49b7e02efc1b115298f3ea0b286e2	k__Fungi	p__Basidiomycota	c__Agaricomycetes	o__Russulales	f__Russulaceae	g__Russula	s__Russula_densifolia	Russula	13	Symbiotroph	Ectomycorrhizal	Agaricoid	NULL	Highly Probable
bae959eec6ff28f7658282f77a3095e5	k__Fungi	p__Basidiomycota	c__Agaricomycetes	o__Russulales	f__Russulaceae	g__Russula	s__unidentified	Russula	13	Symbiotroph	Ectomycorrhizal	Agaricoid	NULL	Highly Probable
38da5b043f630191b6e6f1250b8ac959	k__Fungi	p__Basidiomycota	c__Agaricomycetes	o__Russulales	f__Russulaceae	g__Russula	s__Russula_grata	Russula	13	Symbiotroph	Ectomycorrhizal	Agaricoid	NULL	Highly Probable
cd72a87b8734c7b80c6985a3a1d06ee0	k__Fungi	p__Basidiomycota	c__Agaricomycetes	o__Russulales	f__Russulaceae	g__Russula	s__Russula_subvinosa	Russula	13	Symbiotroph	Ectomycorrhizal	Agaricoid	NULL	Highly Probable
1e3109c3b51b24821f2a493608463652	k__Fungi	p__Basidiomycota	c__Agaricomycetes	o__Russulales	f__Russulaceae	g__Russula	s__unidentified	Russula	13	Symbiotroph	Ectomycorrhizal	Agaricoid	NULL	Highly Probable
406bd41c8a7f4a4c8227e62f41ef57e3	k__Fungi	p__Basidiomycota	c__Agaricomycetes	o__Russulales	f__Russulaceae	g__Russula	s__Russula_violeipes	Russula	13	Symbiotroph	Ectomycorrhizal	Agaricoid	NULL	Highly Probable
53bb280e220ee29db399e41efaea666d	k__Fungi	p__Basidiomycota	c__Agaricomycetes	o__Russulales	f__Russulaceae	g__Russula	s__unidentified	Russula	13	Symbiotroph	Ectomycorrhizal	Agaricoid	NULL	Highly Probable
d32f8ee0a2b61433f42a40d65e22ee47	k__Fungi	p__Basidiomycota	c__Agaricomycetes	o__Russulales	f__Russulaceae	g__Russula	s__Russula_sanguinea	Russula	13	Symbiotroph	Ectomycorrhizal	Agaricoid	NULL	Highly Probable
8af2e06dd7ade318ec35c7938ebf308a	k__Fungi	p__Basidiomycota	c__Agaricomycetes	o__Russulales	f__Russulaceae	g__Russula	s__Russula_xerampelina	Russula	13	Symbiotroph	Ectomycorrhizal	Agaricoid	NULL	Highly Probable
c17f05555dd240617e898d84747ad126	k__Fungi	p__Basidiomycota	c__Agaricomycetes	o__Russulales	f__Russulaceae	g__Russula	s__Russula_grata	Russula	13	Symbiotroph	Ectomycorrhizal	Agaricoid	NULL	Highly Probable
60ae82255d3ff5c7fd6ce85f5ab4a8bf	k__Fungi	p__Basidiomycota	c__Agaricomycetes	o__Russulales	f__Russulaceae	g__Russula	s__Russula_rosea	Russula	13	Symbiotroph	Ectomycorrhizal	Agaricoid	NULL	Highly Probable
c221bf3d340d55c4376b44a61c3b923b	k__Fungi	p__Basidiomycota	c__Agaricomycetes	o__Russulales	f__Russulaceae	g__Russula	s__unidentified	Russula	13	Symbiotroph	Ectomycorrhizal	Agaricoid	NULL	Highly Probable
b6682c1ad729c03e4ff867faf443ae6e	k__Fungi	p__Basidiomycota	c__Agaricomycetes	o__Russulales	f__Russulaceae	g__Russula	s__Russula_rosea	Russula	13	Symbiotroph	Ectomycorrhizal	Agaricoid	NULL	Highly Probable
ff965baa7b7dac117ddeffbd63ee5bb8	k__Fungi	p__Basidiomycota	c__Agaricomycetes	o__Russulales	f__Russulaceae	g__Russula	s__Russula_densifolia	Russula	13	Symbiotroph	Ectomycorrhizal	Agaricoid	NULL	Highly Probable
7f2fc9ea78abda1332a04b3a01fc1527	k__Fungi	p__Basidiomycota	c__Agaricomycetes	o__Russulales	f__Russulaceae	g__Russula	s__Russula_compacta	Russula	13	Symbiotroph	Ectomycorrhizal	Agaricoid	NULL	Highly Probable
d26e7899a6f2a0a4affbb7a250f2d736	k__Fungi	p__Basidiomycota	c__Agaricomycetes	o__Russulales	f__Russulaceae	g__Russula	s__Russula_olivacea	Russula	13	Symbiotroph	Ectomycorrhizal	Agaricoid	NULL	Highly Probable
67b576fab572c8298117e6808d240853	k__Fungi	p__Basidiomycota	c__Agaricomycetes	o__Russulales	f__Russulaceae	g__Russula	s__Russula_senecis	Russula	13	Symbiotroph	Ectomycorrhizal	Agaricoid	NULL	Highly Probable
5d42e6d69c45c9259581b578ad9bb13c	k__Fungi	p__Basidiomycota	c__Agaricomycetes	o__Russulales	f__Russulaceae	g__Russula	s__unidentified	Russula	13	Symbiotroph	Ectomycorrhizal	Agaricoid	NULL	Highly Probable
0fc379951f455521b5677cfd0dec4fd4	k__Fungi	p__Basidiomycota	c__Agaricomycetes	o__Russulales	f__Russulaceae	g__Russula	s__Russula_virescens	Russula	13	Symbiotroph	Ectomycorrhizal	Agaricoid	NULL	Highly Probable
71ca89f6f5a57fbfee8c4ace385413d0	k__Fungi	p__Basidiomycota	c__Agaricomycetes	o__Russulales	f__Russulaceae	g__Russula	s__Russula_senecis	Russula	13	Symbiotroph	Ectomycorrhizal	Agaricoid	NULL	Highly Probable
1b76f1481cda5f1fd2e1b460634404f9	k__Fungi	p__Basidiomycota	c__Agaricomycetes	o__Russulales	f__Russulaceae	g__Russula	s__Russula_densifolia	Russula	13	Symbiotroph	Ectomycorrhizal	Agaricoid	NULL	Highly Probable
66854db3394050e6087da70c2a9973c0	k__Fungi	p__Basidiomycota	c__Agaricomycetes	o__Russulales	f__Russulaceae	g__Russula	s__Russula_umerensis	Russula	13	Symbiotroph	Ectomycorrhizal	Agaricoid	NULL	Highly Probable
f95b7fc9aa0d7c2194da7c41b09063fd	k__Fungi	p__Basidiomycota	c__Agaricomycetes	o__Russulales	f__Russulaceae	g__Russula	s__unidentified	Russula	13	Symbiotroph	Ectomycorrhizal	Agaricoid	NULL	Highly Probable
10ab92b91adfe9556e34eed1a8d73bc3	k__Fungi	p__Basidiomycota	c__Agaricomycetes	o__Russulales	f__Russulaceae	g__Russula	s__Russula_laccata	Russula	13	Symbiotroph	Ectomycorrhizal	Agaricoid	NULL	Highly Probable
3c5ae4d0cd613730f5c5b7bcfc58997d	k__Fungi	p__Basidiomycota	c__Agaricomycetes	o__Russulales	f__Russulaceae	g__Russula	s__unidentified	Russula	13	Symbiotroph	Ectomycorrhizal	Agaricoid	NULL	Highly Probable
a403aa820366a24b21e32b21242cc769	k__Fungi	p__Basidiomycota	c__Agaricomycetes	o__Russulales	f__Russulaceae	g__Russula	s__Russula_puellaris	Russula	13	Symbiotroph	Ectomycorrhizal	Agaricoid	NULL	Highly Probable
b6a0d1140622952ace478eaa4507b6d9	k__Fungi	p__Basidiomycota	c__Agaricomycetes	o__Russulales	f__Russulaceae	g__Russula	s__Russula_sororia	Russula	13	Symbiotroph	Ectomycorrhizal	Agaricoid	NULL	Highly Probable
20d757e01b85d549331e2863f288b080	k__Fungi	p__Basidiomycota	c__Agaricomycetes	o__Russulales	f__Russulaceae	g__Russula	s__Russula_anthracina	Russula	13	Symbiotroph	Ectomycorrhizal	Agaricoid	NULL	Highly Probable
cf30ac811be33ba3f79d912e71a21c38	k__Fungi	p__Basidiomycota	c__Agaricomycetes	o__Russulales	f__Russulaceae	g__Russula	s__Russula_densifolia	Russula	13	Symbiotroph	Ectomycorrhizal	Agaricoid	NULL	Highly Probable
23f931c2ffc959574de2ad0bfe630f06	k__Fungi	p__Basidiomycota	c__Agaricomycetes	o__Russulales	f__Russulaceae	g__Russula	s__Russula_densifolia	Russula	13	Symbiotroph	Ectomycorrhizal	Agaricoid	NULL	Highly Probable
5d18c33d0358e63fdf55da3e431b03c4	k__Fungi	p__Basidiomycota	c__Agaricomycetes	o__Russulales	f__Russulaceae	g__Russula	s__Russula_compacta	Russula	13	Symbiotroph	Ectomycorrhizal	Agaricoid	NULL	Highly Probable
64c2b93577a6f524aa06887faae6bc08	k__Fungi	p__Basidiomycota	c__Agaricomycetes	o__Russulales	f__Russulaceae	g__Russula	s__Russula_crustosa	Russula	13	Symbiotroph	Ectomycorrhizal	Agaricoid	NULL	Highly Probable
af6e85c3e2ac0b026c0b02bc55a226b7	k__Fungi	p__Basidiomycota	c__Agaricomycetes	o__Russulales	f__Russulaceae	g__Russula	s__Russula_rosea	Russula	13	Symbiotroph	Ectomycorrhizal	Agaricoid	NULL	Highly Probable
1c5d8bb8e4f4f9e2c1740fed22ed926f	k__Fungi	p__Basidiomycota	c__Agaricomycetes	o__Russulales	f__Russulaceae	g__Russula	s__Russula_poichilochroa	Russula	13	Symbiotroph	Ectomycorrhizal	Agaricoid	NULL	Highly Probable
785627ac4d3a1b0a52511002349f9789	k__Fungi	p__Basidiomycota	c__Agaricomycetes	o__Russulales	f__Russulaceae	g__Russula	s__Russula_pulverulenta	Russula	13	Symbiotroph	Ectomycorrhizal	Agaricoid	NULL	Highly Probable
84a5b42e819b90e565d538c72d2443c4	k__Fungi	p__Basidiomycota	c__Agaricomycetes	o__Russulales	f__Russulaceae	g__Russula	s__Russula_dhakuriana	Russula	13	Symbiotroph	Ectomycorrhizal	Agaricoid	NULL	Highly Probable
87d25b9295243cd4fde5c1060fc5809d	k__Fungi	p__Basidiomycota	c__Agaricomycetes	o__Russulales	f__Russulaceae	g__Russula	s__Russula_dhakuriana	Russula	13	Symbiotroph	Ectomycorrhizal	Agaricoid	NULL	Highly Probable
ddaa14e17cbc8b9c6c1197864148960e	k__Fungi	p__Basidiomycota	c__Agaricomycetes	o__Russulales	f__Russulaceae	g__Russula	s__Russula_rosea	Russula	13	Symbiotroph	Ectomycorrhizal	Agaricoid	NULL	Highly Probable
2dce47fcafb32f6deb142ccec7bffca9	k__Fungi	p__Basidiomycota	c__Agaricomycetes	o__Russulales	f__Russulaceae	g__Russula	s__unidentified	Russula	13	Symbiotroph	Ectomycorrhizal	Agaricoid	NULL	Highly Probable
d38b8be94b04753a0f16185edb95da98	k__Fungi	p__Basidiomycota	c__Agaricomycetes	o__Russulales	f__Russulaceae	g__Russula	s__Russula_rosea	Russula	13	Symbiotroph	Ectomycorrhizal	Agaricoid	NULL	Highly Probable
b5d47eb8002f94db7ba4371057d4f81c	k__Fungi	p__Basidiomycota	c__Agaricomycetes	o__Russulales	f__Russulaceae	g__Russula	s__Russula_fonts__unidentifiedqueri	Russula	13	Symbiotroph	Ectomycorrhizal	Agaricoid	NULL	Highly Probable
d451121518f5287cdff489af83d7fdc8	k__Fungi	p__Basidiomycota	c__Agaricomycetes	o__Russulales	f__Russulaceae	g__Russula	s__unidentified	Russula	13	Symbiotroph	Ectomycorrhizal	Agaricoid	NULL	Highly Probable
27a74863e27c7cc98fb6fc044da880c9	k__Fungi	p__Basidiomycota	c__Agaricomycetes	o__Russulales	f__Russulaceae	g__Russula	s__unidentified	Russula	13	Symbiotroph	Ectomycorrhizal	Agaricoid	NULL	Highly Probable
c2896be16d221de136252e0ddcc00948	k__Fungi	p__Basidiomycota	c__Agaricomycetes	o__Russulales	f__Russulaceae	g__Russula	s__unidentified	Russula	13	Symbiotroph	Ectomycorrhizal	Agaricoid	NULL	Highly Probable
a48969d289573f0de4a5ef9dd57f95d9	k__Fungi	p__Basidiomycota	c__Agaricomycetes	o__Boletales	f__Sclerodermataceae	g__Scleroderma	s__Scleroderma_sinnamariense	Scleroderma	13	Symbiotroph	Ectomycorrhizal	Gasteroid	NULL	Highly Probable
ae0e66c0eb1e43d42cbcda36e47ea283	k__Fungi	p__Basidiomycota	c__Agaricomycetes	o__Boletales	f__Sclerodermataceae	g__Scleroderma	s__Scleroderma_yunnanense	Scleroderma	13	Symbiotroph	Ectomycorrhizal	Gasteroid	NULL	Highly Probable
aa12582e56b19c7898beeabb24c7d0b2	k__Fungi	p__Basidiomycota	c__Agaricomycetes	o__Boletales	f__Sclerodermataceae	g__Scleroderma	s__Scleroderma_laeve	Scleroderma	13	Symbiotroph	Ectomycorrhizal	Gasteroid	NULL	Highly Probable
2b4d417b389c904dfa0b29413ea4a122	k__Fungi	p__Basidiomycota	c__Agaricomycetes	o__Boletales	f__Sclerodermataceae	g__Scleroderma	s__unidentified	Scleroderma	13	Symbiotroph	Ectomycorrhizal	Gasteroid	NULL	Highly Probable
32b593afb87cd97c0d3cba3e3d77f2d8	k__Fungi	p__Basidiomycota	c__Agaricomycetes	o__Boletales	f__Sclerodermataceae	g__Scleroderma	s__unidentified	Scleroderma	13	Symbiotroph	Ectomycorrhizal	Gasteroid	NULL	Highly Probable
55b3252e0c04025bb59addf998a7e01b	k__Fungi	p__Basidiomycota	c__Agaricomycetes	o__Boletales	f__Sclerodermataceae	g__Scleroderma	s__Scleroderma_laeve	Scleroderma	13	Symbiotroph	Ectomycorrhizal	Gasteroid	NULL	Highly Probable
eb8afda32ba287527f36111531cca71f	k__Fungi	p__Basidiomycota	c__Agaricomycetes	o__Boletales	f__Sclerodermataceae	g__Scleroderma	s__unidentified	Scleroderma	13	Symbiotroph	Ectomycorrhizal	Gasteroid	NULL	Highly Probable
e07392aa2e0c3d1c5018198721bdc24f	k__Fungi	p__Basidiomycota	c__Agaricomycetes	o__Boletales	f__Sclerodermataceae	g__Scleroderma	s__Scleroderma_sinnamariense	Scleroderma	13	Symbiotroph	Ectomycorrhizal	Gasteroid	NULL	Highly Probable
f4b7b50d6575db010ebfb028d861a2ec	k__Fungi	p__Basidiomycota	c__Agaricomycetes	o__Boletales	f__Sclerodermataceae	g__Scleroderma	s__unidentified	Scleroderma	13	Symbiotroph	Ectomycorrhizal	Gasteroid	NULL	Highly Probable
d845f814af571ad2991311de762135a2	k__Fungi	p__Basidiomycota	c__Agaricomycetes	o__Boletales	f__Sclerodermataceae	g__Scleroderma	s__unidentified	Scleroderma	13	Symbiotroph	Ectomycorrhizal	Gasteroid	NULL	Highly Probable
82441ac4b2b81ba7afb900ddc24791f8	k__Fungi	p__Basidiomycota	c__Agaricomycetes	o__Boletales	f__Sclerodermataceae	g__Scleroderma	s__unidentified	Scleroderma	13	Symbiotroph	Ectomycorrhizal	Gasteroid	NULL	Highly Probable
b6e44f1a219aeeee745d2f91a1ebf420	k__Fungi	p__Basidiomycota	c__Agaricomycetes	o__Boletales	f__Sclerodermataceae	g__Scleroderma	s__Scleroderma_sinnamariense	Scleroderma	13	Symbiotroph	Ectomycorrhizal	Gasteroid	NULL	Highly Probable
e8031dc4e5ab0a5afdbabcaa9b887bfa	k__Fungi	p__Basidiomycota	c__Agaricomycetes	o__Sebacinales	f__Sebacinaceae	g__Sebacina	s__unidentified	Sebacina	13	Symbiotroph	Ectomycorrhizal-Orchid Mycorrhizal-Root Associated Biotroph	NULL	NULL	Possible
bd0d7adbfeab19cea39e315a930cf779	k__Fungi	p__Basidiomycota	c__Agaricomycetes	o__Sebacinales	f__Sebacinaceae	g__Sebacina	s__unidentified	Sebacina	13	Symbiotroph	Ectomycorrhizal-Orchid Mycorrhizal-Root Associated Biotroph	NULL	NULL	Possible
6b89b7a13fd6cf7f1beaf36cd38a7399	k__Fungi	p__Basidiomycota	c__Agaricomycetes	o__Sebacinales	f__Sebacinaceae	g__Sebacina	s__unidentified	Sebacina	13	Symbiotroph	Ectomycorrhizal-Orchid Mycorrhizal-Root Associated Biotroph	NULL	NULL	Possible
234da0929484ff47366fb9bf6b1fbd44	k__Fungi	p__Basidiomycota	c__Agaricomycetes	o__Sebacinales	f__Sebacinaceae	g__Sebacina	s__unidentified	Sebacina	13	Symbiotroph	Ectomycorrhizal-Orchid Mycorrhizal-Root Associated Biotroph	NULL	NULL	Possible
436f9eaed33e971d270906bf1b07fc87	k__Fungi	p__Basidiomycota	c__Agaricomycetes	o__Sebacinales	f__Sebacinaceae	g__Sebacina	s__unidentified	Sebacina	13	Symbiotroph	Ectomycorrhizal-Orchid Mycorrhizal-Root Associated Biotroph	NULL	NULL	Possible
7656ead0436a092b8efd452e856b5d45	k__Fungi	p__Basidiomycota	c__Agaricomycetes	o__Sebacinales	f__Sebacinaceae	g__Sebacina	s__unidentified	Sebacina	13	Symbiotroph	Ectomycorrhizal-Orchid Mycorrhizal-Root Associated Biotroph	NULL	NULL	Possible
4ed97ab9bb7e5cbf69f6dd7323279a06	k__Fungi	p__Basidiomycota	c__Agaricomycetes	o__Sebacinales	f__Sebacinaceae	g__Sebacina	s__unidentified	Sebacina	13	Symbiotroph	Ectomycorrhizal-Orchid Mycorrhizal-Root Associated Biotroph	NULL	NULL	Possible
35404661092355cb3f51c7c9d37a442a	k__Fungi	p__Basidiomycota	c__Agaricomycetes	o__Sebacinales	f__Sebacinaceae	g__Sebacina	s__unidentified	Sebacina	13	Symbiotroph	Ectomycorrhizal-Orchid Mycorrhizal-Root Associated Biotroph	NULL	NULL	Possible
055b554c2c8120ba9e2e0fd0e906e5cf	k__Fungi	p__Basidiomycota	c__Agaricomycetes	o__Sebacinales	f__Sebacinaceae	g__Sebacina	s__unidentified	Sebacina	13	Symbiotroph	Ectomycorrhizal-Orchid Mycorrhizal-Root Associated Biotroph	NULL	NULL	Possible
be811417aa8e225a5403c0fa1e8cf455	k__Fungi	p__Basidiomycota	c__Agaricomycetes	o__Sebacinales	f__Sebacinaceae	g__Sebacina	s__unidentified	Sebacina	13	Symbiotroph	Ectomycorrhizal-Orchid Mycorrhizal-Root Associated Biotroph	NULL	NULL	Possible
cf2828cce23aab7b56f81e0085fae516	k__Fungi	p__Basidiomycota	c__Agaricomycetes	o__Sebacinales	f__Sebacinaceae	g__Sebacina	s__unidentified	Sebacina	13	Symbiotroph	Ectomycorrhizal-Orchid Mycorrhizal-Root Associated Biotroph	NULL	NULL	Possible
67daeff889b9f40bd06a6668d3b7dc9d	k__Fungi	p__Basidiomycota	c__Agaricomycetes	o__Sebacinales	f__Sebacinaceae	g__Sebacina	s__unidentified	Sebacina	13	Symbiotroph	Ectomycorrhizal-Orchid Mycorrhizal-Root Associated Biotroph	NULL	NULL	Possible
a9fb29ec92562e6d26b2e3d30747d664	k__Fungi	p__Basidiomycota	c__Agaricomycetes	o__Sebacinales	f__Sebacinaceae	g__Sebacina	s__unidentified	Sebacina	13	Symbiotroph	Ectomycorrhizal-Orchid Mycorrhizal-Root Associated Biotroph	NULL	NULL	Possible
dffbba3732b88f27cf95dbb7dafb9c93	k__Fungi	p__Basidiomycota	c__Agaricomycetes	o__Sebacinales	f__Sebacinaceae	g__Sebacina	s__unidentified	Sebacina	13	Symbiotroph	Ectomycorrhizal-Orchid Mycorrhizal-Root Associated Biotroph	NULL	NULL	Possible
339885a236286186eac18e4059d1140a	k__Fungi	p__Basidiomycota	c__Agaricomycetes	o__Sebacinales	f__Sebacinaceae	g__Sebacina	s__Sebacina_sp	Sebacina	13	Symbiotroph	Ectomycorrhizal-Orchid Mycorrhizal-Root Associated Biotroph	NULL	NULL	Possible
b94b5346fefb1579e40c4124b630d772	k__Fungi	p__Basidiomycota	c__Agaricomycetes	o__Sebacinales	f__Sebacinaceae	g__Sebacina	s__unidentified	Sebacina	13	Symbiotroph	Ectomycorrhizal-Orchid Mycorrhizal-Root Associated Biotroph	NULL	NULL	Possible
e1a3fd76fe6f66757383fc542041cf5d	k__Fungi	p__Basidiomycota	c__Agaricomycetes	o__Sebacinales	f__Sebacinaceae	g__Sebacina	s__unidentified	Sebacina	13	Symbiotroph	Ectomycorrhizal-Orchid Mycorrhizal-Root Associated Biotroph	NULL	NULL	Possible
1a0fae576c410d17c9c6e920b3709540	k__Fungi	p__Basidiomycota	c__Agaricomycetes	o__Sebacinales	f__Sebacinaceae	g__Sebacina	s__unidentified	Sebacina	13	Symbiotroph	Ectomycorrhizal-Orchid Mycorrhizal-Root Associated Biotroph	NULL	NULL	Possible
99cd81202b7e80bc4637265ed31fb867	k__Fungi	p__Basidiomycota	c__Agaricomycetes	o__Sebacinales	f__Sebacinaceae	g__Sebacina	s__unidentified	Sebacina	13	Symbiotroph	Ectomycorrhizal-Orchid Mycorrhizal-Root Associated Biotroph	NULL	NULL	Possible
3780065dfc7f45835fe957cdcc92ed81	k__Fungi	p__Basidiomycota	c__Agaricomycetes	o__Sebacinales	f__Sebacinaceae	g__Sebacina	s__unidentified	Sebacina	13	Symbiotroph	Ectomycorrhizal-Orchid Mycorrhizal-Root Associated Biotroph	NULL	NULL	Possible
2a00b7bc83d510365ca8156e3c202b54	k__Fungi	p__Basidiomycota	c__Agaricomycetes	o__Sebacinales	f__Sebacinaceae	g__Sebacina	s__unidentified	Sebacina	13	Symbiotroph	Ectomycorrhizal-Orchid Mycorrhizal-Root Associated Biotroph	NULL	NULL	Possible
df60208043d36b69f2c3f4e3ce29743d	k__Fungi	p__Basidiomycota	c__Agaricomycetes	o__Sebacinales	f__Sebacinaceae	g__Sebacina	s__unidentified	Sebacina	13	Symbiotroph	Ectomycorrhizal-Orchid Mycorrhizal-Root Associated Biotroph	NULL	NULL	Possible
d6e938c9e35df932c9e35ee51c3305b7	k__Fungi	p__Basidiomycota	c__Agaricomycetes	o__Sebacinales	f__Sebacinaceae	g__Sebacina	s__Sebacina_incrustans	Sebacina	13	Symbiotroph	Ectomycorrhizal-Orchid Mycorrhizal-Root Associated Biotroph	NULL	NULL	Possible
6d82a7a503aab58f71a4bec73fbbd687	k__Fungi	p__Basidiomycota	c__Agaricomycetes	o__Sebacinales	f__Sebacinaceae	g__Sebacina	s__unidentified	Sebacina	13	Symbiotroph	Ectomycorrhizal-Orchid Mycorrhizal-Root Associated Biotroph	NULL	NULL	Possible
f745122d274487b863eda4d9a3f5a7de	k__Fungi	p__Basidiomycota	c__Agaricomycetes	o__Sebacinales	f__Sebacinaceae	g__Sebacina	s__Sebacina_sp	Sebacina	13	Symbiotroph	Ectomycorrhizal-Orchid Mycorrhizal-Root Associated Biotroph	NULL	NULL	Possible
99ff05820db541329d1c0dde57570a8e	k__Fungi	p__Basidiomycota	c__Agaricomycetes	o__Sebacinales	f__Sebacinaceae	g__Sebacina	s__unidentified	Sebacina	13	Symbiotroph	Ectomycorrhizal-Orchid Mycorrhizal-Root Associated Biotroph	NULL	NULL	Possible
2a29f65fefab16f6aa9fd5b1ec66224e	k__Fungi	p__Basidiomycota	c__Agaricomycetes	o__Sebacinales	f__Sebacinaceae	g__Sebacina	s__unidentified	Sebacina	13	Symbiotroph	Ectomycorrhizal-Orchid Mycorrhizal-Root Associated Biotroph	NULL	NULL	Possible
e661726746e8a9ef3de430bcd1d36dce	k__Fungi	p__Basidiomycota	c__Agaricomycetes	o__Sebacinales	f__Sebacinaceae	g__Sebacina	s__unidentified	Sebacina	13	Symbiotroph	Ectomycorrhizal-Orchid Mycorrhizal-Root Associated Biotroph	NULL	NULL	Possible
1161506839882adf83df16e1022f540d	k__Fungi	p__Basidiomycota	c__Agaricomycetes	o__Sebacinales	f__Sebacinaceae	g__Sebacina	s__unidentified	Sebacina	13	Symbiotroph	Ectomycorrhizal-Orchid Mycorrhizal-Root Associated Biotroph	NULL	NULL	Possible
731dcc6d7fb00a5b666def2b91339512	k__Fungi	p__Basidiomycota	c__Agaricomycetes	o__Sebacinales	f__Sebacinaceae	g__Sebacina	s__unidentified	Sebacina	13	Symbiotroph	Ectomycorrhizal-Orchid Mycorrhizal-Root Associated Biotroph	NULL	NULL	Possible
7fa6f9ed30b54c6636268a1c689b7a84	k__Fungi	p__Basidiomycota	c__Agaricomycetes	o__Sebacinales	f__Sebacinaceae	g__Sebacina	s__unidentified	Sebacina	13	Symbiotroph	Ectomycorrhizal-Orchid Mycorrhizal-Root Associated Biotroph	NULL	NULL	Possible
e8b86b6f281c3f360933b578cea3107d	k__Fungi	p__Basidiomycota	c__Agaricomycetes	o__Sebacinales	f__Sebacinaceae	g__Sebacina	s__unidentified	Sebacina	13	Symbiotroph	Ectomycorrhizal-Orchid Mycorrhizal-Root Associated Biotroph	NULL	NULL	Possible
679412191db95981ec49862eec98e236	k__Fungi	p__Basidiomycota	c__Agaricomycetes	o__Sebacinales	f__Sebacinaceae	g__Sebacina	s__unidentified	Sebacina	13	Symbiotroph	Ectomycorrhizal-Orchid Mycorrhizal-Root Associated Biotroph	NULL	NULL	Possible
ccf741cc406555c9d8cb486ffea6cfb8	k__Fungi	p__Basidiomycota	c__Agaricomycetes	o__Sebacinales	f__Sebacinaceae	g__Sebacina	s__unidentified	Sebacina	13	Symbiotroph	Ectomycorrhizal-Orchid Mycorrhizal-Root Associated Biotroph	NULL	NULL	Possible
1b2e65bb7c717e075469f6242159f1fb	k__Fungi	p__Basidiomycota	c__Agaricomycetes	o__Sebacinales	f__Sebacinaceae	g__Sebacina	s__unidentified	Sebacina	13	Symbiotroph	Ectomycorrhizal-Orchid Mycorrhizal-Root Associated Biotroph	NULL	NULL	Possible
7fc04473f408865979b2d19b4d3d7951	k__Fungi	p__Basidiomycota	c__Agaricomycetes	o__Sebacinales	f__Sebacinaceae	g__Sebacina	s__unidentified	Sebacina	13	Symbiotroph	Ectomycorrhizal-Orchid Mycorrhizal-Root Associated Biotroph	NULL	NULL	Possible
940802550c17accc23ceb597e962bfc1	k__Fungi	p__Basidiomycota	c__Agaricomycetes	o__Sebacinales	f__Sebacinaceae	g__Sebacina	s__unidentified	Sebacina	13	Symbiotroph	Ectomycorrhizal-Orchid Mycorrhizal-Root Associated Biotroph	NULL	NULL	Possible
328b2e47b9aa9d060d44dcf4af288c67	k__Fungi	p__Basidiomycota	c__Agaricomycetes	o__Sebacinales	f__Sebacinaceae	g__Sebacina	s__unidentified	Sebacina	13	Symbiotroph	Ectomycorrhizal-Orchid Mycorrhizal-Root Associated Biotroph	NULL	NULL	Possible
10e5fb82f65d38f3f34799cadf313386	k__Fungi	p__Basidiomycota	c__Agaricomycetes	o__Sebacinales	f__Sebacinaceae	g__Sebacina	s__unidentified	Sebacina	13	Symbiotroph	Ectomycorrhizal-Orchid Mycorrhizal-Root Associated Biotroph	NULL	NULL	Possible
95570338fbf05ecb80adfdbdf41ebb2c	k__Fungi	p__Basidiomycota	c__Agaricomycetes	o__Sebacinales	f__Sebacinaceae	g__Sebacina	s__unidentified	Sebacina	13	Symbiotroph	Ectomycorrhizal-Orchid Mycorrhizal-Root Associated Biotroph	NULL	NULL	Possible
999eff297f1aecd277562245457d4367	k__Fungi	p__Basidiomycota	c__Agaricomycetes	o__Sebacinales	f__Sebacinaceae	g__Sebacina	s__unidentified	Sebacina	13	Symbiotroph	Ectomycorrhizal-Orchid Mycorrhizal-Root Associated Biotroph	NULL	NULL	Possible
f18ff6b8370cad57d1834265514c97dd	k__Fungi	p__Basidiomycota	c__Agaricomycetes	o__Sebacinales	f__Sebacinaceae	g__Sebacina	s__unidentified	Sebacina	13	Symbiotroph	Ectomycorrhizal-Orchid Mycorrhizal-Root Associated Biotroph	NULL	NULL	Possible
075f48e104454ce610ffaf8864aa78e6	k__Fungi	p__Basidiomycota	c__Agaricomycetes	o__Sebacinales	f__Sebacinaceae	g__Sebacina	s__unidentified	Sebacina	13	Symbiotroph	Ectomycorrhizal-Orchid Mycorrhizal-Root Associated Biotroph	NULL	NULL	Possible
4b0adbf631e44d5577c1fb6ebce94b07	k__Fungi	p__Basidiomycota	c__Agaricomycetes	o__Sebacinales	f__Sebacinaceae	g__Sebacina	s__unidentified	Sebacina	13	Symbiotroph	Ectomycorrhizal-Orchid Mycorrhizal-Root Associated Biotroph	NULL	NULL	Possible
e2a89ff0973e873c3a644750fc29204b	k__Fungi	p__Basidiomycota	c__Agaricomycetes	o__Sebacinales	f__Sebacinaceae	g__Sebacina	s__unidentified	Sebacina	13	Symbiotroph	Ectomycorrhizal-Orchid Mycorrhizal-Root Associated Biotroph	NULL	NULL	Possible
efabb9fd26990f84ecba5ec1762ec0fa	k__Fungi	p__Basidiomycota	c__Agaricomycetes	o__Sebacinales	f__Sebacinaceae	g__Sebacina	s__unidentified	Sebacina	13	Symbiotroph	Ectomycorrhizal-Orchid Mycorrhizal-Root Associated Biotroph	NULL	NULL	Possible
f84e4cf8d1401e116671cb49f83cff77	k__Fungi	p__Basidiomycota	c__Agaricomycetes	o__Sebacinales	f__Sebacinaceae	g__Sebacina	s__unidentified	Sebacina	13	Symbiotroph	Ectomycorrhizal-Orchid Mycorrhizal-Root Associated Biotroph	NULL	NULL	Possible
e8116777d91d624890bf57156aba363d	k__Fungi	p__Basidiomycota	c__Agaricomycetes	o__Sebacinales	f__Sebacinaceae	g__Sebacina	s__unidentified	Sebacina	13	Symbiotroph	Ectomycorrhizal-Orchid Mycorrhizal-Root Associated Biotroph	NULL	NULL	Possible
846425011f8686d25bd13f54a70cbb58	k__Fungi	p__Basidiomycota	c__Agaricomycetes	o__Sebacinales	f__Sebacinaceae	g__Sebacina	s__unidentified	Sebacina	13	Symbiotroph	Ectomycorrhizal-Orchid Mycorrhizal-Root Associated Biotroph	NULL	NULL	Possible
0d72b5cb99042f43996a3a3b9bee79c9	k__Fungi	p__Basidiomycota	c__Agaricomycetes	o__Sebacinales	f__Sebacinaceae	g__Sebacina	s__unidentified	Sebacina	13	Symbiotroph	Ectomycorrhizal-Orchid Mycorrhizal-Root Associated Biotroph	NULL	NULL	Possible
135bcc890a20a4140647b78e7810cadb	k__Fungi	p__Basidiomycota	c__Agaricomycetes	o__Sebacinales	f__Sebacinaceae	g__Sebacina	s__unidentified	Sebacina	13	Symbiotroph	Ectomycorrhizal-Orchid Mycorrhizal-Root Associated Biotroph	NULL	NULL	Possible
ae0e19f650cb8973d49a22f808ec1594	k__Fungi	p__Basidiomycota	c__Agaricomycetes	o__Sebacinales	f__Sebacinaceae	g__Sebacina	s__unidentified	Sebacina	13	Symbiotroph	Ectomycorrhizal-Orchid Mycorrhizal-Root Associated Biotroph	NULL	NULL	Possible
6e69aa145ca2f2b55b3cd3d740783887	k__Fungi	p__Basidiomycota	c__Agaricomycetes	o__Sebacinales	f__Sebacinaceae	g__Sebacina	s__unidentified	Sebacina	13	Symbiotroph	Ectomycorrhizal-Orchid Mycorrhizal-Root Associated Biotroph	NULL	NULL	Possible
38c54b0e687ed01565a42056a961dc22	k__Fungi	p__Basidiomycota	c__Agaricomycetes	o__Sebacinales	f__Sebacinaceae	g__Sebacina	s__unidentified	Sebacina	13	Symbiotroph	Ectomycorrhizal-Orchid Mycorrhizal-Root Associated Biotroph	NULL	NULL	Possible
abb0bc2e8794383f5b9e878955b37169	k__Fungi	p__Basidiomycota	c__Agaricomycetes	o__Sebacinales	f__Sebacinaceae	g__Sebacina	s__unidentified	Sebacina	13	Symbiotroph	Ectomycorrhizal-Orchid Mycorrhizal-Root Associated Biotroph	NULL	NULL	Possible
ba174d44bfc515f8d33bb9c30ab4750a	k__Fungi	p__Basidiomycota	c__Agaricomycetes	o__Sebacinales	f__Sebacinaceae	g__Sebacina	s__unidentified	Sebacina	13	Symbiotroph	Ectomycorrhizal-Orchid Mycorrhizal-Root Associated Biotroph	NULL	NULL	Possible
4b78bedc414a38ca806e3239ce7198de	k__Fungi	p__Basidiomycota	c__Agaricomycetes	o__Sebacinales	f__Sebacinaceae	g__Sebacina	s__unidentified	Sebacina	13	Symbiotroph	Ectomycorrhizal-Orchid Mycorrhizal-Root Associated Biotroph	NULL	NULL	Possible
7d73f2e569c023bafc27b2f0ea4b287a	k__Fungi	p__Basidiomycota	c__Agaricomycetes	o__Sebacinales	f__Sebacinaceae	g__Sebacina	s__unidentified	Sebacina	13	Symbiotroph	Ectomycorrhizal-Orchid Mycorrhizal-Root Associated Biotroph	NULL	NULL	Possible
5e61b3fd42584d1edb6f8f7dc21109ef	k__Fungi	p__Basidiomycota	c__Agaricomycetes	o__Sebacinales	f__Sebacinaceae	g__Sebacina	s__unidentified	Sebacina	13	Symbiotroph	Ectomycorrhizal-Orchid Mycorrhizal-Root Associated Biotroph	NULL	NULL	Possible
a9388198327ab2a7a07a9afe08e46a51	k__Fungi	p__Basidiomycota	c__Agaricomycetes	o__Sebacinales	f__Sebacinaceae	g__Sebacina	s__unidentified	Sebacina	13	Symbiotroph	Ectomycorrhizal-Orchid Mycorrhizal-Root Associated Biotroph	NULL	NULL	Possible
46a7b5bdf901a334716a114fb1dd880a	k__Fungi	p__Basidiomycota	c__Agaricomycetes	o__Sebacinales	f__Sebacinaceae	g__Sebacina	s__unidentified	Sebacina	13	Symbiotroph	Ectomycorrhizal-Orchid Mycorrhizal-Root Associated Biotroph	NULL	NULL	Possible
94436eaf2804dacdf311f06f04edf24a	k__Fungi	p__Basidiomycota	c__Agaricomycetes	o__Sebacinales	f__Sebacinaceae	g__Sebacina	s__Sebacina_dimitica	Sebacina	13	Symbiotroph	Ectomycorrhizal-Orchid Mycorrhizal-Root Associated Biotroph	NULL	NULL	Possible
d04d51c78c4a779d77489ca0ca11f91d	k__Fungi	p__Basidiomycota	c__Agaricomycetes	o__Sebacinales	f__Sebacinaceae	g__Sebacina	s__unidentified	Sebacina	13	Symbiotroph	Ectomycorrhizal-Orchid Mycorrhizal-Root Associated Biotroph	NULL	NULL	Possible
2c331e719d254143d5885896742dc0fa	k__Fungi	p__Basidiomycota	c__Agaricomycetes	o__Sebacinales	f__Sebacinaceae	g__Sebacina	s__unidentified	Sebacina	13	Symbiotroph	Ectomycorrhizal-Orchid Mycorrhizal-Root Associated Biotroph	NULL	NULL	Possible
66e6691be9254cf4f89c8c8e6d210ecc	k__Fungi	p__Basidiomycota	c__Agaricomycetes	o__Sebacinales	f__Sebacinaceae	g__Sebacina	s__unidentified	Sebacina	13	Symbiotroph	Ectomycorrhizal-Orchid Mycorrhizal-Root Associated Biotroph	NULL	NULL	Possible
0b70d2e5a27ed332a8a01f7fb827c8ee	k__Fungi	p__Basidiomycota	c__Agaricomycetes	o__Sebacinales	f__Sebacinaceae	g__Sebacina	s__unidentified	Sebacina	13	Symbiotroph	Ectomycorrhizal-Orchid Mycorrhizal-Root Associated Biotroph	NULL	NULL	Possible
b4ca7a8ace9fdb88a820c5271491efa5	k__Fungi	p__Basidiomycota	c__Agaricomycetes	o__Sebacinales	f__Sebacinaceae	g__Sebacina	s__unidentified	Sebacina	13	Symbiotroph	Ectomycorrhizal-Orchid Mycorrhizal-Root Associated Biotroph	NULL	NULL	Possible
9d2a2f6abc8dad9962a0a437add86166	k__Fungi	p__Basidiomycota	c__Agaricomycetes	o__Sebacinales	f__Sebacinaceae	g__Sebacina	s__unidentified	Sebacina	13	Symbiotroph	Ectomycorrhizal-Orchid Mycorrhizal-Root Associated Biotroph	NULL	NULL	Possible
fe7e62fdf4d6bcdd2041193a8049e612	k__Fungi	p__Basidiomycota	c__Agaricomycetes	o__Sebacinales	f__Sebacinaceae	g__Sebacina	s__unidentified	Sebacina	13	Symbiotroph	Ectomycorrhizal-Orchid Mycorrhizal-Root Associated Biotroph	NULL	NULL	Possible
1720acf627aeeac0bc9be90da4353a52	k__Fungi	p__Basidiomycota	c__Agaricomycetes	o__Sebacinales	f__Sebacinaceae	g__Sebacina	s__unidentified	Sebacina	13	Symbiotroph	Ectomycorrhizal-Orchid Mycorrhizal-Root Associated Biotroph	NULL	NULL	Possible
ca78bec1140fea58b046cc539f538d64	k__Fungi	p__Basidiomycota	c__Agaricomycetes	o__Sebacinales	f__Sebacinaceae	g__Sebacina	s__unidentified	Sebacina	13	Symbiotroph	Ectomycorrhizal-Orchid Mycorrhizal-Root Associated Biotroph	NULL	NULL	Possible
2ffc6f9cad282694320d3aec676635e8	k__Fungi	p__Basidiomycota	c__Agaricomycetes	o__Sebacinales	f__Sebacinaceae	g__Sebacina	s__unidentified	Sebacina	13	Symbiotroph	Ectomycorrhizal-Orchid Mycorrhizal-Root Associated Biotroph	NULL	NULL	Possible
fc3deeabd91ff29fdad0ff2237668401	k__Fungi	p__Basidiomycota	c__Agaricomycetes	o__Sebacinales	f__Sebacinaceae	g__Sebacina	s__unidentified	Sebacina	13	Symbiotroph	Ectomycorrhizal-Orchid Mycorrhizal-Root Associated Biotroph	NULL	NULL	Possible
a2a700e708231202b353c8b32dbe2e7f	k__Fungi	p__Basidiomycota	c__Agaricomycetes	o__Sebacinales	f__Sebacinaceae	g__Sebacina	s__unidentified	Sebacina	13	Symbiotroph	Ectomycorrhizal-Orchid Mycorrhizal-Root Associated Biotroph	NULL	NULL	Possible
78bac89073b3eb9e44354b375b3b4e31	k__Fungi	p__Basidiomycota	c__Agaricomycetes	o__Sebacinales	f__Sebacinaceae	g__Sebacina	s__unidentified	Sebacina	13	Symbiotroph	Ectomycorrhizal-Orchid Mycorrhizal-Root Associated Biotroph	NULL	NULL	Possible
d709837d55b4bf1e5e2ffa12846e0a7a	k__Fungi	p__Basidiomycota	c__Agaricomycetes	o__Sebacinales	f__Sebacinaceae	g__Sebacina	s__unidentified	Sebacina	13	Symbiotroph	Ectomycorrhizal-Orchid Mycorrhizal-Root Associated Biotroph	NULL	NULL	Possible
cda9ee831ca21bd997f5adf1e9e1f5fd	k__Fungi	p__Basidiomycota	c__Agaricomycetes	o__Sebacinales	f__Sebacinaceae	g__Sebacina	s__unidentified	Sebacina	13	Symbiotroph	Ectomycorrhizal-Orchid Mycorrhizal-Root Associated Biotroph	NULL	NULL	Possible
888b79a0659cde4021d068f8b819e422	k__Fungi	p__Basidiomycota	c__Agaricomycetes	o__Sebacinales	f__Sebacinaceae	g__Sebacina	s__unidentified	Sebacina	13	Symbiotroph	Ectomycorrhizal-Orchid Mycorrhizal-Root Associated Biotroph	NULL	NULL	Possible
e8bf1f310b6aa88a680ef9d9a0d1d499	k__Fungi	p__Basidiomycota	c__Agaricomycetes	o__Sebacinales	f__Sebacinaceae	g__Sebacina	s__unidentified	Sebacina	13	Symbiotroph	Ectomycorrhizal-Orchid Mycorrhizal-Root Associated Biotroph	NULL	NULL	Possible
eb9baf9f6cd7de8a86aaf29eee23b20d	k__Fungi	p__Basidiomycota	c__Agaricomycetes	o__Sebacinales	f__Sebacinaceae	g__Sebacina	s__unidentified	Sebacina	13	Symbiotroph	Ectomycorrhizal-Orchid Mycorrhizal-Root Associated Biotroph	NULL	NULL	Possible
a72838a7f90561edc32e3e2e811a1efe	k__Fungi	p__Basidiomycota	c__Agaricomycetes	o__Sebacinales	f__Sebacinaceae	g__Sebacina	s__unidentified	Sebacina	13	Symbiotroph	Ectomycorrhizal-Orchid Mycorrhizal-Root Associated Biotroph	NULL	NULL	Possible
e8b28d4513ad0df98dfed2639df2e0ab	k__Fungi	p__Basidiomycota	c__Agaricomycetes	o__Sebacinales	f__Sebacinaceae	g__Sebacina	s__unidentified	Sebacina	13	Symbiotroph	Ectomycorrhizal-Orchid Mycorrhizal-Root Associated Biotroph	NULL	NULL	Possible
71608bb9974f1440a6375523e69b0cae	k__Fungi	p__Basidiomycota	c__Agaricomycetes	o__Sebacinales	f__Sebacinaceae	g__Sebacina	s__unidentified	Sebacina	13	Symbiotroph	Ectomycorrhizal-Orchid Mycorrhizal-Root Associated Biotroph	NULL	NULL	Possible
f147cc2bbf27d4b2ae3d6045487f11bd	k__Fungi	p__Basidiomycota	c__Agaricomycetes	o__Sebacinales	f__Sebacinaceae	g__Sebacina	s__unidentified	Sebacina	13	Symbiotroph	Ectomycorrhizal-Orchid Mycorrhizal-Root Associated Biotroph	NULL	NULL	Possible
6a7e2caa5011a55e0d239a3c59d56259	k__Fungi	p__Basidiomycota	c__Agaricomycetes	o__Sebacinales	f__Sebacinaceae	g__Sebacina	s__unidentified	Sebacina	13	Symbiotroph	Ectomycorrhizal-Orchid Mycorrhizal-Root Associated Biotroph	NULL	NULL	Possible
b0af95f9c7efe181dc44d3ca935f87c1	k__Fungi	p__Basidiomycota	c__Agaricomycetes	o__Sebacinales	f__Sebacinaceae	g__Sebacina	s__unidentified	Sebacina	13	Symbiotroph	Ectomycorrhizal-Orchid Mycorrhizal-Root Associated Biotroph	NULL	NULL	Possible
1287e3143d96186e431274f2d01767a3	k__Fungi	p__Basidiomycota	c__Agaricomycetes	o__Sebacinales	f__Sebacinaceae	g__Sebacina	s__unidentified	Sebacina	13	Symbiotroph	Ectomycorrhizal-Orchid Mycorrhizal-Root Associated Biotroph	NULL	NULL	Possible
497f5b106dd977c28be5a670a8c574aa	k__Fungi	p__Basidiomycota	c__Agaricomycetes	o__Sebacinales	f__Sebacinaceae	g__Sebacina	s__unidentified	Sebacina	13	Symbiotroph	Ectomycorrhizal-Orchid Mycorrhizal-Root Associated Biotroph	NULL	NULL	Possible
a7416f026fce5f98f9acd91cd4cc32c3	k__Fungi	p__Basidiomycota	c__Agaricomycetes	o__Sebacinales	f__Sebacinaceae	g__Sebacina	s__unidentified	Sebacina	13	Symbiotroph	Ectomycorrhizal-Orchid Mycorrhizal-Root Associated Biotroph	NULL	NULL	Possible
ac8d82eb954117b7ae1641f9f7abb85e	k__Fungi	p__Basidiomycota	c__Agaricomycetes	o__Sebacinales	f__Sebacinaceae	g__Sebacina	s__unidentified	Sebacina	13	Symbiotroph	Ectomycorrhizal-Orchid Mycorrhizal-Root Associated Biotroph	NULL	NULL	Possible
ed475764b4a2a9695e7e3e728168ce96	k__Fungi	p__Basidiomycota	c__Agaricomycetes	o__Sebacinales	f__Sebacinaceae	g__Sebacina	s__unidentified	Sebacina	13	Symbiotroph	Ectomycorrhizal-Orchid Mycorrhizal-Root Associated Biotroph	NULL	NULL	Possible
5180897a0a679f0f9db0ade0dfc41f98	k__Fungi	p__Basidiomycota	c__Agaricomycetes	o__Sebacinales	f__Sebacinaceae	g__Sebacina	s__unidentified	Sebacina	13	Symbiotroph	Ectomycorrhizal-Orchid Mycorrhizal-Root Associated Biotroph	NULL	NULL	Possible
706b78e1ba37be5cd608e9829d1f4f30	k__Fungi	p__Basidiomycota	c__Agaricomycetes	o__Sebacinales	f__Sebacinaceae	g__Sebacina	s__unidentified	Sebacina	13	Symbiotroph	Ectomycorrhizal-Orchid Mycorrhizal-Root Associated Biotroph	NULL	NULL	Possible
9f42e09749c1814f0747bdabf5217876	k__Fungi	p__Basidiomycota	c__Agaricomycetes	o__Sebacinales	f__Sebacinaceae	g__Sebacina	s__unidentified	Sebacina	13	Symbiotroph	Ectomycorrhizal-Orchid Mycorrhizal-Root Associated Biotroph	NULL	NULL	Possible
45af2abd0ab73c5d9e3c1c3f1c06633a	k__Fungi	p__Basidiomycota	c__Agaricomycetes	o__Sebacinales	f__Sebacinaceae	g__Sebacina	s__unidentified	Sebacina	13	Symbiotroph	Ectomycorrhizal-Orchid Mycorrhizal-Root Associated Biotroph	NULL	NULL	Possible
7c006c927c5d6eb7311f0028308c036c	k__Fungi	p__Basidiomycota	c__Agaricomycetes	o__Sebacinales	f__Sebacinaceae	g__Sebacina	s__unidentified	Sebacina	13	Symbiotroph	Ectomycorrhizal-Orchid Mycorrhizal-Root Associated Biotroph	NULL	NULL	Possible
4dc6195236be39e078a9f28961f02c29	k__Fungi	p__Basidiomycota	c__Agaricomycetes	o__Sebacinales	f__Sebacinaceae	g__Sebacina	s__unidentified	Sebacina	13	Symbiotroph	Ectomycorrhizal-Orchid Mycorrhizal-Root Associated Biotroph	NULL	NULL	Possible
ae12ab379c5f1975cdf532c690907f68	k__Fungi	p__Basidiomycota	c__Agaricomycetes	o__Sebacinales	f__Sebacinaceae	g__Sebacina	s__unidentified	Sebacina	13	Symbiotroph	Ectomycorrhizal-Orchid Mycorrhizal-Root Associated Biotroph	NULL	NULL	Possible
2a6c11aa11dd51f398a20581842b298b	k__Fungi	p__Basidiomycota	c__Agaricomycetes	o__Sebacinales	f__Sebacinaceae	g__Sebacina	s__unidentified	Sebacina	13	Symbiotroph	Ectomycorrhizal-Orchid Mycorrhizal-Root Associated Biotroph	NULL	NULL	Possible
1a268e979238209d93e33bc0a10a7f8e	k__Fungi	p__Basidiomycota	c__Agaricomycetes	o__Sebacinales	f__Sebacinaceae	g__Sebacina	s__unidentified	Sebacina	13	Symbiotroph	Ectomycorrhizal-Orchid Mycorrhizal-Root Associated Biotroph	NULL	NULL	Possible
c75d62cb33d1431d93c424214926963f	k__Fungi	p__Basidiomycota	c__Agaricomycetes	o__Sebacinales	f__Sebacinaceae	g__Sebacina	s__unidentified	Sebacina	13	Symbiotroph	Ectomycorrhizal-Orchid Mycorrhizal-Root Associated Biotroph	NULL	NULL	Possible
f2ae81b1618f5900e9d700b1c4f42e4d	k__Fungi	p__Basidiomycota	c__Agaricomycetes	o__Sebacinales	f__Sebacinaceae	g__Sebacina	s__unidentified	Sebacina	13	Symbiotroph	Ectomycorrhizal-Orchid Mycorrhizal-Root Associated Biotroph	NULL	NULL	Possible
812f2536379ae4f9929b594afa20a01e	k__Fungi	p__Basidiomycota	c__Agaricomycetes	o__Sebacinales	f__Sebacinaceae	g__Sebacina	s__unidentified	Sebacina	13	Symbiotroph	Ectomycorrhizal-Orchid Mycorrhizal-Root Associated Biotroph	NULL	NULL	Possible
7c599c24d1ee504adec5d0e3075aae74	k__Fungi	p__Basidiomycota	c__Agaricomycetes	o__Sebacinales	f__Sebacinaceae	g__Sebacina	s__unidentified	Sebacina	13	Symbiotroph	Ectomycorrhizal-Orchid Mycorrhizal-Root Associated Biotroph	NULL	NULL	Possible
2da1150d1cd801881b481cc50b656763	k__Fungi	p__Basidiomycota	c__Agaricomycetes	o__Sebacinales	f__Sebacinaceae	g__Sebacina	s__unidentified	Sebacina	13	Symbiotroph	Ectomycorrhizal-Orchid Mycorrhizal-Root Associated Biotroph	NULL	NULL	Possible
37b2e245cf552f0f2cc208970c4d7a8e	k__Fungi	p__Basidiomycota	c__Agaricomycetes	o__Sebacinales	f__Sebacinaceae	g__Sebacina	s__unidentified	Sebacina	13	Symbiotroph	Ectomycorrhizal-Orchid Mycorrhizal-Root Associated Biotroph	NULL	NULL	Possible
6ecd25aa1a60cf824c1b26c2f33e1b0d	k__Fungi	p__Basidiomycota	c__Agaricomycetes	o__Sebacinales	f__Sebacinaceae	g__Sebacina	s__unidentified	Sebacina	13	Symbiotroph	Ectomycorrhizal-Orchid Mycorrhizal-Root Associated Biotroph	NULL	NULL	Possible
fb5dd4baae817e20ee0bd27e1b481092	k__Fungi	p__Basidiomycota	c__Agaricomycetes	o__Sebacinales	f__Sebacinaceae	g__Sebacina	s__unidentified	Sebacina	13	Symbiotroph	Ectomycorrhizal-Orchid Mycorrhizal-Root Associated Biotroph	NULL	NULL	Possible
4ce23be7644faa7a08dbc86c7e433848	k__Fungi	p__Basidiomycota	c__Agaricomycetes	o__Sebacinales	f__Sebacinaceae	g__Sebacina	s__unidentified	Sebacina	13	Symbiotroph	Ectomycorrhizal-Orchid Mycorrhizal-Root Associated Biotroph	NULL	NULL	Possible
9206460a0b4a5da2a13968502803d8a3	k__Fungi	p__Basidiomycota	c__Agaricomycetes	o__Sebacinales	f__Sebacinaceae	g__Sebacina	s__unidentified	Sebacina	13	Symbiotroph	Ectomycorrhizal-Orchid Mycorrhizal-Root Associated Biotroph	NULL	NULL	Possible
ae089e92f668fe142720c8663c9e922e	k__Fungi	p__Basidiomycota	c__Agaricomycetes	o__Sebacinales	f__Sebacinaceae	g__Sebacina	s__unidentified	Sebacina	13	Symbiotroph	Ectomycorrhizal-Orchid Mycorrhizal-Root Associated Biotroph	NULL	NULL	Possible
998055b49090c083c88d0df7444a9dcd	k__Fungi	p__Basidiomycota	c__Agaricomycetes	o__Sebacinales	f__Sebacinaceae	g__Sebacina	s__unidentified	Sebacina	13	Symbiotroph	Ectomycorrhizal-Orchid Mycorrhizal-Root Associated Biotroph	NULL	NULL	Possible
3f55a53cdc8c4621f90f6ceb1b159567	k__Fungi	p__Basidiomycota	c__Agaricomycetes	o__Sebacinales	f__Sebacinaceae	g__Sebacina	s__unidentified	Sebacina	13	Symbiotroph	Ectomycorrhizal-Orchid Mycorrhizal-Root Associated Biotroph	NULL	NULL	Possible
2d01cc2d34ab1a12dfad44611089cbcc	k__Fungi	p__Basidiomycota	c__Agaricomycetes	o__Sebacinales	f__Sebacinaceae	g__Sebacina	s__unidentified	Sebacina	13	Symbiotroph	Ectomycorrhizal-Orchid Mycorrhizal-Root Associated Biotroph	NULL	NULL	Possible
0d1b281814fe79273cbf9b020e3a843c	k__Fungi	p__Basidiomycota	c__Agaricomycetes	o__Sebacinales	f__Sebacinaceae	g__Sebacina	s__unidentified	Sebacina	13	Symbiotroph	Ectomycorrhizal-Orchid Mycorrhizal-Root Associated Biotroph	NULL	NULL	Possible
c35a2726731a8a8d00771ce164208e6f	k__Fungi	p__Basidiomycota	c__Agaricomycetes	o__Sebacinales	f__Sebacinaceae	g__Sebacina	s__unidentified	Sebacina	13	Symbiotroph	Ectomycorrhizal-Orchid Mycorrhizal-Root Associated Biotroph	NULL	NULL	Possible
82abed156da6823dc420c15599e0a94f	k__Fungi	p__Basidiomycota	c__Agaricomycetes	o__Sebacinales	f__Sebacinaceae	g__Sebacina	s__unidentified	Sebacina	13	Symbiotroph	Ectomycorrhizal-Orchid Mycorrhizal-Root Associated Biotroph	NULL	NULL	Possible
fd33d31f1514fb446ad08447b7285235	k__Fungi	p__Basidiomycota	c__Agaricomycetes	o__Sebacinales	f__Sebacinaceae	g__Sebacina	s__unidentified	Sebacina	13	Symbiotroph	Ectomycorrhizal-Orchid Mycorrhizal-Root Associated Biotroph	NULL	NULL	Possible
a05d4417f5ebab283e6d76eda63addea	k__Fungi	p__Basidiomycota	c__Agaricomycetes	o__Sebacinales	f__Sebacinaceae	g__Sebacina	s__unidentified	Sebacina	13	Symbiotroph	Ectomycorrhizal-Orchid Mycorrhizal-Root Associated Biotroph	NULL	NULL	Possible
8f8ad1487b3a1c40a971b734c0632782	k__Fungi	p__Basidiomycota	c__Agaricomycetes	o__Sebacinales	f__Sebacinaceae	g__Sebacina	s__unidentified	Sebacina	13	Symbiotroph	Ectomycorrhizal-Orchid Mycorrhizal-Root Associated Biotroph	NULL	NULL	Possible
64f4e2eabed34e5b252d80a1eed39181	k__Fungi	p__Basidiomycota	c__Agaricomycetes	o__Sebacinales	f__Sebacinaceae	g__Sebacina	s__Sebacina_sp	Sebacina	13	Symbiotroph	Ectomycorrhizal-Orchid Mycorrhizal-Root Associated Biotroph	NULL	NULL	Possible
df43eb237b65f68960a834870d4d5849	k__Fungi	p__Basidiomycota	c__Agaricomycetes	o__Sebacinales	f__Sebacinaceae	g__Sebacina	s__unidentified	Sebacina	13	Symbiotroph	Ectomycorrhizal-Orchid Mycorrhizal-Root Associated Biotroph	NULL	NULL	Possible
f7508a2f819f180a4d75fcb30f667099	k__Fungi	p__Basidiomycota	c__Agaricomycetes	o__Sebacinales	f__Sebacinaceae	g__Sebacina	s__unidentified	Sebacina	13	Symbiotroph	Ectomycorrhizal-Orchid Mycorrhizal-Root Associated Biotroph	NULL	NULL	Possible
200a343ee30b5c4f3287b65b005a2e52	k__Fungi	p__Basidiomycota	c__Agaricomycetes	o__Sebacinales	f__Sebacinaceae	g__Sebacina	s__unidentified	Sebacina	13	Symbiotroph	Ectomycorrhizal-Orchid Mycorrhizal-Root Associated Biotroph	NULL	NULL	Possible
5b66bda52e0197ccc415d22e2e9e47f5	k__Fungi	p__Basidiomycota	c__Agaricomycetes	o__Sebacinales	f__Sebacinaceae	g__Sebacina	s__unidentified	Sebacina	13	Symbiotroph	Ectomycorrhizal-Orchid Mycorrhizal-Root Associated Biotroph	NULL	NULL	Possible
91913cefd857f31e5c5d801275423d48	k__Fungi	p__Basidiomycota	c__Agaricomycetes	o__Sebacinales	f__Sebacinaceae	g__Sebacina	s__unidentified	Sebacina	13	Symbiotroph	Ectomycorrhizal-Orchid Mycorrhizal-Root Associated Biotroph	NULL	NULL	Possible
934a125e532504137d3bbca313831a64	k__Fungi	p__Basidiomycota	c__Agaricomycetes	o__Sebacinales	f__Sebacinaceae	g__Sebacina	s__unidentified	Sebacina	13	Symbiotroph	Ectomycorrhizal-Orchid Mycorrhizal-Root Associated Biotroph	NULL	NULL	Possible
096f97bbd0098dbd10d5a68de7b9f35e	k__Fungi	p__Basidiomycota	c__Agaricomycetes	o__Sebacinales	f__Sebacinaceae	g__Sebacina	s__unidentified	Sebacina	13	Symbiotroph	Ectomycorrhizal-Orchid Mycorrhizal-Root Associated Biotroph	NULL	NULL	Possible
beb1699d4148387b1436ba36699f446c	k__Fungi	p__Basidiomycota	c__Agaricomycetes	o__Sebacinales	f__Sebacinaceae	g__Sebacina	s__unidentified	Sebacina	13	Symbiotroph	Ectomycorrhizal-Orchid Mycorrhizal-Root Associated Biotroph	NULL	NULL	Possible
3b6feeaaa88c71bada1ba0cb66a6ed96	k__Fungi	p__Basidiomycota	c__Agaricomycetes	o__Sebacinales	f__Sebacinaceae	g__Sebacina	s__unidentified	Sebacina	13	Symbiotroph	Ectomycorrhizal-Orchid Mycorrhizal-Root Associated Biotroph	NULL	NULL	Possible
1c8fef12540bafe1d50b19bbae2ee91c	k__Fungi	p__Basidiomycota	c__Agaricomycetes	o__Sebacinales	f__Sebacinaceae	g__Sebacina	s__unidentified	Sebacina	13	Symbiotroph	Ectomycorrhizal-Orchid Mycorrhizal-Root Associated Biotroph	NULL	NULL	Possible
9f5f3d4c5a8fe795ceadb8f83756aea3	k__Fungi	p__Basidiomycota	c__Agaricomycetes	o__Sebacinales	f__Sebacinaceae	g__Sebacina	s__unidentified	Sebacina	13	Symbiotroph	Ectomycorrhizal-Orchid Mycorrhizal-Root Associated Biotroph	NULL	NULL	Possible
adb27265f7af8485a32373a85c7fd9b3	k__Fungi	p__Basidiomycota	c__Agaricomycetes	o__Sebacinales	f__Sebacinaceae	g__Sebacina	s__unidentified	Sebacina	13	Symbiotroph	Ectomycorrhizal-Orchid Mycorrhizal-Root Associated Biotroph	NULL	NULL	Possible
e04834d275960143ca4f0a262b7f02b6	k__Fungi	p__Basidiomycota	c__Agaricomycetes	o__Sebacinales	f__Sebacinaceae	g__Sebacina	s__unidentified	Sebacina	13	Symbiotroph	Ectomycorrhizal-Orchid Mycorrhizal-Root Associated Biotroph	NULL	NULL	Possible
2ab6d9a2d82ebe53232c6e3a9b23c753	k__Fungi	p__Basidiomycota	c__Agaricomycetes	o__Sebacinales	f__Sebacinaceae	g__Sebacina	s__unidentified	Sebacina	13	Symbiotroph	Ectomycorrhizal-Orchid Mycorrhizal-Root Associated Biotroph	NULL	NULL	Possible
4c727a62af6d0accf1cde47e297ecd66	k__Fungi	p__Basidiomycota	c__Agaricomycetes	o__Sebacinales	f__Sebacinaceae	g__Sebacina	s__unidentified	Sebacina	13	Symbiotroph	Ectomycorrhizal-Orchid Mycorrhizal-Root Associated Biotroph	NULL	NULL	Possible
52fae2cd682656740e8c9b52d6aaa5f6	k__Fungi	p__Basidiomycota	c__Agaricomycetes	o__Sebacinales	f__Sebacinaceae	g__Sebacina	s__unidentified	Sebacina	13	Symbiotroph	Ectomycorrhizal-Orchid Mycorrhizal-Root Associated Biotroph	NULL	NULL	Possible
94d6db0e55d999b1a1472f701dca7cf5	k__Fungi	p__Basidiomycota	c__Agaricomycetes	o__Sebacinales	f__Sebacinaceae	g__Sebacina	s__unidentified	Sebacina	13	Symbiotroph	Ectomycorrhizal-Orchid Mycorrhizal-Root Associated Biotroph	NULL	NULL	Possible
1979362609d0d38ee304b6b0f658b97d	k__Fungi	p__Basidiomycota	c__Agaricomycetes	o__Sebacinales	f__Sebacinaceae	g__Sebacina	s__unidentified	Sebacina	13	Symbiotroph	Ectomycorrhizal-Orchid Mycorrhizal-Root Associated Biotroph	NULL	NULL	Possible
f642bfd85ac26cd988d5983f2ed4e094	k__Fungi	p__Basidiomycota	c__Agaricomycetes	o__Sebacinales	f__Sebacinaceae	g__Sebacina	s__unidentified	Sebacina	13	Symbiotroph	Ectomycorrhizal-Orchid Mycorrhizal-Root Associated Biotroph	NULL	NULL	Possible
eb0aab6c98dfec4cd4e6205097487f84	k__Fungi	p__Basidiomycota	c__Agaricomycetes	o__Sebacinales	f__Sebacinaceae	g__Sebacina	s__unidentified	Sebacina	13	Symbiotroph	Ectomycorrhizal-Orchid Mycorrhizal-Root Associated Biotroph	NULL	NULL	Possible
d0fe4d8a36cefe849dff43e238b46048	k__Fungi	p__Basidiomycota	c__Agaricomycetes	o__Sebacinales	f__Sebacinaceae	g__Sebacina	s__unidentified	Sebacina	13	Symbiotroph	Ectomycorrhizal-Orchid Mycorrhizal-Root Associated Biotroph	NULL	NULL	Possible
8cf0b421bd94b4a79abdc31ac3790857	k__Fungi	p__Basidiomycota	c__Agaricomycetes	o__Sebacinales	f__Sebacinaceae	g__Sebacina	s__unidentified	Sebacina	13	Symbiotroph	Ectomycorrhizal-Orchid Mycorrhizal-Root Associated Biotroph	NULL	NULL	Possible
43d05674831bc3e4fd01ee2d2e4711be	k__Fungi	p__Basidiomycota	c__Agaricomycetes	o__Sebacinales	f__Sebacinaceae	g__Sebacina	s__unidentified	Sebacina	13	Symbiotroph	Ectomycorrhizal-Orchid Mycorrhizal-Root Associated Biotroph	NULL	NULL	Possible
c9a091c15978bab28208d491d46e51df	k__Fungi	p__Basidiomycota	c__Agaricomycetes	o__Sebacinales	f__Sebacinaceae	g__Sebacina	s__Sebacina_incrustans	Sebacina	13	Symbiotroph	Ectomycorrhizal-Orchid Mycorrhizal-Root Associated Biotroph	NULL	NULL	Possible
0a104a5b2cb7f2f7f9a8a03b043553b0	k__Fungi	p__Basidiomycota	c__Agaricomycetes	o__Sebacinales	f__Sebacinaceae	g__Sebacina	s__unidentified	Sebacina	13	Symbiotroph	Ectomycorrhizal-Orchid Mycorrhizal-Root Associated Biotroph	NULL	NULL	Possible
7137388b00bd6c6a92060aa5b182b0ea	k__Fungi	p__Basidiomycota	c__Agaricomycetes	o__Sebacinales	f__Sebacinaceae	g__Sebacina	s__unidentified	Sebacina	13	Symbiotroph	Ectomycorrhizal-Orchid Mycorrhizal-Root Associated Biotroph	NULL	NULL	Possible
ad07d5e3b48d83bba421773dd7936b9d	k__Fungi	p__Basidiomycota	c__Agaricomycetes	o__Sebacinales	f__Sebacinaceae	g__Sebacina	s__unidentified	Sebacina	13	Symbiotroph	Ectomycorrhizal-Orchid Mycorrhizal-Root Associated Biotroph	NULL	NULL	Possible
423d62b6f0fc2f0601d6c20dc6f8eccb	k__Fungi	p__Basidiomycota	c__Agaricomycetes	o__Sebacinales	f__Sebacinaceae	g__Sebacina	s__unidentified	Sebacina	13	Symbiotroph	Ectomycorrhizal-Orchid Mycorrhizal-Root Associated Biotroph	NULL	NULL	Possible
632466d3fecb37b40208384eb2538190	k__Fungi	p__Basidiomycota	c__Agaricomycetes	o__Sebacinales	f__Sebacinaceae	g__Sebacina	s__unidentified	Sebacina	13	Symbiotroph	Ectomycorrhizal-Orchid Mycorrhizal-Root Associated Biotroph	NULL	NULL	Possible
74b8f781889c15636625c710e4013fe6	k__Fungi	p__Basidiomycota	c__Agaricomycetes	o__Sebacinales	f__Sebacinaceae	g__Sebacina	s__unidentified	Sebacina	13	Symbiotroph	Ectomycorrhizal-Orchid Mycorrhizal-Root Associated Biotroph	NULL	NULL	Possible
c62a69e36bf77592273564cc14cccefb	k__Fungi	p__Basidiomycota	c__Agaricomycetes	o__Sebacinales	f__Sebacinaceae	g__Sebacina	s__unidentified	Sebacina	13	Symbiotroph	Ectomycorrhizal-Orchid Mycorrhizal-Root Associated Biotroph	NULL	NULL	Possible
ace345deb5641887faa1854e7f04eb46	k__Fungi	p__Basidiomycota	c__Agaricomycetes	o__Sebacinales	f__Sebacinaceae	g__Sebacina	s__unidentified	Sebacina	13	Symbiotroph	Ectomycorrhizal-Orchid Mycorrhizal-Root Associated Biotroph	NULL	NULL	Possible
23f5f280664192f79e16771764419aef	k__Fungi	p__Basidiomycota	c__Agaricomycetes	o__Sebacinales	f__Sebacinaceae	g__Sebacina	s__Sebacina_dimitica	Sebacina	13	Symbiotroph	Ectomycorrhizal-Orchid Mycorrhizal-Root Associated Biotroph	NULL	NULL	Possible
2497b585cdfbb1516419f785c6bd2699	k__Fungi	p__Basidiomycota	c__Agaricomycetes	o__Sebacinales	f__Sebacinaceae	g__Sebacina	s__unidentified	Sebacina	13	Symbiotroph	Ectomycorrhizal-Orchid Mycorrhizal-Root Associated Biotroph	NULL	NULL	Possible
7602a34ba3cca3f4b367447e42f0b48f	k__Fungi	p__Basidiomycota	c__Agaricomycetes	o__Sebacinales	f__Sebacinaceae	g__Sebacina	s__unidentified	Sebacina	13	Symbiotroph	Ectomycorrhizal-Orchid Mycorrhizal-Root Associated Biotroph	NULL	NULL	Possible
980a5300dae6a1284c372e79a9fef6e0	k__Fungi	p__Basidiomycota	c__Agaricomycetes	o__Sebacinales	f__Sebacinaceae	g__Sebacina	s__unidentified	Sebacina	13	Symbiotroph	Ectomycorrhizal-Orchid Mycorrhizal-Root Associated Biotroph	NULL	NULL	Possible
fdbfed0ad96c21211893194b07e41caf	k__Fungi	p__Basidiomycota	c__Agaricomycetes	o__Sebacinales	f__Sebacinaceae	g__Sebacina	s__unidentified	Sebacina	13	Symbiotroph	Ectomycorrhizal-Orchid Mycorrhizal-Root Associated Biotroph	NULL	NULL	Possible
be1732210d14544ca14c5aa3c3bf27d9	k__Fungi	p__Basidiomycota	c__Agaricomycetes	o__Sebacinales	f__Sebacinaceae	g__Sebacina	s__unidentified	Sebacina	13	Symbiotroph	Ectomycorrhizal-Orchid Mycorrhizal-Root Associated Biotroph	NULL	NULL	Possible
ddb3d637894682f573467e77b29dac99	k__Fungi	p__Basidiomycota	c__Agaricomycetes	o__Sebacinales	f__Sebacinaceae	g__Sebacina	s__unidentified	Sebacina	13	Symbiotroph	Ectomycorrhizal-Orchid Mycorrhizal-Root Associated Biotroph	NULL	NULL	Possible
35342a47785e4320e66126531d8836ff	k__Fungi	p__Basidiomycota	c__Agaricomycetes	o__Sebacinales	f__Sebacinaceae	g__Sebacina	s__unidentified	Sebacina	13	Symbiotroph	Ectomycorrhizal-Orchid Mycorrhizal-Root Associated Biotroph	NULL	NULL	Possible
45ab5040997521d54685517ad9b81126	k__Fungi	p__Basidiomycota	c__Agaricomycetes	o__Sebacinales	f__Sebacinaceae	g__Sebacina	s__unidentified	Sebacina	13	Symbiotroph	Ectomycorrhizal-Orchid Mycorrhizal-Root Associated Biotroph	NULL	NULL	Possible
ab4247a5c480bba0f083d9b2b87a7237	k__Fungi	p__Basidiomycota	c__Agaricomycetes	o__Sebacinales	f__Sebacinaceae	g__Sebacina	s__unidentified	Sebacina	13	Symbiotroph	Ectomycorrhizal-Orchid Mycorrhizal-Root Associated Biotroph	NULL	NULL	Possible
3251b633ba6907b65a92437ebf891484	k__Fungi	p__Basidiomycota	c__Agaricomycetes	o__Sebacinales	f__Sebacinaceae	g__Sebacina	s__unidentified	Sebacina	13	Symbiotroph	Ectomycorrhizal-Orchid Mycorrhizal-Root Associated Biotroph	NULL	NULL	Possible
31b4c0bbe4d14c6b650da890d036fd77	k__Fungi	p__Basidiomycota	c__Agaricomycetes	o__Sebacinales	f__Sebacinaceae	g__Sebacina	s__Sebacina_dimitica	Sebacina	13	Symbiotroph	Ectomycorrhizal-Orchid Mycorrhizal-Root Associated Biotroph	NULL	NULL	Possible
38b18690867a9648884b2c6ddf449b87	k__Fungi	p__Basidiomycota	c__Agaricomycetes	o__Sebacinales	f__Sebacinaceae	g__Sebacina	s__unidentified	Sebacina	13	Symbiotroph	Ectomycorrhizal-Orchid Mycorrhizal-Root Associated Biotroph	NULL	NULL	Possible
90559122ccf861e6f1829b01df48ecde	k__Fungi	p__Basidiomycota	c__Agaricomycetes	o__Sebacinales	f__Sebacinaceae	g__Sebacina	s__unidentified	Sebacina	13	Symbiotroph	Ectomycorrhizal-Orchid Mycorrhizal-Root Associated Biotroph	NULL	NULL	Possible
c165f42df01d246bfa0ccd3934482ac2	k__Fungi	p__Basidiomycota	c__Agaricomycetes	o__Sebacinales	f__Sebacinaceae	g__Sebacina	s__unidentified	Sebacina	13	Symbiotroph	Ectomycorrhizal-Orchid Mycorrhizal-Root Associated Biotroph	NULL	NULL	Possible
cfb7dcf3852f5fdf6f2248237c91c4b5	k__Fungi	p__Basidiomycota	c__Agaricomycetes	o__Sebacinales	f__Sebacinaceae	g__Sebacina	s__unidentified	Sebacina	13	Symbiotroph	Ectomycorrhizal-Orchid Mycorrhizal-Root Associated Biotroph	NULL	NULL	Possible
fc5496b9df541681dc73fe3daa63af97	k__Fungi	p__Basidiomycota	c__Agaricomycetes	o__Sebacinales	f__Sebacinaceae	g__Sebacina	s__Sebacina_sp	Sebacina	13	Symbiotroph	Ectomycorrhizal-Orchid Mycorrhizal-Root Associated Biotroph	NULL	NULL	Possible
3b73cd6d56ec82babea572ab738309af	k__Fungi	p__Basidiomycota	c__Agaricomycetes	o__Sebacinales	f__Sebacinaceae	g__Sebacina	s__Sebacina_incrustans	Sebacina	13	Symbiotroph	Ectomycorrhizal-Orchid Mycorrhizal-Root Associated Biotroph	NULL	NULL	Possible
adef67a2639397ab245bb4bbf9561467	k__Fungi	p__Basidiomycota	c__Agaricomycetes	o__Sebacinales	f__Sebacinaceae	g__Sebacina	s__unidentified	Sebacina	13	Symbiotroph	Ectomycorrhizal-Orchid Mycorrhizal-Root Associated Biotroph	NULL	NULL	Possible
a032c61263c0b08e1d7bf86957023066	k__Fungi	p__Basidiomycota	c__Agaricomycetes	o__Sebacinales	f__Sebacinaceae	g__Sebacina	s__unidentified	Sebacina	13	Symbiotroph	Ectomycorrhizal-Orchid Mycorrhizal-Root Associated Biotroph	NULL	NULL	Possible
f04a1837cb68f979190cacce67fb21c7	k__Fungi	p__Basidiomycota	c__Agaricomycetes	o__Sebacinales	f__Sebacinaceae	g__Sebacina	s__unidentified	Sebacina	13	Symbiotroph	Ectomycorrhizal-Orchid Mycorrhizal-Root Associated Biotroph	NULL	NULL	Possible
513480cceea296edcb8ffc6f619b1350	k__Fungi	p__Basidiomycota	c__Agaricomycetes	o__Sebacinales	f__Sebacinaceae	g__Sebacina	s__unidentified	Sebacina	13	Symbiotroph	Ectomycorrhizal-Orchid Mycorrhizal-Root Associated Biotroph	NULL	NULL	Possible
2bc57af63d6684e7946b8292b4404317	k__Fungi	p__Basidiomycota	c__Agaricomycetes	o__Sebacinales	f__Sebacinaceae	g__Sebacina	s__unidentified	Sebacina	13	Symbiotroph	Ectomycorrhizal-Orchid Mycorrhizal-Root Associated Biotroph	NULL	NULL	Possible
6708f624ef97fa72f21a55f195827560	k__Fungi	p__Basidiomycota	c__Agaricomycetes	o__Sebacinales	f__Sebacinaceae	g__Sebacina	s__unidentified	Sebacina	13	Symbiotroph	Ectomycorrhizal-Orchid Mycorrhizal-Root Associated Biotroph	NULL	NULL	Possible
d85d457d155a9c286694f4fe1ede2d9c	k__Fungi	p__Basidiomycota	c__Agaricomycetes	o__Sebacinales	f__Sebacinaceae	g__Sebacina	s__unidentified	Sebacina	13	Symbiotroph	Ectomycorrhizal-Orchid Mycorrhizal-Root Associated Biotroph	NULL	NULL	Possible
9a76d8684bcbdd7a6624e7661521863d	k__Fungi	p__Basidiomycota	c__Agaricomycetes	o__Sebacinales	f__Sebacinaceae	g__Sebacina	s__unidentified	Sebacina	13	Symbiotroph	Ectomycorrhizal-Orchid Mycorrhizal-Root Associated Biotroph	NULL	NULL	Possible
3dcb4cd754261e2d1098213e1f982ead	k__Fungi	p__Basidiomycota	c__Agaricomycetes	o__Sebacinales	f__Sebacinaceae	g__Sebacina	s__unidentified	Sebacina	13	Symbiotroph	Ectomycorrhizal-Orchid Mycorrhizal-Root Associated Biotroph	NULL	NULL	Possible
47c9a3a385e27ae000e946a385550a1c	k__Fungi	p__Basidiomycota	c__Agaricomycetes	o__Sebacinales	f__Sebacinaceae	g__Sebacina	s__unidentified	Sebacina	13	Symbiotroph	Ectomycorrhizal-Orchid Mycorrhizal-Root Associated Biotroph	NULL	NULL	Possible
3338038b09dd956069a9c285d9b8f7e5	k__Fungi	p__Basidiomycota	c__Agaricomycetes	o__Sebacinales	f__Sebacinaceae	g__Sebacina	s__unidentified	Sebacina	13	Symbiotroph	Ectomycorrhizal-Orchid Mycorrhizal-Root Associated Biotroph	NULL	NULL	Possible
ae022356b74b6441a77cd0d8e64d7567	k__Fungi	p__Basidiomycota	c__Agaricomycetes	o__Sebacinales	f__Sebacinaceae	g__Sebacina	s__Sebacina_epigaea	Sebacina	13	Symbiotroph	Ectomycorrhizal-Orchid Mycorrhizal-Root Associated Biotroph	NULL	NULL	Possible
2ddedf89272523f27ad84d9f16cec02c	k__Fungi	p__Basidiomycota	c__Agaricomycetes	o__Sebacinales	f__Sebacinaceae	g__Sebacina	s__unidentified	Sebacina	13	Symbiotroph	Ectomycorrhizal-Orchid Mycorrhizal-Root Associated Biotroph	NULL	NULL	Possible
3af0a757fe7c26e55140b60b9243a639	k__Fungi	p__Basidiomycota	c__Agaricomycetes	o__Sebacinales	f__Sebacinaceae	g__Sebacina	s__unidentified	Sebacina	13	Symbiotroph	Ectomycorrhizal-Orchid Mycorrhizal-Root Associated Biotroph	NULL	NULL	Possible
0e53259ec0f6e5b6444b443f1c4a91d6	k__Fungi	p__Basidiomycota	c__Agaricomycetes	o__Sebacinales	f__Sebacinaceae	g__Sebacina	s__unidentified	Sebacina	13	Symbiotroph	Ectomycorrhizal-Orchid Mycorrhizal-Root Associated Biotroph	NULL	NULL	Possible
52fdf80da4d55486ab82591e37674423	k__Fungi	p__Basidiomycota	c__Agaricomycetes	o__Sebacinales	f__Sebacinaceae	g__Sebacina	s__unidentified	Sebacina	13	Symbiotroph	Ectomycorrhizal-Orchid Mycorrhizal-Root Associated Biotroph	NULL	NULL	Possible
1f0ec39ef77d2ee58e4e9e15a6e04e80	k__Fungi	p__Basidiomycota	c__Agaricomycetes	o__Sebacinales	f__Sebacinaceae	g__Sebacina	s__unidentified	Sebacina	13	Symbiotroph	Ectomycorrhizal-Orchid Mycorrhizal-Root Associated Biotroph	NULL	NULL	Possible
4b903be402efdbcef64075ad4af32126	k__Fungi	p__Basidiomycota	c__Agaricomycetes	o__Sebacinales	f__Sebacinaceae	g__Sebacina	s__Sebacina_dimitica	Sebacina	13	Symbiotroph	Ectomycorrhizal-Orchid Mycorrhizal-Root Associated Biotroph	NULL	NULL	Possible
174623f006dfe896e3ff1421d9673f6d	k__Fungi	p__Basidiomycota	c__Agaricomycetes	o__Sebacinales	f__Sebacinaceae	g__Sebacina	s__unidentified	Sebacina	13	Symbiotroph	Ectomycorrhizal-Orchid Mycorrhizal-Root Associated Biotroph	NULL	NULL	Possible
52db02d60a1c3f25ef71e345d8651f61	k__Fungi	p__Basidiomycota	c__Agaricomycetes	o__Sebacinales	f__Sebacinaceae	g__Sebacina	s__unidentified	Sebacina	13	Symbiotroph	Ectomycorrhizal-Orchid Mycorrhizal-Root Associated Biotroph	NULL	NULL	Possible
7269dd6c8f610a8cbea5d1b046b12ab8	k__Fungi	p__Basidiomycota	c__Agaricomycetes	o__Sebacinales	f__Sebacinaceae	g__Sebacina	s__unidentified	Sebacina	13	Symbiotroph	Ectomycorrhizal-Orchid Mycorrhizal-Root Associated Biotroph	NULL	NULL	Possible
e1fd8153a3c5969c954de8e011e699d4	k__Fungi	p__Basidiomycota	c__Agaricomycetes	o__Sebacinales	f__Sebacinaceae	g__Sebacina	s__unidentified	Sebacina	13	Symbiotroph	Ectomycorrhizal-Orchid Mycorrhizal-Root Associated Biotroph	NULL	NULL	Possible
2a4222e2e48649843c6679899c1d532e	k__Fungi	p__Basidiomycota	c__Agaricomycetes	o__Sebacinales	f__Sebacinaceae	g__Sebacina	s__unidentified	Sebacina	13	Symbiotroph	Ectomycorrhizal-Orchid Mycorrhizal-Root Associated Biotroph	NULL	NULL	Possible
818c27c43951abd85446b3297c502c60	k__Fungi	p__Basidiomycota	c__Agaricomycetes	o__Sebacinales	f__Sebacinaceae	g__Sebacina	s__unidentified	Sebacina	13	Symbiotroph	Ectomycorrhizal-Orchid Mycorrhizal-Root Associated Biotroph	NULL	NULL	Possible
55e209b08828b0a5a763ad2dd6127f61	k__Fungi	p__Basidiomycota	c__Agaricomycetes	o__Sebacinales	f__Sebacinaceae	g__Sebacina	s__unidentified	Sebacina	13	Symbiotroph	Ectomycorrhizal-Orchid Mycorrhizal-Root Associated Biotroph	NULL	NULL	Possible
8a2c132cbbabd53d913494ac80dca495	k__Fungi	p__Basidiomycota	c__Agaricomycetes	o__Sebacinales	f__Sebacinaceae	g__Sebacina	s__unidentified	Sebacina	13	Symbiotroph	Ectomycorrhizal-Orchid Mycorrhizal-Root Associated Biotroph	NULL	NULL	Possible
a539b9828b01b5090d4c8f18fd88ac65	k__Fungi	p__Basidiomycota	c__Agaricomycetes	o__Sebacinales	f__Sebacinaceae	g__Sebacina	s__unidentified	Sebacina	13	Symbiotroph	Ectomycorrhizal-Orchid Mycorrhizal-Root Associated Biotroph	NULL	NULL	Possible
7f0bb5d7e6d40fadb79c28845215ff46	k__Fungi	p__Basidiomycota	c__Agaricomycetes	o__Sebacinales	f__Sebacinaceae	g__Sebacina	s__unidentified	Sebacina	13	Symbiotroph	Ectomycorrhizal-Orchid Mycorrhizal-Root Associated Biotroph	NULL	NULL	Possible
0e396f6f6456bd59965cc728cc804207	k__Fungi	p__Basidiomycota	c__Agaricomycetes	o__Sebacinales	f__Sebacinaceae	g__Sebacina	s__unidentified	Sebacina	13	Symbiotroph	Ectomycorrhizal-Orchid Mycorrhizal-Root Associated Biotroph	NULL	NULL	Possible
5e195e9cddd23d1ad37a9a2eb2590b9e	k__Fungi	p__Basidiomycota	c__Agaricomycetes	o__Sebacinales	f__Sebacinaceae	g__Sebacina	s__unidentified	Sebacina	13	Symbiotroph	Ectomycorrhizal-Orchid Mycorrhizal-Root Associated Biotroph	NULL	NULL	Possible
5b4c8a27fcdeff5d78be843f574876f5	k__Fungi	p__Basidiomycota	c__Agaricomycetes	o__Sebacinales	f__Sebacinaceae	g__Sebacina	s__unidentified	Sebacina	13	Symbiotroph	Ectomycorrhizal-Orchid Mycorrhizal-Root Associated Biotroph	NULL	NULL	Possible
bb63386e559913a7a0e4335a63ed3374	k__Fungi	p__Basidiomycota	c__Agaricomycetes	o__Sebacinales	f__Sebacinaceae	g__Sebacina	s__unidentified	Sebacina	13	Symbiotroph	Ectomycorrhizal-Orchid Mycorrhizal-Root Associated Biotroph	NULL	NULL	Possible
c7a8a5f27928aef5ecf3f0e25253018b	k__Fungi	p__Basidiomycota	c__Agaricomycetes	o__Sebacinales	f__Sebacinaceae	g__Sebacina	s__unidentified	Sebacina	13	Symbiotroph	Ectomycorrhizal-Orchid Mycorrhizal-Root Associated Biotroph	NULL	NULL	Possible
3ba3c75765d2a96a5f597519ba715f36	k__Fungi	p__Basidiomycota	c__Agaricomycetes	o__Sebacinales	f__Sebacinaceae	g__Sebacina	s__unidentified	Sebacina	13	Symbiotroph	Ectomycorrhizal-Orchid Mycorrhizal-Root Associated Biotroph	NULL	NULL	Possible
b1c66c88d32475da2ac90b16cea4a5ee	k__Fungi	p__Basidiomycota	c__Agaricomycetes	o__Sebacinales	f__Sebacinaceae	g__Sebacina	s__unidentified	Sebacina	13	Symbiotroph	Ectomycorrhizal-Orchid Mycorrhizal-Root Associated Biotroph	NULL	NULL	Possible
7b3d123a7123fc14bb0586e983d22683	k__Fungi	p__Basidiomycota	c__Agaricomycetes	o__Sebacinales	f__Sebacinaceae	g__Sebacina	s__unidentified	Sebacina	13	Symbiotroph	Ectomycorrhizal-Orchid Mycorrhizal-Root Associated Biotroph	NULL	NULL	Possible
e16d5f2a1c450650c67124126fe9cb50	k__Fungi	p__Basidiomycota	c__Agaricomycetes	o__Sebacinales	f__Sebacinaceae	g__Sebacina	s__unidentified	Sebacina	13	Symbiotroph	Ectomycorrhizal-Orchid Mycorrhizal-Root Associated Biotroph	NULL	NULL	Possible
2324ed706b0664aceccab015890dd8ce	k__Fungi	p__Basidiomycota	c__Agaricomycetes	o__Sebacinales	f__Sebacinaceae	g__Sebacina	s__unidentified	Sebacina	13	Symbiotroph	Ectomycorrhizal-Orchid Mycorrhizal-Root Associated Biotroph	NULL	NULL	Possible
7c74c418b92490cfb6ead036e084fe0e	k__Fungi	p__Basidiomycota	c__Agaricomycetes	o__Sebacinales	f__Sebacinaceae	g__Helvellosebacina	s__unidentified	Sebacinaceae	9	Symbiotroph	Ectomycorrhizal	Coralloid	NULL	Probable
0a6ce5af7b6530e30be59a2574025559	k__Fungi	p__Basidiomycota	c__Agaricomycetes	o__Sebacinales	f__Sebacinaceae	g__unidentified	s__unidentified	Sebacinaceae	9	Symbiotroph	Ectomycorrhizal	Coralloid	NULL	Probable
e3760011c89ec5025c18f10f5d445723	k__Fungi	p__Basidiomycota	c__Agaricomycetes	o__Sebacinales	f__Sebacinaceae	g__Helvellosebacina	s__unidentified	Sebacinaceae	9	Symbiotroph	Ectomycorrhizal	Coralloid	NULL	Probable
192c805f782f0f7312440a140083e588	k__Fungi	p__Basidiomycota	c__Agaricomycetes	o__Sebacinales	f__Sebacinaceae	g__unidentified	s__unidentified	Sebacinaceae	9	Symbiotroph	Ectomycorrhizal	Coralloid	NULL	Probable
06200013f005a67922aea3c4b90c0f43	k__Fungi	p__Basidiomycota	c__Agaricomycetes	o__Sebacinales	f__Sebacinaceae	g__Helvellosebacina	s__unidentified	Sebacinaceae	9	Symbiotroph	Ectomycorrhizal	Coralloid	NULL	Probable
8c1fbac64d0952d39817d4823d5f704c	k__Fungi	p__Basidiomycota	c__Agaricomycetes	o__Sebacinales	f__Sebacinaceae	g__unidentified	s__unidentified	Sebacinaceae	9	Symbiotroph	Ectomycorrhizal	Coralloid	NULL	Probable
bcee8d433df38aa3365e7147dff5a01a	k__Fungi	p__Basidiomycota	c__Agaricomycetes	o__Sebacinales	f__Sebacinaceae	g__unidentified	s__unidentified	Sebacinaceae	9	Symbiotroph	Ectomycorrhizal	Coralloid	NULL	Probable
7d43eebb57390702a492be08e5fe3864	k__Fungi	p__Basidiomycota	c__Agaricomycetes	o__Sebacinales	f__Sebacinaceae	g__unidentified	s__unidentified	Sebacinaceae	9	Symbiotroph	Ectomycorrhizal	Coralloid	NULL	Probable
1f31b4f4f434a85f2011bba40426a4b3	k__Fungi	p__Basidiomycota	c__Agaricomycetes	o__Sebacinales	f__Sebacinaceae	g__Helvellosebacina	s__unidentified	Sebacinaceae	9	Symbiotroph	Ectomycorrhizal	Coralloid	NULL	Probable
1d8929cb2c1c23c71b63d28ce40aa1f1	k__Fungi	p__Basidiomycota	c__Agaricomycetes	o__Sebacinales	f__Sebacinaceae	g__unidentified	s__unidentified	Sebacinaceae	9	Symbiotroph	Ectomycorrhizal	Coralloid	NULL	Probable
36f10f85cbfd3c6b3e5f9da7d87f99a7	k__Fungi	p__Basidiomycota	c__Agaricomycetes	o__Sebacinales	f__Sebacinaceae	g__unidentified	s__unidentified	Sebacinaceae	9	Symbiotroph	Ectomycorrhizal	Coralloid	NULL	Probable
e0ec4fa463c3a6f3d1b1f233705c782d	k__Fungi	p__Basidiomycota	c__Agaricomycetes	o__Sebacinales	f__Sebacinaceae	g__unidentified	s__unidentified	Sebacinaceae	9	Symbiotroph	Ectomycorrhizal	Coralloid	NULL	Probable
27f0d35bcdcb2b151fa7532632b11274	k__Fungi	p__Basidiomycota	c__Agaricomycetes	o__Sebacinales	f__Sebacinaceae	g__unidentified	s__unidentified	Sebacinaceae	9	Symbiotroph	Ectomycorrhizal	Coralloid	NULL	Probable
9328981843f8abec7903040e901441ec	k__Fungi	p__Basidiomycota	c__Agaricomycetes	o__Sebacinales	f__Serendipitaceae	g__Serendipita	s__unidentified	Serendipita	13	Symbiotroph	Orchid Mycorrhizal	NULL	NULL	Highly Probable
e52f3187a6a23953d7591ceecf4597e2	k__Fungi	p__Basidiomycota	c__Agaricomycetes	o__Sebacinales	f__Serendipitaceae	g__Serendipita	s__Serendipita_sp	Serendipita	13	Symbiotroph	Orchid Mycorrhizal	NULL	NULL	Highly Probable
8da098f2f929ee70e3e07679242ed7ba	k__Fungi	p__Basidiomycota	c__Agaricomycetes	o__Sebacinales	f__Serendipitaceae	g__Serendipita	s__unidentified	Serendipita	13	Symbiotroph	Orchid Mycorrhizal	NULL	NULL	Highly Probable
ef51eec5d6013e72f298434f588b3e63	k__Fungi	p__Basidiomycota	c__Agaricomycetes	o__Sebacinales	f__Serendipitaceae	g__Serendipita	s__unidentified	Serendipita	13	Symbiotroph	Orchid Mycorrhizal	NULL	NULL	Highly Probable
a90aee6eb6661a4649fda0b9ef0fd510	k__Fungi	p__Basidiomycota	c__Agaricomycetes	o__Sebacinales	f__Serendipitaceae	g__Serendipita	s__Serendipita_vermifera	Serendipita	13	Symbiotroph	Orchid Mycorrhizal	NULL	NULL	Highly Probable
706df5c8c10dff037bff7d2db39e0767	k__Fungi	p__Basidiomycota	c__Agaricomycetes	o__Sebacinales	f__Serendipitaceae	g__Serendipita	s__Serendipita_herbamans	Serendipita	13	Symbiotroph	Orchid Mycorrhizal	NULL	NULL	Highly Probable
3d5eeada75c4679b5dac9eca6099b0a7	k__Fungi	p__Basidiomycota	c__Agaricomycetes	o__Sebacinales	f__Serendipitaceae	g__Serendipita	s__unidentified	Serendipita	13	Symbiotroph	Orchid Mycorrhizal	NULL	NULL	Highly Probable
bf3dcb9f59e35ca69fd69dcb5568d285	k__Fungi	p__Basidiomycota	c__Agaricomycetes	o__Boletales	f__Boletaceae	g__Strobilomyces	s__Strobilomyces_strobilaceus	Strobilomyces	13	Symbiotroph	Ectomycorrhizal	Boletoid	NULL	Highly Probable
e4656a6a15d53778034609fd5e2e1575	k__Fungi	p__Basidiomycota	c__Agaricomycetes	o__Boletales	f__Boletaceae	g__Strobilomyces	s__Strobilomyces_strobilaceus	Strobilomyces	13	Symbiotroph	Ectomycorrhizal	Boletoid	NULL	Highly Probable
afc69899b89991f81ec9390986c8e699	k__Fungi	p__Basidiomycota	c__Agaricomycetes	o__Boletales	f__Suillaceae	g__Suillus	s__Suillus_placidus	Suillus	13	Symbiotroph	Ectomycorrhizal	Boletoid	NULL	Highly Probable
1b93589eefdef1275d267878d3019a3b	k__Fungi	p__Basidiomycota	c__Agaricomycetes	o__Boletales	f__Suillaceae	g__Suillus	s__Suillus_bovinus	Suillus	13	Symbiotroph	Ectomycorrhizal	Boletoid	NULL	Highly Probable
6485ce47882013de497ae5a413ce969b	k__Fungi	p__Basidiomycota	c__Agaricomycetes	o__Boletales	f__Suillaceae	g__Suillus	s__unidentified	Suillus	13	Symbiotroph	Ectomycorrhizal	Boletoid	NULL	Highly Probable
54e7fd41cb96756255af72510bae17ea	k__Fungi	p__Basidiomycota	c__Agaricomycetes	o__Boletales	f__Suillaceae	g__Suillus	s__Suillus_bovinus	Suillus	13	Symbiotroph	Ectomycorrhizal	Boletoid	NULL	Highly Probable
f67e2e5ed298ea5a8fec9d676e227444	k__Fungi	p__Basidiomycota	c__Agaricomycetes	o__Boletales	f__Suillaceae	g__Suillus	s__Suillus_bovinus	Suillus	13	Symbiotroph	Ectomycorrhizal	Boletoid	NULL	Highly Probable
51dd1ee6ba0281c144e209f5f9548d04	k__Fungi	p__Basidiomycota	c__Agaricomycetes	o__Agaricales	f__Cortinariaceae	g__unidentified	s__unidentified	Cortinariaceae	9	Symbiotroph	Ectomycorrhizal	Agaricoid	NULL	Probable
af0a8a2cdf114822b1ac398e68c0910b	k__Fungi	p__Basidiomycota	c__Agaricomycetes	o__Russulales	f__Russulaceae	g__unidentified	s__unidentified	Russulaceae	9	Symbiotroph	Ectomycorrhizal	Agaricoid-Corticioid-Gasteroid-Secotioid	NULL	Probable
d9deecbb2876e0c987346b56ade6e8b9	k__Fungi	p__Basidiomycota	c__Agaricomycetes	o__Agaricales	f__Inocybaceae	g__unidentified	s__unidentified	Inocybaceae	9	Symbiotroph	Ectomycorrhizal	Agaricoid	NULL	Probable
01ca68fe3e501c62ec858fdfb2a1fb41	k__Fungi	p__Basidiomycota	c__Agaricomycetes	o__Sebacinales	f__Sebacinaceae	g__unidentified	s__unidentified	Sebacinaceae	9	Symbiotroph	Ectomycorrhizal	Coralloid	NULL	Probable
4af522ebfd66f5f5842810e776d06033	k__Fungi	p__Basidiomycota	c__Agaricomycetes	o__Agaricales	f__Inocybaceae	g__unidentified	s__unidentified	Inocybaceae	9	Symbiotroph	Ectomycorrhizal	Agaricoid	NULL	Probable
5a4aa75990ee53a374ccaffd2189e1b3	k__Fungi	p__Basidiomycota	c__Agaricomycetes	o__Agaricales	f__Inocybaceae	g__unidentified	s__unidentified	Inocybaceae	9	Symbiotroph	Ectomycorrhizal	Agaricoid	NULL	Probable
063e59445739b56fd2151e3193a07e7a	k__Fungi	p__Basidiomycota	c__Agaricomycetes	o__Russulales	f__Russulaceae	g__unidentified	s__unidentified	Russulaceae	9	Symbiotroph	Ectomycorrhizal	Agaricoid-Corticioid-Gasteroid-Secotioid	NULL	Probable
635cc65b31bfcfce9ba42af3f5c874e8	k__Fungi	p__Basidiomycota	c__Agaricomycetes	o__Russulales	f__Russulaceae	g__unidentified	s__unidentified	Russulaceae	9	Symbiotroph	Ectomycorrhizal	Agaricoid-Corticioid-Gasteroid-Secotioid	NULL	Probable
5a96990d652a07640bf41e5020bcda89	k__Fungi	p__Basidiomycota	c__Agaricomycetes	o__Agaricales	f__Inocybaceae	g__unidentified	s__unidentified	Inocybaceae	9	Symbiotroph	Ectomycorrhizal	Agaricoid	NULL	Probable
39b8ef59a6eecb42a85f8ae5abd8d6d9	k__Fungi	p__Basidiomycota	c__Agaricomycetes	o__Agaricales	f__Inocybaceae	g__unidentified	s__unidentified	Inocybaceae	9	Symbiotroph	Ectomycorrhizal	Agaricoid	NULL	Probable
ee9e1c1d243d9fd7258dc4fc7dfc3505	k__Fungi	p__Basidiomycota	c__Agaricomycetes	o__Russulales	f__Russulaceae	g__unidentified	s__unidentified	Russulaceae	9	Symbiotroph	Ectomycorrhizal	Agaricoid-Corticioid-Gasteroid-Secotioid	NULL	Probable
785936b7a30e4f91e05922d9dc558dec	k__Fungi	p__Basidiomycota	c__Agaricomycetes	o__Russulales	f__Russulaceae	g__unidentified	s__unidentified	Russulaceae	9	Symbiotroph	Ectomycorrhizal	Agaricoid-Corticioid-Gasteroid-Secotioid	NULL	Probable
3505d50b132ba71e73a7df2f87b6aa95	k__Fungi	p__Basidiomycota	c__Agaricomycetes	o__Russulales	f__Russulaceae	g__unidentified	s__unidentified	Russulaceae	9	Symbiotroph	Ectomycorrhizal	Agaricoid-Corticioid-Gasteroid-Secotioid	NULL	Probable
3f440df1af9d32df437e33558a5556fa	k__Fungi	p__Basidiomycota	c__Agaricomycetes	o__Russulales	f__Russulaceae	g__unidentified	s__unidentified	Russulaceae	9	Symbiotroph	Ectomycorrhizal	Agaricoid-Corticioid-Gasteroid-Secotioid	NULL	Probable
ddbe401d253278b33283168109fd32ab	k__Fungi	p__Basidiomycota	c__Agaricomycetes	o__Sebacinales	f__Sebacinaceae	g__unidentified	s__unidentified	Sebacinaceae	9	Symbiotroph	Ectomycorrhizal	Coralloid	NULL	Probable
7a1474647066f0fad22017037a1950e0	k__Fungi	p__Basidiomycota	c__Agaricomycetes	o__Thelephorales	f__Thelephoraceae	g__Tomentella	s__Tomentella_sublilacina	Tomentella	13	Symbiotroph	Ectomycorrhizal	Corticioid	NULL	Highly Probable
fd8d73cb7564848a5245d1eb66c481c2	k__Fungi	p__Basidiomycota	c__Agaricomycetes	o__Thelephorales	f__Thelephoraceae	g__Tomentella	s__Tomentella_ellisii	Tomentella	13	Symbiotroph	Ectomycorrhizal	Corticioid	NULL	Highly Probable
35fbc5a07fe0d91a00b6c5849dc8bcbf	k__Fungi	p__Basidiomycota	c__Agaricomycetes	o__Thelephorales	f__Thelephoraceae	g__Tomentella	s__Tomentella_sublilacina	Tomentella	13	Symbiotroph	Ectomycorrhizal	Corticioid	NULL	Highly Probable
f3205ca78b2f8af720d2670948fcaaa4	k__Fungi	p__Basidiomycota	c__Agaricomycetes	o__Thelephorales	f__Thelephoraceae	g__Tomentella	s__unidentified	Tomentella	13	Symbiotroph	Ectomycorrhizal	Corticioid	NULL	Highly Probable
c6c7b4f8948ff8295cd564f7568a98db	k__Fungi	p__Basidiomycota	c__Agaricomycetes	o__Thelephorales	f__Thelephoraceae	g__Tomentella	s__Tomentella_papuae	Tomentella	13	Symbiotroph	Ectomycorrhizal	Corticioid	NULL	Highly Probable
9ac244a2ed55141b607dc47b7104242c	k__Fungi	p__Basidiomycota	c__Agaricomycetes	o__Thelephorales	f__Thelephoraceae	g__Tomentella	s__Tomentella_parmastoana	Tomentella	13	Symbiotroph	Ectomycorrhizal	Corticioid	NULL	Highly Probable
f75585d6126f4f24d1f346293b7a3da8	k__Fungi	p__Basidiomycota	c__Agaricomycetes	o__Thelephorales	f__Thelephoraceae	g__Tomentella	s__unidentified	Tomentella	13	Symbiotroph	Ectomycorrhizal	Corticioid	NULL	Highly Probable
43aca34edbc77a573f75cbae4aa81563	k__Fungi	p__Basidiomycota	c__Agaricomycetes	o__Thelephorales	f__Thelephoraceae	g__Tomentella	s__Tomentella_papuae	Tomentella	13	Symbiotroph	Ectomycorrhizal	Corticioid	NULL	Highly Probable
12c67b7ebb84f51c38f08bca209beb1f	k__Fungi	p__Basidiomycota	c__Agaricomycetes	o__Thelephorales	f__Thelephoraceae	g__Tomentella	s__unidentified	Tomentella	13	Symbiotroph	Ectomycorrhizal	Corticioid	NULL	Highly Probable
e71faca08e82185cb480ec8e5098a5f8	k__Fungi	p__Basidiomycota	c__Agaricomycetes	o__Thelephorales	f__Thelephoraceae	g__Tomentella	s__unidentified	Tomentella	13	Symbiotroph	Ectomycorrhizal	Corticioid	NULL	Highly Probable
e88333e5bbb0320eae6181335f373e3b	k__Fungi	p__Basidiomycota	c__Agaricomycetes	o__Thelephorales	f__Thelephoraceae	g__Tomentella	s__Tomentella_papuae	Tomentella	13	Symbiotroph	Ectomycorrhizal	Corticioid	NULL	Highly Probable
43a76ecb5517b849fde9a897ef969355	k__Fungi	p__Basidiomycota	c__Agaricomycetes	o__Thelephorales	f__Thelephoraceae	g__Tomentella	s__Tomentella_sublilacina	Tomentella	13	Symbiotroph	Ectomycorrhizal	Corticioid	NULL	Highly Probable
298912d42192f192135344b1d70b77cb	k__Fungi	p__Basidiomycota	c__Agaricomycetes	o__Thelephorales	f__Thelephoraceae	g__Tomentella	s__Tomentella_papuae	Tomentella	13	Symbiotroph	Ectomycorrhizal	Corticioid	NULL	Highly Probable
822fc24f23a3ed3b8051d49f9706e5ee	k__Fungi	p__Basidiomycota	c__Agaricomycetes	o__Thelephorales	f__Thelephoraceae	g__Tomentella	s__Tomentella_ellisii	Tomentella	13	Symbiotroph	Ectomycorrhizal	Corticioid	NULL	Highly Probable
685956958197a9df071fb329c945719b	k__Fungi	p__Basidiomycota	c__Agaricomycetes	o__Thelephorales	f__Thelephoraceae	g__Tomentella	s__Tomentella_papuae	Tomentella	13	Symbiotroph	Ectomycorrhizal	Corticioid	NULL	Highly Probable
8096477810cfa657760fad13ca452746	k__Fungi	p__Basidiomycota	c__Agaricomycetes	o__Thelephorales	f__Thelephoraceae	g__Tomentella	s__Tomentella_sublilacina	Tomentella	13	Symbiotroph	Ectomycorrhizal	Corticioid	NULL	Highly Probable
8aa61dcf2162666445879bb9153dc10a	k__Fungi	p__Basidiomycota	c__Agaricomycetes	o__Thelephorales	f__Thelephoraceae	g__Tomentella	s__Tomentella_papuae	Tomentella	13	Symbiotroph	Ectomycorrhizal	Corticioid	NULL	Highly Probable
293f2ad9c1ca533d875e6a721f71d8f7	k__Fungi	p__Basidiomycota	c__Agaricomycetes	o__Thelephorales	f__Thelephoraceae	g__Tomentella	s__Tomentella_papuae	Tomentella	13	Symbiotroph	Ectomycorrhizal	Corticioid	NULL	Highly Probable
36c6e2537e3da751fca901d3db42dd67	k__Fungi	p__Basidiomycota	c__Agaricomycetes	o__Thelephorales	f__Thelephoraceae	g__Tomentella	s__Tomentella_papuae	Tomentella	13	Symbiotroph	Ectomycorrhizal	Corticioid	NULL	Highly Probable
1e76fd015e6146c82d7e9eba090a7acb	k__Fungi	p__Basidiomycota	c__Agaricomycetes	o__Thelephorales	f__Thelephoraceae	g__Tomentella	s__Tomentella_coerulea	Tomentella	13	Symbiotroph	Ectomycorrhizal	Corticioid	NULL	Highly Probable
587142f1c720cfd5657b22113c531a54	k__Fungi	p__Basidiomycota	c__Agaricomycetes	o__Thelephorales	f__Thelephoraceae	g__Tomentella	s__Tomentella_cinerascens	Tomentella	13	Symbiotroph	Ectomycorrhizal	Corticioid	NULL	Highly Probable
8de32195bde2e46b3ab5268d31887949	k__Fungi	p__Basidiomycota	c__Agaricomycetes	o__Thelephorales	f__Thelephoraceae	g__Tomentella	s__Tomentella_papuae	Tomentella	13	Symbiotroph	Ectomycorrhizal	Corticioid	NULL	Highly Probable
e3b4c2aa64d54acc55c4f7df182886a7	k__Fungi	p__Basidiomycota	c__Agaricomycetes	o__Thelephorales	f__Thelephoraceae	g__Tomentella	s__Tomentella_galzinii	Tomentella	13	Symbiotroph	Ectomycorrhizal	Corticioid	NULL	Highly Probable
d2ff8ab120b46740e0059de2e09f4349	k__Fungi	p__Basidiomycota	c__Agaricomycetes	o__Thelephorales	f__Thelephoraceae	g__Tomentella	s__Tomentella_papuae	Tomentella	13	Symbiotroph	Ectomycorrhizal	Corticioid	NULL	Highly Probable
7fd3deaa4a76cf2d732be70feaa2732d	k__Fungi	p__Basidiomycota	c__Agaricomycetes	o__Thelephorales	f__Thelephoraceae	g__Tomentella	s__unidentified	Tomentella	13	Symbiotroph	Ectomycorrhizal	Corticioid	NULL	Highly Probable
e6f4a73795eab53eb6c6da464aa26dfe	k__Fungi	p__Basidiomycota	c__Agaricomycetes	o__Thelephorales	f__Thelephoraceae	g__Tomentella	s__unidentified	Tomentella	13	Symbiotroph	Ectomycorrhizal	Corticioid	NULL	Highly Probable
e90d04c09a4944071495d3c2256b51d5	k__Fungi	p__Basidiomycota	c__Agaricomycetes	o__Thelephorales	f__Thelephoraceae	g__Tomentella	s__Tomentella_pilosa	Tomentella	13	Symbiotroph	Ectomycorrhizal	Corticioid	NULL	Highly Probable
c5be510d377bce657ef947d97cd0592a	k__Fungi	p__Basidiomycota	c__Agaricomycetes	o__Thelephorales	f__Thelephoraceae	g__Tomentella	s__Tomentella_papuae	Tomentella	13	Symbiotroph	Ectomycorrhizal	Corticioid	NULL	Highly Probable
487177c8488a350b622407be000a7ac0	k__Fungi	p__Basidiomycota	c__Agaricomycetes	o__Thelephorales	f__Thelephoraceae	g__Tomentella	s__Tomentella_badia	Tomentella	13	Symbiotroph	Ectomycorrhizal	Corticioid	NULL	Highly Probable
a022c91b0807b886fbeba7cfa49eee04	k__Fungi	p__Basidiomycota	c__Agaricomycetes	o__Thelephorales	f__Thelephoraceae	g__Tomentella	s__unidentified	Tomentella	13	Symbiotroph	Ectomycorrhizal	Corticioid	NULL	Highly Probable
b2bcad9645bbac95ca01cd3cb8a680b6	k__Fungi	p__Basidiomycota	c__Agaricomycetes	o__Thelephorales	f__Thelephoraceae	g__Tomentellopsis	s__unidentified	Tomentellopsis	13	Symbiotroph	Ectomycorrhizal	Corticioid	NULL	Highly Probable
522ec0fb8d53fabfe22a8f19e3174501	k__Fungi	p__Basidiomycota	c__Agaricomycetes	o__Thelephorales	f__Thelephoraceae	g__Tomentellopsis	s__unidentified	Tomentellopsis	13	Symbiotroph	Ectomycorrhizal	Corticioid	NULL	Highly Probable
afff1e1cb9ade23f72de641b3d2ba84d	k__Fungi	p__Basidiomycota	c__Agaricomycetes	o__Boletales	f__Boletaceae	g__Tylopilus	s__Tylopilus_microsporus	Tylopilus	13	Symbiotroph	Ectomycorrhizal	Boletoid	NULL	Highly Probable
f37781c1b026c2d67e677caad22371ea	k__Fungi	p__Basidiomycota	c__Agaricomycetes	o__Boletales	f__Boletaceae	g__Tylopilus	s__Tylopilus_sordidus	Tylopilus	13	Symbiotroph	Ectomycorrhizal	Boletoid	NULL	Highly Probable
f85ba0adae0214f39493ca509643fa2a	k__Fungi	p__Basidiomycota	c__Agaricomycetes	o__Atheliales	f__Atheliaceae	g__Tylospora	s__unidentified	Tylospora	13	Symbiotroph	Ectomycorrhizal	Corticioid	NULL	Highly Probable
32810285b7246db3f5e5ac422c3b75f2	k__Fungi	p__Basidiomycota	c__Agaricomycetes	o__Atheliales	f__Atheliaceae	g__Tylospora	s__unidentified	Tylospora	13	Symbiotroph	Ectomycorrhizal	Corticioid	NULL	Highly Probable
f990e1b5473fe419d289a46dc2cc8501	k__Fungi	p__Basidiomycota	c__Agaricomycetes	o__Atheliales	f__Atheliaceae	g__Tylospora	s__unidentified	Tylospora	13	Symbiotroph	Ectomycorrhizal	Corticioid	NULL	Highly Probable
2a5d8b3e717c2e87cfbaa8d29bd7c294	k__Fungi	p__Basidiomycota	c__Agaricomycetes	o__Atheliales	f__Atheliaceae	g__Tylospora	s__unidentified	Tylospora	13	Symbiotroph	Ectomycorrhizal	Corticioid	NULL	Highly Probable
dbf960adee69ace5f724d83d2babb26d	k__Fungi	p__Basidiomycota	c__Agaricomycetes	o__Atheliales	f__Atheliaceae	g__Tylospora	s__unidentified	Tylospora	13	Symbiotroph	Ectomycorrhizal	Corticioid	NULL	Highly Probable
2c360a0f2c36e14833c35f01371dbf28	k__Fungi	p__Basidiomycota	c__Agaricomycetes	o__Atheliales	f__Atheliaceae	g__Tylospora	s__unidentified	Tylospora	13	Symbiotroph	Ectomycorrhizal	Corticioid	NULL	Highly Probable
4a7ce4a544eb562de41ce3c77e994dbf	k__Fungi	p__Basidiomycota	c__Agaricomycetes	o__Atheliales	f__Atheliaceae	g__Tylospora	s__unidentified	Tylospora	13	Symbiotroph	Ectomycorrhizal	Corticioid	NULL	Highly Probable
4090dc31831e8dabb14532e550687d55	k__Fungi	p__Basidiomycota	c__Agaricomycetes	o__Atheliales	f__Atheliaceae	g__Tylospora	s__unidentified	Tylospora	13	Symbiotroph	Ectomycorrhizal	Corticioid	NULL	Highly Probable
7083ac13e32b563b2c0e91ef43682c1a	k__Fungi	p__Basidiomycota	c__Agaricomycetes	o__Atheliales	f__Atheliaceae	g__Tylospora	s__unidentified	Tylospora	13	Symbiotroph	Ectomycorrhizal	Corticioid	NULL	Highly Probable
f904fc133259d2efc61a7113b98cf3d4	k__Fungi	p__Ascomycota	c__Dothideomycetes	o__Mytilinidales	f__Gloniaceae	g__Cenococcum	s__unidentified	Cenococcum	13	Symbiotroph	Ectomycorrhizal	NULL	NULL	Highly Probable
b5e02e538b5707bc7b2a242bf3b25291	k__Fungi	p__Ascomycota	c__Dothideomycetes	o__Mytilinidales	f__Gloniaceae	g__Cenococcum	s__unidentified	Cenococcum	13	Symbiotroph	Ectomycorrhizal	NULL	NULL	Highly Probable
5362afb6869450a7e47abb0f9aae775e	k__Fungi	p__Ascomycota	c__Dothideomycetes	o__Mytilinidales	f__Gloniaceae	g__Cenococcum	s__unidentified	Cenococcum	13	Symbiotroph	Ectomycorrhizal	NULL	NULL	Highly Probable
34af6e88ab67518d2d6c6edf205bb1bc	k__Fungi	p__Ascomycota	c__Dothideomycetes	o__Mytilinidales	f__Gloniaceae	g__Cenococcum	s__unidentified	Cenococcum	13	Symbiotroph	Ectomycorrhizal	NULL	NULL	Highly Probable
efdd1be1a25b2518f88ba544cf633fea	k__Fungi	p__Ascomycota	c__Dothideomycetes	o__Mytilinidales	f__Gloniaceae	g__Cenococcum	s__unidentified	Cenococcum	13	Symbiotroph	Ectomycorrhizal	NULL	NULL	Highly Probable
32bbdc92798ede33028f22b463877565	k__Fungi	p__Ascomycota	c__Dothideomycetes	o__Mytilinidales	f__Gloniaceae	g__Cenococcum	s__unidentified	Cenococcum	13	Symbiotroph	Ectomycorrhizal	NULL	NULL	Highly Probable
4506068b17912d3d3db82170fda87519	k__Fungi	p__Ascomycota	c__Dothideomycetes	o__Mytilinidales	f__Gloniaceae	g__Cenococcum	s__unidentified	Cenococcum	13	Symbiotroph	Ectomycorrhizal	NULL	NULL	Highly Probable
4e615e3b5cb96a7f24ef290691dfcf34	k__Fungi	p__Ascomycota	c__Dothideomycetes	o__Mytilinidales	f__Gloniaceae	g__Cenococcum	s__unidentified	Cenococcum	13	Symbiotroph	Ectomycorrhizal	NULL	NULL	Highly Probable
7032d765286f909e888712cc2b0bcd5f	k__Fungi	p__Ascomycota	c__Dothideomycetes	o__Mytilinidales	f__Gloniaceae	g__Cenococcum	s__unidentified	Cenococcum	13	Symbiotroph	Ectomycorrhizal	NULL	NULL	Highly Probable
6ca815e554e15fcb78123a7750e53963	k__Fungi	p__Ascomycota	c__Dothideomycetes	o__Mytilinidales	f__Gloniaceae	g__Cenococcum	s__unidentified	Cenococcum	13	Symbiotroph	Ectomycorrhizal	NULL	NULL	Highly Probable
ebd64525393a68c85b6438cbfd54f168	k__Fungi	p__Ascomycota	c__Dothideomycetes	o__Mytilinidales	f__Gloniaceae	g__Cenococcum	s__unidentified	Cenococcum	13	Symbiotroph	Ectomycorrhizal	NULL	NULL	Highly Probable
25e785dcf05ade3de8e24312e9eb88b3	k__Fungi	p__Ascomycota	c__Dothideomycetes	o__Mytilinidales	f__Gloniaceae	g__Cenococcum	s__unidentified	Cenococcum	13	Symbiotroph	Ectomycorrhizal	NULL	NULL	Highly Probable
8d21c820e876966e8ecda7aef5152b1f	k__Fungi	p__Ascomycota	c__Dothideomycetes	o__Mytilinidales	f__Gloniaceae	g__Cenococcum	s__unidentified	Cenococcum	13	Symbiotroph	Ectomycorrhizal	NULL	NULL	Highly Probable
b126ad0a3db925a1fe84e1100a1c2d9e	k__Fungi	p__Ascomycota	c__Dothideomycetes	o__Mytilinidales	f__Gloniaceae	g__Cenococcum	s__unidentified	Cenococcum	13	Symbiotroph	Ectomycorrhizal	NULL	NULL	Highly Probable
ae385357364406df24f96aa4cb3092f9	k__Fungi	p__Ascomycota	c__Dothideomycetes	o__Mytilinidales	f__Gloniaceae	g__Cenococcum	s__unidentified	Cenococcum	13	Symbiotroph	Ectomycorrhizal	NULL	NULL	Highly Probable
a573c55e0fa30ed738a763af2878ab33	k__Fungi	p__Ascomycota	c__Dothideomycetes	o__Mytilinidales	f__Gloniaceae	g__Cenococcum	s__unidentified	Cenococcum	13	Symbiotroph	Ectomycorrhizal	NULL	NULL	Highly Probable
07b6484d4930dc948c554a2fd57800f2	k__Fungi	p__Ascomycota	c__Dothideomycetes	o__Mytilinidales	f__Gloniaceae	g__Cenococcum	s__unidentified	Cenococcum	13	Symbiotroph	Ectomycorrhizal	NULL	NULL	Highly Probable
05ec827b63c421637fd1423e8b4559ca	k__Fungi	p__Ascomycota	c__Dothideomycetes	o__Mytilinidales	f__Gloniaceae	g__Cenococcum	s__unidentified	Cenococcum	13	Symbiotroph	Ectomycorrhizal	NULL	NULL	Highly Probable
bf38abd30a8a26bf29ab77a754e9dc84	k__Fungi	p__Ascomycota	c__Dothideomycetes	o__Mytilinidales	f__Gloniaceae	g__Cenococcum	s__unidentified	Cenococcum	13	Symbiotroph	Ectomycorrhizal	NULL	NULL	Highly Probable
ed79f713b752896f1b5d0121c803c1e1	k__Fungi	p__Ascomycota	c__Dothideomycetes	o__Mytilinidales	f__Gloniaceae	g__Cenococcum	s__unidentified	Cenococcum	13	Symbiotroph	Ectomycorrhizal	NULL	NULL	Highly Probable
7d99641679f1d12be53c4de9c0a95b26	k__Fungi	p__Ascomycota	c__Dothideomycetes	o__Mytilinidales	f__Gloniaceae	g__Cenococcum	s__unidentified	Cenococcum	13	Symbiotroph	Ectomycorrhizal	NULL	NULL	Highly Probable
0df446d5e0007162dd449ffa0216ce53	k__Fungi	p__Ascomycota	c__Dothideomycetes	o__Mytilinidales	f__Gloniaceae	g__Cenococcum	s__unidentified	Cenococcum	13	Symbiotroph	Ectomycorrhizal	NULL	NULL	Highly Probable
8d4d887dfe004a1308b2626ffa0add88	k__Fungi	p__Ascomycota	c__Dothideomycetes	o__Mytilinidales	f__Gloniaceae	g__Cenococcum	s__unidentified	Cenococcum	13	Symbiotroph	Ectomycorrhizal	NULL	NULL	Highly Probable
29bacff8c4481b8a70ecdb5b32e7dcf6	k__Fungi	p__Ascomycota	c__Dothideomycetes	o__Mytilinidales	f__Gloniaceae	g__Cenococcum	s__unidentified	Cenococcum	13	Symbiotroph	Ectomycorrhizal	NULL	NULL	Highly Probable
f29442c0a4a9a7282766c1d9d2c0911b	k__Fungi	p__Ascomycota	c__Dothideomycetes	o__Mytilinidales	f__Gloniaceae	g__Cenococcum	s__unidentified	Cenococcum	13	Symbiotroph	Ectomycorrhizal	NULL	NULL	Highly Probable
b28681ec3c4d3f469434352a1c5ff613	k__Fungi	p__Ascomycota	c__Dothideomycetes	o__Mytilinidales	f__Gloniaceae	g__Cenococcum	s__unidentified	Cenococcum	13	Symbiotroph	Ectomycorrhizal	NULL	NULL	Highly Probable
78d1554f7d15d44317382e4efc12c65d	k__Fungi	p__Ascomycota	c__Dothideomycetes	o__Mytilinidales	f__Gloniaceae	g__Cenococcum	s__unidentified	Cenococcum	13	Symbiotroph	Ectomycorrhizal	NULL	NULL	Highly Probable
2001e26097bdc174094cad4eee98358c	k__Fungi	p__Ascomycota	c__Dothideomycetes	o__Mytilinidales	f__Gloniaceae	g__Cenococcum	s__unidentified	Cenococcum	13	Symbiotroph	Ectomycorrhizal	NULL	NULL	Highly Probable
95494b44ac3c38cc4b84f5abb3e35ac4	k__Fungi	p__Ascomycota	c__Dothideomycetes	o__Mytilinidales	f__Gloniaceae	g__Cenococcum	s__unidentified	Cenococcum	13	Symbiotroph	Ectomycorrhizal	NULL	NULL	Highly Probable
ebbf214d21cc773e3d4eebc1fed9531d	k__Fungi	p__Ascomycota	c__Dothideomycetes	o__Pleosporales	f__Arthopyreniaceae	g__Arthopyrenia	s__Arthopyrenia_salicis	Arthopyrenia	13	Symbiotroph	Lichenized	Thallus	NULL	Highly Probable
e1aec1c72d2a20ac01b9ad1390ac1244	k__Fungi	p__Ascomycota	c__Dothideomycetes	o__Pleosporales	f__Arthopyreniaceae	g__Arthopyrenia	s__Arthopyrenia_salicis	Arthopyrenia	13	Symbiotroph	Lichenized	Thallus	NULL	Highly Probable
5ce17c9bdf32e3e0059601aba3eed4e0	k__Fungi	p__Ascomycota	c__Dothideomycetes	o__Pleosporales	f__Arthopyreniaceae	g__Arthopyrenia	s__Arthopyrenia_salicis	Arthopyrenia	13	Symbiotroph	Lichenized	Thallus	NULL	Highly Probable
1d6d62dbdd22d4ca643b09878f7b3c03	k__Fungi	p__Ascomycota	c__Dothideomycetes	o__Pleosporales	f__Arthopyreniaceae	g__Arthopyrenia	s__Arthopyrenia_salicis	Arthopyrenia	13	Symbiotroph	Lichenized	Thallus	NULL	Highly Probable
1e5ac553f8e7d978593e7cba93103b95	k__Fungi	p__Ascomycota	c__Dothideomycetes	o__Pleosporales	f__Arthopyreniaceae	g__Arthopyrenia	s__Arthopyrenia_salicis	Arthopyrenia	13	Symbiotroph	Lichenized	Thallus	NULL	Highly Probable
6527a96e042f21cf1f147a2bf4bd302a	k__Fungi	p__Ascomycota	c__Dothideomycetes	o__Pleosporales	f__Arthopyreniaceae	g__Arthopyrenia	s__Arthopyrenia_salicis	Arthopyrenia	13	Symbiotroph	Lichenized	Thallus	NULL	Highly Probable
e6415772148993cf50f351bc0b2b86a9	k__Fungi	p__Ascomycota	c__Dothideomycetes	o__Pleosporales	f__Arthopyreniaceae	g__Arthopyrenia	s__Arthopyrenia_salicis	Arthopyrenia	13	Symbiotroph	Lichenized	Thallus	NULL	Highly Probable
c200866fb47705c2f344305b89761782	k__Fungi	p__Ascomycota	c__Dothideomycetes	o__Pleosporales	f__Arthopyreniaceae	g__Arthopyrenia	s__Arthopyrenia_salicis	Arthopyrenia	13	Symbiotroph	Lichenized	Thallus	NULL	Highly Probable
dfcb2c999890fdbfb8b0da420c432252	k__Fungi	p__Ascomycota	c__Dothideomycetes	o__Pleosporales	f__Arthopyreniaceae	g__Arthopyrenia	s__Arthopyrenia_salicis	Arthopyrenia	13	Symbiotroph	Lichenized	Thallus	NULL	Highly Probable
8f68ccec745a411eb4504b673788d914	k__Fungi	p__Ascomycota	c__Dothideomycetes	o__Pleosporales	f__Arthopyreniaceae	g__Arthopyrenia	s__Arthopyrenia_salicis	Arthopyrenia	13	Symbiotroph	Lichenized	Thallus	NULL	Highly Probable
5e8b90c64585ea30baa9c9556d90184a	k__Fungi	p__Ascomycota	c__Dothideomycetes	o__Pleosporales	f__Arthopyreniaceae	g__Arthopyrenia	s__Arthopyrenia_salicis	Arthopyrenia	13	Symbiotroph	Lichenized	Thallus	NULL	Highly Probable
3405dc2be787bdcb889b971836fdf66f	k__Fungi	p__Ascomycota	c__Dothideomycetes	o__Pleosporales	f__Arthopyreniaceae	g__Arthopyrenia	s__Arthopyrenia_salicis	Arthopyrenia	13	Symbiotroph	Lichenized	Thallus	NULL	Highly Probable
7e5ddb1d1386147a78ef6456463271cb	k__Fungi	p__Ascomycota	c__Dothideomycetes	o__Pleosporales	f__Arthopyreniaceae	g__Arthopyrenia	s__Arthopyrenia_salicis	Arthopyrenia	13	Symbiotroph	Lichenized	Thallus	NULL	Highly Probable
d9a693a596879e6eff1a64199576dcff	k__Fungi	p__Ascomycota	c__Dothideomycetes	o__Mytilinidales	f__Gloniaceae	g__Cenococcum	s__unidentified	Cenococcum	13	Symbiotroph	Ectomycorrhizal	NULL	NULL	Highly Probable
ae9e7b5084fe948f1b02d9b745cfe3bf	k__Fungi	p__Ascomycota	c__Dothideomycetes	o__Mytilinidales	f__Gloniaceae	g__Cenococcum	s__Cenococcum_geophilum	Cenococcum	13	Symbiotroph	Ectomycorrhizal	NULL	NULL	Highly Probable
7f8b22660394c05d57b112ea48cf708a	k__Fungi	p__Ascomycota	c__Dothideomycetes	o__Mytilinidales	f__Gloniaceae	g__Cenococcum	s__Cenococcum_geophilum	Cenococcum	13	Symbiotroph	Ectomycorrhizal	NULL	NULL	Highly Probable
ea01ada9643a94b1f32c3f841350c311	k__Fungi	p__Ascomycota	c__Dothideomycetes	o__Mytilinidales	f__Gloniaceae	g__Cenococcum	s__unidentified	Cenococcum	13	Symbiotroph	Ectomycorrhizal	NULL	NULL	Highly Probable
19e15e253431e2b743a0c49c0986d0c0	k__Fungi	p__Ascomycota	c__Dothideomycetes	o__Mytilinidales	f__Gloniaceae	g__Cenococcum	s__Cenococcum_geophilum	Cenococcum	13	Symbiotroph	Ectomycorrhizal	NULL	NULL	Highly Probable
1e5f003fcc2b8c4895830792c98403da	k__Fungi	p__Ascomycota	c__Dothideomycetes	o__Mytilinidales	f__Gloniaceae	g__Cenococcum	s__unidentified	Cenococcum	13	Symbiotroph	Ectomycorrhizal	NULL	NULL	Highly Probable
63c23d68ff3f702000f21a9b25d2f9aa	k__Fungi	p__Ascomycota	c__Dothideomycetes	o__Mytilinidales	f__Gloniaceae	g__Cenococcum	s__unidentified	Cenococcum	13	Symbiotroph	Ectomycorrhizal	NULL	NULL	Highly Probable
8dbeee2ebf297536c313092e0b754157	k__Fungi	p__Ascomycota	c__Dothideomycetes	o__Mytilinidales	f__Gloniaceae	g__Cenococcum	s__unidentified	Cenococcum	13	Symbiotroph	Ectomycorrhizal	NULL	NULL	Highly Probable
5b3a00726fbf8cfa2c401b8d4c90535d	k__Fungi	p__Ascomycota	c__Dothideomycetes	o__Mytilinidales	f__Gloniaceae	g__Cenococcum	s__unidentified	Cenococcum	13	Symbiotroph	Ectomycorrhizal	NULL	NULL	Highly Probable
a44d4763896f9dbdfba6c7b363990627	k__Fungi	p__Ascomycota	c__Dothideomycetes	o__Mytilinidales	f__Gloniaceae	g__Cenococcum	s__unidentified	Cenococcum	13	Symbiotroph	Ectomycorrhizal	NULL	NULL	Highly Probable
aa8b8709bed5aee8b4aca1cc8c183956	k__Fungi	p__Ascomycota	c__Dothideomycetes	o__Mytilinidales	f__Gloniaceae	g__Cenococcum	s__unidentified	Cenococcum	13	Symbiotroph	Ectomycorrhizal	NULL	NULL	Highly Probable
9e4c5125998c01fbf33c4331491ef64d	k__Fungi	p__Ascomycota	c__Dothideomycetes	o__Mytilinidales	f__Gloniaceae	g__Cenococcum	s__unidentified	Cenococcum	13	Symbiotroph	Ectomycorrhizal	NULL	NULL	Highly Probable
f2622458614338f715e8e180583d261b	k__Fungi	p__Ascomycota	c__Dothideomycetes	o__Mytilinidales	f__Gloniaceae	g__Cenococcum	s__Cenococcum_geophilum	Cenococcum	13	Symbiotroph	Ectomycorrhizal	NULL	NULL	Highly Probable
13f39773bef45a828cf0c383844ca889	k__Fungi	p__Ascomycota	c__Dothideomycetes	o__Mytilinidales	f__Gloniaceae	g__Cenococcum	s__unidentified	Cenococcum	13	Symbiotroph	Ectomycorrhizal	NULL	NULL	Highly Probable
14bbeaac0690fd169f8c7924a1c21d85	k__Fungi	p__Ascomycota	c__Dothideomycetes	o__Mytilinidales	f__Gloniaceae	g__Cenococcum	s__unidentified	Cenococcum	13	Symbiotroph	Ectomycorrhizal	NULL	NULL	Highly Probable
4dfde2f764fdf0e7de98d56731d0453c	k__Fungi	p__Ascomycota	c__Dothideomycetes	o__Mytilinidales	f__Gloniaceae	g__Cenococcum	s__unidentified	Cenococcum	13	Symbiotroph	Ectomycorrhizal	NULL	NULL	Highly Probable
33a7ba74495997d1a6ba67ce55bf30bf	k__Fungi	p__Ascomycota	c__Dothideomycetes	o__Mytilinidales	f__Gloniaceae	g__Cenococcum	s__unidentified	Cenococcum	13	Symbiotroph	Ectomycorrhizal	NULL	NULL	Highly Probable
9c7abfb479eb524477a98c692f529dc8	k__Fungi	p__Ascomycota	c__Dothideomycetes	o__Mytilinidales	f__Gloniaceae	g__Cenococcum	s__Cenococcum_geophilum	Cenococcum	13	Symbiotroph	Ectomycorrhizal	NULL	NULL	Highly Probable
be36e31b306ae02a3d87140dbc920a34	k__Fungi	p__Ascomycota	c__Dothideomycetes	o__Mytilinidales	f__Gloniaceae	g__Cenococcum	s__Cenococcum_geophilum	Cenococcum	13	Symbiotroph	Ectomycorrhizal	NULL	NULL	Highly Probable
df8de76f7d5eccbc0b8569e244275aca	k__Fungi	p__Ascomycota	c__Dothideomycetes	o__Mytilinidales	f__Gloniaceae	g__Cenococcum	s__unidentified	Cenococcum	13	Symbiotroph	Ectomycorrhizal	NULL	NULL	Highly Probable
60140fbb31c0ea8c751aa10da51315ec	k__Fungi	p__Ascomycota	c__Dothideomycetes	o__Mytilinidales	f__Gloniaceae	g__Cenococcum	s__unidentified	Cenococcum	13	Symbiotroph	Ectomycorrhizal	NULL	NULL	Highly Probable
e7d1ad53ed8c99af89966509d7d2924b	k__Fungi	p__Ascomycota	c__Dothideomycetes	o__Mytilinidales	f__Gloniaceae	g__Cenococcum	s__unidentified	Cenococcum	13	Symbiotroph	Ectomycorrhizal	NULL	NULL	Highly Probable
504699056ec19ff8d7105901cd5748ce	k__Fungi	p__Ascomycota	c__Dothideomycetes	o__Mytilinidales	f__Gloniaceae	g__Cenococcum	s__unidentified	Cenococcum	13	Symbiotroph	Ectomycorrhizal	NULL	NULL	Highly Probable
422d3f8e3c6386c8c6f410a80e591765	k__Fungi	p__Ascomycota	c__Dothideomycetes	o__Mytilinidales	f__Gloniaceae	g__Cenococcum	s__unidentified	Cenococcum	13	Symbiotroph	Ectomycorrhizal	NULL	NULL	Highly Probable
4b56158b0305229aa2fc4ae31b37f73a	k__Fungi	p__Ascomycota	c__Dothideomycetes	o__Mytilinidales	f__Gloniaceae	g__Cenococcum	s__Cenococcum_geophilum	Cenococcum	13	Symbiotroph	Ectomycorrhizal	NULL	NULL	Highly Probable
c37a594092378254710f48da55259961	k__Fungi	p__Ascomycota	c__Dothideomycetes	o__Mytilinidales	f__Gloniaceae	g__Cenococcum	s__Cenococcum_geophilum	Cenococcum	13	Symbiotroph	Ectomycorrhizal	NULL	NULL	Highly Probable
d41594f000767c636963bdb90fc55e33	k__Fungi	p__Ascomycota	c__Dothideomycetes	o__Mytilinidales	f__Gloniaceae	g__Cenococcum	s__unidentified	Cenococcum	13	Symbiotroph	Ectomycorrhizal	NULL	NULL	Highly Probable
06060ca7994a5e7a2a2b0a8b129454c1	k__Fungi	p__Ascomycota	c__Dothideomycetes	o__Mytilinidales	f__Gloniaceae	g__Cenococcum	s__unidentified	Cenococcum	13	Symbiotroph	Ectomycorrhizal	NULL	NULL	Highly Probable
6268f9c3ef0535102285719d4aee203e	k__Fungi	p__Ascomycota	c__Dothideomycetes	o__Mytilinidales	f__Gloniaceae	g__Cenococcum	s__unidentified	Cenococcum	13	Symbiotroph	Ectomycorrhizal	NULL	NULL	Highly Probable
e560cd7eafad104cebdf7cb6f4356f6b	k__Fungi	p__Ascomycota	c__Dothideomycetes	o__Mytilinidales	f__Gloniaceae	g__Cenococcum	s__unidentified	Cenococcum	13	Symbiotroph	Ectomycorrhizal	NULL	NULL	Highly Probable
5514ed972be7b15dd9e2803b817a935e	k__Fungi	p__Ascomycota	c__Dothideomycetes	o__Mytilinidales	f__Gloniaceae	g__Cenococcum	s__Cenococcum_geophilum	Cenococcum	13	Symbiotroph	Ectomycorrhizal	NULL	NULL	Highly Probable
2fe3cfb251cfe810b2a3cfc5fac9bf1f	k__Fungi	p__Ascomycota	c__Dothideomycetes	o__Mytilinidales	f__Gloniaceae	g__Cenococcum	s__unidentified	Cenococcum	13	Symbiotroph	Ectomycorrhizal	NULL	NULL	Highly Probable
dba4064336a598189b455b91cf35ebc7	k__Fungi	p__Ascomycota	c__Dothideomycetes	o__Mytilinidales	f__Gloniaceae	g__Cenococcum	s__Cenococcum_geophilum	Cenococcum	13	Symbiotroph	Ectomycorrhizal	NULL	NULL	Highly Probable
0c80aa6f74742c60fb858541381349ee	k__Fungi	p__Ascomycota	c__Dothideomycetes	o__Mytilinidales	f__Gloniaceae	g__Cenococcum	s__unidentified	Cenococcum	13	Symbiotroph	Ectomycorrhizal	NULL	NULL	Highly Probable
c63bd01b322c4808e1befc7931d2fc8a	k__Fungi	p__Ascomycota	c__Dothideomycetes	o__Mytilinidales	f__Gloniaceae	g__Cenococcum	s__unidentified	Cenococcum	13	Symbiotroph	Ectomycorrhizal	NULL	NULL	Highly Probable
6bf508d91d64febec545688eb8b67426	k__Fungi	p__Ascomycota	c__Dothideomycetes	o__Mytilinidales	f__Gloniaceae	g__Cenococcum	s__Cenococcum_geophilum	Cenococcum	13	Symbiotroph	Ectomycorrhizal	NULL	NULL	Highly Probable
03c8ad30993cd270f87b336f25ebaa7f	k__Fungi	p__Ascomycota	c__Dothideomycetes	o__Mytilinidales	f__Gloniaceae	g__Cenococcum	s__unidentified	Cenococcum	13	Symbiotroph	Ectomycorrhizal	NULL	NULL	Highly Probable
c0fd710572bc1e15fcb6379b1c239484	k__Fungi	p__Ascomycota	c__Dothideomycetes	o__Mytilinidales	f__Gloniaceae	g__Cenococcum	s__Cenococcum_geophilum	Cenococcum	13	Symbiotroph	Ectomycorrhizal	NULL	NULL	Highly Probable
5a6734665cc5fbb47fd396a7fb8e8fdc	k__Fungi	p__Ascomycota	c__Dothideomycetes	o__Mytilinidales	f__Gloniaceae	g__Cenococcum	s__Cenococcum_geophilum	Cenococcum	13	Symbiotroph	Ectomycorrhizal	NULL	NULL	Highly Probable
9f8fb1e6c7f1e41970cb37371417311a	k__Fungi	p__Ascomycota	c__Dothideomycetes	o__Mytilinidales	f__Gloniaceae	g__Cenococcum	s__Cenococcum_geophilum	Cenococcum	13	Symbiotroph	Ectomycorrhizal	NULL	NULL	Highly Probable
d3e39436adbc2a2b48350c97fe7251b3	k__Fungi	p__Ascomycota	c__Dothideomycetes	o__Mytilinidales	f__Gloniaceae	g__Cenococcum	s__unidentified	Cenococcum	13	Symbiotroph	Ectomycorrhizal	NULL	NULL	Highly Probable
7991dbdc39294a59dc94d6356afe51a4	k__Fungi	p__Ascomycota	c__Dothideomycetes	o__Mytilinidales	f__Gloniaceae	g__Cenococcum	s__unidentified	Cenococcum	13	Symbiotroph	Ectomycorrhizal	NULL	NULL	Highly Probable
04272e9ab58158e2b80a51ca32bcf610	k__Fungi	p__Ascomycota	c__Dothideomycetes	o__Mytilinidales	f__Gloniaceae	g__Cenococcum	s__unidentified	Cenococcum	13	Symbiotroph	Ectomycorrhizal	NULL	NULL	Highly Probable
a42ab2eb6b474abbd830a96c887bab2a	k__Fungi	p__Ascomycota	c__Dothideomycetes	o__Mytilinidales	f__Gloniaceae	g__Cenococcum	s__unidentified	Cenococcum	13	Symbiotroph	Ectomycorrhizal	NULL	NULL	Highly Probable
d08bba652951f3ba5dfdfdf7c3fb7f1a	k__Fungi	p__Ascomycota	c__Dothideomycetes	o__Mytilinidales	f__Gloniaceae	g__Cenococcum	s__unidentified	Cenococcum	13	Symbiotroph	Ectomycorrhizal	NULL	NULL	Highly Probable
1e28880e90eca417c3fe2f1efffab35e	k__Fungi	p__Ascomycota	c__Dothideomycetes	o__Mytilinidales	f__Gloniaceae	g__Cenococcum	s__Cenococcum_geophilum	Cenococcum	13	Symbiotroph	Ectomycorrhizal	NULL	NULL	Highly Probable
3156b42e8866fb017caf9361a04f7543	k__Fungi	p__Ascomycota	c__Dothideomycetes	o__Mytilinidales	f__Gloniaceae	g__Cenococcum	s__unidentified	Cenococcum	13	Symbiotroph	Ectomycorrhizal	NULL	NULL	Highly Probable
f7a4658fa94aa699215c03707591d5a0	k__Fungi	p__Ascomycota	c__Dothideomycetes	o__Mytilinidales	f__Gloniaceae	g__Cenococcum	s__unidentified	Cenococcum	13	Symbiotroph	Ectomycorrhizal	NULL	NULL	Highly Probable
646c784e909f9b3f64494e79088d5b36	k__Fungi	p__Ascomycota	c__Dothideomycetes	o__Mytilinidales	f__Gloniaceae	g__Cenococcum	s__unidentified	Cenococcum	13	Symbiotroph	Ectomycorrhizal	NULL	NULL	Highly Probable
b4b675caea7ac69ea9a4fc5d263002ec	k__Fungi	p__Ascomycota	c__Dothideomycetes	o__Mytilinidales	f__Gloniaceae	g__Cenococcum	s__unidentified	Cenococcum	13	Symbiotroph	Ectomycorrhizal	NULL	NULL	Highly Probable
6582ca1e33025d5f4e95dc08be838637	k__Fungi	p__Ascomycota	c__Dothideomycetes	o__Mytilinidales	f__Gloniaceae	g__Cenococcum	s__unidentified	Cenococcum	13	Symbiotroph	Ectomycorrhizal	NULL	NULL	Highly Probable
0660b26838c4a945c326659a9356c760	k__Fungi	p__Ascomycota	c__Dothideomycetes	o__Mytilinidales	f__Gloniaceae	g__Cenococcum	s__Cenococcum_geophilum	Cenococcum	13	Symbiotroph	Ectomycorrhizal	NULL	NULL	Highly Probable
53c4311c70b0361cb2393122907c0a79	k__Fungi	p__Ascomycota	c__Dothideomycetes	o__Mytilinidales	f__Gloniaceae	g__Cenococcum	s__unidentified	Cenococcum	13	Symbiotroph	Ectomycorrhizal	NULL	NULL	Highly Probable
963223c29f96d65015b48fb8dfcfb220	k__Fungi	p__Ascomycota	c__Dothideomycetes	o__Mytilinidales	f__Gloniaceae	g__Cenococcum	s__unidentified	Cenococcum	13	Symbiotroph	Ectomycorrhizal	NULL	NULL	Highly Probable
98b1171c4273ffe4f5e21419343c6997	k__Fungi	p__Ascomycota	c__Dothideomycetes	o__Strigulales	f__Strigulaceae	g__Strigula	s__Strigula_melanobapha	Strigula	13	Symbiotroph	Lichenized	Thallus	NULL	Highly Probable
c9cd9f08112e194a7ed34548158e080d	k__Fungi	p__Ascomycota	c__Dothideomycetes	o__Strigulales	f__Strigulaceae	g__Strigula	s__Strigula_melanobapha	Strigula	13	Symbiotroph	Lichenized	Thallus	NULL	Highly Probable
3bbbb47d4ced7f2b2496e6999712eafa	k__Fungi	p__Ascomycota	c__Dothideomycetes	o__Strigulales	f__Strigulaceae	g__Strigula	s__Strigula_melanobapha	Strigula	13	Symbiotroph	Lichenized	Thallus	NULL	Highly Probable
fb8452d0c782b9bf954da0b2e7ec5cc4	k__Fungi	p__Ascomycota	c__Dothideomycetes	o__Strigulales	f__Strigulaceae	g__Strigula	s__Strigula_melanobapha	Strigula	13	Symbiotroph	Lichenized	Thallus	NULL	Highly Probable
a0474f2dfddeefc18bccef75203d9d9e	k__Fungi	p__Ascomycota	c__Dothideomycetes	o__Strigulales	f__Strigulaceae	g__Strigula	s__Strigula_melanobapha	Strigula	13	Symbiotroph	Lichenized	Thallus	NULL	Highly Probable
477e4fea8ad5f7d36913ae53a4f95e04	k__Fungi	p__Ascomycota	c__Dothideomycetes	o__Strigulales	f__Strigulaceae	g__Strigula	s__Strigula_melanobapha	Strigula	13	Symbiotroph	Lichenized	Thallus	NULL	Highly Probable
c9bcc333617041eb75dae7bc51aa1ea1	k__Fungi	p__Ascomycota	c__Dothideomycetes	o__Strigulales	f__Strigulaceae	g__Strigula	s__Strigula_melanobapha	Strigula	13	Symbiotroph	Lichenized	Thallus	NULL	Highly Probable
9050ef60ee6b1067d07f4a306fa275b9	k__Fungi	p__Ascomycota	c__Dothideomycetes	o__Strigulales	f__Strigulaceae	g__Strigula	s__Strigula_melanobapha	Strigula	13	Symbiotroph	Lichenized	Thallus	NULL	Highly Probable
1a27c60735acdae5b3cb6b92cb13a832	k__Fungi	p__Ascomycota	c__Dothideomycetes	o__Strigulales	f__Strigulaceae	g__Strigula	s__Strigula_melanobapha	Strigula	13	Symbiotroph	Lichenized	Thallus	NULL	Highly Probable
f2edd5dc8b04ace410d6f8d3ddaa8caf	k__Fungi	p__Ascomycota	c__Dothideomycetes	o__Strigulales	f__Strigulaceae	g__Strigula	s__Strigula_melanobapha	Strigula	13	Symbiotroph	Lichenized	Thallus	NULL	Highly Probable
6425ad0e11a626a1a3db85a64ab49873	k__Fungi	p__Ascomycota	c__Dothideomycetes	o__Strigulales	f__Strigulaceae	g__Strigula	s__Strigula_melanobapha	Strigula	13	Symbiotroph	Lichenized	Thallus	NULL	Highly Probable
1d8f58648e0e969841dac22b3c844f1f	k__Fungi	p__Ascomycota	c__Dothideomycetes	o__Strigulales	f__Strigulaceae	g__Strigula	s__Strigula_melanobapha	Strigula	13	Symbiotroph	Lichenized	Thallus	NULL	Highly Probable
b57bed9fe9dcdfb4d03ec92cceb3611c	k__Fungi	p__Ascomycota	c__Dothideomycetes	o__Tubeufiales	f__Wiesneriomycetaceae	g__Wiesneriomyces	s__Wiesneriomyces_laurinus	Wiesneriomyces	13	Symbiotroph	Endophyte	Microfungus	NULL	Highly Probable
6f831fd1c1e923add65ca5213bc07008	k__Fungi	p__Ascomycota	c__Dothideomycetes	o__Tubeufiales	f__Wiesneriomycetaceae	g__Wiesneriomyces	s__Wiesneriomyces_laurinus	Wiesneriomyces	13	Symbiotroph	Endophyte	Microfungus	NULL	Highly Probable
342d6b079bd4dde3a5b66cbd03df210f	k__Fungi	p__Ascomycota	c__Dothideomycetes	o__Tubeufiales	f__Wiesneriomycetaceae	g__Wiesneriomyces	s__Wiesneriomyces_laurinus	Wiesneriomyces	13	Symbiotroph	Endophyte	Microfungus	NULL	Highly Probable
b0df37a412d8f9e51eab08bfb2de0c23	k__Fungi	p__Ascomycota	c__Dothideomycetes	o__Tubeufiales	f__Wiesneriomycetaceae	g__Wiesneriomyces	s__Wiesneriomyces_laurinus	Wiesneriomyces	13	Symbiotroph	Endophyte	Microfungus	NULL	Highly Probable
45a1855dd3e62c56fa37166ec06e6ba0	k__Fungi	p__Ascomycota	c__Dothideomycetes	o__Tubeufiales	f__Wiesneriomycetaceae	g__Wiesneriomyces	s__Wiesneriomyces_laurinus	Wiesneriomyces	13	Symbiotroph	Endophyte	Microfungus	NULL	Highly Probable
cc9b4241b7fb9bce8d0a7722fb037658	k__Fungi	p__Ascomycota	c__Eurotiomycetes	o__Eurotiales	f__Elaphomycetaceae	g__Elaphomyces	s__unidentified	Elaphomyces	13	Symbiotroph	Ectomycorrhizal	Gasteroid	Hypogeous	Highly Probable
8e4add61755afe10c843c064a8ff2a57	k__Fungi	p__Ascomycota	c__Eurotiomycetes	o__Eurotiales	f__Elaphomycetaceae	g__Elaphomyces	s__unidentified	Elaphomyces	13	Symbiotroph	Ectomycorrhizal	Gasteroid	Hypogeous	Highly Probable
3f7b295b2ebce4452ca0d696a38cf197	k__Fungi	p__Ascomycota	c__Eurotiomycetes	o__Eurotiales	f__Elaphomycetaceae	g__Elaphomyces	s__unidentified	Elaphomyces	13	Symbiotroph	Ectomycorrhizal	Gasteroid	Hypogeous	Highly Probable
aa5b0bc4f9663fb991fa7dc0c942dd4c	k__Fungi	p__Ascomycota	c__Eurotiomycetes	o__Eurotiales	f__Elaphomycetaceae	g__Elaphomyces	s__unidentified	Elaphomyces	13	Symbiotroph	Ectomycorrhizal	Gasteroid	Hypogeous	Highly Probable
604fe5fc910c23c9b486ff67a4456558	k__Fungi	p__Ascomycota	c__Eurotiomycetes	o__Eurotiales	f__Elaphomycetaceae	g__Elaphomyces	s__unidentified	Elaphomyces	13	Symbiotroph	Ectomycorrhizal	Gasteroid	Hypogeous	Highly Probable
165e9b650da24378b7fa43ed3d0f8161	k__Fungi	p__Ascomycota	c__Eurotiomycetes	o__Eurotiales	f__Elaphomycetaceae	g__Elaphomyces	s__unidentified	Elaphomyces	13	Symbiotroph	Ectomycorrhizal	Gasteroid	Hypogeous	Highly Probable
aee4f2f121629f29ac8322e4810992a4	k__Fungi	p__Ascomycota	c__Eurotiomycetes	o__Eurotiales	f__Elaphomycetaceae	g__Elaphomyces	s__unidentified	Elaphomyces	13	Symbiotroph	Ectomycorrhizal	Gasteroid	Hypogeous	Highly Probable
ec85b5e5e3aa215159d406d9192388ef	k__Fungi	p__Ascomycota	c__Eurotiomycetes	o__Verrucariales	f__Verrucariaceae	g__Verrucaria	s__unidentified	Verrucaria	13	Symbiotroph	Lichenized	Thallus	NULL	Highly Probable
2e7254c41d75d56b970873499386dd56	k__Fungi	p__Ascomycota	c__Eurotiomycetes	o__Chaetothyriales	f__Trichomeriaceae	g__Alatosessilispora	s__Alatosessilispora_bibrachiata	Alatosessilispora	13	Symbiotroph	Epiphyte	Microfungus	NULL	Possible
54e7234df427cb99a088954537406b11	k__Fungi	p__Ascomycota	c__Eurotiomycetes	o__Chaetothyriales	f__Trichomeriaceae	g__Alatosessilispora	s__Alatosessilispora_bibrachiata	Alatosessilispora	13	Symbiotroph	Epiphyte	Microfungus	NULL	Possible
f73f368489c23741613d7ebd1e2c85a4	k__Fungi	p__Ascomycota	c__Eurotiomycetes	o__Chaetothyriales	f__Trichomeriaceae	g__Alatosessilispora	s__Alatosessilispora_bibrachiata	Alatosessilispora	13	Symbiotroph	Epiphyte	Microfungus	NULL	Possible
fe35676c21125d0d2911730f1eb872d7	k__Fungi	p__Ascomycota	c__Eurotiomycetes	o__Chaetothyriales	f__Trichomeriaceae	g__Alatosessilispora	s__Alatosessilispora_bibrachiata	Alatosessilispora	13	Symbiotroph	Epiphyte	Microfungus	NULL	Possible
e1d6e14a5e2bc075a0aba661415bc572	k__Fungi	p__Ascomycota	c__Eurotiomycetes	o__Chaetothyriales	f__Trichomeriaceae	g__Alatosessilispora	s__Alatosessilispora_bibrachiata	Alatosessilispora	13	Symbiotroph	Epiphyte	Microfungus	NULL	Possible
1759ceda047b4dee3e9ab406e94e1837	k__Fungi	p__Ascomycota	c__Eurotiomycetes	o__Chaetothyriales	f__Herpotrichiellaceae	g__Capronia	s__unidentified	Capronia	13	Symbiotroph	Endophyte	Facultative Yeast	NULL	Highly Probable
36fbf377d2aa32f4eb6d32435b2b4a5a	k__Fungi	p__Ascomycota	c__Eurotiomycetes	o__Chaetothyriales	f__Herpotrichiellaceae	g__Capronia	s__unidentified	Capronia	13	Symbiotroph	Endophyte	Facultative Yeast	NULL	Highly Probable
036d7c0c9e59b0e2fe1b5610a9021456	k__Fungi	p__Ascomycota	c__Eurotiomycetes	o__Chaetothyriales	f__Herpotrichiellaceae	g__Capronia	s__Capronia_fungicola	Capronia	13	Symbiotroph	Endophyte	Facultative Yeast	NULL	Highly Probable
a0a68fa754793dd16e9e3e61d183b5b3	k__Fungi	p__Ascomycota	c__Eurotiomycetes	o__Chaetothyriales	f__Herpotrichiellaceae	g__Capronia	s__unidentified	Capronia	13	Symbiotroph	Endophyte	Facultative Yeast	NULL	Highly Probable
3aeab5ac53505d6d9495600a253c3286	k__Fungi	p__Ascomycota	c__Eurotiomycetes	o__Chaetothyriales	f__Herpotrichiellaceae	g__Capronia	s__Capronia_pilosella	Capronia	13	Symbiotroph	Endophyte	Facultative Yeast	NULL	Highly Probable
e40f84895c6bc0af3f4a6e2259db5cd0	k__Fungi	p__Ascomycota	c__Eurotiomycetes	o__Eurotiales	f__Elaphomycetaceae	g__Elaphomyces	s__unidentified	Elaphomyces	13	Symbiotroph	Ectomycorrhizal	Gasteroid	Hypogeous	Highly Probable
857ff680aea9455fb9a7bec242add5dc	k__Fungi	p__Ascomycota	c__Eurotiomycetes	o__Eurotiales	f__Elaphomycetaceae	g__Elaphomyces	s__unidentified	Elaphomyces	13	Symbiotroph	Ectomycorrhizal	Gasteroid	Hypogeous	Highly Probable
0aaa07f314cb399c1630057ebf826a94	k__Fungi	p__Ascomycota	c__Eurotiomycetes	o__Eurotiales	f__Elaphomycetaceae	g__Elaphomyces	s__Elaphomyces_virgatosporus	Elaphomyces	13	Symbiotroph	Ectomycorrhizal	Gasteroid	Hypogeous	Highly Probable
ebb067331159b3378f7a16d993414c0f	k__Fungi	p__Ascomycota	c__Eurotiomycetes	o__Eurotiales	f__Elaphomycetaceae	g__Elaphomyces	s__unidentified	Elaphomyces	13	Symbiotroph	Ectomycorrhizal	Gasteroid	Hypogeous	Highly Probable
430288c523fbe8755ea7a68d6e2c9361	k__Fungi	p__Ascomycota	c__Eurotiomycetes	o__Eurotiales	f__Elaphomycetaceae	g__Elaphomyces	s__unidentified	Elaphomyces	13	Symbiotroph	Ectomycorrhizal	Gasteroid	Hypogeous	Highly Probable
8b10d9662d5f4f81713b49731c4d5331	k__Fungi	p__Ascomycota	c__Eurotiomycetes	o__Eurotiales	f__Elaphomycetaceae	g__Elaphomyces	s__unidentified	Elaphomyces	13	Symbiotroph	Ectomycorrhizal	Gasteroid	Hypogeous	Highly Probable
26ea01d9f3b3e01253e52900c362d767	k__Fungi	p__Ascomycota	c__Eurotiomycetes	o__Eurotiales	f__Elaphomycetaceae	g__Elaphomyces	s__unidentified	Elaphomyces	13	Symbiotroph	Ectomycorrhizal	Gasteroid	Hypogeous	Highly Probable
32f50932674f785e160d144b1aaca3a4	k__Fungi	p__Ascomycota	c__Eurotiomycetes	o__Eurotiales	f__Elaphomycetaceae	g__Elaphomyces	s__unidentified	Elaphomyces	13	Symbiotroph	Ectomycorrhizal	Gasteroid	Hypogeous	Highly Probable
4df58b46749c1e0428a138380a19852e	k__Fungi	p__Ascomycota	c__Eurotiomycetes	o__Eurotiales	f__Elaphomycetaceae	g__Elaphomyces	s__unidentified	Elaphomyces	13	Symbiotroph	Ectomycorrhizal	Gasteroid	Hypogeous	Highly Probable
6bbda1fc4ed5867a89ce89daefb4c12e	k__Fungi	p__Ascomycota	c__Eurotiomycetes	o__Eurotiales	f__Elaphomycetaceae	g__Elaphomyces	s__Elaphomyces_muricatus	Elaphomyces	13	Symbiotroph	Ectomycorrhizal	Gasteroid	Hypogeous	Highly Probable
03f7cdfb428c218dbfa5069166121043	k__Fungi	p__Ascomycota	c__Eurotiomycetes	o__Eurotiales	f__Elaphomycetaceae	g__Elaphomyces	s__unidentified	Elaphomyces	13	Symbiotroph	Ectomycorrhizal	Gasteroid	Hypogeous	Highly Probable
bd5d4922eef54062e4355584899b1119	k__Fungi	p__Ascomycota	c__Eurotiomycetes	o__Eurotiales	f__Elaphomycetaceae	g__Elaphomyces	s__Elaphomyces_maculatus	Elaphomyces	13	Symbiotroph	Ectomycorrhizal	Gasteroid	Hypogeous	Highly Probable
cbb569480c11cbb674bf6c9ca06822de	k__Fungi	p__Ascomycota	c__Eurotiomycetes	o__Eurotiales	f__Elaphomycetaceae	g__Elaphomyces	s__unidentified	Elaphomyces	13	Symbiotroph	Ectomycorrhizal	Gasteroid	Hypogeous	Highly Probable
03d7bbc37f7b8503382b3b11b113b895	k__Fungi	p__Ascomycota	c__Eurotiomycetes	o__Eurotiales	f__Elaphomycetaceae	g__Elaphomyces	s__unidentified	Elaphomyces	13	Symbiotroph	Ectomycorrhizal	Gasteroid	Hypogeous	Highly Probable
f4266ca8339d6df10df43061f0007d35	k__Fungi	p__Ascomycota	c__Eurotiomycetes	o__Eurotiales	f__Elaphomycetaceae	g__Elaphomyces	s__unidentified	Elaphomyces	13	Symbiotroph	Ectomycorrhizal	Gasteroid	Hypogeous	Highly Probable
f606ef407f8449de90213f4bf7284c05	k__Fungi	p__Ascomycota	c__Eurotiomycetes	o__Eurotiales	f__Elaphomycetaceae	g__Elaphomyces	s__Elaphomyces_granulatus	Elaphomyces	13	Symbiotroph	Ectomycorrhizal	Gasteroid	Hypogeous	Highly Probable
0a8b035587d73f2d6ce9a26e566ec821	k__Fungi	p__Ascomycota	c__Eurotiomycetes	o__Eurotiales	f__Elaphomycetaceae	g__Elaphomyces	s__unidentified	Elaphomyces	13	Symbiotroph	Ectomycorrhizal	Gasteroid	Hypogeous	Highly Probable
45a242a71c0a7161c554d16051693b6b	k__Fungi	p__Ascomycota	c__Eurotiomycetes	o__Eurotiales	f__Elaphomycetaceae	g__Elaphomyces	s__unidentified	Elaphomyces	13	Symbiotroph	Ectomycorrhizal	Gasteroid	Hypogeous	Highly Probable
df4291f89d6f7f6eea5acf0749f8e126	k__Fungi	p__Ascomycota	c__Eurotiomycetes	o__Eurotiales	f__Elaphomycetaceae	g__Elaphomyces	s__Elaphomyces_maculatus	Elaphomyces	13	Symbiotroph	Ectomycorrhizal	Gasteroid	Hypogeous	Highly Probable
d2452644e74cd3484d2f688af5123098	k__Fungi	p__Ascomycota	c__Eurotiomycetes	o__Eurotiales	f__Elaphomycetaceae	g__Elaphomyces	s__unidentified	Elaphomyces	13	Symbiotroph	Ectomycorrhizal	Gasteroid	Hypogeous	Highly Probable
2d14f426fe4c81388b19291e2a5ad515	k__Fungi	p__Ascomycota	c__Eurotiomycetes	o__Eurotiales	f__Elaphomycetaceae	g__Elaphomyces	s__Elaphomyces_muricatus	Elaphomyces	13	Symbiotroph	Ectomycorrhizal	Gasteroid	Hypogeous	Highly Probable
08b88f4a5e7cd8c6820f0c4a6526a6da	k__Fungi	p__Ascomycota	c__Eurotiomycetes	o__Eurotiales	f__Elaphomycetaceae	g__Elaphomyces	s__Elaphomyces_morettii	Elaphomyces	13	Symbiotroph	Ectomycorrhizal	Gasteroid	Hypogeous	Highly Probable
a5a4d7321d01fce73adfde9b3fcad8bc	k__Fungi	p__Ascomycota	c__Eurotiomycetes	o__Eurotiales	f__Elaphomycetaceae	g__Elaphomyces	s__unidentified	Elaphomyces	13	Symbiotroph	Ectomycorrhizal	Gasteroid	Hypogeous	Highly Probable
fa0db05588caab793cc7cb952b7d52a4	k__Fungi	p__Ascomycota	c__Eurotiomycetes	o__Eurotiales	f__Elaphomycetaceae	g__Elaphomyces	s__unidentified	Elaphomyces	13	Symbiotroph	Ectomycorrhizal	Gasteroid	Hypogeous	Highly Probable
7cf147ff7770ac1a8f9a87aa3d7b27a0	k__Fungi	p__Ascomycota	c__Eurotiomycetes	o__Eurotiales	f__Elaphomycetaceae	g__Elaphomyces	s__Elaphomyces_muricatus	Elaphomyces	13	Symbiotroph	Ectomycorrhizal	Gasteroid	Hypogeous	Highly Probable
0493ae159dba057fc14bef319bf3b8a5	k__Fungi	p__Ascomycota	c__Eurotiomycetes	o__Eurotiales	f__Elaphomycetaceae	g__Elaphomyces	s__unidentified	Elaphomyces	13	Symbiotroph	Ectomycorrhizal	Gasteroid	Hypogeous	Highly Probable
134741141f7df3b3ab25b3a83597e095	k__Fungi	p__Ascomycota	c__Eurotiomycetes	o__Eurotiales	f__Elaphomycetaceae	g__Elaphomyces	s__unidentified	Elaphomyces	13	Symbiotroph	Ectomycorrhizal	Gasteroid	Hypogeous	Highly Probable
5dd1814b4046a7503d42128c55e84c13	k__Fungi	p__Ascomycota	c__Eurotiomycetes	o__Chaetothyriales	f__Trichomeriaceae	g__unidentified	s__unidentified	Trichomeriaceae	9	Symbiotroph	Epiphyte	Microfungus	NULL	Probable
84bf9c03927db3af72e2c682ad3103e3	k__Fungi	p__Ascomycota	c__Eurotiomycetes	o__Chaetothyriales	f__Trichomeriaceae	g__unidentified	s__unidentified	Trichomeriaceae	9	Symbiotroph	Epiphyte	Microfungus	NULL	Probable
a4f9fb20c2a43370a5f77a1ad16e6313	k__Fungi	p__Ascomycota	c__Eurotiomycetes	o__Chaetothyriales	f__Trichomeriaceae	g__unidentified	s__unidentified	Trichomeriaceae	9	Symbiotroph	Epiphyte	Microfungus	NULL	Probable
af4e07c9dd63b8b64da942daea027258	k__Fungi	p__Ascomycota	c__Eurotiomycetes	o__Chaetothyriales	f__Trichomeriaceae	g__unidentified	s__unidentified	Trichomeriaceae	9	Symbiotroph	Epiphyte	Microfungus	NULL	Probable
c81e7e0ce7deedfd5e59d5fc8468ab66	k__Fungi	p__Ascomycota	c__Eurotiomycetes	o__Verrucariales	f__Verrucariaceae	g__unidentified	s__unidentified	Verrucariaceae	9	Symbiotroph	Lichenized	Thallus	NULL	Highly Probable
3f7e9737190c91e8e3352d04a1c71569	k__Fungi	p__Ascomycota	c__Eurotiomycetes	o__Chaetothyriales	f__Trichomeriaceae	g__unidentified	s__unidentified	Trichomeriaceae	9	Symbiotroph	Epiphyte	Microfungus	NULL	Probable
522e5bfd2048e750e970a21b81ce6ea9	k__Fungi	p__Ascomycota	c__Eurotiomycetes	o__Chaetothyriales	f__Trichomeriaceae	g__unidentified	s__unidentified	Trichomeriaceae	9	Symbiotroph	Epiphyte	Microfungus	NULL	Probable
b030a74e612c86d3fa9f377eeaedf710	k__Fungi	p__Ascomycota	c__Eurotiomycetes	o__Chaetothyriales	f__Trichomeriaceae	g__unidentified	s__unidentified	Trichomeriaceae	9	Symbiotroph	Epiphyte	Microfungus	NULL	Probable
44818ed16e39cf559322708c74cbbf6a	k__Fungi	p__Ascomycota	c__Eurotiomycetes	o__Chaetothyriales	f__Trichomeriaceae	g__unidentified	s__unidentified	Trichomeriaceae	9	Symbiotroph	Epiphyte	Microfungus	NULL	Probable
f1ca71b9752902d65e566a4749c49358	k__Fungi	p__Ascomycota	c__Eurotiomycetes	o__Chaetothyriales	f__Trichomeriaceae	g__unidentified	s__unidentified	Trichomeriaceae	9	Symbiotroph	Epiphyte	Microfungus	NULL	Probable
b2ad9f6e4b8c08eb62eba2a1a59a6693	k__Fungi	p__Ascomycota	c__Eurotiomycetes	o__Chaetothyriales	f__Trichomeriaceae	g__unidentified	s__unidentified	Trichomeriaceae	9	Symbiotroph	Epiphyte	Microfungus	NULL	Probable
90be6006e5da0d8af257ff26667bbc31	k__Fungi	p__Ascomycota	c__Eurotiomycetes	o__Chaetothyriales	f__Trichomeriaceae	g__unidentified	s__unidentified	Trichomeriaceae	9	Symbiotroph	Epiphyte	Microfungus	NULL	Probable
fcfc3301fd70f11634ed9cbe7d2d9d00	k__Fungi	p__Ascomycota	c__Eurotiomycetes	o__Chaetothyriales	f__Trichomeriaceae	g__unidentified	s__unidentified	Trichomeriaceae	9	Symbiotroph	Epiphyte	Microfungus	NULL	Probable
3f107ee345df9cdfe75882f2ab8a1203	k__Fungi	p__Ascomycota	c__Eurotiomycetes	o__Chaetothyriales	f__Trichomeriaceae	g__unidentified	s__unidentified	Trichomeriaceae	9	Symbiotroph	Epiphyte	Microfungus	NULL	Probable
fe45f267f0ce9bbd8cdf26e159bb39a4	k__Fungi	p__Ascomycota	c__Eurotiomycetes	o__Chaetothyriales	f__Trichomeriaceae	g__unidentified	s__unidentified	Trichomeriaceae	9	Symbiotroph	Epiphyte	Microfungus	NULL	Probable
e44419122f1bd189056c4616045f5050	k__Fungi	p__Ascomycota	c__Eurotiomycetes	o__Chaetothyriales	f__Trichomeriaceae	g__unidentified	s__unidentified	Trichomeriaceae	9	Symbiotroph	Epiphyte	Microfungus	NULL	Probable
d16b4ddd81291dcbde35130b4384c994	k__Fungi	p__Ascomycota	c__Eurotiomycetes	o__Chaetothyriales	f__Trichomeriaceae	g__Bradymyces	s__unidentified	Trichomeriaceae	9	Symbiotroph	Epiphyte	Microfungus	NULL	Probable
07a6e7c148d335465470c88751ebade1	k__Fungi	p__Ascomycota	c__Eurotiomycetes	o__Chaetothyriales	f__Trichomeriaceae	g__Bradymyces	s__unidentified	Trichomeriaceae	9	Symbiotroph	Epiphyte	Microfungus	NULL	Probable
4860a64b04551b200ec5c6914893e2dc	k__Fungi	p__Ascomycota	c__Eurotiomycetes	o__Chaetothyriales	f__Trichomeriaceae	g__unidentified	s__unidentified	Trichomeriaceae	9	Symbiotroph	Epiphyte	Microfungus	NULL	Probable
8d11b1d3f20397e1d22e1270133f2571	k__Fungi	p__Ascomycota	c__Eurotiomycetes	o__Chaetothyriales	f__Trichomeriaceae	g__Trichomerium	s__Trichomerium_dioscoreae	Trichomerium	13	Symbiotroph	Endophyte	NULL	NULL	Probable
8af7e6499a4f9f33c11acf29d48aaf19	k__Fungi	p__Glomeromycota	c__Glomeromycetes	o__Glomerales	f__Glomeraceae	g__unidentified	s__unidentified	Glomeraceae	9	Symbiotroph	Arbuscular Mycorrhizal	NULL	NULL	Highly Probable
[truncated: 99 more rows]

## Sheet: Sym_tab_meta
SampleID	Site	Sample_pair	Ecosystem	Lat	Long	Elev	BIO1	BIO2	BIO3	BIO4	BIO5	BIO6	BIO7	BIO8	BIO9	BIO10	BIO11	BIO12	BIO13	BIO14	BIO15	BIO16	BIO17	BIO18	BIO19	pH	TC	TN	CNR	TP	CPR	NPR	TK	TMg	TCa	PCNM1	PCNM2	PCNM3	PCNM4	PCNM5	PCNM6	PCNM7	PCNM8	PCNM9	PCNM10	PCNM11	PCNM12	PCNM13	PCNM14
[truncated: 220 more rows]
[truncated: 13 more columns]
