# Supplementary material for: Amplicon sequencing dataset of soil fungi and associated environmental variables collected in karst and non-karst sites across Yunnan province, southwest China
Source: Data Brief. 2019 Sep 27;27:104575. doi: 10.1016/j.dib.2019.104575 (PMC6817666; doi:10.1016/j.dib.2019.104575)
Supplement: Multimedia component 14 [file mmc14.xlsx]

## Sheet: Ect_tab_otu
OTU ID	D8l6741.NK01A	D8l6742.NK01B	D8l6743.NK01C	D8l6744.NK01D	D8l6745.NK01E	D8l6746.NK02A	D8l6747.NK02B	D8l6748.NK02C	D8l6749.NK02D	D8l6750.NK02E	D8l6751.NK03A	D8l6752.NK03B	D8l6753.NK03C	D8l6754.NK03D	D8l6755.NK03E	D8l6756.NK04A	D8l6757.NK04B	D8l6758.NK04C	D8l6759.NK04D	D8l6760.NK04E	D8l6761.NK05A	D8l6762.NK05B	D8l6763.NK05C	D8l6764.NK05D	D8l6765.NK05E	D8l6766.NK06A	D8l6767.NK06B	D8l6768.NK06C	D8l6769.NK06D	D8l6770.NK06E	D8l6771.NK07A	D8l6772.NK07B	D8l6773.NK07C	D8l6774.NK07D	D8l6775.NK07E	D8l6776.NK08A	D8l6777.NK08B	D8l6778.NK08C	D8l6779.NK08D	D8l6780.NK08E	D8l6781.NK09A	D8l6782.NK09B	D8l6783.NK09C	D8l6784.NK09D	D8l6785.NK09E	D8l6786.NK10A	D8l6787.NK10B	D8l6788.NK10C	D8l6789.NK10D
f904fc133259d2efc61a7113b98cf3d4	21	77	703	1698	49	29	0	56	0	0	0	0	0	0	0	0	31	0	0	0	0	0	0	0	0	0	0	0	0	0	0	0	0	0	68	0	0	0	0	0	12	0	0	0	0	0	0	0	0
b5e02e538b5707bc7b2a242bf3b25291	0	0	0	0	0	0	0	42	0	19	0	0	0	0	0	0	0	0	0	0	14	0	0	0	35	0	141	0	31	143	0	0	0	0	52	0	0	0	0	0	0	0	0	0	0	0	0	127	0
5362afb6869450a7e47abb0f9aae775e	0	245	0	356	201	19	0	159	0	78	14	0	0	17	294	9	0	0	0	0	0	0	0	0	0	0	0	0	0	0	0	0	0	0	0	4	5	0	0	0	0	0	0	0	0	0	0	0	0
34af6e88ab67518d2d6c6edf205bb1bc	0	0	0	0	0	0	0	0	0	0	0	0	0	0	0	0	0	0	0	0	49	64	24	48	165	0	0	0	0	0	0	0	0	0	0	0	0	0	0	0	0	0	0	0	0	0	0	0	0
efdd1be1a25b2518f88ba544cf633fea	0	0	0	0	0	0	0	0	0	0	0	0	0	0	0	0	0	0	0	0	0	27	27	0	0	0	48	268	81	0	0	0	0	0	0	0	0	0	0	0	0	0	0	0	0	0	0	0	0
32bbdc92798ede33028f22b463877565	0	0	0	0	0	0	0	0	0	0	0	0	0	0	0	0	0	0	10	0	0	0	0	0	0	0	0	0	0	0	0	0	0	0	0	0	0	45	0	0	0	0	0	0	0	0	0	0	0
4506068b17912d3d3db82170fda87519	0	0	0	0	0	0	0	0	0	0	0	0	0	0	0	0	0	0	0	0	0	0	0	0	0	0	0	0	0	0	0	0	0	0	0	0	0	0	0	0	0	0	0	0	0	0	0	0	0
4e615e3b5cb96a7f24ef290691dfcf34	0	0	0	0	0	0	0	0	0	0	0	0	0	0	0	0	0	0	0	0	0	0	0	0	0	0	0	0	0	0	0	0	0	0	0	0	0	0	0	0	0	0	0	0	0	0	0	0	0
7032d765286f909e888712cc2b0bcd5f	0	0	0	0	0	0	0	0	0	0	0	0	0	0	0	0	0	0	0	0	0	0	0	0	0	0	0	0	0	4	0	0	0	0	0	0	0	0	0	0	0	0	0	0	0	0	0	0	0
6ca815e554e15fcb78123a7750e53963	0	0	57	0	0	0	0	17	0	0	0	0	0	0	0	0	0	0	0	0	0	0	0	0	0	0	0	0	0	0	0	0	0	0	0	0	0	0	0	0	0	0	0	0	0	0	0	0	0
ebd64525393a68c85b6438cbfd54f168	92	0	0	0	0	0	0	0	0	0	0	0	0	0	0	0	0	0	79	0	0	0	0	0	0	0	118	0	0	0	0	0	0	0	0	0	0	0	0	0	0	0	0	0	0	0	0	0	0
25e785dcf05ade3de8e24312e9eb88b3	0	68	0	0	0	0	0	69	0	33	40	0	0	0	16	0	0	12	0	0	17	0	0	0	0	0	195	9	0	8	0	0	0	0	0	0	21	49	0	42	0	0	0	0	0	20	0	0	0
8d21c820e876966e8ecda7aef5152b1f	0	0	0	0	0	0	0	0	0	0	0	0	0	0	0	0	0	0	0	0	0	0	0	0	0	0	86	95	0	0	0	0	0	0	0	0	0	0	0	0	0	0	0	0	0	0	0	0	0
b126ad0a3db925a1fe84e1100a1c2d9e	0	0	0	0	0	0	0	0	0	0	0	0	0	0	0	0	0	0	0	0	0	0	0	0	0	0	0	0	0	0	0	0	0	0	0	0	0	0	0	0	0	0	0	0	0	0	0	0	0
ae385357364406df24f96aa4cb3092f9	0	100	0	0	59	0	105	108	0	0	0	0	0	0	0	0	0	0	0	0	0	0	0	0	0	0	0	0	0	0	0	0	0	0	0	0	0	0	0	0	0	0	0	0	0	0	0	0	0
a573c55e0fa30ed738a763af2878ab33	0	0	0	0	0	0	0	0	18	118	0	0	0	0	0	18	0	0	0	0	0	0	0	0	0	0	0	0	0	0	0	0	0	0	0	0	35	74	54	0	0	0	132	13	0	0	0	0	0
07b6484d4930dc948c554a2fd57800f2	0	0	0	0	0	0	0	0	0	0	0	0	0	0	0	0	0	0	0	0	0	0	0	0	0	0	0	0	0	0	0	0	0	0	0	0	0	0	0	0	0	0	0	0	0	0	0	0	0
05ec827b63c421637fd1423e8b4559ca	0	0	0	0	0	0	0	0	0	0	0	0	0	0	0	0	0	0	0	0	0	0	0	0	0	0	0	0	0	0	0	0	0	0	0	0	0	0	0	0	0	0	0	0	0	0	0	0	0
bf38abd30a8a26bf29ab77a754e9dc84	0	0	0	0	0	0	0	0	0	0	0	0	0	0	0	0	0	0	0	0	0	0	0	0	0	0	0	0	0	0	0	0	0	0	0	0	0	0	0	0	0	0	0	0	0	0	0	0	0
ed79f713b752896f1b5d0121c803c1e1	19	0	36	98	0	0	0	0	0	0	0	0	0	0	0	0	0	0	0	0	0	0	0	0	0	0	0	0	0	0	0	0	0	0	0	0	0	0	0	0	0	0	0	0	0	0	0	0	0
7d99641679f1d12be53c4de9c0a95b26	0	0	0	0	0	0	0	0	0	0	0	0	0	0	0	0	0	0	0	0	0	0	0	0	0	0	0	0	0	0	0	0	0	0	0	0	0	0	0	0	0	0	0	0	0	0	0	0	0
0df446d5e0007162dd449ffa0216ce53	0	0	0	0	0	0	0	0	0	0	0	0	0	0	0	0	0	0	0	0	140	0	0	0	0	0	13	0	0	0	0	0	0	0	0	0	0	0	0	0	0	0	0	0	0	0	0	0	0
8d4d887dfe004a1308b2626ffa0add88	0	0	0	0	0	0	0	0	0	0	0	0	0	0	0	0	0	0	0	0	0	0	0	0	0	0	0	0	0	0	0	0	0	0	0	0	0	0	0	0	0	0	0	0	0	0	0	0	0
29bacff8c4481b8a70ecdb5b32e7dcf6	0	0	0	0	0	0	0	0	0	0	0	0	0	0	0	0	0	0	0	0	0	0	0	0	0	0	0	0	0	0	0	0	0	0	0	0	0	0	0	0	0	0	0	0	0	0	0	0	0
f29442c0a4a9a7282766c1d9d2c0911b	0	0	0	0	0	0	0	0	0	0	0	0	0	0	0	0	0	0	0	0	0	0	0	0	0	0	0	0	0	0	0	0	0	0	0	0	0	0	0	0	0	0	0	0	0	0	0	0	0
b28681ec3c4d3f469434352a1c5ff613	0	0	0	0	0	0	0	0	0	0	0	0	0	0	0	0	0	0	0	0	0	0	0	0	0	0	0	0	0	0	0	0	0	0	0	0	0	0	0	0	0	0	0	0	0	0	0	0	0
78d1554f7d15d44317382e4efc12c65d	0	0	0	0	0	0	0	0	0	0	0	0	0	0	0	0	0	0	0	0	0	0	0	0	0	0	0	0	0	0	0	0	0	0	0	0	0	0	0	0	0	0	0	0	0	0	0	0	0
2001e26097bdc174094cad4eee98358c	0	0	0	0	0	9	0	0	0	0	0	0	0	0	0	0	0	0	0	0	0	0	0	0	0	0	0	0	0	0	0	0	0	0	0	0	0	20	0	0	0	0	0	14	0	12	0	0	0
95494b44ac3c38cc4b84f5abb3e35ac4	0	0	0	0	0	0	0	0	0	0	0	0	0	0	0	0	0	0	0	0	0	0	0	0	0	0	0	0	0	0	0	0	0	0	0	0	0	0	0	0	0	0	0	0	0	0	0	0	0
cc9b4241b7fb9bce8d0a7722fb037658	0	0	0	0	0	0	0	0	0	0	0	0	0	0	0	0	0	0	0	0	0	0	0	0	0	0	0	0	0	0	0	0	0	0	0	0	0	0	0	0	0	0	0	0	0	0	0	0	0
8e4add61755afe10c843c064a8ff2a57	0	10	0	0	0	1031	0	6	0	0	0	0	0	0	0	0	0	0	0	0	0	1852	498	0	704	0	0	4	0	0	0	0	0	0	0	0	0	0	0	0	0	3	0	0	0	0	0	0	0
3f7b295b2ebce4452ca0d696a38cf197	0	0	0	0	0	0	0	0	0	0	0	0	0	0	0	0	0	0	0	0	0	0	0	0	0	0	0	0	0	0	0	0	0	0	0	0	0	0	0	0	0	0	0	0	0	0	0	0	0
aa5b0bc4f9663fb991fa7dc0c942dd4c	0	0	0	0	0	0	0	0	0	0	0	0	0	0	0	0	0	0	0	0	0	0	0	0	0	0	0	0	0	0	0	0	0	0	0	0	0	0	0	0	0	0	0	0	0	0	0	0	0
604fe5fc910c23c9b486ff67a4456558	0	0	0	0	0	0	0	0	0	59	0	0	0	0	0	0	0	0	0	0	0	0	0	89	0	0	0	0	0	0	0	0	0	0	0	0	114	0	0	0	202	0	0	0	0	0	0	0	0
165e9b650da24378b7fa43ed3d0f8161	0	0	0	0	0	0	0	0	0	0	0	0	0	0	0	0	0	0	0	0	0	0	0	0	0	0	0	0	0	0	0	0	0	31	0	0	0	0	0	0	0	0	0	0	0	0	0	0	0
aee4f2f121629f29ac8322e4810992a4	0	0	0	0	0	0	0	0	0	0	0	0	0	0	0	0	0	0	0	0	0	0	0	0	0	0	0	0	0	0	0	0	0	0	0	0	0	0	0	0	0	0	0	0	0	0	0	0	0
b4da00142cab5215d0b8bca868363221	11	0	36	16	0	0	0	0	0	0	0	0	0	0	0	0	0	0	0	0	0	0	0	0	0	0	0	0	0	0	5	0	0	0	0	0	0	0	0	0	0	0	0	0	0	0	0	0	0
bfe165752388c1fc01cc1eca896cbfee	0	50	0	0	13	0	0	0	0	0	0	0	0	0	0	0	0	0	0	0	0	0	0	0	0	0	0	0	0	0	0	0	0	0	0	0	0	0	0	0	0	0	0	0	0	0	0	0	0
a0c17c30b7007b193495b1081173a36f	0	0	0	0	0	0	0	0	0	0	0	0	0	0	0	0	0	0	0	0	0	0	0	0	0	0	0	0	0	0	0	0	0	0	0	0	0	0	0	0	0	0	0	0	0	0	0	0	0
253f1a8e65f6ef7f7eda4c3314399ae8	0	0	0	0	0	0	0	0	0	0	0	0	0	0	0	0	0	0	0	0	0	0	0	0	0	0	0	0	0	0	0	0	0	0	0	0	0	0	0	0	0	0	0	0	0	0	0	0	0
ae9e7b5084fe948f1b02d9b745cfe3bf	0	194	0	126	78	0	94	0	0	0	7	0	0	0	7	0	0	0	0	0	0	0	0	0	0	0	0	0	0	0	8	0	5	0	0	0	0	0	0	0	0	0	0	0	0	0	0	0	0
7f8b22660394c05d57b112ea48cf708a	0	0	0	0	0	0	0	0	0	0	0	0	0	0	0	0	0	0	0	0	0	0	0	0	0	0	0	0	0	0	0	0	0	0	0	0	0	0	0	0	0	0	0	0	0	0	0	0	0
19e15e253431e2b743a0c49c0986d0c0	0	0	0	0	0	0	0	0	0	0	0	0	0	0	0	0	0	0	0	0	0	0	0	0	0	0	0	0	0	0	0	0	0	0	0	0	0	0	0	0	0	0	0	0	0	0	0	0	0
f2622458614338f715e8e180583d261b	42	0	51	145	0	0	0	0	0	40	0	0	0	0	0	0	0	0	0	0	0	0	0	0	0	0	0	0	0	0	0	0	0	0	0	0	0	0	0	0	0	0	0	0	0	0	0	0	237
9c7abfb479eb524477a98c692f529dc8	0	0	0	0	0	0	0	0	0	0	0	0	0	0	0	0	0	0	0	0	0	0	0	0	0	0	0	0	0	0	0	0	0	0	0	0	0	0	0	0	0	0	0	0	0	0	0	0	0
be36e31b306ae02a3d87140dbc920a34	0	0	0	0	0	0	0	0	0	0	0	0	0	0	0	0	0	0	0	0	0	0	0	0	0	0	0	0	0	0	0	0	0	0	0	0	0	0	0	0	0	0	0	0	0	0	0	0	0
4b56158b0305229aa2fc4ae31b37f73a	0	0	0	0	0	0	0	0	0	0	0	0	0	0	0	0	0	0	0	0	0	0	0	0	0	0	0	0	0	0	0	0	0	0	0	0	0	0	0	0	0	0	0	0	0	0	0	0	0
c37a594092378254710f48da55259961	0	0	0	0	0	0	0	0	0	17	0	0	0	0	0	0	0	0	0	0	0	0	0	0	0	0	0	0	0	0	0	0	0	0	0	0	0	0	0	0	0	0	0	0	0	0	0	0	0
5514ed972be7b15dd9e2803b817a935e	0	0	0	0	0	0	0	0	0	0	0	0	0	0	0	0	0	0	0	0	0	0	0	0	0	0	0	0	0	0	0	0	0	0	0	0	0	0	0	0	0	0	0	0	0	0	0	0	0
dba4064336a598189b455b91cf35ebc7	0	0	0	0	0	0	0	0	0	0	0	0	0	0	0	0	0	0	0	0	0	0	0	0	0	0	0	0	0	0	0	0	0	0	0	0	0	0	0	0	0	0	0	0	0	0	0	0	0
6bf508d91d64febec545688eb8b67426	0	0	65	215	38	0	0	0	0	0	0	0	0	0	0	0	0	0	0	0	0	0	0	0	0	0	0	0	0	0	0	0	0	0	0	0	0	0	0	0	0	0	0	0	0	0	0	0	0
c0fd710572bc1e15fcb6379b1c239484	0	0	0	0	0	0	0	0	0	0	0	0	0	0	0	0	0	0	0	0	0	0	0	0	0	0	0	0	0	0	0	0	0	0	0	0	0	0	0	0	0	0	0	0	0	0	0	0	0
5a6734665cc5fbb47fd396a7fb8e8fdc	0	0	56	0	0	0	0	0	0	0	0	0	0	0	0	0	0	0	0	0	0	0	0	0	0	0	0	0	0	0	0	0	0	0	0	0	0	0	0	0	0	0	0	0	0	0	0	0	0
9f8fb1e6c7f1e41970cb37371417311a	0	0	0	0	0	0	0	0	0	0	0	0	0	0	0	0	0	0	0	0	4	0	0	0	0	0	0	0	0	0	0	0	0	0	0	0	0	0	0	0	0	0	0	0	0	0	0	0	0
1e28880e90eca417c3fe2f1efffab35e	0	0	0	0	0	0	0	0	0	0	0	0	0	0	0	0	0	0	0	0	0	0	0	0	0	0	0	0	0	0	0	0	0	0	0	0	0	0	0	0	0	0	0	0	0	0	0	0	0
0660b26838c4a945c326659a9356c760	0	0	0	0	0	0	0	0	0	0	0	0	0	0	0	0	0	0	0	0	0	0	0	0	0	0	0	0	0	0	0	0	0	0	0	0	0	0	0	0	0	0	0	0	0	0	0	0	0
f606ef407f8449de90213f4bf7284c05	0	0	0	0	0	0	0	0	0	0	0	0	0	0	0	0	0	0	0	0	0	0	0	0	0	0	0	0	0	0	0	0	0	0	0	0	0	0	0	0	0	0	0	0	0	0	0	0	0
bd5d4922eef54062e4355584899b1119	0	0	0	0	0	0	0	0	0	0	144	0	0	0	590	0	0	0	0	0	0	0	0	0	0	0	0	0	0	0	0	0	0	0	0	0	0	0	0	0	0	0	0	0	0	0	0	0	0
df4291f89d6f7f6eea5acf0749f8e126	0	0	0	0	0	0	0	0	0	0	0	0	0	0	0	0	0	0	0	0	0	0	0	0	0	0	0	0	0	0	0	0	0	0	0	0	0	0	0	0	0	0	0	0	0	0	0	0	0
08b88f4a5e7cd8c6820f0c4a6526a6da	0	0	0	0	0	0	0	0	0	0	0	0	0	0	0	0	0	0	0	0	0	0	0	0	0	0	0	0	0	0	0	0	0	0	0	0	0	0	0	0	0	0	0	0	0	0	0	0	0
6bbda1fc4ed5867a89ce89daefb4c12e	0	0	0	0	0	0	0	0	0	0	0	0	0	0	0	0	0	0	0	0	0	0	0	0	0	0	0	0	0	0	0	919	0	0	14	0	0	0	0	0	0	0	0	0	0	0	0	0	0
2d14f426fe4c81388b19291e2a5ad515	0	0	0	0	0	0	0	0	0	0	0	0	0	0	0	0	0	0	0	0	0	0	0	0	0	0	0	0	0	0	0	0	0	0	0	0	0	0	0	0	0	0	0	0	0	0	0	0	0
7cf147ff7770ac1a8f9a87aa3d7b27a0	0	0	0	0	0	0	0	0	0	0	0	0	0	0	0	0	0	0	0	0	0	0	0	0	0	0	0	0	0	0	0	0	0	0	0	0	0	0	0	0	0	0	0	0	0	0	0	0	0
0aaa07f314cb399c1630057ebf826a94	0	0	0	0	0	0	0	0	0	0	0	0	0	0	0	0	0	0	0	0	0	0	0	0	0	0	0	0	5	0	0	0	0	0	0	0	0	0	0	0	0	0	0	0	0	0	0	0	0
dbe08f50269c084d4c456c12d5ff2816	0	0	0	0	0	0	0	0	0	0	0	0	0	0	0	0	0	0	0	0	0	0	0	0	0	0	0	0	0	0	0	0	0	0	0	0	0	0	0	0	0	0	0	0	0	0	0	0	0
9c84f5c59e894fb6ca920c5f3f69acc0	92	0	20	94	36	59	59	121	219	96	0	13	171	16	52	186	24	158	0	77	140	218	172	856	93	71	276	843	21	389	15	0	18	146	0	506	243	194	94	462	220	3588	173	207	0	12	0	0	0
1f76d2a8764a3d6434b343c1bbaa0269	0	0	0	0	0	14	0	355	466	96	0	0	2174	0	240	321	29	0	0	17	0	113	290	158	234	0	0	293	0	0	323	0	0	0	39	805	353	585	273	231	366	0	383	248	0	558	0	0	0
f17d593f4337d439a875a6c715a70088	0	0	0	0	0	0	68	3047	316	0	0	0	0	0	0	0	0	0	0	0	0	0	157	0	0	0	23	68	25	0	0	0	0	963	0	109	332	154	61	22	98	921	847	78	0	2288	0	0	0
d9a693a596879e6eff1a64199576dcff	97	941	0	0	369	0	0	0	0	0	51	0	0	0	77	0	0	0	0	0	271	71	33	26	96	0	0	282	0	0	0	0	0	0	0	0	0	0	0	44	0	0	0	0	0	0	0	0	0
e40f84895c6bc0af3f4a6e2259db5cd0	0	0	0	0	0	20	851	82	163	78	0	34	595	0	0	104	0	0	0	0	0	0	0	0	0	0	0	85	0	0	0	0	0	0	0	24	82	0	0	0	234	0	651	33	0	1843	0	0	0
fbe229de88277e3a078fe9457dade9ef	0	14	0	0	0	0	16	0	0	0	0	26	0	0	0	303	18	54	562	77	0	134	89	194	79	0	0	213	0	69	0	0	0	0	0	0	0	170	151	93	0	285	0	0	0	0	0	516	0
06384654407df876f294cbab86ba258d	0	0	0	0	0	0	0	0	0	0	0	0	0	0	0	0	0	0	0	0	0	0	0	0	0	0	0	0	0	127	0	0	0	226	0	0	0	0	0	0	0	0	0	0	0	0	0	0	0
857ff680aea9455fb9a7bec242add5dc	0	0	0	0	0	0	0	0	0	0	0	0	0	0	0	0	0	0	0	0	0	0	0	0	0	0	0	0	0	0	0	0	0	0	0	0	0	0	0	0	0	0	0	0	0	0	0	0	0
fa529a329602425daf4d549bd823241c	0	0	0	0	0	0	0	0	0	0	0	0	0	0	0	0	0	0	0	0	0	0	0	0	0	0	0	0	0	0	97	80	44	58	1072	46	25	0	0	0	0	0	0	0	0	0	0	0	0
6e0a41fbc2cb9274c1c911be14299e29	0	64	0	0	0	0	0	0	0	0	0	0	0	0	0	0	0	0	0	0	0	77	428	0	396	0	0	0	0	0	0	0	0	0	0	0	0	221	0	137	0	0	0	0	0	0	0	0	0
ea01ada9643a94b1f32c3f841350c311	0	1654	0	0	0	0	0	0	0	91	262	57	0	0	330	0	0	0	0	0	0	0	0	0	0	0	0	0	0	0	0	0	0	0	0	25	0	82	12	39	0	0	0	0	0	0	0	0	140
e46b59876e2b03b9611e3b5ae02d0d57	0	0	0	0	0	0	0	212	0	347	0	0	0	0	0	194	0	0	35	0	88	0	118	0	0	0	0	0	0	0	144	0	0	61	0	0	118	0	129	0	0	152	0	0	0	0	0	0	0
1e5f003fcc2b8c4895830792c98403da	0	0	0	0	0	0	0	0	0	0	0	0	0	0	0	0	0	0	0	0	0	0	0	0	0	0	0	0	0	0	0	0	0	0	0	0	0	0	0	0	0	0	0	0	0	0	0	0	0
63c23d68ff3f702000f21a9b25d2f9aa	0	0	0	0	0	0	0	0	0	0	0	0	0	0	0	0	0	0	0	0	0	0	0	0	0	0	917	30	7	3	0	0	0	0	0	0	0	0	0	0	0	0	0	0	0	0	0	0	0
8dbeee2ebf297536c313092e0b754157	0	0	0	0	0	0	84	0	0	0	18	0	0	0	4	0	0	0	0	0	0	0	0	0	0	0	0	0	0	0	0	0	0	0	0	81	0	0	10	0	30	0	59	718	0	253	0	0	0
5561767a7b7046ea90970b043b20f04f	0	0	0	0	0	0	0	0	0	0	0	0	0	0	0	0	0	0	0	0	25	0	0	83	0	147	0	0	0	0	0	0	0	0	0	0	0	0	0	0	0	0	0	0	0	0	0	0	0
5b3a00726fbf8cfa2c401b8d4c90535d	0	0	0	0	0	0	0	0	0	0	0	0	0	0	0	0	0	0	0	0	0	0	0	0	0	0	0	0	0	0	0	0	0	0	0	0	0	0	0	0	0	0	0	0	0	0	0	0	0
ebb067331159b3378f7a16d993414c0f	0	0	0	0	0	0	0	0	0	0	0	0	0	0	0	0	0	0	0	0	0	0	0	0	0	0	0	0	0	0	0	0	0	0	0	0	0	0	0	0	0	0	0	0	0	0	0	0	0
430288c523fbe8755ea7a68d6e2c9361	0	0	0	0	0	0	0	0	0	101	0	0	0	0	0	0	0	0	0	0	0	0	0	1008	0	0	0	0	0	0	0	0	0	0	0	0	0	0	4	0	0	0	0	0	0	0	0	0	0
a44d4763896f9dbdfba6c7b363990627	0	0	0	0	0	0	0	0	0	0	0	0	0	0	0	0	0	0	0	0	0	0	0	0	0	0	0	0	0	0	0	0	0	0	0	0	0	0	0	0	0	0	0	0	0	0	0	0	0
aa8b8709bed5aee8b4aca1cc8c183956	0	0	0	0	0	0	0	0	0	0	0	0	0	0	0	0	0	0	0	0	0	0	0	0	0	0	0	0	0	0	0	0	0	0	0	0	0	0	0	0	0	0	0	0	0	0	0	0	0
9e4c5125998c01fbf33c4331491ef64d	0	0	0	0	0	0	0	0	0	0	0	0	0	0	0	0	0	0	0	0	0	0	0	0	0	0	0	0	0	0	0	0	0	0	0	0	0	0	0	0	0	0	0	0	0	0	0	0	0
829f2773d79836b23429123f879d2ff1	0	0	0	0	0	0	0	0	0	0	0	0	0	0	0	0	0	0	0	0	0	0	0	0	0	0	0	0	0	0	0	0	0	0	0	0	0	0	0	0	0	0	0	0	69	0	0	0	0
2f758c9d15a230bc201555df4d41e940	0	0	0	0	0	0	0	0	0	0	38	0	0	134	0	0	0	0	0	0	0	0	0	0	0	0	0	0	0	0	0	49	0	72	0	0	0	0	0	0	0	0	0	0	0	0	0	0	0
13f39773bef45a828cf0c383844ca889	0	0	0	0	0	0	0	0	0	0	0	0	0	0	0	0	0	0	0	0	0	0	0	0	0	0	0	0	0	0	0	0	0	0	0	0	0	0	0	0	0	0	0	0	0	0	0	0	0
14bbeaac0690fd169f8c7924a1c21d85	0	0	0	0	0	0	0	0	0	0	0	0	0	0	0	0	0	0	0	0	0	0	0	0	0	0	0	0	0	0	0	0	0	0	0	0	0	0	0	0	0	0	0	0	0	0	0	0	0
8b10d9662d5f4f81713b49731c4d5331	0	0	0	0	0	0	0	0	252	0	0	0	0	0	0	95	0	0	0	0	0	0	0	0	0	0	0	0	0	0	0	0	0	0	0	0	0	0	0	0	307	0	0	0	0	0	0	0	0
4dfde2f764fdf0e7de98d56731d0453c	0	0	0	0	0	0	0	0	0	0	0	0	0	0	0	0	0	0	0	0	0	0	0	0	0	0	0	0	0	0	0	0	0	0	0	0	0	0	0	0	0	0	0	0	0	0	0	0	0
33a7ba74495997d1a6ba67ce55bf30bf	0	0	0	0	0	0	0	0	0	0	0	0	0	0	0	0	0	0	0	0	0	0	0	0	0	0	0	0	0	0	0	0	0	0	0	0	0	0	0	0	0	0	0	0	0	0	0	0	0
26ea01d9f3b3e01253e52900c362d767	0	0	0	0	0	0	0	0	0	0	0	0	0	0	0	0	0	0	0	0	0	0	0	0	0	0	0	0	0	0	0	0	0	0	0	0	0	0	0	0	0	0	0	0	0	0	0	0	0
32f50932674f785e160d144b1aaca3a4	0	0	0	0	0	0	0	0	0	0	0	0	0	0	0	0	0	0	0	0	0	0	0	0	0	0	0	0	0	0	0	0	0	0	0	0	1103	0	0	0	195	0	0	0	0	0	0	0	0
4df58b46749c1e0428a138380a19852e	0	0	0	0	0	0	0	0	0	125	0	0	0	0	0	0	0	0	0	0	0	0	0	53	0	0	0	0	0	0	0	0	0	0	0	0	0	0	0	0	69	0	0	0	0	0	0	0	0
cfd4ef8bdc4317ec538a7d79d94a48b3	0	0	0	0	15	5	0	0	0	0	0	0	0	19	0	0	0	0	0	0	0	0	0	0	0	0	0	0	0	0	0	0	0	32	0	27	26	0	0	0	0	23	84	0	0	124	0	0	0
03f7cdfb428c218dbfa5069166121043	0	0	0	0	0	0	0	0	0	0	0	0	0	0	0	0	0	0	0	0	0	0	0	0	0	0	0	0	0	0	0	0	0	0	0	0	0	0	0	0	862	30	0	0	0	0	0	0	0
871784acedb7a89ed487cdb65b415349	0	0	0	0	0	0	0	0	0	0	0	0	0	0	0	0	0	0	0	0	0	0	0	0	0	0	0	0	0	0	0	0	0	0	0	0	0	0	0	0	0	0	0	0	0	0	0	0	0
df8de76f7d5eccbc0b8569e244275aca	0	0	0	0	0	0	0	0	0	0	0	0	0	0	0	0	0	0	0	0	0	0	0	0	0	0	0	0	0	0	0	0	0	0	0	0	0	0	0	0	0	0	0	0	0	0	0	0	0
60140fbb31c0ea8c751aa10da51315ec	0	0	0	0	0	0	0	0	0	0	0	0	0	0	0	0	0	0	0	0	0	0	0	0	0	0	0	0	0	0	0	0	0	0	0	0	0	0	0	0	0	0	0	0	0	0	0	0	0
e7d1ad53ed8c99af89966509d7d2924b	0	0	0	0	0	0	90	324	61	360	0	0	0	0	0	0	0	0	0	0	0	0	0	0	0	0	0	0	0	0	0	0	0	0	0	0	0	0	0	0	0	0	0	0	0	0	0	0	0
504699056ec19ff8d7105901cd5748ce	0	0	0	0	0	0	0	0	0	0	0	0	0	0	0	0	0	0	0	0	0	0	0	0	0	0	0	0	0	0	14	78	0	0	0	0	21	0	0	12	0	0	0	0	0	0	0	0	0
26b2e507fda62055d0585da8016238a9	0	0	0	0	0	0	0	0	0	0	0	0	0	0	0	0	0	0	0	0	0	0	0	0	0	0	0	0	0	0	71	0	18	0	0	0	0	0	0	0	0	0	0	0	0	0	0	0	0
a9300f1b69c97a3909cc1efdcc8a327f	0	0	0	0	0	0	6	0	0	0	42	0	43	0	0	0	0	0	0	0	0	0	0	0	0	0	0	0	0	0	0	34	0	0	0	0	0	14	68	0	101	0	155	0	0	34	0	0	0
ffc067d45f1a715dc294362e139849cf	0	0	0	0	0	0	0	0	0	0	0	0	0	0	0	0	0	0	0	0	0	0	0	0	0	0	0	0	0	0	350	106	126	0	0	0	0	0	0	0	0	0	0	0	0	0	0	0	0
422d3f8e3c6386c8c6f410a80e591765	0	0	0	0	0	0	0	0	0	0	0	0	0	0	0	0	0	0	0	0	0	0	0	0	0	0	0	0	0	0	0	0	0	0	0	0	0	0	0	0	0	0	0	0	0	0	0	0	0
343b951400b19ba3ed7076f99732bf3d	0	0	0	0	0	0	0	0	0	0	0	0	0	0	0	0	0	0	0	0	0	0	0	0	0	0	0	0	0	0	0	0	0	0	0	0	0	0	0	0	0	0	0	0	0	0	0	0	0
152d2978bbbf32581b121cbfca4bea98	0	0	0	0	0	0	0	0	0	0	0	0	0	0	0	0	0	0	0	0	0	0	0	0	0	0	0	0	0	0	0	0	0	0	0	0	0	0	0	0	0	0	0	0	0	0	0	0	0
7d0cb6c73b75dbd0333f24a15393dfdb	0	0	0	0	0	0	0	0	0	0	0	0	0	0	0	0	0	0	0	0	0	0	0	0	0	0	0	0	0	0	0	0	0	0	0	0	0	0	0	0	0	0	0	0	0	0	0	0	0
6fdaef22b8d2a7bf52f50828bb7637f0	0	0	0	0	0	0	0	0	0	57	0	0	38	0	0	0	0	0	0	0	0	0	0	0	0	0	97	63	0	0	0	0	0	0	0	0	0	0	0	0	0	0	54	0	0	66	0	0	0
d41594f000767c636963bdb90fc55e33	0	0	0	0	0	0	0	0	0	0	0	0	0	0	0	0	0	0	0	0	0	0	0	0	0	0	0	0	0	0	0	0	0	0	0	0	0	0	0	0	0	0	0	0	0	0	0	0	0
cbb569480c11cbb674bf6c9ca06822de	0	0	0	0	0	0	0	0	0	0	0	0	0	0	0	0	0	0	0	0	0	0	0	0	0	0	0	0	0	0	0	0	0	0	0	0	0	0	0	0	0	0	0	0	0	0	0	0	0
13a3e68dd5876efb31979f6273930205	0	0	0	0	0	0	0	0	0	0	0	0	0	0	0	0	0	0	0	0	23	0	139	0	243	0	0	0	0	0	0	0	0	0	0	0	0	0	0	0	0	0	0	0	0	0	0	0	0
06060ca7994a5e7a2a2b0a8b129454c1	0	0	0	0	0	0	0	0	0	0	0	0	0	0	0	0	0	0	0	0	0	0	0	0	0	0	0	0	0	0	0	0	0	0	0	0	0	0	0	0	0	0	0	0	0	0	0	0	0
6268f9c3ef0535102285719d4aee203e	0	0	0	0	0	0	0	0	0	0	0	0	0	0	0	0	0	0	0	0	0	0	0	0	0	0	0	0	0	0	0	0	0	0	0	0	0	0	0	0	0	0	0	0	0	0	0	0	0
e560cd7eafad104cebdf7cb6f4356f6b	0	218	0	0	0	0	136	75	0	0	0	0	0	0	0	0	0	0	0	0	0	0	0	0	0	0	0	0	0	0	0	0	0	0	0	0	0	0	0	0	0	0	0	0	0	0	0	0	0
03d7bbc37f7b8503382b3b11b113b895	0	0	0	0	0	0	0	0	0	0	0	0	0	0	0	0	0	0	0	0	0	0	367	0	0	0	0	0	0	0	0	0	0	0	0	0	0	0	0	0	0	0	0	0	0	0	0	0	0
2fe3cfb251cfe810b2a3cfc5fac9bf1f	0	0	0	0	0	0	0	0	0	0	0	0	0	0	0	0	0	0	0	0	0	0	0	0	0	0	0	0	0	0	0	0	0	0	0	0	0	0	0	0	0	0	0	0	0	0	0	0	0
0c80aa6f74742c60fb858541381349ee	0	0	0	0	0	0	0	0	0	0	0	0	0	0	0	0	0	0	0	0	0	0	0	0	0	0	0	0	0	0	0	0	0	0	0	0	0	0	0	0	0	0	0	0	0	0	0	0	0
c63bd01b322c4808e1befc7931d2fc8a	0	0	0	0	0	0	0	0	0	0	0	0	0	0	0	0	0	0	0	0	0	0	0	0	0	0	0	0	0	0	0	0	0	0	0	0	0	0	0	0	0	0	0	0	0	0	0	0	0
f4266ca8339d6df10df43061f0007d35	0	0	0	0	0	0	0	0	0	0	0	0	0	0	0	0	0	0	0	0	0	0	0	162	0	0	0	0	0	0	0	0	0	0	0	0	0	0	0	0	0	0	0	0	0	0	0	0	0
0b45decbc088dc3f31a24c5d8af7557f	0	0	0	0	0	0	0	0	0	0	0	0	0	0	0	0	0	0	0	0	0	0	0	0	0	0	0	0	0	0	0	115	0	0	0	0	0	0	0	0	0	0	0	0	0	0	0	0	0
af39c1c946331bf4584d360b35ac1436	0	0	0	0	0	0	0	0	0	0	0	0	0	0	0	0	0	0	0	0	0	0	0	0	0	0	0	0	0	0	0	0	0	0	0	0	0	0	0	0	0	0	0	0	0	0	0	0	0
03c8ad30993cd270f87b336f25ebaa7f	0	0	0	0	0	0	13	0	0	0	0	0	0	0	0	0	0	0	0	0	0	0	0	0	0	0	0	0	0	0	0	0	0	0	0	0	0	0	0	0	0	0	0	0	0	0	0	0	0
d4d8553e8a79c437315bd898a261f65a	0	0	0	0	0	0	0	0	0	0	0	0	0	0	0	0	0	0	0	0	0	0	0	0	0	0	0	0	0	0	108	0	0	0	0	0	0	0	0	0	0	0	0	0	0	0	0	0	0
e589188333f85a37de14881ff85d4491	0	0	0	0	0	0	0	0	0	0	0	0	0	0	0	0	0	0	0	0	0	0	0	0	0	0	0	0	0	0	0	0	0	0	0	0	0	0	0	0	0	0	0	0	0	0	0	0	0
0a8b035587d73f2d6ce9a26e566ec821	0	0	0	0	0	0	0	0	0	0	0	0	0	0	0	0	0	0	0	0	0	0	0	0	0	0	0	0	0	0	0	0	0	0	0	0	0	0	0	0	0	0	0	0	0	0	0	0	0
d3e39436adbc2a2b48350c97fe7251b3	0	0	0	0	0	0	0	0	0	0	0	0	0	0	0	0	0	0	0	0	0	0	0	0	0	0	0	0	0	0	0	0	0	0	0	0	0	0	0	0	0	0	0	0	0	0	0	0	0
45a242a71c0a7161c554d16051693b6b	0	0	0	0	0	0	0	0	0	0	0	0	0	0	0	0	0	0	0	0	0	0	0	0	0	0	0	0	0	0	0	0	29	0	0	0	0	0	0	0	0	0	0	0	0	0	0	0	0
7991dbdc39294a59dc94d6356afe51a4	0	0	0	0	0	0	0	0	0	0	0	0	0	0	0	0	0	0	0	0	0	0	0	0	0	0	0	0	0	0	0	0	0	0	0	0	0	0	0	0	0	0	0	0	0	0	0	0	0
04272e9ab58158e2b80a51ca32bcf610	0	0	0	0	0	0	0	0	0	0	0	0	0	0	0	0	0	0	0	0	0	0	0	0	0	0	0	0	0	0	0	0	0	0	0	0	0	0	0	0	0	0	0	0	0	0	0	0	0
640ef4a7bfe52c5c2f72c80a6a1a915b	0	0	0	0	0	0	0	0	0	0	0	0	0	0	0	0	0	0	0	0	0	0	0	0	0	0	0	0	0	0	0	0	0	0	0	0	0	0	0	0	0	0	0	0	0	0	0	0	0
a42ab2eb6b474abbd830a96c887bab2a	0	0	0	0	0	0	0	0	0	0	0	0	0	0	0	0	0	0	0	0	0	0	0	0	0	0	0	0	0	0	0	0	0	0	0	0	0	0	0	0	0	0	0	0	0	0	0	0	0
d60cf507ca86048fdf714ed8537c7eb2	0	0	0	0	0	0	0	0	0	0	0	0	0	0	0	0	0	19	0	40	0	0	0	0	0	0	0	0	0	0	0	0	0	0	0	0	0	0	0	0	0	0	0	0	0	0	0	0	0
d2452644e74cd3484d2f688af5123098	0	0	0	0	0	0	0	0	0	0	0	0	0	0	0	0	0	0	0	0	0	0	0	0	0	0	0	0	0	0	0	0	0	0	0	0	113	0	0	0	0	0	0	0	0	0	0	0	0
d08bba652951f3ba5dfdfdf7c3fb7f1a	0	0	0	0	0	0	0	0	0	0	0	0	0	0	0	0	0	0	0	0	0	0	0	0	0	0	0	0	0	0	0	0	0	0	0	0	0	0	0	0	0	0	0	0	0	0	0	0	0
a5a4d7321d01fce73adfde9b3fcad8bc	0	0	0	0	0	0	0	0	0	0	0	0	16	0	0	0	0	0	0	0	0	0	0	0	0	0	0	0	0	46	0	0	0	0	0	0	0	12	0	0	0	0	0	0	0	0	0	0	0
17270ff01d77d7d696f10bca6fc17b34	0	0	0	0	0	0	0	0	0	0	0	0	0	0	0	0	0	0	0	0	0	0	0	0	0	0	0	0	0	0	0	0	0	0	0	0	0	0	0	0	0	0	0	0	0	0	0	0	0
c7e7c187246a76255ebba02116a72e79	0	0	0	0	0	0	0	0	0	0	0	0	0	0	0	40	0	0	0	0	0	0	0	0	0	0	0	0	0	0	0	0	0	0	0	0	0	0	0	0	0	0	0	0	0	0	0	0	0
758342d4e12ccdbda7028abb6fb8ee26	0	0	0	0	0	0	0	0	0	0	14	23	0	0	17	0	0	0	0	0	0	0	0	0	0	0	0	0	0	0	0	0	0	0	0	0	0	0	0	0	0	0	0	0	0	0	0	0	0
3156b42e8866fb017caf9361a04f7543	0	0	0	0	0	0	0	0	0	0	0	0	0	0	0	0	0	0	0	0	0	0	0	0	0	0	0	0	0	0	0	0	6	0	56	0	0	0	0	0	0	0	0	0	0	0	0	0	0
f7a4658fa94aa699215c03707591d5a0	0	0	0	0	0	0	0	0	0	0	0	0	0	0	0	0	0	0	0	0	0	0	0	0	0	0	0	0	0	0	0	0	0	0	0	0	0	0	0	0	0	0	0	0	0	0	0	0	0
adedf82bdf32d0addfca0a3566d40575	0	0	0	0	0	0	0	0	0	0	0	0	0	0	0	0	0	0	0	0	0	0	0	0	0	0	0	0	0	0	0	0	0	0	0	0	0	0	0	0	0	0	0	0	0	0	0	0	0
646c784e909f9b3f64494e79088d5b36	0	0	0	0	0	0	0	0	0	0	0	0	0	0	0	0	0	0	0	0	0	0	0	0	0	0	0	0	0	0	0	0	0	0	0	0	0	0	0	0	0	0	0	0	0	0	0	0	0
b4b675caea7ac69ea9a4fc5d263002ec	0	0	0	0	0	0	0	0	0	0	0	0	0	0	0	0	0	0	0	0	0	0	0	0	0	0	0	0	0	0	0	0	0	0	0	0	0	0	0	0	0	0	0	0	0	0	0	0	0
6582ca1e33025d5f4e95dc08be838637	0	0	0	0	0	0	0	0	0	0	0	0	0	0	0	0	0	0	0	0	0	0	0	0	0	0	0	0	0	0	0	0	0	0	0	0	0	0	0	0	0	0	0	0	0	0	0	0	0
fa0db05588caab793cc7cb952b7d52a4	0	0	0	0	0	0	0	0	0	0	0	0	0	0	0	0	0	0	0	0	0	0	0	0	0	0	0	0	0	0	0	0	0	0	0	0	0	0	0	0	73	0	0	0	0	0	0	0	0
77d14143d36a0a9d8c919f730baadd6c	0	0	0	0	0	0	0	0	0	0	0	0	0	0	0	0	0	0	0	0	0	0	0	0	0	0	0	0	0	0	0	0	0	0	0	0	0	0	0	0	0	0	0	0	0	0	0	0	0
0cedcd7f9929daa117697c94c0bce1b0	0	0	0	0	0	0	0	0	0	0	0	0	0	0	0	0	0	0	0	0	0	0	0	0	0	0	0	0	0	0	0	0	0	0	0	0	0	0	0	0	0	0	0	0	0	0	0	0	0
a752991b4c27ec68db5c48dabaf8fd11	0	0	0	0	0	0	0	0	0	0	0	0	0	0	0	0	0	0	0	0	0	0	0	0	0	0	0	0	0	0	0	0	0	0	0	0	0	0	0	0	0	0	0	0	0	0	0	0	0
5e4565a1a1c3688a3af4acf8b62785ea	0	0	0	0	0	0	0	0	0	0	0	0	0	0	0	0	0	0	0	0	0	0	0	0	0	0	0	0	0	0	0	0	0	0	0	0	0	0	0	0	0	0	0	0	0	0	0	0	0
53c4311c70b0361cb2393122907c0a79	0	0	0	0	0	0	0	0	0	0	0	0	0	0	0	0	0	0	0	0	0	0	0	0	0	0	0	0	0	0	0	0	0	0	0	0	0	0	0	0	0	0	0	0	0	0	0	0	0
699875a855a6862db57b591e7074501c	0	0	0	0	0	0	0	0	0	0	0	0	0	0	0	0	0	0	0	0	0	0	0	0	0	0	0	0	0	0	0	0	0	0	0	0	0	0	0	0	0	0	0	0	0	0	0	0	0
3aa1c1cd3f97d8e77a27bf545dcd7953	0	0	0	0	0	0	0	0	0	0	0	0	0	0	0	0	0	0	0	0	0	0	0	0	0	0	0	0	0	0	0	0	0	0	0	0	0	0	0	0	0	0	0	0	0	0	0	0	0
0493ae159dba057fc14bef319bf3b8a5	0	0	0	0	0	0	0	0	0	0	0	0	0	0	0	0	0	0	0	0	0	0	0	0	0	0	0	0	0	0	0	0	0	0	0	0	0	0	0	0	0	0	0	0	0	0	0	0	0
b80ddb115fbf01c50edf3e1faf946b0b	0	0	0	0	0	0	0	0	0	3	0	0	0	0	0	0	0	0	0	0	0	0	0	0	0	0	0	0	0	0	0	0	0	0	0	0	0	0	0	0	0	0	0	0	0	0	0	0	0
134741141f7df3b3ab25b3a83597e095	0	0	0	0	0	0	0	0	0	0	0	0	0	0	0	0	0	0	0	0	0	0	0	0	0	0	0	0	0	0	0	0	0	0	0	0	0	0	0	0	0	0	0	0	0	0	0	0	0
25354b186f14c9df1f8161e4bfde6331	0	0	0	0	0	0	0	0	0	0	0	0	0	0	0	0	0	0	0	0	0	0	0	0	0	0	0	0	0	0	0	0	0	0	0	0	0	0	0	0	0	0	0	0	0	0	0	0	0
963223c29f96d65015b48fb8dfcfb220	0	0	0	0	0	0	0	0	0	0	0	0	0	0	0	0	0	0	0	0	0	0	0	0	0	0	0	0	0	0	0	0	0	0	0	0	0	0	0	0	0	0	0	0	0	0	0	0	0
2f017b9a9169867f15831ab645aedd17	0	0	0	0	0	0	0	0	0	0	0	0	0	0	0	0	0	0	0	0	0	0	0	0	0	0	0	0	0	0	0	0	0	0	0	0	0	0	0	0	0	0	0	0	0	0	0	0	0
6a2f2b488afdde52b0b7b7645d608ad1	0	0	0	0	0	0	0	0	0	0	0	0	0	0	0	0	0	0	0	0	0	0	0	0	0	0	0	0	0	0	0	0	0	0	0	0	0	0	0	0	0	0	0	0	0	0	0	0	0
ddee288d12abad5c0c1023651e926e4d	0	0	0	0	0	0	0	0	0	0	0	0	0	0	0	0	0	0	0	0	0	0	0	0	0	0	0	0	0	0	0	0	0	0	0	0	0	0	0	0	0	0	0	0	0	0	0	0	0
51dd1ee6ba0281c144e209f5f9548d04	0	0	0	0	0	0	0	0	0	0	0	0	0	0	0	0	0	0	0	0	0	0	0	0	0	0	0	0	0	0	0	0	0	0	0	0	0	0	0	0	0	0	0	0	0	0	0	0	0
af0a8a2cdf114822b1ac398e68c0910b	0	0	0	0	0	0	0	0	0	0	0	0	0	0	0	0	0	0	0	0	0	0	0	0	0	0	0	0	0	0	0	0	0	0	0	0	0	0	0	0	0	0	0	0	0	0	0	0	0
d9deecbb2876e0c987346b56ade6e8b9	0	0	0	0	0	0	0	0	0	0	0	0	0	0	0	0	0	0	0	0	0	0	0	0	0	0	0	0	0	0	0	0	0	0	0	0	0	0	0	0	0	0	0	0	0	0	101	0	0
01ca68fe3e501c62ec858fdfb2a1fb41	0	0	0	0	0	0	0	0	0	0	213	0	0	0	29	0	0	0	0	0	0	0	0	44	0	0	0	0	0	0	0	0	0	0	0	0	0	0	0	0	12	0	0	0	0	0	0	0	0
4af522ebfd66f5f5842810e776d06033	0	0	0	0	26	0	0	0	0	0	0	0	0	0	0	0	0	0	0	0	0	0	0	0	0	0	0	0	0	0	0	0	31	0	0	0	0	0	0	0	0	8	0	64	0	0	0	0	0
5a4aa75990ee53a374ccaffd2189e1b3	0	0	0	0	0	0	0	0	0	0	0	0	0	0	0	0	0	0	0	0	0	0	0	0	0	0	0	0	0	0	0	0	0	0	0	0	0	0	0	0	0	0	0	0	0	0	0	0	0
063e59445739b56fd2151e3193a07e7a	0	0	0	0	0	0	0	0	0	0	0	0	0	0	0	0	0	0	0	0	0	0	9	0	0	0	0	0	0	0	0	0	0	0	0	0	0	0	0	0	0	0	0	0	0	0	0	0	0
635cc65b31bfcfce9ba42af3f5c874e8	0	0	0	0	0	0	0	0	0	0	0	0	0	0	0	0	0	0	0	0	0	0	0	0	0	0	0	0	0	0	0	0	0	0	0	0	0	0	0	0	0	0	0	0	0	0	0	0	0
5a96990d652a07640bf41e5020bcda89	0	0	0	0	0	0	0	0	0	0	0	0	0	0	0	0	0	0	0	0	0	0	0	0	0	0	0	0	0	0	0	0	2	0	0	0	0	0	0	0	0	0	0	0	0	0	0	0	0
39b8ef59a6eecb42a85f8ae5abd8d6d9	0	0	0	0	0	0	0	0	0	0	0	0	0	0	0	0	0	0	0	0	0	0	0	0	0	0	0	0	0	0	0	0	0	0	0	0	0	0	0	0	0	0	0	98	0	0	0	0	0
ee9e1c1d243d9fd7258dc4fc7dfc3505	0	0	0	0	0	0	0	0	0	0	0	0	0	0	0	0	0	0	0	0	0	0	0	0	0	0	0	0	0	0	0	0	0	0	0	0	0	0	0	0	0	0	0	0	0	0	0	0	0
785936b7a30e4f91e05922d9dc558dec	0	0	0	0	0	0	0	0	0	0	0	0	0	0	0	0	0	0	0	0	0	0	0	0	0	0	0	0	0	0	0	0	0	0	0	0	0	0	0	0	0	0	0	0	0	0	0	0	0
3505d50b132ba71e73a7df2f87b6aa95	0	0	0	0	0	0	0	0	0	0	0	0	0	0	0	0	0	0	0	0	0	0	0	0	0	0	0	0	0	0	0	0	0	0	0	0	28	0	0	0	0	0	0	0	0	31	0	0	0
3f440df1af9d32df437e33558a5556fa	0	0	0	0	0	0	0	0	0	0	0	0	0	0	0	0	0	0	0	0	0	0	0	0	0	0	0	0	0	0	0	0	0	0	0	0	0	0	0	0	0	0	0	0	0	0	0	0	0
ddbe401d253278b33283168109fd32ab	0	0	0	0	0	0	0	0	0	0	0	0	0	0	0	0	0	0	0	0	0	0	0	0	0	0	0	0	0	0	0	0	0	0	0	0	0	0	0	0	0	0	0	0	0	0	0	0	0
d481e3faff5f908a0a6099cf68fe9cad	0	0	0	0	0	0	0	0	0	0	0	0	0	0	0	0	0	0	0	0	0	0	0	0	0	0	0	0	0	0	0	0	0	0	0	0	0	0	0	0	0	0	0	0	0	0	0	0	0
593c2de84bf363d24aea240b042a783e	0	0	0	0	0	0	0	0	0	0	0	0	0	0	0	0	0	0	0	0	0	0	0	0	0	0	0	0	0	0	0	0	0	0	0	0	0	0	0	0	0	0	0	0	0	0	0	0	0
4d063a47edde23b327bb8a16d58939e6	0	0	0	0	0	0	0	0	7159	0	0	676	5	0	0	0	0	0	0	0	0	0	0	0	0	0	0	0	0	0	3	0	0	0	0	0	0	0	0	0	0	0	0	0	0	0	0	0	0
dae0f80ecfc0c0fbd4ff90167bb63fa2	0	0	0	0	0	0	0	0	0	0	0	0	0	0	0	0	0	0	0	0	0	0	0	0	0	0	0	0	0	0	0	0	0	0	0	0	0	0	0	0	0	0	0	0	0	0	0	0	0
5c44c5a65948063e3839de72652132cc	0	0	0	0	0	0	0	0	0	0	5	0	0	0	0	0	0	0	0	0	0	0	0	0	0	0	0	0	0	0	0	0	0	0	0	0	0	0	0	0	0	0	0	0	0	0	0	0	0
99ba914b0847d5d294f77b30695d9ba2	0	0	0	0	0	0	0	0	0	0	0	0	0	0	0	0	0	0	0	0	0	0	0	0	0	0	0	0	0	0	0	0	0	0	0	0	0	0	0	0	0	0	0	0	0	0	0	0	0
6d4350d334bd799484dc2a58163e3109	0	0	0	0	0	0	0	0	0	0	0	0	0	0	0	0	0	0	0	0	0	0	0	0	0	0	0	0	0	0	0	0	0	0	0	0	0	0	0	0	0	0	0	0	0	0	0	0	0
43b57b3d6f36a9279d6b352f7f6f9edf	0	0	0	0	0	0	0	0	0	0	0	0	0	0	0	0	0	0	0	0	0	0	0	0	0	0	0	0	0	0	0	0	0	0	0	0	0	0	0	0	0	0	0	0	0	0	0	0	0
13e81139f2759d0371e4431dd8a3c0af	0	0	0	0	0	0	0	0	0	0	0	0	0	0	0	0	0	0	0	0	0	0	0	0	0	0	0	0	0	0	0	0	0	0	0	0	0	0	0	0	0	0	0	0	0	0	0	0	0
b15302984b26d42090d3fc829466e581	0	0	0	0	0	0	0	0	0	0	0	0	0	0	0	0	0	0	0	0	0	0	0	0	0	0	0	0	0	0	0	0	0	0	0	0	0	0	0	0	0	0	0	0	0	0	0	0	0
87573ae5d254b5e9420212f94ddebc9a	0	0	0	0	0	0	0	0	0	0	0	0	0	0	0	0	0	0	0	0	0	0	0	0	0	0	0	0	0	0	0	0	0	0	0	0	0	0	0	0	0	0	0	0	0	0	0	0	0
f63138dd6b380b967b24eca926a5003a	0	0	0	0	0	0	0	0	0	0	0	0	0	0	0	0	0	0	0	0	0	0	0	0	0	0	0	0	0	0	0	0	0	0	0	0	0	0	0	0	0	0	0	0	0	0	0	0	0
e6d99064b8339d0bef9d33ff423cce34	0	0	0	0	0	0	0	0	0	0	0	0	0	0	0	0	0	0	0	0	0	0	0	0	0	0	0	0	0	0	0	0	0	0	0	0	0	0	0	0	0	0	0	0	0	0	0	0	0
cb3afde3d1219bac05fd6580e311fbd4	0	0	0	0	0	0	0	0	0	0	0	0	0	0	0	14	0	0	0	0	8	0	3	0	4	0	0	0	0	0	0	0	0	0	0	0	0	0	0	0	0	0	0	0	0	0	0	0	0
71db85840d4755f724e66121c841b146	0	0	0	0	0	0	0	0	0	0	0	0	0	0	0	0	0	0	0	0	0	0	0	0	0	0	0	0	0	0	0	0	0	0	0	0	0	0	0	0	0	0	0	0	0	0	0	0	0
3e31e9a994ba40e98b4586435d1cfc0f	0	0	0	0	0	0	0	0	0	0	0	0	0	0	0	0	0	0	0	0	0	0	0	0	0	0	0	0	0	0	0	0	0	0	0	0	0	0	0	0	0	0	0	0	0	0	0	0	0
c01e9208c5d7b970b0ee9210fb9229ea	0	0	0	0	0	0	0	0	0	0	0	0	0	0	0	20	0	0	0	0	0	9	0	0	0	0	0	0	0	0	0	0	0	0	0	0	0	0	0	0	0	0	0	0	0	0	0	0	0
67ae1bd6f33f3f779f8f20032e6418f2	0	0	0	0	0	0	0	0	0	0	0	0	0	0	0	0	0	0	0	0	0	0	0	0	0	0	0	0	0	0	0	0	0	0	14	0	0	0	0	0	0	0	0	0	0	0	0	0	0
d91ba09d87a1132c5e77fcc6e4f541ca	0	0	0	0	0	0	0	0	0	0	0	0	0	0	0	0	0	0	0	0	0	0	0	0	0	0	0	0	0	0	0	0	0	0	0	0	0	0	0	0	0	0	0	0	0	0	0	0	0
8868eee8074893184406282aa4e710ff	0	0	0	0	0	0	0	0	0	0	0	0	0	0	0	0	0	0	0	0	0	0	0	0	0	0	0	0	0	0	0	0	0	0	0	0	0	0	0	0	0	0	0	0	0	0	0	0	0
7416a50a280e9aae66e06d34ae48707f	0	0	0	0	0	0	0	0	0	1328	0	0	0	0	0	0	0	2	0	0	0	0	0	0	0	0	0	0	0	0	0	0	0	0	0	0	0	0	0	0	0	0	0	0	0	0	0	0	0
1e0b262c70651ad78c4f153b86645dc1	0	0	0	0	0	0	0	0	0	0	0	0	0	0	0	0	0	0	0	0	0	0	0	0	0	0	0	0	0	0	0	0	0	0	0	0	0	0	0	0	0	0	0	0	0	0	0	0	0
696753536088b1437a006ca2ab66d905	0	0	0	0	0	0	0	0	0	0	0	0	0	0	0	0	0	0	0	0	0	0	0	0	0	0	0	0	0	0	0	0	0	0	0	0	0	0	0	0	0	0	0	0	0	0	0	0	0
31c173bb98a6f61e869d2cafa8f2863d	0	0	0	0	0	0	0	0	0	0	0	0	0	0	0	0	0	0	0	0	0	0	0	0	0	0	0	0	0	0	0	0	0	0	0	0	0	0	0	0	0	0	0	0	0	0	0	0	0
54282750a88a3ad002a5e5f35bae9768	0	0	0	0	0	0	0	0	0	0	0	0	0	0	0	0	0	0	0	0	0	0	0	0	0	0	0	0	0	0	0	0	0	0	0	0	0	0	0	0	0	0	0	0	0	0	0	0	0
e7241393150cd666cf68e5434896160f	0	0	0	0	0	0	0	0	0	0	0	0	0	0	0	0	0	0	0	0	0	0	0	0	0	0	0	0	0	0	0	0	0	0	0	0	0	0	0	0	0	0	0	0	0	0	0	0	0
b612eb448520cb5a3cadbf731038d6c4	0	0	0	0	0	0	0	0	0	0	0	0	0	0	0	0	0	0	0	0	0	0	0	0	0	0	0	0	0	0	0	0	0	0	0	0	0	0	0	0	0	0	0	0	0	0	0	0	0
dcb92aa7c20649302dfa5ae30a43843b	0	0	0	0	0	0	0	0	0	0	0	0	0	0	0	0	0	0	0	0	0	0	0	0	0	0	0	0	0	0	0	0	0	0	0	0	0	0	0	0	0	0	0	0	0	0	0	0	0
e9e375d49a107f8a5e95ccf9de2a3659	0	0	0	0	0	0	0	0	0	0	0	0	0	0	0	0	0	0	0	0	0	0	0	0	0	0	0	0	0	0	0	0	0	0	0	0	0	0	0	0	0	0	0	0	0	0	0	0	0
195e9317010361a7f908e5fdc4922cba	0	0	0	0	0	0	0	0	0	0	0	0	0	0	0	0	0	0	0	0	0	0	0	0	0	0	0	0	0	0	0	0	0	0	0	0	81	0	0	0	0	0	0	0	0	0	0	0	0
c00aad912ac1db55c9b99375ae7ad5dc	0	0	0	0	0	0	0	0	0	0	34	0	0	0	55	0	0	0	0	0	0	0	0	0	0	0	0	0	0	0	0	0	0	0	0	0	0	0	0	0	0	0	0	0	0	0	0	0	0
21a5fd296700612f562b306fe26cf55f	0	0	0	0	0	0	0	0	0	0	0	0	0	0	0	0	0	0	0	0	0	0	11	0	0	0	0	0	0	0	0	0	0	0	0	0	31	0	0	0	0	0	0	0	0	0	0	0	0
6cefd13c5bb896a063a517f1e8ec9504	0	0	0	0	0	0	0	0	0	0	0	0	0	0	0	0	0	0	0	0	0	0	0	0	0	0	0	0	0	0	0	0	0	0	0	0	0	0	0	0	0	0	0	0	0	0	0	0	0
8ca3aa6c0d9b826333f772400d9ea646	0	0	0	0	0	0	0	0	0	0	0	0	0	0	0	0	0	0	0	0	0	0	0	0	0	0	0	0	0	0	0	0	0	0	0	0	0	0	0	0	0	0	0	0	0	0	0	0	0
1c3ed39a4f95a3e995a90d1531a53f26	0	0	0	0	0	0	0	0	0	0	0	0	0	0	0	0	0	0	0	0	0	0	0	0	0	0	0	0	0	0	0	0	0	0	0	0	0	0	0	0	0	0	0	0	0	0	0	0	0
767b1cea97d332edd2b85ad7a33a5071	0	0	0	0	0	0	0	0	0	0	0	0	0	0	0	0	0	0	0	0	0	0	0	0	0	0	0	0	0	0	0	0	0	0	0	0	0	0	0	0	0	0	0	0	0	0	0	0	0
391bcef13523b490f177ab014eef2b3e	0	0	0	0	0	0	0	18	10	0	0	0	0	0	0	0	0	0	0	0	0	0	0	0	0	0	0	0	0	0	0	0	0	0	0	0	0	0	0	0	0	0	0	0	0	0	0	0	0
38116e6427b464fb6fc9e021b6b34821	0	0	0	0	0	0	0	0	0	0	0	0	0	0	0	0	0	0	0	0	0	0	0	0	0	0	0	0	0	0	0	0	0	0	0	0	0	0	0	0	0	0	0	0	0	0	0	0	0
952e089116e8e8516e1e33913f2b9195	0	0	0	0	0	0	0	0	0	0	0	0	0	0	0	0	0	0	0	0	0	0	0	0	0	0	0	0	0	0	0	0	0	0	0	0	0	0	0	0	0	0	0	0	0	0	0	0	0
3e1696eddd11c34af5385d8a0a8566bc	0	0	0	0	0	0	0	0	0	0	0	0	0	0	0	0	0	0	0	0	0	0	0	0	0	0	0	0	0	0	0	0	0	0	0	0	0	0	0	0	0	0	0	0	0	0	0	0	0
7446672faade1856eae3d8a3d4affa32	0	0	0	0	0	0	0	0	0	0	0	0	0	0	0	0	0	0	0	0	0	0	0	0	0	0	0	0	0	0	0	0	0	0	0	0	1909	0	0	0	0	0	0	0	0	0	0	0	0
5cada1511c6f364508682a87fa69f7ca	0	0	0	0	2559	0	0	0	0	0	0	0	0	0	0	4	0	0	0	0	0	0	0	0	0	0	0	0	0	0	70	0	0	0	0	0	0	0	0	0	0	0	0	0	0	0	0	0	0
77e0f9e2644590ba0c3675dad431a518	0	0	0	0	0	0	0	0	0	0	0	0	0	0	0	0	0	0	0	0	0	0	0	0	0	0	0	0	0	0	0	0	0	0	0	0	0	0	0	0	0	0	0	0	0	0	0	0	0
e8cd3f3350dded936a3085e970cf52a4	0	0	0	0	0	0	610	0	0	0	0	0	3	0	0	0	0	0	0	0	0	0	0	0	0	0	0	0	0	0	0	0	0	0	0	0	0	0	0	0	0	0	0	0	0	0	0	0	0
303424eebc28d7f24ef86588153202b1	0	0	0	0	0	0	0	0	0	0	0	0	0	0	0	0	0	0	0	0	0	0	0	0	0	0	0	0	0	0	0	0	0	0	0	0	0	0	0	0	0	0	0	0	0	0	0	0	0
b25b301f78a82d1fa44fd6c6feec3741	0	0	0	0	0	0	277	0	0	0	0	0	0	0	0	0	0	0	0	0	0	0	0	0	0	0	0	0	0	0	0	0	0	0	0	0	8	0	0	0	0	0	0	0	0	0	0	0	0
8ee0db0615c5dc4b87462c9bbf4c1e86	0	0	0	0	0	0	0	0	0	0	0	0	0	0	0	0	0	0	0	0	0	0	0	0	0	0	0	0	0	0	0	0	0	0	0	0	0	0	233	0	0	0	0	0	0	0	0	0	0
674a3e39a4bb7c010640e7197c9ccddc	0	0	0	0	0	0	175	0	0	0	0	0	0	0	0	0	0	0	0	0	0	0	0	0	0	0	0	0	0	0	0	0	0	0	0	0	0	0	0	0	0	0	0	0	0	0	0	0	0
7c1c92d5181086b0bafdd4c6b0959739	0	0	0	0	0	0	0	0	0	0	0	0	0	0	0	0	0	0	0	0	0	0	0	0	0	0	0	0	4	0	0	0	0	0	0	0	0	0	0	0	0	0	0	0	0	0	0	0	0
0deeb3150ff3736bd57d159a341e6fa9	0	0	0	0	0	0	0	0	0	0	0	0	0	0	0	0	0	0	0	0	0	0	0	0	0	0	0	0	0	0	0	0	0	0	0	0	0	0	0	0	0	0	0	0	0	0	0	0	0
ad25ffa30e9a620fb2d967bbdf9c86d3	0	0	0	0	0	0	0	0	0	0	0	0	0	0	0	0	0	0	0	0	0	0	0	0	0	0	0	0	0	0	0	0	0	0	0	0	0	0	0	0	0	0	0	0	0	0	0	0	0
77f7e064592934d355a0df612303d3a8	0	0	0	0	0	0	0	0	0	0	0	0	0	0	0	0	0	0	0	0	0	0	0	0	0	0	0	0	0	0	0	0	0	0	0	0	0	0	0	0	0	0	0	0	0	0	0	0	0
5419e19b51e75d7f869d3f622e63e9e4	0	0	0	0	0	0	0	0	0	0	0	0	0	0	0	0	0	0	0	0	0	0	0	0	0	0	0	0	0	0	0	0	0	0	0	0	0	0	0	0	0	0	0	0	0	0	0	0	0
6a9b828b6f1dff0b49744edb5023f900	0	0	0	0	0	0	0	0	0	0	0	0	0	0	0	0	0	0	0	0	0	0	0	63	0	0	0	0	0	0	0	0	0	0	0	0	0	0	0	0	0	0	0	0	0	0	0	0	0
f7ca1a4e3c1f6cd64a36808cf3a9cf41	0	0	0	0	0	0	0	0	0	0	0	0	0	0	0	0	0	0	0	0	0	0	0	0	0	0	0	0	0	0	0	0	0	0	0	0	0	0	0	0	0	0	0	0	0	0	0	0	0
c01c823ce320d93a6c8811e9404f2902	0	0	0	0	0	0	0	0	0	0	0	0	0	0	0	0	0	0	0	0	0	0	0	0	0	0	0	0	0	0	0	0	0	0	0	0	0	0	0	0	0	0	0	0	0	0	0	0	0
ca5579fcba21ae289ec54c48ad780428	0	0	0	0	0	0	0	0	0	0	0	0	0	0	0	0	0	0	0	0	0	0	0	0	0	0	0	0	0	0	0	0	0	0	0	0	0	0	0	0	0	0	0	0	0	0	0	0	0
b589e2dabd1b52ae9d93283be4322fa7	0	0	0	0	0	0	0	0	0	0	0	0	0	0	0	0	0	0	0	0	0	0	0	0	0	0	0	0	0	0	0	0	0	0	0	0	0	0	0	0	0	0	0	0	0	0	0	0	0
8cc72260865bbe6d36f18dab0d7ec2cd	0	0	0	0	0	0	0	0	0	0	0	0	0	0	0	0	0	0	0	0	0	0	0	0	0	0	0	0	0	0	3	0	0	0	6	0	0	0	0	0	0	0	0	0	0	0	0	0	0
0a3348c57e3941311d2eb10c523432b4	0	0	0	0	0	0	0	0	0	0	0	0	0	0	0	0	0	0	0	0	0	0	0	0	0	0	0	0	0	0	0	0	0	0	0	0	0	0	0	0	0	0	0	0	0	0	0	0	0
4c894155cbfc0a390c8eaa15f68ea84a	0	0	0	0	0	0	0	0	0	0	0	0	0	0	0	0	0	0	0	0	61	139	0	211	53	0	0	0	0	0	0	0	0	0	0	0	0	0	0	0	0	0	0	0	0	0	0	0	0
bdc8b2b8a76311be5eb78028819217b8	0	0	0	0	0	0	0	0	0	0	0	0	0	0	0	17	0	0	0	0	0	0	0	0	0	0	0	0	0	0	0	0	0	0	0	0	0	0	0	0	0	0	4	0	0	10	0	0	0
5aa3d5c1f46ab74b1f389e4f8d914a36	0	0	0	0	0	0	0	0	0	0	0	0	0	0	0	0	0	0	0	0	0	0	0	0	0	0	0	0	0	0	0	0	0	0	0	0	0	0	0	0	0	0	0	0	0	0	0	0	0
1e85aa7b9dcc0b3440e019347a8b9820	0	0	0	0	0	0	0	0	0	0	21	0	0	0	24	0	0	0	0	0	0	0	0	0	0	0	0	0	0	0	0	0	0	0	0	0	0	0	0	0	0	0	0	0	0	0	0	0	0
5b06bc947771cb6a14577127c3de5e16	0	0	0	0	81	0	0	0	0	0	0	0	0	0	0	0	0	0	0	0	0	0	0	0	0	0	0	0	0	0	0	0	0	0	0	0	0	0	0	0	0	0	0	0	0	0	0	0	0
8bbfec9f4982623346286b1c5af2de97	0	0	0	0	0	0	0	0	0	0	0	0	0	0	0	0	0	0	0	0	0	0	0	0	0	0	0	0	0	0	0	0	0	0	0	0	0	0	0	0	0	0	0	0	0	0	0	0	0
a7ee36d86c7ada5b380eabadc3d9ad3e	0	0	0	0	0	0	0	0	0	0	0	0	0	0	0	0	0	0	0	0	0	0	0	0	0	0	0	0	0	0	0	0	0	0	0	0	0	0	0	0	0	0	0	0	0	0	0	0	0
5b642012a0858b31bcf002b73d242803	0	0	0	0	0	0	0	0	0	0	0	0	0	0	0	0	0	0	0	0	0	0	0	0	0	0	0	0	0	0	0	0	0	0	0	0	0	0	0	0	0	0	0	0	0	0	0	0	0
94c51db8bda49fd8cf12c1197cca821c	0	0	0	0	0	0	0	0	0	0	0	0	0	0	0	0	0	0	0	0	0	0	0	0	0	0	0	0	0	0	0	0	5	0	0	0	0	0	0	0	0	0	0	0	0	0	0	0	0
48596047b9d3608dabc6a9f6f8eea020	0	177	0	0	0	0	0	0	0	0	50	0	0	0	0	0	0	0	0	0	0	0	13	122	0	0	0	0	0	0	0	0	0	0	0	0	0	0	0	0	0	3	0	0	0	0	0	0	0
e5a5d228fb0ef2b87fcc2ee25e32efe3	0	0	0	0	0	0	0	0	0	0	0	0	0	0	0	0	0	0	0	0	0	0	0	0	0	0	0	0	0	0	0	48	0	0	0	0	0	0	0	0	0	0	0	0	0	0	0	0	0
e31965695f3488a754fe638eb986dc0a	0	0	0	0	0	0	0	0	0	0	0	0	0	0	0	0	0	0	0	0	0	136	0	0	0	0	0	0	51	0	0	0	0	0	0	0	0	5	0	0	41	0	0	0	0	0	0	0	0
26c3621d2aa32b20e494f863e4113e99	0	0	0	0	0	0	0	0	70	0	0	0	0	0	13	0	0	0	0	0	0	0	0	0	0	0	5	0	0	0	0	0	0	0	0	0	0	0	0	0	0	0	0	0	0	0	0	0	0
cf4d6da8c673e8d42b9cdc2d94313a7e	0	0	0	0	0	0	0	0	0	0	0	0	0	0	0	0	0	0	0	0	0	0	0	0	0	0	0	0	0	0	0	0	0	0	0	0	0	0	0	0	0	0	0	0	0	0	0	0	0
fca0854e8f1bea3d92938cd38341a2e5	0	0	0	0	0	0	0	0	0	0	0	0	0	0	0	0	0	0	0	0	0	0	0	0	0	0	0	0	0	0	0	0	0	0	0	0	0	0	0	0	0	0	0	0	0	0	0	0	0
24a983dece9e4f3f6a5f7e111c9bf957	0	0	0	0	0	0	0	0	0	0	0	0	0	0	0	0	0	0	0	0	0	0	0	0	0	0	0	0	0	0	0	0	0	0	0	0	0	0	0	0	0	0	0	0	0	0	0	0	0
97984e844479ab5cce59023d73106218	0	0	0	0	0	0	0	0	0	0	0	0	0	0	0	0	0	0	0	0	0	0	0	0	0	0	0	0	0	0	0	0	0	0	0	0	0	0	0	0	0	0	0	0	0	0	0	0	0
9e122b9af60c239aec9fc0b757cf585c	0	0	0	0	0	0	0	0	0	0	0	0	0	0	0	0	0	0	0	0	0	0	0	0	0	0	0	0	0	0	0	0	0	0	0	0	0	0	0	0	0	0	0	0	0	0	0	0	0
b816d12a2388762fa38338e67752d7cd	0	0	0	0	0	0	0	0	0	0	0	0	0	0	0	0	0	0	0	0	0	0	0	0	0	0	0	0	0	0	0	0	0	0	0	0	0	0	0	0	0	0	0	0	0	0	0	0	0
05df6d76aa1ba2bc2b792d62a8fe6814	0	0	0	0	0	0	0	0	0	0	0	0	0	0	0	0	0	0	0	0	0	0	0	0	0	0	0	0	0	0	0	0	0	0	0	0	0	0	0	0	0	0	0	0	0	0	0	0	0
e2b0e75dfbb8699b1616270c93e22726	0	0	0	0	0	0	0	0	0	0	0	0	0	0	0	0	0	0	0	0	0	0	0	0	0	0	0	0	0	0	0	0	0	0	0	0	0	0	0	0	0	0	0	0	0	0	0	0	0
a026a86414f175dde29600e6dd34e4e5	0	0	0	0	0	1188	15	0	0	0	0	0	0	0	0	0	0	0	0	0	0	0	0	0	0	0	0	0	0	0	0	0	0	0	0	0	0	0	0	0	0	0	0	0	0	0	0	0	0
cfab0437d475b5ecea88bfc500e27389	0	0	0	0	0	0	0	0	0	0	0	0	0	0	0	0	0	0	0	0	0	0	0	0	0	0	0	0	0	0	0	0	0	0	0	0	0	0	0	0	0	0	0	0	0	0	0	0	0
15c7bf7dee0ba45a0a20b7ab37623ca2	0	0	0	0	0	0	0	0	0	0	0	0	0	0	0	0	0	0	0	0	0	0	0	0	0	0	0	0	0	0	0	0	0	0	0	0	0	0	0	0	0	0	0	0	0	0	0	0	0
92ac5f5dee6a7063ed2ca0f86e96e323	0	0	0	0	0	0	0	0	0	0	0	0	0	0	0	0	0	0	0	0	0	0	0	0	0	0	0	0	0	0	0	0	0	40	0	0	0	0	0	0	0	0	427	0	0	0	0	0	0
024b192109b60403fe0059e831119a6f	0	0	0	0	0	0	0	0	0	0	0	0	0	0	0	0	0	0	0	0	0	0	0	0	0	0	0	0	0	0	0	0	0	0	0	0	0	0	0	0	0	0	0	0	0	0	0	0	0
c99b81bf073ddb502b162d76367c95c7	0	0	0	0	0	0	0	0	0	0	0	0	0	0	0	0	0	0	0	0	0	0	0	730	0	0	0	0	0	0	0	0	0	0	0	0	0	0	0	0	0	15	0	0	0	0	0	0	0
835b7c071aa9542937ada42c8ad08c3f	0	0	0	0	0	0	0	0	0	0	0	0	0	0	0	0	0	0	0	0	0	0	0	0	0	0	0	0	0	0	0	0	0	0	0	0	0	0	0	0	0	0	739	3	0	0	0	0	0
a15561647dcee9006bc1cec1fbd741af	0	0	0	0	0	0	0	0	0	0	0	0	0	0	0	0	0	0	0	0	0	0	0	0	0	0	0	0	0	0	0	0	0	0	0	0	0	0	0	0	0	0	0	0	0	0	0	0	0
7fa28a534be84931ce2b1af6c443faa3	0	0	0	0	0	0	0	0	0	0	0	0	0	0	0	0	0	0	0	0	0	0	0	0	0	0	0	0	0	0	0	0	0	0	0	0	0	0	0	0	0	0	0	0	0	0	0	0	0
fa9a4b336f7fc8719e5ddd0f04ba64c0	0	0	0	0	0	0	0	0	0	0	0	0	0	0	0	0	0	0	0	0	0	0	0	0	0	0	0	0	0	0	0	0	0	0	0	0	0	0	0	0	0	0	0	0	0	0	0	0	0
7b4abc431b059e6fd9ad0c5449756368	0	0	0	0	0	0	0	0	0	0	0	0	0	0	0	0	0	0	0	0	0	0	0	0	463	0	0	0	0	0	0	0	0	0	0	0	0	0	0	0	19	0	4	0	0	0	0	0	0
f48bec714bc2811d3a1b241cdb1a4200	0	0	0	0	0	0	0	0	0	0	0	0	0	0	0	0	0	0	0	0	0	417	8	0	0	0	0	0	0	0	0	0	0	0	0	0	0	139	0	0	0	0	0	0	0	0	0	0	0
9c75d6de538f2487918096626610749d	0	0	0	0	0	0	0	0	0	0	0	0	0	0	0	0	0	0	0	0	0	0	34	0	0	0	0	0	0	0	0	0	0	0	0	0	0	0	0	0	0	0	0	0	0	0	0	0	0
a07c8c36cc642dbf8e76b0c40fbae55f	0	0	0	0	0	0	0	0	0	434	0	0	0	0	0	0	0	0	0	0	0	0	0	0	0	0	0	0	0	0	0	0	0	0	0	0	0	0	0	0	22	0	54	0	0	0	0	0	0
20b35542970905cc3459a66ebc5dc96f	0	0	0	0	0	0	0	0	0	0	0	0	0	0	0	0	0	0	0	0	0	0	0	0	48	0	0	0	0	0	0	0	0	0	0	0	0	0	0	0	0	0	0	0	0	0	0	0	0
5f7416d777593990aa2c5dfcb761669d	0	0	0	0	0	0	0	0	0	0	0	0	0	0	0	0	0	0	0	0	0	0	0	0	0	0	0	0	0	0	0	0	0	0	0	0	0	0	0	0	0	0	0	0	0	0	0	0	0
31ae6208b1e5d17f7d8210ae4b0f8328	0	0	0	0	0	0	0	0	0	0	0	0	0	0	0	0	0	0	0	0	0	0	0	0	0	0	0	0	0	0	0	0	0	0	0	0	0	0	0	0	0	0	0	0	0	0	0	0	0
57d80d7b31c7d53e40b3211f58afd1fe	267	0	0	0	0	0	0	0	0	0	0	0	0	0	0	0	0	0	0	0	0	0	0	0	0	0	0	0	0	0	0	0	0	0	0	0	7	0	0	0	0	0	0	0	0	0	0	0	31
d3cdb3d87059987eebdd7171476744a7	0	0	0	0	0	0	0	0	0	0	0	0	0	0	0	0	0	0	0	0	0	0	0	0	96	0	0	0	0	0	0	0	0	0	0	0	0	0	0	0	0	0	0	182	0	0	0	0	0
5bb0fdab1d8bde8c692cebceb7c94751	0	0	0	0	0	0	0	0	0	0	0	0	0	0	0	0	0	0	0	0	0	0	0	0	0	0	0	0	0	0	0	0	0	0	0	0	0	0	0	0	0	0	0	0	0	0	0	0	0
d21ecedde692522cae34e1252e2c02b3	0	0	0	0	0	0	0	0	0	0	0	0	0	0	0	0	0	0	0	0	0	0	0	0	0	0	0	0	0	0	0	0	0	0	0	0	90	0	0	0	0	0	0	0	0	199	0	0	0
c2336e167cad69485b040e5d18f4c877	0	0	0	0	0	222	0	0	0	0	0	0	0	0	0	45	0	0	0	0	0	0	0	0	0	0	0	0	0	0	0	0	0	0	0	0	0	0	0	0	0	0	0	0	0	0	0	0	0
177a9e60bdeded51e63ff49673f0c54e	0	0	0	0	0	0	0	0	0	0	0	0	0	0	0	0	0	0	0	0	0	0	0	0	0	0	72	0	9	19	0	0	0	0	0	0	0	0	0	0	0	0	0	0	0	155	0	0	0
0a80f52195e6877be133e953470cabc1	0	0	0	0	0	0	0	0	0	0	0	0	0	0	0	0	0	0	0	0	0	0	0	0	0	0	0	0	0	0	0	0	0	0	0	0	0	0	0	0	0	0	0	0	0	0	0	0	0
cb739c38d2fd0d4212c1f1b16f055686	0	0	0	0	0	0	0	0	0	0	0	0	0	0	0	0	0	0	0	0	0	0	0	0	0	0	0	0	0	0	0	0	0	0	0	0	0	0	0	0	0	0	0	0	0	0	0	0	0
12c4216f99ead3e31700cb77d404b736	0	0	0	0	0	0	0	0	0	0	0	0	0	0	0	0	0	0	0	0	0	0	0	0	117	0	0	0	0	0	0	0	0	0	0	0	0	0	0	0	0	0	0	0	0	0	0	0	0
afe51690a9ff87691715038e17ccb26c	0	0	0	0	0	0	0	0	0	0	0	0	0	0	0	0	0	0	0	0	0	0	0	0	0	0	0	0	0	0	0	0	0	0	0	0	0	0	0	0	0	0	0	0	0	0	0	0	0
7dfe849403cea601f7a3196d299253be	39	0	0	0	0	0	0	0	0	0	0	0	0	0	0	0	0	0	0	0	0	0	0	0	0	0	0	0	0	0	0	0	0	0	0	0	0	0	0	0	0	0	0	0	0	0	0	0	57
7e145c14472898bdc7390e5ca79d49ac	0	0	0	0	0	0	0	0	0	0	0	0	0	0	0	0	0	0	0	0	0	0	0	0	0	0	0	0	0	0	0	0	0	0	0	0	0	0	0	0	0	0	0	0	0	0	0	0	0
6f7aaec8e6e699542cfb06620ef9d9a8	0	0	0	0	0	0	0	0	0	0	0	0	0	0	0	0	0	0	0	0	0	0	0	0	0	0	0	0	0	0	0	0	0	0	0	0	0	0	0	0	0	0	0	0	0	0	0	0	0
3d1508769f987cb5ca30e2ffeb88d7de	0	0	0	0	0	0	0	0	0	0	0	0	0	0	0	0	0	0	0	0	0	0	0	0	0	0	0	0	0	0	0	0	0	79	0	0	0	0	0	0	0	0	0	0	0	0	0	0	0
a6f32ad883af80b0848a55d322569287	53	0	0	0	0	0	0	0	0	0	0	0	0	0	0	0	0	0	0	0	0	0	0	0	0	0	0	0	0	0	0	0	0	0	0	0	0	0	0	0	0	0	0	0	0	0	0	0	92
f5587fcd8eadae223c400b2a58dee046	0	0	0	0	0	0	0	0	0	0	0	0	0	0	0	0	0	0	0	0	0	0	0	0	0	0	0	0	0	0	0	0	0	0	0	0	0	0	0	0	0	0	0	0	0	0	0	0	0
8a75b82dc03c8d778ce78ff8b5c641eb	0	0	0	0	0	0	0	0	0	0	0	0	0	0	0	0	0	0	0	0	0	0	0	0	0	0	0	0	0	0	0	0	0	0	0	0	0	0	0	0	0	0	0	0	0	0	0	0	0
33d255c749f081beec2a40badc4cfbaf	0	0	0	0	0	0	0	0	0	0	0	0	0	0	0	43	0	0	0	0	0	0	0	0	0	0	0	0	0	0	0	0	0	0	0	0	0	0	0	0	0	0	51	0	0	0	0	0	0
76862ce636bb11a9d2b4ba9ed1119fe8	0	0	0	0	0	0	0	0	0	0	0	0	0	0	0	0	0	0	0	0	0	0	0	0	0	0	0	0	0	0	0	0	0	52	0	0	0	0	0	0	0	0	0	0	0	0	0	0	0
50d7990bbbd6bac187d1ca87a8756dd5	0	0	0	0	0	0	0	0	0	0	0	0	0	0	0	0	0	0	0	0	0	0	0	0	0	0	0	0	0	0	0	0	0	0	0	0	0	0	0	0	0	0	0	0	0	0	0	0	0
3726a045a96200ed6973f77abc3a4093	0	0	0	0	0	0	0	0	0	0	0	0	0	0	0	0	0	0	0	0	0	0	0	0	0	0	0	0	0	0	0	0	0	0	0	0	0	0	0	0	0	0	0	0	0	0	0	0	0
be6e83141f4f5fcb8c49cf6e3fc4b0b5	0	0	0	0	0	0	0	0	0	0	0	0	0	0	0	0	0	0	0	0	0	0	0	0	0	0	0	0	0	0	0	0	0	0	0	0	0	0	0	15	0	0	0	0	0	0	0	0	0
f6a5a2f4b853e73b2e1b38223f7d1c28	0	0	0	0	0	0	0	0	0	0	0	0	0	0	0	0	0	0	0	0	0	0	0	0	0	0	0	0	0	0	0	0	0	0	0	0	0	0	0	0	0	0	0	0	0	0	0	0	0
8297ae5daafdd66b93b99ab64de33176	0	0	0	0	0	0	0	0	0	0	0	0	0	0	0	0	0	0	0	0	0	0	0	0	0	0	0	0	0	0	0	0	0	0	0	0	0	0	0	0	0	0	0	0	0	0	0	0	0
9699e95f28646b3bdf463c9e16599c03	0	0	0	0	0	0	0	0	0	0	0	0	0	0	0	0	0	0	0	0	0	0	0	0	0	0	0	0	0	0	0	0	0	0	0	0	0	0	0	0	6	0	0	0	0	0	0	0	0
713f7f7c628b2bc8222df7592c4ab28b	0	0	0	0	0	0	0	0	0	0	0	0	0	0	0	25	0	0	0	0	0	0	0	0	0	0	0	0	0	0	0	0	0	0	0	0	0	14	0	0	0	0	0	0	0	0	0	0	0
5e9ff6ef2ee41a0cb42ce925364eee25	0	0	0	0	0	0	0	0	0	0	0	0	0	0	0	0	0	0	0	0	0	0	0	0	0	0	0	0	0	0	0	0	0	0	0	0	0	0	0	0	0	0	0	0	0	0	0	0	0
2e12ed26bf5aecf34d1dc84f4d1358aa	0	0	0	0	0	0	0	0	0	0	0	0	0	0	0	0	0	0	0	0	0	12	0	19	0	0	0	0	0	0	0	0	0	0	0	0	0	0	0	0	0	0	0	0	0	0	0	0	0
633400c6416c350d956a077c5cb6444c	0	0	0	0	0	0	0	0	0	0	0	0	0	0	0	0	0	0	18	0	0	0	0	0	0	0	0	0	0	0	0	0	0	0	0	0	0	0	0	0	0	0	0	0	0	0	0	0	0
ae4a2cbc56e7657c157b77635ce58f69	0	0	0	0	0	0	0	0	0	0	0	0	0	0	0	0	0	0	0	0	0	0	0	0	0	0	0	0	0	0	0	0	0	0	0	0	0	0	0	0	0	0	0	0	0	0	0	0	0
23661d8ab0994d3f34025b0fc0adbd20	0	0	0	0	0	0	0	0	0	0	0	0	0	0	0	0	0	0	0	0	0	0	0	0	0	0	0	0	0	0	0	0	0	0	0	0	0	0	0	0	0	0	0	0	0	0	0	0	0
bbc222f84dc069b196d8c39ca45cb0d1	0	0	0	0	0	0	0	0	0	0	0	0	0	0	0	0	0	0	0	0	0	0	0	0	0	0	0	0	0	0	0	0	0	0	0	0	0	0	0	0	0	0	0	0	0	0	0	0	0
ae97b2eac48d724013b9e2af6c78f47f	0	0	0	0	0	0	0	0	0	0	0	0	0	0	0	0	0	0	0	0	0	0	0	0	8	0	0	0	0	0	0	0	0	0	0	0	0	0	0	0	0	0	0	0	0	0	0	0	0
d1481ab9a14dbb49f50c785029badfe6	0	0	7	0	0	0	0	0	0	0	0	0	0	0	0	0	0	0	0	0	0	0	0	0	0	0	0	0	0	0	0	0	0	0	0	0	0	0	0	0	0	0	0	0	0	0	0	0	0
bfa9ab80997456946e6bc3dbeaefad25	0	0	0	0	0	0	0	0	0	0	0	0	0	0	0	0	0	0	0	0	0	0	0	0	0	0	0	0	0	0	0	0	0	0	0	0	0	0	0	0	0	0	0	0	0	0	0	0	0
f799c1d028f2b9a0fde8382136fcb224	0	0	0	0	0	0	0	0	0	0	0	0	0	0	0	0	0	0	0	0	0	0	0	0	0	0	0	0	0	0	0	0	0	0	0	0	0	0	0	0	0	0	0	0	0	0	0	0	0
bbd11f6fe345f37b5c7a3ecba174c920	0	0	0	0	0	0	0	0	0	0	0	0	0	0	0	0	0	0	0	0	0	0	0	0	0	0	0	0	0	0	0	0	0	0	0	0	0	0	0	0	0	0	0	0	0	0	0	0	0
f04e973eb6d2c7655cbbad47bb80536b	0	0	0	0	0	0	0	0	0	0	0	0	0	0	0	0	0	0	0	0	0	0	0	0	0	0	72	0	2	0	0	0	0	0	0	0	0	0	0	0	0	0	0	0	0	0	0	0	0
4f6d926cd393a33d16bc640612c073f4	0	0	0	0	0	0	0	0	0	0	0	0	0	0	0	0	0	0	0	0	0	0	0	0	0	0	0	0	0	0	0	0	0	0	0	0	0	0	0	0	0	0	0	0	0	0	0	0	0
67e5ef1788d8e1aebc1f84dc9950ed08	0	0	0	0	0	0	0	0	0	0	0	0	0	0	0	0	0	0	0	0	0	0	0	0	0	0	0	0	0	0	0	0	0	0	0	0	0	0	0	0	0	0	0	0	0	0	0	0	72
1ec4e87b4c026a0ed84582545abf6346	0	0	0	0	0	0	0	0	0	0	0	2	0	0	0	0	0	0	0	0	0	0	0	0	0	0	0	0	0	0	0	0	4	0	0	0	0	0	0	0	0	0	0	0	0	0	0	0	0
64365de5cc1cf695d9029cf9cebad870	0	0	0	0	0	0	0	0	0	0	0	0	0	0	0	0	0	0	0	0	0	0	0	0	0	0	0	0	0	0	0	0	0	0	0	0	0	0	0	0	0	0	0	0	0	0	0	0	0
54d6f56be556dd7f5335c64b844d06e5	0	0	0	0	0	0	0	0	0	0	0	0	0	0	0	0	0	0	0	0	0	0	0	0	0	0	0	0	0	0	0	0	0	0	0	0	0	0	0	0	0	0	0	0	0	0	0	0	0
fe2d15b04246092273c83e8b200b6637	0	0	0	0	0	0	0	0	0	0	0	0	0	0	0	0	0	0	0	0	0	0	0	0	0	0	0	0	0	0	0	0	0	0	0	0	0	0	0	0	0	0	0	0	0	0	0	0	0
4e853eb0ead74b660ea7cd7eec879285	0	0	0	0	0	0	0	0	0	0	0	0	0	0	0	0	0	0	0	0	0	0	0	0	0	0	0	0	0	0	0	0	0	0	0	0	0	0	0	0	0	0	0	0	0	0	0	0	0
1a796b9b196dea0f0cb3018900cd9e38	0	0	0	0	0	0	0	0	0	20	0	0	0	0	0	2	0	0	0	0	0	0	8	13	10	0	0	0	0	0	0	0	0	0	0	0	0	0	0	0	0	0	0	0	0	0	0	0	0
4bbf71f1fa9d531f5abf4bbe274fc30e	0	0	0	0	0	0	0	0	0	0	0	0	0	0	0	0	0	0	0	0	0	0	0	0	0	0	0	0	0	0	0	0	0	0	0	0	0	0	0	0	0	0	0	0	0	0	0	0	0
da836c1dd3c944aadba1e28681d6f4af	0	0	0	0	0	0	0	0	0	0	0	0	0	0	0	0	0	0	0	0	0	0	0	0	0	0	0	0	0	0	0	0	0	0	0	0	0	0	0	0	0	0	0	0	0	0	0	0	0
e06da096510408b2509b8561914a1f5e	483	0	0	0	0	0	0	0	0	0	0	0	0	0	0	0	0	0	0	0	0	0	0	0	0	0	0	0	0	0	0	0	0	0	0	0	0	0	0	0	0	0	0	0	0	0	0	0	0
82a232ef8efce0e563c4144d32a08961	0	0	0	0	0	0	0	0	0	0	0	0	0	0	0	0	0	0	0	0	0	0	0	0	0	0	0	0	0	0	0	0	0	0	0	0	0	0	0	0	0	0	0	0	0	0	0	0	0
fad4e65efc4d8a2973ceb2396e34b284	0	0	0	0	0	0	0	0	0	0	16	0	0	0	0	0	0	0	0	0	0	0	0	0	0	0	0	0	0	0	0	0	0	0	0	0	0	0	0	0	0	0	0	0	0	0	0	0	0
a6934a0df8675838c0c588310f3b1fcc	0	0	0	0	0	20	0	0	2287	0	100	0	0	0	0	0	0	0	0	0	0	0	0	0	2	0	0	0	6	0	0	0	0	0	370	0	3847	655	0	0	0	7	0	4	0	0	108	0	0
8e5bc5c052985c9333dacad412d29152	0	0	0	0	0	0	0	0	33	0	0	0	0	0	0	0	0	0	0	0	0	0	0	0	0	0	0	0	0	0	0	0	0	0	0	0	0	30	0	0	0	0	0	0	0	0	0	0	0
5948fd3405a0c27e01bdfdeec4800dce	0	0	0	0	0	0	0	0	0	0	0	0	0	0	0	0	0	0	0	0	0	0	0	0	0	0	0	0	0	0	0	0	0	0	0	0	0	0	0	0	0	0	0	0	0	0	0	0	0
249b63f8a2114cbe8fb02986bf744380	0	0	0	0	0	0	0	0	0	0	0	0	0	0	0	0	0	0	0	0	0	0	0	0	0	0	0	0	0	0	0	0	0	0	0	0	0	0	0	0	0	0	0	0	0	3	0	0	0
1c6e561d85169bdf6aa4eb92f993797c	0	0	0	0	0	0	0	0	0	0	0	0	0	0	0	0	0	0	0	0	0	0	0	0	0	0	0	0	0	0	0	0	0	0	0	0	0	0	0	0	0	0	0	0	0	0	0	0	0
8fdf9093067397001455796d396b0020	0	0	0	0	0	0	0	0	0	0	0	0	0	0	0	0	0	0	0	0	0	0	0	0	0	0	0	0	0	0	0	0	0	0	0	0	0	0	0	0	0	0	0	0	0	0	0	0	0
79c19da4a147437d59f518162258a47d	0	0	0	0	0	0	0	0	0	0	0	0	0	0	0	0	0	0	0	0	0	0	0	0	0	0	0	0	0	0	0	0	0	0	0	0	0	0	0	0	0	0	0	0	0	0	0	0	0
ef9b72d4d72f1c56978f2dc5d9e4c908	0	0	0	0	0	0	0	0	0	0	0	0	0	0	0	0	0	0	0	0	0	0	0	0	0	0	0	0	0	0	0	0	0	0	0	0	0	0	0	0	35	2	4	0	0	0	0	0	0
eb32d0ffc7cd3be2fd58f7cd355361bd	0	0	0	0	0	0	0	0	0	0	0	0	0	0	0	0	0	0	0	0	0	0	0	0	0	0	0	0	0	0	0	0	0	0	0	0	0	0	0	0	0	0	0	0	0	0	0	0	0
0dae613c6bad6c5de1ae2c8d0503aa81	10	967	0	0	0	0	0	0	0	0	0	0	0	0	0	0	0	0	0	0	0	0	0	0	0	0	0	0	0	0	0	0	0	0	0	0	0	0	0	0	0	0	0	0	0	0	0	0	0
d4b5778d4f5424d6cf69eb9d9fc6bec9	0	0	0	0	0	0	0	0	0	0	0	0	0	0	0	0	0	0	0	0	0	0	0	0	0	0	0	0	0	0	0	0	0	0	0	0	0	0	0	0	0	0	364	0	0	181	0	0	0
b6937af7fe4eb2ece769e655bf6e5a5f	0	0	0	0	0	0	0	0	0	0	0	0	0	0	0	0	0	0	0	0	0	0	0	0	0	0	0	0	0	0	0	0	0	0	0	0	0	0	0	0	0	0	0	0	0	0	0	0	0
6758c4edf1df83a8054bbb2861e5491d	0	0	0	0	0	0	0	0	0	0	0	0	0	0	0	0	0	0	0	0	0	0	10	0	0	0	0	0	0	0	0	0	0	0	5758	0	0	0	0	0	0	0	0	0	0	0	0	0	0
ee2cb3b4d1b970b8f2e4f48cd2d66c7a	0	0	0	0	0	0	0	0	0	0	0	0	0	0	0	0	0	0	0	0	0	0	0	0	0	0	0	0	0	0	0	5	34	0	2789	0	0	0	0	0	0	0	0	0	0	0	0	0	0
d0c0cb65bf9fda05f7a59ca0d3887e8c	0	0	0	0	0	0	0	0	0	0	0	0	0	0	0	0	0	0	0	0	0	0	0	0	0	0	0	0	0	0	0	0	0	0	0	0	0	0	0	0	0	0	0	0	0	0	0	0	0
c3684ca87d2763c42ac91a714442a4a9	0	0	0	0	0	0	0	0	0	0	0	0	0	0	0	0	0	0	0	0	0	0	0	0	0	0	0	0	0	0	0	0	0	0	49	0	0	0	0	0	0	0	0	0	0	0	0	0	0
94f6afdaf08fac6aa1926474eff7c9df	0	0	0	0	0	0	0	0	0	0	0	0	0	0	0	0	0	0	0	0	0	0	0	0	0	0	0	0	0	0	0	0	0	0	0	0	0	0	0	0	0	0	0	0	0	0	0	0	0
c327b16f2597148a302ea5ac6bb32741	0	0	0	0	0	0	0	0	0	0	0	0	0	0	0	0	0	0	0	0	0	0	0	0	0	0	0	0	0	0	0	0	0	0	0	0	0	0	0	0	0	0	0	0	0	0	0	0	0
6a94beb081fd5cba4cf091bfa43b9845	0	0	0	0	0	0	0	0	0	0	0	0	0	0	0	0	0	0	0	0	0	0	0	0	0	0	0	0	0	0	0	0	0	0	0	0	0	0	0	0	0	0	0	0	0	0	0	0	0
daf1bf39d60068ba41a59dfc4d0b2e7f	0	0	0	0	0	0	0	0	0	0	0	0	0	0	0	15	0	0	0	0	0	0	0	0	0	0	0	0	0	0	0	0	0	0	0	0	0	0	0	0	0	0	0	0	0	0	0	0	0
f8b4ef1f78f09de1eaa1e74dd9ddb8fa	0	0	0	0	0	0	0	0	0	0	13	0	0	0	0	0	0	0	0	0	0	0	0	0	0	0	0	0	0	0	0	0	0	0	0	0	0	0	0	0	0	0	0	0	0	0	0	0	0
0410bb9b473de334a3358aa49848f266	0	0	0	0	0	552	0	0	0	0	0	0	0	0	0	0	0	0	0	0	0	159	0	0	0	0	0	0	0	0	0	0	0	0	0	0	0	34	0	13	0	0	0	0	0	0	0	0	0
3abd1d8cf6de59e94e267863d23c641d	0	0	0	0	0	0	0	0	0	0	60	32	0	0	0	0	0	0	0	0	0	0	0	0	0	0	0	0	0	0	0	0	22	0	0	0	0	0	0	0	0	0	0	0	0	0	0	0	0
53412b6f08ed18090d130840526c3870	0	0	0	0	0	0	0	0	0	0	0	0	0	0	0	0	0	0	0	0	0	0	0	0	0	0	0	0	0	0	0	0	0	0	0	0	0	0	0	0	0	0	0	0	0	0	0	0	0
5f54c07ff042c89a63d3f1c81c2a1c19	0	0	0	0	0	0	0	17	0	10	0	0	0	0	0	0	0	0	0	0	0	36	0	0	0	0	0	0	0	0	0	0	0	0	0	0	0	15	0	0	0	0	0	0	0	0	0	0	0
654bff358d0dd4cd2173d27751f5074b	0	0	0	0	0	0	0	0	0	0	0	0	0	0	0	0	0	0	0	0	0	0	0	0	0	0	0	0	0	0	0	0	0	0	0	0	0	0	0	0	0	0	0	0	0	0	0	0	0
8cc5d0c782caae4f4cee5b0337a72ee0	0	0	0	0	0	0	0	0	0	0	0	0	0	0	0	0	0	0	0	0	0	0	3	0	0	0	0	0	0	0	0	0	0	0	0	0	0	0	0	0	0	0	0	0	0	0	0	0	0
87380a5ff70d17492a185632462f8dd8	0	0	0	0	114	0	0	0	0	0	0	0	0	0	0	0	0	0	0	0	0	0	0	0	0	0	0	0	0	0	0	0	0	0	0	0	0	0	0	0	0	0	0	0	0	0	0	0	0
cea6b29b2ba84ad5db3641ac72df3bc9	0	0	0	0	0	0	0	0	0	0	0	0	0	0	0	0	0	0	0	0	0	0	0	0	0	0	0	0	0	0	0	0	0	0	0	0	0	0	0	0	0	0	0	0	0	0	0	0	0
5e7297cc2671a05492be35a0402d9b3a	0	0	0	0	0	0	0	0	0	0	0	0	0	0	0	0	0	0	0	0	0	0	0	0	0	0	0	0	0	0	0	0	0	0	0	0	0	0	0	0	0	0	0	0	0	0	0	0	0
d0d0749c482aed920d59ff626835fb63	0	0	0	0	0	0	0	0	0	0	0	0	0	0	0	0	0	0	0	0	0	0	0	0	0	0	0	0	0	0	0	0	0	0	0	0	0	0	5	0	0	0	0	0	0	0	0	0	0
336d78465e2f97c3e30f0fa523d65abd	0	0	0	0	0	0	0	0	0	0	0	0	0	0	0	0	0	0	0	0	0	0	0	0	0	0	0	0	0	0	0	0	0	0	0	0	0	0	0	0	0	0	0	0	0	0	0	0	0
7113bf129fe186c175e6dfe222165567	0	0	0	0	0	0	0	0	0	0	0	0	0	0	0	0	0	0	0	0	0	0	0	0	0	0	0	0	0	0	0	0	0	0	0	0	0	0	0	0	0	0	0	0	0	0	0	0	0
fef28d2fa9149e75839fe78ae4723203	0	0	0	0	0	0	0	0	0	0	0	0	0	0	0	0	0	0	0	0	0	0	0	0	0	0	0	0	0	0	0	0	0	0	0	0	0	0	0	0	0	0	0	0	0	0	0	0	0
74c19f095cfad6faffb4d42bb48cbc2a	0	0	0	0	0	0	0	0	0	0	0	0	0	0	0	0	0	0	0	0	0	0	0	0	0	0	0	0	0	0	0	0	0	0	0	0	0	0	0	0	0	0	0	0	0	0	0	0	0
128e823da9f273c0cfbcf6bff411d3ac	0	0	0	0	0	0	0	0	0	0	0	0	0	0	0	0	0	0	0	0	0	0	0	0	0	0	0	0	0	0	0	0	0	0	0	0	0	0	0	0	0	0	0	0	0	0	0	0	0
6d82daeab1d62976a28b87af02920398	0	0	0	0	0	0	0	0	0	0	0	0	0	0	0	0	0	0	0	0	0	0	0	0	0	0	0	0	0	0	0	0	0	0	0	0	0	0	0	0	0	0	0	0	0	0	0	0	0
309fdce631c7c8d0327d02baeb31534c	0	0	0	0	0	0	0	0	0	0	0	0	0	0	0	0	0	0	0	0	0	0	0	0	0	0	0	0	0	0	0	0	23	0	0	0	0	0	0	0	0	0	0	0	0	0	0	0	0
ff81f4a209936992416de8cbe58b5631	0	0	0	0	0	0	0	0	0	0	0	0	0	0	0	0	0	0	0	0	0	0	0	0	0	0	0	0	0	0	0	0	0	0	0	0	5	0	0	0	0	0	0	0	0	0	0	0	0
c9875757c535b7628dbe7f27dee51c1e	0	0	0	0	0	0	0	0	0	0	0	0	0	0	0	0	0	0	0	0	0	0	0	0	0	0	0	0	0	0	0	0	0	0	0	0	0	0	0	0	0	0	0	0	0	0	0	0	0
92388a6cdc31fd19d2a278f8d4ae5b16	0	0	0	0	0	0	0	0	0	0	0	0	0	0	0	0	0	0	0	0	0	0	0	0	0	0	0	0	0	0	0	0	0	0	0	0	0	0	0	0	0	0	0	0	0	0	0	0	0
d219705fae49d121be57c230c2bdd71b	0	0	0	0	0	0	0	0	0	0	0	0	0	0	0	0	0	0	0	0	0	0	0	23	0	0	0	0	0	0	0	0	0	0	0	0	0	0	0	0	0	0	0	0	0	0	0	0	0
a0c303af8d0ebf31e1a601c28f6940c7	0	0	0	0	0	0	0	0	0	0	0	0	0	0	0	0	0	0	0	0	0	0	0	0	0	0	0	0	0	0	0	0	0	0	0	0	0	0	0	0	0	0	0	0	0	0	0	0	0
86f9221d7279ea17031c486a9b1cf35b	0	0	0	0	0	0	0	0	0	0	0	0	0	0	0	0	0	0	0	0	0	0	0	0	0	0	0	0	0	0	0	0	0	0	0	0	0	0	0	0	0	0	0	0	0	0	0	0	0
585f384be1930e9cd83d8908507935e4	0	0	0	0	0	0	0	0	0	0	0	0	0	0	0	0	0	0	0	0	0	0	0	0	0	0	0	0	0	0	0	0	0	0	0	0	0	0	0	0	0	0	0	0	0	0	0	0	0
c5f93ab2f8127fd75c296f2434668780	0	0	0	0	0	0	0	0	0	0	0	0	0	0	0	0	0	0	0	0	0	0	0	0	0	0	0	0	0	0	0	0	0	0	0	0	0	0	0	0	0	0	0	0	0	0	0	0	0
97e5a6b64ee0ee3198ec55ba2b598bad	0	0	0	0	0	0	0	0	0	0	0	0	0	0	0	0	0	0	0	0	0	0	0	0	0	0	0	0	0	0	0	0	0	0	0	0	0	0	0	0	0	0	0	0	0	0	0	0	0
8f36960ab75303f1c6213a40a05767bf	0	0	0	0	0	0	0	0	0	0	0	0	0	0	0	0	0	0	0	0	0	0	0	0	0	0	0	0	0	0	0	0	0	0	0	0	0	0	0	0	0	0	0	0	0	0	0	0	0
f6a650763769d5047992e9ae054bc534	0	0	0	0	0	0	0	0	0	0	0	0	0	0	0	0	0	0	0	0	0	0	0	0	0	0	0	0	0	0	0	0	0	0	0	0	0	0	0	0	0	0	0	0	0	0	0	0	0
50d8c50b4e249c8637d6bb6aa08f57b0	0	0	0	0	0	0	0	0	0	0	0	0	0	0	0	0	0	0	0	0	0	0	0	0	0	0	0	0	6	0	0	0	0	0	0	0	0	0	0	0	0	0	0	0	0	0	0	0	0
ef8a57e6d7281b819fe2c5ddcae9c3bf	0	0	0	0	0	0	0	0	0	0	0	0	0	0	0	0	0	0	0	0	0	0	0	0	0	0	0	0	0	0	0	0	0	0	0	0	0	0	0	0	0	0	0	0	0	0	0	0	0
e25e573068627afa7fdfad636cc2c3b1	0	0	0	0	0	0	0	0	0	0	0	0	0	0	0	0	0	0	0	0	0	0	0	0	0	0	0	0	0	0	0	0	0	0	0	0	0	0	0	0	0	0	0	0	0	0	0	0	0
8a9490e78d5b9161f15d040583ba62a2	0	0	0	0	0	0	0	0	0	0	0	0	0	7	5	0	0	0	0	0	0	0	10	0	0	0	0	0	0	0	0	0	0	0	0	0	0	0	0	0	0	0	0	0	0	0	0	0	0
8c754c50e00a465073fd0a3f2608e3ac	0	0	0	0	0	0	0	0	0	0	0	0	0	0	0	0	0	0	0	0	15	90	48	15	0	0	0	0	0	0	0	0	0	0	0	0	0	0	0	0	0	0	0	0	0	0	0	0	0
eea42f671f103c414318324f3aeeecda	0	0	0	0	0	12	0	0	0	0	0	0	0	0	36	0	0	0	0	0	0	0	0	0	0	0	0	0	0	0	0	0	0	0	0	0	0	0	0	0	0	0	0	0	0	0	0	0	0
77f417035ff920ed168c51da2d189174	0	0	0	0	0	0	0	0	0	0	0	0	0	0	0	0	0	0	0	0	0	0	0	0	0	0	0	0	0	0	0	0	0	0	0	0	0	0	0	0	0	0	0	0	0	0	0	0	0
775b643e6bd6bcd09674855dfa14e452	0	0	0	0	0	0	0	0	0	0	0	0	0	0	0	0	0	0	0	0	0	0	0	0	0	0	0	0	0	0	0	0	0	0	0	0	0	0	0	0	0	0	0	0	0	0	0	0	0
bf8eebc8e956491f888bef414533d300	0	0	0	0	0	0	0	0	0	0	0	0	0	0	0	0	0	0	0	0	0	0	0	0	0	0	0	0	0	0	0	0	0	0	0	0	0	0	0	0	0	0	0	0	0	0	0	0	0
6061736443b4a51c71fa48f73778b7ad	0	0	0	0	0	0	0	0	0	0	0	0	0	0	0	0	0	0	0	0	0	0	0	0	0	0	0	0	0	0	0	0	0	0	0	0	0	0	0	0	0	0	0	0	0	0	0	0	0
f9985f9e97ea847278141bab1354773b	0	0	0	0	0	0	0	0	0	0	0	0	0	0	0	0	0	0	0	0	0	0	0	0	0	0	0	0	0	0	0	0	0	0	0	0	0	0	0	0	0	0	0	0	0	0	0	0	0
c22eda6bd60da560972ecc776f03ce1e	0	0	0	0	0	0	0	0	0	0	0	0	0	0	0	0	0	0	0	0	0	0	0	0	0	0	0	0	0	0	0	0	0	0	0	0	0	0	0	5	0	0	0	0	0	0	0	0	0
f7952b095ecbdf7ea38b255f08d28b8e	0	0	0	0	0	0	0	0	0	0	0	0	0	0	0	0	0	0	0	0	0	0	0	0	0	0	0	0	0	0	0	0	0	0	0	0	0	0	0	0	0	0	0	0	0	0	0	0	0
4135d1d54c3f67ccf9f5e4d1d3e9d0a5	0	0	0	0	0	0	0	0	0	0	0	0	0	0	0	0	0	0	0	0	0	0	0	0	0	0	0	0	0	0	0	0	0	0	0	0	0	0	0	0	0	0	0	0	0	0	0	0	0
e6a5a141d2676cc4bc6d7f54212ae303	0	0	0	0	0	0	0	0	0	0	0	0	0	0	0	0	0	0	0	0	0	0	0	0	0	0	0	0	0	0	0	0	0	0	0	0	0	0	0	0	0	0	0	0	0	0	0	0	0
ed3cf6013406f96183e2c9a1d4930f33	0	0	0	0	0	0	0	0	0	0	0	3	24	0	0	0	0	0	0	0	0	0	0	0	0	0	0	0	0	0	0	0	0	0	0	0	0	0	0	0	0	0	0	0	0	0	0	0	0
ca3858a46ce8e0e0e6c94e5b908cf04a	0	0	0	0	0	0	0	0	0	0	0	0	0	0	0	0	0	0	0	0	0	0	0	0	0	0	0	0	0	0	0	0	0	0	0	0	0	0	0	0	0	0	0	0	0	0	0	0	0
d28c54e8b686c02517400b8f5106f826	0	0	0	0	0	0	0	0	0	0	0	0	0	0	0	0	0	0	0	0	0	0	0	0	0	0	0	0	0	0	0	0	0	0	0	0	0	0	0	0	0	0	0	0	0	0	0	0	0
295fcdea890a22a557204c1f007a91fe	0	0	0	0	0	0	0	0	0	0	0	0	0	0	0	0	0	0	0	0	0	0	0	0	0	0	0	0	0	0	0	0	0	0	0	0	0	0	0	0	0	0	0	0	0	0	0	0	0
e8fe26d2154f10ce5ffbb4300e2b290c	0	0	0	0	0	0	0	0	0	0	0	0	0	12	0	0	0	0	0	0	0	0	0	0	0	0	0	0	0	0	0	0	0	0	0	0	0	0	0	0	0	0	0	0	0	0	0	0	0
2a4289ad38f4c3d38f40d20b9d223617	0	0	0	0	0	0	0	0	0	0	0	0	0	0	0	0	0	0	0	0	0	0	0	0	0	0	0	0	0	0	0	0	0	0	0	0	0	0	0	0	0	0	0	0	0	0	0	0	0
da99125b2db7d4e64fbad138a4a4cac5	0	0	0	0	0	0	0	0	0	0	22	9	0	0	0	0	0	0	0	0	0	0	0	0	0	0	0	0	0	0	0	0	0	0	0	0	0	0	0	0	0	0	0	0	0	0	0	0	0
bf0102b239b256e2ae411a23c2fcceb6	15	0	21	0	34	0	0	0	0	0	0	0	0	0	0	0	0	0	0	0	0	0	0	0	0	0	0	0	0	0	0	0	0	0	0	0	0	0	0	0	0	0	0	0	0	0	0	0	0
8d01c34f8f57a1cb283294dcf9b4ab7b	0	0	0	0	0	0	0	0	0	0	0	0	0	0	0	0	0	0	0	0	0	0	0	0	0	0	0	11	0	0	0	0	0	0	0	0	0	0	0	0	0	0	0	0	0	17	0	0	0
dfcb3e6828f201e43cae2fc4557be1fa	0	0	0	0	0	0	0	0	0	0	0	0	0	0	0	0	0	0	0	0	0	0	0	0	0	0	0	0	0	0	0	0	0	0	0	0	0	0	0	0	0	0	0	0	0	0	0	0	0
e769a0a91608fa76a36720c16d9ae7db	0	0	0	0	0	0	0	0	0	0	0	0	0	0	0	0	0	0	0	0	0	0	0	0	0	0	0	0	0	0	0	0	0	0	0	0	0	0	0	0	0	0	0	0	0	0	0	0	0
cfaa19a67eadd70b7966c43be8c7b336	0	0	0	0	0	0	0	0	0	0	0	0	0	0	0	0	0	0	0	0	0	0	0	0	0	0	0	0	0	0	0	0	0	0	0	0	0	0	0	0	0	0	0	0	0	0	0	0	0
49869fab0a0dddf7fea8c57f6c2beaf9	0	0	0	0	0	0	52	73	0	0	48	199	0	8	35	36	0	0	0	0	0	0	0	0	0	0	0	0	0	0	0	0	0	0	0	0	7	0	0	0	0	0	0	24	0	0	0	0	0
057ea0862163bcdfbf2c7130e71920f5	0	0	0	0	0	0	0	0	0	0	0	0	0	0	0	0	0	14	0	0	0	21	8	71	0	0	0	0	0	0	0	0	0	0	0	0	0	7	0	0	0	0	0	0	0	10	0	0	0
0000216498b6a7a8ce3228c83653dc67	0	0	0	0	0	0	0	0	0	0	0	0	0	0	0	0	0	0	0	0	0	0	0	0	0	0	0	0	0	0	0	0	0	0	0	0	0	0	0	0	0	0	0	0	0	0	0	0	0
df920b98ac3be73d5dff698578ee0d1b	0	0	0	0	0	0	0	0	0	0	0	0	0	0	0	0	0	0	0	0	0	0	0	0	0	0	0	0	0	0	0	0	0	0	0	0	0	0	0	0	0	0	0	0	0	0	0	0	0
db17b90d2a77a4a1608685049dd3415e	0	0	0	0	0	0	0	0	0	0	0	0	0	0	0	0	0	0	0	0	0	0	0	0	0	0	0	0	0	0	0	0	0	0	0	0	0	0	0	0	0	0	0	0	0	0	0	0	0
d7a33a1939f39f3e0c3ef17139dfffbf	0	0	0	0	0	0	0	0	0	0	0	0	0	0	0	0	0	0	0	0	0	3	0	0	0	0	0	0	0	0	0	0	0	0	0	0	0	0	0	0	0	0	0	0	0	0	0	0	0
25abc379f571083a94a780c2bacae1e1	0	0	0	0	0	0	0	0	0	0	0	0	0	0	0	0	0	0	0	0	0	0	0	0	0	0	0	0	0	0	0	0	0	0	0	0	0	0	0	0	0	0	0	0	0	0	0	0	0
a597c6130dc7e413b5864d05a7f2ed7e	0	0	0	0	0	0	0	0	0	0	0	0	0	0	0	0	0	0	0	0	0	0	0	0	0	0	0	0	0	0	0	0	0	0	0	0	0	0	0	0	0	0	0	0	0	0	0	0	0
d0c4bdc702bfc98d361589748c2897d4	0	0	0	0	0	0	0	0	0	0	0	0	0	0	0	0	0	0	0	0	0	0	0	0	0	0	0	0	0	0	0	0	0	0	0	0	0	0	0	0	0	0	0	0	0	0	0	0	0
de31b4cedd7cbb7a45e82d2e7f8f01e9	0	0	0	0	0	25	6	0	0	0	0	0	0	0	0	0	0	0	0	0	0	0	0	0	0	0	0	0	0	0	0	0	0	0	0	0	0	0	0	0	0	0	0	0	0	0	0	0	0
7dcee73325ed730c37bcf9dd82ac9b97	0	0	0	0	0	0	0	0	0	0	0	0	0	0	0	0	0	0	0	0	0	0	0	0	0	0	0	0	0	0	0	0	0	0	0	0	0	0	0	0	0	0	0	0	0	0	0	0	0
5193b203519d33c77782d9c9f56e97ef	0	0	0	0	0	0	0	0	0	0	0	0	0	0	0	0	0	0	0	0	0	0	0	0	0	0	0	0	0	0	0	0	0	0	0	0	0	0	0	0	0	0	0	0	0	0	0	0	0
de055e551ecd385c7a350f95060cf7b9	0	0	0	0	0	0	0	0	0	0	0	0	0	0	0	0	0	0	0	0	0	0	0	0	0	0	0	0	0	0	0	0	0	0	0	0	0	0	0	0	0	0	0	0	0	0	0	0	0
9bbd73e508f6d411347f19eb0b9d0099	0	0	0	0	0	0	0	0	0	0	0	0	0	0	0	0	0	0	0	0	0	0	0	0	0	0	0	0	0	0	0	0	0	0	0	0	0	0	0	0	0	0	0	0	0	0	0	0	0
0af4e2f9b1653f644aa8239aef6cc0b1	0	0	0	0	0	0	51	0	0	0	0	0	0	0	6	0	0	0	0	0	0	0	0	0	0	0	0	0	0	0	0	0	0	0	0	0	0	0	0	0	0	0	0	0	0	0	0	0	0
da604983504bce0dfdf48e5f4685e0fd	0	0	0	0	0	0	0	0	0	0	0	0	0	0	0	0	0	0	0	0	0	0	0	0	0	0	0	0	0	0	0	0	0	0	0	0	0	0	0	0	0	0	0	0	0	0	0	0	0
1116d443daa53c9f7f73a5209fb957ff	0	0	0	0	0	0	1284	903	210	821	0	0	3	3	0	0	0	0	0	0	0	0	0	0	0	0	0	0	0	218	0	0	0	0	0	0	0	0	0	0	0	0	142	0	0	0	0	0	0
c78944c567c3bb9b26a253ae0ec9dd70	0	0	0	0	0	0	0	0	0	0	0	0	0	0	0	0	0	0	0	0	0	0	0	0	0	0	0	0	0	0	0	0	0	0	0	0	0	0	0	0	0	0	0	0	0	0	0	0	0
9d270c42bbde59e0caa2102c7b77d443	0	0	0	0	0	0	0	0	0	0	0	0	0	0	0	0	0	0	0	0	0	0	0	0	0	0	0	0	0	0	0	0	0	0	0	145	0	0	0	0	0	0	0	0	0	0	0	0	0
9ff432f7f212aba412a3393ba35e05f8	0	0	0	0	0	0	0	0	0	0	0	0	0	0	0	0	0	0	0	0	0	0	0	0	0	0	0	0	0	0	0	0	0	0	0	179	0	12	0	0	0	0	0	0	0	144	0	0	0
2988d997776c23db7753543f042ef3c1	0	0	0	0	0	0	0	0	0	0	0	0	0	0	0	0	0	0	0	0	0	0	0	0	0	0	0	0	0	0	0	0	0	0	0	0	0	0	0	0	0	0	0	0	0	163	0	0	0
bd18cc0a1f1382fe8ce5fd324e75be82	0	0	0	0	0	0	0	0	0	0	0	0	0	0	0	0	0	0	0	0	0	0	0	0	0	0	0	0	0	0	0	0	0	0	0	0	0	0	0	0	0	0	0	0	0	0	0	0	0
e512e19dc015070461d9c1af78110e96	0	0	0	0	0	0	0	62	0	0	0	0	0	0	0	0	0	0	0	0	0	27	0	0	0	0	0	0	0	0	0	0	0	0	0	0	0	0	0	0	0	0	0	0	0	0	0	0	0
1f6d302fb71377185d99223e66e814a4	0	0	0	0	0	0	0	172	0	0	0	0	0	0	0	0	0	0	0	0	0	0	0	0	0	0	0	0	0	0	0	0	0	0	0	0	0	0	0	0	0	0	0	0	0	0	0	0	0
b34d898df56afd130d27bb1821a4a829	0	0	0	0	0	0	0	0	0	0	0	0	0	0	0	0	0	0	0	0	0	0	0	0	0	0	0	0	0	0	0	0	0	0	0	0	0	0	0	0	0	0	0	0	0	8	0	0	0
87e4799a9e71d8cc59c17f4a54ed767a	0	0	0	0	0	0	0	0	0	0	0	0	0	0	0	0	0	0	0	0	0	0	0	0	0	0	0	0	0	0	0	0	0	0	0	0	0	0	0	0	0	0	0	0	0	0	0	0	0
2a769d1d15c24aef7207939189f95f1c	0	0	0	0	0	0	0	1518	0	0	0	0	0	0	0	0	0	0	0	0	0	0	0	0	0	0	0	0	0	0	0	0	0	0	0	0	0	0	0	0	0	0	0	0	0	0	0	0	0
f876bb71155634e3ad06b17db85ce4b9	0	0	0	0	0	0	0	0	0	0	0	0	0	0	0	0	0	0	0	0	0	0	92	0	0	0	0	0	0	0	0	0	0	0	0	0	0	0	0	0	0	0	0	0	0	0	0	0	0
d80f6f4b73e7db71417cfc253ee16635	0	0	0	0	0	0	0	64	0	0	0	0	0	0	0	0	0	0	0	0	0	0	0	0	0	0	0	0	0	0	0	0	0	0	0	0	0	0	0	0	0	0	0	0	0	0	0	0	0
992836de75ecd7fc7a3a64d8df0b10b5	0	0	0	0	0	0	0	0	0	0	0	0	0	0	0	0	0	0	0	0	0	0	0	0	0	0	0	0	0	0	0	0	0	0	0	0	0	0	0	0	0	0	0	0	0	0	0	0	0
f5626372b4285ac4b699c13cf275eb8d	0	0	0	0	0	0	0	0	0	0	0	0	0	0	0	0	0	0	0	0	0	0	0	0	0	0	0	0	0	0	0	0	0	0	0	9	0	0	0	0	0	0	0	0	0	0	0	0	0
be31ada8fd5c9c592169ad2f9de3ee54	0	0	0	0	0	0	0	0	0	0	0	0	0	0	0	0	0	0	0	0	0	0	0	0	0	0	0	0	0	0	0	0	0	0	0	0	0	0	0	0	0	0	0	0	0	0	0	0	0
2f4b9cae2e2274329b3a0307e8a09cdf	0	0	0	0	0	0	0	0	0	0	0	0	0	0	0	0	0	0	0	0	0	0	0	0	0	0	0	0	0	0	0	0	0	0	0	0	0	0	0	0	0	0	0	0	0	0	0	0	0
6149a9db04c54ea1fd7b400339b2953b	0	0	0	0	0	0	0	0	0	0	22	0	0	0	0	0	0	0	0	0	0	0	0	0	0	0	0	0	0	0	0	0	0	0	0	0	0	0	0	0	0	0	0	0	0	44	0	0	0
40cc733f66f04d265cb2c0912fe712a2	0	0	0	0	0	0	0	0	0	0	0	0	0	0	0	0	0	0	0	0	0	0	0	0	0	0	0	0	0	0	0	0	0	0	0	0	0	0	0	0	0	0	0	0	0	0	0	0	0
d87cd17035f50734b8099ee19a4e1fbd	0	0	0	0	0	0	0	0	0	0	0	0	0	0	0	0	0	0	0	0	0	0	0	0	0	0	0	0	0	0	0	0	0	0	0	0	0	0	0	0	0	0	0	0	0	0	0	0	0
d1936c5602624b4b161e0ef638ab44aa	0	0	0	0	0	0	0	0	0	0	0	0	0	0	0	0	0	0	0	0	0	0	0	0	0	0	0	0	0	0	0	0	0	0	0	0	0	0	0	0	0	0	0	0	0	0	0	0	0
21479b89765d86d7c4abc517bac66df2	0	0	0	0	0	0	0	0	0	0	0	0	0	0	0	0	0	0	0	0	0	0	0	0	0	0	0	0	0	0	0	0	0	0	0	0	0	0	0	0	0	0	0	0	0	0	0	0	0
4cf47d36ef4cd2ed0f08275feb798594	0	0	0	0	0	0	0	0	0	0	0	0	0	0	0	0	0	0	0	0	0	0	0	0	0	0	0	0	0	0	0	0	0	0	0	0	0	0	0	0	0	0	0	0	0	0	0	0	0
3125ad0aee46a4eaec0b1690c25c3fa0	0	0	0	0	0	0	0	0	0	0	0	0	0	0	0	0	0	0	0	0	0	0	0	0	0	0	0	0	0	0	0	0	0	0	0	0	0	0	0	0	0	0	0	0	0	0	0	0	0
513fca42ccf9d4ebf6a04f7671578cf7	0	0	0	0	0	0	0	0	0	0	0	0	0	0	0	0	0	0	0	0	0	0	0	0	0	0	0	0	0	0	0	0	0	0	0	0	0	0	0	0	0	0	0	0	0	0	0	0	0
4d717167831e2a293d37f167dd0e311d	0	0	0	0	0	0	0	0	0	0	0	0	0	0	0	0	0	0	0	0	0	0	0	0	0	0	0	0	0	0	0	0	0	0	0	0	0	0	0	0	0	0	0	0	0	0	0	0	0
7cb49c1f0b29eb73a88810c7df868fc7	0	0	0	0	0	0	0	0	0	0	0	0	0	0	0	0	0	0	0	0	0	0	0	0	0	0	0	0	0	0	0	0	0	0	0	0	0	0	0	0	0	0	0	0	0	0	0	0	0
d340f680c1bfedc663deb4469772bdc3	0	0	0	0	0	0	0	0	0	0	0	0	0	0	0	0	0	0	0	0	0	0	0	0	0	0	0	0	0	0	0	0	0	0	0	0	0	0	0	0	0	0	0	0	0	0	0	0	0
28e358f38a90d196bb8a75e4a5db5f24	0	0	0	8	6	0	0	0	0	0	0	0	0	0	0	0	0	0	0	0	0	0	0	0	0	0	0	0	0	0	0	0	0	0	0	0	0	0	0	0	0	0	0	0	0	0	0	0	0
8ceea3115c0485dac85b948d11724a44	0	0	0	0	0	0	0	0	0	0	0	0	0	0	0	0	0	0	0	0	0	0	0	0	0	0	0	0	0	0	0	0	0	0	0	0	0	0	0	0	0	0	0	0	0	0	0	0	0
3c0fe7aa3ed7a9cebe0ba5de4c1ebcbd	0	0	0	0	0	0	0	0	0	0	0	0	0	0	0	0	0	0	0	0	0	0	0	0	0	0	0	0	0	0	0	0	0	0	0	0	0	0	0	0	0	0	0	0	0	0	0	0	0
3ead417aac340ec24047d17301528b00	0	0	0	0	0	0	0	0	0	0	0	0	0	0	0	0	0	0	0	0	0	0	0	0	0	0	0	0	0	0	0	0	0	0	0	0	0	0	0	0	0	0	0	0	0	0	0	0	0
1aeb026481693409748839026eee0695	21	0	0	0	0	0	0	0	0	0	0	0	0	0	0	0	0	0	0	0	0	0	0	0	0	0	0	0	0	0	0	0	0	0	0	0	0	0	0	0	0	0	0	0	0	0	0	0	0
20d757e01b85d549331e2863f288b080	0	0	0	0	0	0	0	0	0	0	0	0	0	0	0	0	0	0	0	0	0	0	0	0	0	0	0	0	0	0	0	0	0	0	0	0	0	0	0	0	0	0	0	0	0	0	0	0	0
c9729db62bc858e21213558854003717	0	0	0	0	0	0	0	0	0	0	0	0	0	0	0	0	0	0	0	0	0	0	0	0	0	0	0	0	0	0	0	0	0	0	23	0	0	0	0	0	0	0	0	0	0	0	0	0	0
faeda8c1696a9a24f79f2fe9e67b607f	0	0	0	0	0	47	0	0	0	0	0	0	0	0	0	0	0	0	0	0	0	0	0	0	0	0	0	0	0	0	0	0	0	0	0	0	0	0	0	0	0	0	0	0	0	0	0	0	0
7f2fc9ea78abda1332a04b3a01fc1527	0	0	0	0	0	0	0	0	0	0	0	0	0	0	0	0	0	0	0	0	0	0	0	0	0	0	0	0	0	0	0	0	0	0	0	0	0	0	0	0	0	0	0	0	0	0	0	0	0
5d18c33d0358e63fdf55da3e431b03c4	0	0	0	0	0	0	0	0	0	0	0	0	0	0	0	0	0	0	0	0	0	0	0	0	0	0	0	0	0	0	0	0	0	0	0	0	0	0	0	0	0	0	0	0	0	0	0	0	0
64c2b93577a6f524aa06887faae6bc08	0	0	0	0	0	0	0	0	0	0	0	0	0	0	0	0	0	0	0	0	0	0	0	0	0	0	0	0	0	0	0	0	0	0	0	0	0	0	0	0	0	0	0	0	0	0	0	0	0
9cd3bbedc90966c3188de3b744bd9f07	0	0	0	0	0	0	0	0	0	0	0	0	0	0	0	0	0	0	0	0	0	0	0	0	0	0	0	0	0	0	0	0	0	0	0	0	0	0	0	0	0	0	0	0	0	0	0	0	0
66c9cfe49a856bbd712f2a20d181dfdb	0	0	0	0	0	0	0	0	0	0	662	0	10	0	0	179	0	0	0	0	0	0	0	194	139	0	0	0	0	0	0	0	0	0	0	0	0	0	0	0	26	0	116	0	0	0	0	0	0
c745bf1d5d7d21e22d1bd001c1116bd9	0	0	0	0	0	0	942	25	0	0	0	0	0	0	0	0	0	0	0	0	0	0	0	0	0	0	0	0	0	0	0	0	0	0	0	0	0	0	0	0	0	0	0	0	0	0	0	0	0
54be5fb39e231013c668882978eac161	0	0	0	0	0	0	0	0	450	48	0	0	0	0	0	0	0	0	0	0	0	0	0	0	0	0	0	0	0	0	0	0	0	0	0	0	0	0	0	0	0	0	0	0	0	0	0	0	0
ab5edab013a3aba2f5e77f1213bca006	0	0	0	0	0	0	0	0	0	1048	11	0	0	0	0	0	0	0	0	0	0	0	0	0	0	0	0	0	0	0	0	0	0	0	0	21	0	0	0	0	26	0	61	0	0	0	0	0	0
955989d4925a970c2ff1df3ad0d9c7e0	0	0	0	0	0	0	0	0	0	0	0	0	0	0	0	0	0	0	0	0	0	0	1070	0	0	0	0	6	0	0	6	0	0	0	0	0	0	0	0	0	0	0	0	0	0	0	0	0	0
07311ea5f6779d76cf5841e0fc6fa88a	0	0	0	0	0	0	0	0	0	0	0	0	0	0	0	0	0	0	0	0	0	0	0	0	0	0	0	0	0	0	0	0	0	0	0	0	0	0	0	0	0	0	0	0	0	0	0	0	0
7ff418d20debc00cba12840f71cbfeea	0	0	0	0	0	0	0	0	0	0	0	0	0	0	0	0	0	0	0	0	0	235	50	210	167	0	0	0	0	0	0	0	0	0	0	0	0	0	0	0	0	0	0	0	0	0	0	0	0
6787b7c450c6554d72308ef8a9cf76d4	0	0	0	0	0	0	0	0	0	0	0	0	0	0	0	0	0	38	0	0	0	0	552	0	0	0	0	0	0	0	0	0	0	0	0	0	0	0	0	0	0	0	0	0	0	0	0	0	0
6dbd270d007c2b0acdb9b3ebc57a71ea	0	0	0	0	0	0	0	0	0	0	0	0	0	0	0	0	0	0	0	0	0	292	0	0	0	0	0	0	0	0	0	0	0	0	0	0	0	0	0	0	0	0	0	0	0	0	0	0	0
ee21980d82e131421d0bf4874ea33b07	0	0	0	0	0	0	0	0	210	0	0	0	0	0	0	0	0	0	0	0	0	0	0	0	0	0	0	0	0	0	0	0	0	0	0	0	0	0	0	0	0	0	0	0	0	0	0	0	0
9492f015da787a5323708292d8736dd7	0	0	0	0	0	0	0	0	0	0	0	0	0	0	0	0	0	0	0	0	0	0	0	0	0	0	0	0	0	0	0	0	0	0	0	0	0	0	0	0	0	0	0	0	0	0	0	0	0
728f63db5959a20b8c44b92c07db9105	0	0	0	0	0	0	0	0	0	0	0	0	0	0	0	0	0	0	0	0	0	0	0	0	0	0	0	0	0	0	0	0	0	0	0	0	0	0	0	24	0	0	0	0	0	0	0	0	0
fce8c16a34139f135b90bd1b1d19d160	0	0	0	0	0	182	0	0	0	0	0	0	0	0	0	0	0	0	0	0	0	0	0	0	0	0	0	0	0	0	0	0	0	0	0	0	0	0	0	0	0	0	0	0	0	0	0	0	0
f601fa704e7d1ca38c1963b17ac255c7	0	0	0	0	0	0	0	0	0	0	0	0	0	0	0	0	0	0	0	0	0	0	0	0	0	0	0	0	0	0	0	0	0	0	0	0	0	0	0	0	0	0	0	0	0	0	0	0	0
80c49ee82a63aca82358032bd08592a3	0	0	0	0	0	0	0	0	0	0	0	0	0	0	64	0	0	0	0	0	0	0	0	0	0	0	0	0	0	0	0	0	0	0	0	0	0	0	0	0	0	0	0	0	0	0	0	0	0
4a5fdaf7d5522ef2140d30ff9e725095	0	0	0	0	0	0	0	0	0	0	0	0	0	0	0	0	0	0	0	0	0	0	0	0	0	0	0	0	0	0	0	0	0	0	0	0	0	0	0	0	0	0	0	0	0	0	0	0	0
1f22063d7398d85788cdd178e83c728d	0	0	0	0	0	0	0	0	0	0	0	0	0	0	0	0	0	0	0	0	0	0	11	0	0	0	0	0	0	0	0	0	0	0	0	0	0	0	0	0	0	0	0	0	0	0	0	0	0
a26683553ee0ee1dbc507125e93722fa	0	0	0	0	0	0	0	0	0	0	0	0	0	0	0	0	0	0	0	0	0	0	0	0	0	0	0	0	0	0	0	0	0	0	0	0	0	0	0	0	0	0	0	0	0	0	0	0	0
dfd2241f4da7548427246915998d7966	0	0	0	0	0	3	0	0	12	0	0	0	0	0	51	0	0	0	0	0	0	0	0	0	0	0	0	0	0	0	0	0	0	0	0	0	0	0	0	0	0	0	0	0	0	0	0	0	0
f47249774a37e311fcda9d865b18b8af	0	0	0	0	0	0	0	0	0	0	0	0	0	0	0	0	0	0	0	0	0	0	0	0	0	0	0	16	0	0	0	0	0	0	0	0	0	0	0	0	0	0	0	0	0	0	0	0	0
dd4548c2983321d230da57151285f73c	0	0	0	0	0	0	0	0	0	0	0	0	0	32	0	0	0	0	0	0	0	0	0	0	0	0	0	0	0	0	0	0	0	0	0	0	0	0	0	107	0	0	0	74	0	0	0	0	0
921a2247a90b2b94ad00de95ef658712	0	0	17	39	0	0	0	0	0	0	0	0	0	0	0	0	0	0	0	0	0	0	0	0	0	0	0	0	0	0	0	0	0	0	0	0	0	0	0	0	0	0	0	0	0	0	0	0	0
b9aa400691d0b143977ae989b143954a	0	0	0	0	0	0	0	0	0	0	0	0	0	0	0	0	0	0	0	0	0	0	0	0	0	0	0	0	0	0	0	0	0	0	0	0	0	0	0	0	0	0	0	0	0	0	0	0	0
0901e6d2afa83e99bf8198bc6333439b	0	0	0	0	0	0	0	0	0	0	0	0	0	0	0	0	0	0	0	0	0	0	0	0	0	0	0	0	0	0	0	0	0	0	0	0	0	0	0	0	0	0	0	0	0	0	0	0	0
9bb49b7e02efc1b115298f3ea0b286e2	0	0	0	0	0	0	0	0	0	0	0	0	0	0	0	0	0	0	0	0	0	0	0	0	0	0	0	0	0	0	0	0	0	0	0	0	0	0	0	0	0	0	0	0	0	0	0	0	0
ff965baa7b7dac117ddeffbd63ee5bb8	0	0	0	0	0	0	0	0	0	0	0	0	0	0	0	0	0	0	0	0	0	0	0	0	0	0	0	0	0	0	0	0	0	0	0	0	0	0	0	0	0	0	0	0	0	0	0	0	0
1b76f1481cda5f1fd2e1b460634404f9	0	0	0	0	0	0	0	0	0	0	0	0	0	0	0	0	0	0	0	0	0	0	0	26	0	0	0	0	0	0	0	0	0	0	0	0	0	0	0	0	0	0	0	0	0	0	0	0	0
cf30ac811be33ba3f79d912e71a21c38	0	0	0	0	0	0	0	0	0	0	0	0	0	0	13	0	0	0	0	0	0	0	0	0	0	0	0	0	0	0	0	0	0	0	0	0	0	0	0	0	0	0	0	0	0	0	0	0	0
23f931c2ffc959574de2ad0bfe630f06	0	0	0	0	0	0	13	0	0	0	0	0	0	0	0	0	0	0	0	0	0	0	0	0	0	0	0	0	0	0	0	0	0	0	0	0	0	0	9	0	0	0	0	0	0	0	0	0	0
84a5b42e819b90e565d538c72d2443c4	0	0	0	0	0	0	0	0	0	0	0	0	0	0	0	0	0	0	0	0	0	0	0	0	0	0	0	0	0	0	0	0	0	0	0	0	0	0	0	0	0	0	0	0	0	0	0	0	0
87d25b9295243cd4fde5c1060fc5809d	0	0	0	0	0	0	0	0	0	0	9	0	0	0	0	0	0	0	0	0	0	0	0	0	0	0	0	0	0	0	0	0	0	0	0	0	0	0	0	0	0	0	0	0	0	0	0	0	0
8a72a769e674f58815bdb81199275245	0	0	0	0	0	0	0	0	0	0	0	0	0	0	0	0	0	0	0	0	0	0	0	0	11	0	0	0	0	0	0	0	0	0	0	0	0	0	0	0	0	0	0	0	0	27	0	0	0
a035b1d834c0e598dd344ab55711cb9b	0	0	0	0	0	0	0	0	0	0	0	0	0	0	0	0	0	0	0	0	0	0	0	0	0	0	0	0	0	0	0	0	0	0	0	0	0	0	0	0	0	0	0	0	0	0	0	0	0
b5d47eb8002f94db7ba4371057d4f81c	0	0	0	0	0	0	0	0	0	0	0	0	0	0	0	0	0	0	0	0	0	0	0	0	0	0	0	0	0	0	0	0	0	0	0	0	0	0	0	0	0	0	0	0	0	0	0	0	0
c245a1b61929190cd56718ea8613846b	0	0	0	0	0	0	0	0	0	0	0	0	0	0	0	0	0	0	0	0	0	0	0	0	0	0	0	0	0	0	0	0	0	0	0	24	0	0	0	82	0	0	0	0	0	0	0	0	0
38da5b043f630191b6e6f1250b8ac959	0	0	0	0	0	0	0	0	0	0	0	0	0	0	0	0	0	0	0	0	0	9	0	0	0	0	0	0	0	0	0	0	0	0	0	0	0	0	0	0	0	0	0	0	0	0	0	0	0
c17f05555dd240617e898d84747ad126	0	0	0	0	0	0	0	0	0	0	0	0	0	0	0	0	0	0	0	0	0	0	0	0	0	0	0	0	0	0	0	0	0	0	0	0	0	0	0	0	0	0	0	0	0	0	0	0	0
0cd64874f04aa234bc44b9ece9eab421	0	0	0	0	0	0	0	2731	376	1006	0	0	0	0	0	0	0	0	0	0	0	0	0	0	0	0	0	2	0	0	0	0	0	0	0	0	0	0	0	1186	0	0	0	0	0	0	0	0	0
dc5ac03735fd907ffe1bc1ebc0bc7619	0	0	0	0	0	0	0	0	0	0	0	0	0	0	0	0	0	0	0	0	0	0	0	0	0	0	0	0	0	0	0	0	0	0	0	0	0	0	0	0	0	0	0	0	0	0	0	0	0
1fb64396688eade42cd71c909a11908f	0	0	0	0	0	0	0	0	0	0	0	0	0	0	0	0	0	0	0	0	0	0	0	0	0	0	0	0	0	0	0	0	0	0	0	0	0	0	0	0	0	0	0	0	0	0	0	0	0
a1fc0e69b125da0d4020f3337ab15fae	0	0	0	0	0	0	0	0	0	0	0	0	0	0	0	0	0	0	150	0	0	0	0	0	0	0	0	0	0	0	0	0	0	0	0	0	0	0	0	0	0	0	0	0	0	0	0	0	0
a72d6f34a285d217239ee290f6542cf5	0	0	0	0	0	0	0	0	0	0	0	0	0	0	0	0	0	0	0	0	0	0	0	0	0	0	0	0	0	0	0	0	0	0	0	0	0	0	0	0	0	0	0	0	0	0	0	0	0
da85b0f407256e0abc89ce762460b3dc	0	0	0	0	0	7	0	0	3	3	0	0	0	0	10	0	0	0	0	0	0	0	0	0	0	0	0	0	0	0	0	0	0	0	0	0	0	0	0	0	0	0	0	0	0	0	0	0	0
10ab92b91adfe9556e34eed1a8d73bc3	0	0	0	0	0	0	0	0	0	0	6	0	0	0	0	0	0	0	0	0	0	0	0	0	0	0	0	0	0	0	0	0	0	0	0	0	0	0	0	0	0	0	0	0	0	0	0	0	0
36c2f821c416cb40d09820b2d1583fc2	0	0	0	0	0	0	0	0	0	0	0	0	0	0	0	0	0	0	0	0	0	0	0	0	0	0	0	0	0	0	0	0	0	0	0	0	0	0	0	0	0	0	0	0	0	0	0	0	0
cd97871cc9d7eebc6561639770c8e9e0	0	0	0	0	0	0	0	0	0	0	0	0	0	0	0	0	0	0	0	0	0	0	0	0	0	0	0	0	0	0	0	0	0	0	0	0	77	0	0	0	0	0	0	0	0	0	0	0	0
4a9f62430a4a8345182d7914babf7c6e	0	0	0	0	0	0	0	0	0	0	0	0	0	0	0	0	0	0	0	0	0	0	0	0	0	0	0	0	0	0	0	0	0	0	0	0	0	0	0	0	0	0	0	0	0	0	0	0	0
42b9cec170501ce481dac52e20aeda4a	0	0	0	0	0	0	0	0	0	0	0	0	0	0	0	0	0	0	0	0	0	0	0	0	0	0	0	0	0	0	0	0	0	0	0	0	0	0	0	0	0	0	0	0	0	0	0	0	0
d26e7899a6f2a0a4affbb7a250f2d736	0	0	0	0	0	0	0	0	0	0	0	0	0	0	0	0	0	0	0	0	0	0	0	0	0	0	0	0	0	0	0	0	0	0	0	0	0	0	0	0	0	0	0	0	0	0	0	0	0
701a8cb88f526c09657fe348a88163b8	0	0	0	0	0	0	0	0	0	0	0	0	0	0	0	0	0	0	0	0	0	0	0	0	0	0	0	0	0	0	0	0	3	0	11	0	0	0	0	0	0	0	0	0	0	0	0	0	0
1c5d8bb8e4f4f9e2c1740fed22ed926f	0	0	0	0	0	0	0	0	0	0	0	0	0	0	0	0	0	0	0	0	0	0	0	0	0	0	0	0	0	0	0	0	0	0	0	0	0	0	0	0	0	0	0	0	0	0	0	0	0
a403aa820366a24b21e32b21242cc769	0	0	0	0	0	0	0	0	0	0	0	0	0	0	0	0	0	0	0	0	0	0	0	0	0	0	0	0	0	0	0	0	0	0	0	0	0	0	2	0	0	0	3	0	0	0	0	0	0
785627ac4d3a1b0a52511002349f9789	0	0	0	0	0	0	0	0	0	0	0	0	0	0	0	0	0	0	0	0	0	0	0	0	0	0	0	0	0	0	0	0	0	0	0	0	0	0	0	0	0	0	0	0	0	0	0	0	0
f9d51b077ab056e7bb017d37b5c5e630	0	0	0	0	0	0	0	0	0	0	0	0	0	0	0	0	0	0	0	0	0	0	0	0	0	0	0	0	0	0	0	0	0	0	0	0	0	0	0	0	0	0	0	0	0	0	0	0	0
1f22fe09e27565f201569bfe8ed45ead	0	0	0	0	0	0	0	0	0	0	0	0	0	0	0	0	0	0	0	0	0	0	0	0	0	0	0	0	0	0	0	0	0	0	0	0	0	0	0	23	0	0	0	0	0	0	0	0	0
16fd670603214f04d9c0dcbfb9d8eb60	0	0	0	0	0	0	0	0	0	0	0	0	0	0	0	0	0	0	0	0	0	0	0	0	0	0	0	0	0	0	0	0	0	0	0	0	0	0	0	0	0	0	0	0	0	0	0	0	0
d8ac2f48436aea13b5937feecef2c0c3	0	0	0	0	0	0	0	0	0	0	0	0	0	0	0	0	0	0	0	0	0	0	0	0	0	0	0	0	0	0	0	0	0	0	0	0	0	23	0	83	0	0	0	0	0	0	0	0	0
b40004e63f836bc0d3b9d203ce70ada5	0	0	0	0	0	0	0	0	0	5	0	50	0	0	0	0	0	0	20	0	0	62	0	0	0	0	0	0	0	0	0	0	0	0	0	0	0	0	0	0	0	0	0	0	0	0	0	0	0
fff503b7dd795d83fd47d040ad8f0964	0	0	0	0	0	0	0	0	0	0	21	55	0	0	0	0	0	0	0	0	0	0	0	0	0	0	0	0	0	0	0	0	0	0	0	0	0	0	0	0	0	0	0	0	0	0	0	0	0
bb8c1af948d5c5089b74a45ccf1939d9	0	0	0	0	0	0	0	0	0	0	0	0	0	0	0	0	0	0	0	0	0	0	0	0	0	0	0	0	0	0	0	0	0	0	0	0	0	0	0	0	0	0	0	0	0	0	0	0	0
8958e3fc644bb8d0a142bb73b5b4cf2d	0	0	0	0	0	0	0	0	0	0	72	44	0	0	0	0	0	0	0	0	0	0	0	0	0	0	0	0	0	0	0	0	0	0	0	0	0	0	0	0	0	0	0	0	0	0	0	0	0
a2d7bccf9f15138ddf64883d874dd688	0	0	0	0	0	0	0	0	0	0	0	0	0	0	0	0	0	0	0	0	0	0	0	0	0	0	0	0	0	0	0	0	0	0	0	0	0	0	0	0	0	0	0	0	0	0	0	0	0
60ae82255d3ff5c7fd6ce85f5ab4a8bf	0	0	0	0	0	0	0	0	0	0	0	0	0	0	0	0	0	0	0	0	0	0	0	0	0	0	0	0	0	0	0	0	0	0	0	0	0	0	0	0	0	0	0	0	0	0	0	0	0
b6682c1ad729c03e4ff867faf443ae6e	0	0	0	0	0	0	0	0	0	0	0	0	0	0	0	0	0	0	0	0	0	0	0	0	0	0	0	0	0	0	0	0	0	0	0	0	0	0	0	0	0	0	0	0	0	0	0	0	0
af6e85c3e2ac0b026c0b02bc55a226b7	0	0	0	0	0	0	0	0	0	0	0	0	0	0	0	0	0	0	0	0	0	0	0	0	0	0	0	0	0	0	0	0	0	0	0	0	0	0	0	0	0	0	0	0	0	0	0	0	0
ddaa14e17cbc8b9c6c1197864148960e	0	0	0	0	0	0	0	0	0	0	0	0	0	0	0	0	10	0	0	0	0	0	0	0	0	0	0	0	0	0	0	0	0	0	0	0	0	0	0	0	0	0	0	0	0	0	0	0	0
d38b8be94b04753a0f16185edb95da98	0	0	0	0	0	0	0	0	0	0	0	0	0	0	0	0	0	0	0	0	0	0	0	0	0	0	0	0	0	0	0	0	0	0	0	0	0	0	0	0	0	0	0	0	0	0	0	0	0
71e892b41221b6a29132e5f42e093319	0	0	0	0	0	0	0	0	0	0	0	0	0	0	0	0	0	0	0	0	0	0	0	0	0	0	0	0	0	0	0	0	0	0	0	0	0	0	0	0	0	0	0	0	0	0	0	0	0
a4118c515919d596cd018a814dfde9c1	0	0	0	0	0	0	0	0	0	0	0	0	0	0	0	0	0	0	0	0	0	0	0	0	0	0	0	0	0	0	0	0	0	0	0	0	0	0	0	0	0	0	0	0	0	0	0	0	0
1556dd149cc78be281a6962f255bc61e	0	0	21	0	31	0	0	0	0	0	0	0	0	0	0	0	0	0	0	0	0	0	0	0	0	0	0	0	0	0	0	0	0	0	0	0	0	0	0	0	0	0	0	0	0	0	0	0	0
df64bd176a67949a9a290770f4151f52	32	0	0	0	0	0	0	0	0	0	0	0	0	0	0	0	0	0	0	0	0	0	0	0	0	0	0	0	0	0	0	0	0	0	0	0	0	0	0	0	0	0	0	0	0	0	0	0	87
d32f8ee0a2b61433f42a40d65e22ee47	0	0	0	0	0	0	0	0	0	0	0	0	0	0	0	0	0	0	0	0	0	0	0	0	0	0	0	0	0	0	0	0	0	0	0	0	0	0	0	0	0	0	0	0	0	0	0	0	0
fc2b5b5c97b2cd84984100062131db04	0	0	0	0	0	0	0	0	0	0	0	0	0	0	0	0	0	0	0	0	0	0	0	0	0	0	0	0	0	0	0	0	0	0	0	0	0	0	0	0	0	0	0	0	0	0	0	0	0
67b576fab572c8298117e6808d240853	0	0	0	0	0	0	0	0	0	0	0	0	0	0	0	0	0	0	0	0	0	0	0	0	0	0	0	0	11	0	0	0	0	0	0	0	0	0	0	0	0	0	0	0	0	0	0	30	0
71ca89f6f5a57fbfee8c4ace385413d0	0	0	0	0	0	0	0	0	0	0	0	0	0	0	0	0	0	0	0	0	0	0	0	0	0	0	0	0	0	0	0	0	0	0	0	0	0	0	0	0	0	15	20	0	0	0	0	0	0
760bf1adf1699984b17c3014877b42e1	0	0	0	0	0	0	0	0	0	0	0	0	0	0	0	0	0	0	0	0	0	0	0	0	0	0	0	0	0	0	0	0	0	0	0	0	0	0	0	0	0	0	0	0	0	0	0	0	0
5a8d8190bd38228ca14ddf091086a3ef	0	0	0	0	0	0	0	0	0	0	0	0	0	0	0	0	0	0	0	0	0	0	0	0	0	0	0	0	0	0	0	0	0	0	0	0	0	0	0	0	0	0	0	0	0	0	0	0	0
b6a0d1140622952ace478eaa4507b6d9	0	0	0	0	0	0	0	0	0	0	0	0	0	0	0	0	0	0	0	0	0	0	0	0	0	0	0	0	0	0	0	0	0	0	0	0	0	0	0	0	0	0	0	0	0	0	0	0	0
3a13b5889591708ef6f912dcf7c84d22	0	0	0	0	0	0	0	0	0	0	0	0	0	0	0	0	0	0	0	0	0	0	0	0	0	0	8	0	0	0	0	0	0	0	0	0	0	0	0	0	0	0	0	0	0	0	0	0	0
87569ac397ef2aef6dbd879765b4b83c	0	0	0	0	0	0	0	0	0	0	0	0	0	0	0	0	0	0	0	0	0	0	0	0	0	0	0	0	0	0	0	0	0	0	0	0	0	0	0	0	0	0	0	0	0	0	0	0	0
e0114594f14bc0d715e16e20cb09436f	0	0	0	0	0	0	0	0	0	0	0	0	0	0	0	0	0	0	0	0	0	0	0	0	0	0	0	0	0	0	0	0	0	0	0	0	0	0	0	0	0	0	0	0	0	0	0	0	0
227fa8ac9bc5e733a36e6353eb6e2257	0	0	0	0	0	0	0	0	0	0	0	0	0	0	0	0	0	0	0	0	0	0	0	0	0	0	0	0	0	0	0	0	0	0	0	0	0	0	0	0	0	0	0	0	0	0	0	4	41
60faf92c30641056dc679ff3367f3063	0	0	0	0	0	0	0	0	0	0	0	0	0	0	0	0	0	0	0	0	0	0	0	0	0	0	0	0	0	0	0	0	0	0	0	0	0	0	0	0	0	0	0	0	0	0	0	0	0
0a76f0dc4c56ed9ed23b67a3d2006175	0	0	0	0	0	0	0	0	0	13	0	0	0	0	0	0	0	0	0	0	0	0	0	0	0	0	0	0	0	0	0	0	0	0	0	0	0	0	0	0	0	0	0	0	0	0	0	0	0
77521ecc3f71c58963cea8707352cfa7	0	0	0	0	0	0	0	0	0	0	0	0	0	0	0	0	0	0	0	0	0	0	0	153	0	0	0	0	0	0	0	0	0	0	0	0	0	0	0	0	0	0	0	0	0	0	0	0	0
4a5a6feb7cfe00b153bb4ec0c4689e42	0	0	0	0	0	0	0	0	0	0	0	0	0	0	0	0	0	0	0	0	0	0	0	0	0	0	0	0	0	0	0	0	0	0	0	0	0	0	0	0	0	0	0	0	0	0	0	0	0
0225465679ef6a7a918ac1d53642d580	0	0	0	0	0	0	0	0	0	0	0	0	0	0	0	0	0	0	0	0	0	0	0	0	0	0	0	0	0	0	0	0	0	0	42	0	0	0	0	0	0	0	0	0	0	0	0	0	0
cd72a87b8734c7b80c6985a3a1d06ee0	0	0	0	0	0	0	0	0	0	0	0	0	0	0	0	0	0	0	0	0	0	0	0	0	0	0	0	0	0	0	0	0	0	0	0	0	0	0	0	0	0	0	0	0	0	0	0	0	0
66854db3394050e6087da70c2a9973c0	0	0	0	0	0	0	0	0	0	0	0	0	0	0	0	0	0	0	0	0	0	0	0	0	0	0	0	0	0	0	0	0	0	0	0	0	0	0	0	0	0	0	0	0	0	0	0	0	0
4806186e2acf2772517bfe686aca7b94	0	0	0	0	0	0	0	0	0	0	0	0	0	0	0	0	0	0	0	0	0	0	0	0	0	0	0	0	0	0	0	0	0	0	0	0	0	0	0	0	0	0	0	0	0	0	0	0	0
ad8bf3ee74bc4b7b62ad54d29a1140e9	0	0	0	0	0	0	0	0	0	0	0	897	6	0	0	0	0	0	0	0	0	0	0	0	0	0	0	0	0	0	0	0	0	0	0	0	0	0	0	0	0	0	0	0	0	900	0	0	0
cecf053cd0c4bc327d0a31e799d6f45f	0	0	0	0	0	0	0	0	0	0	0	0	0	0	0	0	0	0	0	0	0	0	0	0	0	0	0	0	0	0	0	0	0	0	0	0	0	0	0	0	0	0	0	0	0	0	0	0	0
6e8c628019d88c9380b5f9bbf6a939a9	0	0	0	0	0	0	0	0	0	0	0	0	0	0	0	0	0	0	0	0	0	0	0	0	0	0	0	0	0	0	0	0	0	0	0	0	0	0	0	0	0	0	0	0	0	0	0	0	0
25928c8c7e9884fad0e5e0f6333d211c	0	0	0	0	0	0	0	0	0	0	0	0	0	0	0	0	0	0	0	0	0	0	0	0	0	0	0	0	0	0	0	0	0	0	0	0	0	0	0	0	0	0	0	0	0	0	0	0	0
7bbe8a84c20708a58f4a99c27454189c	0	0	0	0	0	0	0	0	0	0	0	0	0	0	0	0	0	0	0	0	0	0	0	0	0	0	0	0	0	0	0	0	0	0	3	0	0	0	0	0	0	0	0	0	0	0	0	0	0
1a080248e887d241e688ace42012d2a2	0	0	0	0	0	10	0	0	0	0	0	0	0	0	0	0	0	0	0	0	0	82	0	0	0	0	0	0	0	0	0	0	0	0	0	0	0	0	0	0	0	0	0	0	0	0	0	0	0
34f4789e2fd0bf3fce44d1bc98de2216	0	0	0	0	0	0	0	0	0	0	0	0	0	0	0	0	0	0	0	0	0	0	0	0	0	0	0	0	0	0	0	0	0	0	0	0	0	0	0	0	0	0	0	0	0	0	0	0	0
a33f7739aa85793588694f7a465ee204	0	0	0	0	0	0	0	0	0	0	0	0	0	0	0	0	0	0	0	0	0	0	0	0	0	0	0	0	0	0	0	0	0	0	0	0	0	0	0	0	0	0	0	0	0	0	0	0	0
8bbbd80a51407b6b45368a3cbac03927	0	0	0	0	0	0	0	0	0	0	0	0	0	0	0	0	0	0	0	0	0	0	0	0	0	0	0	0	0	0	0	0	0	0	0	0	0	0	0	0	0	0	0	0	0	0	0	0	0
0c2daff79bc5f63fdc79470fc9831b4e	0	0	0	0	0	0	0	0	0	0	0	0	0	0	0	0	0	0	0	0	0	0	0	0	0	0	0	0	0	0	0	0	0	0	0	0	0	0	0	0	0	0	0	0	0	0	0	0	0
da0b09865110f604b30e841cff6da03c	0	0	0	0	0	0	0	0	0	0	0	0	0	0	0	0	0	0	0	0	0	0	0	0	157	0	0	0	0	0	0	0	0	0	0	0	0	0	0	0	0	0	0	0	0	0	0	0	0
4c655b760488e4f94f286f89a42c9c93	0	0	0	0	0	0	0	0	0	0	0	0	0	0	0	0	31	0	0	0	0	65	0	0	0	0	0	0	0	0	0	0	0	0	0	0	0	0	0	0	0	0	0	0	0	0	0	0	0
2ff7c8f849eb1013b29eeb2d44d78062	0	0	0	0	0	0	0	0	0	0	0	0	0	0	0	0	0	0	0	0	0	0	0	0	153	0	0	0	0	0	0	0	0	0	0	0	0	0	0	0	0	0	0	0	0	0	0	0	0
cc4c0b429a80314bafbc2fba4931a38b	0	0	0	0	0	0	0	0	0	0	177	0	0	0	0	0	0	0	0	0	0	0	0	0	0	0	0	0	0	0	0	0	0	0	0	0	0	0	0	0	0	0	0	0	0	0	0	0	0
99ae43b0f6acc0e9aa2e5ff39a11d5ce	0	0	0	0	0	0	0	0	0	0	0	0	0	0	0	0	0	0	0	0	0	0	0	0	0	0	0	0	0	0	0	0	0	0	0	0	0	0	0	0	0	0	0	0	0	0	0	0	0
175b91f176aa501bacf1b48faffe195e	0	0	0	0	0	0	0	0	0	0	0	0	0	0	0	0	0	0	0	0	0	0	0	0	0	0	0	0	0	0	0	0	0	0	0	0	0	0	0	0	0	0	0	0	0	0	0	0	0
81929db9a3a8bf76fac0bc537937dfc9	0	0	0	0	0	0	0	0	0	0	0	0	0	0	0	0	0	0	0	0	0	0	0	0	0	0	0	0	0	0	0	0	0	0	0	0	0	0	0	0	0	0	0	0	0	0	0	0	0
349a1057fabba9fc2a87135aabe3c2fa	0	0	0	0	0	0	0	0	0	0	0	0	0	0	0	0	0	0	0	0	0	0	0	0	0	0	0	0	0	0	0	0	0	0	0	0	0	0	0	0	0	0	0	0	0	0	0	0	0
7d4b3ebe0bedf2bbc60c9abc1137c09e	0	0	0	0	0	0	0	0	0	0	0	0	0	0	0	0	23	0	0	0	0	0	0	0	0	0	0	0	0	0	0	0	0	0	0	0	0	0	0	0	0	0	0	0	0	0	0	0	0
45365df0c44042914cd26da6ca84e262	0	0	0	0	0	0	0	0	0	0	0	0	0	0	0	0	0	0	0	0	0	0	0	0	0	0	0	0	0	0	0	0	0	0	0	0	0	0	0	0	0	0	0	0	0	0	0	0	0
eb503616801aa0fb499c6b67f4a8fce9	0	0	0	0	0	0	0	0	0	0	0	0	0	0	0	0	0	0	0	0	0	0	0	0	0	0	0	0	0	0	0	0	0	0	0	0	0	0	0	0	0	0	0	0	0	0	0	0	0
406bd41c8a7f4a4c8227e62f41ef57e3	0	0	0	0	0	0	0	0	0	0	0	0	0	0	0	0	0	0	0	0	0	0	0	0	0	0	0	0	0	0	0	0	0	0	0	0	0	0	0	0	0	0	0	0	0	0	0	0	0
b9ae805292c47d30e826a116fb97efcd	0	51	0	0	3	0	0	0	0	130	0	0	0	0	0	0	0	0	0	0	0	0	0	0	0	0	0	0	0	0	0	0	0	0	0	0	0	0	0	0	0	0	0	0	0	0	0	0	0
5b6f0ed980da5548afeddad9b07dec33	0	0	0	0	0	0	0	0	0	137	0	0	0	0	0	0	0	0	0	0	0	0	0	0	0	0	0	0	0	0	0	0	0	0	0	0	0	0	0	0	0	0	0	0	0	0	0	0	0
517f0cd466419974c3a99fb33e71b554	0	0	0	0	0	0	0	0	0	0	0	0	0	0	0	0	0	0	0	0	19	68	0	0	11	0	0	0	0	0	0	0	0	0	0	0	0	0	0	0	0	0	0	0	0	0	0	0	0
ec91b29b861dbcd1d11c4e2902d9599a	0	0	0	0	0	0	0	0	0	0	180	0	0	26	0	0	0	0	0	0	0	0	0	0	0	0	0	0	0	0	0	0	0	0	0	0	0	0	0	0	0	0	0	0	0	0	0	0	0
0fc379951f455521b5677cfd0dec4fd4	0	0	0	0	0	0	0	0	0	0	0	0	0	0	0	0	0	0	0	0	0	0	0	0	0	0	0	0	0	0	0	0	0	0	0	0	0	0	0	0	0	0	0	0	0	0	0	0	0
8af2e06dd7ade318ec35c7938ebf308a	0	0	0	0	0	0	0	0	0	0	0	0	0	0	0	0	0	0	0	0	0	0	0	0	0	0	0	0	0	0	0	0	0	0	0	0	0	0	0	0	0	0	0	0	0	0	0	0	0
aa12582e56b19c7898beeabb24c7d0b2	0	0	0	0	0	0	0	0	0	0	0	0	0	0	0	0	0	0	0	0	0	0	0	0	0	0	0	0	0	0	0	0	0	0	0	0	0	0	0	0	0	0	0	0	0	0	0	0	0
55b3252e0c04025bb59addf998a7e01b	0	0	0	0	0	0	0	0	0	0	0	0	0	0	0	0	0	0	0	0	0	0	0	0	0	0	0	0	0	0	0	0	0	0	0	0	5	0	0	0	0	0	0	0	0	0	0	0	0
a48969d289573f0de4a5ef9dd57f95d9	0	0	0	0	0	0	0	0	0	0	0	0	0	0	0	0	0	0	0	0	0	0	0	0	0	0	0	0	0	0	0	0	0	5	0	0	0	0	0	0	0	123	0	0	0	0	0	0	0
e07392aa2e0c3d1c5018198721bdc24f	0	0	0	0	0	0	0	0	0	0	0	0	0	0	0	0	0	0	0	0	0	0	0	0	0	0	0	0	0	0	0	0	0	0	0	0	0	29	0	0	0	0	0	0	0	0	0	0	0
b6e44f1a219aeeee745d2f91a1ebf420	0	0	0	0	0	0	0	0	0	0	0	0	0	0	0	0	0	0	0	0	0	0	0	0	0	0	0	0	0	0	0	0	0	0	0	9	0	0	0	0	6	0	0	0	0	0	0	0	0
ae0e66c0eb1e43d42cbcda36e47ea283	5	0	0	87	29	0	0	0	0	0	0	0	0	0	0	0	0	0	0	0	0	0	0	0	0	0	0	0	0	0	0	0	0	0	0	0	0	0	0	0	0	0	2	0	0	0	0	0	0
bf3dcb9f59e35ca69fd69dcb5568d285	0	0	0	0	0	0	0	0	0	0	0	0	0	0	0	0	0	0	0	0	0	0	0	0	0	0	0	0	0	0	0	0	0	0	0	0	0	0	0	0	0	0	0	0	0	0	0	0	0
e4656a6a15d53778034609fd5e2e1575	0	0	0	0	0	0	0	0	0	3	0	0	0	0	0	0	0	0	0	0	0	0	0	0	0	0	0	0	0	0	0	0	0	0	0	0	0	0	0	0	0	0	0	0	0	0	0	0	0
1b93589eefdef1275d267878d3019a3b	0	0	0	0	0	0	0	0	0	0	0	0	0	0	0	0	0	0	0	0	0	0	0	0	0	0	0	0	0	0	24	0	28	0	0	0	0	0	0	0	0	0	0	0	0	0	0	0	0
54e7fd41cb96756255af72510bae17ea	0	15	52	0	0	0	0	0	0	0	0	0	0	0	0	0	0	0	0	0	0	0	0	0	0	0	0	0	0	0	0	0	0	0	0	0	0	0	0	0	0	0	0	0	0	0	0	0	0
f67e2e5ed298ea5a8fec9d676e227444	0	0	0	0	0	0	0	0	0	0	0	0	0	0	0	0	0	0	0	0	0	0	0	0	0	0	0	0	0	0	0	0	0	0	0	0	0	0	0	0	0	0	0	0	0	0	0	0	0
afc69899b89991f81ec9390986c8e699	0	0	0	0	0	0	0	0	0	0	0	0	0	0	0	0	0	0	0	0	0	0	0	0	0	0	0	0	0	0	0	0	0	0	0	0	0	0	0	0	0	0	0	0	0	0	0	0	0
487177c8488a350b622407be000a7ac0	0	0	0	0	0	0	0	0	0	0	0	0	0	0	0	0	0	0	0	0	0	0	0	0	0	0	0	0	0	0	0	0	0	0	0	0	0	0	0	0	0	0	0	0	0	0	0	0	0
587142f1c720cfd5657b22113c531a54	0	0	0	0	0	0	0	0	0	0	0	0	0	0	0	0	0	0	0	0	0	0	0	0	0	0	0	0	0	0	0	0	0	0	0	0	0	0	0	0	0	0	0	0	0	0	0	0	0
1e76fd015e6146c82d7e9eba090a7acb	0	0	0	0	0	9	0	0	0	0	0	0	0	0	0	0	0	0	0	0	0	0	0	0	0	0	0	0	0	0	0	0	0	0	0	0	0	0	0	0	0	0	0	0	0	0	0	0	0
fd8d73cb7564848a5245d1eb66c481c2	0	0	0	0	0	0	0	0	0	0	0	0	0	0	0	0	0	0	0	0	0	0	0	0	0	0	0	0	0	0	0	0	0	0	0	0	0	0	0	0	0	0	0	0	0	0	0	0	0
822fc24f23a3ed3b8051d49f9706e5ee	0	0	0	0	0	0	0	0	0	0	0	0	0	0	0	0	0	0	0	0	0	0	0	0	0	0	0	0	0	0	0	0	0	0	0	0	0	0	0	0	0	0	0	0	0	0	0	0	0
e3b4c2aa64d54acc55c4f7df182886a7	0	0	0	0	0	0	0	0	0	0	0	0	0	0	0	0	0	0	0	0	0	0	0	0	0	0	0	0	0	0	0	0	0	0	0	0	0	0	0	0	0	0	0	0	0	0	0	0	0
c6c7b4f8948ff8295cd564f7568a98db	0	0	0	0	0	0	0	0	0	0	0	0	0	0	0	0	0	0	0	0	0	0	0	0	11	0	0	0	0	0	0	0	0	0	0	0	0	0	13	0	0	0	0	32	0	0	0	0	0
43aca34edbc77a573f75cbae4aa81563	0	0	0	0	0	0	0	0	0	0	0	0	0	0	0	0	0	0	0	0	0	0	0	0	0	0	0	0	0	0	0	0	0	0	0	0	0	0	0	0	0	0	0	0	0	0	0	0	0
e88333e5bbb0320eae6181335f373e3b	0	0	0	0	0	0	0	0	0	0	0	0	0	0	0	0	0	0	0	0	0	0	0	0	0	0	0	0	0	0	0	0	0	0	0	0	0	0	0	0	0	0	0	0	0	0	0	0	0
298912d42192f192135344b1d70b77cb	0	0	0	0	0	0	0	0	0	0	0	0	0	0	0	0	0	0	0	0	0	0	10	0	0	0	35	0	0	0	0	0	0	0	0	13	0	0	0	0	0	0	0	19	0	0	0	0	0
685956958197a9df071fb329c945719b	0	0	0	0	0	0	11	0	0	0	0	0	0	0	0	0	0	0	0	0	0	0	0	0	0	0	0	0	0	0	0	0	0	0	0	0	0	0	0	0	0	0	0	0	0	0	0	0	0
8aa61dcf2162666445879bb9153dc10a	0	0	0	0	0	0	0	0	0	0	6	0	0	0	0	0	0	0	0	0	0	0	0	0	0	0	0	0	0	0	0	0	0	0	0	0	0	0	0	0	0	0	0	0	0	0	0	0	0
293f2ad9c1ca533d875e6a721f71d8f7	0	0	0	0	0	0	0	0	0	0	0	0	0	0	0	0	0	0	0	0	0	0	0	0	0	0	0	0	0	0	0	0	0	0	0	0	0	0	0	0	0	0	0	0	0	0	0	0	0
36c6e2537e3da751fca901d3db42dd67	0	0	0	0	0	0	0	0	0	0	0	0	0	0	0	0	0	0	0	0	0	0	0	0	0	0	0	0	0	0	0	0	0	0	0	0	0	0	0	0	0	0	0	0	0	0	0	0	0
8de32195bde2e46b3ab5268d31887949	0	0	0	0	0	0	15	0	0	0	0	0	0	0	0	0	0	0	0	0	0	0	0	0	0	0	0	0	0	0	0	0	0	0	0	0	0	0	0	0	0	0	0	0	0	0	0	0	0
d2ff8ab120b46740e0059de2e09f4349	0	0	0	0	0	0	0	0	0	0	0	0	0	0	0	0	0	0	0	0	0	0	0	0	0	0	0	0	0	0	0	0	0	0	0	0	0	5	0	0	0	0	0	0	0	0	0	0	0
c5be510d377bce657ef947d97cd0592a	0	0	0	0	0	0	0	0	0	0	0	0	0	4	0	0	0	0	0	0	0	0	0	0	0	0	0	0	0	0	0	0	0	0	0	0	0	0	0	0	0	0	0	0	0	0	0	0	0
9ac244a2ed55141b607dc47b7104242c	0	0	0	0	0	0	0	0	0	0	0	0	0	0	0	0	0	0	0	0	0	0	0	0	0	0	0	0	0	0	0	0	0	0	0	0	0	0	0	0	0	0	0	0	0	0	0	0	0
e90d04c09a4944071495d3c2256b51d5	0	0	0	0	0	0	9	0	0	10	0	0	0	0	0	0	0	0	0	0	0	0	0	0	0	0	0	0	0	0	0	0	0	0	0	0	0	0	0	0	0	0	0	0	0	0	0	0	0
7a1474647066f0fad22017037a1950e0	0	0	0	0	0	0	0	0	0	0	0	0	0	0	0	0	0	0	0	0	0	0	0	0	0	0	0	0	0	0	0	0	0	0	0	0	0	0	0	0	0	0	0	0	0	0	0	0	0
35fbc5a07fe0d91a00b6c5849dc8bcbf	0	0	0	0	0	0	0	0	0	0	0	0	0	0	0	0	0	0	0	0	0	0	0	0	0	0	0	0	0	0	0	0	0	0	0	0	0	0	0	0	0	0	0	0	0	0	0	0	0
43a76ecb5517b849fde9a897ef969355	0	0	0	0	0	0	0	0	0	0	0	0	0	0	0	0	0	0	0	0	0	0	0	0	0	0	0	0	0	0	0	0	0	0	0	0	0	0	0	0	0	0	0	0	0	0	0	0	0
8096477810cfa657760fad13ca452746	0	0	0	0	0	0	0	0	0	0	0	0	0	0	0	0	0	0	0	0	0	0	0	0	0	0	0	0	0	0	0	0	0	0	0	0	0	0	0	0	0	0	0	0	0	0	0	0	0
afff1e1cb9ade23f72de641b3d2ba84d	0	0	0	0	0	0	0	0	0	0	0	0	0	0	0	0	0	0	0	0	0	0	0	0	0	0	0	0	0	0	0	0	87	0	0	0	0	0	0	0	0	0	0	0	0	0	0	0	0
f37781c1b026c2d67e677caad22371ea	0	0	0	0	0	0	0	0	0	0	0	0	0	0	0	0	0	0	0	0	0	0	0	0	0	0	0	0	0	0	0	0	0	0	0	0	0	0	0	0	0	0	0	0	0	0	0	0	0
e31191e9f5cbb7a4d1571a1471d380c5	0	0	0	0	0	0	229	0	0	0	0	0	0	0	0	0	0	0	0	0	0	0	0	0	0	0	0	0	0	0	0	0	0	0	0	0	0	0	0	0	0	0	0	0	0	0	0	0	0
18668bc91c0817102f36821aaed55ec8	0	0	0	0	0	0	0	0	0	0	0	0	0	0	0	0	0	0	0	0	0	0	0	0	0	0	0	0	0	0	0	0	0	0	0	0	0	0	0	0	0	0	0	0	0	0	0	0	0
ce0d6615bc407f710857a229c9b9ac82	0	0	0	0	0	0	0	0	0	0	0	0	0	0	0	0	0	0	4626	0	0	0	0	0	0	0	0	0	0	0	0	0	0	0	0	0	0	0	0	0	0	0	0	0	0	0	0	0	0
f85ba0adae0214f39493ca509643fa2a	348	188	240	1126	86	0	29	0	0	0	0	0	0	0	123	0	0	0	0	0	0	0	0	0	0	0	0	0	0	0	7	0	0	0	0	0	0	0	0	0	0	0	0	0	0	0	0	0	0
56f17a3c8bad43e99a3368c7f00fbfe0	0	523	0	0	0	0	0	0	0	0	0	0	0	0	0	0	0	0	0	0	0	0	0	0	0	0	0	0	0	0	0	0	0	0	0	0	0	0	0	0	0	0	0	0	0	0	0	0	0
779cc812fc499108abd298493d0dcaa9	0	0	0	0	0	0	0	0	0	0	0	0	0	0	0	0	0	0	0	0	0	0	0	0	0	0	0	0	0	0	0	0	0	0	0	0	0	0	0	0	0	0	0	0	0	0	0	0	0
7c74c418b92490cfb6ead036e084fe0e	0	0	0	0	0	0	0	0	0	0	0	0	0	0	567	0	0	0	0	0	0	0	0	0	0	0	262	0	0	0	0	0	0	0	0	0	0	0	0	0	0	0	116	0	0	0	0	0	0
7e55a1a3cca450036b21164e12cc6999	0	0	0	0	0	0	0	0	0	0	0	0	0	0	0	0	0	0	0	0	0	0	0	0	0	0	0	0	0	0	0	0	0	0	0	0	0	0	0	0	0	0	0	0	0	0	0	0	0
32810285b7246db3f5e5ac422c3b75f2	0	0	0	0	0	0	0	0	0	0	0	0	0	0	69	0	0	0	0	0	0	0	0	0	0	0	0	0	0	0	0	0	0	0	0	0	0	0	0	0	0	0	0	0	0	0	0	0	0
06d0853d66cd1588f0270675fc15df8c	296	0	554	22	112	0	0	0	0	0	0	0	0	0	0	0	0	0	0	0	0	0	0	0	0	0	0	0	0	0	0	0	0	0	0	0	0	0	0	0	0	0	0	0	0	0	0	0	489
f990e1b5473fe419d289a46dc2cc8501	43	369	0	162	94	0	0	0	0	0	0	0	0	0	0	0	0	0	0	0	0	0	0	0	0	0	0	0	0	0	0	0	0	0	0	0	0	0	0	0	0	0	0	0	0	0	0	0	0
f0adb3b0fde2c824d541f8f079aa83fb	0	0	0	0	0	0	0	0	0	0	0	0	0	0	0	0	0	0	0	0	0	0	0	0	0	0	0	0	0	0	0	0	0	0	0	0	0	0	0	0	0	0	0	0	0	0	0	0	0
67656d9ac11b8a832226e5079aca42a6	0	0	0	0	0	0	0	0	0	0	0	0	0	0	0	0	0	0	0	0	0	0	0	0	0	0	0	0	0	0	0	0	0	0	0	0	0	0	0	0	0	0	0	0	0	0	0	0	0
0fc2d6fca26d04f50e27b5302d01b9a3	0	0	0	0	0	0	0	0	0	0	0	0	0	0	0	0	0	0	0	0	0	0	0	0	0	0	0	0	0	0	0	0	0	0	0	0	0	0	0	0	0	0	0	0	0	0	0	0	0
ef32b733436a7484f66fe4adc3efb3ad	0	0	0	0	0	0	0	0	0	0	0	0	0	0	0	0	0	0	0	0	0	0	0	0	0	0	0	0	0	0	0	0	0	0	0	0	0	0	0	0	0	0	0	0	0	0	0	0	0
9df432b77382482aac1081252aafd49d	0	0	0	0	0	0	0	0	0	0	0	0	0	0	0	0	0	0	0	0	0	0	0	0	0	0	0	0	0	0	0	0	0	0	0	0	0	0	0	0	0	0	0	0	0	0	0	0	0
31ac63bd31bf0976cf7bbe3fe988535a	0	0	0	0	0	0	0	0	0	0	0	0	0	0	0	0	0	0	0	0	0	0	0	0	0	0	0	0	0	0	0	0	0	0	0	0	0	0	0	0	0	0	0	0	0	0	0	0	0
32fa00bf8106733494452ab07c97fbdc	0	0	0	0	0	0	0	0	0	0	0	0	0	0	0	0	0	0	0	0	0	0	0	0	0	0	0	0	0	0	0	0	0	0	0	0	0	0	0	0	0	0	0	0	0	0	0	0	0
2a5d8b3e717c2e87cfbaa8d29bd7c294	71	148	0	0	0	0	0	0	0	0	0	0	0	0	0	0	0	0	0	0	0	0	0	0	0	0	0	0	0	0	0	0	9	0	0	0	0	0	0	0	0	0	0	0	0	0	0	0	121
16dcb3a80e15ea77a040c376983e779d	0	0	0	0	0	0	0	0	0	0	0	0	0	0	1034	3	0	0	0	0	0	0	0	0	0	0	0	0	0	0	0	0	0	0	0	0	0	0	0	0	0	0	0	0	0	0	0	0	0
4c30e051a1c2e7e213e848a06aff95d1	0	0	0	0	0	0	0	0	0	0	0	0	0	0	0	0	0	0	0	0	0	0	0	0	0	0	0	0	0	0	0	0	0	0	0	0	0	0	0	0	0	0	0	0	0	0	0	0	0
343055ee95ee08f8b4c045f474ad5b70	0	0	0	0	0	0	0	0	0	0	0	35	0	0	0	0	0	0	0	0	0	0	0	0	0	0	0	0	0	0	0	0	0	0	0	0	0	3	0	0	0	0	0	0	0	72	0	0	0
d9ce78a6a4f52921bb273dba04f0d0b8	0	0	0	0	0	0	0	0	0	0	0	0	0	0	0	0	0	0	0	0	0	0	0	0	0	0	0	0	0	0	0	0	0	0	0	0	0	0	0	0	0	0	0	0	0	0	0	0	0
65a3dd5dee455a090c7c36f04bfc6a20	0	0	0	0	0	0	0	0	0	0	0	0	0	0	0	0	0	0	0	0	0	0	0	0	0	0	0	0	0	0	0	0	0	0	0	33	0	510	0	291	0	0	0	0	0	0	0	0	0
5164f561c2286ef50f1fb1c7b32bffc1	0	0	0	0	0	0	15	0	9	0	0	0	0	0	10	9	0	0	0	0	0	0	0	0	0	0	12	0	0	16	0	0	0	0	0	0	0	0	0	0	11	0	111	11	0	18	0	0	0
ae5a52897a6135b686e5555d04dea8e9	0	0	0	0	0	0	0	0	0	0	0	0	0	0	0	0	0	0	0	0	0	0	0	0	0	0	0	0	0	0	0	0	0	0	0	0	0	0	0	0	0	0	0	0	0	0	0	0	0
88b994a0cacd7f67c471cb46320a533d	0	0	0	0	0	0	24	0	0	0	0	0	0	3	0	0	0	0	0	0	0	0	0	0	0	0	0	0	0	0	0	0	0	0	0	0	0	0	7	0	0	0	0	0	0	0	0	0	0
f951456093c27a07f301a84bc759f1c8	0	0	0	0	0	0	0	0	0	0	0	0	0	0	0	0	0	0	0	0	0	0	0	0	0	0	0	0	0	0	0	0	0	0	0	0	0	0	0	0	0	0	0	0	0	0	0	0	0
7ef28da6d5715e5d7bef0ad3dd10c874	0	0	0	0	0	0	0	0	0	0	0	0	0	0	0	0	0	0	0	0	0	0	0	0	0	0	0	0	0	0	0	0	0	0	0	0	0	0	0	0	0	0	0	0	0	0	0	0	0
dbf960adee69ace5f724d83d2babb26d	0	0	0	0	0	0	0	0	0	0	0	0	0	0	0	0	0	0	11	0	0	0	0	0	0	0	0	0	0	0	0	0	0	0	0	0	0	0	0	0	0	0	0	0	0	0	0	0	0
7430ef301a624939b749c2f56acd0a8c	0	0	0	0	0	0	0	0	0	0	0	0	0	0	0	0	0	0	0	0	0	0	0	0	0	0	0	0	0	0	0	0	0	0	0	0	0	0	0	0	0	0	0	0	0	0	0	0	0
714403cc3b64c0eae2cbf06ada25f35a	0	0	0	0	0	0	0	0	155	0	0	0	0	0	0	0	0	0	0	0	0	0	0	0	0	0	428	0	0	0	0	0	0	0	0	0	71	0	0	0	0	0	0	0	0	22	0	0	0
0eecb2a7ac0cbe3fafc3f4642a7895cd	0	0	0	0	0	0	0	0	0	0	0	0	0	0	0	0	0	0	0	0	0	0	0	0	0	0	0	0	0	0	0	0	0	0	0	0	0	0	0	0	0	0	0	0	0	0	68	0	0
4f858bda6fd502de2990cbd219aba730	0	0	0	0	0	0	0	0	0	0	0	0	0	0	0	0	0	0	0	0	0	0	0	0	0	0	0	0	0	0	0	0	0	0	0	0	0	0	0	0	0	0	0	0	0	0	0	0	0
ba997434e87766f8b6da3633b052f1a0	0	0	0	0	0	491	0	0	0	0	0	0	0	0	0	0	0	0	0	0	0	0	0	0	0	0	0	0	0	0	0	0	0	0	0	0	0	0	0	0	102	0	0	0	0	0	0	0	0
22259057f95096033bd99f1ca26bb700	0	0	0	0	0	0	588	0	2	0	0	0	0	0	0	0	0	0	0	0	0	0	0	0	0	0	0	0	0	0	0	0	0	0	0	0	0	0	0	0	0	0	0	0	0	0	0	0	0
a8e741d9a487761ee0834b26066a52d4	0	0	0	0	0	0	0	0	0	0	0	0	0	0	0	0	0	0	0	0	0	0	0	0	0	0	0	0	0	0	0	0	0	0	0	0	0	0	0	0	0	0	0	0	0	0	0	0	0
b3b2eb17cb364b717b02597b8f575b25	0	0	0	0	0	0	0	0	0	0	0	0	0	0	0	0	0	0	0	0	0	0	0	0	0	0	0	0	0	0	0	0	0	0	0	0	0	0	0	0	0	0	0	0	0	0	0	0	0
9eb43746f7efcdec557bd31604de70ec	0	0	0	0	0	0	0	0	0	0	0	0	0	0	0	0	0	0	0	0	0	0	0	0	0	0	0	0	0	0	0	0	0	0	0	542	0	0	0	0	0	3	0	0	0	0	0	0	0
95c1e74fc0cd5572b9d9eb9bf5199f60	0	0	0	0	0	0	0	0	0	0	0	0	0	0	0	0	0	0	0	0	0	0	0	0	0	0	0	0	0	0	0	0	0	0	0	0	0	0	0	0	0	0	0	0	0	0	0	0	0
955d02fca13da732c822b1425500e7de	0	0	0	0	0	0	0	0	0	0	0	0	0	0	0	0	0	0	0	0	0	0	0	4	0	0	0	0	0	0	0	0	0	0	0	0	0	0	0	0	0	0	0	0	0	0	0	0	0
fb7e00b4bb6bd5cc8ee924c125498aa0	0	0	0	0	0	0	0	0	0	0	0	0	0	0	0	0	0	0	0	0	0	192	0	0	0	0	0	0	0	0	0	0	0	0	0	0	0	0	0	0	0	0	0	0	0	0	0	0	0
98f5725ef3c44768a29f2a91d1f4cc9a	0	27	0	0	0	0	0	0	0	0	7	0	0	0	0	0	0	3	0	0	24	10	0	21	5	0	0	0	0	0	0	0	0	0	0	0	0	0	0	0	0	0	0	0	0	0	0	0	0
65b51c10c85c1a4ede7042c8ef2d8f11	0	0	0	0	0	0	0	436	0	7	0	0	0	0	0	0	0	0	0	0	0	0	0	0	0	0	0	0	0	0	0	0	0	0	0	0	0	0	0	0	0	0	0	0	0	0	0	0	0
583fe0ce53d7b9129e8fe391b2654009	0	0	0	0	0	0	0	0	0	0	0	0	0	0	0	0	0	0	0	0	0	0	0	0	0	0	0	0	0	0	0	0	0	50	0	0	0	0	0	0	0	0	0	0	0	0	0	0	0
35b31d63eab0ad6def8654f5896e7c71	0	0	0	0	0	0	0	0	0	0	0	0	0	0	0	0	0	0	98	0	0	0	0	0	0	0	0	0	0	0	0	0	0	0	0	0	0	0	0	0	0	0	0	0	0	0	0	0	0
d38c7756042499bde889a2bbb6be8855	0	250	0	0	0	49	0	0	0	0	0	0	0	0	0	0	0	0	0	0	0	0	15	86	0	0	0	0	0	0	0	0	0	0	0	0	0	0	0	0	0	0	0	0	0	0	0	0	0
b0c62277391fdf3492c74fcfd12b7bd5	0	0	0	0	0	0	0	0	0	0	0	0	0	0	0	0	0	0	111	0	0	0	0	0	0	0	0	0	0	0	0	0	0	0	0	0	0	0	0	0	0	0	0	0	0	0	0	0	0
f3205ca78b2f8af720d2670948fcaaa4	10	0	0	0	27	0	0	0	0	0	0	0	0	0	0	0	0	0	0	0	0	0	0	0	0	0	0	0	0	0	0	0	0	0	0	0	0	0	0	0	0	0	0	0	0	0	0	0	0
594e33f645c83b4dd17ee40038fa4a5e	0	0	0	0	0	0	0	0	0	0	0	0	0	0	0	0	0	0	0	0	0	0	0	0	0	0	371	6	0	0	0	0	0	0	0	0	0	0	0	0	0	0	0	0	0	0	0	0	0
fac3639ae8571493ce2a00d155d12bf8	0	0	0	0	0	0	0	0	0	0	0	0	0	0	0	0	0	0	0	0	0	0	0	0	0	0	75	0	0	0	0	0	0	0	0	0	0	0	0	0	0	0	0	0	0	251	0	0	0
cc03821de098190f3ef4708c0a3759ac	0	0	0	0	0	0	0	0	0	0	0	0	0	0	0	0	0	0	0	0	0	0	0	0	0	0	0	0	0	0	0	0	0	0	0	0	0	0	0	0	0	0	0	0	0	0	0	0	0
d7d8ab628f0e799c284f3f98ec446fd2	0	0	0	0	0	0	317	0	0	0	0	0	0	0	0	0	0	0	0	0	0	0	0	0	0	0	0	0	0	0	0	0	0	0	0	0	0	0	0	0	0	0	0	0	0	0	0	0	0
1ddf1c5bffb3b25067a6af716cdbb1e3	0	9	0	0	0	0	0	0	0	0	0	0	0	0	0	0	0	0	0	0	0	0	0	0	284	0	0	0	0	0	0	0	0	0	0	0	0	0	0	0	0	0	0	0	0	0	0	0	0
9936e3b40ab14d1f1def354eef0264cb	0	0	0	0	0	0	0	0	0	0	0	0	0	0	0	0	0	0	0	0	0	0	0	0	0	0	0	0	0	0	0	0	0	0	0	0	0	0	0	0	0	0	0	0	0	0	0	0	0
7d8847d236e2b4b50c6263132ba98fa7	0	0	0	0	0	0	0	0	0	0	0	0	0	0	0	0	0	0	0	0	0	0	0	0	0	0	0	0	0	0	0	0	0	59	0	0	0	0	0	0	0	0	0	0	0	0	0	0	0
f75585d6126f4f24d1f346293b7a3da8	0	0	0	0	0	0	0	0	0	0	0	0	0	0	0	0	0	0	0	0	0	0	0	0	0	0	0	0	0	0	0	0	0	0	0	0	0	0	0	0	0	0	0	0	0	0	0	0	0
844a6bb60ccf74841e1d60ac2b6a6592	0	0	0	0	0	0	0	0	0	0	0	0	0	0	0	0	0	0	0	0	0	0	0	0	0	0	0	0	0	0	0	0	0	0	0	0	0	0	0	0	0	0	0	0	0	0	0	0	0
9cbd0e1996b57376a1e1c29b5acecc9f	0	0	0	0	0	0	0	0	0	0	0	0	0	0	0	0	0	0	0	0	0	0	0	0	0	0	0	0	0	0	0	0	0	0	0	0	0	0	0	0	0	0	0	0	0	0	0	0	0
d7aa402962180e791bef793a79ef4f0a	0	0	0	0	0	0	0	0	0	0	0	0	0	0	0	0	0	0	0	0	0	0	0	0	0	0	0	0	0	0	0	0	0	0	0	0	0	0	0	0	0	0	0	0	0	0	0	0	0
b962ab75aa19ac8d548c773d098d5669	0	173	0	0	0	0	0	0	0	0	0	0	0	0	61	0	0	0	0	0	0	0	0	0	0	0	0	0	0	0	0	0	0	0	0	0	0	0	0	0	0	0	0	0	0	0	0	0	0
70e7a176bcf5e9adef71d41a7a928c9c	0	0	0	0	0	0	0	137	0	0	0	0	0	0	0	0	0	0	0	0	0	0	0	0	0	0	0	0	0	0	0	0	0	0	0	0	0	0	0	0	0	0	0	0	0	0	0	0	0
4ac536238d30a300374022c657835264	0	0	0	0	0	0	0	0	0	0	0	0	0	0	0	0	0	0	0	0	0	0	0	0	0	0	0	0	0	0	0	0	0	0	0	0	0	0	0	0	0	0	0	0	0	0	0	0	0
4f2409578ebfd6816ff07c883337c506	0	0	0	0	0	0	0	0	0	0	0	0	0	0	0	0	0	0	0	0	0	0	0	0	0	0	0	0	0	0	0	0	0	0	0	0	0	0	0	0	0	0	0	0	0	0	0	0	0
584303ffae6c1eeceffb2e91f00476b9	0	0	0	0	0	0	0	0	0	0	0	0	0	0	106	0	0	0	0	0	0	0	0	65	0	0	0	0	0	0	0	0	0	0	0	0	0	0	0	0	0	0	0	0	0	0	0	0	0
857572b594dd164850b6cebab633b42c	0	0	0	0	0	0	0	0	0	0	0	0	0	0	0	0	0	0	0	0	0	0	0	0	0	0	0	0	0	0	0	0	0	0	0	0	0	0	0	0	0	0	0	0	0	0	0	0	0
7b07b61932609f5407e7ddcd05d38962	0	0	0	0	7	0	0	0	0	0	2	209	0	0	0	0	0	0	0	0	0	0	0	0	0	0	0	0	0	0	0	0	0	0	0	0	0	0	0	0	0	0	0	0	0	0	0	0	0
fd9cc6dae05b74d5e44e490e8dc17535	0	0	0	0	0	0	0	0	0	0	0	0	0	0	0	0	0	0	0	0	0	0	0	0	0	0	0	0	0	0	0	0	0	0	0	0	0	0	0	0	0	0	0	0	0	0	0	0	0
2646871d5a3233220f5543fb26336b71	0	0	0	0	0	0	0	0	0	0	0	0	0	0	0	0	0	0	0	0	0	0	0	0	0	0	0	0	0	0	0	0	0	0	0	0	0	0	0	0	0	0	0	0	0	0	10	0	0
0a6ce5af7b6530e30be59a2574025559	0	0	0	0	0	0	0	0	0	0	0	0	0	0	0	0	0	0	0	0	0	0	0	0	0	0	0	0	0	0	0	0	0	0	0	0	0	0	0	0	0	0	0	0	0	0	139	0	0
0881a67f5fe9148658a2869d25268e43	0	0	0	0	0	0	0	0	0	0	0	0	0	0	0	0	0	0	0	0	0	0	0	0	0	0	0	0	0	0	0	0	0	0	0	39	0	0	0	161	0	0	0	0	0	0	0	0	0
1915a1ea33d51b91dd67dd5d15941696	0	0	0	0	0	0	0	0	0	0	0	0	0	0	0	0	0	0	0	0	0	0	0	0	0	0	0	0	0	0	0	0	0	0	0	0	0	0	0	0	0	0	0	0	0	0	0	0	0
f2c2982e59fc9befd89d623baba50dd2	0	0	0	0	0	0	0	0	0	0	0	0	0	0	0	0	0	0	0	0	0	0	0	0	0	0	0	0	0	0	0	0	0	0	0	0	5	0	0	0	0	0	0	0	0	0	0	0	0
12c67b7ebb84f51c38f08bca209beb1f	0	0	0	0	0	0	0	0	0	0	0	9	0	0	0	18	0	0	0	0	0	0	19	27	0	0	30	0	0	0	0	0	0	0	0	0	0	0	0	0	0	0	0	0	0	0	0	0	0
3fbf16c8f09fd145db0ab7f5e0231fc9	0	0	0	0	0	0	0	0	0	0	0	0	0	0	0	0	0	0	0	0	0	0	0	0	0	0	0	0	0	0	0	0	0	0	0	0	0	0	5	105	0	0	0	0	0	0	0	0	0
e71faca08e82185cb480ec8e5098a5f8	0	0	0	0	0	0	0	0	0	0	0	0	0	0	0	0	0	0	0	0	0	0	0	0	0	0	0	0	0	0	0	0	0	0	0	0	0	0	0	0	0	0	0	0	0	0	0	0	0
d142ad250edb1f4987370a47ad0f3bed	0	0	0	0	0	0	0	0	3	0	4	0	0	0	0	3	0	0	0	0	0	0	0	0	12	0	0	0	0	0	0	0	0	0	0	0	0	0	0	0	0	0	0	0	0	0	0	0	0
3b2a2170444d701613b170e009803c14	0	0	0	0	0	0	0	0	0	0	0	0	0	0	0	0	0	0	0	0	0	0	0	0	0	0	0	0	0	0	0	0	0	0	0	0	0	0	0	0	0	0	0	0	0	0	0	0	0
579bdadbe400a0e4022b63961ed74c8f	0	0	0	0	0	0	0	0	0	0	0	0	0	0	0	0	0	0	0	0	0	0	0	0	0	0	0	0	0	0	0	0	0	0	0	0	0	0	0	0	0	0	0	0	0	0	0	0	0
58e860875d588b3eb00c4aeba4845f68	0	27	0	0	0	0	0	0	0	0	0	0	0	0	46	0	0	0	0	0	0	0	0	0	0	0	0	0	0	0	0	0	0	0	0	0	0	0	0	0	0	0	0	0	0	0	0	0	0
65b83163960cb0b76aa4760b5c4e0f0c	0	0	0	0	0	0	0	0	0	0	0	0	0	0	0	0	0	0	0	0	0	0	0	0	0	0	0	0	0	0	0	0	0	0	0	0	0	0	0	0	0	0	0	0	0	0	0	0	0
e3760011c89ec5025c18f10f5d445723	0	0	0	0	0	0	0	0	0	0	0	0	0	0	0	0	0	0	0	0	0	0	0	0	0	0	0	0	0	0	0	0	0	0	0	0	0	0	0	0	0	0	0	0	0	0	0	0	0
df277f4dd58a7db132c3c7ce7f5ce172	0	0	0	0	0	0	0	0	0	0	0	0	0	0	0	0	0	0	0	0	0	0	0	0	0	0	0	0	0	0	0	0	0	0	0	0	0	0	0	0	0	0	0	0	0	0	0	0	0
37a91020cd57f133cce221e0ee538a9b	0	0	0	0	0	0	0	64	0	0	0	0	0	0	0	0	0	0	0	0	0	0	0	0	0	0	0	0	0	0	0	0	0	0	0	0	0	0	0	0	0	0	0	0	0	0	0	0	0
58f91a941b2184713fa815a52145b598	0	0	0	0	0	0	0	0	0	0	0	0	0	0	0	0	0	0	0	0	0	0	0	0	0	0	0	0	0	0	13	0	0	0	0	0	0	0	0	0	0	0	0	0	0	0	0	0	0
5f3871322e31a5124f8533bbd2a965b4	0	0	0	0	0	0	0	0	0	0	0	0	0	0	0	0	0	0	0	0	0	0	0	0	0	0	0	0	0	0	0	0	0	0	0	0	0	0	0	89	0	0	0	0	0	0	0	0	0
192c805f782f0f7312440a140083e588	0	0	0	0	0	0	0	0	0	0	0	0	0	0	0	0	0	0	0	0	0	0	0	0	0	0	0	0	0	0	0	0	0	0	0	0	0	0	0	0	0	0	0	0	0	0	0	0	99
ae759794bef04101e14100c078dab3f8	0	0	0	0	0	0	0	0	0	0	0	0	0	0	0	0	0	0	0	0	0	0	0	0	0	0	0	0	0	0	0	0	0	0	0	0	0	0	0	0	0	0	0	0	0	0	0	0	0
d2cf017d4d62311b6d4ea3ea549b563e	0	0	0	0	0	0	0	0	0	0	0	0	0	0	0	0	0	0	0	0	0	0	0	0	0	0	0	0	0	0	0	0	0	0	0	0	0	0	0	0	0	0	0	0	0	0	0	0	0
06200013f005a67922aea3c4b90c0f43	0	0	0	0	0	0	0	0	0	0	0	0	0	0	0	0	0	0	0	0	0	0	0	0	0	0	0	0	0	0	0	0	0	0	0	0	0	0	0	0	0	0	0	0	0	0	0	0	0
54f6032bd709d1c49cb1eac3d0218805	0	0	0	0	0	0	0	0	0	0	0	0	0	0	0	0	0	0	0	0	0	0	0	0	0	0	0	0	0	0	0	0	0	0	0	0	0	0	0	0	0	0	0	0	0	0	0	0	0
a17128b9ec5daba9622e8821983aa554	0	0	0	0	0	0	0	0	0	0	0	0	0	0	0	0	0	0	0	0	0	0	0	0	0	0	0	0	0	0	0	0	0	0	0	0	0	0	0	0	0	0	0	0	0	0	0	0	0
e9ade369d9645e19f6272fd02744d70e	0	0	0	0	0	0	0	0	0	0	0	0	0	0	0	0	0	0	0	0	0	0	0	0	0	0	0	0	0	0	0	0	0	0	0	0	0	0	0	0	0	0	0	0	0	0	0	0	0
a9244836f90c615690c248fab02915c1	0	0	0	0	0	0	0	0	0	0	0	0	0	0	0	0	0	0	0	0	0	0	0	0	0	0	0	0	0	0	0	0	0	0	0	0	0	0	0	0	0	0	0	0	0	0	0	0	0
c64e68caa9246b0b340950c1ec781d99	54	0	74	0	0	0	0	0	0	0	0	0	0	0	0	0	0	0	0	0	0	0	0	0	0	0	0	0	0	0	0	0	0	0	0	0	0	0	0	0	0	0	0	0	0	0	0	0	0
e5ac80a5c49140e03ac37045c70ceb4d	0	0	0	0	0	0	0	0	0	0	0	0	0	0	0	0	0	0	0	0	0	0	0	0	0	0	0	0	0	0	0	0	0	0	0	0	0	0	0	0	0	0	0	0	0	0	0	0	0
ecca54c073ba04554fdd2beb03c68d86	0	0	0	0	0	0	0	0	0	0	0	0	0	0	0	0	0	0	0	0	0	0	0	0	0	0	0	0	0	0	0	0	0	0	0	0	0	0	0	0	0	0	0	0	0	0	0	0	0
4fba129a0f2e2e32e7134534ddbba6d2	0	0	0	0	0	0	0	0	0	0	0	0	0	0	0	0	0	0	0	0	0	0	0	0	0	0	0	0	0	0	0	0	0	0	0	0	0	0	0	0	0	0	0	0	0	0	0	0	0
70731759bbea57271fcb73178bf2a39a	0	0	0	0	0	0	0	0	0	0	0	0	0	0	0	0	0	0	0	0	0	0	0	0	0	0	0	0	0	0	0	0	0	0	0	0	0	0	0	0	0	0	0	0	0	0	0	0	0
23542cab0eec784c9d8da428eae8793a	0	0	0	0	0	0	0	0	0	0	0	0	0	0	0	0	0	0	0	0	0	0	0	0	0	0	0	0	0	0	0	0	0	0	0	0	0	0	0	0	0	0	0	0	0	0	0	0	0
6485ce47882013de497ae5a413ce969b	0	0	0	0	0	0	0	0	0	0	0	0	0	0	0	0	0	0	0	0	0	0	0	0	0	0	0	0	0	0	0	0	0	0	0	0	0	0	0	0	0	0	0	0	0	0	0	0	0
f51b38ecc107b9ad312047c767f92e9e	0	0	0	0	0	0	0	0	0	0	0	0	0	0	0	0	0	0	0	0	0	0	0	0	0	0	0	0	0	0	0	0	0	0	0	0	0	0	0	0	0	0	0	0	0	0	0	0	0
93fd9c30e4127c461793e90459e410f6	0	0	0	0	0	0	0	0	0	0	0	0	0	0	0	0	0	0	0	0	0	0	0	0	0	0	0	0	0	0	0	0	0	0	0	0	0	0	0	0	0	0	0	0	0	0	0	0	0
030d78a72c921a770c36c96aebcf258a	0	0	0	0	0	0	0	0	0	0	0	0	0	0	0	0	0	0	0	0	0	0	0	0	0	0	0	0	0	0	0	0	0	0	0	0	0	0	0	0	0	0	0	0	0	0	0	0	0
40546076c59cc40f5bcd9f9509aa67fb	0	0	0	0	0	0	0	0	0	0	0	0	0	0	0	0	0	0	0	0	0	0	0	0	0	0	0	0	0	0	0	0	0	0	0	0	0	0	0	0	0	0	0	0	0	0	0	0	0
675e8a3f5b95f5746a60e1a6e2fbed55	0	0	0	0	0	0	0	0	0	0	0	0	0	0	0	0	0	0	0	0	0	0	0	0	0	0	0	0	0	0	0	0	0	0	0	0	0	0	0	0	0	0	0	0	0	0	0	0	0
f1d4aeba31875e0142d3c7d532445fb1	0	0	0	0	0	0	0	0	0	0	0	0	0	0	0	0	0	0	0	0	0	0	0	0	0	0	0	0	0	0	0	0	0	0	0	0	0	0	0	0	0	0	0	0	0	0	0	0	0
c28c9752c825d430cb39877f7bd79121	0	0	0	0	0	0	0	0	0	0	0	0	0	0	0	0	0	0	0	0	0	0	0	0	0	0	0	0	0	0	0	0	0	0	0	0	0	0	0	0	0	0	0	0	0	0	0	0	0
3f020d3ebe9e20c0c0a083443a8a7016	0	0	0	0	0	0	0	0	0	0	0	0	0	0	0	0	0	0	0	0	0	0	0	0	0	0	13	0	0	0	0	0	0	0	0	0	0	0	0	0	0	0	0	0	0	0	0	0	0
8c1fbac64d0952d39817d4823d5f704c	0	0	0	0	48	0	0	0	0	0	0	0	0	0	0	0	0	0	0	3	0	0	0	0	0	0	0	0	0	0	0	0	0	0	0	0	0	0	0	0	0	0	0	0	0	0	0	0	0
d5a322cd79e74fa1b8f1783b42c1bd8f	0	0	0	0	0	0	0	0	0	0	0	0	0	0	0	0	0	0	0	0	0	0	0	0	0	0	0	0	0	0	0	0	0	0	0	0	0	0	0	0	0	0	0	0	0	0	0	0	0
4044c9871d6084acde0b8df6e6256040	0	0	0	0	0	0	0	0	0	0	0	0	0	0	0	0	0	0	0	0	0	0	0	0	0	0	0	0	0	0	0	0	0	0	0	0	0	0	0	0	0	0	0	0	0	0	0	0	0
2b182012b60d75c0b51cb186723cb3de	0	0	0	0	0	0	0	0	0	0	0	0	0	0	0	0	0	0	0	0	0	0	0	0	0	0	0	0	0	0	0	0	0	0	0	0	0	0	0	0	0	0	0	0	0	0	0	0	0
2b4d417b389c904dfa0b29413ea4a122	0	0	0	0	0	0	0	0	0	0	0	0	0	0	0	0	0	0	0	0	0	0	0	0	0	0	0	0	0	0	0	0	0	0	0	0	0	0	0	0	0	0	0	0	0	0	0	0	0
2c360a0f2c36e14833c35f01371dbf28	0	0	0	0	0	0	0	0	0	0	0	0	0	0	0	0	0	0	0	0	0	0	0	0	0	0	0	0	0	0	0	0	0	0	0	0	0	0	0	0	0	0	0	0	0	0	0	0	0
2ee6a9cceb5dfb29197fc91e8fcb9bc4	0	0	0	0	0	0	0	0	0	0	0	0	0	0	0	0	0	0	0	0	0	0	0	0	0	0	0	0	0	0	0	0	0	0	0	0	0	0	0	0	0	0	0	0	0	0	0	0	0
7a5fc0b9e119dd97b56981beadd60112	0	0	0	0	0	0	0	0	0	0	0	0	0	0	0	0	0	0	0	0	0	0	0	0	0	0	0	0	0	0	0	0	0	0	0	0	0	0	0	0	0	0	0	0	0	0	0	0	0
ab331020a818630fad25870afd9dd4fb	0	0	0	0	0	0	0	0	0	0	0	0	0	0	0	0	0	0	0	0	0	0	0	0	0	0	0	0	0	0	0	0	0	0	0	0	0	0	0	0	0	0	0	0	0	0	0	0	0
af3d7432ceacf152dd462427be9e8a3d	0	0	0	0	0	0	0	0	0	0	0	0	0	0	0	0	0	0	0	0	0	7	0	0	0	0	0	0	0	0	0	0	0	0	0	0	0	0	0	0	0	0	0	0	0	0	0	0	0
32b593afb87cd97c0d3cba3e3d77f2d8	0	0	0	0	0	0	0	0	0	0	0	0	0	0	0	0	0	0	0	0	0	34	0	0	0	0	0	0	0	0	0	0	0	0	0	0	0	0	0	0	0	0	0	0	0	0	0	0	0
074aa2b3c3b71426ebf85dfb67e5acee	0	0	0	0	0	0	0	0	0	0	0	0	0	0	0	0	0	0	0	0	0	0	0	0	0	0	0	0	0	0	0	0	0	0	0	0	69	0	0	0	0	0	0	0	0	0	0	0	0
b2bcad9645bbac95ca01cd3cb8a680b6	0	0	0	0	0	0	0	0	0	0	0	0	0	0	0	0	0	0	0	0	0	0	0	0	0	0	0	0	0	0	0	0	0	0	0	0	0	0	0	0	0	0	0	0	0	0	0	0	0
a5db8ebc87d0189b88b0313120dd318e	0	0	0	0	0	0	0	0	0	0	0	0	0	64	0	0	0	0	0	0	0	0	0	0	0	0	0	0	0	0	0	0	0	0	0	0	0	0	0	0	0	0	0	0	0	0	0	0	0
fb246323cf2784f6b9da1320c07d2c04	0	0	0	0	0	0	0	0	0	0	0	0	0	0	0	0	0	0	0	0	34	0	0	28	0	0	0	0	0	0	0	0	0	0	0	0	0	0	0	0	0	0	0	0	0	0	0	0	0
175616aa1d17b72204b04f32d09b18f3	0	0	0	0	0	0	0	0	0	0	0	0	0	0	0	0	0	0	0	0	0	0	0	0	0	0	0	0	0	0	0	0	0	0	0	0	0	0	0	0	0	0	0	0	0	0	0	0	0
7e0a9966806cb9f63635786cb1337eed	0	0	0	0	0	0	0	0	0	0	0	0	0	0	0	0	0	0	0	0	0	0	0	0	0	0	0	0	0	0	0	0	0	0	0	0	0	0	0	0	0	0	0	0	0	0	0	0	0
bcee8d433df38aa3365e7147dff5a01a	0	0	0	0	0	0	0	0	0	0	0	0	0	0	0	0	0	0	0	0	0	0	0	0	0	0	0	0	0	0	0	0	0	0	0	0	0	0	0	0	0	0	0	0	0	0	0	0	0
500f5b2fa931794c76089845a248b657	0	0	0	0	0	0	0	0	0	0	0	0	0	0	0	0	0	0	0	0	0	0	0	0	0	0	0	0	0	0	0	0	16	0	0	0	0	0	0	0	0	0	0	0	0	0	0	0	0
bae959eec6ff28f7658282f77a3095e5	0	0	0	0	0	0	0	0	0	0	0	0	0	0	0	0	0	0	0	0	0	0	0	0	0	0	0	0	0	0	0	0	0	0	0	0	0	0	0	0	0	0	0	0	0	0	0	0	0
6732e8cad57e60ef01d1b2f936cb262d	0	0	0	0	0	0	0	0	0	0	0	0	0	0	0	0	0	0	0	0	0	0	0	0	0	0	0	0	0	0	0	0	0	0	0	0	0	0	0	0	0	0	0	0	0	0	0	0	0
052da014dff7b20517d02cb86174f121	0	0	0	0	0	0	0	0	0	0	0	0	0	0	0	0	0	0	0	0	0	0	0	0	0	0	0	0	0	0	0	0	0	0	0	0	0	0	0	0	0	0	0	0	0	0	0	0	0
4947871a9ecc2290d885b29b7f8c102c	0	0	0	0	0	0	0	0	0	0	0	0	0	0	0	0	0	0	0	0	0	0	0	0	0	0	0	0	0	0	0	0	0	0	0	0	0	0	0	0	0	0	0	0	0	0	0	0	0
c179048b6597f5a25c95095d7512d732	0	0	0	0	0	0	0	0	0	0	54	0	0	0	0	0	0	0	0	0	0	0	0	0	0	0	0	0	0	0	0	0	0	0	0	0	0	0	0	0	0	0	0	0	0	0	0	0	0
2d47289c82feee89cd872a41730a2a6b	0	0	0	0	0	0	0	0	0	0	0	0	0	0	0	0	0	0	0	0	0	0	0	0	0	0	0	0	0	0	0	0	0	0	0	0	0	0	0	0	0	0	0	0	0	0	0	0	0
1e3109c3b51b24821f2a493608463652	0	0	0	0	0	0	0	0	0	0	0	0	0	0	0	0	0	0	0	0	0	0	0	0	0	0	0	0	0	0	0	0	0	0	0	0	0	0	0	0	0	0	0	0	0	0	0	0	0
4a7ce4a544eb562de41ce3c77e994dbf	0	0	0	29	0	0	0	0	0	0	0	0	0	0	0	0	0	0	0	0	0	0	0	0	0	0	0	0	0	0	0	0	0	0	0	0	0	0	0	0	0	0	0	0	0	0	0	0	0
4a64c4cea999ad223a4a05f8ed80bca5	0	0	0	0	0	0	0	0	0	0	0	0	0	0	0	0	0	0	0	0	0	0	0	0	0	0	0	0	0	0	0	0	0	0	0	0	0	0	0	0	0	0	0	0	0	0	0	0	0
7d43eebb57390702a492be08e5fe3864	0	0	0	0	0	0	0	0	0	0	0	0	0	0	0	0	0	0	0	0	0	0	0	0	0	0	0	0	0	0	0	0	0	0	0	0	0	0	0	0	0	0	0	0	0	0	0	0	0
53bb280e220ee29db399e41efaea666d	0	0	0	0	0	0	0	0	0	0	0	0	0	0	0	0	0	0	0	0	0	0	0	0	0	0	0	0	0	0	0	0	0	0	0	0	0	0	0	0	0	0	0	0	0	0	0	0	0
eb8afda32ba287527f36111531cca71f	0	0	0	0	0	0	0	0	0	0	0	0	0	0	0	0	0	0	9	0	0	0	0	0	0	0	0	0	0	0	0	0	0	0	0	0	0	0	0	0	0	0	0	0	0	0	0	0	0
97d92df8b41fe008433a3c8b4091d112	0	0	0	0	0	0	0	0	0	0	0	0	0	0	0	0	0	0	0	0	0	0	0	0	0	0	0	0	0	0	0	0	0	0	0	0	0	0	0	0	0	0	0	0	0	0	0	0	0
d265886605448d81ab58e9e290a09f8a	0	0	0	0	0	0	0	0	0	0	0	0	0	0	0	0	0	0	0	0	0	0	0	0	0	0	0	0	0	0	0	0	0	0	0	0	0	0	0	0	0	0	0	0	0	0	0	0	0
3f6494dd5fa76850df7212966e09c485	0	0	0	0	0	0	0	0	0	0	0	0	0	0	0	0	0	0	0	0	0	0	0	0	0	0	0	0	0	0	0	0	0	0	0	0	0	0	0	0	0	0	0	0	0	0	0	0	0
c221bf3d340d55c4376b44a61c3b923b	0	0	0	0	0	0	0	0	0	0	0	0	0	0	0	0	0	0	0	0	0	0	0	0	0	0	0	0	0	0	0	0	0	0	0	0	0	0	0	0	0	0	0	0	0	0	0	0	0
52ebd2e9f34f90937ea3fa51de1a0c8a	0	0	0	0	0	0	0	0	0	0	0	0	0	0	0	0	0	0	0	0	0	0	0	0	0	0	0	0	0	0	0	0	0	0	0	0	0	0	0	0	0	0	0	0	0	0	0	0	0
3e4a8662ef385eebf01d726099ae2c75	0	0	0	0	0	0	0	0	0	0	0	0	0	0	0	0	0	0	0	0	0	0	0	0	0	0	0	0	0	0	0	0	0	0	0	0	0	0	0	0	0	0	0	0	0	0	0	0	0
66a986e9149950c201504ec5449dd229	0	0	0	0	0	0	0	0	0	0	0	0	0	0	0	0	0	0	0	0	0	0	0	0	0	0	0	0	0	0	0	0	0	0	0	0	0	0	0	0	0	0	0	0	0	0	0	0	0
23c93090f3c4bcd9349a2636c671ae10	0	0	0	0	0	0	0	0	0	0	0	0	0	0	0	0	0	0	0	0	0	0	0	0	0	0	0	0	0	0	0	0	0	0	0	0	0	0	0	0	0	0	0	0	0	0	0	0	0
1f31b4f4f434a85f2011bba40426a4b3	0	0	0	0	0	0	0	0	0	0	0	0	0	0	0	19	0	20	4	0	0	0	0	0	0	0	0	0	0	0	0	0	0	0	0	0	0	0	0	0	0	0	0	0	0	0	0	0	0
22e191b1e102c883044984b91bbb039f	0	0	0	0	0	0	0	0	0	0	0	0	0	0	0	0	0	0	0	0	0	0	0	0	0	0	0	0	0	0	0	0	0	0	0	0	0	0	0	0	0	0	0	0	0	0	0	0	0
ae72ac5fe4358d95b303fbba1ff04d04	0	0	0	0	0	0	0	0	0	0	0	0	0	0	0	0	0	0	0	0	0	0	0	0	0	0	0	0	0	0	0	0	0	0	0	0	0	0	0	0	0	0	0	0	0	0	0	0	0
dad00763d5971d4fe172d6c4842c2113	0	0	0	0	0	0	0	0	0	0	0	0	0	0	0	0	0	0	0	0	0	0	0	0	0	0	0	0	0	0	0	0	0	0	0	0	0	0	0	0	0	0	0	0	0	0	0	0	0
5d42e6d69c45c9259581b578ad9bb13c	0	0	0	0	0	0	0	0	0	0	0	0	0	0	0	0	0	0	0	0	0	0	0	4	36	0	0	0	0	0	0	0	0	0	0	0	0	0	0	0	0	0	0	0	0	0	0	0	0
737bd0a6a7c314f3b59e2495872e9112	0	0	0	0	0	0	0	0	0	0	0	0	0	0	0	0	0	0	0	0	0	0	0	0	0	0	0	0	0	0	0	0	0	0	0	0	0	0	0	0	0	0	0	0	0	0	0	0	0
d134f34ad554c2feaa6f2cf07e29bb27	0	0	0	0	0	0	0	0	0	0	0	0	0	0	0	0	0	0	0	0	0	0	0	0	0	0	0	0	0	0	0	0	0	0	0	0	0	0	0	0	0	0	0	0	0	0	0	0	0
b23e9e66d2d7c6ac37bfcc03c2e12b93	0	0	0	0	0	0	0	0	0	0	0	0	0	0	0	0	0	0	0	0	0	0	0	0	0	0	0	0	0	0	0	0	0	0	0	0	0	0	0	0	0	0	0	0	0	0	0	0	0
6ccbaf554d2b5d8205c6959e6d1ee3ad	0	0	0	0	0	0	0	0	0	0	0	4	29	0	0	0	0	0	0	0	0	0	0	0	0	0	0	0	0	0	0	0	0	0	0	0	0	0	0	0	0	0	0	0	0	0	0	0	0
01e93b5fac53bd551c32212ac869cb96	0	0	0	0	0	0	0	0	0	0	0	0	0	0	0	0	0	0	0	0	0	0	0	0	0	0	0	0	0	0	0	0	0	0	0	0	0	0	0	0	0	0	0	0	0	0	0	0	0
f83538e421e28bb9a3c8451075e72861	0	0	0	0	0	0	0	0	0	0	0	0	0	0	0	0	0	11	14	0	0	0	0	0	0	0	0	0	0	0	0	0	0	0	0	0	0	0	0	0	0	0	0	0	0	0	0	0	0
f4b7b50d6575db010ebfb028d861a2ec	0	0	0	0	0	0	0	0	0	0	0	0	0	0	0	0	0	0	0	0	0	0	0	0	0	0	0	0	0	0	0	0	0	0	0	0	0	0	0	0	0	0	0	0	0	0	0	0	0
f95b7fc9aa0d7c2194da7c41b09063fd	0	0	0	0	0	0	0	0	0	0	0	0	0	0	0	0	0	0	0	0	0	0	0	0	0	0	0	0	0	0	0	0	0	0	0	0	0	0	0	0	0	0	0	0	0	0	0	0	0
3c5ae4d0cd613730f5c5b7bcfc58997d	0	0	0	0	0	0	0	0	0	0	0	0	0	0	0	0	0	0	0	0	0	0	0	0	0	0	0	0	0	0	0	0	0	0	0	0	0	0	0	0	0	0	0	0	0	0	0	0	0
d845f814af571ad2991311de762135a2	0	0	0	0	0	0	0	0	0	0	0	0	0	0	0	0	0	0	0	0	0	0	0	0	0	0	0	0	0	0	0	0	0	0	0	0	0	0	0	0	0	0	0	0	0	0	0	0	0
85def2e0a8cf642414ef4c5f7e5d6b79	0	0	0	0	0	0	0	0	0	0	0	0	0	0	0	0	0	0	0	0	0	0	0	0	0	0	0	0	0	0	0	0	0	0	0	0	0	0	0	0	0	0	0	0	0	0	0	0	0
f441d314a7ba9d34109ef0560112a970	0	0	0	0	0	0	0	0	0	0	0	0	0	0	0	0	0	0	0	0	0	0	0	0	0	0	11	0	0	0	0	0	0	0	0	0	0	0	0	0	0	0	16	0	0	0	0	0	0
e372bde5d9c581ba8ffaab93e2f4eace	0	0	0	0	0	0	0	0	0	0	0	0	0	0	0	0	0	0	0	0	0	0	0	0	0	0	0	0	0	0	0	0	0	0	0	0	0	0	0	0	0	0	0	0	0	0	0	0	0
f22d574b361cc7026661a1e6d71c0f0a	0	0	0	0	0	0	0	0	0	0	0	0	0	0	0	0	0	0	0	0	0	0	0	0	0	0	0	0	0	0	0	0	0	0	0	0	0	0	0	0	0	0	0	0	0	0	0	0	0
82441ac4b2b81ba7afb900ddc24791f8	0	0	0	0	0	0	0	0	0	0	0	0	0	0	0	0	0	0	0	0	0	0	0	0	0	0	0	0	0	0	0	0	0	0	0	0	0	0	0	0	0	0	0	0	0	0	0	0	0
e6c64ffa50f845f2d7cf66ea63e58188	0	0	0	0	0	0	0	0	0	0	0	0	0	0	0	0	0	0	0	0	0	0	0	0	0	0	0	0	0	0	0	0	0	0	0	0	0	0	0	0	0	0	0	0	0	0	0	0	0
4090dc31831e8dabb14532e550687d55	0	0	0	0	0	0	0	0	0	0	0	0	0	0	0	0	0	0	0	0	0	0	0	0	0	0	0	0	0	0	0	0	0	0	0	0	0	0	0	0	0	0	0	0	0	0	0	0	0
55d07623d800aa36399934cd5297c5dd	0	0	0	0	0	0	0	0	0	0	0	0	0	0	0	0	0	0	0	0	0	0	0	0	0	0	0	0	0	0	0	0	0	0	0	0	0	0	0	0	0	0	0	0	0	0	0	0	0
7fd3deaa4a76cf2d732be70feaa2732d	0	0	0	0	0	0	0	0	0	0	0	0	0	0	0	0	0	0	0	0	0	0	0	0	0	0	0	0	0	0	0	0	0	0	0	0	0	0	0	0	0	0	0	0	0	0	0	0	0
86987c7fad6d1de83960d09d3d06483a	0	0	0	0	0	0	0	0	0	0	0	0	0	0	0	0	0	0	0	0	0	0	0	0	0	0	0	0	0	0	0	0	0	0	0	0	0	0	0	0	0	0	0	0	0	0	0	0	0
e6f4a73795eab53eb6c6da464aa26dfe	0	0	0	0	0	0	0	0	0	0	0	0	0	0	0	0	0	0	0	0	0	0	0	0	0	0	0	0	0	0	0	0	0	0	0	0	0	0	0	0	0	0	0	0	0	0	0	0	0
1d8929cb2c1c23c71b63d28ce40aa1f1	0	0	0	0	0	0	0	0	0	0	0	0	0	0	0	0	0	0	0	0	0	0	0	0	0	0	0	0	0	0	0	0	0	0	0	0	0	0	0	0	0	0	0	0	0	0	0	0	0
36f10f85cbfd3c6b3e5f9da7d87f99a7	0	0	0	0	0	0	0	0	0	0	0	0	0	0	0	0	0	0	0	0	0	0	0	0	0	0	0	0	0	0	0	0	0	0	0	0	0	0	0	0	0	0	0	0	0	0	0	0	0
9ff016c09a45c7c784c1585ad8441a43	0	0	0	0	0	0	0	0	0	0	0	0	0	0	0	0	0	0	0	0	0	0	0	0	0	0	0	0	0	0	0	0	0	0	0	0	0	0	0	0	0	0	0	0	0	0	0	0	0
58969585dc2cce05e759773f6333e58f	0	0	0	0	0	0	0	0	0	0	0	0	0	0	0	0	0	0	0	0	0	0	0	0	0	0	0	0	0	0	0	0	0	0	0	0	0	0	0	0	0	0	0	0	0	0	0	0	0
7db3f9ca4511cf2589a0ee3ae4033984	0	0	0	0	0	0	0	0	0	0	0	0	0	0	0	0	0	0	0	0	0	0	0	0	0	0	0	0	0	0	0	0	0	0	0	0	0	0	0	0	0	0	0	0	0	0	0	0	0
fd11891fd6b7c065fa53c096f74736e4	0	0	0	0	0	0	0	0	0	0	0	0	0	0	0	0	0	0	0	0	13	0	0	0	0	0	0	0	0	0	0	0	0	0	0	0	0	0	0	0	0	0	0	0	0	0	0	0	0
3f220510d9cbb3008b08591a214a122d	0	0	0	0	0	0	0	0	0	0	0	0	0	0	0	0	0	0	0	0	0	0	0	0	0	0	0	0	0	0	3	0	6	0	8	0	0	0	0	0	0	0	0	0	0	0	0	0	0
cac9098099305f0e90e532bc5a7b248a	0	0	0	0	0	0	0	0	0	0	0	0	0	0	0	0	0	0	0	0	0	0	0	0	0	0	0	0	0	0	0	0	0	0	0	0	0	0	0	0	0	0	0	0	0	0	0	0	0
22641888c156d9cab758669eff06bd0d	0	0	0	0	0	0	0	0	0	0	0	0	0	0	0	0	0	0	0	0	0	0	0	0	0	0	0	0	0	0	0	0	0	0	0	0	0	0	0	0	0	0	0	0	0	0	0	0	0
522ec0fb8d53fabfe22a8f19e3174501	0	0	0	0	0	0	0	0	0	0	0	0	0	0	0	0	0	0	0	0	0	0	0	0	6	0	0	0	0	0	0	0	0	0	0	0	0	0	0	0	0	0	0	0	0	0	0	0	0
7083ac13e32b563b2c0e91ef43682c1a	0	0	0	0	0	0	0	0	0	0	0	0	0	0	0	0	0	0	0	0	0	0	0	0	0	0	0	0	0	0	0	0	0	0	0	0	0	0	0	0	0	0	0	0	0	0	0	0	0
e0ec4fa463c3a6f3d1b1f233705c782d	0	0	0	0	0	0	0	0	0	0	0	0	0	0	0	0	0	0	0	0	0	0	0	0	0	0	0	0	0	0	0	0	0	0	0	0	0	0	0	0	0	0	0	0	0	0	0	0	0
2dce47fcafb32f6deb142ccec7bffca9	0	0	0	0	0	0	0	0	0	0	9	0	0	0	0	0	0	0	0	0	0	0	0	0	0	0	0	0	0	0	0	0	0	0	0	0	0	0	0	0	0	0	0	0	0	0	0	0	0
a022c91b0807b886fbeba7cfa49eee04	0	0	0	5	0	0	0	0	0	0	0	0	0	0	0	0	0	0	0	0	0	0	0	0	0	0	0	0	0	0	0	0	0	0	0	0	0	0	0	0	0	0	0	0	0	0	0	0	0
d451121518f5287cdff489af83d7fdc8	0	0	0	0	0	0	0	0	0	0	0	0	0	0	0	0	0	0	0	0	0	0	0	0	0	0	0	0	0	0	0	0	0	0	0	0	0	0	0	0	0	0	0	0	0	0	0	0	0
27a74863e27c7cc98fb6fc044da880c9	0	0	0	0	0	0	0	0	0	0	0	0	0	0	0	0	0	0	0	0	0	0	0	0	0	0	0	0	0	0	0	0	0	5	0	0	0	0	0	0	0	0	0	0	0	0	0	0	0
27f0d35bcdcb2b151fa7532632b11274	0	0	0	0	0	0	0	0	0	0	0	0	0	0	0	0	0	0	0	0	0	0	0	0	0	0	0	0	0	0	0	0	0	0	0	0	0	0	0	0	0	0	0	0	0	0	0	0	0
c2896be16d221de136252e0ddcc00948	0	0	0	0	0	0	0	0	0	0	0	0	0	0	0	0	0	0	0	0	0	0	0	0	0	0	0	0	0	0	0	0	0	0	0	0	0	0	0	0	0	0	0	0	0	0	0	0	0
e9e668046b4ce493583590eccaab3177	0	0	0	0	0	0	0	0	0	0	0	0	0	0	0	0	0	0	0	0	0	0	0	0	0	0	0	0	0	0	0	0	0	0	0	0	0	0	0	0	0	0	0	0	0	0	0	0	0
a0d71643cd7d777bf65a4b8d936164d6	0	0	0	0	0	0	0	0	0	0	0	0	0	0	0	0	0	0	0	0	0	0	0	0	0	0	0	0	0	0	0	0	0	0	0	0	0	0	0	0	0	0	0	0	0	0	0	0	0
d015bdee9c581fcafb0f9974df398b76	0	0	0	0	0	0	0	0	0	0	3	3	0	0	0	0	0	0	0	0	0	0	0	0	0	0	0	0	0	0	0	0	0	0	0	0	0	0	0	0	0	0	0	0	0	0	0	0	0
b82b6623fcae2063fbc3b72ef01949bd	0	0	0	87	4	0	0	0	0	0	0	0	0	0	0	0	0	0	0	0	56	0	0	0	0	0	0	0	0	0	0	0	0	0	0	0	0	0	0	0	0	0	0	0	0	0	0	0	0
faa94af7fd09b3eb0c2ddf1e67e0ffb9	0	11	0	0	0	0	0	0	0	0	0	0	0	0	0	0	0	0	0	0	89	0	0	0	0	0	0	0	0	0	0	0	0	0	0	0	0	0	0	0	0	0	0	0	0	0	0	0	0
a0472d21adda921576b088d8e034229c	0	0	0	0	0	0	0	0	0	0	0	0	0	0	0	0	0	0	0	0	0	0	0	0	0	0	0	0	0	0	0	0	0	0	0	0	0	0	0	0	0	0	0	0	0	0	0	0	0
d65eda31bc3a92d28c3f032a4a33bf9c	0	0	0	0	0	0	0	0	0	0	0	0	0	0	0	0	0	0	0	0	0	0	0	0	0	0	0	0	0	0	0	0	0	0	0	0	0	0	0	0	0	0	0	0	0	0	0	0	0
bda1ba1a84140e778dce7292f206a160	0	0	0	0	0	0	0	0	0	0	0	0	0	0	0	0	0	0	0	0	0	0	0	0	0	0	0	0	0	0	0	0	0	0	0	0	0	0	0	0	0	0	0	0	0	0	0	0	0
395d8f63cde678656b1b52064e25760c	0	0	0	0	0	0	0	0	0	0	0	0	0	0	12	0	0	0	0	0	0	0	0	0	0	0	0	0	0	0	0	0	0	0	0	0	0	0	19	0	0	0	0	0	0	0	0	0	0
29d1c71d54ec68b4ce7d54cb222a79dd	0	0	0	0	0	0	0	0	0	0	0	0	0	0	0	0	0	0	0	0	0	0	0	0	0	0	0	0	0	0	0	0	0	0	0	0	0	0	0	0	0	0	0	0	0	0	0	0	0
9ee52769109d256b79fcfb5c4960119a	0	0	0	0	0	0	0	0	0	0	0	0	0	0	0	0	0	0	0	0	0	0	0	0	0	0	0	0	0	0	0	0	0	0	0	0	0	0	0	0	0	0	0	0	0	0	0	0	0
506cdf2866d4d8e28ae0c6a4f3af58cb	0	0	0	0	0	0	0	0	0	0	0	0	0	0	0	0	0	5	58	0	0	6	0	0	0	0	0	0	0	0	0	0	0	0	0	0	0	0	0	0	0	0	0	0	0	0	0	0	0
eba3ae7a5ea3e1f75684ab483ebf436f	0	0	0	0	0	0	0	0	0	0	0	0	0	0	0	0	0	0	0	0	0	0	13	0	0	0	0	0	0	0	0	0	0	0	0	0	0	0	0	0	0	0	0	0	0	0	0	0	0
bfe2df79a1dfe3c870abece07ec51244	0	0	5	0	0	0	0	0	0	0	0	0	0	0	0	0	0	0	0	0	0	0	0	0	0	0	0	0	0	0	0	0	0	0	0	0	0	0	0	0	0	0	0	0	0	0	0	0	0
52d2ca76951ccc84bd5e40f59988f4fe	0	0	0	0	0	0	0	0	0	0	0	0	0	0	0	0	0	0	0	0	0	0	0	0	0	0	0	0	0	0	0	0	0	0	0	0	0	0	0	0	0	0	0	0	0	0	0	0	0
5bdea13b2745063efe05070999ffa7db	0	0	0	0	0	0	0	0	0	0	0	0	0	0	0	0	0	0	0	0	0	0	0	0	0	0	0	0	0	0	0	0	0	0	0	0	0	0	0	0	0	0	0	0	0	0	0	0	0
0919bc4e01c004f4d085d0905daf0924	0	0	0	0	0	0	0	0	0	0	0	0	0	0	0	0	0	0	0	0	0	0	0	0	0	0	0	0	0	0	0	0	0	0	0	0	0	0	0	0	0	0	0	0	0	0	0	0	0
f3461a8ff8f135671b7a852b206778fc	0	0	0	0	5	0	0	0	0	0	0	0	0	0	0	0	0	0	0	0	0	0	0	0	0	0	0	0	0	0	0	0	0	0	0	0	0	0	0	0	2	0	0	0	0	5	0	0	0
f4135e5f6e44c1654e2a660826443718	0	0	0	0	0	0	0	0	0	0	0	0	0	0	0	0	0	0	0	0	0	0	0	0	0	0	0	0	0	0	0	0	0	0	0	0	0	0	0	0	0	0	0	0	0	0	0	0	0
e29583cde3ffff466b4e3637d4460545	0	0	0	0	0	0	0	8	0	0	0	0	0	0	0	0	0	0	0	0	0	6	0	0	0	0	0	0	0	0	0	0	0	0	0	0	0	0	0	0	0	0	0	0	0	0	0	0	0
bd9efb938ae53da524b9e5344f5da922	0	0	0	0	0	0	0	0	0	0	0	0	0	0	0	0	0	0	0	0	0	0	0	0	7	0	0	0	0	0	0	0	0	0	0	0	0	0	0	0	0	0	0	0	0	0	0	0	0
349ed018f1b43fea1284590525a13f92	0	0	0	0	0	0	0	0	0	0	0	0	0	0	0	0	0	0	0	0	0	0	0	0	0	0	0	0	0	0	0	0	0	0	0	0	0	0	0	0	0	0	0	0	0	0	0	0	0
f5214135b5d1941445791a86b94f1754	5	0	25	6	0	0	0	0	0	0	0	0	0	0	0	0	0	0	0	0	0	0	0	0	0	0	0	0	0	0	0	0	0	0	0	0	0	0	0	0	0	0	0	0	0	0	0	0	0
[truncated: 171 more columns]

## Sheet: Ect_tab_tax
OTU ID	Kingdom	Phylum	Class	Order	Family	Genus	Species	Taxon	Taxon Level	Trophic Mode	Guild	Growth Morphology	Trait	Confidence Ranking
f904fc133259d2efc61a7113b98cf3d4	k__Fungi	p__Ascomycota	c__Dothideomycetes	o__Mytilinidales	f__Gloniaceae	g__Cenococcum	s__unidentified	Cenococcum	13	Symbiotroph	Ectomycorrhizal	NULL	NULL	Highly Probable
b5e02e538b5707bc7b2a242bf3b25291	k__Fungi	p__Ascomycota	c__Dothideomycetes	o__Mytilinidales	f__Gloniaceae	g__Cenococcum	s__unidentified	Cenococcum	13	Symbiotroph	Ectomycorrhizal	NULL	NULL	Highly Probable
5362afb6869450a7e47abb0f9aae775e	k__Fungi	p__Ascomycota	c__Dothideomycetes	o__Mytilinidales	f__Gloniaceae	g__Cenococcum	s__unidentified	Cenococcum	13	Symbiotroph	Ectomycorrhizal	NULL	NULL	Highly Probable
34af6e88ab67518d2d6c6edf205bb1bc	k__Fungi	p__Ascomycota	c__Dothideomycetes	o__Mytilinidales	f__Gloniaceae	g__Cenococcum	s__unidentified	Cenococcum	13	Symbiotroph	Ectomycorrhizal	NULL	NULL	Highly Probable
efdd1be1a25b2518f88ba544cf633fea	k__Fungi	p__Ascomycota	c__Dothideomycetes	o__Mytilinidales	f__Gloniaceae	g__Cenococcum	s__unidentified	Cenococcum	13	Symbiotroph	Ectomycorrhizal	NULL	NULL	Highly Probable
32bbdc92798ede33028f22b463877565	k__Fungi	p__Ascomycota	c__Dothideomycetes	o__Mytilinidales	f__Gloniaceae	g__Cenococcum	s__unidentified	Cenococcum	13	Symbiotroph	Ectomycorrhizal	NULL	NULL	Highly Probable
4506068b17912d3d3db82170fda87519	k__Fungi	p__Ascomycota	c__Dothideomycetes	o__Mytilinidales	f__Gloniaceae	g__Cenococcum	s__unidentified	Cenococcum	13	Symbiotroph	Ectomycorrhizal	NULL	NULL	Highly Probable
4e615e3b5cb96a7f24ef290691dfcf34	k__Fungi	p__Ascomycota	c__Dothideomycetes	o__Mytilinidales	f__Gloniaceae	g__Cenococcum	s__unidentified	Cenococcum	13	Symbiotroph	Ectomycorrhizal	NULL	NULL	Highly Probable
7032d765286f909e888712cc2b0bcd5f	k__Fungi	p__Ascomycota	c__Dothideomycetes	o__Mytilinidales	f__Gloniaceae	g__Cenococcum	s__unidentified	Cenococcum	13	Symbiotroph	Ectomycorrhizal	NULL	NULL	Highly Probable
6ca815e554e15fcb78123a7750e53963	k__Fungi	p__Ascomycota	c__Dothideomycetes	o__Mytilinidales	f__Gloniaceae	g__Cenococcum	s__unidentified	Cenococcum	13	Symbiotroph	Ectomycorrhizal	NULL	NULL	Highly Probable
ebd64525393a68c85b6438cbfd54f168	k__Fungi	p__Ascomycota	c__Dothideomycetes	o__Mytilinidales	f__Gloniaceae	g__Cenococcum	s__unidentified	Cenococcum	13	Symbiotroph	Ectomycorrhizal	NULL	NULL	Highly Probable
25e785dcf05ade3de8e24312e9eb88b3	k__Fungi	p__Ascomycota	c__Dothideomycetes	o__Mytilinidales	f__Gloniaceae	g__Cenococcum	s__unidentified	Cenococcum	13	Symbiotroph	Ectomycorrhizal	NULL	NULL	Highly Probable
8d21c820e876966e8ecda7aef5152b1f	k__Fungi	p__Ascomycota	c__Dothideomycetes	o__Mytilinidales	f__Gloniaceae	g__Cenococcum	s__unidentified	Cenococcum	13	Symbiotroph	Ectomycorrhizal	NULL	NULL	Highly Probable
b126ad0a3db925a1fe84e1100a1c2d9e	k__Fungi	p__Ascomycota	c__Dothideomycetes	o__Mytilinidales	f__Gloniaceae	g__Cenococcum	s__unidentified	Cenococcum	13	Symbiotroph	Ectomycorrhizal	NULL	NULL	Highly Probable
ae385357364406df24f96aa4cb3092f9	k__Fungi	p__Ascomycota	c__Dothideomycetes	o__Mytilinidales	f__Gloniaceae	g__Cenococcum	s__unidentified	Cenococcum	13	Symbiotroph	Ectomycorrhizal	NULL	NULL	Highly Probable
a573c55e0fa30ed738a763af2878ab33	k__Fungi	p__Ascomycota	c__Dothideomycetes	o__Mytilinidales	f__Gloniaceae	g__Cenococcum	s__unidentified	Cenococcum	13	Symbiotroph	Ectomycorrhizal	NULL	NULL	Highly Probable
07b6484d4930dc948c554a2fd57800f2	k__Fungi	p__Ascomycota	c__Dothideomycetes	o__Mytilinidales	f__Gloniaceae	g__Cenococcum	s__unidentified	Cenococcum	13	Symbiotroph	Ectomycorrhizal	NULL	NULL	Highly Probable
05ec827b63c421637fd1423e8b4559ca	k__Fungi	p__Ascomycota	c__Dothideomycetes	o__Mytilinidales	f__Gloniaceae	g__Cenococcum	s__unidentified	Cenococcum	13	Symbiotroph	Ectomycorrhizal	NULL	NULL	Highly Probable
bf38abd30a8a26bf29ab77a754e9dc84	k__Fungi	p__Ascomycota	c__Dothideomycetes	o__Mytilinidales	f__Gloniaceae	g__Cenococcum	s__unidentified	Cenococcum	13	Symbiotroph	Ectomycorrhizal	NULL	NULL	Highly Probable
ed79f713b752896f1b5d0121c803c1e1	k__Fungi	p__Ascomycota	c__Dothideomycetes	o__Mytilinidales	f__Gloniaceae	g__Cenococcum	s__unidentified	Cenococcum	13	Symbiotroph	Ectomycorrhizal	NULL	NULL	Highly Probable
7d99641679f1d12be53c4de9c0a95b26	k__Fungi	p__Ascomycota	c__Dothideomycetes	o__Mytilinidales	f__Gloniaceae	g__Cenococcum	s__unidentified	Cenococcum	13	Symbiotroph	Ectomycorrhizal	NULL	NULL	Highly Probable
0df446d5e0007162dd449ffa0216ce53	k__Fungi	p__Ascomycota	c__Dothideomycetes	o__Mytilinidales	f__Gloniaceae	g__Cenococcum	s__unidentified	Cenococcum	13	Symbiotroph	Ectomycorrhizal	NULL	NULL	Highly Probable
8d4d887dfe004a1308b2626ffa0add88	k__Fungi	p__Ascomycota	c__Dothideomycetes	o__Mytilinidales	f__Gloniaceae	g__Cenococcum	s__unidentified	Cenococcum	13	Symbiotroph	Ectomycorrhizal	NULL	NULL	Highly Probable
29bacff8c4481b8a70ecdb5b32e7dcf6	k__Fungi	p__Ascomycota	c__Dothideomycetes	o__Mytilinidales	f__Gloniaceae	g__Cenococcum	s__unidentified	Cenococcum	13	Symbiotroph	Ectomycorrhizal	NULL	NULL	Highly Probable
f29442c0a4a9a7282766c1d9d2c0911b	k__Fungi	p__Ascomycota	c__Dothideomycetes	o__Mytilinidales	f__Gloniaceae	g__Cenococcum	s__unidentified	Cenococcum	13	Symbiotroph	Ectomycorrhizal	NULL	NULL	Highly Probable
b28681ec3c4d3f469434352a1c5ff613	k__Fungi	p__Ascomycota	c__Dothideomycetes	o__Mytilinidales	f__Gloniaceae	g__Cenococcum	s__unidentified	Cenococcum	13	Symbiotroph	Ectomycorrhizal	NULL	NULL	Highly Probable
78d1554f7d15d44317382e4efc12c65d	k__Fungi	p__Ascomycota	c__Dothideomycetes	o__Mytilinidales	f__Gloniaceae	g__Cenococcum	s__unidentified	Cenococcum	13	Symbiotroph	Ectomycorrhizal	NULL	NULL	Highly Probable
2001e26097bdc174094cad4eee98358c	k__Fungi	p__Ascomycota	c__Dothideomycetes	o__Mytilinidales	f__Gloniaceae	g__Cenococcum	s__unidentified	Cenococcum	13	Symbiotroph	Ectomycorrhizal	NULL	NULL	Highly Probable
95494b44ac3c38cc4b84f5abb3e35ac4	k__Fungi	p__Ascomycota	c__Dothideomycetes	o__Mytilinidales	f__Gloniaceae	g__Cenococcum	s__unidentified	Cenococcum	13	Symbiotroph	Ectomycorrhizal	NULL	NULL	Highly Probable
cc9b4241b7fb9bce8d0a7722fb037658	k__Fungi	p__Ascomycota	c__Eurotiomycetes	o__Eurotiales	f__Elaphomycetaceae	g__Elaphomyces	s__unidentified	Elaphomyces	13	Symbiotroph	Ectomycorrhizal	Gasteroid	Hypogeous	Highly Probable
8e4add61755afe10c843c064a8ff2a57	k__Fungi	p__Ascomycota	c__Eurotiomycetes	o__Eurotiales	f__Elaphomycetaceae	g__Elaphomyces	s__unidentified	Elaphomyces	13	Symbiotroph	Ectomycorrhizal	Gasteroid	Hypogeous	Highly Probable
3f7b295b2ebce4452ca0d696a38cf197	k__Fungi	p__Ascomycota	c__Eurotiomycetes	o__Eurotiales	f__Elaphomycetaceae	g__Elaphomyces	s__unidentified	Elaphomyces	13	Symbiotroph	Ectomycorrhizal	Gasteroid	Hypogeous	Highly Probable
aa5b0bc4f9663fb991fa7dc0c942dd4c	k__Fungi	p__Ascomycota	c__Eurotiomycetes	o__Eurotiales	f__Elaphomycetaceae	g__Elaphomyces	s__unidentified	Elaphomyces	13	Symbiotroph	Ectomycorrhizal	Gasteroid	Hypogeous	Highly Probable
604fe5fc910c23c9b486ff67a4456558	k__Fungi	p__Ascomycota	c__Eurotiomycetes	o__Eurotiales	f__Elaphomycetaceae	g__Elaphomyces	s__unidentified	Elaphomyces	13	Symbiotroph	Ectomycorrhizal	Gasteroid	Hypogeous	Highly Probable
165e9b650da24378b7fa43ed3d0f8161	k__Fungi	p__Ascomycota	c__Eurotiomycetes	o__Eurotiales	f__Elaphomycetaceae	g__Elaphomyces	s__unidentified	Elaphomyces	13	Symbiotroph	Ectomycorrhizal	Gasteroid	Hypogeous	Highly Probable
aee4f2f121629f29ac8322e4810992a4	k__Fungi	p__Ascomycota	c__Eurotiomycetes	o__Eurotiales	f__Elaphomycetaceae	g__Elaphomyces	s__unidentified	Elaphomyces	13	Symbiotroph	Ectomycorrhizal	Gasteroid	Hypogeous	Highly Probable
b4da00142cab5215d0b8bca868363221	k__Fungi	p__Ascomycota	c__Leotiomycetes	o__Helotiales	f__Helotiales_fam_Incertae_sedis	g__Acephala	s__Acephala_applanata	Acephala	13	Symbiotroph	Ectomycorrhizal	NULL	NULL	Possible
bfe165752388c1fc01cc1eca896cbfee	k__Fungi	p__Ascomycota	c__Leotiomycetes	o__Helotiales	f__Helotiales_fam_Incertae_sedis	g__Acephala	s__Acephala_applanata	Acephala	13	Symbiotroph	Ectomycorrhizal	NULL	NULL	Possible
a0c17c30b7007b193495b1081173a36f	k__Fungi	p__Ascomycota	c__Leotiomycetes	o__Helotiales	f__Helotiales_fam_Incertae_sedis	g__Acephala	s__Acephala_applanata	Acephala	13	Symbiotroph	Ectomycorrhizal	NULL	NULL	Possible
253f1a8e65f6ef7f7eda4c3314399ae8	k__Fungi	p__Ascomycota	c__Leotiomycetes	o__Helotiales	f__Helotiales_fam_Incertae_sedis	g__Acephala	s__Acephala_applanata	Acephala	13	Symbiotroph	Ectomycorrhizal	NULL	NULL	Possible
ae9e7b5084fe948f1b02d9b745cfe3bf	k__Fungi	p__Ascomycota	c__Dothideomycetes	o__Mytilinidales	f__Gloniaceae	g__Cenococcum	s__Cenococcum_geophilum	Cenococcum	13	Symbiotroph	Ectomycorrhizal	NULL	NULL	Highly Probable
7f8b22660394c05d57b112ea48cf708a	k__Fungi	p__Ascomycota	c__Dothideomycetes	o__Mytilinidales	f__Gloniaceae	g__Cenococcum	s__Cenococcum_geophilum	Cenococcum	13	Symbiotroph	Ectomycorrhizal	NULL	NULL	Highly Probable
19e15e253431e2b743a0c49c0986d0c0	k__Fungi	p__Ascomycota	c__Dothideomycetes	o__Mytilinidales	f__Gloniaceae	g__Cenococcum	s__Cenococcum_geophilum	Cenococcum	13	Symbiotroph	Ectomycorrhizal	NULL	NULL	Highly Probable
f2622458614338f715e8e180583d261b	k__Fungi	p__Ascomycota	c__Dothideomycetes	o__Mytilinidales	f__Gloniaceae	g__Cenococcum	s__Cenococcum_geophilum	Cenococcum	13	Symbiotroph	Ectomycorrhizal	NULL	NULL	Highly Probable
9c7abfb479eb524477a98c692f529dc8	k__Fungi	p__Ascomycota	c__Dothideomycetes	o__Mytilinidales	f__Gloniaceae	g__Cenococcum	s__Cenococcum_geophilum	Cenococcum	13	Symbiotroph	Ectomycorrhizal	NULL	NULL	Highly Probable
be36e31b306ae02a3d87140dbc920a34	k__Fungi	p__Ascomycota	c__Dothideomycetes	o__Mytilinidales	f__Gloniaceae	g__Cenococcum	s__Cenococcum_geophilum	Cenococcum	13	Symbiotroph	Ectomycorrhizal	NULL	NULL	Highly Probable
4b56158b0305229aa2fc4ae31b37f73a	k__Fungi	p__Ascomycota	c__Dothideomycetes	o__Mytilinidales	f__Gloniaceae	g__Cenococcum	s__Cenococcum_geophilum	Cenococcum	13	Symbiotroph	Ectomycorrhizal	NULL	NULL	Highly Probable
c37a594092378254710f48da55259961	k__Fungi	p__Ascomycota	c__Dothideomycetes	o__Mytilinidales	f__Gloniaceae	g__Cenococcum	s__Cenococcum_geophilum	Cenococcum	13	Symbiotroph	Ectomycorrhizal	NULL	NULL	Highly Probable
5514ed972be7b15dd9e2803b817a935e	k__Fungi	p__Ascomycota	c__Dothideomycetes	o__Mytilinidales	f__Gloniaceae	g__Cenococcum	s__Cenococcum_geophilum	Cenococcum	13	Symbiotroph	Ectomycorrhizal	NULL	NULL	Highly Probable
dba4064336a598189b455b91cf35ebc7	k__Fungi	p__Ascomycota	c__Dothideomycetes	o__Mytilinidales	f__Gloniaceae	g__Cenococcum	s__Cenococcum_geophilum	Cenococcum	13	Symbiotroph	Ectomycorrhizal	NULL	NULL	Highly Probable
6bf508d91d64febec545688eb8b67426	k__Fungi	p__Ascomycota	c__Dothideomycetes	o__Mytilinidales	f__Gloniaceae	g__Cenococcum	s__Cenococcum_geophilum	Cenococcum	13	Symbiotroph	Ectomycorrhizal	NULL	NULL	Highly Probable
c0fd710572bc1e15fcb6379b1c239484	k__Fungi	p__Ascomycota	c__Dothideomycetes	o__Mytilinidales	f__Gloniaceae	g__Cenococcum	s__Cenococcum_geophilum	Cenococcum	13	Symbiotroph	Ectomycorrhizal	NULL	NULL	Highly Probable
5a6734665cc5fbb47fd396a7fb8e8fdc	k__Fungi	p__Ascomycota	c__Dothideomycetes	o__Mytilinidales	f__Gloniaceae	g__Cenococcum	s__Cenococcum_geophilum	Cenococcum	13	Symbiotroph	Ectomycorrhizal	NULL	NULL	Highly Probable
9f8fb1e6c7f1e41970cb37371417311a	k__Fungi	p__Ascomycota	c__Dothideomycetes	o__Mytilinidales	f__Gloniaceae	g__Cenococcum	s__Cenococcum_geophilum	Cenococcum	13	Symbiotroph	Ectomycorrhizal	NULL	NULL	Highly Probable
1e28880e90eca417c3fe2f1efffab35e	k__Fungi	p__Ascomycota	c__Dothideomycetes	o__Mytilinidales	f__Gloniaceae	g__Cenococcum	s__Cenococcum_geophilum	Cenococcum	13	Symbiotroph	Ectomycorrhizal	NULL	NULL	Highly Probable
0660b26838c4a945c326659a9356c760	k__Fungi	p__Ascomycota	c__Dothideomycetes	o__Mytilinidales	f__Gloniaceae	g__Cenococcum	s__Cenococcum_geophilum	Cenococcum	13	Symbiotroph	Ectomycorrhizal	NULL	NULL	Highly Probable
f606ef407f8449de90213f4bf7284c05	k__Fungi	p__Ascomycota	c__Eurotiomycetes	o__Eurotiales	f__Elaphomycetaceae	g__Elaphomyces	s__Elaphomyces_granulatus	Elaphomyces	13	Symbiotroph	Ectomycorrhizal	Gasteroid	Hypogeous	Highly Probable
bd5d4922eef54062e4355584899b1119	k__Fungi	p__Ascomycota	c__Eurotiomycetes	o__Eurotiales	f__Elaphomycetaceae	g__Elaphomyces	s__Elaphomyces_maculatus	Elaphomyces	13	Symbiotroph	Ectomycorrhizal	Gasteroid	Hypogeous	Highly Probable
df4291f89d6f7f6eea5acf0749f8e126	k__Fungi	p__Ascomycota	c__Eurotiomycetes	o__Eurotiales	f__Elaphomycetaceae	g__Elaphomyces	s__Elaphomyces_maculatus	Elaphomyces	13	Symbiotroph	Ectomycorrhizal	Gasteroid	Hypogeous	Highly Probable
08b88f4a5e7cd8c6820f0c4a6526a6da	k__Fungi	p__Ascomycota	c__Eurotiomycetes	o__Eurotiales	f__Elaphomycetaceae	g__Elaphomyces	s__Elaphomyces_morettii	Elaphomyces	13	Symbiotroph	Ectomycorrhizal	Gasteroid	Hypogeous	Highly Probable
6bbda1fc4ed5867a89ce89daefb4c12e	k__Fungi	p__Ascomycota	c__Eurotiomycetes	o__Eurotiales	f__Elaphomycetaceae	g__Elaphomyces	s__Elaphomyces_muricatus	Elaphomyces	13	Symbiotroph	Ectomycorrhizal	Gasteroid	Hypogeous	Highly Probable
2d14f426fe4c81388b19291e2a5ad515	k__Fungi	p__Ascomycota	c__Eurotiomycetes	o__Eurotiales	f__Elaphomycetaceae	g__Elaphomyces	s__Elaphomyces_muricatus	Elaphomyces	13	Symbiotroph	Ectomycorrhizal	Gasteroid	Hypogeous	Highly Probable
7cf147ff7770ac1a8f9a87aa3d7b27a0	k__Fungi	p__Ascomycota	c__Eurotiomycetes	o__Eurotiales	f__Elaphomycetaceae	g__Elaphomyces	s__Elaphomyces_muricatus	Elaphomyces	13	Symbiotroph	Ectomycorrhizal	Gasteroid	Hypogeous	Highly Probable
0aaa07f314cb399c1630057ebf826a94	k__Fungi	p__Ascomycota	c__Eurotiomycetes	o__Eurotiales	f__Elaphomycetaceae	g__Elaphomyces	s__Elaphomyces_virgatosporus	Elaphomyces	13	Symbiotroph	Ectomycorrhizal	Gasteroid	Hypogeous	Highly Probable
dbe08f50269c084d4c456c12d5ff2816	k__Fungi	p__Ascomycota	c__Pezizomycetes	o__Pezizales	f__Pyronemataceae	g__Otidea	s__Otidea_bufonia	Otidea	13	Symbiotroph	Ectomycorrhizal	NULL	NULL	Highly Probable
9c84f5c59e894fb6ca920c5f3f69acc0	k__Fungi	p__Ascomycota	c__Sordariomycetes	o__Chaetosphaeriales	f__Chaetosphaeriaceae	g__Chloridium	s__unidentified	Chloridium	13	Symbiotroph	Ectomycorrhizal	NULL	NULL	Highly Probable
1f76d2a8764a3d6434b343c1bbaa0269	k__Fungi	p__Ascomycota	c__Sordariomycetes	o__Chaetosphaeriales	f__Chaetosphaeriaceae	g__Chloridium	s__unidentified	Chloridium	13	Symbiotroph	Ectomycorrhizal	NULL	NULL	Highly Probable
f17d593f4337d439a875a6c715a70088	k__Fungi	p__Ascomycota	c__Sordariomycetes	o__Chaetosphaeriales	f__Chaetosphaeriaceae	g__Chloridium	s__unidentified	Chloridium	13	Symbiotroph	Ectomycorrhizal	NULL	NULL	Highly Probable
d9a693a596879e6eff1a64199576dcff	k__Fungi	p__Ascomycota	c__Dothideomycetes	o__Mytilinidales	f__Gloniaceae	g__Cenococcum	s__unidentified	Cenococcum	13	Symbiotroph	Ectomycorrhizal	NULL	NULL	Highly Probable
e40f84895c6bc0af3f4a6e2259db5cd0	k__Fungi	p__Ascomycota	c__Eurotiomycetes	o__Eurotiales	f__Elaphomycetaceae	g__Elaphomyces	s__unidentified	Elaphomyces	13	Symbiotroph	Ectomycorrhizal	Gasteroid	Hypogeous	Highly Probable
fbe229de88277e3a078fe9457dade9ef	k__Fungi	p__Ascomycota	c__Sordariomycetes	o__Chaetosphaeriales	f__Chaetosphaeriaceae	g__Chloridium	s__unidentified	Chloridium	13	Symbiotroph	Ectomycorrhizal	NULL	NULL	Highly Probable
06384654407df876f294cbab86ba258d	k__Fungi	p__Ascomycota	c__Sordariomycetes	o__Chaetosphaeriales	f__Chaetosphaeriaceae	g__Chloridium	s__unidentified	Chloridium	13	Symbiotroph	Ectomycorrhizal	NULL	NULL	Highly Probable
857ff680aea9455fb9a7bec242add5dc	k__Fungi	p__Ascomycota	c__Eurotiomycetes	o__Eurotiales	f__Elaphomycetaceae	g__Elaphomyces	s__unidentified	Elaphomyces	13	Symbiotroph	Ectomycorrhizal	Gasteroid	Hypogeous	Highly Probable
fa529a329602425daf4d549bd823241c	k__Fungi	p__Ascomycota	c__Sordariomycetes	o__Chaetosphaeriales	f__Chaetosphaeriaceae	g__Chloridium	s__unidentified	Chloridium	13	Symbiotroph	Ectomycorrhizal	NULL	NULL	Highly Probable
6e0a41fbc2cb9274c1c911be14299e29	k__Fungi	p__Ascomycota	c__Sordariomycetes	o__Chaetosphaeriales	f__Chaetosphaeriaceae	g__Chloridium	s__unidentified	Chloridium	13	Symbiotroph	Ectomycorrhizal	NULL	NULL	Highly Probable
ea01ada9643a94b1f32c3f841350c311	k__Fungi	p__Ascomycota	c__Dothideomycetes	o__Mytilinidales	f__Gloniaceae	g__Cenococcum	s__unidentified	Cenococcum	13	Symbiotroph	Ectomycorrhizal	NULL	NULL	Highly Probable
e46b59876e2b03b9611e3b5ae02d0d57	k__Fungi	p__Ascomycota	c__Sordariomycetes	o__Chaetosphaeriales	f__Chaetosphaeriaceae	g__Chloridium	s__unidentified	Chloridium	13	Symbiotroph	Ectomycorrhizal	NULL	NULL	Highly Probable
1e5f003fcc2b8c4895830792c98403da	k__Fungi	p__Ascomycota	c__Dothideomycetes	o__Mytilinidales	f__Gloniaceae	g__Cenococcum	s__unidentified	Cenococcum	13	Symbiotroph	Ectomycorrhizal	NULL	NULL	Highly Probable
63c23d68ff3f702000f21a9b25d2f9aa	k__Fungi	p__Ascomycota	c__Dothideomycetes	o__Mytilinidales	f__Gloniaceae	g__Cenococcum	s__unidentified	Cenococcum	13	Symbiotroph	Ectomycorrhizal	NULL	NULL	Highly Probable
8dbeee2ebf297536c313092e0b754157	k__Fungi	p__Ascomycota	c__Dothideomycetes	o__Mytilinidales	f__Gloniaceae	g__Cenococcum	s__unidentified	Cenococcum	13	Symbiotroph	Ectomycorrhizal	NULL	NULL	Highly Probable
5561767a7b7046ea90970b043b20f04f	k__Fungi	p__Ascomycota	c__Sordariomycetes	o__Chaetosphaeriales	f__Chaetosphaeriaceae	g__Chloridium	s__unidentified	Chloridium	13	Symbiotroph	Ectomycorrhizal	NULL	NULL	Highly Probable
5b3a00726fbf8cfa2c401b8d4c90535d	k__Fungi	p__Ascomycota	c__Dothideomycetes	o__Mytilinidales	f__Gloniaceae	g__Cenococcum	s__unidentified	Cenococcum	13	Symbiotroph	Ectomycorrhizal	NULL	NULL	Highly Probable
ebb067331159b3378f7a16d993414c0f	k__Fungi	p__Ascomycota	c__Eurotiomycetes	o__Eurotiales	f__Elaphomycetaceae	g__Elaphomyces	s__unidentified	Elaphomyces	13	Symbiotroph	Ectomycorrhizal	Gasteroid	Hypogeous	Highly Probable
430288c523fbe8755ea7a68d6e2c9361	k__Fungi	p__Ascomycota	c__Eurotiomycetes	o__Eurotiales	f__Elaphomycetaceae	g__Elaphomyces	s__unidentified	Elaphomyces	13	Symbiotroph	Ectomycorrhizal	Gasteroid	Hypogeous	Highly Probable
a44d4763896f9dbdfba6c7b363990627	k__Fungi	p__Ascomycota	c__Dothideomycetes	o__Mytilinidales	f__Gloniaceae	g__Cenococcum	s__unidentified	Cenococcum	13	Symbiotroph	Ectomycorrhizal	NULL	NULL	Highly Probable
aa8b8709bed5aee8b4aca1cc8c183956	k__Fungi	p__Ascomycota	c__Dothideomycetes	o__Mytilinidales	f__Gloniaceae	g__Cenococcum	s__unidentified	Cenococcum	13	Symbiotroph	Ectomycorrhizal	NULL	NULL	Highly Probable
9e4c5125998c01fbf33c4331491ef64d	k__Fungi	p__Ascomycota	c__Dothideomycetes	o__Mytilinidales	f__Gloniaceae	g__Cenococcum	s__unidentified	Cenococcum	13	Symbiotroph	Ectomycorrhizal	NULL	NULL	Highly Probable
829f2773d79836b23429123f879d2ff1	k__Fungi	p__Ascomycota	c__Sordariomycetes	o__Chaetosphaeriales	f__Chaetosphaeriaceae	g__Chloridium	s__unidentified	Chloridium	13	Symbiotroph	Ectomycorrhizal	NULL	NULL	Highly Probable
2f758c9d15a230bc201555df4d41e940	k__Fungi	p__Ascomycota	c__Sordariomycetes	o__Chaetosphaeriales	f__Chaetosphaeriaceae	g__Chloridium	s__unidentified	Chloridium	13	Symbiotroph	Ectomycorrhizal	NULL	NULL	Highly Probable
13f39773bef45a828cf0c383844ca889	k__Fungi	p__Ascomycota	c__Dothideomycetes	o__Mytilinidales	f__Gloniaceae	g__Cenococcum	s__unidentified	Cenococcum	13	Symbiotroph	Ectomycorrhizal	NULL	NULL	Highly Probable
14bbeaac0690fd169f8c7924a1c21d85	k__Fungi	p__Ascomycota	c__Dothideomycetes	o__Mytilinidales	f__Gloniaceae	g__Cenococcum	s__unidentified	Cenococcum	13	Symbiotroph	Ectomycorrhizal	NULL	NULL	Highly Probable
8b10d9662d5f4f81713b49731c4d5331	k__Fungi	p__Ascomycota	c__Eurotiomycetes	o__Eurotiales	f__Elaphomycetaceae	g__Elaphomyces	s__unidentified	Elaphomyces	13	Symbiotroph	Ectomycorrhizal	Gasteroid	Hypogeous	Highly Probable
4dfde2f764fdf0e7de98d56731d0453c	k__Fungi	p__Ascomycota	c__Dothideomycetes	o__Mytilinidales	f__Gloniaceae	g__Cenococcum	s__unidentified	Cenococcum	13	Symbiotroph	Ectomycorrhizal	NULL	NULL	Highly Probable
33a7ba74495997d1a6ba67ce55bf30bf	k__Fungi	p__Ascomycota	c__Dothideomycetes	o__Mytilinidales	f__Gloniaceae	g__Cenococcum	s__unidentified	Cenococcum	13	Symbiotroph	Ectomycorrhizal	NULL	NULL	Highly Probable
26ea01d9f3b3e01253e52900c362d767	k__Fungi	p__Ascomycota	c__Eurotiomycetes	o__Eurotiales	f__Elaphomycetaceae	g__Elaphomyces	s__unidentified	Elaphomyces	13	Symbiotroph	Ectomycorrhizal	Gasteroid	Hypogeous	Highly Probable
32f50932674f785e160d144b1aaca3a4	k__Fungi	p__Ascomycota	c__Eurotiomycetes	o__Eurotiales	f__Elaphomycetaceae	g__Elaphomyces	s__unidentified	Elaphomyces	13	Symbiotroph	Ectomycorrhizal	Gasteroid	Hypogeous	Highly Probable
4df58b46749c1e0428a138380a19852e	k__Fungi	p__Ascomycota	c__Eurotiomycetes	o__Eurotiales	f__Elaphomycetaceae	g__Elaphomyces	s__unidentified	Elaphomyces	13	Symbiotroph	Ectomycorrhizal	Gasteroid	Hypogeous	Highly Probable
cfd4ef8bdc4317ec538a7d79d94a48b3	k__Fungi	p__Ascomycota	c__Sordariomycetes	o__Chaetosphaeriales	f__Chaetosphaeriaceae	g__Chloridium	s__unidentified	Chloridium	13	Symbiotroph	Ectomycorrhizal	NULL	NULL	Highly Probable
03f7cdfb428c218dbfa5069166121043	k__Fungi	p__Ascomycota	c__Eurotiomycetes	o__Eurotiales	f__Elaphomycetaceae	g__Elaphomyces	s__unidentified	Elaphomyces	13	Symbiotroph	Ectomycorrhizal	Gasteroid	Hypogeous	Highly Probable
871784acedb7a89ed487cdb65b415349	k__Fungi	p__Ascomycota	c__Sordariomycetes	o__Chaetosphaeriales	f__Chaetosphaeriaceae	g__Chloridium	s__unidentified	Chloridium	13	Symbiotroph	Ectomycorrhizal	NULL	NULL	Highly Probable
df8de76f7d5eccbc0b8569e244275aca	k__Fungi	p__Ascomycota	c__Dothideomycetes	o__Mytilinidales	f__Gloniaceae	g__Cenococcum	s__unidentified	Cenococcum	13	Symbiotroph	Ectomycorrhizal	NULL	NULL	Highly Probable
60140fbb31c0ea8c751aa10da51315ec	k__Fungi	p__Ascomycota	c__Dothideomycetes	o__Mytilinidales	f__Gloniaceae	g__Cenococcum	s__unidentified	Cenococcum	13	Symbiotroph	Ectomycorrhizal	NULL	NULL	Highly Probable
e7d1ad53ed8c99af89966509d7d2924b	k__Fungi	p__Ascomycota	c__Dothideomycetes	o__Mytilinidales	f__Gloniaceae	g__Cenococcum	s__unidentified	Cenococcum	13	Symbiotroph	Ectomycorrhizal	NULL	NULL	Highly Probable
504699056ec19ff8d7105901cd5748ce	k__Fungi	p__Ascomycota	c__Dothideomycetes	o__Mytilinidales	f__Gloniaceae	g__Cenococcum	s__unidentified	Cenococcum	13	Symbiotroph	Ectomycorrhizal	NULL	NULL	Highly Probable
26b2e507fda62055d0585da8016238a9	k__Fungi	p__Ascomycota	c__Sordariomycetes	o__Chaetosphaeriales	f__Chaetosphaeriaceae	g__Chloridium	s__unidentified	Chloridium	13	Symbiotroph	Ectomycorrhizal	NULL	NULL	Highly Probable
a9300f1b69c97a3909cc1efdcc8a327f	k__Fungi	p__Ascomycota	c__Sordariomycetes	o__Chaetosphaeriales	f__Chaetosphaeriaceae	g__Chloridium	s__unidentified	Chloridium	13	Symbiotroph	Ectomycorrhizal	NULL	NULL	Highly Probable
ffc067d45f1a715dc294362e139849cf	k__Fungi	p__Ascomycota	c__Sordariomycetes	o__Chaetosphaeriales	f__Chaetosphaeriaceae	g__Chloridium	s__unidentified	Chloridium	13	Symbiotroph	Ectomycorrhizal	NULL	NULL	Highly Probable
422d3f8e3c6386c8c6f410a80e591765	k__Fungi	p__Ascomycota	c__Dothideomycetes	o__Mytilinidales	f__Gloniaceae	g__Cenococcum	s__unidentified	Cenococcum	13	Symbiotroph	Ectomycorrhizal	NULL	NULL	Highly Probable
343b951400b19ba3ed7076f99732bf3d	k__Fungi	p__Ascomycota	c__Sordariomycetes	o__Chaetosphaeriales	f__Chaetosphaeriaceae	g__Chloridium	s__unidentified	Chloridium	13	Symbiotroph	Ectomycorrhizal	NULL	NULL	Highly Probable
152d2978bbbf32581b121cbfca4bea98	k__Fungi	p__Ascomycota	c__Sordariomycetes	o__Chaetosphaeriales	f__Chaetosphaeriaceae	g__Chloridium	s__unidentified	Chloridium	13	Symbiotroph	Ectomycorrhizal	NULL	NULL	Highly Probable
7d0cb6c73b75dbd0333f24a15393dfdb	k__Fungi	p__Ascomycota	c__Pezizomycetes	o__Pezizales	f__Helvellaceae	g__Helvella	s__unidentified	Helvella	13	Symbiotroph	Ectomycorrhizal	NULL	NULL	Highly Probable
6fdaef22b8d2a7bf52f50828bb7637f0	k__Fungi	p__Ascomycota	c__Sordariomycetes	o__Chaetosphaeriales	f__Chaetosphaeriaceae	g__Chloridium	s__unidentified	Chloridium	13	Symbiotroph	Ectomycorrhizal	NULL	NULL	Highly Probable
d41594f000767c636963bdb90fc55e33	k__Fungi	p__Ascomycota	c__Dothideomycetes	o__Mytilinidales	f__Gloniaceae	g__Cenococcum	s__unidentified	Cenococcum	13	Symbiotroph	Ectomycorrhizal	NULL	NULL	Highly Probable
cbb569480c11cbb674bf6c9ca06822de	k__Fungi	p__Ascomycota	c__Eurotiomycetes	o__Eurotiales	f__Elaphomycetaceae	g__Elaphomyces	s__unidentified	Elaphomyces	13	Symbiotroph	Ectomycorrhizal	Gasteroid	Hypogeous	Highly Probable
13a3e68dd5876efb31979f6273930205	k__Fungi	p__Ascomycota	c__Sordariomycetes	o__Chaetosphaeriales	f__Chaetosphaeriaceae	g__Chloridium	s__unidentified	Chloridium	13	Symbiotroph	Ectomycorrhizal	NULL	NULL	Highly Probable
06060ca7994a5e7a2a2b0a8b129454c1	k__Fungi	p__Ascomycota	c__Dothideomycetes	o__Mytilinidales	f__Gloniaceae	g__Cenococcum	s__unidentified	Cenococcum	13	Symbiotroph	Ectomycorrhizal	NULL	NULL	Highly Probable
6268f9c3ef0535102285719d4aee203e	k__Fungi	p__Ascomycota	c__Dothideomycetes	o__Mytilinidales	f__Gloniaceae	g__Cenococcum	s__unidentified	Cenococcum	13	Symbiotroph	Ectomycorrhizal	NULL	NULL	Highly Probable
e560cd7eafad104cebdf7cb6f4356f6b	k__Fungi	p__Ascomycota	c__Dothideomycetes	o__Mytilinidales	f__Gloniaceae	g__Cenococcum	s__unidentified	Cenococcum	13	Symbiotroph	Ectomycorrhizal	NULL	NULL	Highly Probable
03d7bbc37f7b8503382b3b11b113b895	k__Fungi	p__Ascomycota	c__Eurotiomycetes	o__Eurotiales	f__Elaphomycetaceae	g__Elaphomyces	s__unidentified	Elaphomyces	13	Symbiotroph	Ectomycorrhizal	Gasteroid	Hypogeous	Highly Probable
2fe3cfb251cfe810b2a3cfc5fac9bf1f	k__Fungi	p__Ascomycota	c__Dothideomycetes	o__Mytilinidales	f__Gloniaceae	g__Cenococcum	s__unidentified	Cenococcum	13	Symbiotroph	Ectomycorrhizal	NULL	NULL	Highly Probable
0c80aa6f74742c60fb858541381349ee	k__Fungi	p__Ascomycota	c__Dothideomycetes	o__Mytilinidales	f__Gloniaceae	g__Cenococcum	s__unidentified	Cenococcum	13	Symbiotroph	Ectomycorrhizal	NULL	NULL	Highly Probable
c63bd01b322c4808e1befc7931d2fc8a	k__Fungi	p__Ascomycota	c__Dothideomycetes	o__Mytilinidales	f__Gloniaceae	g__Cenococcum	s__unidentified	Cenococcum	13	Symbiotroph	Ectomycorrhizal	NULL	NULL	Highly Probable
f4266ca8339d6df10df43061f0007d35	k__Fungi	p__Ascomycota	c__Eurotiomycetes	o__Eurotiales	f__Elaphomycetaceae	g__Elaphomyces	s__unidentified	Elaphomyces	13	Symbiotroph	Ectomycorrhizal	Gasteroid	Hypogeous	Highly Probable
0b45decbc088dc3f31a24c5d8af7557f	k__Fungi	p__Ascomycota	c__Sordariomycetes	o__Chaetosphaeriales	f__Chaetosphaeriaceae	g__Chloridium	s__unidentified	Chloridium	13	Symbiotroph	Ectomycorrhizal	NULL	NULL	Highly Probable
af39c1c946331bf4584d360b35ac1436	k__Fungi	p__Ascomycota	c__Sordariomycetes	o__Chaetosphaeriales	f__Chaetosphaeriaceae	g__Chloridium	s__unidentified	Chloridium	13	Symbiotroph	Ectomycorrhizal	NULL	NULL	Highly Probable
03c8ad30993cd270f87b336f25ebaa7f	k__Fungi	p__Ascomycota	c__Dothideomycetes	o__Mytilinidales	f__Gloniaceae	g__Cenococcum	s__unidentified	Cenococcum	13	Symbiotroph	Ectomycorrhizal	NULL	NULL	Highly Probable
d4d8553e8a79c437315bd898a261f65a	k__Fungi	p__Ascomycota	c__Sordariomycetes	o__Chaetosphaeriales	f__Chaetosphaeriaceae	g__Chloridium	s__unidentified	Chloridium	13	Symbiotroph	Ectomycorrhizal	NULL	NULL	Highly Probable
e589188333f85a37de14881ff85d4491	k__Fungi	p__Ascomycota	c__Sordariomycetes	o__Chaetosphaeriales	f__Chaetosphaeriaceae	g__Chloridium	s__unidentified	Chloridium	13	Symbiotroph	Ectomycorrhizal	NULL	NULL	Highly Probable
0a8b035587d73f2d6ce9a26e566ec821	k__Fungi	p__Ascomycota	c__Eurotiomycetes	o__Eurotiales	f__Elaphomycetaceae	g__Elaphomyces	s__unidentified	Elaphomyces	13	Symbiotroph	Ectomycorrhizal	Gasteroid	Hypogeous	Highly Probable
d3e39436adbc2a2b48350c97fe7251b3	k__Fungi	p__Ascomycota	c__Dothideomycetes	o__Mytilinidales	f__Gloniaceae	g__Cenococcum	s__unidentified	Cenococcum	13	Symbiotroph	Ectomycorrhizal	NULL	NULL	Highly Probable
45a242a71c0a7161c554d16051693b6b	k__Fungi	p__Ascomycota	c__Eurotiomycetes	o__Eurotiales	f__Elaphomycetaceae	g__Elaphomyces	s__unidentified	Elaphomyces	13	Symbiotroph	Ectomycorrhizal	Gasteroid	Hypogeous	Highly Probable
7991dbdc39294a59dc94d6356afe51a4	k__Fungi	p__Ascomycota	c__Dothideomycetes	o__Mytilinidales	f__Gloniaceae	g__Cenococcum	s__unidentified	Cenococcum	13	Symbiotroph	Ectomycorrhizal	NULL	NULL	Highly Probable
04272e9ab58158e2b80a51ca32bcf610	k__Fungi	p__Ascomycota	c__Dothideomycetes	o__Mytilinidales	f__Gloniaceae	g__Cenococcum	s__unidentified	Cenococcum	13	Symbiotroph	Ectomycorrhizal	NULL	NULL	Highly Probable
640ef4a7bfe52c5c2f72c80a6a1a915b	k__Fungi	p__Ascomycota	c__Sordariomycetes	o__Chaetosphaeriales	f__Chaetosphaeriaceae	g__Chloridium	s__unidentified	Chloridium	13	Symbiotroph	Ectomycorrhizal	NULL	NULL	Highly Probable
a42ab2eb6b474abbd830a96c887bab2a	k__Fungi	p__Ascomycota	c__Dothideomycetes	o__Mytilinidales	f__Gloniaceae	g__Cenococcum	s__unidentified	Cenococcum	13	Symbiotroph	Ectomycorrhizal	NULL	NULL	Highly Probable
d60cf507ca86048fdf714ed8537c7eb2	k__Fungi	p__Ascomycota	c__Sordariomycetes	o__Chaetosphaeriales	f__Chaetosphaeriaceae	g__Chloridium	s__unidentified	Chloridium	13	Symbiotroph	Ectomycorrhizal	NULL	NULL	Highly Probable
d2452644e74cd3484d2f688af5123098	k__Fungi	p__Ascomycota	c__Eurotiomycetes	o__Eurotiales	f__Elaphomycetaceae	g__Elaphomyces	s__unidentified	Elaphomyces	13	Symbiotroph	Ectomycorrhizal	Gasteroid	Hypogeous	Highly Probable
d08bba652951f3ba5dfdfdf7c3fb7f1a	k__Fungi	p__Ascomycota	c__Dothideomycetes	o__Mytilinidales	f__Gloniaceae	g__Cenococcum	s__unidentified	Cenococcum	13	Symbiotroph	Ectomycorrhizal	NULL	NULL	Highly Probable
a5a4d7321d01fce73adfde9b3fcad8bc	k__Fungi	p__Ascomycota	c__Eurotiomycetes	o__Eurotiales	f__Elaphomycetaceae	g__Elaphomyces	s__unidentified	Elaphomyces	13	Symbiotroph	Ectomycorrhizal	Gasteroid	Hypogeous	Highly Probable
17270ff01d77d7d696f10bca6fc17b34	k__Fungi	p__Ascomycota	c__Sordariomycetes	o__Chaetosphaeriales	f__Chaetosphaeriaceae	g__Chloridium	s__unidentified	Chloridium	13	Symbiotroph	Ectomycorrhizal	NULL	NULL	Highly Probable
c7e7c187246a76255ebba02116a72e79	k__Fungi	p__Ascomycota	c__Sordariomycetes	o__Chaetosphaeriales	f__Chaetosphaeriaceae	g__Chloridium	s__unidentified	Chloridium	13	Symbiotroph	Ectomycorrhizal	NULL	NULL	Highly Probable
758342d4e12ccdbda7028abb6fb8ee26	k__Fungi	p__Ascomycota	c__Pezizomycetes	o__Pezizales	f__Tuberaceae	g__Tuber	s__unidentified	Tuber	13	Symbiotroph	Ectomycorrhizal	Gasteroid	Hypogeous	Highly Probable
3156b42e8866fb017caf9361a04f7543	k__Fungi	p__Ascomycota	c__Dothideomycetes	o__Mytilinidales	f__Gloniaceae	g__Cenococcum	s__unidentified	Cenococcum	13	Symbiotroph	Ectomycorrhizal	NULL	NULL	Highly Probable
f7a4658fa94aa699215c03707591d5a0	k__Fungi	p__Ascomycota	c__Dothideomycetes	o__Mytilinidales	f__Gloniaceae	g__Cenococcum	s__unidentified	Cenococcum	13	Symbiotroph	Ectomycorrhizal	NULL	NULL	Highly Probable
adedf82bdf32d0addfca0a3566d40575	k__Fungi	p__Ascomycota	c__Sordariomycetes	o__Chaetosphaeriales	f__Chaetosphaeriaceae	g__Chloridium	s__unidentified	Chloridium	13	Symbiotroph	Ectomycorrhizal	NULL	NULL	Highly Probable
646c784e909f9b3f64494e79088d5b36	k__Fungi	p__Ascomycota	c__Dothideomycetes	o__Mytilinidales	f__Gloniaceae	g__Cenococcum	s__unidentified	Cenococcum	13	Symbiotroph	Ectomycorrhizal	NULL	NULL	Highly Probable
b4b675caea7ac69ea9a4fc5d263002ec	k__Fungi	p__Ascomycota	c__Dothideomycetes	o__Mytilinidales	f__Gloniaceae	g__Cenococcum	s__unidentified	Cenococcum	13	Symbiotroph	Ectomycorrhizal	NULL	NULL	Highly Probable
6582ca1e33025d5f4e95dc08be838637	k__Fungi	p__Ascomycota	c__Dothideomycetes	o__Mytilinidales	f__Gloniaceae	g__Cenococcum	s__unidentified	Cenococcum	13	Symbiotroph	Ectomycorrhizal	NULL	NULL	Highly Probable
fa0db05588caab793cc7cb952b7d52a4	k__Fungi	p__Ascomycota	c__Eurotiomycetes	o__Eurotiales	f__Elaphomycetaceae	g__Elaphomyces	s__unidentified	Elaphomyces	13	Symbiotroph	Ectomycorrhizal	Gasteroid	Hypogeous	Highly Probable
77d14143d36a0a9d8c919f730baadd6c	k__Fungi	p__Ascomycota	c__Pezizomycetes	o__Pezizales	f__Helvellaceae	g__Helvella	s__unidentified	Helvella	13	Symbiotroph	Ectomycorrhizal	NULL	NULL	Highly Probable
0cedcd7f9929daa117697c94c0bce1b0	k__Fungi	p__Ascomycota	c__Pezizomycetes	o__Pezizales	f__Tuberaceae	g__Tuber	s__unidentified	Tuber	13	Symbiotroph	Ectomycorrhizal	Gasteroid	Hypogeous	Highly Probable
a752991b4c27ec68db5c48dabaf8fd11	k__Fungi	p__Ascomycota	c__Pezizomycetes	o__Pezizales	f__Pyronemataceae	g__Sphaerosporella	s__unidentified	Sphaerosporella	13	Symbiotroph	Ectomycorrhizal	NULL	NULL	Highly Probable
5e4565a1a1c3688a3af4acf8b62785ea	k__Fungi	p__Ascomycota	c__Sordariomycetes	o__Chaetosphaeriales	f__Chaetosphaeriaceae	g__Chloridium	s__unidentified	Chloridium	13	Symbiotroph	Ectomycorrhizal	NULL	NULL	Highly Probable
53c4311c70b0361cb2393122907c0a79	k__Fungi	p__Ascomycota	c__Dothideomycetes	o__Mytilinidales	f__Gloniaceae	g__Cenococcum	s__unidentified	Cenococcum	13	Symbiotroph	Ectomycorrhizal	NULL	NULL	Highly Probable
699875a855a6862db57b591e7074501c	k__Fungi	p__Ascomycota	c__Sordariomycetes	o__Chaetosphaeriales	f__Chaetosphaeriaceae	g__Chloridium	s__unidentified	Chloridium	13	Symbiotroph	Ectomycorrhizal	NULL	NULL	Highly Probable
3aa1c1cd3f97d8e77a27bf545dcd7953	k__Fungi	p__Ascomycota	c__Leotiomycetes	o__Helotiales	f__Helotiales_fam_Incertae_sedis	g__Acephala	s__unidentified	Acephala	13	Symbiotroph	Ectomycorrhizal	NULL	NULL	Possible
0493ae159dba057fc14bef319bf3b8a5	k__Fungi	p__Ascomycota	c__Eurotiomycetes	o__Eurotiales	f__Elaphomycetaceae	g__Elaphomyces	s__unidentified	Elaphomyces	13	Symbiotroph	Ectomycorrhizal	Gasteroid	Hypogeous	Highly Probable
b80ddb115fbf01c50edf3e1faf946b0b	k__Fungi	p__Ascomycota	c__Pezizomycetes	o__Pezizales	f__Tuberaceae	g__Tuber	s__unidentified	Tuber	13	Symbiotroph	Ectomycorrhizal	Gasteroid	Hypogeous	Highly Probable
134741141f7df3b3ab25b3a83597e095	k__Fungi	p__Ascomycota	c__Eurotiomycetes	o__Eurotiales	f__Elaphomycetaceae	g__Elaphomyces	s__unidentified	Elaphomyces	13	Symbiotroph	Ectomycorrhizal	Gasteroid	Hypogeous	Highly Probable
25354b186f14c9df1f8161e4bfde6331	k__Fungi	p__Ascomycota	c__Pezizomycetes	o__Pezizales	f__Helvellaceae	g__Helvella	s__unidentified	Helvella	13	Symbiotroph	Ectomycorrhizal	NULL	NULL	Highly Probable
963223c29f96d65015b48fb8dfcfb220	k__Fungi	p__Ascomycota	c__Dothideomycetes	o__Mytilinidales	f__Gloniaceae	g__Cenococcum	s__unidentified	Cenococcum	13	Symbiotroph	Ectomycorrhizal	NULL	NULL	Highly Probable
2f017b9a9169867f15831ab645aedd17	k__Fungi	p__Ascomycota	c__Sordariomycetes	o__Chaetosphaeriales	f__Chaetosphaeriaceae	g__Chloridium	s__unidentified	Chloridium	13	Symbiotroph	Ectomycorrhizal	NULL	NULL	Highly Probable
6a2f2b488afdde52b0b7b7645d608ad1	k__Fungi	p__Ascomycota	c__Pezizomycetes	o__Pezizales	f__Helvellaceae	g__Helvella	s__unidentified	Helvella	13	Symbiotroph	Ectomycorrhizal	NULL	NULL	Highly Probable
ddee288d12abad5c0c1023651e926e4d	k__Fungi	p__Ascomycota	c__Pezizomycetes	o__Pezizales	f__Discinaceae	g__Hydnotrya	s__unidentified	Hydnotrya	13	Symbiotroph	Ectomycorrhizal	Gasteroid	Hypogeous	Highly Probable
51dd1ee6ba0281c144e209f5f9548d04	k__Fungi	p__Basidiomycota	c__Agaricomycetes	o__Agaricales	f__Cortinariaceae	g__unidentified	s__unidentified	Cortinariaceae	9	Symbiotroph	Ectomycorrhizal	Agaricoid	NULL	Probable
af0a8a2cdf114822b1ac398e68c0910b	k__Fungi	p__Basidiomycota	c__Agaricomycetes	o__Russulales	f__Russulaceae	g__unidentified	s__unidentified	Russulaceae	9	Symbiotroph	Ectomycorrhizal	Agaricoid-Corticioid-Gasteroid-Secotioid	NULL	Probable
d9deecbb2876e0c987346b56ade6e8b9	k__Fungi	p__Basidiomycota	c__Agaricomycetes	o__Agaricales	f__Inocybaceae	g__unidentified	s__unidentified	Inocybaceae	9	Symbiotroph	Ectomycorrhizal	Agaricoid	NULL	Probable
01ca68fe3e501c62ec858fdfb2a1fb41	k__Fungi	p__Basidiomycota	c__Agaricomycetes	o__Sebacinales	f__Sebacinaceae	g__unidentified	s__unidentified	Sebacinaceae	9	Symbiotroph	Ectomycorrhizal	Coralloid	NULL	Probable
4af522ebfd66f5f5842810e776d06033	k__Fungi	p__Basidiomycota	c__Agaricomycetes	o__Agaricales	f__Inocybaceae	g__unidentified	s__unidentified	Inocybaceae	9	Symbiotroph	Ectomycorrhizal	Agaricoid	NULL	Probable
5a4aa75990ee53a374ccaffd2189e1b3	k__Fungi	p__Basidiomycota	c__Agaricomycetes	o__Agaricales	f__Inocybaceae	g__unidentified	s__unidentified	Inocybaceae	9	Symbiotroph	Ectomycorrhizal	Agaricoid	NULL	Probable
063e59445739b56fd2151e3193a07e7a	k__Fungi	p__Basidiomycota	c__Agaricomycetes	o__Russulales	f__Russulaceae	g__unidentified	s__unidentified	Russulaceae	9	Symbiotroph	Ectomycorrhizal	Agaricoid-Corticioid-Gasteroid-Secotioid	NULL	Probable
635cc65b31bfcfce9ba42af3f5c874e8	k__Fungi	p__Basidiomycota	c__Agaricomycetes	o__Russulales	f__Russulaceae	g__unidentified	s__unidentified	Russulaceae	9	Symbiotroph	Ectomycorrhizal	Agaricoid-Corticioid-Gasteroid-Secotioid	NULL	Probable
5a96990d652a07640bf41e5020bcda89	k__Fungi	p__Basidiomycota	c__Agaricomycetes	o__Agaricales	f__Inocybaceae	g__unidentified	s__unidentified	Inocybaceae	9	Symbiotroph	Ectomycorrhizal	Agaricoid	NULL	Probable
39b8ef59a6eecb42a85f8ae5abd8d6d9	k__Fungi	p__Basidiomycota	c__Agaricomycetes	o__Agaricales	f__Inocybaceae	g__unidentified	s__unidentified	Inocybaceae	9	Symbiotroph	Ectomycorrhizal	Agaricoid	NULL	Probable
ee9e1c1d243d9fd7258dc4fc7dfc3505	k__Fungi	p__Basidiomycota	c__Agaricomycetes	o__Russulales	f__Russulaceae	g__unidentified	s__unidentified	Russulaceae	9	Symbiotroph	Ectomycorrhizal	Agaricoid-Corticioid-Gasteroid-Secotioid	NULL	Probable
785936b7a30e4f91e05922d9dc558dec	k__Fungi	p__Basidiomycota	c__Agaricomycetes	o__Russulales	f__Russulaceae	g__unidentified	s__unidentified	Russulaceae	9	Symbiotroph	Ectomycorrhizal	Agaricoid-Corticioid-Gasteroid-Secotioid	NULL	Probable
3505d50b132ba71e73a7df2f87b6aa95	k__Fungi	p__Basidiomycota	c__Agaricomycetes	o__Russulales	f__Russulaceae	g__unidentified	s__unidentified	Russulaceae	9	Symbiotroph	Ectomycorrhizal	Agaricoid-Corticioid-Gasteroid-Secotioid	NULL	Probable
3f440df1af9d32df437e33558a5556fa	k__Fungi	p__Basidiomycota	c__Agaricomycetes	o__Russulales	f__Russulaceae	g__unidentified	s__unidentified	Russulaceae	9	Symbiotroph	Ectomycorrhizal	Agaricoid-Corticioid-Gasteroid-Secotioid	NULL	Probable
ddbe401d253278b33283168109fd32ab	k__Fungi	p__Basidiomycota	c__Agaricomycetes	o__Sebacinales	f__Sebacinaceae	g__unidentified	s__unidentified	Sebacinaceae	9	Symbiotroph	Ectomycorrhizal	Coralloid	NULL	Probable
d481e3faff5f908a0a6099cf68fe9cad	k__Fungi	p__Basidiomycota	c__Agaricomycetes	o__Agaricales	f__Amanitaceae	g__Amanita	s__unidentified	Amanita	13	Symbiotroph	Ectomycorrhizal	Agaricoid	NULL	Highly Probable
593c2de84bf363d24aea240b042a783e	k__Fungi	p__Basidiomycota	c__Agaricomycetes	o__Agaricales	f__Amanitaceae	g__Amanita	s__unidentified	Amanita	13	Symbiotroph	Ectomycorrhizal	Agaricoid	NULL	Highly Probable
4d063a47edde23b327bb8a16d58939e6	k__Fungi	p__Basidiomycota	c__Agaricomycetes	o__Agaricales	f__Amanitaceae	g__Amanita	s__unidentified	Amanita	13	Symbiotroph	Ectomycorrhizal	Agaricoid	NULL	Highly Probable
dae0f80ecfc0c0fbd4ff90167bb63fa2	k__Fungi	p__Basidiomycota	c__Agaricomycetes	o__Agaricales	f__Amanitaceae	g__Amanita	s__unidentified	Amanita	13	Symbiotroph	Ectomycorrhizal	Agaricoid	NULL	Highly Probable
5c44c5a65948063e3839de72652132cc	k__Fungi	p__Basidiomycota	c__Agaricomycetes	o__Agaricales	f__Amanitaceae	g__Amanita	s__unidentified	Amanita	13	Symbiotroph	Ectomycorrhizal	Agaricoid	NULL	Highly Probable
99ba914b0847d5d294f77b30695d9ba2	k__Fungi	p__Basidiomycota	c__Agaricomycetes	o__Agaricales	f__Amanitaceae	g__Amanita	s__unidentified	Amanita	13	Symbiotroph	Ectomycorrhizal	Agaricoid	NULL	Highly Probable
6d4350d334bd799484dc2a58163e3109	k__Fungi	p__Basidiomycota	c__Agaricomycetes	o__Agaricales	f__Amanitaceae	g__Amanita	s__unidentified	Amanita	13	Symbiotroph	Ectomycorrhizal	Agaricoid	NULL	Highly Probable
43b57b3d6f36a9279d6b352f7f6f9edf	k__Fungi	p__Basidiomycota	c__Agaricomycetes	o__Agaricales	f__Amanitaceae	g__Amanita	s__unidentified	Amanita	13	Symbiotroph	Ectomycorrhizal	Agaricoid	NULL	Highly Probable
13e81139f2759d0371e4431dd8a3c0af	k__Fungi	p__Basidiomycota	c__Agaricomycetes	o__Agaricales	f__Amanitaceae	g__Amanita	s__unidentified	Amanita	13	Symbiotroph	Ectomycorrhizal	Agaricoid	NULL	Highly Probable
b15302984b26d42090d3fc829466e581	k__Fungi	p__Basidiomycota	c__Agaricomycetes	o__Agaricales	f__Amanitaceae	g__Amanita	s__unidentified	Amanita	13	Symbiotroph	Ectomycorrhizal	Agaricoid	NULL	Highly Probable
87573ae5d254b5e9420212f94ddebc9a	k__Fungi	p__Basidiomycota	c__Agaricomycetes	o__Agaricales	f__Amanitaceae	g__Amanita	s__unidentified	Amanita	13	Symbiotroph	Ectomycorrhizal	Agaricoid	NULL	Highly Probable
f63138dd6b380b967b24eca926a5003a	k__Fungi	p__Basidiomycota	c__Agaricomycetes	o__Agaricales	f__Amanitaceae	g__Amanita	s__unidentified	Amanita	13	Symbiotroph	Ectomycorrhizal	Agaricoid	NULL	Highly Probable
e6d99064b8339d0bef9d33ff423cce34	k__Fungi	p__Basidiomycota	c__Agaricomycetes	o__Agaricales	f__Amanitaceae	g__Amanita	s__unidentified	Amanita	13	Symbiotroph	Ectomycorrhizal	Agaricoid	NULL	Highly Probable
cb3afde3d1219bac05fd6580e311fbd4	k__Fungi	p__Basidiomycota	c__Agaricomycetes	o__Cantharellales	f__Clavulinaceae	g__Clavulina	s__unidentified	Clavulina	13	Symbiotroph	Ectomycorrhizal	Clavarioid	NULL	Highly Probable
71db85840d4755f724e66121c841b146	k__Fungi	p__Basidiomycota	c__Agaricomycetes	o__Cantharellales	f__Clavulinaceae	g__Clavulina	s__unidentified	Clavulina	13	Symbiotroph	Ectomycorrhizal	Clavarioid	NULL	Highly Probable
3e31e9a994ba40e98b4586435d1cfc0f	k__Fungi	p__Basidiomycota	c__Agaricomycetes	o__Cantharellales	f__Clavulinaceae	g__Clavulina	s__unidentified	Clavulina	13	Symbiotroph	Ectomycorrhizal	Clavarioid	NULL	Highly Probable
c01e9208c5d7b970b0ee9210fb9229ea	k__Fungi	p__Basidiomycota	c__Agaricomycetes	o__Cantharellales	f__Clavulinaceae	g__Clavulina	s__unidentified	Clavulina	13	Symbiotroph	Ectomycorrhizal	Clavarioid	NULL	Highly Probable
67ae1bd6f33f3f779f8f20032e6418f2	k__Fungi	p__Basidiomycota	c__Agaricomycetes	o__Agaricales	f__Cortinariaceae	g__Cortinarius	s__unidentified	Cortinarius	13	Symbiotroph	Ectomycorrhizal	Agaricoid	NULL	Highly Probable
d91ba09d87a1132c5e77fcc6e4f541ca	k__Fungi	p__Basidiomycota	c__Agaricomycetes	o__Agaricales	f__Cortinariaceae	g__Cortinarius	s__unidentified	Cortinarius	13	Symbiotroph	Ectomycorrhizal	Agaricoid	NULL	Highly Probable
8868eee8074893184406282aa4e710ff	k__Fungi	p__Basidiomycota	c__Agaricomycetes	o__Agaricales	f__Cortinariaceae	g__Cortinarius	s__unidentified	Cortinarius	13	Symbiotroph	Ectomycorrhizal	Agaricoid	NULL	Highly Probable
7416a50a280e9aae66e06d34ae48707f	k__Fungi	p__Basidiomycota	c__Agaricomycetes	o__Agaricales	f__Cortinariaceae	g__Cortinarius	s__unidentified	Cortinarius	13	Symbiotroph	Ectomycorrhizal	Agaricoid	NULL	Highly Probable
1e0b262c70651ad78c4f153b86645dc1	k__Fungi	p__Basidiomycota	c__Agaricomycetes	o__Agaricales	f__Cortinariaceae	g__Cortinarius	s__unidentified	Cortinarius	13	Symbiotroph	Ectomycorrhizal	Agaricoid	NULL	Highly Probable
696753536088b1437a006ca2ab66d905	k__Fungi	p__Basidiomycota	c__Agaricomycetes	o__Agaricales	f__Cortinariaceae	g__Cortinarius	s__unidentified	Cortinarius	13	Symbiotroph	Ectomycorrhizal	Agaricoid	NULL	Highly Probable
31c173bb98a6f61e869d2cafa8f2863d	k__Fungi	p__Basidiomycota	c__Agaricomycetes	o__Agaricales	f__Cortinariaceae	g__Cortinarius	s__unidentified	Cortinarius	13	Symbiotroph	Ectomycorrhizal	Agaricoid	NULL	Highly Probable
54282750a88a3ad002a5e5f35bae9768	k__Fungi	p__Basidiomycota	c__Agaricomycetes	o__Agaricales	f__Cortinariaceae	g__Cortinarius	s__unidentified	Cortinarius	13	Symbiotroph	Ectomycorrhizal	Agaricoid	NULL	Highly Probable
e7241393150cd666cf68e5434896160f	k__Fungi	p__Basidiomycota	c__Agaricomycetes	o__Agaricales	f__Cortinariaceae	g__Cortinarius	s__unidentified	Cortinarius	13	Symbiotroph	Ectomycorrhizal	Agaricoid	NULL	Highly Probable
b612eb448520cb5a3cadbf731038d6c4	k__Fungi	p__Basidiomycota	c__Agaricomycetes	o__Agaricales	f__Cortinariaceae	g__Cortinarius	s__unidentified	Cortinarius	13	Symbiotroph	Ectomycorrhizal	Agaricoid	NULL	Highly Probable
dcb92aa7c20649302dfa5ae30a43843b	k__Fungi	p__Basidiomycota	c__Agaricomycetes	o__Agaricales	f__Cortinariaceae	g__Cortinarius	s__unidentified	Cortinarius	13	Symbiotroph	Ectomycorrhizal	Agaricoid	NULL	Highly Probable
e9e375d49a107f8a5e95ccf9de2a3659	k__Fungi	p__Basidiomycota	c__Agaricomycetes	o__Agaricales	f__Cortinariaceae	g__Cortinarius	s__unidentified	Cortinarius	13	Symbiotroph	Ectomycorrhizal	Agaricoid	NULL	Highly Probable
195e9317010361a7f908e5fdc4922cba	k__Fungi	p__Basidiomycota	c__Agaricomycetes	o__Agaricales	f__Cortinariaceae	g__Cortinarius	s__unidentified	Cortinarius	13	Symbiotroph	Ectomycorrhizal	Agaricoid	NULL	Highly Probable
c00aad912ac1db55c9b99375ae7ad5dc	k__Fungi	p__Basidiomycota	c__Agaricomycetes	o__Agaricales	f__Cortinariaceae	g__Cortinarius	s__unidentified	Cortinarius	13	Symbiotroph	Ectomycorrhizal	Agaricoid	NULL	Highly Probable
21a5fd296700612f562b306fe26cf55f	k__Fungi	p__Basidiomycota	c__Agaricomycetes	o__Agaricales	f__Cortinariaceae	g__Cortinarius	s__unidentified	Cortinarius	13	Symbiotroph	Ectomycorrhizal	Agaricoid	NULL	Highly Probable
6cefd13c5bb896a063a517f1e8ec9504	k__Fungi	p__Basidiomycota	c__Agaricomycetes	o__Agaricales	f__Cortinariaceae	g__Cortinarius	s__unidentified	Cortinarius	13	Symbiotroph	Ectomycorrhizal	Agaricoid	NULL	Highly Probable
8ca3aa6c0d9b826333f772400d9ea646	k__Fungi	p__Basidiomycota	c__Agaricomycetes	o__Agaricales	f__Cortinariaceae	g__Cortinarius	s__unidentified	Cortinarius	13	Symbiotroph	Ectomycorrhizal	Agaricoid	NULL	Highly Probable
1c3ed39a4f95a3e995a90d1531a53f26	k__Fungi	p__Basidiomycota	c__Agaricomycetes	o__Agaricales	f__Cortinariaceae	g__Cortinarius	s__unidentified	Cortinarius	13	Symbiotroph	Ectomycorrhizal	Agaricoid	NULL	Highly Probable
767b1cea97d332edd2b85ad7a33a5071	k__Fungi	p__Basidiomycota	c__Agaricomycetes	o__Agaricales	f__Cortinariaceae	g__Cortinarius	s__unidentified	Cortinarius	13	Symbiotroph	Ectomycorrhizal	Agaricoid	NULL	Highly Probable
391bcef13523b490f177ab014eef2b3e	k__Fungi	p__Basidiomycota	c__Agaricomycetes	o__Agaricales	f__Cortinariaceae	g__Cortinarius	s__unidentified	Cortinarius	13	Symbiotroph	Ectomycorrhizal	Agaricoid	NULL	Highly Probable
38116e6427b464fb6fc9e021b6b34821	k__Fungi	p__Basidiomycota	c__Agaricomycetes	o__Agaricales	f__Cortinariaceae	g__Cortinarius	s__unidentified	Cortinarius	13	Symbiotroph	Ectomycorrhizal	Agaricoid	NULL	Highly Probable
952e089116e8e8516e1e33913f2b9195	k__Fungi	p__Basidiomycota	c__Agaricomycetes	o__Russulales	f__Russulaceae	g__Gymnomyces	s__unidentified	Gymnomyces	13	Symbiotroph	Ectomycorrhizal	Gasteroid	Hypogeous	Highly Probable
3e1696eddd11c34af5385d8a0a8566bc	k__Fungi	p__Basidiomycota	c__Agaricomycetes	o__Agaricales	f__Hygrophoraceae	g__Hygrophorus	s__unidentified	Hygrophorus	13	Symbiotroph	Ectomycorrhizal	Agaricoid	NULL	Highly Probable
7446672faade1856eae3d8a3d4affa32	k__Fungi	p__Basidiomycota	c__Agaricomycetes	o__Agaricales	f__Inocybaceae	g__Inocybe	s__unidentified	Inocybaceae	9	Symbiotroph	Ectomycorrhizal	Agaricoid	NULL	Probable
5cada1511c6f364508682a87fa69f7ca	k__Fungi	p__Basidiomycota	c__Agaricomycetes	o__Agaricales	f__Inocybaceae	g__Inocybe	s__unidentified	Inocybaceae	9	Symbiotroph	Ectomycorrhizal	Agaricoid	NULL	Probable
77e0f9e2644590ba0c3675dad431a518	k__Fungi	p__Basidiomycota	c__Agaricomycetes	o__Agaricales	f__Inocybaceae	g__Inocybe	s__unidentified	Inocybaceae	9	Symbiotroph	Ectomycorrhizal	Agaricoid	NULL	Probable
e8cd3f3350dded936a3085e970cf52a4	k__Fungi	p__Basidiomycota	c__Agaricomycetes	o__Agaricales	f__Inocybaceae	g__Inocybe	s__unidentified	Inocybaceae	9	Symbiotroph	Ectomycorrhizal	Agaricoid	NULL	Probable
303424eebc28d7f24ef86588153202b1	k__Fungi	p__Basidiomycota	c__Agaricomycetes	o__Agaricales	f__Inocybaceae	g__Inocybe	s__unidentified	Inocybaceae	9	Symbiotroph	Ectomycorrhizal	Agaricoid	NULL	Probable
b25b301f78a82d1fa44fd6c6feec3741	k__Fungi	p__Basidiomycota	c__Agaricomycetes	o__Agaricales	f__Inocybaceae	g__Inocybe	s__unidentified	Inocybaceae	9	Symbiotroph	Ectomycorrhizal	Agaricoid	NULL	Probable
8ee0db0615c5dc4b87462c9bbf4c1e86	k__Fungi	p__Basidiomycota	c__Agaricomycetes	o__Agaricales	f__Inocybaceae	g__Inocybe	s__unidentified	Inocybaceae	9	Symbiotroph	Ectomycorrhizal	Agaricoid	NULL	Probable
674a3e39a4bb7c010640e7197c9ccddc	k__Fungi	p__Basidiomycota	c__Agaricomycetes	o__Agaricales	f__Inocybaceae	g__Inocybe	s__unidentified	Inocybaceae	9	Symbiotroph	Ectomycorrhizal	Agaricoid	NULL	Probable
7c1c92d5181086b0bafdd4c6b0959739	k__Fungi	p__Basidiomycota	c__Agaricomycetes	o__Agaricales	f__Inocybaceae	g__Inocybe	s__unidentified	Inocybaceae	9	Symbiotroph	Ectomycorrhizal	Agaricoid	NULL	Probable
0deeb3150ff3736bd57d159a341e6fa9	k__Fungi	p__Basidiomycota	c__Agaricomycetes	o__Agaricales	f__Inocybaceae	g__Inocybe	s__unidentified	Inocybaceae	9	Symbiotroph	Ectomycorrhizal	Agaricoid	NULL	Probable
ad25ffa30e9a620fb2d967bbdf9c86d3	k__Fungi	p__Basidiomycota	c__Agaricomycetes	o__Agaricales	f__Inocybaceae	g__Inocybe	s__unidentified	Inocybaceae	9	Symbiotroph	Ectomycorrhizal	Agaricoid	NULL	Probable
77f7e064592934d355a0df612303d3a8	k__Fungi	p__Basidiomycota	c__Agaricomycetes	o__Agaricales	f__Inocybaceae	g__Inocybe	s__unidentified	Inocybaceae	9	Symbiotroph	Ectomycorrhizal	Agaricoid	NULL	Probable
5419e19b51e75d7f869d3f622e63e9e4	k__Fungi	p__Basidiomycota	c__Agaricomycetes	o__Agaricales	f__Inocybaceae	g__Inocybe	s__unidentified	Inocybaceae	9	Symbiotroph	Ectomycorrhizal	Agaricoid	NULL	Probable
6a9b828b6f1dff0b49744edb5023f900	k__Fungi	p__Basidiomycota	c__Agaricomycetes	o__Agaricales	f__Inocybaceae	g__Inocybe	s__unidentified	Inocybaceae	9	Symbiotroph	Ectomycorrhizal	Agaricoid	NULL	Probable
f7ca1a4e3c1f6cd64a36808cf3a9cf41	k__Fungi	p__Basidiomycota	c__Agaricomycetes	o__Agaricales	f__Inocybaceae	g__Inocybe	s__unidentified	Inocybaceae	9	Symbiotroph	Ectomycorrhizal	Agaricoid	NULL	Probable
c01c823ce320d93a6c8811e9404f2902	k__Fungi	p__Basidiomycota	c__Agaricomycetes	o__Agaricales	f__Inocybaceae	g__Inocybe	s__unidentified	Inocybaceae	9	Symbiotroph	Ectomycorrhizal	Agaricoid	NULL	Probable
ca5579fcba21ae289ec54c48ad780428	k__Fungi	p__Basidiomycota	c__Agaricomycetes	o__Agaricales	f__Inocybaceae	g__Inocybe	s__unidentified	Inocybaceae	9	Symbiotroph	Ectomycorrhizal	Agaricoid	NULL	Probable
b589e2dabd1b52ae9d93283be4322fa7	k__Fungi	p__Basidiomycota	c__Agaricomycetes	o__Agaricales	f__Inocybaceae	g__Inocybe	s__unidentified	Inocybaceae	9	Symbiotroph	Ectomycorrhizal	Agaricoid	NULL	Probable
8cc72260865bbe6d36f18dab0d7ec2cd	k__Fungi	p__Basidiomycota	c__Agaricomycetes	o__Agaricales	f__Inocybaceae	g__Inocybe	s__unidentified	Inocybaceae	9	Symbiotroph	Ectomycorrhizal	Agaricoid	NULL	Probable
0a3348c57e3941311d2eb10c523432b4	k__Fungi	p__Basidiomycota	c__Agaricomycetes	o__Agaricales	f__Inocybaceae	g__Inocybe	s__unidentified	Inocybaceae	9	Symbiotroph	Ectomycorrhizal	Agaricoid	NULL	Probable
4c894155cbfc0a390c8eaa15f68ea84a	k__Fungi	p__Basidiomycota	c__Agaricomycetes	o__Agaricales	f__Hydnangiaceae	g__Laccaria	s__unidentified	Laccaria	13	Symbiotroph	Ectomycorrhizal	Agaricoid	NULL	Highly Probable
bdc8b2b8a76311be5eb78028819217b8	k__Fungi	p__Basidiomycota	c__Agaricomycetes	o__Agaricales	f__Hydnangiaceae	g__Laccaria	s__unidentified	Laccaria	13	Symbiotroph	Ectomycorrhizal	Agaricoid	NULL	Highly Probable
5aa3d5c1f46ab74b1f389e4f8d914a36	k__Fungi	p__Basidiomycota	c__Agaricomycetes	o__Agaricales	f__Hydnangiaceae	g__Laccaria	s__unidentified	Laccaria	13	Symbiotroph	Ectomycorrhizal	Agaricoid	NULL	Highly Probable
1e85aa7b9dcc0b3440e019347a8b9820	k__Fungi	p__Basidiomycota	c__Agaricomycetes	o__Agaricales	f__Hydnangiaceae	g__Laccaria	s__unidentified	Laccaria	13	Symbiotroph	Ectomycorrhizal	Agaricoid	NULL	Highly Probable
5b06bc947771cb6a14577127c3de5e16	k__Fungi	p__Basidiomycota	c__Agaricomycetes	o__Russulales	f__Russulaceae	g__Lactarius	s__unidentified	Lactarius	13	Symbiotroph	Ectomycorrhizal	Agaricoid	NULL	Highly Probable
8bbfec9f4982623346286b1c5af2de97	k__Fungi	p__Basidiomycota	c__Agaricomycetes	o__Russulales	f__Russulaceae	g__Lactarius	s__unidentified	Lactarius	13	Symbiotroph	Ectomycorrhizal	Agaricoid	NULL	Highly Probable
a7ee36d86c7ada5b380eabadc3d9ad3e	k__Fungi	p__Basidiomycota	c__Agaricomycetes	o__Russulales	f__Russulaceae	g__Lactarius	s__unidentified	Lactarius	13	Symbiotroph	Ectomycorrhizal	Agaricoid	NULL	Highly Probable
5b642012a0858b31bcf002b73d242803	k__Fungi	p__Basidiomycota	c__Agaricomycetes	o__Russulales	f__Russulaceae	g__Lactifluus	s__unidentified	Lactifluus	13	Symbiotroph	Ectomycorrhizal	Agaricoid	NULL	Highly Probable
94c51db8bda49fd8cf12c1197cca821c	k__Fungi	p__Basidiomycota	c__Agaricomycetes	o__Russulales	f__Russulaceae	g__Lactifluus	s__unidentified	Lactifluus	13	Symbiotroph	Ectomycorrhizal	Agaricoid	NULL	Highly Probable
48596047b9d3608dabc6a9f6f8eea020	k__Fungi	p__Basidiomycota	c__Agaricomycetes	o__Russulales	f__Russulaceae	g__Lactifluus	s__unidentified	Lactifluus	13	Symbiotroph	Ectomycorrhizal	Agaricoid	NULL	Highly Probable
e5a5d228fb0ef2b87fcc2ee25e32efe3	k__Fungi	p__Basidiomycota	c__Agaricomycetes	o__Russulales	f__Russulaceae	g__Lactifluus	s__unidentified	Lactifluus	13	Symbiotroph	Ectomycorrhizal	Agaricoid	NULL	Highly Probable
e31965695f3488a754fe638eb986dc0a	k__Fungi	p__Basidiomycota	c__Agaricomycetes	o__Russulales	f__Russulaceae	g__Lactifluus	s__unidentified	Lactifluus	13	Symbiotroph	Ectomycorrhizal	Agaricoid	NULL	Highly Probable
26c3621d2aa32b20e494f863e4113e99	k__Fungi	p__Basidiomycota	c__Agaricomycetes	o__Russulales	f__Russulaceae	g__Lactifluus	s__unidentified	Lactifluus	13	Symbiotroph	Ectomycorrhizal	Agaricoid	NULL	Highly Probable
cf4d6da8c673e8d42b9cdc2d94313a7e	k__Fungi	p__Basidiomycota	c__Agaricomycetes	o__Russulales	f__Russulaceae	g__Lactifluus	s__unidentified	Lactifluus	13	Symbiotroph	Ectomycorrhizal	Agaricoid	NULL	Highly Probable
fca0854e8f1bea3d92938cd38341a2e5	k__Fungi	p__Basidiomycota	c__Agaricomycetes	o__Russulales	f__Russulaceae	g__Lactifluus	s__unidentified	Lactifluus	13	Symbiotroph	Ectomycorrhizal	Agaricoid	NULL	Highly Probable
24a983dece9e4f3f6a5f7e111c9bf957	k__Fungi	p__Basidiomycota	c__Agaricomycetes	o__Cantharellales	f__Clavulinaceae	g__Membranomyces	s__unidentified	Membranomyces	13	Symbiotroph	Ectomycorrhizal	NULL	NULL	Highly Probable
97984e844479ab5cce59023d73106218	k__Fungi	p__Basidiomycota	c__Agaricomycetes	o__Gomphales	f__Gomphaceae	g__Phaeoclavulina	s__unidentified	Phaeoclavulina	13	Symbiotroph	Ectomycorrhizal	NULL	NULL	Probable
9e122b9af60c239aec9fc0b757cf585c	k__Fungi	p__Basidiomycota	c__Agaricomycetes	o__Boletales	f__Rhizopogonaceae	g__Rhizopogon	s__unidentified	Rhizopogon	13	Symbiotroph	Ectomycorrhizal	Gasteroid	Hypogeous	Highly Probable
b816d12a2388762fa38338e67752d7cd	k__Fungi	p__Basidiomycota	c__Agaricomycetes	o__Boletales	f__Rhizopogonaceae	g__Rhizopogon	s__unidentified	Rhizopogon	13	Symbiotroph	Ectomycorrhizal	Gasteroid	Hypogeous	Highly Probable
05df6d76aa1ba2bc2b792d62a8fe6814	k__Fungi	p__Basidiomycota	c__Agaricomycetes	o__Russulales	f__Russulaceae	g__Russula	s__unidentified	Russula	13	Symbiotroph	Ectomycorrhizal	Agaricoid	NULL	Highly Probable
e2b0e75dfbb8699b1616270c93e22726	k__Fungi	p__Basidiomycota	c__Agaricomycetes	o__Russulales	f__Russulaceae	g__Russula	s__unidentified	Russula	13	Symbiotroph	Ectomycorrhizal	Agaricoid	NULL	Highly Probable
a026a86414f175dde29600e6dd34e4e5	k__Fungi	p__Basidiomycota	c__Agaricomycetes	o__Russulales	f__Russulaceae	g__Russula	s__unidentified	Russula	13	Symbiotroph	Ectomycorrhizal	Agaricoid	NULL	Highly Probable
cfab0437d475b5ecea88bfc500e27389	k__Fungi	p__Basidiomycota	c__Agaricomycetes	o__Russulales	f__Russulaceae	g__Russula	s__unidentified	Russula	13	Symbiotroph	Ectomycorrhizal	Agaricoid	NULL	Highly Probable
15c7bf7dee0ba45a0a20b7ab37623ca2	k__Fungi	p__Basidiomycota	c__Agaricomycetes	o__Russulales	f__Russulaceae	g__Russula	s__unidentified	Russula	13	Symbiotroph	Ectomycorrhizal	Agaricoid	NULL	Highly Probable
92ac5f5dee6a7063ed2ca0f86e96e323	k__Fungi	p__Basidiomycota	c__Agaricomycetes	o__Russulales	f__Russulaceae	g__Russula	s__unidentified	Russula	13	Symbiotroph	Ectomycorrhizal	Agaricoid	NULL	Highly Probable
024b192109b60403fe0059e831119a6f	k__Fungi	p__Basidiomycota	c__Agaricomycetes	o__Russulales	f__Russulaceae	g__Russula	s__unidentified	Russula	13	Symbiotroph	Ectomycorrhizal	Agaricoid	NULL	Highly Probable
c99b81bf073ddb502b162d76367c95c7	k__Fungi	p__Basidiomycota	c__Agaricomycetes	o__Russulales	f__Russulaceae	g__Russula	s__unidentified	Russula	13	Symbiotroph	Ectomycorrhizal	Agaricoid	NULL	Highly Probable
835b7c071aa9542937ada42c8ad08c3f	k__Fungi	p__Basidiomycota	c__Agaricomycetes	o__Russulales	f__Russulaceae	g__Russula	s__unidentified	Russula	13	Symbiotroph	Ectomycorrhizal	Agaricoid	NULL	Highly Probable
a15561647dcee9006bc1cec1fbd741af	k__Fungi	p__Basidiomycota	c__Agaricomycetes	o__Russulales	f__Russulaceae	g__Russula	s__unidentified	Russula	13	Symbiotroph	Ectomycorrhizal	Agaricoid	NULL	Highly Probable
7fa28a534be84931ce2b1af6c443faa3	k__Fungi	p__Basidiomycota	c__Agaricomycetes	o__Russulales	f__Russulaceae	g__Russula	s__unidentified	Russula	13	Symbiotroph	Ectomycorrhizal	Agaricoid	NULL	Highly Probable
fa9a4b336f7fc8719e5ddd0f04ba64c0	k__Fungi	p__Basidiomycota	c__Agaricomycetes	o__Russulales	f__Russulaceae	g__Russula	s__unidentified	Russula	13	Symbiotroph	Ectomycorrhizal	Agaricoid	NULL	Highly Probable
7b4abc431b059e6fd9ad0c5449756368	k__Fungi	p__Basidiomycota	c__Agaricomycetes	o__Russulales	f__Russulaceae	g__Russula	s__unidentified	Russula	13	Symbiotroph	Ectomycorrhizal	Agaricoid	NULL	Highly Probable
f48bec714bc2811d3a1b241cdb1a4200	k__Fungi	p__Basidiomycota	c__Agaricomycetes	o__Russulales	f__Russulaceae	g__Russula	s__unidentified	Russula	13	Symbiotroph	Ectomycorrhizal	Agaricoid	NULL	Highly Probable
9c75d6de538f2487918096626610749d	k__Fungi	p__Basidiomycota	c__Agaricomycetes	o__Russulales	f__Russulaceae	g__Russula	s__unidentified	Russula	13	Symbiotroph	Ectomycorrhizal	Agaricoid	NULL	Highly Probable
a07c8c36cc642dbf8e76b0c40fbae55f	k__Fungi	p__Basidiomycota	c__Agaricomycetes	o__Russulales	f__Russulaceae	g__Russula	s__unidentified	Russula	13	Symbiotroph	Ectomycorrhizal	Agaricoid	NULL	Highly Probable
20b35542970905cc3459a66ebc5dc96f	k__Fungi	p__Basidiomycota	c__Agaricomycetes	o__Russulales	f__Russulaceae	g__Russula	s__unidentified	Russula	13	Symbiotroph	Ectomycorrhizal	Agaricoid	NULL	Highly Probable
5f7416d777593990aa2c5dfcb761669d	k__Fungi	p__Basidiomycota	c__Agaricomycetes	o__Russulales	f__Russulaceae	g__Russula	s__unidentified	Russula	13	Symbiotroph	Ectomycorrhizal	Agaricoid	NULL	Highly Probable
31ae6208b1e5d17f7d8210ae4b0f8328	k__Fungi	p__Basidiomycota	c__Agaricomycetes	o__Russulales	f__Russulaceae	g__Russula	s__unidentified	Russula	13	Symbiotroph	Ectomycorrhizal	Agaricoid	NULL	Highly Probable
57d80d7b31c7d53e40b3211f58afd1fe	k__Fungi	p__Basidiomycota	c__Agaricomycetes	o__Russulales	f__Russulaceae	g__Russula	s__unidentified	Russula	13	Symbiotroph	Ectomycorrhizal	Agaricoid	NULL	Highly Probable
d3cdb3d87059987eebdd7171476744a7	k__Fungi	p__Basidiomycota	c__Agaricomycetes	o__Russulales	f__Russulaceae	g__Russula	s__unidentified	Russula	13	Symbiotroph	Ectomycorrhizal	Agaricoid	NULL	Highly Probable
5bb0fdab1d8bde8c692cebceb7c94751	k__Fungi	p__Basidiomycota	c__Agaricomycetes	o__Russulales	f__Russulaceae	g__Russula	s__unidentified	Russula	13	Symbiotroph	Ectomycorrhizal	Agaricoid	NULL	Highly Probable
d21ecedde692522cae34e1252e2c02b3	k__Fungi	p__Basidiomycota	c__Agaricomycetes	o__Russulales	f__Russulaceae	g__Russula	s__unidentified	Russula	13	Symbiotroph	Ectomycorrhizal	Agaricoid	NULL	Highly Probable
c2336e167cad69485b040e5d18f4c877	k__Fungi	p__Basidiomycota	c__Agaricomycetes	o__Russulales	f__Russulaceae	g__Russula	s__unidentified	Russula	13	Symbiotroph	Ectomycorrhizal	Agaricoid	NULL	Highly Probable
177a9e60bdeded51e63ff49673f0c54e	k__Fungi	p__Basidiomycota	c__Agaricomycetes	o__Russulales	f__Russulaceae	g__Russula	s__unidentified	Russula	13	Symbiotroph	Ectomycorrhizal	Agaricoid	NULL	Highly Probable
0a80f52195e6877be133e953470cabc1	k__Fungi	p__Basidiomycota	c__Agaricomycetes	o__Russulales	f__Russulaceae	g__Russula	s__unidentified	Russula	13	Symbiotroph	Ectomycorrhizal	Agaricoid	NULL	Highly Probable
cb739c38d2fd0d4212c1f1b16f055686	k__Fungi	p__Basidiomycota	c__Agaricomycetes	o__Russulales	f__Russulaceae	g__Russula	s__unidentified	Russula	13	Symbiotroph	Ectomycorrhizal	Agaricoid	NULL	Highly Probable
12c4216f99ead3e31700cb77d404b736	k__Fungi	p__Basidiomycota	c__Agaricomycetes	o__Russulales	f__Russulaceae	g__Russula	s__unidentified	Russula	13	Symbiotroph	Ectomycorrhizal	Agaricoid	NULL	Highly Probable
afe51690a9ff87691715038e17ccb26c	k__Fungi	p__Basidiomycota	c__Agaricomycetes	o__Russulales	f__Russulaceae	g__Russula	s__unidentified	Russula	13	Symbiotroph	Ectomycorrhizal	Agaricoid	NULL	Highly Probable
7dfe849403cea601f7a3196d299253be	k__Fungi	p__Basidiomycota	c__Agaricomycetes	o__Russulales	f__Russulaceae	g__Russula	s__unidentified	Russula	13	Symbiotroph	Ectomycorrhizal	Agaricoid	NULL	Highly Probable
7e145c14472898bdc7390e5ca79d49ac	k__Fungi	p__Basidiomycota	c__Agaricomycetes	o__Russulales	f__Russulaceae	g__Russula	s__unidentified	Russula	13	Symbiotroph	Ectomycorrhizal	Agaricoid	NULL	Highly Probable
6f7aaec8e6e699542cfb06620ef9d9a8	k__Fungi	p__Basidiomycota	c__Agaricomycetes	o__Russulales	f__Russulaceae	g__Russula	s__unidentified	Russula	13	Symbiotroph	Ectomycorrhizal	Agaricoid	NULL	Highly Probable
3d1508769f987cb5ca30e2ffeb88d7de	k__Fungi	p__Basidiomycota	c__Agaricomycetes	o__Russulales	f__Russulaceae	g__Russula	s__unidentified	Russula	13	Symbiotroph	Ectomycorrhizal	Agaricoid	NULL	Highly Probable
a6f32ad883af80b0848a55d322569287	k__Fungi	p__Basidiomycota	c__Agaricomycetes	o__Russulales	f__Russulaceae	g__Russula	s__unidentified	Russula	13	Symbiotroph	Ectomycorrhizal	Agaricoid	NULL	Highly Probable
f5587fcd8eadae223c400b2a58dee046	k__Fungi	p__Basidiomycota	c__Agaricomycetes	o__Russulales	f__Russulaceae	g__Russula	s__unidentified	Russula	13	Symbiotroph	Ectomycorrhizal	Agaricoid	NULL	Highly Probable
8a75b82dc03c8d778ce78ff8b5c641eb	k__Fungi	p__Basidiomycota	c__Agaricomycetes	o__Russulales	f__Russulaceae	g__Russula	s__unidentified	Russula	13	Symbiotroph	Ectomycorrhizal	Agaricoid	NULL	Highly Probable
33d255c749f081beec2a40badc4cfbaf	k__Fungi	p__Basidiomycota	c__Agaricomycetes	o__Russulales	f__Russulaceae	g__Russula	s__unidentified	Russula	13	Symbiotroph	Ectomycorrhizal	Agaricoid	NULL	Highly Probable
76862ce636bb11a9d2b4ba9ed1119fe8	k__Fungi	p__Basidiomycota	c__Agaricomycetes	o__Russulales	f__Russulaceae	g__Russula	s__unidentified	Russula	13	Symbiotroph	Ectomycorrhizal	Agaricoid	NULL	Highly Probable
50d7990bbbd6bac187d1ca87a8756dd5	k__Fungi	p__Basidiomycota	c__Agaricomycetes	o__Russulales	f__Russulaceae	g__Russula	s__unidentified	Russula	13	Symbiotroph	Ectomycorrhizal	Agaricoid	NULL	Highly Probable
3726a045a96200ed6973f77abc3a4093	k__Fungi	p__Basidiomycota	c__Agaricomycetes	o__Russulales	f__Russulaceae	g__Russula	s__unidentified	Russula	13	Symbiotroph	Ectomycorrhizal	Agaricoid	NULL	Highly Probable
be6e83141f4f5fcb8c49cf6e3fc4b0b5	k__Fungi	p__Basidiomycota	c__Agaricomycetes	o__Russulales	f__Russulaceae	g__Russula	s__unidentified	Russula	13	Symbiotroph	Ectomycorrhizal	Agaricoid	NULL	Highly Probable
f6a5a2f4b853e73b2e1b38223f7d1c28	k__Fungi	p__Basidiomycota	c__Agaricomycetes	o__Russulales	f__Russulaceae	g__Russula	s__unidentified	Russula	13	Symbiotroph	Ectomycorrhizal	Agaricoid	NULL	Highly Probable
8297ae5daafdd66b93b99ab64de33176	k__Fungi	p__Basidiomycota	c__Agaricomycetes	o__Russulales	f__Russulaceae	g__Russula	s__unidentified	Russula	13	Symbiotroph	Ectomycorrhizal	Agaricoid	NULL	Highly Probable
9699e95f28646b3bdf463c9e16599c03	k__Fungi	p__Basidiomycota	c__Agaricomycetes	o__Russulales	f__Russulaceae	g__Russula	s__unidentified	Russula	13	Symbiotroph	Ectomycorrhizal	Agaricoid	NULL	Highly Probable
713f7f7c628b2bc8222df7592c4ab28b	k__Fungi	p__Basidiomycota	c__Agaricomycetes	o__Russulales	f__Russulaceae	g__Russula	s__unidentified	Russula	13	Symbiotroph	Ectomycorrhizal	Agaricoid	NULL	Highly Probable
5e9ff6ef2ee41a0cb42ce925364eee25	k__Fungi	p__Basidiomycota	c__Agaricomycetes	o__Russulales	f__Russulaceae	g__Russula	s__unidentified	Russula	13	Symbiotroph	Ectomycorrhizal	Agaricoid	NULL	Highly Probable
2e12ed26bf5aecf34d1dc84f4d1358aa	k__Fungi	p__Basidiomycota	c__Agaricomycetes	o__Russulales	f__Russulaceae	g__Russula	s__unidentified	Russula	13	Symbiotroph	Ectomycorrhizal	Agaricoid	NULL	Highly Probable
633400c6416c350d956a077c5cb6444c	k__Fungi	p__Basidiomycota	c__Agaricomycetes	o__Russulales	f__Russulaceae	g__Russula	s__unidentified	Russula	13	Symbiotroph	Ectomycorrhizal	Agaricoid	NULL	Highly Probable
ae4a2cbc56e7657c157b77635ce58f69	k__Fungi	p__Basidiomycota	c__Agaricomycetes	o__Russulales	f__Russulaceae	g__Russula	s__unidentified	Russula	13	Symbiotroph	Ectomycorrhizal	Agaricoid	NULL	Highly Probable
23661d8ab0994d3f34025b0fc0adbd20	k__Fungi	p__Basidiomycota	c__Agaricomycetes	o__Russulales	f__Russulaceae	g__Russula	s__unidentified	Russula	13	Symbiotroph	Ectomycorrhizal	Agaricoid	NULL	Highly Probable
bbc222f84dc069b196d8c39ca45cb0d1	k__Fungi	p__Basidiomycota	c__Agaricomycetes	o__Russulales	f__Russulaceae	g__Russula	s__unidentified	Russula	13	Symbiotroph	Ectomycorrhizal	Agaricoid	NULL	Highly Probable
ae97b2eac48d724013b9e2af6c78f47f	k__Fungi	p__Basidiomycota	c__Agaricomycetes	o__Russulales	f__Russulaceae	g__Russula	s__unidentified	Russula	13	Symbiotroph	Ectomycorrhizal	Agaricoid	NULL	Highly Probable
d1481ab9a14dbb49f50c785029badfe6	k__Fungi	p__Basidiomycota	c__Agaricomycetes	o__Russulales	f__Russulaceae	g__Russula	s__unidentified	Russula	13	Symbiotroph	Ectomycorrhizal	Agaricoid	NULL	Highly Probable
bfa9ab80997456946e6bc3dbeaefad25	k__Fungi	p__Basidiomycota	c__Agaricomycetes	o__Agaricales	f__Amanitaceae	g__Amanita	s__Amanita_alboflavescens	Amanita	13	Symbiotroph	Ectomycorrhizal	Agaricoid	NULL	Highly Probable
f799c1d028f2b9a0fde8382136fcb224	k__Fungi	p__Basidiomycota	c__Agaricomycetes	o__Agaricales	f__Amanitaceae	g__Amanita	s__Amanita_alboflavescens	Amanita	13	Symbiotroph	Ectomycorrhizal	Agaricoid	NULL	Highly Probable
bbd11f6fe345f37b5c7a3ecba174c920	k__Fungi	p__Basidiomycota	c__Agaricomycetes	o__Agaricales	f__Amanitaceae	g__Amanita	s__Amanita_beckeri	Amanita	13	Symbiotroph	Ectomycorrhizal	Agaricoid	NULL	Highly Probable
f04e973eb6d2c7655cbbad47bb80536b	k__Fungi	p__Basidiomycota	c__Agaricomycetes	o__Agaricales	f__Amanitaceae	g__Amanita	s__Amanita_beckeri	Amanita	13	Symbiotroph	Ectomycorrhizal	Agaricoid	NULL	Highly Probable
4f6d926cd393a33d16bc640612c073f4	k__Fungi	p__Basidiomycota	c__Agaricomycetes	o__Agaricales	f__Amanitaceae	g__Amanita	s__Amanita_beckeri	Amanita	13	Symbiotroph	Ectomycorrhizal	Agaricoid	NULL	Highly Probable
67e5ef1788d8e1aebc1f84dc9950ed08	k__Fungi	p__Basidiomycota	c__Agaricomycetes	o__Agaricales	f__Amanitaceae	g__Amanita	s__Amanita_breckonii	Amanita	13	Symbiotroph	Ectomycorrhizal	Agaricoid	NULL	Highly Probable
1ec4e87b4c026a0ed84582545abf6346	k__Fungi	p__Basidiomycota	c__Agaricomycetes	o__Agaricales	f__Amanitaceae	g__Amanita	s__Amanita_breckonii	Amanita	13	Symbiotroph	Ectomycorrhizal	Agaricoid	NULL	Highly Probable
64365de5cc1cf695d9029cf9cebad870	k__Fungi	p__Basidiomycota	c__Agaricomycetes	o__Agaricales	f__Amanitaceae	g__Amanita	s__Amanita_crocea	Amanita	13	Symbiotroph	Ectomycorrhizal	Agaricoid	NULL	Highly Probable
54d6f56be556dd7f5335c64b844d06e5	k__Fungi	p__Basidiomycota	c__Agaricomycetes	o__Agaricales	f__Amanitaceae	g__Amanita	s__Amanita_excelsa	Amanita	13	Symbiotroph	Ectomycorrhizal	Agaricoid	NULL	Highly Probable
fe2d15b04246092273c83e8b200b6637	k__Fungi	p__Basidiomycota	c__Agaricomycetes	o__Agaricales	f__Amanitaceae	g__Amanita	s__Amanita_excelsa	Amanita	13	Symbiotroph	Ectomycorrhizal	Agaricoid	NULL	Highly Probable
4e853eb0ead74b660ea7cd7eec879285	k__Fungi	p__Basidiomycota	c__Agaricomycetes	o__Agaricales	f__Amanitaceae	g__Amanita	s__Amanita_excelsa	Amanita	13	Symbiotroph	Ectomycorrhizal	Agaricoid	NULL	Highly Probable
1a796b9b196dea0f0cb3018900cd9e38	k__Fungi	p__Basidiomycota	c__Agaricomycetes	o__Agaricales	f__Amanitaceae	g__Amanita	s__Amanita_exitialis	Amanita	13	Symbiotroph	Ectomycorrhizal	Agaricoid	NULL	Highly Probable
4bbf71f1fa9d531f5abf4bbe274fc30e	k__Fungi	p__Basidiomycota	c__Agaricomycetes	o__Agaricales	f__Amanitaceae	g__Amanita	s__Amanita_flavoconia	Amanita	13	Symbiotroph	Ectomycorrhizal	Agaricoid	NULL	Highly Probable
da836c1dd3c944aadba1e28681d6f4af	k__Fungi	p__Basidiomycota	c__Agaricomycetes	o__Agaricales	f__Amanitaceae	g__Amanita	s__Amanita_flavorubescens	Amanita	13	Symbiotroph	Ectomycorrhizal	Agaricoid	NULL	Highly Probable
e06da096510408b2509b8561914a1f5e	k__Fungi	p__Basidiomycota	c__Agaricomycetes	o__Agaricales	f__Amanitaceae	g__Amanita	s__Amanita_friabilis	Amanita	13	Symbiotroph	Ectomycorrhizal	Agaricoid	NULL	Highly Probable
82a232ef8efce0e563c4144d32a08961	k__Fungi	p__Basidiomycota	c__Agaricomycetes	o__Agaricales	f__Amanitaceae	g__Amanita	s__Amanita_fritillaria	Amanita	13	Symbiotroph	Ectomycorrhizal	Agaricoid	NULL	Highly Probable
fad4e65efc4d8a2973ceb2396e34b284	k__Fungi	p__Basidiomycota	c__Agaricomycetes	o__Agaricales	f__Amanitaceae	g__Amanita	s__Amanita_griseofolia	Amanita	13	Symbiotroph	Ectomycorrhizal	Agaricoid	NULL	Highly Probable
a6934a0df8675838c0c588310f3b1fcc	k__Fungi	p__Basidiomycota	c__Agaricomycetes	o__Agaricales	f__Amanitaceae	g__Amanita	s__Amanita_orientifulva	Amanita	13	Symbiotroph	Ectomycorrhizal	Agaricoid	NULL	Highly Probable
8e5bc5c052985c9333dacad412d29152	k__Fungi	p__Basidiomycota	c__Agaricomycetes	o__Agaricales	f__Amanitaceae	g__Amanita	s__Amanita_orientifulva	Amanita	13	Symbiotroph	Ectomycorrhizal	Agaricoid	NULL	Highly Probable
5948fd3405a0c27e01bdfdeec4800dce	k__Fungi	p__Basidiomycota	c__Agaricomycetes	o__Agaricales	f__Amanitaceae	g__Amanita	s__Amanita_orientifulva	Amanita	13	Symbiotroph	Ectomycorrhizal	Agaricoid	NULL	Highly Probable
249b63f8a2114cbe8fb02986bf744380	k__Fungi	p__Basidiomycota	c__Agaricomycetes	o__Agaricales	f__Amanitaceae	g__Amanita	s__Amanita_pantherina	Amanita	13	Symbiotroph	Ectomycorrhizal	Agaricoid	NULL	Highly Probable
1c6e561d85169bdf6aa4eb92f993797c	k__Fungi	p__Basidiomycota	c__Agaricomycetes	o__Agaricales	f__Amanitaceae	g__Amanita	s__Amanita_rubescens	Amanita	13	Symbiotroph	Ectomycorrhizal	Agaricoid	NULL	Highly Probable
8fdf9093067397001455796d396b0020	k__Fungi	p__Basidiomycota	c__Agaricomycetes	o__Agaricales	f__Amanitaceae	g__Amanita	s__Amanita_rubrovolvata	Amanita	13	Symbiotroph	Ectomycorrhizal	Agaricoid	NULL	Highly Probable
79c19da4a147437d59f518162258a47d	k__Fungi	p__Basidiomycota	c__Agaricomycetes	o__Agaricales	f__Amanitaceae	g__Amanita	s__Amanita_sepiacea	Amanita	13	Symbiotroph	Ectomycorrhizal	Agaricoid	NULL	Highly Probable
ef9b72d4d72f1c56978f2dc5d9e4c908	k__Fungi	p__Basidiomycota	c__Agaricomycetes	o__Agaricales	f__Amanitaceae	g__Amanita	s__Amanita_sepiacea	Amanita	13	Symbiotroph	Ectomycorrhizal	Agaricoid	NULL	Highly Probable
eb32d0ffc7cd3be2fd58f7cd355361bd	k__Fungi	p__Basidiomycota	c__Agaricomycetes	o__Agaricales	f__Amanitaceae	g__Amanita	s__Amanita_spissacea	Amanita	13	Symbiotroph	Ectomycorrhizal	Agaricoid	NULL	Highly Probable
0dae613c6bad6c5de1ae2c8d0503aa81	k__Fungi	p__Basidiomycota	c__Agaricomycetes	o__Agaricales	f__Amanitaceae	g__Amanita	s__Amanita_spissacea	Amanita	13	Symbiotroph	Ectomycorrhizal	Agaricoid	NULL	Highly Probable
d4b5778d4f5424d6cf69eb9d9fc6bec9	k__Fungi	p__Basidiomycota	c__Agaricomycetes	o__Agaricales	f__Amanitaceae	g__Amanita	s__Amanita_spissacea	Amanita	13	Symbiotroph	Ectomycorrhizal	Agaricoid	NULL	Highly Probable
b6937af7fe4eb2ece769e655bf6e5a5f	k__Fungi	p__Basidiomycota	c__Agaricomycetes	o__Boletales	f__Astraeaceae	g__Astraeus	s__Astraeus_hygrometricus	Astraeus	13	Symbiotroph	Ectomycorrhizal	Gasteroid	NULL	Highly Probable
6758c4edf1df83a8054bbb2861e5491d	k__Fungi	p__Basidiomycota	c__Agaricomycetes	o__Boletales	f__Boletaceae	g__Boletus	s__Boletus_kauffmanii	Boletus	13	Symbiotroph	Ectomycorrhizal	Boletoid	NULL	Highly Probable
ee2cb3b4d1b970b8f2e4f48cd2d66c7a	k__Fungi	p__Basidiomycota	c__Agaricomycetes	o__Boletales	f__Boletaceae	g__Boletus	s__Boletus_kauffmanii	Boletus	13	Symbiotroph	Ectomycorrhizal	Boletoid	NULL	Highly Probable
d0c0cb65bf9fda05f7a59ca0d3887e8c	k__Fungi	p__Basidiomycota	c__Agaricomycetes	o__Boletales	f__Boletaceae	g__Boletus	s__Boletus_kauffmanii	Boletus	13	Symbiotroph	Ectomycorrhizal	Boletoid	NULL	Highly Probable
c3684ca87d2763c42ac91a714442a4a9	k__Fungi	p__Basidiomycota	c__Agaricomycetes	o__Atheliales	f__Atheliaceae	g__Byssocorticium	s__Byssocorticium_atrovirens	Byssocorticium	13	Symbiotroph	Ectomycorrhizal	Corticioid	NULL	Highly Probable
94f6afdaf08fac6aa1926474eff7c9df	k__Fungi	p__Basidiomycota	c__Agaricomycetes	o__Atheliales	f__Atheliaceae	g__Byssocorticium	s__Byssocorticium_atrovirens	Byssocorticium	13	Symbiotroph	Ectomycorrhizal	Corticioid	NULL	Highly Probable
c327b16f2597148a302ea5ac6bb32741	k__Fungi	p__Basidiomycota	c__Agaricomycetes	o__Atheliales	f__Atheliaceae	g__Byssocorticium	s__Byssocorticium_caeruleum	Byssocorticium	13	Symbiotroph	Ectomycorrhizal	Corticioid	NULL	Highly Probable
6a94beb081fd5cba4cf091bfa43b9845	k__Fungi	p__Basidiomycota	c__Agaricomycetes	o__Atheliales	f__Atheliaceae	g__Byssocorticium	s__Byssocorticium_caeruleum	Byssocorticium	13	Symbiotroph	Ectomycorrhizal	Corticioid	NULL	Highly Probable
daf1bf39d60068ba41a59dfc4d0b2e7f	k__Fungi	p__Basidiomycota	c__Agaricomycetes	o__Atheliales	f__Atheliaceae	g__Byssocorticium	s__Byssocorticium_caeruleum	Byssocorticium	13	Symbiotroph	Ectomycorrhizal	Corticioid	NULL	Highly Probable
f8b4ef1f78f09de1eaa1e74dd9ddb8fa	k__Fungi	p__Basidiomycota	c__Agaricomycetes	o__Atheliales	f__Atheliaceae	g__Byssocorticium	s__Byssocorticium_caeruleum	Byssocorticium	13	Symbiotroph	Ectomycorrhizal	Corticioid	NULL	Highly Probable
0410bb9b473de334a3358aa49848f266	k__Fungi	p__Basidiomycota	c__Agaricomycetes	o__Atheliales	f__Atheliaceae	g__Byssocorticium	s__Byssocorticium_pulchrum	Byssocorticium	13	Symbiotroph	Ectomycorrhizal	Corticioid	NULL	Highly Probable
3abd1d8cf6de59e94e267863d23c641d	k__Fungi	p__Basidiomycota	c__Agaricomycetes	o__Atheliales	f__Atheliaceae	g__Byssocorticium	s__Byssocorticium_pulchrum	Byssocorticium	13	Symbiotroph	Ectomycorrhizal	Corticioid	NULL	Highly Probable
53412b6f08ed18090d130840526c3870	k__Fungi	p__Basidiomycota	c__Agaricomycetes	o__Atheliales	f__Atheliaceae	g__Byssocorticium	s__Byssocorticium_pulchrum	Byssocorticium	13	Symbiotroph	Ectomycorrhizal	Corticioid	NULL	Highly Probable
5f54c07ff042c89a63d3f1c81c2a1c19	k__Fungi	p__Basidiomycota	c__Agaricomycetes	o__Atheliales	f__Atheliaceae	g__Byssocorticium	s__Byssocorticium_pulchrum	Byssocorticium	13	Symbiotroph	Ectomycorrhizal	Corticioid	NULL	Highly Probable
654bff358d0dd4cd2173d27751f5074b	k__Fungi	p__Basidiomycota	c__Agaricomycetes	o__Atheliales	f__Atheliaceae	g__Byssocorticium	s__Byssocorticium_pulchrum	Byssocorticium	13	Symbiotroph	Ectomycorrhizal	Corticioid	NULL	Highly Probable
8cc5d0c782caae4f4cee5b0337a72ee0	k__Fungi	p__Basidiomycota	c__Agaricomycetes	o__Atheliales	f__Atheliaceae	g__Byssocorticium	s__Byssocorticium_pulchrum	Byssocorticium	13	Symbiotroph	Ectomycorrhizal	Corticioid	NULL	Highly Probable
87380a5ff70d17492a185632462f8dd8	k__Fungi	p__Basidiomycota	c__Agaricomycetes	o__Cantharellales	f__Clavulinaceae	g__Clavulina	s__Clavulina_coralloides	Clavulina	13	Symbiotroph	Ectomycorrhizal	Clavarioid	NULL	Highly Probable
cea6b29b2ba84ad5db3641ac72df3bc9	k__Fungi	p__Basidiomycota	c__Agaricomycetes	o__Cantharellales	f__Clavulinaceae	g__Clavulina	s__Clavulina_coralloides	Clavulina	13	Symbiotroph	Ectomycorrhizal	Clavarioid	NULL	Highly Probable
5e7297cc2671a05492be35a0402d9b3a	k__Fungi	p__Basidiomycota	c__Agaricomycetes	o__Agaricales	f__Cortinariaceae	g__Cortinarius	s__Cortinarius_alpinus	Cortinarius	13	Symbiotroph	Ectomycorrhizal	Agaricoid	NULL	Highly Probable
d0d0749c482aed920d59ff626835fb63	k__Fungi	p__Basidiomycota	c__Agaricomycetes	o__Agaricales	f__Cortinariaceae	g__Cortinarius	s__Cortinarius_biformis	Cortinarius	13	Symbiotroph	Ectomycorrhizal	Agaricoid	NULL	Highly Probable
336d78465e2f97c3e30f0fa523d65abd	k__Fungi	p__Basidiomycota	c__Agaricomycetes	o__Agaricales	f__Cortinariaceae	g__Cortinarius	s__Cortinarius_biformis	Cortinarius	13	Symbiotroph	Ectomycorrhizal	Agaricoid	NULL	Highly Probable
7113bf129fe186c175e6dfe222165567	k__Fungi	p__Basidiomycota	c__Agaricomycetes	o__Agaricales	f__Cortinariaceae	g__Cortinarius	s__Cortinarius_foetens	Cortinarius	13	Symbiotroph	Ectomycorrhizal	Agaricoid	NULL	Highly Probable
fef28d2fa9149e75839fe78ae4723203	k__Fungi	p__Basidiomycota	c__Agaricomycetes	o__Agaricales	f__Cortinariaceae	g__Cortinarius	s__Cortinarius_leiocastaneus	Cortinarius	13	Symbiotroph	Ectomycorrhizal	Agaricoid	NULL	Highly Probable
74c19f095cfad6faffb4d42bb48cbc2a	k__Fungi	p__Basidiomycota	c__Agaricomycetes	o__Agaricales	f__Cortinariaceae	g__Cortinarius	s__Cortinarius_nolaneiformis	Cortinarius	13	Symbiotroph	Ectomycorrhizal	Agaricoid	NULL	Highly Probable
128e823da9f273c0cfbcf6bff411d3ac	k__Fungi	p__Basidiomycota	c__Agaricomycetes	o__Agaricales	f__Cortinariaceae	g__Cortinarius	s__Cortinarius_nolaneiformis	Cortinarius	13	Symbiotroph	Ectomycorrhizal	Agaricoid	NULL	Highly Probable
6d82daeab1d62976a28b87af02920398	k__Fungi	p__Basidiomycota	c__Agaricomycetes	o__Agaricales	f__Cortinariaceae	g__Cortinarius	s__Cortinarius_subturibulosus	Cortinarius	13	Symbiotroph	Ectomycorrhizal	Agaricoid	NULL	Highly Probable
309fdce631c7c8d0327d02baeb31534c	k__Fungi	p__Basidiomycota	c__Agaricomycetes	o__Agaricales	f__Cortinariaceae	g__Cortinarius	s__Cortinarius_uraceisporus	Cortinarius	13	Symbiotroph	Ectomycorrhizal	Agaricoid	NULL	Highly Probable
ff81f4a209936992416de8cbe58b5631	k__Fungi	p__Basidiomycota	c__Agaricomycetes	o__Agaricales	f__Cortinariaceae	g__Cortinarius	s__Cortinarius_uraceisporus	Cortinarius	13	Symbiotroph	Ectomycorrhizal	Agaricoid	NULL	Highly Probable
c9875757c535b7628dbe7f27dee51c1e	k__Fungi	p__Basidiomycota	c__Agaricomycetes	o__Boletales	f__Gyroporaceae	g__Gyroporus	s__Gyroporus_castaneus	Gyroporus	13	Symbiotroph	Ectomycorrhizal	Boletoid	NULL	Highly Probable
92388a6cdc31fd19d2a278f8d4ae5b16	k__Fungi	p__Basidiomycota	c__Agaricomycetes	o__Boletales	f__Gyroporaceae	g__Gyroporus	s__Gyroporus_castaneus	Gyroporus	13	Symbiotroph	Ectomycorrhizal	Boletoid	NULL	Highly Probable
d219705fae49d121be57c230c2bdd71b	k__Fungi	p__Basidiomycota	c__Agaricomycetes	o__Agaricales	f__Hymenogastraceae	g__Hebeloma	s__Hebeloma_cavipes	Hebeloma	13	Symbiotroph	Ectomycorrhizal	Agaricoid	NULL	Highly Probable
a0c303af8d0ebf31e1a601c28f6940c7	k__Fungi	p__Basidiomycota	c__Agaricomycetes	o__Agaricales	f__Hymenogastraceae	g__Hebeloma	s__Hebeloma_sinapizans	Hebeloma	13	Symbiotroph	Ectomycorrhizal	Agaricoid	NULL	Highly Probable
86f9221d7279ea17031c486a9b1cf35b	k__Fungi	p__Basidiomycota	c__Agaricomycetes	o__Cantharellales	f__Hydnaceae	g__Hydnum	s__Hydnum_vesterholtii	Hydnum	13	Symbiotroph	Ectomycorrhizal	Hydnoid	NULL	Highly Probable
585f384be1930e9cd83d8908507935e4	k__Fungi	p__Basidiomycota	c__Agaricomycetes	o__Cantharellales	f__Hydnaceae	g__Hydnum	s__Hydnum_vesterholtii	Hydnum	13	Symbiotroph	Ectomycorrhizal	Hydnoid	NULL	Highly Probable
c5f93ab2f8127fd75c296f2434668780	k__Fungi	p__Basidiomycota	c__Agaricomycetes	o__Agaricales	f__Hygrophoraceae	g__Hygrophorus	s__Hygrophorus_russula	Hygrophorus	13	Symbiotroph	Ectomycorrhizal	Agaricoid	NULL	Highly Probable
97e5a6b64ee0ee3198ec55ba2b598bad	k__Fungi	p__Basidiomycota	c__Agaricomycetes	o__Agaricales	f__Hymenogastraceae	g__Hymenogaster	s__Hymenogaster_huthii	Hymenogaster	13	Symbiotroph	Ectomycorrhizal	Gasteroid	Hypogeous	Possible
8f36960ab75303f1c6213a40a05767bf	k__Fungi	p__Basidiomycota	c__Agaricomycetes	o__Agaricales	f__Hymenogastraceae	g__Hymenogaster	s__Hymenogaster_huthii	Hymenogaster	13	Symbiotroph	Ectomycorrhizal	Gasteroid	Hypogeous	Possible
f6a650763769d5047992e9ae054bc534	k__Fungi	p__Basidiomycota	c__Agaricomycetes	o__Agaricales	f__Hymenogastraceae	g__Hymenogaster	s__Hymenogaster_huthii	Hymenogaster	13	Symbiotroph	Ectomycorrhizal	Gasteroid	Hypogeous	Possible
50d8c50b4e249c8637d6bb6aa08f57b0	k__Fungi	p__Basidiomycota	c__Agaricomycetes	o__Hysterangiales	f__Hysterangiaceae	g__Hysterangium	s__Hysterangium_nephriticum	Hysterangium	13	Symbiotroph	Ectomycorrhizal	Gasteroid	Hypogeous	Highly Probable
ef8a57e6d7281b819fe2c5ddcae9c3bf	k__Fungi	p__Basidiomycota	c__Agaricomycetes	o__Hysterangiales	f__Hysterangiaceae	g__Hysterangium	s__Hysterangium_stoloniferum	Hysterangium	13	Symbiotroph	Ectomycorrhizal	Gasteroid	Hypogeous	Highly Probable
e25e573068627afa7fdfad636cc2c3b1	k__Fungi	p__Basidiomycota	c__Agaricomycetes	o__Hysterangiales	f__Hysterangiaceae	g__Hysterangium	s__Hysterangium_stoloniferum	Hysterangium	13	Symbiotroph	Ectomycorrhizal	Gasteroid	Hypogeous	Highly Probable
8a9490e78d5b9161f15d040583ba62a2	k__Fungi	p__Basidiomycota	c__Agaricomycetes	o__Agaricales	f__Inocybaceae	g__Inocybe	s__Inocybe_angustifolia	Inocybaceae	9	Symbiotroph	Ectomycorrhizal	Agaricoid	NULL	Probable
8c754c50e00a465073fd0a3f2608e3ac	k__Fungi	p__Basidiomycota	c__Agaricomycetes	o__Agaricales	f__Inocybaceae	g__Inocybe	s__Inocybe_argenteolutea	Inocybaceae	9	Symbiotroph	Ectomycorrhizal	Agaricoid	NULL	Probable
eea42f671f103c414318324f3aeeecda	k__Fungi	p__Basidiomycota	c__Agaricomycetes	o__Agaricales	f__Inocybaceae	g__Inocybe	s__Inocybe_asterospora	Inocybaceae	9	Symbiotroph	Ectomycorrhizal	Agaricoid	NULL	Probable
77f417035ff920ed168c51da2d189174	k__Fungi	p__Basidiomycota	c__Agaricomycetes	o__Agaricales	f__Inocybaceae	g__Inocybe	s__Inocybe_calida	Inocybaceae	9	Symbiotroph	Ectomycorrhizal	Agaricoid	NULL	Probable
775b643e6bd6bcd09674855dfa14e452	k__Fungi	p__Basidiomycota	c__Agaricomycetes	o__Agaricales	f__Inocybaceae	g__Inocybe	s__Inocybe_caroticolor	Inocybaceae	9	Symbiotroph	Ectomycorrhizal	Agaricoid	NULL	Probable
bf8eebc8e956491f888bef414533d300	k__Fungi	p__Basidiomycota	c__Agaricomycetes	o__Agaricales	f__Inocybaceae	g__Inocybe	s__Inocybe_fibrosoides	Inocybaceae	9	Symbiotroph	Ectomycorrhizal	Agaricoid	NULL	Probable
6061736443b4a51c71fa48f73778b7ad	k__Fungi	p__Basidiomycota	c__Agaricomycetes	o__Agaricales	f__Inocybaceae	g__Inocybe	s__Inocybe_flocculosa	Inocybaceae	9	Symbiotroph	Ectomycorrhizal	Agaricoid	NULL	Probable
f9985f9e97ea847278141bab1354773b	k__Fungi	p__Basidiomycota	c__Agaricomycetes	o__Agaricales	f__Inocybaceae	g__Inocybe	s__Inocybe_grammata	Inocybaceae	9	Symbiotroph	Ectomycorrhizal	Agaricoid	NULL	Probable
c22eda6bd60da560972ecc776f03ce1e	k__Fungi	p__Basidiomycota	c__Agaricomycetes	o__Agaricales	f__Inocybaceae	g__Inocybe	s__Inocybe_nemorosa	Inocybaceae	9	Symbiotroph	Ectomycorrhizal	Agaricoid	NULL	Probable
f7952b095ecbdf7ea38b255f08d28b8e	k__Fungi	p__Basidiomycota	c__Agaricomycetes	o__Agaricales	f__Inocybaceae	g__Inocybe	s__Inocybe_obsoleta	Inocybaceae	9	Symbiotroph	Ectomycorrhizal	Agaricoid	NULL	Probable
4135d1d54c3f67ccf9f5e4d1d3e9d0a5	k__Fungi	p__Basidiomycota	c__Agaricomycetes	o__Agaricales	f__Inocybaceae	g__Inocybe	s__Inocybe_quietiodor	Inocybaceae	9	Symbiotroph	Ectomycorrhizal	Agaricoid	NULL	Probable
e6a5a141d2676cc4bc6d7f54212ae303	k__Fungi	p__Basidiomycota	c__Agaricomycetes	o__Agaricales	f__Inocybaceae	g__Inocybe	s__Inocybe_rimosa	Inocybaceae	9	Symbiotroph	Ectomycorrhizal	Agaricoid	NULL	Probable
ed3cf6013406f96183e2c9a1d4930f33	k__Fungi	p__Basidiomycota	c__Agaricomycetes	o__Agaricales	f__Inocybaceae	g__Inocybe	s__Inocybe_rimosa	Inocybaceae	9	Symbiotroph	Ectomycorrhizal	Agaricoid	NULL	Probable
ca3858a46ce8e0e0e6c94e5b908cf04a	k__Fungi	p__Basidiomycota	c__Agaricomycetes	o__Agaricales	f__Inocybaceae	g__Inocybe	s__Inocybe_rimosoides	Inocybaceae	9	Symbiotroph	Ectomycorrhizal	Agaricoid	NULL	Probable
d28c54e8b686c02517400b8f5106f826	k__Fungi	p__Basidiomycota	c__Agaricomycetes	o__Agaricales	f__Inocybaceae	g__Inocybe	s__Inocybe_straminipes	Inocybaceae	9	Symbiotroph	Ectomycorrhizal	Agaricoid	NULL	Probable
295fcdea890a22a557204c1f007a91fe	k__Fungi	p__Basidiomycota	c__Agaricomycetes	o__Agaricales	f__Inocybaceae	g__Inocybe	s__Inocybe_virosa	Inocybaceae	9	Symbiotroph	Ectomycorrhizal	Agaricoid	NULL	Probable
e8fe26d2154f10ce5ffbb4300e2b290c	k__Fungi	p__Basidiomycota	c__Agaricomycetes	o__Agaricales	f__Inocybaceae	g__Inocybe	s__Inocybe_virosa	Inocybaceae	9	Symbiotroph	Ectomycorrhizal	Agaricoid	NULL	Probable
2a4289ad38f4c3d38f40d20b9d223617	k__Fungi	p__Basidiomycota	c__Agaricomycetes	o__Agaricales	f__Inocybaceae	g__Inocybe	s__Inocybe_virosa	Inocybaceae	9	Symbiotroph	Ectomycorrhizal	Agaricoid	NULL	Probable
da99125b2db7d4e64fbad138a4a4cac5	k__Fungi	p__Basidiomycota	c__Agaricomycetes	o__Agaricales	f__Hydnangiaceae	g__Laccaria	s__Laccaria_amethystina	Laccaria	13	Symbiotroph	Ectomycorrhizal	Agaricoid	NULL	Highly Probable
bf0102b239b256e2ae411a23c2fcceb6	k__Fungi	p__Basidiomycota	c__Agaricomycetes	o__Agaricales	f__Hydnangiaceae	g__Laccaria	s__Laccaria_amethystina	Laccaria	13	Symbiotroph	Ectomycorrhizal	Agaricoid	NULL	Highly Probable
8d01c34f8f57a1cb283294dcf9b4ab7b	k__Fungi	p__Basidiomycota	c__Agaricomycetes	o__Agaricales	f__Hydnangiaceae	g__Laccaria	s__Laccaria_aurantia	Laccaria	13	Symbiotroph	Ectomycorrhizal	Agaricoid	NULL	Highly Probable
dfcb3e6828f201e43cae2fc4557be1fa	k__Fungi	p__Basidiomycota	c__Agaricomycetes	o__Agaricales	f__Hydnangiaceae	g__Laccaria	s__Laccaria_aurantia	Laccaria	13	Symbiotroph	Ectomycorrhizal	Agaricoid	NULL	Highly Probable
e769a0a91608fa76a36720c16d9ae7db	k__Fungi	p__Basidiomycota	c__Agaricomycetes	o__Agaricales	f__Hydnangiaceae	g__Laccaria	s__Laccaria_aurantia	Laccaria	13	Symbiotroph	Ectomycorrhizal	Agaricoid	NULL	Highly Probable
cfaa19a67eadd70b7966c43be8c7b336	k__Fungi	p__Basidiomycota	c__Agaricomycetes	o__Agaricales	f__Hydnangiaceae	g__Laccaria	s__Laccaria_vinaceoavellanea	Laccaria	13	Symbiotroph	Ectomycorrhizal	Agaricoid	NULL	Highly Probable
49869fab0a0dddf7fea8c57f6c2beaf9	k__Fungi	p__Basidiomycota	c__Agaricomycetes	o__Agaricales	f__Hydnangiaceae	g__Laccaria	s__Laccaria_yunnanensis	Laccaria	13	Symbiotroph	Ectomycorrhizal	Agaricoid	NULL	Highly Probable
057ea0862163bcdfbf2c7130e71920f5	k__Fungi	p__Basidiomycota	c__Agaricomycetes	o__Agaricales	f__Hydnangiaceae	g__Laccaria	s__Laccaria_yunnanensis	Laccaria	13	Symbiotroph	Ectomycorrhizal	Agaricoid	NULL	Highly Probable
0000216498b6a7a8ce3228c83653dc67	k__Fungi	p__Basidiomycota	c__Agaricomycetes	o__Russulales	f__Russulaceae	g__Lactarius	s__Lactarius_atlanticus	Lactarius	13	Symbiotroph	Ectomycorrhizal	Agaricoid	NULL	Highly Probable
df920b98ac3be73d5dff698578ee0d1b	k__Fungi	p__Basidiomycota	c__Agaricomycetes	o__Russulales	f__Russulaceae	g__Lactarius	s__Lactarius_atlanticus	Lactarius	13	Symbiotroph	Ectomycorrhizal	Agaricoid	NULL	Highly Probable
db17b90d2a77a4a1608685049dd3415e	k__Fungi	p__Basidiomycota	c__Agaricomycetes	o__Russulales	f__Russulaceae	g__Lactarius	s__Lactarius_chichuensis	Lactarius	13	Symbiotroph	Ectomycorrhizal	Agaricoid	NULL	Highly Probable
d7a33a1939f39f3e0c3ef17139dfffbf	k__Fungi	p__Basidiomycota	c__Agaricomycetes	o__Russulales	f__Russulaceae	g__Lactarius	s__Lactarius_chichuensis	Lactarius	13	Symbiotroph	Ectomycorrhizal	Agaricoid	NULL	Highly Probable
25abc379f571083a94a780c2bacae1e1	k__Fungi	p__Basidiomycota	c__Agaricomycetes	o__Russulales	f__Russulaceae	g__Lactarius	s__Lactarius_chichuensis	Lactarius	13	Symbiotroph	Ectomycorrhizal	Agaricoid	NULL	Highly Probable
a597c6130dc7e413b5864d05a7f2ed7e	k__Fungi	p__Basidiomycota	c__Agaricomycetes	o__Russulales	f__Russulaceae	g__Lactarius	s__Lactarius_chichuensis	Lactarius	13	Symbiotroph	Ectomycorrhizal	Agaricoid	NULL	Highly Probable
d0c4bdc702bfc98d361589748c2897d4	k__Fungi	p__Basidiomycota	c__Agaricomycetes	o__Russulales	f__Russulaceae	g__Lactarius	s__Lactarius_chichuensis	Lactarius	13	Symbiotroph	Ectomycorrhizal	Agaricoid	NULL	Highly Probable
de31b4cedd7cbb7a45e82d2e7f8f01e9	k__Fungi	p__Basidiomycota	c__Agaricomycetes	o__Russulales	f__Russulaceae	g__Lactarius	s__Lactarius_chichuensis	Lactarius	13	Symbiotroph	Ectomycorrhizal	Agaricoid	NULL	Highly Probable
7dcee73325ed730c37bcf9dd82ac9b97	k__Fungi	p__Basidiomycota	c__Agaricomycetes	o__Russulales	f__Russulaceae	g__Lactarius	s__Lactarius_chichuensis	Lactarius	13	Symbiotroph	Ectomycorrhizal	Agaricoid	NULL	Highly Probable
5193b203519d33c77782d9c9f56e97ef	k__Fungi	p__Basidiomycota	c__Agaricomycetes	o__Russulales	f__Russulaceae	g__Lactarius	s__Lactarius_hirtipes	Lactarius	13	Symbiotroph	Ectomycorrhizal	Agaricoid	NULL	Highly Probable
de055e551ecd385c7a350f95060cf7b9	k__Fungi	p__Basidiomycota	c__Agaricomycetes	o__Russulales	f__Russulaceae	g__Lactarius	s__Lactarius_oomsisiensis	Lactarius	13	Symbiotroph	Ectomycorrhizal	Agaricoid	NULL	Highly Probable
9bbd73e508f6d411347f19eb0b9d0099	k__Fungi	p__Basidiomycota	c__Agaricomycetes	o__Russulales	f__Russulaceae	g__Lactarius	s__Lactarius_silviae	Lactarius	13	Symbiotroph	Ectomycorrhizal	Agaricoid	NULL	Highly Probable
0af4e2f9b1653f644aa8239aef6cc0b1	k__Fungi	p__Basidiomycota	c__Agaricomycetes	o__Russulales	f__Russulaceae	g__Lactarius	s__Lactarius_silviae	Lactarius	13	Symbiotroph	Ectomycorrhizal	Agaricoid	NULL	Highly Probable
da604983504bce0dfdf48e5f4685e0fd	k__Fungi	p__Basidiomycota	c__Agaricomycetes	o__Russulales	f__Russulaceae	g__Lactarius	s__Lactarius_sp	Lactarius	13	Symbiotroph	Ectomycorrhizal	Agaricoid	NULL	Highly Probable
1116d443daa53c9f7f73a5209fb957ff	k__Fungi	p__Basidiomycota	c__Agaricomycetes	o__Russulales	f__Russulaceae	g__Lactarius	s__Lactarius_volemus	Lactarius	13	Symbiotroph	Ectomycorrhizal	Agaricoid	NULL	Highly Probable
c78944c567c3bb9b26a253ae0ec9dd70	k__Fungi	p__Basidiomycota	c__Agaricomycetes	o__Russulales	f__Russulaceae	g__Lactarius	s__Lactarius_volemus	Lactarius	13	Symbiotroph	Ectomycorrhizal	Agaricoid	NULL	Highly Probable
9d270c42bbde59e0caa2102c7b77d443	k__Fungi	p__Basidiomycota	c__Agaricomycetes	o__Russulales	f__Russulaceae	g__Lactifluus	s__Lactifluus_bertillonii	Lactifluus	13	Symbiotroph	Ectomycorrhizal	Agaricoid	NULL	Highly Probable
9ff432f7f212aba412a3393ba35e05f8	k__Fungi	p__Basidiomycota	c__Agaricomycetes	o__Russulales	f__Russulaceae	g__Lactifluus	s__Lactifluus_bertillonii	Lactifluus	13	Symbiotroph	Ectomycorrhizal	Agaricoid	NULL	Highly Probable
2988d997776c23db7753543f042ef3c1	k__Fungi	p__Basidiomycota	c__Agaricomycetes	o__Russulales	f__Russulaceae	g__Lactifluus	s__Lactifluus_bertillonii	Lactifluus	13	Symbiotroph	Ectomycorrhizal	Agaricoid	NULL	Highly Probable
bd18cc0a1f1382fe8ce5fd324e75be82	k__Fungi	p__Basidiomycota	c__Agaricomycetes	o__Russulales	f__Russulaceae	g__Lactifluus	s__Lactifluus_crocatus	Lactifluus	13	Symbiotroph	Ectomycorrhizal	Agaricoid	NULL	Highly Probable
e512e19dc015070461d9c1af78110e96	k__Fungi	p__Basidiomycota	c__Agaricomycetes	o__Russulales	f__Russulaceae	g__Lactifluus	s__Lactifluus_glaucescens	Lactifluus	13	Symbiotroph	Ectomycorrhizal	Agaricoid	NULL	Highly Probable
1f6d302fb71377185d99223e66e814a4	k__Fungi	p__Basidiomycota	c__Agaricomycetes	o__Russulales	f__Russulaceae	g__Lactifluus	s__Lactifluus_glaucescens	Lactifluus	13	Symbiotroph	Ectomycorrhizal	Agaricoid	NULL	Highly Probable
b34d898df56afd130d27bb1821a4a829	k__Fungi	p__Basidiomycota	c__Agaricomycetes	o__Russulales	f__Russulaceae	g__Lactifluus	s__Lactifluus_glaucescens	Lactifluus	13	Symbiotroph	Ectomycorrhizal	Agaricoid	NULL	Highly Probable
87e4799a9e71d8cc59c17f4a54ed767a	k__Fungi	p__Basidiomycota	c__Agaricomycetes	o__Russulales	f__Russulaceae	g__Lactifluus	s__Lactifluus_leae	Lactifluus	13	Symbiotroph	Ectomycorrhizal	Agaricoid	NULL	Highly Probable
2a769d1d15c24aef7207939189f95f1c	k__Fungi	p__Basidiomycota	c__Agaricomycetes	o__Russulales	f__Russulaceae	g__Lactifluus	s__Lactifluus_pinguis	Lactifluus	13	Symbiotroph	Ectomycorrhizal	Agaricoid	NULL	Highly Probable
f876bb71155634e3ad06b17db85ce4b9	k__Fungi	p__Basidiomycota	c__Agaricomycetes	o__Russulales	f__Russulaceae	g__Lactifluus	s__Lactifluus_pinguis	Lactifluus	13	Symbiotroph	Ectomycorrhizal	Agaricoid	NULL	Highly Probable
d80f6f4b73e7db71417cfc253ee16635	k__Fungi	p__Basidiomycota	c__Agaricomycetes	o__Russulales	f__Russulaceae	g__Lactifluus	s__Lactifluus_piperatus	Lactifluus	13	Symbiotroph	Ectomycorrhizal	Agaricoid	NULL	Highly Probable
992836de75ecd7fc7a3a64d8df0b10b5	k__Fungi	p__Basidiomycota	c__Agaricomycetes	o__Russulales	f__Russulaceae	g__Lactifluus	s__Lactifluus_piperatus	Lactifluus	13	Symbiotroph	Ectomycorrhizal	Agaricoid	NULL	Highly Probable
f5626372b4285ac4b699c13cf275eb8d	k__Fungi	p__Basidiomycota	c__Agaricomycetes	o__Russulales	f__Russulaceae	g__Lactifluus	s__Lactifluus_piperatus	Lactifluus	13	Symbiotroph	Ectomycorrhizal	Agaricoid	NULL	Highly Probable
be31ada8fd5c9c592169ad2f9de3ee54	k__Fungi	p__Basidiomycota	c__Agaricomycetes	o__Russulales	f__Russulaceae	g__Lactifluus	s__Lactifluus_piperatus	Lactifluus	13	Symbiotroph	Ectomycorrhizal	Agaricoid	NULL	Highly Probable
2f4b9cae2e2274329b3a0307e8a09cdf	k__Fungi	p__Basidiomycota	c__Agaricomycetes	o__Russulales	f__Russulaceae	g__Lactifluus	s__Lactifluus_pseudoluteopus	Lactifluus	13	Symbiotroph	Ectomycorrhizal	Agaricoid	NULL	Highly Probable
6149a9db04c54ea1fd7b400339b2953b	k__Fungi	p__Basidiomycota	c__Agaricomycetes	o__Russulales	f__Russulaceae	g__Lactifluus	s__Lactifluus_subgerardii	Lactifluus	13	Symbiotroph	Ectomycorrhizal	Agaricoid	NULL	Highly Probable
40cc733f66f04d265cb2c0912fe712a2	k__Fungi	p__Basidiomycota	c__Agaricomycetes	o__Russulales	f__Russulaceae	g__Lactifluus	s__Lactifluus_tenuicystidiatus	Lactifluus	13	Symbiotroph	Ectomycorrhizal	Agaricoid	NULL	Highly Probable
d87cd17035f50734b8099ee19a4e1fbd	k__Fungi	p__Basidiomycota	c__Agaricomycetes	o__Russulales	f__Russulaceae	g__Lactifluus	s__Lactifluus_vellereus	Lactifluus	13	Symbiotroph	Ectomycorrhizal	Agaricoid	NULL	Highly Probable
d1936c5602624b4b161e0ef638ab44aa	k__Fungi	p__Basidiomycota	c__Agaricomycetes	o__Boletales	f__Boletaceae	g__Octaviania	s__Octaviania_decimae	Octaviania	13	Symbiotroph	Ectomycorrhizal	Gasteroid	Hypogeous	Possible
21479b89765d86d7c4abc517bac66df2	k__Fungi	p__Basidiomycota	c__Agaricomycetes	o__Gomphales	f__Gomphaceae	g__Phaeoclavulina	s__Phaeoclavulina_abietina	Phaeoclavulina	13	Symbiotroph	Ectomycorrhizal	NULL	NULL	Probable
4cf47d36ef4cd2ed0f08275feb798594	k__Fungi	p__Basidiomycota	c__Agaricomycetes	o__Atheliales	f__Atheliaceae	g__Piloderma	s__Piloderma_bicolor	Piloderma	13	Symbiotroph	Ectomycorrhizal	Corticioid	NULL	Highly Probable
3125ad0aee46a4eaec0b1690c25c3fa0	k__Fungi	p__Basidiomycota	c__Agaricomycetes	o__Atheliales	f__Atheliaceae	g__Piloderma	s__Piloderma_bicolor	Piloderma	13	Symbiotroph	Ectomycorrhizal	Corticioid	NULL	Highly Probable
513fca42ccf9d4ebf6a04f7671578cf7	k__Fungi	p__Basidiomycota	c__Agaricomycetes	o__Atheliales	f__Atheliaceae	g__Piloderma	s__Piloderma_bicolor	Piloderma	13	Symbiotroph	Ectomycorrhizal	Corticioid	NULL	Highly Probable
4d717167831e2a293d37f167dd0e311d	k__Fungi	p__Basidiomycota	c__Agaricomycetes	o__Atheliales	f__Atheliaceae	g__Piloderma	s__Piloderma_bicolor	Piloderma	13	Symbiotroph	Ectomycorrhizal	Corticioid	NULL	Highly Probable
7cb49c1f0b29eb73a88810c7df868fc7	k__Fungi	p__Basidiomycota	c__Agaricomycetes	o__Atheliales	f__Atheliaceae	g__Piloderma	s__Piloderma_bicolor	Piloderma	13	Symbiotroph	Ectomycorrhizal	Corticioid	NULL	Highly Probable
d340f680c1bfedc663deb4469772bdc3	k__Fungi	p__Basidiomycota	c__Agaricomycetes	o__Atheliales	f__Atheliaceae	g__Piloderma	s__Piloderma_byssinum	Piloderma	13	Symbiotroph	Ectomycorrhizal	Corticioid	NULL	Highly Probable
28e358f38a90d196bb8a75e4a5db5f24	k__Fungi	p__Basidiomycota	c__Agaricomycetes	o__Thelephorales	f__Thelephoraceae	g__Pseudotomentella	s__Pseudotomentella_atrofusca	Pseudotomentella	13	Symbiotroph	Ectomycorrhizal	Corticioid	NULL	Possible
8ceea3115c0485dac85b948d11724a44	k__Fungi	p__Basidiomycota	c__Agaricomycetes	o__Thelephorales	f__Thelephoraceae	g__Pseudotomentella	s__Pseudotomentella_tristis	Pseudotomentella	13	Symbiotroph	Ectomycorrhizal	Corticioid	NULL	Possible
3c0fe7aa3ed7a9cebe0ba5de4c1ebcbd	k__Fungi	p__Basidiomycota	c__Agaricomycetes	o__Gomphales	f__Gomphaceae	g__Ramaria	s__Ramaria_rubribrunnescens	Ramaria	13	Symbiotroph	Ectomycorrhizal	Clavarioid	NULL	Possible
3ead417aac340ec24047d17301528b00	k__Fungi	p__Basidiomycota	c__Agaricomycetes	o__Boletales	f__Rhizopogonaceae	g__Rhizopogon	s__Rhizopogon_kretzerae	Rhizopogon	13	Symbiotroph	Ectomycorrhizal	Gasteroid	Hypogeous	Highly Probable
1aeb026481693409748839026eee0695	k__Fungi	p__Basidiomycota	c__Agaricomycetes	o__Russulales	f__Russulaceae	g__Russula	s__Russula_anthracina	Russula	13	Symbiotroph	Ectomycorrhizal	Agaricoid	NULL	Highly Probable
20d757e01b85d549331e2863f288b080	k__Fungi	p__Basidiomycota	c__Agaricomycetes	o__Russulales	f__Russulaceae	g__Russula	s__Russula_anthracina	Russula	13	Symbiotroph	Ectomycorrhizal	Agaricoid	NULL	Highly Probable
c9729db62bc858e21213558854003717	k__Fungi	p__Basidiomycota	c__Agaricomycetes	o__Russulales	f__Russulaceae	g__Russula	s__Russula_brunneoviolacea	Russula	13	Symbiotroph	Ectomycorrhizal	Agaricoid	NULL	Highly Probable
faeda8c1696a9a24f79f2fe9e67b607f	k__Fungi	p__Basidiomycota	c__Agaricomycetes	o__Russulales	f__Russulaceae	g__Russula	s__Russula_compacta	Russula	13	Symbiotroph	Ectomycorrhizal	Agaricoid	NULL	Highly Probable
7f2fc9ea78abda1332a04b3a01fc1527	k__Fungi	p__Basidiomycota	c__Agaricomycetes	o__Russulales	f__Russulaceae	g__Russula	s__Russula_compacta	Russula	13	Symbiotroph	Ectomycorrhizal	Agaricoid	NULL	Highly Probable
5d18c33d0358e63fdf55da3e431b03c4	k__Fungi	p__Basidiomycota	c__Agaricomycetes	o__Russulales	f__Russulaceae	g__Russula	s__Russula_compacta	Russula	13	Symbiotroph	Ectomycorrhizal	Agaricoid	NULL	Highly Probable
64c2b93577a6f524aa06887faae6bc08	k__Fungi	p__Basidiomycota	c__Agaricomycetes	o__Russulales	f__Russulaceae	g__Russula	s__Russula_crustosa	Russula	13	Symbiotroph	Ectomycorrhizal	Agaricoid	NULL	Highly Probable
9cd3bbedc90966c3188de3b744bd9f07	k__Fungi	p__Basidiomycota	c__Agaricomycetes	o__Russulales	f__Russulaceae	g__Russula	s__Russula_cyanoxantha	Russula	13	Symbiotroph	Ectomycorrhizal	Agaricoid	NULL	Highly Probable
66c9cfe49a856bbd712f2a20d181dfdb	k__Fungi	p__Basidiomycota	c__Agaricomycetes	o__Russulales	f__Russulaceae	g__Russula	s__Russula_cyanoxantha	Russula	13	Symbiotroph	Ectomycorrhizal	Agaricoid	NULL	Highly Probable
c745bf1d5d7d21e22d1bd001c1116bd9	k__Fungi	p__Basidiomycota	c__Agaricomycetes	o__Russulales	f__Russulaceae	g__Russula	s__Russula_cyanoxantha	Russula	13	Symbiotroph	Ectomycorrhizal	Agaricoid	NULL	Highly Probable
54be5fb39e231013c668882978eac161	k__Fungi	p__Basidiomycota	c__Agaricomycetes	o__Russulales	f__Russulaceae	g__Russula	s__Russula_cyanoxantha	Russula	13	Symbiotroph	Ectomycorrhizal	Agaricoid	NULL	Highly Probable
ab5edab013a3aba2f5e77f1213bca006	k__Fungi	p__Basidiomycota	c__Agaricomycetes	o__Russulales	f__Russulaceae	g__Russula	s__Russula_cyanoxantha	Russula	13	Symbiotroph	Ectomycorrhizal	Agaricoid	NULL	Highly Probable
955989d4925a970c2ff1df3ad0d9c7e0	k__Fungi	p__Basidiomycota	c__Agaricomycetes	o__Russulales	f__Russulaceae	g__Russula	s__Russula_cyanoxantha	Russula	13	Symbiotroph	Ectomycorrhizal	Agaricoid	NULL	Highly Probable
07311ea5f6779d76cf5841e0fc6fa88a	k__Fungi	p__Basidiomycota	c__Agaricomycetes	o__Russulales	f__Russulaceae	g__Russula	s__Russula_cyanoxantha	Russula	13	Symbiotroph	Ectomycorrhizal	Agaricoid	NULL	Highly Probable
7ff418d20debc00cba12840f71cbfeea	k__Fungi	p__Basidiomycota	c__Agaricomycetes	o__Russulales	f__Russulaceae	g__Russula	s__Russula_cyanoxantha	Russula	13	Symbiotroph	Ectomycorrhizal	Agaricoid	NULL	Highly Probable
6787b7c450c6554d72308ef8a9cf76d4	k__Fungi	p__Basidiomycota	c__Agaricomycetes	o__Russulales	f__Russulaceae	g__Russula	s__Russula_cyanoxantha	Russula	13	Symbiotroph	Ectomycorrhizal	Agaricoid	NULL	Highly Probable
6dbd270d007c2b0acdb9b3ebc57a71ea	k__Fungi	p__Basidiomycota	c__Agaricomycetes	o__Russulales	f__Russulaceae	g__Russula	s__Russula_cyanoxantha	Russula	13	Symbiotroph	Ectomycorrhizal	Agaricoid	NULL	Highly Probable
ee21980d82e131421d0bf4874ea33b07	k__Fungi	p__Basidiomycota	c__Agaricomycetes	o__Russulales	f__Russulaceae	g__Russula	s__Russula_cyanoxantha	Russula	13	Symbiotroph	Ectomycorrhizal	Agaricoid	NULL	Highly Probable
9492f015da787a5323708292d8736dd7	k__Fungi	p__Basidiomycota	c__Agaricomycetes	o__Russulales	f__Russulaceae	g__Russula	s__Russula_cyanoxantha	Russula	13	Symbiotroph	Ectomycorrhizal	Agaricoid	NULL	Highly Probable
728f63db5959a20b8c44b92c07db9105	k__Fungi	p__Basidiomycota	c__Agaricomycetes	o__Russulales	f__Russulaceae	g__Russula	s__Russula_cyanoxantha	Russula	13	Symbiotroph	Ectomycorrhizal	Agaricoid	NULL	Highly Probable
fce8c16a34139f135b90bd1b1d19d160	k__Fungi	p__Basidiomycota	c__Agaricomycetes	o__Russulales	f__Russulaceae	g__Russula	s__Russula_cyanoxantha	Russula	13	Symbiotroph	Ectomycorrhizal	Agaricoid	NULL	Highly Probable
f601fa704e7d1ca38c1963b17ac255c7	k__Fungi	p__Basidiomycota	c__Agaricomycetes	o__Russulales	f__Russulaceae	g__Russula	s__Russula_cyanoxantha	Russula	13	Symbiotroph	Ectomycorrhizal	Agaricoid	NULL	Highly Probable
80c49ee82a63aca82358032bd08592a3	k__Fungi	p__Basidiomycota	c__Agaricomycetes	o__Russulales	f__Russulaceae	g__Russula	s__Russula_cyanoxantha	Russula	13	Symbiotroph	Ectomycorrhizal	Agaricoid	NULL	Highly Probable
4a5fdaf7d5522ef2140d30ff9e725095	k__Fungi	p__Basidiomycota	c__Agaricomycetes	o__Russulales	f__Russulaceae	g__Russula	s__Russula_decolorans	Russula	13	Symbiotroph	Ectomycorrhizal	Agaricoid	NULL	Highly Probable
1f22063d7398d85788cdd178e83c728d	k__Fungi	p__Basidiomycota	c__Agaricomycetes	o__Russulales	f__Russulaceae	g__Russula	s__Russula_delica	Russula	13	Symbiotroph	Ectomycorrhizal	Agaricoid	NULL	Highly Probable
a26683553ee0ee1dbc507125e93722fa	k__Fungi	p__Basidiomycota	c__Agaricomycetes	o__Russulales	f__Russulaceae	g__Russula	s__Russula_densifolia	Russula	13	Symbiotroph	Ectomycorrhizal	Agaricoid	NULL	Highly Probable
dfd2241f4da7548427246915998d7966	k__Fungi	p__Basidiomycota	c__Agaricomycetes	o__Russulales	f__Russulaceae	g__Russula	s__Russula_densifolia	Russula	13	Symbiotroph	Ectomycorrhizal	Agaricoid	NULL	Highly Probable
f47249774a37e311fcda9d865b18b8af	k__Fungi	p__Basidiomycota	c__Agaricomycetes	o__Russulales	f__Russulaceae	g__Russula	s__Russula_densifolia	Russula	13	Symbiotroph	Ectomycorrhizal	Agaricoid	NULL	Highly Probable
dd4548c2983321d230da57151285f73c	k__Fungi	p__Basidiomycota	c__Agaricomycetes	o__Russulales	f__Russulaceae	g__Russula	s__Russula_densifolia	Russula	13	Symbiotroph	Ectomycorrhizal	Agaricoid	NULL	Highly Probable
921a2247a90b2b94ad00de95ef658712	k__Fungi	p__Basidiomycota	c__Agaricomycetes	o__Russulales	f__Russulaceae	g__Russula	s__Russula_densifolia	Russula	13	Symbiotroph	Ectomycorrhizal	Agaricoid	NULL	Highly Probable
b9aa400691d0b143977ae989b143954a	k__Fungi	p__Basidiomycota	c__Agaricomycetes	o__Russulales	f__Russulaceae	g__Russula	s__Russula_densifolia	Russula	13	Symbiotroph	Ectomycorrhizal	Agaricoid	NULL	Highly Probable
0901e6d2afa83e99bf8198bc6333439b	k__Fungi	p__Basidiomycota	c__Agaricomycetes	o__Russulales	f__Russulaceae	g__Russula	s__Russula_densifolia	Russula	13	Symbiotroph	Ectomycorrhizal	Agaricoid	NULL	Highly Probable
9bb49b7e02efc1b115298f3ea0b286e2	k__Fungi	p__Basidiomycota	c__Agaricomycetes	o__Russulales	f__Russulaceae	g__Russula	s__Russula_densifolia	Russula	13	Symbiotroph	Ectomycorrhizal	Agaricoid	NULL	Highly Probable
ff965baa7b7dac117ddeffbd63ee5bb8	k__Fungi	p__Basidiomycota	c__Agaricomycetes	o__Russulales	f__Russulaceae	g__Russula	s__Russula_densifolia	Russula	13	Symbiotroph	Ectomycorrhizal	Agaricoid	NULL	Highly Probable
1b76f1481cda5f1fd2e1b460634404f9	k__Fungi	p__Basidiomycota	c__Agaricomycetes	o__Russulales	f__Russulaceae	g__Russula	s__Russula_densifolia	Russula	13	Symbiotroph	Ectomycorrhizal	Agaricoid	NULL	Highly Probable
cf30ac811be33ba3f79d912e71a21c38	k__Fungi	p__Basidiomycota	c__Agaricomycetes	o__Russulales	f__Russulaceae	g__Russula	s__Russula_densifolia	Russula	13	Symbiotroph	Ectomycorrhizal	Agaricoid	NULL	Highly Probable
23f931c2ffc959574de2ad0bfe630f06	k__Fungi	p__Basidiomycota	c__Agaricomycetes	o__Russulales	f__Russulaceae	g__Russula	s__Russula_densifolia	Russula	13	Symbiotroph	Ectomycorrhizal	Agaricoid	NULL	Highly Probable
84a5b42e819b90e565d538c72d2443c4	k__Fungi	p__Basidiomycota	c__Agaricomycetes	o__Russulales	f__Russulaceae	g__Russula	s__Russula_dhakuriana	Russula	13	Symbiotroph	Ectomycorrhizal	Agaricoid	NULL	Highly Probable
87d25b9295243cd4fde5c1060fc5809d	k__Fungi	p__Basidiomycota	c__Agaricomycetes	o__Russulales	f__Russulaceae	g__Russula	s__Russula_dhakuriana	Russula	13	Symbiotroph	Ectomycorrhizal	Agaricoid	NULL	Highly Probable
8a72a769e674f58815bdb81199275245	k__Fungi	p__Basidiomycota	c__Agaricomycetes	o__Russulales	f__Russulaceae	g__Russula	s__Russula_earlei	Russula	13	Symbiotroph	Ectomycorrhizal	Agaricoid	NULL	Highly Probable
a035b1d834c0e598dd344ab55711cb9b	k__Fungi	p__Basidiomycota	c__Agaricomycetes	o__Russulales	f__Russulaceae	g__Russula	s__Russula_foetens	Russula	13	Symbiotroph	Ectomycorrhizal	Agaricoid	NULL	Highly Probable
b5d47eb8002f94db7ba4371057d4f81c	k__Fungi	p__Basidiomycota	c__Agaricomycetes	o__Russulales	f__Russulaceae	g__Russula	s__Russula_fonts__unidentifiedqueri	Russula	13	Symbiotroph	Ectomycorrhizal	Agaricoid	NULL	Highly Probable
c245a1b61929190cd56718ea8613846b	k__Fungi	p__Basidiomycota	c__Agaricomycetes	o__Russulales	f__Russulaceae	g__Russula	s__Russula_grata	Russula	13	Symbiotroph	Ectomycorrhizal	Agaricoid	NULL	Highly Probable
38da5b043f630191b6e6f1250b8ac959	k__Fungi	p__Basidiomycota	c__Agaricomycetes	o__Russulales	f__Russulaceae	g__Russula	s__Russula_grata	Russula	13	Symbiotroph	Ectomycorrhizal	Agaricoid	NULL	Highly Probable
c17f05555dd240617e898d84747ad126	k__Fungi	p__Basidiomycota	c__Agaricomycetes	o__Russulales	f__Russulaceae	g__Russula	s__Russula_grata	Russula	13	Symbiotroph	Ectomycorrhizal	Agaricoid	NULL	Highly Probable
0cd64874f04aa234bc44b9ece9eab421	k__Fungi	p__Basidiomycota	c__Agaricomycetes	o__Russulales	f__Russulaceae	g__Russula	s__Russula_illota	Russula	13	Symbiotroph	Ectomycorrhizal	Agaricoid	NULL	Highly Probable
dc5ac03735fd907ffe1bc1ebc0bc7619	k__Fungi	p__Basidiomycota	c__Agaricomycetes	o__Russulales	f__Russulaceae	g__Russula	s__Russula_illota	Russula	13	Symbiotroph	Ectomycorrhizal	Agaricoid	NULL	Highly Probable
1fb64396688eade42cd71c909a11908f	k__Fungi	p__Basidiomycota	c__Agaricomycetes	o__Russulales	f__Russulaceae	g__Russula	s__Russula_illota	Russula	13	Symbiotroph	Ectomycorrhizal	Agaricoid	NULL	Highly Probable
a1fc0e69b125da0d4020f3337ab15fae	k__Fungi	p__Basidiomycota	c__Agaricomycetes	o__Russulales	f__Russulaceae	g__Russula	s__Russula_illota	Russula	13	Symbiotroph	Ectomycorrhizal	Agaricoid	NULL	Highly Probable
a72d6f34a285d217239ee290f6542cf5	k__Fungi	p__Basidiomycota	c__Agaricomycetes	o__Russulales	f__Russulaceae	g__Russula	s__Russula_illota	Russula	13	Symbiotroph	Ectomycorrhizal	Agaricoid	NULL	Highly Probable
da85b0f407256e0abc89ce762460b3dc	k__Fungi	p__Basidiomycota	c__Agaricomycetes	o__Russulales	f__Russulaceae	g__Russula	s__Russula_laccata	Russula	13	Symbiotroph	Ectomycorrhizal	Agaricoid	NULL	Highly Probable
10ab92b91adfe9556e34eed1a8d73bc3	k__Fungi	p__Basidiomycota	c__Agaricomycetes	o__Russulales	f__Russulaceae	g__Russula	s__Russula_laccata	Russula	13	Symbiotroph	Ectomycorrhizal	Agaricoid	NULL	Highly Probable
36c2f821c416cb40d09820b2d1583fc2	k__Fungi	p__Basidiomycota	c__Agaricomycetes	o__Russulales	f__Russulaceae	g__Russula	s__Russula_nauseosa	Russula	13	Symbiotroph	Ectomycorrhizal	Agaricoid	NULL	Highly Probable
cd97871cc9d7eebc6561639770c8e9e0	k__Fungi	p__Basidiomycota	c__Agaricomycetes	o__Russulales	f__Russulaceae	g__Russula	s__Russula_nigricans	Russula	13	Symbiotroph	Ectomycorrhizal	Agaricoid	NULL	Highly Probable
4a9f62430a4a8345182d7914babf7c6e	k__Fungi	p__Basidiomycota	c__Agaricomycetes	o__Russulales	f__Russulaceae	g__Russula	s__Russula_olivacea	Russula	13	Symbiotroph	Ectomycorrhizal	Agaricoid	NULL	Highly Probable
42b9cec170501ce481dac52e20aeda4a	k__Fungi	p__Basidiomycota	c__Agaricomycetes	o__Russulales	f__Russulaceae	g__Russula	s__Russula_olivacea	Russula	13	Symbiotroph	Ectomycorrhizal	Agaricoid	NULL	Highly Probable
d26e7899a6f2a0a4affbb7a250f2d736	k__Fungi	p__Basidiomycota	c__Agaricomycetes	o__Russulales	f__Russulaceae	g__Russula	s__Russula_olivacea	Russula	13	Symbiotroph	Ectomycorrhizal	Agaricoid	NULL	Highly Probable
701a8cb88f526c09657fe348a88163b8	k__Fungi	p__Basidiomycota	c__Agaricomycetes	o__Russulales	f__Russulaceae	g__Russula	s__Russula_poichilochroa	Russula	13	Symbiotroph	Ectomycorrhizal	Agaricoid	NULL	Highly Probable
1c5d8bb8e4f4f9e2c1740fed22ed926f	k__Fungi	p__Basidiomycota	c__Agaricomycetes	o__Russulales	f__Russulaceae	g__Russula	s__Russula_poichilochroa	Russula	13	Symbiotroph	Ectomycorrhizal	Agaricoid	NULL	Highly Probable
a403aa820366a24b21e32b21242cc769	k__Fungi	p__Basidiomycota	c__Agaricomycetes	o__Russulales	f__Russulaceae	g__Russula	s__Russula_puellaris	Russula	13	Symbiotroph	Ectomycorrhizal	Agaricoid	NULL	Highly Probable
785627ac4d3a1b0a52511002349f9789	k__Fungi	p__Basidiomycota	c__Agaricomycetes	o__Russulales	f__Russulaceae	g__Russula	s__Russula_pulverulenta	Russula	13	Symbiotroph	Ectomycorrhizal	Agaricoid	NULL	Highly Probable
f9d51b077ab056e7bb017d37b5c5e630	k__Fungi	p__Basidiomycota	c__Agaricomycetes	o__Russulales	f__Russulaceae	g__Russula	s__Russula_romellii	Russula	13	Symbiotroph	Ectomycorrhizal	Agaricoid	NULL	Highly Probable
1f22fe09e27565f201569bfe8ed45ead	k__Fungi	p__Basidiomycota	c__Agaricomycetes	o__Russulales	f__Russulaceae	g__Russula	s__Russula_romellii	Russula	13	Symbiotroph	Ectomycorrhizal	Agaricoid	NULL	Highly Probable
16fd670603214f04d9c0dcbfb9d8eb60	k__Fungi	p__Basidiomycota	c__Agaricomycetes	o__Russulales	f__Russulaceae	g__Russula	s__Russula_romellii	Russula	13	Symbiotroph	Ectomycorrhizal	Agaricoid	NULL	Highly Probable
d8ac2f48436aea13b5937feecef2c0c3	k__Fungi	p__Basidiomycota	c__Agaricomycetes	o__Russulales	f__Russulaceae	g__Russula	s__Russula_romellii	Russula	13	Symbiotroph	Ectomycorrhizal	Agaricoid	NULL	Highly Probable
b40004e63f836bc0d3b9d203ce70ada5	k__Fungi	p__Basidiomycota	c__Agaricomycetes	o__Russulales	f__Russulaceae	g__Russula	s__Russula_rosea	Russula	13	Symbiotroph	Ectomycorrhizal	Agaricoid	NULL	Highly Probable
fff503b7dd795d83fd47d040ad8f0964	k__Fungi	p__Basidiomycota	c__Agaricomycetes	o__Russulales	f__Russulaceae	g__Russula	s__Russula_rosea	Russula	13	Symbiotroph	Ectomycorrhizal	Agaricoid	NULL	Highly Probable
bb8c1af948d5c5089b74a45ccf1939d9	k__Fungi	p__Basidiomycota	c__Agaricomycetes	o__Russulales	f__Russulaceae	g__Russula	s__Russula_rosea	Russula	13	Symbiotroph	Ectomycorrhizal	Agaricoid	NULL	Highly Probable
8958e3fc644bb8d0a142bb73b5b4cf2d	k__Fungi	p__Basidiomycota	c__Agaricomycetes	o__Russulales	f__Russulaceae	g__Russula	s__Russula_rosea	Russula	13	Symbiotroph	Ectomycorrhizal	Agaricoid	NULL	Highly Probable
a2d7bccf9f15138ddf64883d874dd688	k__Fungi	p__Basidiomycota	c__Agaricomycetes	o__Russulales	f__Russulaceae	g__Russula	s__Russula_rosea	Russula	13	Symbiotroph	Ectomycorrhizal	Agaricoid	NULL	Highly Probable
60ae82255d3ff5c7fd6ce85f5ab4a8bf	k__Fungi	p__Basidiomycota	c__Agaricomycetes	o__Russulales	f__Russulaceae	g__Russula	s__Russula_rosea	Russula	13	Symbiotroph	Ectomycorrhizal	Agaricoid	NULL	Highly Probable
b6682c1ad729c03e4ff867faf443ae6e	k__Fungi	p__Basidiomycota	c__Agaricomycetes	o__Russulales	f__Russulaceae	g__Russula	s__Russula_rosea	Russula	13	Symbiotroph	Ectomycorrhizal	Agaricoid	NULL	Highly Probable
af6e85c3e2ac0b026c0b02bc55a226b7	k__Fungi	p__Basidiomycota	c__Agaricomycetes	o__Russulales	f__Russulaceae	g__Russula	s__Russula_rosea	Russula	13	Symbiotroph	Ectomycorrhizal	Agaricoid	NULL	Highly Probable
ddaa14e17cbc8b9c6c1197864148960e	k__Fungi	p__Basidiomycota	c__Agaricomycetes	o__Russulales	f__Russulaceae	g__Russula	s__Russula_rosea	Russula	13	Symbiotroph	Ectomycorrhizal	Agaricoid	NULL	Highly Probable
d38b8be94b04753a0f16185edb95da98	k__Fungi	p__Basidiomycota	c__Agaricomycetes	o__Russulales	f__Russulaceae	g__Russula	s__Russula_rosea	Russula	13	Symbiotroph	Ectomycorrhizal	Agaricoid	NULL	Highly Probable
71e892b41221b6a29132e5f42e093319	k__Fungi	p__Basidiomycota	c__Agaricomycetes	o__Russulales	f__Russulaceae	g__Russula	s__Russula_rubra	Russula	13	Symbiotroph	Ectomycorrhizal	Agaricoid	NULL	Highly Probable
a4118c515919d596cd018a814dfde9c1	k__Fungi	p__Basidiomycota	c__Agaricomycetes	o__Russulales	f__Russulaceae	g__Russula	s__Russula_sanguinaria	Russula	13	Symbiotroph	Ectomycorrhizal	Agaricoid	NULL	Highly Probable
1556dd149cc78be281a6962f255bc61e	k__Fungi	p__Basidiomycota	c__Agaricomycetes	o__Russulales	f__Russulaceae	g__Russula	s__Russula_sanguinea	Russula	13	Symbiotroph	Ectomycorrhizal	Agaricoid	NULL	Highly Probable
df64bd176a67949a9a290770f4151f52	k__Fungi	p__Basidiomycota	c__Agaricomycetes	o__Russulales	f__Russulaceae	g__Russula	s__Russula_sanguinea	Russula	13	Symbiotroph	Ectomycorrhizal	Agaricoid	NULL	Highly Probable
d32f8ee0a2b61433f42a40d65e22ee47	k__Fungi	p__Basidiomycota	c__Agaricomycetes	o__Russulales	f__Russulaceae	g__Russula	s__Russula_sanguinea	Russula	13	Symbiotroph	Ectomycorrhizal	Agaricoid	NULL	Highly Probable
fc2b5b5c97b2cd84984100062131db04	k__Fungi	p__Basidiomycota	c__Agaricomycetes	o__Russulales	f__Russulaceae	g__Russula	s__Russula_senecis	Russula	13	Symbiotroph	Ectomycorrhizal	Agaricoid	NULL	Highly Probable
67b576fab572c8298117e6808d240853	k__Fungi	p__Basidiomycota	c__Agaricomycetes	o__Russulales	f__Russulaceae	g__Russula	s__Russula_senecis	Russula	13	Symbiotroph	Ectomycorrhizal	Agaricoid	NULL	Highly Probable
71ca89f6f5a57fbfee8c4ace385413d0	k__Fungi	p__Basidiomycota	c__Agaricomycetes	o__Russulales	f__Russulaceae	g__Russula	s__Russula_senecis	Russula	13	Symbiotroph	Ectomycorrhizal	Agaricoid	NULL	Highly Probable
760bf1adf1699984b17c3014877b42e1	k__Fungi	p__Basidiomycota	c__Agaricomycetes	o__Russulales	f__Russulaceae	g__Russula	s__Russula_sororia	Russula	13	Symbiotroph	Ectomycorrhizal	Agaricoid	NULL	Highly Probable
5a8d8190bd38228ca14ddf091086a3ef	k__Fungi	p__Basidiomycota	c__Agaricomycetes	o__Russulales	f__Russulaceae	g__Russula	s__Russula_sororia	Russula	13	Symbiotroph	Ectomycorrhizal	Agaricoid	NULL	Highly Probable
b6a0d1140622952ace478eaa4507b6d9	k__Fungi	p__Basidiomycota	c__Agaricomycetes	o__Russulales	f__Russulaceae	g__Russula	s__Russula_sororia	Russula	13	Symbiotroph	Ectomycorrhizal	Agaricoid	NULL	Highly Probable
3a13b5889591708ef6f912dcf7c84d22	k__Fungi	p__Basidiomycota	c__Agaricomycetes	o__Russulales	f__Russulaceae	g__Russula	s__Russula_subvinosa	Russula	13	Symbiotroph	Ectomycorrhizal	Agaricoid	NULL	Highly Probable
87569ac397ef2aef6dbd879765b4b83c	k__Fungi	p__Basidiomycota	c__Agaricomycetes	o__Russulales	f__Russulaceae	g__Russula	s__Russula_subvinosa	Russula	13	Symbiotroph	Ectomycorrhizal	Agaricoid	NULL	Highly Probable
e0114594f14bc0d715e16e20cb09436f	k__Fungi	p__Basidiomycota	c__Agaricomycetes	o__Russulales	f__Russulaceae	g__Russula	s__Russula_subvinosa	Russula	13	Symbiotroph	Ectomycorrhizal	Agaricoid	NULL	Highly Probable
227fa8ac9bc5e733a36e6353eb6e2257	k__Fungi	p__Basidiomycota	c__Agaricomycetes	o__Russulales	f__Russulaceae	g__Russula	s__Russula_subvinosa	Russula	13	Symbiotroph	Ectomycorrhizal	Agaricoid	NULL	Highly Probable
60faf92c30641056dc679ff3367f3063	k__Fungi	p__Basidiomycota	c__Agaricomycetes	o__Russulales	f__Russulaceae	g__Russula	s__Russula_subvinosa	Russula	13	Symbiotroph	Ectomycorrhizal	Agaricoid	NULL	Highly Probable
0a76f0dc4c56ed9ed23b67a3d2006175	k__Fungi	p__Basidiomycota	c__Agaricomycetes	o__Russulales	f__Russulaceae	g__Russula	s__Russula_subvinosa	Russula	13	Symbiotroph	Ectomycorrhizal	Agaricoid	NULL	Highly Probable
77521ecc3f71c58963cea8707352cfa7	k__Fungi	p__Basidiomycota	c__Agaricomycetes	o__Russulales	f__Russulaceae	g__Russula	s__Russula_subvinosa	Russula	13	Symbiotroph	Ectomycorrhizal	Agaricoid	NULL	Highly Probable
4a5a6feb7cfe00b153bb4ec0c4689e42	k__Fungi	p__Basidiomycota	c__Agaricomycetes	o__Russulales	f__Russulaceae	g__Russula	s__Russula_subvinosa	Russula	13	Symbiotroph	Ectomycorrhizal	Agaricoid	NULL	Highly Probable
0225465679ef6a7a918ac1d53642d580	k__Fungi	p__Basidiomycota	c__Agaricomycetes	o__Russulales	f__Russulaceae	g__Russula	s__Russula_subvinosa	Russula	13	Symbiotroph	Ectomycorrhizal	Agaricoid	NULL	Highly Probable
cd72a87b8734c7b80c6985a3a1d06ee0	k__Fungi	p__Basidiomycota	c__Agaricomycetes	o__Russulales	f__Russulaceae	g__Russula	s__Russula_subvinosa	Russula	13	Symbiotroph	Ectomycorrhizal	Agaricoid	NULL	Highly Probable
66854db3394050e6087da70c2a9973c0	k__Fungi	p__Basidiomycota	c__Agaricomycetes	o__Russulales	f__Russulaceae	g__Russula	s__Russula_umerensis	Russula	13	Symbiotroph	Ectomycorrhizal	Agaricoid	NULL	Highly Probable
4806186e2acf2772517bfe686aca7b94	k__Fungi	p__Basidiomycota	c__Agaricomycetes	o__Russulales	f__Russulaceae	g__Russula	s__Russula_variata	Russula	13	Symbiotroph	Ectomycorrhizal	Agaricoid	NULL	Highly Probable
ad8bf3ee74bc4b7b62ad54d29a1140e9	k__Fungi	p__Basidiomycota	c__Agaricomycetes	o__Russulales	f__Russulaceae	g__Russula	s__Russula_variata	Russula	13	Symbiotroph	Ectomycorrhizal	Agaricoid	NULL	Highly Probable
cecf053cd0c4bc327d0a31e799d6f45f	k__Fungi	p__Basidiomycota	c__Agaricomycetes	o__Russulales	f__Russulaceae	g__Russula	s__Russula_variata	Russula	13	Symbiotroph	Ectomycorrhizal	Agaricoid	NULL	Highly Probable
6e8c628019d88c9380b5f9bbf6a939a9	k__Fungi	p__Basidiomycota	c__Agaricomycetes	o__Russulales	f__Russulaceae	g__Russula	s__Russula_variata	Russula	13	Symbiotroph	Ectomycorrhizal	Agaricoid	NULL	Highly Probable
25928c8c7e9884fad0e5e0f6333d211c	k__Fungi	p__Basidiomycota	c__Agaricomycetes	o__Russulales	f__Russulaceae	g__Russula	s__Russula_variata	Russula	13	Symbiotroph	Ectomycorrhizal	Agaricoid	NULL	Highly Probable
7bbe8a84c20708a58f4a99c27454189c	k__Fungi	p__Basidiomycota	c__Agaricomycetes	o__Russulales	f__Russulaceae	g__Russula	s__Russula_variata	Russula	13	Symbiotroph	Ectomycorrhizal	Agaricoid	NULL	Highly Probable
1a080248e887d241e688ace42012d2a2	k__Fungi	p__Basidiomycota	c__Agaricomycetes	o__Russulales	f__Russulaceae	g__Russula	s__Russula_variata	Russula	13	Symbiotroph	Ectomycorrhizal	Agaricoid	NULL	Highly Probable
34f4789e2fd0bf3fce44d1bc98de2216	k__Fungi	p__Basidiomycota	c__Agaricomycetes	o__Russulales	f__Russulaceae	g__Russula	s__Russula_variata	Russula	13	Symbiotroph	Ectomycorrhizal	Agaricoid	NULL	Highly Probable
a33f7739aa85793588694f7a465ee204	k__Fungi	p__Basidiomycota	c__Agaricomycetes	o__Russulales	f__Russulaceae	g__Russula	s__Russula_variata	Russula	13	Symbiotroph	Ectomycorrhizal	Agaricoid	NULL	Highly Probable
8bbbd80a51407b6b45368a3cbac03927	k__Fungi	p__Basidiomycota	c__Agaricomycetes	o__Russulales	f__Russulaceae	g__Russula	s__Russula_variata	Russula	13	Symbiotroph	Ectomycorrhizal	Agaricoid	NULL	Highly Probable
0c2daff79bc5f63fdc79470fc9831b4e	k__Fungi	p__Basidiomycota	c__Agaricomycetes	o__Russulales	f__Russulaceae	g__Russula	s__Russula_variata	Russula	13	Symbiotroph	Ectomycorrhizal	Agaricoid	NULL	Highly Probable
da0b09865110f604b30e841cff6da03c	k__Fungi	p__Basidiomycota	c__Agaricomycetes	o__Russulales	f__Russulaceae	g__Russula	s__Russula_variata	Russula	13	Symbiotroph	Ectomycorrhizal	Agaricoid	NULL	Highly Probable
4c655b760488e4f94f286f89a42c9c93	k__Fungi	p__Basidiomycota	c__Agaricomycetes	o__Russulales	f__Russulaceae	g__Russula	s__Russula_variata	Russula	13	Symbiotroph	Ectomycorrhizal	Agaricoid	NULL	Highly Probable
2ff7c8f849eb1013b29eeb2d44d78062	k__Fungi	p__Basidiomycota	c__Agaricomycetes	o__Russulales	f__Russulaceae	g__Russula	s__Russula_variata	Russula	13	Symbiotroph	Ectomycorrhizal	Agaricoid	NULL	Highly Probable
cc4c0b429a80314bafbc2fba4931a38b	k__Fungi	p__Basidiomycota	c__Agaricomycetes	o__Russulales	f__Russulaceae	g__Russula	s__Russula_variata	Russula	13	Symbiotroph	Ectomycorrhizal	Agaricoid	NULL	Highly Probable
99ae43b0f6acc0e9aa2e5ff39a11d5ce	k__Fungi	p__Basidiomycota	c__Agaricomycetes	o__Russulales	f__Russulaceae	g__Russula	s__Russula_variata	Russula	13	Symbiotroph	Ectomycorrhizal	Agaricoid	NULL	Highly Probable
175b91f176aa501bacf1b48faffe195e	k__Fungi	p__Basidiomycota	c__Agaricomycetes	o__Russulales	f__Russulaceae	g__Russula	s__Russula_variata	Russula	13	Symbiotroph	Ectomycorrhizal	Agaricoid	NULL	Highly Probable
81929db9a3a8bf76fac0bc537937dfc9	k__Fungi	p__Basidiomycota	c__Agaricomycetes	o__Russulales	f__Russulaceae	g__Russula	s__Russula_variata	Russula	13	Symbiotroph	Ectomycorrhizal	Agaricoid	NULL	Highly Probable
349a1057fabba9fc2a87135aabe3c2fa	k__Fungi	p__Basidiomycota	c__Agaricomycetes	o__Russulales	f__Russulaceae	g__Russula	s__Russula_variata	Russula	13	Symbiotroph	Ectomycorrhizal	Agaricoid	NULL	Highly Probable
7d4b3ebe0bedf2bbc60c9abc1137c09e	k__Fungi	p__Basidiomycota	c__Agaricomycetes	o__Russulales	f__Russulaceae	g__Russula	s__Russula_variata	Russula	13	Symbiotroph	Ectomycorrhizal	Agaricoid	NULL	Highly Probable
45365df0c44042914cd26da6ca84e262	k__Fungi	p__Basidiomycota	c__Agaricomycetes	o__Russulales	f__Russulaceae	g__Russula	s__Russula_variata	Russula	13	Symbiotroph	Ectomycorrhizal	Agaricoid	NULL	Highly Probable
eb503616801aa0fb499c6b67f4a8fce9	k__Fungi	p__Basidiomycota	c__Agaricomycetes	o__Russulales	f__Russulaceae	g__Russula	s__Russula_violeipes	Russula	13	Symbiotroph	Ectomycorrhizal	Agaricoid	NULL	Highly Probable
406bd41c8a7f4a4c8227e62f41ef57e3	k__Fungi	p__Basidiomycota	c__Agaricomycetes	o__Russulales	f__Russulaceae	g__Russula	s__Russula_violeipes	Russula	13	Symbiotroph	Ectomycorrhizal	Agaricoid	NULL	Highly Probable
b9ae805292c47d30e826a116fb97efcd	k__Fungi	p__Basidiomycota	c__Agaricomycetes	o__Russulales	f__Russulaceae	g__Russula	s__Russula_virescens	Russula	13	Symbiotroph	Ectomycorrhizal	Agaricoid	NULL	Highly Probable
5b6f0ed980da5548afeddad9b07dec33	k__Fungi	p__Basidiomycota	c__Agaricomycetes	o__Russulales	f__Russulaceae	g__Russula	s__Russula_virescens	Russula	13	Symbiotroph	Ectomycorrhizal	Agaricoid	NULL	Highly Probable
517f0cd466419974c3a99fb33e71b554	k__Fungi	p__Basidiomycota	c__Agaricomycetes	o__Russulales	f__Russulaceae	g__Russula	s__Russula_virescens	Russula	13	Symbiotroph	Ectomycorrhizal	Agaricoid	NULL	Highly Probable
ec91b29b861dbcd1d11c4e2902d9599a	k__Fungi	p__Basidiomycota	c__Agaricomycetes	o__Russulales	f__Russulaceae	g__Russula	s__Russula_virescens	Russula	13	Symbiotroph	Ectomycorrhizal	Agaricoid	NULL	Highly Probable
0fc379951f455521b5677cfd0dec4fd4	k__Fungi	p__Basidiomycota	c__Agaricomycetes	o__Russulales	f__Russulaceae	g__Russula	s__Russula_virescens	Russula	13	Symbiotroph	Ectomycorrhizal	Agaricoid	NULL	Highly Probable
8af2e06dd7ade318ec35c7938ebf308a	k__Fungi	p__Basidiomycota	c__Agaricomycetes	o__Russulales	f__Russulaceae	g__Russula	s__Russula_xerampelina	Russula	13	Symbiotroph	Ectomycorrhizal	Agaricoid	NULL	Highly Probable
aa12582e56b19c7898beeabb24c7d0b2	k__Fungi	p__Basidiomycota	c__Agaricomycetes	o__Boletales	f__Sclerodermataceae	g__Scleroderma	s__Scleroderma_laeve	Scleroderma	13	Symbiotroph	Ectomycorrhizal	Gasteroid	NULL	Highly Probable
55b3252e0c04025bb59addf998a7e01b	k__Fungi	p__Basidiomycota	c__Agaricomycetes	o__Boletales	f__Sclerodermataceae	g__Scleroderma	s__Scleroderma_laeve	Scleroderma	13	Symbiotroph	Ectomycorrhizal	Gasteroid	NULL	Highly Probable
a48969d289573f0de4a5ef9dd57f95d9	k__Fungi	p__Basidiomycota	c__Agaricomycetes	o__Boletales	f__Sclerodermataceae	g__Scleroderma	s__Scleroderma_sinnamariense	Scleroderma	13	Symbiotroph	Ectomycorrhizal	Gasteroid	NULL	Highly Probable
e07392aa2e0c3d1c5018198721bdc24f	k__Fungi	p__Basidiomycota	c__Agaricomycetes	o__Boletales	f__Sclerodermataceae	g__Scleroderma	s__Scleroderma_sinnamariense	Scleroderma	13	Symbiotroph	Ectomycorrhizal	Gasteroid	NULL	Highly Probable
b6e44f1a219aeeee745d2f91a1ebf420	k__Fungi	p__Basidiomycota	c__Agaricomycetes	o__Boletales	f__Sclerodermataceae	g__Scleroderma	s__Scleroderma_sinnamariense	Scleroderma	13	Symbiotroph	Ectomycorrhizal	Gasteroid	NULL	Highly Probable
ae0e66c0eb1e43d42cbcda36e47ea283	k__Fungi	p__Basidiomycota	c__Agaricomycetes	o__Boletales	f__Sclerodermataceae	g__Scleroderma	s__Scleroderma_yunnanense	Scleroderma	13	Symbiotroph	Ectomycorrhizal	Gasteroid	NULL	Highly Probable
bf3dcb9f59e35ca69fd69dcb5568d285	k__Fungi	p__Basidiomycota	c__Agaricomycetes	o__Boletales	f__Boletaceae	g__Strobilomyces	s__Strobilomyces_strobilaceus	Strobilomyces	13	Symbiotroph	Ectomycorrhizal	Boletoid	NULL	Highly Probable
e4656a6a15d53778034609fd5e2e1575	k__Fungi	p__Basidiomycota	c__Agaricomycetes	o__Boletales	f__Boletaceae	g__Strobilomyces	s__Strobilomyces_strobilaceus	Strobilomyces	13	Symbiotroph	Ectomycorrhizal	Boletoid	NULL	Highly Probable
1b93589eefdef1275d267878d3019a3b	k__Fungi	p__Basidiomycota	c__Agaricomycetes	o__Boletales	f__Suillaceae	g__Suillus	s__Suillus_bovinus	Suillus	13	Symbiotroph	Ectomycorrhizal	Boletoid	NULL	Highly Probable
54e7fd41cb96756255af72510bae17ea	k__Fungi	p__Basidiomycota	c__Agaricomycetes	o__Boletales	f__Suillaceae	g__Suillus	s__Suillus_bovinus	Suillus	13	Symbiotroph	Ectomycorrhizal	Boletoid	NULL	Highly Probable
f67e2e5ed298ea5a8fec9d676e227444	k__Fungi	p__Basidiomycota	c__Agaricomycetes	o__Boletales	f__Suillaceae	g__Suillus	s__Suillus_bovinus	Suillus	13	Symbiotroph	Ectomycorrhizal	Boletoid	NULL	Highly Probable
afc69899b89991f81ec9390986c8e699	k__Fungi	p__Basidiomycota	c__Agaricomycetes	o__Boletales	f__Suillaceae	g__Suillus	s__Suillus_placidus	Suillus	13	Symbiotroph	Ectomycorrhizal	Boletoid	NULL	Highly Probable
487177c8488a350b622407be000a7ac0	k__Fungi	p__Basidiomycota	c__Agaricomycetes	o__Thelephorales	f__Thelephoraceae	g__Tomentella	s__Tomentella_badia	Tomentella	13	Symbiotroph	Ectomycorrhizal	Corticioid	NULL	Highly Probable
587142f1c720cfd5657b22113c531a54	k__Fungi	p__Basidiomycota	c__Agaricomycetes	o__Thelephorales	f__Thelephoraceae	g__Tomentella	s__Tomentella_cinerascens	Tomentella	13	Symbiotroph	Ectomycorrhizal	Corticioid	NULL	Highly Probable
1e76fd015e6146c82d7e9eba090a7acb	k__Fungi	p__Basidiomycota	c__Agaricomycetes	o__Thelephorales	f__Thelephoraceae	g__Tomentella	s__Tomentella_coerulea	Tomentella	13	Symbiotroph	Ectomycorrhizal	Corticioid	NULL	Highly Probable
fd8d73cb7564848a5245d1eb66c481c2	k__Fungi	p__Basidiomycota	c__Agaricomycetes	o__Thelephorales	f__Thelephoraceae	g__Tomentella	s__Tomentella_ellisii	Tomentella	13	Symbiotroph	Ectomycorrhizal	Corticioid	NULL	Highly Probable
822fc24f23a3ed3b8051d49f9706e5ee	k__Fungi	p__Basidiomycota	c__Agaricomycetes	o__Thelephorales	f__Thelephoraceae	g__Tomentella	s__Tomentella_ellisii	Tomentella	13	Symbiotroph	Ectomycorrhizal	Corticioid	NULL	Highly Probable
e3b4c2aa64d54acc55c4f7df182886a7	k__Fungi	p__Basidiomycota	c__Agaricomycetes	o__Thelephorales	f__Thelephoraceae	g__Tomentella	s__Tomentella_galzinii	Tomentella	13	Symbiotroph	Ectomycorrhizal	Corticioid	NULL	Highly Probable
c6c7b4f8948ff8295cd564f7568a98db	k__Fungi	p__Basidiomycota	c__Agaricomycetes	o__Thelephorales	f__Thelephoraceae	g__Tomentella	s__Tomentella_papuae	Tomentella	13	Symbiotroph	Ectomycorrhizal	Corticioid	NULL	Highly Probable
43aca34edbc77a573f75cbae4aa81563	k__Fungi	p__Basidiomycota	c__Agaricomycetes	o__Thelephorales	f__Thelephoraceae	g__Tomentella	s__Tomentella_papuae	Tomentella	13	Symbiotroph	Ectomycorrhizal	Corticioid	NULL	Highly Probable
e88333e5bbb0320eae6181335f373e3b	k__Fungi	p__Basidiomycota	c__Agaricomycetes	o__Thelephorales	f__Thelephoraceae	g__Tomentella	s__Tomentella_papuae	Tomentella	13	Symbiotroph	Ectomycorrhizal	Corticioid	NULL	Highly Probable
298912d42192f192135344b1d70b77cb	k__Fungi	p__Basidiomycota	c__Agaricomycetes	o__Thelephorales	f__Thelephoraceae	g__Tomentella	s__Tomentella_papuae	Tomentella	13	Symbiotroph	Ectomycorrhizal	Corticioid	NULL	Highly Probable
685956958197a9df071fb329c945719b	k__Fungi	p__Basidiomycota	c__Agaricomycetes	o__Thelephorales	f__Thelephoraceae	g__Tomentella	s__Tomentella_papuae	Tomentella	13	Symbiotroph	Ectomycorrhizal	Corticioid	NULL	Highly Probable
8aa61dcf2162666445879bb9153dc10a	k__Fungi	p__Basidiomycota	c__Agaricomycetes	o__Thelephorales	f__Thelephoraceae	g__Tomentella	s__Tomentella_papuae	Tomentella	13	Symbiotroph	Ectomycorrhizal	Corticioid	NULL	Highly Probable
293f2ad9c1ca533d875e6a721f71d8f7	k__Fungi	p__Basidiomycota	c__Agaricomycetes	o__Thelephorales	f__Thelephoraceae	g__Tomentella	s__Tomentella_papuae	Tomentella	13	Symbiotroph	Ectomycorrhizal	Corticioid	NULL	Highly Probable
36c6e2537e3da751fca901d3db42dd67	k__Fungi	p__Basidiomycota	c__Agaricomycetes	o__Thelephorales	f__Thelephoraceae	g__Tomentella	s__Tomentella_papuae	Tomentella	13	Symbiotroph	Ectomycorrhizal	Corticioid	NULL	Highly Probable
8de32195bde2e46b3ab5268d31887949	k__Fungi	p__Basidiomycota	c__Agaricomycetes	o__Thelephorales	f__Thelephoraceae	g__Tomentella	s__Tomentella_papuae	Tomentella	13	Symbiotroph	Ectomycorrhizal	Corticioid	NULL	Highly Probable
d2ff8ab120b46740e0059de2e09f4349	k__Fungi	p__Basidiomycota	c__Agaricomycetes	o__Thelephorales	f__Thelephoraceae	g__Tomentella	s__Tomentella_papuae	Tomentella	13	Symbiotroph	Ectomycorrhizal	Corticioid	NULL	Highly Probable
c5be510d377bce657ef947d97cd0592a	k__Fungi	p__Basidiomycota	c__Agaricomycetes	o__Thelephorales	f__Thelephoraceae	g__Tomentella	s__Tomentella_papuae	Tomentella	13	Symbiotroph	Ectomycorrhizal	Corticioid	NULL	Highly Probable
9ac244a2ed55141b607dc47b7104242c	k__Fungi	p__Basidiomycota	c__Agaricomycetes	o__Thelephorales	f__Thelephoraceae	g__Tomentella	s__Tomentella_parmastoana	Tomentella	13	Symbiotroph	Ectomycorrhizal	Corticioid	NULL	Highly Probable
e90d04c09a4944071495d3c2256b51d5	k__Fungi	p__Basidiomycota	c__Agaricomycetes	o__Thelephorales	f__Thelephoraceae	g__Tomentella	s__Tomentella_pilosa	Tomentella	13	Symbiotroph	Ectomycorrhizal	Corticioid	NULL	Highly Probable
7a1474647066f0fad22017037a1950e0	k__Fungi	p__Basidiomycota	c__Agaricomycetes	o__Thelephorales	f__Thelephoraceae	g__Tomentella	s__Tomentella_sublilacina	Tomentella	13	Symbiotroph	Ectomycorrhizal	Corticioid	NULL	Highly Probable
35fbc5a07fe0d91a00b6c5849dc8bcbf	k__Fungi	p__Basidiomycota	c__Agaricomycetes	o__Thelephorales	f__Thelephoraceae	g__Tomentella	s__Tomentella_sublilacina	Tomentella	13	Symbiotroph	Ectomycorrhizal	Corticioid	NULL	Highly Probable
43a76ecb5517b849fde9a897ef969355	k__Fungi	p__Basidiomycota	c__Agaricomycetes	o__Thelephorales	f__Thelephoraceae	g__Tomentella	s__Tomentella_sublilacina	Tomentella	13	Symbiotroph	Ectomycorrhizal	Corticioid	NULL	Highly Probable
8096477810cfa657760fad13ca452746	k__Fungi	p__Basidiomycota	c__Agaricomycetes	o__Thelephorales	f__Thelephoraceae	g__Tomentella	s__Tomentella_sublilacina	Tomentella	13	Symbiotroph	Ectomycorrhizal	Corticioid	NULL	Highly Probable
afff1e1cb9ade23f72de641b3d2ba84d	k__Fungi	p__Basidiomycota	c__Agaricomycetes	o__Boletales	f__Boletaceae	g__Tylopilus	s__Tylopilus_microsporus	Tylopilus	13	Symbiotroph	Ectomycorrhizal	Boletoid	NULL	Highly Probable
f37781c1b026c2d67e677caad22371ea	k__Fungi	p__Basidiomycota	c__Agaricomycetes	o__Boletales	f__Boletaceae	g__Tylopilus	s__Tylopilus_sordidus	Tylopilus	13	Symbiotroph	Ectomycorrhizal	Boletoid	NULL	Highly Probable
e31191e9f5cbb7a4d1571a1471d380c5	k__Fungi	p__Basidiomycota	c__Agaricomycetes	o__Agaricales	f__Inocybaceae	g__Inocybe	s__unidentified	Inocybaceae	9	Symbiotroph	Ectomycorrhizal	Agaricoid	NULL	Probable
18668bc91c0817102f36821aaed55ec8	k__Fungi	p__Basidiomycota	c__Agaricomycetes	o__Agaricales	f__Inocybaceae	g__Inocybe	s__unidentified	Inocybaceae	9	Symbiotroph	Ectomycorrhizal	Agaricoid	NULL	Probable
ce0d6615bc407f710857a229c9b9ac82	k__Fungi	p__Basidiomycota	c__Agaricomycetes	o__Agaricales	f__Bolbitiaceae	g__Descolea	s__unidentified	Descolea	13	Symbiotroph	Ectomycorrhizal	Agaricoid	NULL	Highly Probable
f85ba0adae0214f39493ca509643fa2a	k__Fungi	p__Basidiomycota	c__Agaricomycetes	o__Atheliales	f__Atheliaceae	g__Tylospora	s__unidentified	Tylospora	13	Symbiotroph	Ectomycorrhizal	Corticioid	NULL	Highly Probable
56f17a3c8bad43e99a3368c7f00fbfe0	k__Fungi	p__Basidiomycota	c__Agaricomycetes	o__Agaricales	f__Inocybaceae	g__Inocybe	s__unidentified	Inocybaceae	9	Symbiotroph	Ectomycorrhizal	Agaricoid	NULL	Probable
779cc812fc499108abd298493d0dcaa9	k__Fungi	p__Basidiomycota	c__Agaricomycetes	o__Agaricales	f__Bolbitiaceae	g__Descolea	s__unidentified	Descolea	13	Symbiotroph	Ectomycorrhizal	Agaricoid	NULL	Highly Probable
7c74c418b92490cfb6ead036e084fe0e	k__Fungi	p__Basidiomycota	c__Agaricomycetes	o__Sebacinales	f__Sebacinaceae	g__Helvellosebacina	s__unidentified	Sebacinaceae	9	Symbiotroph	Ectomycorrhizal	Coralloid	NULL	Probable
7e55a1a3cca450036b21164e12cc6999	k__Fungi	p__Basidiomycota	c__Agaricomycetes	o__Agaricales	f__Inocybaceae	g__Inocybe	s__unidentified	Inocybaceae	9	Symbiotroph	Ectomycorrhizal	Agaricoid	NULL	Probable
32810285b7246db3f5e5ac422c3b75f2	k__Fungi	p__Basidiomycota	c__Agaricomycetes	o__Atheliales	f__Atheliaceae	g__Tylospora	s__unidentified	Tylospora	13	Symbiotroph	Ectomycorrhizal	Corticioid	NULL	Highly Probable
06d0853d66cd1588f0270675fc15df8c	k__Fungi	p__Basidiomycota	c__Agaricomycetes	o__Atheliales	f__Atheliaceae	g__Amphinema	s__unidentified	Amphinema	13	Symbiotroph	Ectomycorrhizal	Corticioid	NULL	Highly Probable
f990e1b5473fe419d289a46dc2cc8501	k__Fungi	p__Basidiomycota	c__Agaricomycetes	o__Atheliales	f__Atheliaceae	g__Tylospora	s__unidentified	Tylospora	13	Symbiotroph	Ectomycorrhizal	Corticioid	NULL	Highly Probable
f0adb3b0fde2c824d541f8f079aa83fb	k__Fungi	p__Basidiomycota	c__Agaricomycetes	o__Russulales	f__Russulaceae	g__Lactifluus	s__unidentified	Lactifluus	13	Symbiotroph	Ectomycorrhizal	Agaricoid	NULL	Highly Probable
67656d9ac11b8a832226e5079aca42a6	k__Fungi	p__Basidiomycota	c__Agaricomycetes	o__Agaricales	f__Inocybaceae	g__Inocybe	s__unidentified	Inocybaceae	9	Symbiotroph	Ectomycorrhizal	Agaricoid	NULL	Probable
0fc2d6fca26d04f50e27b5302d01b9a3	k__Fungi	p__Basidiomycota	c__Agaricomycetes	o__Agaricales	f__Inocybaceae	g__Inocybe	s__unidentified	Inocybaceae	9	Symbiotroph	Ectomycorrhizal	Agaricoid	NULL	Probable
ef32b733436a7484f66fe4adc3efb3ad	k__Fungi	p__Basidiomycota	c__Agaricomycetes	o__Russulales	f__Russulaceae	g__Lactifluus	s__unidentified	Lactifluus	13	Symbiotroph	Ectomycorrhizal	Agaricoid	NULL	Highly Probable
9df432b77382482aac1081252aafd49d	k__Fungi	p__Basidiomycota	c__Agaricomycetes	o__Agaricales	f__Inocybaceae	g__Inocybe	s__unidentified	Inocybaceae	9	Symbiotroph	Ectomycorrhizal	Agaricoid	NULL	Probable
31ac63bd31bf0976cf7bbe3fe988535a	k__Fungi	p__Basidiomycota	c__Agaricomycetes	o__Atheliales	f__Atheliaceae	g__Amphinema	s__unidentified	Amphinema	13	Symbiotroph	Ectomycorrhizal	Corticioid	NULL	Highly Probable
32fa00bf8106733494452ab07c97fbdc	k__Fungi	p__Basidiomycota	c__Agaricomycetes	o__Russulales	f__Russulaceae	g__Russula	s__unidentified	Russula	13	Symbiotroph	Ectomycorrhizal	Agaricoid	NULL	Highly Probable
2a5d8b3e717c2e87cfbaa8d29bd7c294	k__Fungi	p__Basidiomycota	c__Agaricomycetes	o__Atheliales	f__Atheliaceae	g__Tylospora	s__unidentified	Tylospora	13	Symbiotroph	Ectomycorrhizal	Corticioid	NULL	Highly Probable
16dcb3a80e15ea77a040c376983e779d	k__Fungi	p__Basidiomycota	c__Agaricomycetes	o__Agaricales	f__Inocybaceae	g__Inocybe	s__unidentified	Inocybaceae	9	Symbiotroph	Ectomycorrhizal	Agaricoid	NULL	Probable
4c30e051a1c2e7e213e848a06aff95d1	k__Fungi	p__Basidiomycota	c__Agaricomycetes	o__Agaricales	f__Inocybaceae	g__Inocybe	s__unidentified	Inocybaceae	9	Symbiotroph	Ectomycorrhizal	Agaricoid	NULL	Probable
343055ee95ee08f8b4c045f474ad5b70	k__Fungi	p__Basidiomycota	c__Agaricomycetes	o__Russulales	f__Russulaceae	g__Russula	s__unidentified	Russula	13	Symbiotroph	Ectomycorrhizal	Agaricoid	NULL	Highly Probable
d9ce78a6a4f52921bb273dba04f0d0b8	k__Fungi	p__Basidiomycota	c__Agaricomycetes	o__Agaricales	f__Bolbitiaceae	g__Descolea	s__unidentified	Descolea	13	Symbiotroph	Ectomycorrhizal	Agaricoid	NULL	Highly Probable
65a3dd5dee455a090c7c36f04bfc6a20	k__Fungi	p__Basidiomycota	c__Agaricomycetes	o__Agaricales	f__Amanitaceae	g__Amanita	s__unidentified	Amanita	13	Symbiotroph	Ectomycorrhizal	Agaricoid	NULL	Highly Probable
5164f561c2286ef50f1fb1c7b32bffc1	k__Fungi	p__Basidiomycota	c__Agaricomycetes	o__Agaricales	f__Inocybaceae	g__Inocybe	s__unidentified	Inocybaceae	9	Symbiotroph	Ectomycorrhizal	Agaricoid	NULL	Probable
ae5a52897a6135b686e5555d04dea8e9	k__Fungi	p__Basidiomycota	c__Agaricomycetes	o__Atheliales	f__Atheliaceae	g__Amphinema	s__unidentified	Amphinema	13	Symbiotroph	Ectomycorrhizal	Corticioid	NULL	Highly Probable
88b994a0cacd7f67c471cb46320a533d	k__Fungi	p__Basidiomycota	c__Agaricomycetes	o__Russulales	f__Russulaceae	g__Russula	s__unidentified	Russula	13	Symbiotroph	Ectomycorrhizal	Agaricoid	NULL	Highly Probable
f951456093c27a07f301a84bc759f1c8	k__Fungi	p__Basidiomycota	c__Agaricomycetes	o__Russulales	f__Russulaceae	g__Lactifluus	s__unidentified	Lactifluus	13	Symbiotroph	Ectomycorrhizal	Agaricoid	NULL	Highly Probable
7ef28da6d5715e5d7bef0ad3dd10c874	k__Fungi	p__Basidiomycota	c__Agaricomycetes	o__Russulales	f__Russulaceae	g__Lactifluus	s__unidentified	Lactifluus	13	Symbiotroph	Ectomycorrhizal	Agaricoid	NULL	Highly Probable
dbf960adee69ace5f724d83d2babb26d	k__Fungi	p__Basidiomycota	c__Agaricomycetes	o__Atheliales	f__Atheliaceae	g__Tylospora	s__unidentified	Tylospora	13	Symbiotroph	Ectomycorrhizal	Corticioid	NULL	Highly Probable
7430ef301a624939b749c2f56acd0a8c	k__Fungi	p__Basidiomycota	c__Agaricomycetes	o__Agaricales	f__Inocybaceae	g__Inocybe	s__unidentified	Inocybaceae	9	Symbiotroph	Ectomycorrhizal	Agaricoid	NULL	Probable
714403cc3b64c0eae2cbf06ada25f35a	k__Fungi	p__Basidiomycota	c__Agaricomycetes	o__Russulales	f__Russulaceae	g__Lactifluus	s__unidentified	Lactifluus	13	Symbiotroph	Ectomycorrhizal	Agaricoid	NULL	Highly Probable
0eecb2a7ac0cbe3fafc3f4642a7895cd	k__Fungi	p__Basidiomycota	c__Agaricomycetes	o__Russulales	f__Russulaceae	g__Russula	s__unidentified	Russula	13	Symbiotroph	Ectomycorrhizal	Agaricoid	NULL	Highly Probable
4f858bda6fd502de2990cbd219aba730	k__Fungi	p__Basidiomycota	c__Agaricomycetes	o__Russulales	f__Russulaceae	g__Lactifluus	s__unidentified	Lactifluus	13	Symbiotroph	Ectomycorrhizal	Agaricoid	NULL	Highly Probable
ba997434e87766f8b6da3633b052f1a0	k__Fungi	p__Basidiomycota	c__Agaricomycetes	o__Russulales	f__Russulaceae	g__Lactifluus	s__unidentified	Lactifluus	13	Symbiotroph	Ectomycorrhizal	Agaricoid	NULL	Highly Probable
22259057f95096033bd99f1ca26bb700	k__Fungi	p__Basidiomycota	c__Agaricomycetes	o__Agaricales	f__Inocybaceae	g__Inocybe	s__unidentified	Inocybaceae	9	Symbiotroph	Ectomycorrhizal	Agaricoid	NULL	Probable
a8e741d9a487761ee0834b26066a52d4	k__Fungi	p__Basidiomycota	c__Agaricomycetes	o__Russulales	f__Russulaceae	g__Lactifluus	s__unidentified	Lactifluus	13	Symbiotroph	Ectomycorrhizal	Agaricoid	NULL	Highly Probable
b3b2eb17cb364b717b02597b8f575b25	k__Fungi	p__Basidiomycota	c__Agaricomycetes	o__Agaricales	f__Inocybaceae	g__Inocybe	s__unidentified	Inocybaceae	9	Symbiotroph	Ectomycorrhizal	Agaricoid	NULL	Probable
9eb43746f7efcdec557bd31604de70ec	k__Fungi	p__Basidiomycota	c__Agaricomycetes	o__Agaricales	f__Inocybaceae	g__Inocybe	s__unidentified	Inocybaceae	9	Symbiotroph	Ectomycorrhizal	Agaricoid	NULL	Probable
95c1e74fc0cd5572b9d9eb9bf5199f60	k__Fungi	p__Basidiomycota	c__Agaricomycetes	o__Agaricales	f__Hygrophoraceae	g__Hygrophorus	s__unidentified	Hygrophorus	13	Symbiotroph	Ectomycorrhizal	Agaricoid	NULL	Highly Probable
955d02fca13da732c822b1425500e7de	k__Fungi	p__Basidiomycota	c__Agaricomycetes	o__Russulales	f__Russulaceae	g__Russula	s__unidentified	Russula	13	Symbiotroph	Ectomycorrhizal	Agaricoid	NULL	Highly Probable
fb7e00b4bb6bd5cc8ee924c125498aa0	k__Fungi	p__Basidiomycota	c__Agaricomycetes	o__Agaricales	f__Inocybaceae	g__Inocybe	s__unidentified	Inocybaceae	9	Symbiotroph	Ectomycorrhizal	Agaricoid	NULL	Probable
98f5725ef3c44768a29f2a91d1f4cc9a	k__Fungi	p__Basidiomycota	c__Agaricomycetes	o__Agaricales	f__Inocybaceae	g__Inocybe	s__unidentified	Inocybaceae	9	Symbiotroph	Ectomycorrhizal	Agaricoid	NULL	Probable
65b51c10c85c1a4ede7042c8ef2d8f11	k__Fungi	p__Basidiomycota	c__Agaricomycetes	o__Russulales	f__Russulaceae	g__Lactifluus	s__unidentified	Lactifluus	13	Symbiotroph	Ectomycorrhizal	Agaricoid	NULL	Highly Probable
583fe0ce53d7b9129e8fe391b2654009	k__Fungi	p__Basidiomycota	c__Agaricomycetes	o__Russulales	f__Russulaceae	g__Russula	s__unidentified	Russula	13	Symbiotroph	Ectomycorrhizal	Agaricoid	NULL	Highly Probable
35b31d63eab0ad6def8654f5896e7c71	k__Fungi	p__Basidiomycota	c__Agaricomycetes	o__Cantharellales	f__Clavulinaceae	g__Membranomyces	s__unidentified	Membranomyces	13	Symbiotroph	Ectomycorrhizal	NULL	NULL	Highly Probable
d38c7756042499bde889a2bbb6be8855	k__Fungi	p__Basidiomycota	c__Agaricomycetes	o__Russulales	f__Russulaceae	g__Lactifluus	s__unidentified	Lactifluus	13	Symbiotroph	Ectomycorrhizal	Agaricoid	NULL	Highly Probable
b0c62277391fdf3492c74fcfd12b7bd5	k__Fungi	p__Basidiomycota	c__Agaricomycetes	o__Agaricales	f__Bolbitiaceae	g__Descolea	s__unidentified	Descolea	13	Symbiotroph	Ectomycorrhizal	Agaricoid	NULL	Highly Probable
f3205ca78b2f8af720d2670948fcaaa4	k__Fungi	p__Basidiomycota	c__Agaricomycetes	o__Thelephorales	f__Thelephoraceae	g__Tomentella	s__unidentified	Tomentella	13	Symbiotroph	Ectomycorrhizal	Corticioid	NULL	Highly Probable
594e33f645c83b4dd17ee40038fa4a5e	k__Fungi	p__Basidiomycota	c__Agaricomycetes	o__Russulales	f__Russulaceae	g__Lactifluus	s__unidentified	Lactifluus	13	Symbiotroph	Ectomycorrhizal	Agaricoid	NULL	Highly Probable
fac3639ae8571493ce2a00d155d12bf8	k__Fungi	p__Basidiomycota	c__Agaricomycetes	o__Agaricales	f__Inocybaceae	g__Inocybe	s__unidentified	Inocybaceae	9	Symbiotroph	Ectomycorrhizal	Agaricoid	NULL	Probable
cc03821de098190f3ef4708c0a3759ac	k__Fungi	p__Basidiomycota	c__Agaricomycetes	o__Cantharellales	f__Clavulinaceae	g__Clavulina	s__unidentified	Clavulina	13	Symbiotroph	Ectomycorrhizal	Clavarioid	NULL	Highly Probable
d7d8ab628f0e799c284f3f98ec446fd2	k__Fungi	p__Basidiomycota	c__Agaricomycetes	o__Agaricales	f__Inocybaceae	g__Inocybe	s__unidentified	Inocybaceae	9	Symbiotroph	Ectomycorrhizal	Agaricoid	NULL	Probable
1ddf1c5bffb3b25067a6af716cdbb1e3	k__Fungi	p__Basidiomycota	c__Agaricomycetes	o__Boletales	f__Boletaceae	g__Retiboletus	s__unidentified	Retiboletus	13	Symbiotroph	Ectomycorrhizal	Boletoid	NULL	Highly Probable
9936e3b40ab14d1f1def354eef0264cb	k__Fungi	p__Basidiomycota	c__Agaricomycetes	o__Agaricales	f__Inocybaceae	g__Inocybe	s__unidentified	Inocybaceae	9	Symbiotroph	Ectomycorrhizal	Agaricoid	NULL	Probable
7d8847d236e2b4b50c6263132ba98fa7	k__Fungi	p__Basidiomycota	c__Agaricomycetes	o__Russulales	f__Russulaceae	g__Russula	s__unidentified	Russula	13	Symbiotroph	Ectomycorrhizal	Agaricoid	NULL	Highly Probable
f75585d6126f4f24d1f346293b7a3da8	k__Fungi	p__Basidiomycota	c__Agaricomycetes	o__Thelephorales	f__Thelephoraceae	g__Tomentella	s__unidentified	Tomentella	13	Symbiotroph	Ectomycorrhizal	Corticioid	NULL	Highly Probable
844a6bb60ccf74841e1d60ac2b6a6592	k__Fungi	p__Basidiomycota	c__Agaricomycetes	o__Agaricales	f__Amanitaceae	g__Amanita	s__unidentified	Amanita	13	Symbiotroph	Ectomycorrhizal	Agaricoid	NULL	Highly Probable
9cbd0e1996b57376a1e1c29b5acecc9f	k__Fungi	p__Basidiomycota	c__Agaricomycetes	o__Agaricales	f__Hydnangiaceae	g__Laccaria	s__unidentified	Laccaria	13	Symbiotroph	Ectomycorrhizal	Agaricoid	NULL	Highly Probable
d7aa402962180e791bef793a79ef4f0a	k__Fungi	p__Basidiomycota	c__Agaricomycetes	o__Boletales	f__Melanogastraceae	g__Melanogaster	s__unidentified	Melanogaster	13	Symbiotroph	Ectomycorrhizal	Gasteroid	Hypogeous	Highly Probable
b962ab75aa19ac8d548c773d098d5669	k__Fungi	p__Basidiomycota	c__Agaricomycetes	o__Atheliales	f__Atheliaceae	g__Amphinema	s__unidentified	Amphinema	13	Symbiotroph	Ectomycorrhizal	Corticioid	NULL	Highly Probable
70e7a176bcf5e9adef71d41a7a928c9c	k__Fungi	p__Basidiomycota	c__Agaricomycetes	o__Cantharellales	f__Clavulinaceae	g__Clavulina	s__unidentified	Clavulina	13	Symbiotroph	Ectomycorrhizal	Clavarioid	NULL	Highly Probable
4ac536238d30a300374022c657835264	k__Fungi	p__Basidiomycota	c__Agaricomycetes	o__Agaricales	f__Hydnangiaceae	g__Laccaria	s__unidentified	Laccaria	13	Symbiotroph	Ectomycorrhizal	Agaricoid	NULL	Highly Probable
4f2409578ebfd6816ff07c883337c506	k__Fungi	p__Basidiomycota	c__Agaricomycetes	o__Boletales	f__Melanogastraceae	g__Melanogaster	s__unidentified	Melanogaster	13	Symbiotroph	Ectomycorrhizal	Gasteroid	Hypogeous	Highly Probable
584303ffae6c1eeceffb2e91f00476b9	k__Fungi	p__Basidiomycota	c__Agaricomycetes	o__Agaricales	f__Inocybaceae	g__Inocybe	s__unidentified	Inocybaceae	9	Symbiotroph	Ectomycorrhizal	Agaricoid	NULL	Probable
857572b594dd164850b6cebab633b42c	k__Fungi	p__Basidiomycota	c__Agaricomycetes	o__Agaricales	f__Inocybaceae	g__Inocybe	s__unidentified	Inocybaceae	9	Symbiotroph	Ectomycorrhizal	Agaricoid	NULL	Probable
7b07b61932609f5407e7ddcd05d38962	k__Fungi	p__Basidiomycota	c__Agaricomycetes	o__Agaricales	f__Inocybaceae	g__Inocybe	s__unidentified	Inocybaceae	9	Symbiotroph	Ectomycorrhizal	Agaricoid	NULL	Probable
fd9cc6dae05b74d5e44e490e8dc17535	k__Fungi	p__Basidiomycota	c__Agaricomycetes	o__Atheliales	f__Atheliaceae	g__Piloderma	s__unidentified	Piloderma	13	Symbiotroph	Ectomycorrhizal	Corticioid	NULL	Highly Probable
2646871d5a3233220f5543fb26336b71	k__Fungi	p__Basidiomycota	c__Agaricomycetes	o__Russulales	f__Russulaceae	g__Russula	s__unidentified	Russula	13	Symbiotroph	Ectomycorrhizal	Agaricoid	NULL	Highly Probable
0a6ce5af7b6530e30be59a2574025559	k__Fungi	p__Basidiomycota	c__Agaricomycetes	o__Sebacinales	f__Sebacinaceae	g__unidentified	s__unidentified	Sebacinaceae	9	Symbiotroph	Ectomycorrhizal	Coralloid	NULL	Probable
0881a67f5fe9148658a2869d25268e43	k__Fungi	p__Basidiomycota	c__Agaricomycetes	o__Russulales	f__Russulaceae	g__Russula	s__unidentified	Russula	13	Symbiotroph	Ectomycorrhizal	Agaricoid	NULL	Highly Probable
1915a1ea33d51b91dd67dd5d15941696	k__Fungi	p__Basidiomycota	c__Agaricomycetes	o__Agaricales	f__Inocybaceae	g__Inocybe	s__unidentified	Inocybaceae	9	Symbiotroph	Ectomycorrhizal	Agaricoid	NULL	Probable
f2c2982e59fc9befd89d623baba50dd2	k__Fungi	p__Basidiomycota	c__Agaricomycetes	o__Cantharellales	f__Clavulinaceae	g__Clavulina	s__unidentified	Clavulina	13	Symbiotroph	Ectomycorrhizal	Clavarioid	NULL	Highly Probable
12c67b7ebb84f51c38f08bca209beb1f	k__Fungi	p__Basidiomycota	c__Agaricomycetes	o__Thelephorales	f__Thelephoraceae	g__Tomentella	s__unidentified	Tomentella	13	Symbiotroph	Ectomycorrhizal	Corticioid	NULL	Highly Probable
3fbf16c8f09fd145db0ab7f5e0231fc9	k__Fungi	p__Basidiomycota	c__Agaricomycetes	o__Cantharellales	f__Clavulinaceae	g__Clavulina	s__unidentified	Clavulina	13	Symbiotroph	Ectomycorrhizal	Clavarioid	NULL	Highly Probable
e71faca08e82185cb480ec8e5098a5f8	k__Fungi	p__Basidiomycota	c__Agaricomycetes	o__Thelephorales	f__Thelephoraceae	g__Tomentella	s__unidentified	Tomentella	13	Symbiotroph	Ectomycorrhizal	Corticioid	NULL	Highly Probable
d142ad250edb1f4987370a47ad0f3bed	k__Fungi	p__Basidiomycota	c__Agaricomycetes	o__Russulales	f__Russulaceae	g__Lactarius	s__unidentified	Lactarius	13	Symbiotroph	Ectomycorrhizal	Agaricoid	NULL	Highly Probable
3b2a2170444d701613b170e009803c14	k__Fungi	p__Basidiomycota	c__Agaricomycetes	o__Agaricales	f__Inocybaceae	g__Inocybe	s__unidentified	Inocybaceae	9	Symbiotroph	Ectomycorrhizal	Agaricoid	NULL	Probable
579bdadbe400a0e4022b63961ed74c8f	k__Fungi	p__Basidiomycota	c__Agaricomycetes	o__Agaricales	f__Inocybaceae	g__Inocybe	s__unidentified	Inocybaceae	9	Symbiotroph	Ectomycorrhizal	Agaricoid	NULL	Probable
58e860875d588b3eb00c4aeba4845f68	k__Fungi	p__Basidiomycota	c__Agaricomycetes	o__Atheliales	f__Atheliaceae	g__Amphinema	s__unidentified	Amphinema	13	Symbiotroph	Ectomycorrhizal	Corticioid	NULL	Highly Probable
65b83163960cb0b76aa4760b5c4e0f0c	k__Fungi	p__Basidiomycota	c__Agaricomycetes	o__Agaricales	f__Inocybaceae	g__Inocybe	s__unidentified	Inocybaceae	9	Symbiotroph	Ectomycorrhizal	Agaricoid	NULL	Probable
e3760011c89ec5025c18f10f5d445723	k__Fungi	p__Basidiomycota	c__Agaricomycetes	o__Sebacinales	f__Sebacinaceae	g__Helvellosebacina	s__unidentified	Sebacinaceae	9	Symbiotroph	Ectomycorrhizal	Coralloid	NULL	Probable
df277f4dd58a7db132c3c7ce7f5ce172	k__Fungi	p__Basidiomycota	c__Agaricomycetes	o__Agaricales	f__Hebelomataceae	g__unidentified	s__unidentified	Hebelomataceae	9	Symbiotroph	Ectomycorrhizal	Agaricoid	NULL	Possible
37a91020cd57f133cce221e0ee538a9b	k__Fungi	p__Basidiomycota	c__Agaricomycetes	o__Russulales	f__Russulaceae	g__Lactifluus	s__unidentified	Lactifluus	13	Symbiotroph	Ectomycorrhizal	Agaricoid	NULL	Highly Probable
58f91a941b2184713fa815a52145b598	k__Fungi	p__Basidiomycota	c__Agaricomycetes	o__Agaricales	f__Amanitaceae	g__Amanita	s__unidentified	Amanita	13	Symbiotroph	Ectomycorrhizal	Agaricoid	NULL	Highly Probable
5f3871322e31a5124f8533bbd2a965b4	k__Fungi	p__Basidiomycota	c__Agaricomycetes	o__Agaricales	f__Inocybaceae	g__Inocybe	s__unidentified	Inocybaceae	9	Symbiotroph	Ectomycorrhizal	Agaricoid	NULL	Probable
192c805f782f0f7312440a140083e588	k__Fungi	p__Basidiomycota	c__Agaricomycetes	o__Sebacinales	f__Sebacinaceae	g__unidentified	s__unidentified	Sebacinaceae	9	Symbiotroph	Ectomycorrhizal	Coralloid	NULL	Probable
ae759794bef04101e14100c078dab3f8	k__Fungi	p__Basidiomycota	c__Agaricomycetes	o__Russulales	f__Russulaceae	g__Lactarius	s__unidentified	Lactarius	13	Symbiotroph	Ectomycorrhizal	Agaricoid	NULL	Highly Probable
d2cf017d4d62311b6d4ea3ea549b563e	k__Fungi	p__Basidiomycota	c__Agaricomycetes	o__Agaricales	f__Amanitaceae	g__Amanita	s__unidentified	Amanita	13	Symbiotroph	Ectomycorrhizal	Agaricoid	NULL	Highly Probable
06200013f005a67922aea3c4b90c0f43	k__Fungi	p__Basidiomycota	c__Agaricomycetes	o__Sebacinales	f__Sebacinaceae	g__Helvellosebacina	s__unidentified	Sebacinaceae	9	Symbiotroph	Ectomycorrhizal	Coralloid	NULL	Probable
54f6032bd709d1c49cb1eac3d0218805	k__Fungi	p__Basidiomycota	c__Agaricomycetes	o__Russulales	f__Russulaceae	g__Russula	s__unidentified	Russula	13	Symbiotroph	Ectomycorrhizal	Agaricoid	NULL	Highly Probable
a17128b9ec5daba9622e8821983aa554	k__Fungi	p__Basidiomycota	c__Agaricomycetes	o__Agaricales	f__Inocybaceae	g__Inocybe	s__unidentified	Inocybaceae	9	Symbiotroph	Ectomycorrhizal	Agaricoid	NULL	Probable
e9ade369d9645e19f6272fd02744d70e	k__Fungi	p__Basidiomycota	c__Agaricomycetes	o__Agaricales	f__Inocybaceae	g__Inocybe	s__unidentified	Inocybaceae	9	Symbiotroph	Ectomycorrhizal	Agaricoid	NULL	Probable
a9244836f90c615690c248fab02915c1	k__Fungi	p__Basidiomycota	c__Agaricomycetes	o__Agaricales	f__Inocybaceae	g__Inocybe	s__unidentified	Inocybaceae	9	Symbiotroph	Ectomycorrhizal	Agaricoid	NULL	Probable
c64e68caa9246b0b340950c1ec781d99	k__Fungi	p__Basidiomycota	c__Agaricomycetes	o__Atheliales	f__Atheliaceae	g__Amphinema	s__unidentified	Amphinema	13	Symbiotroph	Ectomycorrhizal	Corticioid	NULL	Highly Probable
e5ac80a5c49140e03ac37045c70ceb4d	k__Fungi	p__Basidiomycota	c__Agaricomycetes	o__Agaricales	f__Inocybaceae	g__Inocybe	s__unidentified	Inocybaceae	9	Symbiotroph	Ectomycorrhizal	Agaricoid	NULL	Probable
ecca54c073ba04554fdd2beb03c68d86	k__Fungi	p__Basidiomycota	c__Agaricomycetes	o__Thelephorales	f__Bankeraceae	g__unidentified	s__unidentified	Bankeraceae	9	Symbiotroph	Ectomycorrhizal	Hydnoid	NULL	Probable
4fba129a0f2e2e32e7134534ddbba6d2	k__Fungi	p__Basidiomycota	c__Agaricomycetes	o__Agaricales	f__Inocybaceae	g__Inocybe	s__unidentified	Inocybaceae	9	Symbiotroph	Ectomycorrhizal	Agaricoid	NULL	Probable
70731759bbea57271fcb73178bf2a39a	k__Fungi	p__Basidiomycota	c__Agaricomycetes	o__Russulales	f__Russulaceae	g__Lactifluus	s__unidentified	Lactifluus	13	Symbiotroph	Ectomycorrhizal	Agaricoid	NULL	Highly Probable
23542cab0eec784c9d8da428eae8793a	k__Fungi	p__Basidiomycota	c__Agaricomycetes	o__Agaricales	f__Hydnangiaceae	g__Laccaria	s__unidentified	Laccaria	13	Symbiotroph	Ectomycorrhizal	Agaricoid	NULL	Highly Probable
6485ce47882013de497ae5a413ce969b	k__Fungi	p__Basidiomycota	c__Agaricomycetes	o__Boletales	f__Suillaceae	g__Suillus	s__unidentified	Suillus	13	Symbiotroph	Ectomycorrhizal	Boletoid	NULL	Highly Probable
f51b38ecc107b9ad312047c767f92e9e	k__Fungi	p__Basidiomycota	c__Agaricomycetes	o__Russulales	f__Russulaceae	g__Lactifluus	s__unidentified	Lactifluus	13	Symbiotroph	Ectomycorrhizal	Agaricoid	NULL	Highly Probable
93fd9c30e4127c461793e90459e410f6	k__Fungi	p__Basidiomycota	c__Agaricomycetes	o__Cantharellales	f__Clavulinaceae	g__Clavulina	s__unidentified	Clavulina	13	Symbiotroph	Ectomycorrhizal	Clavarioid	NULL	Highly Probable
030d78a72c921a770c36c96aebcf258a	k__Fungi	p__Basidiomycota	c__Agaricomycetes	o__Russulales	f__Russulaceae	g__Russula	s__unidentified	Russula	13	Symbiotroph	Ectomycorrhizal	Agaricoid	NULL	Highly Probable
40546076c59cc40f5bcd9f9509aa67fb	k__Fungi	p__Basidiomycota	c__Agaricomycetes	o__Agaricales	f__Amanitaceae	g__Amanita	s__unidentified	Amanita	13	Symbiotroph	Ectomycorrhizal	Agaricoid	NULL	Highly Probable
675e8a3f5b95f5746a60e1a6e2fbed55	k__Fungi	p__Basidiomycota	c__Agaricomycetes	o__Agaricales	f__Inocybaceae	g__Inocybe	s__unidentified	Inocybaceae	9	Symbiotroph	Ectomycorrhizal	Agaricoid	NULL	Probable
f1d4aeba31875e0142d3c7d532445fb1	k__Fungi	p__Basidiomycota	c__Agaricomycetes	o__Russulales	f__Russulaceae	g__Russula	s__unidentified	Russula	13	Symbiotroph	Ectomycorrhizal	Agaricoid	NULL	Highly Probable
c28c9752c825d430cb39877f7bd79121	k__Fungi	p__Basidiomycota	c__Agaricomycetes	o__Russulales	f__Russulaceae	g__Russula	s__unidentified	Russula	13	Symbiotroph	Ectomycorrhizal	Agaricoid	NULL	Highly Probable
3f020d3ebe9e20c0c0a083443a8a7016	k__Fungi	p__Basidiomycota	c__Agaricomycetes	o__Russulales	f__Russulaceae	g__Russula	s__unidentified	Russula	13	Symbiotroph	Ectomycorrhizal	Agaricoid	NULL	Highly Probable
8c1fbac64d0952d39817d4823d5f704c	k__Fungi	p__Basidiomycota	c__Agaricomycetes	o__Sebacinales	f__Sebacinaceae	g__unidentified	s__unidentified	Sebacinaceae	9	Symbiotroph	Ectomycorrhizal	Coralloid	NULL	Probable
d5a322cd79e74fa1b8f1783b42c1bd8f	k__Fungi	p__Basidiomycota	c__Agaricomycetes	o__Russulales	f__Russulaceae	g__Russula	s__unidentified	Russula	13	Symbiotroph	Ectomycorrhizal	Agaricoid	NULL	Highly Probable
4044c9871d6084acde0b8df6e6256040	k__Fungi	p__Basidiomycota	c__Agaricomycetes	o__Russulales	f__Russulaceae	g__Lactifluus	s__unidentified	Lactifluus	13	Symbiotroph	Ectomycorrhizal	Agaricoid	NULL	Highly Probable
2b182012b60d75c0b51cb186723cb3de	k__Fungi	p__Basidiomycota	c__Agaricomycetes	o__Russulales	f__Russulaceae	g__Lactifluus	s__unidentified	Lactifluus	13	Symbiotroph	Ectomycorrhizal	Agaricoid	NULL	Highly Probable
2b4d417b389c904dfa0b29413ea4a122	k__Fungi	p__Basidiomycota	c__Agaricomycetes	o__Boletales	f__Sclerodermataceae	g__Scleroderma	s__unidentified	Scleroderma	13	Symbiotroph	Ectomycorrhizal	Gasteroid	NULL	Highly Probable
2c360a0f2c36e14833c35f01371dbf28	k__Fungi	p__Basidiomycota	c__Agaricomycetes	o__Atheliales	f__Atheliaceae	g__Tylospora	s__unidentified	Tylospora	13	Symbiotroph	Ectomycorrhizal	Corticioid	NULL	Highly Probable
2ee6a9cceb5dfb29197fc91e8fcb9bc4	k__Fungi	p__Basidiomycota	c__Agaricomycetes	o__Russulales	f__Russulaceae	g__Russula	s__unidentified	Russula	13	Symbiotroph	Ectomycorrhizal	Agaricoid	NULL	Highly Probable
7a5fc0b9e119dd97b56981beadd60112	k__Fungi	p__Basidiomycota	c__Agaricomycetes	o__Russulales	f__Russulaceae	g__Lactifluus	s__unidentified	Lactifluus	13	Symbiotroph	Ectomycorrhizal	Agaricoid	NULL	Highly Probable
ab331020a818630fad25870afd9dd4fb	k__Fungi	p__Basidiomycota	c__Agaricomycetes	o__Agaricales	f__Hydnangiaceae	g__Laccaria	s__unidentified	Laccaria	13	Symbiotroph	Ectomycorrhizal	Agaricoid	NULL	Highly Probable
af3d7432ceacf152dd462427be9e8a3d	k__Fungi	p__Basidiomycota	c__Agaricomycetes	o__Cantharellales	f__Clavulinaceae	g__Clavulina	s__unidentified	Clavulina	13	Symbiotroph	Ectomycorrhizal	Clavarioid	NULL	Highly Probable
32b593afb87cd97c0d3cba3e3d77f2d8	k__Fungi	p__Basidiomycota	c__Agaricomycetes	o__Boletales	f__Sclerodermataceae	g__Scleroderma	s__unidentified	Scleroderma	13	Symbiotroph	Ectomycorrhizal	Gasteroid	NULL	Highly Probable
074aa2b3c3b71426ebf85dfb67e5acee	k__Fungi	p__Basidiomycota	c__Agaricomycetes	o__Russulales	f__Russulaceae	g__Russula	s__unidentified	Russula	13	Symbiotroph	Ectomycorrhizal	Agaricoid	NULL	Highly Probable
b2bcad9645bbac95ca01cd3cb8a680b6	k__Fungi	p__Basidiomycota	c__Agaricomycetes	o__Thelephorales	f__Thelephoraceae	g__Tomentellopsis	s__unidentified	Tomentellopsis	13	Symbiotroph	Ectomycorrhizal	Corticioid	NULL	Highly Probable
a5db8ebc87d0189b88b0313120dd318e	k__Fungi	p__Basidiomycota	c__Agaricomycetes	o__Russulales	f__Russulaceae	g__Russula	s__unidentified	Russula	13	Symbiotroph	Ectomycorrhizal	Agaricoid	NULL	Highly Probable
fb246323cf2784f6b9da1320c07d2c04	k__Fungi	p__Basidiomycota	c__Agaricomycetes	o__Cantharellales	f__Clavulinaceae	g__Clavulina	s__unidentified	Clavulina	13	Symbiotroph	Ectomycorrhizal	Clavarioid	NULL	Highly Probable
175616aa1d17b72204b04f32d09b18f3	k__Fungi	p__Basidiomycota	c__Agaricomycetes	o__Agaricales	f__Inocybaceae	g__Inocybe	s__unidentified	Inocybaceae	9	Symbiotroph	Ectomycorrhizal	Agaricoid	NULL	Probable
7e0a9966806cb9f63635786cb1337eed	k__Fungi	p__Basidiomycota	c__Agaricomycetes	o__Cantharellales	f__Clavulinaceae	g__Clavulina	s__unidentified	Clavulina	13	Symbiotroph	Ectomycorrhizal	Clavarioid	NULL	Highly Probable
bcee8d433df38aa3365e7147dff5a01a	k__Fungi	p__Basidiomycota	c__Agaricomycetes	o__Sebacinales	f__Sebacinaceae	g__unidentified	s__unidentified	Sebacinaceae	9	Symbiotroph	Ectomycorrhizal	Coralloid	NULL	Probable
500f5b2fa931794c76089845a248b657	k__Fungi	p__Basidiomycota	c__Agaricomycetes	o__Agaricales	f__Amanitaceae	g__Amanita	s__unidentified	Amanita	13	Symbiotroph	Ectomycorrhizal	Agaricoid	NULL	Highly Probable
bae959eec6ff28f7658282f77a3095e5	k__Fungi	p__Basidiomycota	c__Agaricomycetes	o__Russulales	f__Russulaceae	g__Russula	s__unidentified	Russula	13	Symbiotroph	Ectomycorrhizal	Agaricoid	NULL	Highly Probable
6732e8cad57e60ef01d1b2f936cb262d	k__Fungi	p__Basidiomycota	c__Agaricomycetes	o__Agaricales	f__Inocybaceae	g__Inocybe	s__unidentified	Inocybaceae	9	Symbiotroph	Ectomycorrhizal	Agaricoid	NULL	Probable
052da014dff7b20517d02cb86174f121	k__Fungi	p__Basidiomycota	c__Agaricomycetes	o__Agaricales	f__Inocybaceae	g__Inocybe	s__unidentified	Inocybaceae	9	Symbiotroph	Ectomycorrhizal	Agaricoid	NULL	Probable
4947871a9ecc2290d885b29b7f8c102c	k__Fungi	p__Basidiomycota	c__Agaricomycetes	o__Atheliales	f__Atheliaceae	g__Amphinema	s__unidentified	Amphinema	13	Symbiotroph	Ectomycorrhizal	Corticioid	NULL	Highly Probable
c179048b6597f5a25c95095d7512d732	k__Fungi	p__Basidiomycota	c__Agaricomycetes	o__Agaricales	f__Inocybaceae	g__Inocybe	s__unidentified	Inocybaceae	9	Symbiotroph	Ectomycorrhizal	Agaricoid	NULL	Probable
2d47289c82feee89cd872a41730a2a6b	k__Fungi	p__Basidiomycota	c__Agaricomycetes	o__Cantharellales	f__Clavulinaceae	g__Clavulina	s__unidentified	Clavulina	13	Symbiotroph	Ectomycorrhizal	Clavarioid	NULL	Highly Probable
1e3109c3b51b24821f2a493608463652	k__Fungi	p__Basidiomycota	c__Agaricomycetes	o__Russulales	f__Russulaceae	g__Russula	s__unidentified	Russula	13	Symbiotroph	Ectomycorrhizal	Agaricoid	NULL	Highly Probable
4a7ce4a544eb562de41ce3c77e994dbf	k__Fungi	p__Basidiomycota	c__Agaricomycetes	o__Atheliales	f__Atheliaceae	g__Tylospora	s__unidentified	Tylospora	13	Symbiotroph	Ectomycorrhizal	Corticioid	NULL	Highly Probable
4a64c4cea999ad223a4a05f8ed80bca5	k__Fungi	p__Basidiomycota	c__Agaricomycetes	o__Russulales	f__Russulaceae	g__Lactifluus	s__unidentified	Lactifluus	13	Symbiotroph	Ectomycorrhizal	Agaricoid	NULL	Highly Probable
7d43eebb57390702a492be08e5fe3864	k__Fungi	p__Basidiomycota	c__Agaricomycetes	o__Sebacinales	f__Sebacinaceae	g__unidentified	s__unidentified	Sebacinaceae	9	Symbiotroph	Ectomycorrhizal	Coralloid	NULL	Probable
53bb280e220ee29db399e41efaea666d	k__Fungi	p__Basidiomycota	c__Agaricomycetes	o__Russulales	f__Russulaceae	g__Russula	s__unidentified	Russula	13	Symbiotroph	Ectomycorrhizal	Agaricoid	NULL	Highly Probable
eb8afda32ba287527f36111531cca71f	k__Fungi	p__Basidiomycota	c__Agaricomycetes	o__Boletales	f__Sclerodermataceae	g__Scleroderma	s__unidentified	Scleroderma	13	Symbiotroph	Ectomycorrhizal	Gasteroid	NULL	Highly Probable
97d92df8b41fe008433a3c8b4091d112	k__Fungi	p__Basidiomycota	c__Agaricomycetes	o__Boletales	f__Gyrodontaceae	g__Gyrodon	s__unidentified	Gyrodon	13	Symbiotroph	Ectomycorrhizal	Boletoid	NULL	Highly Probable
d265886605448d81ab58e9e290a09f8a	k__Fungi	p__Basidiomycota	c__Agaricomycetes	o__Agaricales	f__Amanitaceae	g__Amanita	s__unidentified	Amanita	13	Symbiotroph	Ectomycorrhizal	Agaricoid	NULL	Highly Probable
3f6494dd5fa76850df7212966e09c485	k__Fungi	p__Basidiomycota	c__Agaricomycetes	o__Agaricales	f__Inocybaceae	g__Inocybe	s__unidentified	Inocybaceae	9	Symbiotroph	Ectomycorrhizal	Agaricoid	NULL	Probable
c221bf3d340d55c4376b44a61c3b923b	k__Fungi	p__Basidiomycota	c__Agaricomycetes	o__Russulales	f__Russulaceae	g__Russula	s__unidentified	Russula	13	Symbiotroph	Ectomycorrhizal	Agaricoid	NULL	Highly Probable
52ebd2e9f34f90937ea3fa51de1a0c8a	k__Fungi	p__Basidiomycota	c__Agaricomycetes	o__Atheliales	f__Atheliaceae	g__Byssocorticium	s__unidentified	Byssocorticium	13	Symbiotroph	Ectomycorrhizal	Corticioid	NULL	Highly Probable
3e4a8662ef385eebf01d726099ae2c75	k__Fungi	p__Basidiomycota	c__Agaricomycetes	o__Agaricales	f__Amanitaceae	g__Amanita	s__unidentified	Amanita	13	Symbiotroph	Ectomycorrhizal	Agaricoid	NULL	Highly Probable
66a986e9149950c201504ec5449dd229	k__Fungi	p__Basidiomycota	c__Agaricomycetes	o__Agaricales	f__Inocybaceae	g__Inocybe	s__unidentified	Inocybaceae	9	Symbiotroph	Ectomycorrhizal	Agaricoid	NULL	Probable
23c93090f3c4bcd9349a2636c671ae10	k__Fungi	p__Basidiomycota	c__Agaricomycetes	o__Agaricales	f__Inocybaceae	g__Inocybe	s__unidentified	Inocybaceae	9	Symbiotroph	Ectomycorrhizal	Agaricoid	NULL	Probable
1f31b4f4f434a85f2011bba40426a4b3	k__Fungi	p__Basidiomycota	c__Agaricomycetes	o__Sebacinales	f__Sebacinaceae	g__Helvellosebacina	s__unidentified	Sebacinaceae	9	Symbiotroph	Ectomycorrhizal	Coralloid	NULL	Probable
22e191b1e102c883044984b91bbb039f	k__Fungi	p__Basidiomycota	c__Agaricomycetes	o__Agaricales	f__Inocybaceae	g__Inocybe	s__unidentified	Inocybaceae	9	Symbiotroph	Ectomycorrhizal	Agaricoid	NULL	Probable
ae72ac5fe4358d95b303fbba1ff04d04	k__Fungi	p__Basidiomycota	c__Agaricomycetes	o__Agaricales	f__Inocybaceae	g__Inocybe	s__unidentified	Inocybaceae	9	Symbiotroph	Ectomycorrhizal	Agaricoid	NULL	Probable
dad00763d5971d4fe172d6c4842c2113	k__Fungi	p__Basidiomycota	c__Agaricomycetes	o__Agaricales	f__Inocybaceae	g__Inocybe	s__unidentified	Inocybaceae	9	Symbiotroph	Ectomycorrhizal	Agaricoid	NULL	Probable
5d42e6d69c45c9259581b578ad9bb13c	k__Fungi	p__Basidiomycota	c__Agaricomycetes	o__Russulales	f__Russulaceae	g__Russula	s__unidentified	Russula	13	Symbiotroph	Ectomycorrhizal	Agaricoid	NULL	Highly Probable
737bd0a6a7c314f3b59e2495872e9112	k__Fungi	p__Basidiomycota	c__Agaricomycetes	o__Agaricales	f__Amanitaceae	g__Amanita	s__unidentified	Amanita	13	Symbiotroph	Ectomycorrhizal	Agaricoid	NULL	Highly Probable
d134f34ad554c2feaa6f2cf07e29bb27	k__Fungi	p__Basidiomycota	c__Agaricomycetes	o__Agaricales	f__Amanitaceae	g__Amanita	s__unidentified	Amanita	13	Symbiotroph	Ectomycorrhizal	Agaricoid	NULL	Highly Probable
b23e9e66d2d7c6ac37bfcc03c2e12b93	k__Fungi	p__Basidiomycota	c__Agaricomycetes	o__Agaricales	f__Inocybaceae	g__Inocybe	s__unidentified	Inocybaceae	9	Symbiotroph	Ectomycorrhizal	Agaricoid	NULL	Probable
6ccbaf554d2b5d8205c6959e6d1ee3ad	k__Fungi	p__Basidiomycota	c__Agaricomycetes	o__Agaricales	f__Inocybaceae	g__Inocybe	s__unidentified	Inocybaceae	9	Symbiotroph	Ectomycorrhizal	Agaricoid	NULL	Probable
01e93b5fac53bd551c32212ac869cb96	k__Fungi	p__Basidiomycota	c__Agaricomycetes	o__Thelephorales	f__Thelephoraceae	g__Pseudotomentella	s__unidentified	Pseudotomentella	13	Symbiotroph	Ectomycorrhizal	Corticioid	NULL	Possible
f83538e421e28bb9a3c8451075e72861	k__Fungi	p__Basidiomycota	c__Agaricomycetes	o__Agaricales	f__Inocybaceae	g__Inocybe	s__unidentified	Inocybaceae	9	Symbiotroph	Ectomycorrhizal	Agaricoid	NULL	Probable
f4b7b50d6575db010ebfb028d861a2ec	k__Fungi	p__Basidiomycota	c__Agaricomycetes	o__Boletales	f__Sclerodermataceae	g__Scleroderma	s__unidentified	Scleroderma	13	Symbiotroph	Ectomycorrhizal	Gasteroid	NULL	Highly Probable
f95b7fc9aa0d7c2194da7c41b09063fd	k__Fungi	p__Basidiomycota	c__Agaricomycetes	o__Russulales	f__Russulaceae	g__Russula	s__unidentified	Russula	13	Symbiotroph	Ectomycorrhizal	Agaricoid	NULL	Highly Probable
3c5ae4d0cd613730f5c5b7bcfc58997d	k__Fungi	p__Basidiomycota	c__Agaricomycetes	o__Russulales	f__Russulaceae	g__Russula	s__unidentified	Russula	13	Symbiotroph	Ectomycorrhizal	Agaricoid	NULL	Highly Probable
d845f814af571ad2991311de762135a2	k__Fungi	p__Basidiomycota	c__Agaricomycetes	o__Boletales	f__Sclerodermataceae	g__Scleroderma	s__unidentified	Scleroderma	13	Symbiotroph	Ectomycorrhizal	Gasteroid	NULL	Highly Probable
85def2e0a8cf642414ef4c5f7e5d6b79	k__Fungi	p__Basidiomycota	c__Agaricomycetes	o__Atheliales	f__Atheliaceae	g__Piloderma	s__unidentified	Piloderma	13	Symbiotroph	Ectomycorrhizal	Corticioid	NULL	Highly Probable
f441d314a7ba9d34109ef0560112a970	k__Fungi	p__Basidiomycota	c__Agaricomycetes	o__Agaricales	f__Inocybaceae	g__Inocybe	s__unidentified	Inocybaceae	9	Symbiotroph	Ectomycorrhizal	Agaricoid	NULL	Probable
e372bde5d9c581ba8ffaab93e2f4eace	k__Fungi	p__Basidiomycota	c__Agaricomycetes	o__Russulales	f__Russulaceae	g__Lactarius	s__unidentified	Lactarius	13	Symbiotroph	Ectomycorrhizal	Agaricoid	NULL	Highly Probable
f22d574b361cc7026661a1e6d71c0f0a	k__Fungi	p__Basidiomycota	c__Agaricomycetes	o__Boletales	f__Melanogastraceae	g__Melanogaster	s__unidentified	Melanogaster	13	Symbiotroph	Ectomycorrhizal	Gasteroid	Hypogeous	Highly Probable
82441ac4b2b81ba7afb900ddc24791f8	k__Fungi	p__Basidiomycota	c__Agaricomycetes	o__Boletales	f__Sclerodermataceae	g__Scleroderma	s__unidentified	Scleroderma	13	Symbiotroph	Ectomycorrhizal	Gasteroid	NULL	Highly Probable
e6c64ffa50f845f2d7cf66ea63e58188	k__Fungi	p__Basidiomycota	c__Agaricomycetes	o__Agaricales	f__Hebelomataceae	g__unidentified	s__unidentified	Hebelomataceae	9	Symbiotroph	Ectomycorrhizal	Agaricoid	NULL	Possible
4090dc31831e8dabb14532e550687d55	k__Fungi	p__Basidiomycota	c__Agaricomycetes	o__Atheliales	f__Atheliaceae	g__Tylospora	s__unidentified	Tylospora	13	Symbiotroph	Ectomycorrhizal	Corticioid	NULL	Highly Probable
55d07623d800aa36399934cd5297c5dd	k__Fungi	p__Basidiomycota	c__Agaricomycetes	o__Agaricales	f__Amanitaceae	g__Amanita	s__unidentified	Amanita	13	Symbiotroph	Ectomycorrhizal	Agaricoid	NULL	Highly Probable
7fd3deaa4a76cf2d732be70feaa2732d	k__Fungi	p__Basidiomycota	c__Agaricomycetes	o__Thelephorales	f__Thelephoraceae	g__Tomentella	s__unidentified	Tomentella	13	Symbiotroph	Ectomycorrhizal	Corticioid	NULL	Highly Probable
86987c7fad6d1de83960d09d3d06483a	k__Fungi	p__Basidiomycota	c__Agaricomycetes	o__Agaricales	f__Inocybaceae	g__Inocybe	s__unidentified	Inocybaceae	9	Symbiotroph	Ectomycorrhizal	Agaricoid	NULL	Probable
e6f4a73795eab53eb6c6da464aa26dfe	k__Fungi	p__Basidiomycota	c__Agaricomycetes	o__Thelephorales	f__Thelephoraceae	g__Tomentella	s__unidentified	Tomentella	13	Symbiotroph	Ectomycorrhizal	Corticioid	NULL	Highly Probable
1d8929cb2c1c23c71b63d28ce40aa1f1	k__Fungi	p__Basidiomycota	c__Agaricomycetes	o__Sebacinales	f__Sebacinaceae	g__unidentified	s__unidentified	Sebacinaceae	9	Symbiotroph	Ectomycorrhizal	Coralloid	NULL	Probable
36f10f85cbfd3c6b3e5f9da7d87f99a7	k__Fungi	p__Basidiomycota	c__Agaricomycetes	o__Sebacinales	f__Sebacinaceae	g__unidentified	s__unidentified	Sebacinaceae	9	Symbiotroph	Ectomycorrhizal	Coralloid	NULL	Probable
9ff016c09a45c7c784c1585ad8441a43	k__Fungi	p__Basidiomycota	c__Agaricomycetes	o__Agaricales	f__Inocybaceae	g__Inocybe	s__unidentified	Inocybaceae	9	Symbiotroph	Ectomycorrhizal	Agaricoid	NULL	Probable
58969585dc2cce05e759773f6333e58f	k__Fungi	p__Basidiomycota	c__Agaricomycetes	o__Cantharellales	f__Clavulinaceae	g__Clavulina	s__unidentified	Clavulina	13	Symbiotroph	Ectomycorrhizal	Clavarioid	NULL	Highly Probable
7db3f9ca4511cf2589a0ee3ae4033984	k__Fungi	p__Basidiomycota	c__Agaricomycetes	o__Agaricales	f__Inocybaceae	g__Inocybe	s__unidentified	Inocybaceae	9	Symbiotroph	Ectomycorrhizal	Agaricoid	NULL	Probable
fd11891fd6b7c065fa53c096f74736e4	k__Fungi	p__Basidiomycota	c__Agaricomycetes	o__Agaricales	f__Inocybaceae	g__Inocybe	s__unidentified	Inocybaceae	9	Symbiotroph	Ectomycorrhizal	Agaricoid	NULL	Probable
3f220510d9cbb3008b08591a214a122d	k__Fungi	p__Basidiomycota	c__Agaricomycetes	o__Atheliales	f__Atheliaceae	g__Byssocorticium	s__unidentified	Byssocorticium	13	Symbiotroph	Ectomycorrhizal	Corticioid	NULL	Highly Probable
cac9098099305f0e90e532bc5a7b248a	k__Fungi	p__Basidiomycota	c__Agaricomycetes	o__Agaricales	f__Cortinariaceae	g__unidentified	s__unidentified	Cortinariaceae	9	Symbiotroph	Ectomycorrhizal	Agaricoid	NULL	Probable
22641888c156d9cab758669eff06bd0d	k__Fungi	p__Basidiomycota	c__Agaricomycetes	o__Atheliales	f__Atheliaceae	g__Amphinema	s__unidentified	Amphinema	13	Symbiotroph	Ectomycorrhizal	Corticioid	NULL	Highly Probable
522ec0fb8d53fabfe22a8f19e3174501	k__Fungi	p__Basidiomycota	c__Agaricomycetes	o__Thelephorales	f__Thelephoraceae	g__Tomentellopsis	s__unidentified	Tomentellopsis	13	Symbiotroph	Ectomycorrhizal	Corticioid	NULL	Highly Probable
7083ac13e32b563b2c0e91ef43682c1a	k__Fungi	p__Basidiomycota	c__Agaricomycetes	o__Atheliales	f__Atheliaceae	g__Tylospora	s__unidentified	Tylospora	13	Symbiotroph	Ectomycorrhizal	Corticioid	NULL	Highly Probable
e0ec4fa463c3a6f3d1b1f233705c782d	k__Fungi	p__Basidiomycota	c__Agaricomycetes	o__Sebacinales	f__Sebacinaceae	g__unidentified	s__unidentified	Sebacinaceae	9	Symbiotroph	Ectomycorrhizal	Coralloid	NULL	Probable
2dce47fcafb32f6deb142ccec7bffca9	k__Fungi	p__Basidiomycota	c__Agaricomycetes	o__Russulales	f__Russulaceae	g__Russula	s__unidentified	Russula	13	Symbiotroph	Ectomycorrhizal	Agaricoid	NULL	Highly Probable
a022c91b0807b886fbeba7cfa49eee04	k__Fungi	p__Basidiomycota	c__Agaricomycetes	o__Thelephorales	f__Thelephoraceae	g__Tomentella	s__unidentified	Tomentella	13	Symbiotroph	Ectomycorrhizal	Corticioid	NULL	Highly Probable
d451121518f5287cdff489af83d7fdc8	k__Fungi	p__Basidiomycota	c__Agaricomycetes	o__Russulales	f__Russulaceae	g__Russula	s__unidentified	Russula	13	Symbiotroph	Ectomycorrhizal	Agaricoid	NULL	Highly Probable
27a74863e27c7cc98fb6fc044da880c9	k__Fungi	p__Basidiomycota	c__Agaricomycetes	o__Russulales	f__Russulaceae	g__Russula	s__unidentified	Russula	13	Symbiotroph	Ectomycorrhizal	Agaricoid	NULL	Highly Probable
27f0d35bcdcb2b151fa7532632b11274	k__Fungi	p__Basidiomycota	c__Agaricomycetes	o__Sebacinales	f__Sebacinaceae	g__unidentified	s__unidentified	Sebacinaceae	9	Symbiotroph	Ectomycorrhizal	Coralloid	NULL	Probable
c2896be16d221de136252e0ddcc00948	k__Fungi	p__Basidiomycota	c__Agaricomycetes	o__Russulales	f__Russulaceae	g__Russula	s__unidentified	Russula	13	Symbiotroph	Ectomycorrhizal	Agaricoid	NULL	Highly Probable
e9e668046b4ce493583590eccaab3177	k__Fungi	p__Basidiomycota	c__Agaricomycetes	o__Agaricales	f__Inocybaceae	g__Inocybe	s__unidentified	Inocybaceae	9	Symbiotroph	Ectomycorrhizal	Agaricoid	NULL	Probable
a0d71643cd7d777bf65a4b8d936164d6	k__Fungi	p__Basidiomycota	c__Agaricomycetes	o__Agaricales	f__Inocybaceae	g__Inocybe	s__unidentified	Inocybaceae	9	Symbiotroph	Ectomycorrhizal	Agaricoid	NULL	Probable
d015bdee9c581fcafb0f9974df398b76	k__Fungi	p__Basidiomycota	c__Agaricomycetes	o__Boletales	f__Gyrodontaceae	g__Gyrodon	s__unidentified	Gyrodon	13	Symbiotroph	Ectomycorrhizal	Boletoid	NULL	Highly Probable
b82b6623fcae2063fbc3b72ef01949bd	k__Fungi	p__Basidiomycota	c__Agaricomycetes	o__Boletales	f__Suillaceae	g__Suillus	s__unidentified	Suillus	13	Symbiotroph	Ectomycorrhizal	Boletoid	NULL	Highly Probable
faa94af7fd09b3eb0c2ddf1e67e0ffb9	k__Fungi	p__Basidiomycota	c__Agaricomycetes	o__Boletales	f__Suillaceae	g__Suillus	s__unidentified	Suillus	13	Symbiotroph	Ectomycorrhizal	Boletoid	NULL	Highly Probable
a0472d21adda921576b088d8e034229c	k__Fungi	p__Basidiomycota	c__Agaricomycetes	o__Boletales	f__Suillaceae	g__Suillus	s__unidentified	Suillus	13	Symbiotroph	Ectomycorrhizal	Boletoid	NULL	Highly Probable
d65eda31bc3a92d28c3f032a4a33bf9c	k__Fungi	p__Basidiomycota	c__Agaricomycetes	o__Thelephorales	f__Thelephoraceae	g__Tomentella	s__unidentified	Tomentella	13	Symbiotroph	Ectomycorrhizal	Corticioid	NULL	Highly Probable
bda1ba1a84140e778dce7292f206a160	k__Fungi	p__Basidiomycota	c__Agaricomycetes	o__Thelephorales	f__Thelephoraceae	g__Tomentella	s__unidentified	Tomentella	13	Symbiotroph	Ectomycorrhizal	Corticioid	NULL	Highly Probable
395d8f63cde678656b1b52064e25760c	k__Fungi	p__Basidiomycota	c__Agaricomycetes	o__Thelephorales	f__Thelephoraceae	g__Tomentella	s__unidentified	Tomentella	13	Symbiotroph	Ectomycorrhizal	Corticioid	NULL	Highly Probable
29d1c71d54ec68b4ce7d54cb222a79dd	k__Fungi	p__Basidiomycota	c__Agaricomycetes	o__Thelephorales	f__Thelephoraceae	g__Tomentella	s__unidentified	Tomentella	13	Symbiotroph	Ectomycorrhizal	Corticioid	NULL	Highly Probable
9ee52769109d256b79fcfb5c4960119a	k__Fungi	p__Basidiomycota	c__Agaricomycetes	o__Thelephorales	f__Thelephoraceae	g__Tomentella	s__unidentified	Tomentella	13	Symbiotroph	Ectomycorrhizal	Corticioid	NULL	Highly Probable
506cdf2866d4d8e28ae0c6a4f3af58cb	k__Fungi	p__Basidiomycota	c__Agaricomycetes	o__Thelephorales	f__Thelephoraceae	g__Tomentella	s__unidentified	Tomentella	13	Symbiotroph	Ectomycorrhizal	Corticioid	NULL	Highly Probable
eba3ae7a5ea3e1f75684ab483ebf436f	k__Fungi	p__Basidiomycota	c__Agaricomycetes	o__Thelephorales	f__Thelephoraceae	g__Tomentella	s__unidentified	Tomentella	13	Symbiotroph	Ectomycorrhizal	Corticioid	NULL	Highly Probable
bfe2df79a1dfe3c870abece07ec51244	k__Fungi	p__Basidiomycota	c__Agaricomycetes	o__Thelephorales	f__Thelephoraceae	g__Tomentella	s__unidentified	Tomentella	13	Symbiotroph	Ectomycorrhizal	Corticioid	NULL	Highly Probable
52d2ca76951ccc84bd5e40f59988f4fe	k__Fungi	p__Basidiomycota	c__Agaricomycetes	o__Thelephorales	f__Thelephoraceae	g__Tomentella	s__unidentified	Tomentella	13	Symbiotroph	Ectomycorrhizal	Corticioid	NULL	Highly Probable
5bdea13b2745063efe05070999ffa7db	k__Fungi	p__Basidiomycota	c__Agaricomycetes	o__Thelephorales	f__Thelephoraceae	g__Tomentella	s__unidentified	Tomentella	13	Symbiotroph	Ectomycorrhizal	Corticioid	NULL	Highly Probable
0919bc4e01c004f4d085d0905daf0924	k__Fungi	p__Basidiomycota	c__Agaricomycetes	o__Thelephorales	f__Thelephoraceae	g__Tomentella	s__unidentified	Tomentella	13	Symbiotroph	Ectomycorrhizal	Corticioid	NULL	Highly Probable
f3461a8ff8f135671b7a852b206778fc	k__Fungi	p__Basidiomycota	c__Agaricomycetes	o__Thelephorales	f__Thelephoraceae	g__Tomentella	s__unidentified	Tomentella	13	Symbiotroph	Ectomycorrhizal	Corticioid	NULL	Highly Probable
f4135e5f6e44c1654e2a660826443718	k__Fungi	p__Basidiomycota	c__Agaricomycetes	o__Thelephorales	f__Thelephoraceae	g__Tomentella	s__unidentified	Tomentella	13	Symbiotroph	Ectomycorrhizal	Corticioid	NULL	Highly Probable
e29583cde3ffff466b4e3637d4460545	k__Fungi	p__Basidiomycota	c__Agaricomycetes	o__Thelephorales	f__Thelephoraceae	g__Tomentella	s__unidentified	Tomentella	13	Symbiotroph	Ectomycorrhizal	Corticioid	NULL	Highly Probable
bd9efb938ae53da524b9e5344f5da922	k__Fungi	p__Basidiomycota	c__Agaricomycetes	o__Thelephorales	f__Thelephoraceae	g__Tomentella	s__unidentified	Tomentella	13	Symbiotroph	Ectomycorrhizal	Corticioid	NULL	Highly Probable
349ed018f1b43fea1284590525a13f92	k__Fungi	p__Basidiomycota	c__Agaricomycetes	o__Thelephorales	f__Thelephoraceae	g__Tomentella	s__unidentified	Tomentella	13	Symbiotroph	Ectomycorrhizal	Corticioid	NULL	Highly Probable
f5214135b5d1941445791a86b94f1754	k__Fungi	p__Basidiomycota	c__Agaricomycetes	o__Thelephorales	f__Thelephoraceae	g__Tomentellopsis	s__unidentified	Tomentellopsis	13	Symbiotroph	Ectomycorrhizal	Corticioid	NULL	Highly Probable

## Sheet: Ect_tab_meta
SampleID	Site	Sample_pair	Ecosystem	Lat	Long	Elev	BIO1	BIO2	BIO3	BIO4	BIO5	BIO6	BIO7	BIO8	BIO9	BIO10	BIO11	BIO12	BIO13	BIO14	BIO15	BIO16	BIO17	BIO18	BIO19	pH	TC	TN	CNR	TP	CPR	NPR	TK	TMg	TCa	PCNM1	PCNM2	PCNM3	PCNM4	PCNM5	PCNM6	PCNM7	PCNM8	PCNM9	PCNM10	PCNM11	PCNM12	PCNM13	PCNM14
D8l6741.NK01A	NK01	01NK	Non-karst	23.0593	101.081	1447	188	117	51	3696	281	52	229	226	149	226	134	1450	314	14	87	844	55	844	61	5.31	22.99	1.38	16.6594	0.52	44.2115	2.65385	2.84	5.29	4.18	0.0300083	-0.13669	0.01004	0.0248568	-0.00879363	0.00857254	0.00568378	0.0146275	-0.0295047	0.17228	0.0398086	0.00153039	0.314231	-0.0604783
D8l6742.NK01B	NK01	01NK	Non-karst	23.0596	101.081	1493	188	117	51	3696	281	52	229	226	149	226	134	1450	314	14	87	844	55	844	61	5.37	27.34	1.48	18.473	0.43	63.5814	3.44186	4.82	6.97	2.06	0.0300079	-0.136689	0.0100398	0.0248556	-0.00879331	0.00857215	0.00568342	0.0146266	-0.0295045	0.172278	0.0398106	0.00153036	0.314321	-0.0602055
D8l6743.NK01C	NK01	01NK	Non-karst	23.0595	101.08	1474	188	117	51	3696	281	52	229	226	149	226	134	1450	314	14	87	844	55	844	61	5.16	14.48	1.04	13.9231	0.48	30.1667	2.16667	1.58	5.41	1.25	0.0300084	-0.13669	0.01004	0.024859	-0.0087949	0.00857199	0.00568203	0.014625	-0.0295048	0.17228	0.0398098	0.00153031	0.314302	-0.0605311
D8l6744.NK01D	NK01	01NK	Non-karst	23.0589	101.081	1469	188	117	51	3696	281	52	229	226	149	226	134	1450	314	14	87	844	55	844	61	5.36	14.96	1.25	11.968	0.42	35.619	2.97619	3.3	4.64	2.26	0.0300083	-0.136692	0.01004	0.0248532	-0.00879149	0.00857362	0.00568693	0.0146322	-0.0295046	0.172282	0.039806	0.00153055	0.314086	-0.0604528
D8l6745.NK01E	NK01	01NK	Non-karst	23.0589	101.081	1459	188	117	51	3696	281	52	229	226	149	226	134	1450	314	14	87	844	55	844	61	5.29	20.85	1.01	20.6436	0.48	43.4375	2.10417	0.99	7.16	3.57	0.0300087	-0.136692	0.0100402	0.024857	-0.00879337	0.00857318	0.00568492	0.0146296	-0.0295049	0.172283	0.0398061	0.00153047	0.314112	-0.0607209
D8l6746.NK02A	NK02	02NK	Non-karst	22.5788	100.713	995	204	124	52	3539	303	66	237	239	166	240	152	1437	300	14	83	804	55	664	61	5.15	25.7	1.71	15.0292	0.31	82.9032	5.51613	9.67	2.92	8.01	0.0380619	-0.134899	0.0120732	0.0373291	-0.0233024	0.0243666	-0.018638	-0.0120044	0.0277955	-0.129605	-0.0380174	-0.000719646	-0.0232889	-0.148367
D8l6747.NK02B	NK02	02NK	Non-karst	22.5791	100.713	1047	204	124	52	3539	303	66	237	239	166	240	152	1437	300	14	83	804	55	664	61	5.19	26.81	1.95	13.7487	0.39	68.7436	5	10.22	3.89	2.36	0.0380619	-0.134899	0.0120732	0.0373289	-0.0233028	0.0243669	-0.0186389	-0.0120057	0.027796	-0.129606	-0.0380154	-0.000719502	-0.0231795	-0.148099
D8l6748.NK02C	NK02	02NK	Non-karst	22.5782	100.713	1058	204	124	52	3539	303	66	237	239	166	240	152	1437	300	14	83	804	55	664	61	5.2	25.46	1.76	14.4659	0.28	90.9286	6.28571	10.81	3.02	1.46	0.0380616	-0.134901	0.0120731	0.0373255	-0.0232996	0.0243667	-0.0186337	-0.0119985	0.0277933	-0.129593	-0.0380183	-0.000719546	-0.0234756	-0.148508
D8l6749.NK02D	NK02	02NK	Non-karst	22.5787	100.713	1067	204	124	52	3539	303	66	237	239	166	240	152	1437	300	14	83	804	55	664	61	4.99	29.12	2.23	13.0583	0.41	71.0244	5.43902	11.44	4.2	16.36	0.0380615	-0.134901	0.0120731	0.0373248	-0.0232999	0.0243672	-0.0186345	-0.0119996	0.0277937	-0.129593	-0.0380155	-0.000719329	-0.0233433	-0.148146
D8l6750.NK02E	NK02	02NK	Non-karst	22.5786	100.712	1056	204	124	52	3539	303	66	237	239	166	240	152	1437	300	14	83	804	55	664	61	4.9	27.2	1.92	14.1667	0.29	93.7931	6.62069	11	3.63	1.56	0.0380621	-0.134899	0.0120733	0.0373313	-0.0233034	0.0243662	-0.0186391	-0.0120059	0.0277961	-0.129611	-0.0380194	-0.000719877	-0.0233212	-0.148618
D8l6751.NK03A	NK03	03NK	Non-karst	22.7149	99.7939	1542	179	126	52	3496	274	35	239	214	139	214	128	1524	322	14	85	857	43	857	50	5.32	52.36	3.79	13.8153	2.63	19.9087	1.44106	16.37	8.01	1.25	0.0659582	-0.0390931	0.0168491	0.188722	-0.0625152	-0.019527	-0.046734	-0.0550078	-0.014153	0.0574901	0.00959934	6.12e-05	0.00256139	-0.0246926
D8l6752.NK03B	NK03	03NK	Non-karst	22.7148	99.7943	1536	179	126	52	3496	274	35	239	214	139	214	128	1524	322	14	85	857	43	857	50	5.23	50.39	3.77	13.366	2.96	17.0236	1.27365	17.33	8.18	1.33	0.0659577	-0.0390951	0.0168491	0.18872	-0.0625162	-0.0195258	-0.0467365	-0.055011	-0.0141516	0.057486	0.00960282	6.14e-05	0.00277052	-0.0250343
D8l6753.NK03C	NK03	03NK	Non-karst	22.7145	99.7936	1601	179	126	52	3496	274	35	239	214	139	214	128	1524	322	14	85	857	43	857	50	4.95	71.14	5.27	13.4991	2.5	28.456	2.108	13.21	7.43	1.12	0.0659574	-0.0390927	0.0168489	0.188721	-0.0625144	-0.0195278	-0.0467332	-0.0550072	-0.0141532	0.0574868	0.00959681	6.07e-05	0.00251296	-0.0248702
D8l6754.NK03D	NK03	03NK	Non-karst	22.7153	99.7937	1592	179	126	52	3496	274	35	239	214	139	214	128	1524	322	14	85	857	43	857	50	5.26	53.59	3.86	13.8834	2.79	19.2079	1.38351	16.05	8.09	1.24	0.0659592	-0.0390918	0.0168493	0.188724	-0.062515	-0.0195272	-0.0467326	-0.0550056	-0.0141539	0.0574967	0.00959875	6.14e-05	0.00242982	-0.0242406
D8l6755.NK03E	NK03	03NK	Non-karst	22.7146	99.7932	1608	179	126	52	3496	274	35	239	214	139	214	128	1524	322	14	85	857	43	857	50	5.19	45.99	3.1	14.8355	2.6	17.6885	1.19231	14.24	7.76	1.37	0.0659579	-0.0390907	0.0168489	0.188722	-0.0625134	-0.0195289	-0.0467309	-0.0550042	-0.0141545	0.0574909	0.00959358	6.05e-05	0.00231561	-0.0245387
D8l6756.NK04A	NK04	04NK	Non-karst	24.6399	100.427	1218	202	115	49	4077	298	64	234	245	143	245	143	977	187	14	80	539	47	539	47	5.18	27.19	2.25	12.0844	0.64	42.4844	3.51562	22.65	2.79	1.29	0.0675866	0.0529264	-0.0158632	-0.145028	-0.0512745	0.050727	-0.0914966	-0.10824	-0.00277967	0.0439874	0.0187043	0.00015021	-0.0057955	0.0426061
D8l6757.NK04B	NK04	04NK	Non-karst	24.6391	100.427	1258	202	115	49	4077	298	64	234	245	143	245	143	977	187	14	80	539	47	539	47	5.17	32.44	2.62	12.3817	0.73	44.4384	3.58904	17.67	2.98	0.78	0.0675886	0.0529276	-0.0158624	-0.145027	-0.0512746	0.0507301	-0.0914984	-0.108242	-0.00277499	0.0439804	0.0187181	0.00015179	-0.00591115	0.0428546
D8l6758.NK04C	NK04	04NK	Non-karst	24.6394	100.427	1243	202	115	49	4077	298	64	234	245	143	245	143	977	187	14	80	539	47	539	47	5.57	28.68	2.41	11.9004	0.94	30.5106	2.56383	15.98	3.98	2.59	0.0675867	0.0529257	-0.0158634	-0.145027	-0.0512769	0.0507277	-0.0914998	-0.108244	-0.00277933	0.0439867	0.0187042	0.000150272	-0.0058833	0.0437494
D8l6759.NK04D	NK04	04NK	Non-karst	24.6396	100.427	1233	202	115	49	4077	298	64	234	245	143	245	143	977	187	14	80	539	47	539	47	5.68	30.63	2.42	12.657	0.82	37.3537	2.95122	11.59	5.11	2.6	0.0675877	0.0529273	-0.0158627	-0.145027	-0.051274	0.0507286	-0.0914969	-0.10824	-0.00277703	0.0439835	0.0187123	0.000151115	-0.00584103	0.0424672
D8l6760.NK04E	NK04	04NK	Non-karst	24.6398	100.427	1240	202	115	49	4077	298	64	234	245	143	245	143	977	187	14	80	539	47	539	47	5.1	27.25	2.41	11.3071	0.64	42.5781	3.76562	19.62	3.08	1.76	0.0675886	0.0529286	-0.015862	-0.145027	-0.0512712	0.0507294	-0.0914942	-0.108237	-0.00277502	0.0439807	0.0187195	0.000151859	-0.00579965	0.0412798
D8l6761.NK05A	NK05	05NK	Non-karst	24.6101	99.3271	1317	196	118	49	4202	290	51	239	240	135	240	135	1205	246	16	82	680	57	680	57	5.43	9.34	0.77	12.1299	0.23	40.6087	3.34783	7.13	1.14	1.13	0.0809805	0.0787509	0.00503699	-0.0652919	0.0355787	0.0229099	0.0361299	0.0498569	0.0138713	-0.0422352	-0.00545998	0.000263808	0.0759386	0.00582534
D8l6762.NK05B	NK05	05NK	Non-karst	24.6103	99.3264	1280	196	118	49	4202	290	51	239	240	135	240	135	1205	246	16	82	680	57	680	57	5.47	10.62	1.03	10.3107	0.3	35.4	3.43333	11.34	1.51	1.47	0.0809799	0.0787503	0.00503714	-0.0652889	0.0355806	0.022908	0.0361341	0.0498622	0.0138705	-0.0422361	-0.00546444	0.000263569	0.0759781	0.0061346
D8l6763.NK05C	NK05	05NK	Non-karst	24.6105	99.326	1279	196	118	49	4202	290	51	239	240	135	240	135	1205	246	16	82	680	57	680	57	5.59	14.23	1.39	10.2374	0.39	36.4872	3.5641	23.91	3.51	2.12	0.0809794	0.0787499	0.00503716	-0.0652879	0.0355816	0.0229069	0.036136	0.0498645	0.01387	-0.0422361	-0.00546608	0.000263427	0.0760249	0.00622707
D8l6764.NK05D	NK05	05NK	Non-karst	24.6107	99.3266	1278	196	118	49	4202	290	51	239	240	135	240	135	1205	246	16	82	680	57	680	57	5.41	10.96	1.06	10.3396	0.33	33.2121	3.21212	11.81	1.33	1.53	0.0809793	0.0787499	0.00503691	-0.0652917	0.0355801	0.0229085	0.0361322	0.0498594	0.0138703	-0.042234	-0.00546078	0.000263575	0.0760593	0.00580567
D8l6765.NK05E	NK05	05NK	Non-karst	24.61	99.326	1270	196	118	49	4202	290	51	239	240	135	240	135	1205	246	16	82	680	57	680	57	5.66	12.51	1.21	10.3388	0.35	35.7429	3.45714	12.91	1.56	0.59	0.0809803	0.0787507	0.00503737	-0.065286	0.0355812	0.0229073	0.0361362	0.0498652	0.0138706	-0.0422382	-0.00546831	0.000263545	0.0759029	0.00647645
D8l6766.NK06A	NK06	06NK	Non-karst	24.5879	99.3577	972	208	118	49	4166	304	64	240	251	147	251	147	1239	258	16	83	710	57	710	57	4.79	25.08	2.47	10.1538	0.51	49.1765	4.84314	12.75	2.58	3.79	0.0810228	0.0787888	0.005036	-0.0653637	0.0354988	0.0229915	0.0359742	0.0496688	0.0139171	-0.0422467	-0.00533888	0.000275194	0.0715788	-0.000282837
D8l6767.NK06B	NK06	06NK	Non-karst	24.5875	99.3576	994	208	118	49	4166	304	64	240	251	147	251	147	1239	258	16	83	710	57	710	57	4.97	25.77	2.15	11.986	0.82	31.4268	2.62195	14.12	2.5	3.83	0.0810234	0.0787893	0.00503619	-0.0653616	0.035499	0.0229913	0.0359753	0.0496705	0.0139174	-0.0422485	-0.00534156	0.000275223	0.0714967	-2.55e-05
D8l6768.NK06C	NK06	06NK	Non-karst	24.5883	99.3579	948	208	118	49	4166	304	64	240	251	147	251	147	1239	258	16	83	710	57	710	57	5.04	30.2	2.58	11.7054	1.18	25.5932	2.18644	20.54	7.66	5.24	0.0810223	0.0787884	0.0050358	-0.0653661	0.0354985	0.0229919	0.0359728	0.0496667	0.0139169	-0.0422449	-0.00533585	0.000275182	0.0716572	-0.00056333
D8l6769.NK06D	NK06	06NK	Non-karst	24.5878	99.3582	968	208	118	49	4166	304	64	240	251	147	251	147	1239	258	16	83	710	57	710	57	4.84	19.41	1.83	10.6066	0.39	49.7692	4.69231	12.02	2.21	3.15	0.0810231	0.0787891	0.00503589	-0.0653658	0.0354976	0.0229928	0.0359715	0.0496652	0.0139176	-0.042246	-0.00533579	0.000275333	0.0715579	-0.000498372
D8l6770.NK06E	NK06	06NK	Non-karst	24.5881	99.3573	977	208	118	49	4166	304	64	240	251	147	251	147	1239	258	16	83	710	57	710	57	4.89	21.67	2.08	10.4183	0.58	37.3621	3.58621	17.95	2.53	0.41	0.0810225	0.0787885	0.00503608	-0.0653621	0.0354999	0.0229904	0.0359766	0.0496718	0.0139167	-0.0422472	-0.00534135	0.000275062	0.0716084	-0.000119163
D8l6771.NK07A	NK07	07NK	Non-karst	24.0008	99.2083	2171	140	116	50	3908	227	-3	230	182	84	182	84	1326	278	12	84	744	50	744	50	4.65	87.87	5.95	14.7681	0.58	151.5	10.2586	13.02	3.53	5	0.0914575	0.0701142	0.00978272	0.0317037	-0.00642267	0.00834982	-0.00203153	0.0017827	-0.0133454	0.099762	0.0305607	0.00114752	-0.0778776	-0.0960976
D8l6772.NK07B	NK07	07NK	Non-karst	24.0005	99.2084	2198	143	116	50	3906	229	0	229	185	87	185	87	1321	278	12	84	743	49	743	49	4.69	117.2	9.18	12.7669	0.79	148.354	11.6203	11.52	3.1	2.76	0.0914576	0.0701137	0.00978285	0.0317072	-0.0064242	0.00834915	-0.002033	0.00178076	-0.0133461	0.099765	0.0305613	0.00114749	-0.0779498	-0.0960063
D8l6773.NK07C	NK07	07NK	Non-karst	24.0005	99.2089	2195	143	116	50	3906	229	0	229	185	87	185	87	1321	278	12	84	743	49	743	49	4.82	68.98	5.44	12.6801	0.63	109.492	8.63492	13.78	3.61	2.23	0.0914581	0.0701139	0.00978281	0.0317064	-0.00642601	0.00835026	-0.00203631	0.00177654	-0.0133461	0.0997683	0.0305651	0.00114766	-0.0779547	-0.0962561
D8l6774.NK07D	NK07	07NK	Non-karst	24.0001	99.2083	2205	140	116	50	3908	227	-3	230	182	84	182	84	1326	278	12	84	744	50	744	50	4.4	128.39	8.55	15.0164	0.63	203.794	13.5714	11.35	2.82	20.49	0.0914574	0.0701128	0.00978306	0.0317124	-0.00642519	0.00834762	-0.00203303	0.00178063	-0.0133471	0.0997671	0.0305599	0.00114735	-0.0780425	-0.0957423
D8l6775.NK07E	NK07	07NK	Non-karst	24.0004	99.2079	2195	140	116	50	3908	227	-3	230	182	84	182	84	1326	278	12	84	744	50	744	50	4.74	99.24	6.82	14.5513	0.59	168.203	11.5593	13.4	3.21	2.95	0.0914571	0.0701132	0.00978297	0.0317099	-0.00642309	0.00834763	-0.00203025	0.00178422	-0.0133465	0.0997632	0.0305575	0.00114729	-0.0779822	-0.0956949
D8l6776.NK08A	NK08	08NK	Non-karst	23.9125	98.8511	1293	185	122	50	3950	278	37	241	225	127	225	127	1445	323	12	89	853	47	853	47	5.03	22.16	1.55	14.2968	0.34	65.1765	4.55882	11.07	2.22	2	0.0805449	0.0580905	0.0139845	0.103538	0.0280825	-0.0278631	0.074986	0.0996125	-0.00857576	-0.00880328	-0.0470306	-0.000907461	0.0132912	0.126301
D8l6777.NK08B	NK08	08NK	Non-karst	23.9129	98.8512	1310	185	122	50	3950	278	37	241	225	127	225	127	1445	323	12	89	853	47	853	47	5	17.86	1.53	11.6732	0.31	57.6129	4.93548	11.64	2.14	1.69	0.0805451	0.0580912	0.0139845	0.103535	0.0280842	-0.0278623	0.0749879	0.0996151	-0.00857465	-0.00880761	-0.0470312	-0.000907331	0.0133818	0.126068
D8l6778.NK08C	NK08	08NK	Non-karst	23.913	98.8516	1287	185	122	50	3950	278	37	241	225	127	225	127	1445	323	12	89	853	47	853	47	5.24	23.78	1.84	12.9239	0.34	69.9412	5.41176	11.94	2.35	0.48	0.0805459	0.0580918	0.0139846	0.103536	0.0280838	-0.0278619	0.0749876	0.099615	-0.00857402	-0.00880848	-0.0470304	-0.000907094	0.0134014	0.125788
D8l6779.NK08D	NK08	08NK	Non-karst	23.9129	98.8507	1329	185	122	50	3950	278	37	241	225	127	225	127	1445	323	12	89	853	47	853	47	5.19	23.46	1.92	12.2188	0.35	67.0286	5.48571	10.91	2.28	1.52	0.0805442	0.0580907	0.0139843	0.103533	0.0280847	-0.0278628	0.0749883	0.0996153	-0.00857528	-0.00880693	-0.0470322	-0.000907585	0.0133659	0.126363
D8l6780.NK08E	NK08	08NK	Non-karst	23.9134	98.851	1314	185	122	50	3950	278	37	241	225	127	225	127	1445	323	12	89	853	47	853	47	4.97	22.85	1.76	12.983	0.32	71.4062	5.5	11.23	2.28	2.14	0.0805449	0.0580917	0.0139843	0.103531	0.0280862	-0.0278618	0.07499	0.0996178	-0.00857383	-0.00881171	-0.0470324	-0.000907324	0.0134666	0.125976
D8l6781.NK09A	NK09	09NK	Non-karst	23.6473	99.3191	1334	186	122	51	3809	280	41	239	225	143	225	131	1376	299	12	87	793	45	793	45	5.04	31.08	2.63	11.8175	0.52	59.7692	5.05769	20.4	3.42	3.51	0.0912518	0.0693162	0.00987896	0.0351453	-0.00786314	0.00747043	-0.00344176	-0.000184523	-0.014143	0.102473	0.0311902	0.00106489	-0.150644	-0.0031067
D8l6782.NK09B	NK09	09NK	Non-karst	23.6472	99.3187	1314	186	122	51	3809	280	41	239	225	143	225	131	1376	299	12	87	793	45	793	45	4.99	31.47	2.6	12.1038	0.5	62.94	5.2	16.78	3.55	3.5	0.0912515	0.069316	0.00987905	0.035147	-0.00786205	0.00746936	-0.00343934	-0.000181431	-0.0141432	0.102471	0.0311871	0.00106475	-0.150659	-0.00286925
D8l6783.NK09C	NK09	09NK	Non-karst	23.6475	99.3184	1309	186	122	51	3809	280	41	239	225	143	225	131	1376	299	12	87	793	45	793	45	5	29.99	2.25	13.3289	0.46	65.1957	4.8913	15.38	3.63	1.09	0.0912519	0.069317	0.00987904	0.0351443	-0.00786006	0.00746999	-0.00343669	-0.000177745	-0.0141424	0.102467	0.0311848	0.00106483	-0.150589	-0.00285065
D8l6784.NK09D	NK09	09NK	Non-karst	23.6469	99.319	1307	186	122	51	3809	280	41	239	225	143	225	131	1376	299	12	87	793	45	793	45	5.01	31.86	2.39	13.3305	0.48	66.375	4.97917	19.07	3.56	2.09	0.0912511	0.069315	0.00987906	0.0351495	-0.00786382	0.00746876	-0.00344168	-0.000184686	-0.014144	0.102474	0.031189	0.00106468	-0.150723	-0.0028788
D8l6785.NK09E	NK09	09NK	Non-karst	23.647	99.3183	1292	186	122	51	3809	280	41	239	225	143	225	131	1376	299	12	87	793	45	793	45	4.88	27.75	2.2	12.6136	0.45	61.6667	4.88889	19.86	4.02	4.25	0.0912509	0.0693152	0.00987918	0.0351504	-0.00786116	0.0074676	-0.00343679	-0.000178261	-0.0141438	0.102469	0.0311834	0.00106453	-0.150706	-0.00253262
D8l6786.NK10A	NK10	10NK	Non-karst	21.7311	101.411	875	208	118	54	3216	300	84	216	236	173	240	160	1596	287	20	74	827	72	636	80	6.05	48.56	4.72	10.2881	0.88	55.1818	5.36364	16.37	10.17	6.64	0.019488	-0.128113	0.0053952	-0.0722713	0.0368183	0.0219461	0.0508339	0.072192	-0.00369968	0.0326888	-0.00645257	0.000273888	-0.114677	0.00997344
D8l6787.NK10B	NK10	10NK	Non-karst	21.7315	101.411	869	208	118	54	3216	300	84	216	236	173	240	160	1596	287	20	74	827	72	636	80	5.49	36.56	3.7	9.88108	0.96	38.0833	3.85417	16.58	8.98	4.86	0.0194883	-0.128115	0.00539534	-0.0722712	0.0368174	0.0219473	0.0508326	0.0721907	-0.00369864	0.0326873	-0.00645115	0.000274189	-0.114536	0.0100774
D8l6788.NK10C	NK10	10NK	Non-karst	21.7313	101.41	888	208	118	54	3216	300	84	216	236	173	240	160	1596	287	20	74	827	72	636	80	5.4	36.98	3.72	9.94086	0.93	39.7634	4	22.8	13.15	13.37	0.0194882	-0.128114	0.00539531	-0.0722712	0.0368176	0.021947	0.050833	0.0721911	-0.0036987	0.0326861	-0.00645246	0.000274051	-0.114587	0.00991583
D8l6789.NK10D	NK10	10NK	Non-karst	21.7313	101.411	878	208	118	54	3216	300	84	216	236	173	240	160	1596	287	20	74	827	72	636	80	5.96	35.44	3.53	10.0397	0.82	43.2195	4.30488	15.15	9	9.14	0.0194881	-0.128114	0.00539525	-0.0722713	0.0368179	0.0219465	0.0508334	0.0721915	-0.00369941	0.0326891	-0.0064515	0.000274035	-0.114615	0.0100892
D8l6790.NK10E	NK10	10NK	Non-karst	21.7318	101.411	891	208	118	54	3216	300	84	216	236	173	240	160	1596	287	20	74	827	72	636	80	6.26	44.51	4.53	9.82561	0.94	47.3511	4.81915	24.79	12.74	8.83	0.0194884	-0.128115	0.00539539	-0.0722712	0.036817	0.0219478	0.0508319	0.07219	-0.00369851	0.0326888	-0.00644923	0.000274399	-0.114456	0.0103129
D8l6791.NK11A	NK11	11NK	Non-karst	21.9186	101.272	594	229	119	54	3290	325	106	219	258	194	262	180	1375	250	20	72	684	69	579	69	4.34	23.36	2.47	9.45749	0.42	55.619	5.88095	18.13	1.95	1.82	0.0196421	-0.128856	0.00546588	-0.0721004	0.0363141	0.0224926	0.0500918	0.071417	-0.00313179	0.0313653	-0.00592192	0.000396283	-0.043899	0.0251872
D8l6792.NK11B	NK11	11NK	Non-karst	21.9178	101.272	636	229	119	54	3290	325	106	219	258	194	262	180	1375	250	20	72	684	69	579	69	5.62	32.64	3.38	9.6568	0.77	42.3896	4.38961	12.95	2.4	7.11	0.0196416	-0.128853	0.00546566	-0.0721012	0.0363161	0.0224909	0.0500948	0.0714204	-0.00313343	0.0313676	-0.00592572	0.000395773	-0.0441915	0.0248933
D8l6793.NK11C	NK11	11NK	Non-karst	21.9183	101.273	598	229	119	54	3290	325	106	219	258	194	262	180	1375	250	20	72	684	69	579	69	4.38	29.63	3.41	8.68915	0.59	50.2203	5.77966	13.3	1.66	6.88	0.0196418	-0.128854	0.00546574	-0.0721011	0.0363154	0.0224916	0.0500936	0.071419	-0.00313319	0.0313699	-0.00592246	0.000396106	-0.0440508	0.0252753
D8l6794.NK11D	NK11	11NK	Non-karst	21.9183	101.272	589	229	119	54	3290	325	106	219	258	194	262	180	1375	250	20	72	684	69	579	69	4.13	25.29	2.53	9.99605	0.38	66.5526	6.65789	13.05	1.57	5.55	0.0196419	-0.128855	0.00546578	-0.0721008	0.036315	0.0224918	0.0500932	0.0714186	-0.00313254	0.0313665	-0.00592356	0.000396059	-0.0440294	0.0250656
D8l6795.NK11E	NK11	11NK	Non-karst	21.9185	101.272	595	229	119	54	3290	325	106	219	258	194	262	180	1375	250	20	72	684	69	579	69	4.48	26.93	2.93	9.19113	0.42	64.119	6.97619	14.19	1.96	3.6	0.0196421	-0.128856	0.00546588	-0.0721003	0.0363141	0.0224926	0.0500918	0.0714171	-0.0031315	0.0313629	-0.00592322	0.000396184	-0.0439183	0.0249909
D8l6796.NK12A	NK12	12NK	Non-karst	24.6425	102.025	2147	157	108	48	4074	248	24	224	202	99	202	99	999	212	13	88	585	40	585	40	5.44	44.63	3.66	12.194	0.53	84.2075	6.90566	18.3	5.76	5.54	-0.0375664	0.0200521	-0.133066	-0.0697092	-0.141687	-0.0361054	-0.0488765	-0.0267758	-0.0568465	0.0735331	-0.126572	-0.00299533	-0.043982	0.0116039
D8l6797.NK12B	NK12	12NK	Non-karst	24.6421	102.025	2117	145	108	48	4099	235	12	223	191	87	191	87	1041	225	13	89	614	40	614	40	5.5	33.41	2.15	15.5395	0.44	75.9318	4.88636	16.49	5.54	3.62	-0.0375659	0.0200524	-0.133064	-0.069712	-0.141691	-0.0361023	-0.0488746	-0.0267812	-0.0568462	0.0735401	-0.126588	-0.00299651	-0.0439816	0.0116034
D8l6798.NK12C	NK12	12NK	Non-karst	24.6426	102.025	2142	145	108	48	4099	235	12	223	191	87	191	87	1041	225	13	89	614	40	614	40	5.46	47.55	3.17	15	0.63	75.4762	5.03175	15.43	9.35	4.39	-0.0375651	0.0200523	-0.133065	-0.0697133	-0.141687	-0.0361044	-0.0488818	-0.0267815	-0.0568489	0.0735394	-0.126567	-0.00299533	-0.0439882	0.0116031
D8l6799.NK12D	NK12	12NK	Non-karst	24.6425	102.025	2171	157	108	48	4074	248	24	224	202	99	202	99	999	212	13	88	585	40	585	40	5.06	37.31	1.98	18.8434	0.51	73.1569	3.88235	29.5	5.78	2.71	-0.0375671	0.0200519	-0.133067	-0.0697072	-0.141687	-0.0361061	-0.0488741	-0.0267729	-0.0568454	0.0735298	-0.126573	-0.00299526	-0.0439791	0.0116043
D8l6800.NK12E	NK12	12NK	Non-karst	24.6429	102.025	2190	157	108	48	4074	248	24	224	202	99	202	99	999	212	13	88	585	40	585	40	5.55	33.27	2.36	14.0975	0.57	58.3684	4.14035	15.78	8.24	8.99	-0.0375661	0.0200519	-0.133067	-0.0697093	-0.141685	-0.036107	-0.0488801	-0.0267749	-0.0568478	0.0735315	-0.126559	-0.00299456	-0.0439851	0.0116038
D8l6801.NK13A	NK13	13NK	Non-karst	24.1053	102.752	2015	166	105	47	4126	258	38	220	211	107	211	107	1027	215	13	84	590	44	590	44	5.08	26.31	1.77	14.8644	0.31	84.871	5.70968	13.21	2.31	8.05	-0.097522	0.0290561	-0.055511	0.0274358	0.0234835	0.0346519	-0.0499158	0.0175603	0.130968	0.0587406	-0.221098	-0.0148619	0.00529882	-0.000304916
D8l6802.NK13B	NK13	13NK	Non-karst	24.1049	102.752	2024	166	105	47	4126	258	38	220	211	107	211	107	1027	215	13	84	590	44	590	44	4.83	25.21	1.85	13.627	0.29	86.931	6.37931	11.39	1.72	5.56	-0.0975222	0.0290563	-0.0555075	0.0274351	0.0234796	0.0346529	-0.0499122	0.0175595	0.130979	0.0587451	-0.221109	-0.0148625	0.00530359	-0.000312271
D8l6803.NK13C	NK13	13NK	Non-karst	24.1048	102.752	2007	166	105	47	4126	258	38	220	211	107	211	107	1027	215	13	84	590	44	590	44	4.66	32.1	2.05	15.6585	0.32	100.312	6.40625	12.09	1.74	2.24	-0.097523	0.0290566	-0.0555044	0.0274357	0.0234842	0.0346557	-0.0499144	0.0175577	0.130983	0.0587481	-0.221114	-0.0148631	0.00530327	-0.000314832
D8l6804.NK13D	NK13	13NK	Non-karst	24.1051	102.751	2010	166	105	47	4126	258	38	220	211	107	211	107	1027	215	13	84	590	44	590	44	4.87	32	1.87	17.1123	0.32	100	5.84375	12.8	2.38	2.11	-0.0975212	0.0290558	-0.0555121	0.0274346	0.0234751	0.0346493	-0.0499106	0.0175619	0.130971	0.0587404	-0.221101	-0.0148616	0.00530269	-0.000307252
D8l6805.NK13E	NK13	13NK	Non-karst	24.1045	102.751	2031	166	105	47	4126	258	38	220	211	107	211	107	1027	215	13	84	590	44	590	44	4.83	29.58	1.92	15.4062	0.33	89.6364	5.81818	12.57	2.55	3.41	-0.0975221	0.0290563	-0.0555047	0.0274343	0.0234748	0.0346532	-0.0499084	0.0175592	0.130988	0.0587488	-0.221119	-0.0148629	0.00530821	-0.000318741
D8l6806.NK14A	NK14	14NK	Non-karst	23.5291	102.654	1738	173	105	48	3922	264	49	215	215	117	215	117	1161	251	13	87	681	47	681	47	5.35	16.54	1.16	14.2586	0.21	78.7619	5.52381	7.28	1.45	4.75	-0.0835859	0.0262273	0.0259993	-0.00591762	-0.152085	0.0407967	0.12806	-0.0171248	-0.0506865	-0.00751248	-0.0499159	-0.000422931	0.00159305	0.000380314
D8l6807.NK14B	NK14	14NK	Non-karst	23.5293	102.654	1734	173	105	48	3922	264	49	215	215	117	215	117	1161	251	13	87	681	47	681	47	5.16	16.39	1.22	13.4344	0.23	71.2609	5.30435	6.81	1.41	1.29	-0.083587	0.0262278	0.0260005	-0.00591705	-0.152083	0.0407987	0.128061	-0.0171256	-0.0506901	-0.00751553	-0.0499018	-0.00042211	0.00159279	0.000377585
D8l6808.NK14C	NK14	14NK	Non-karst	23.5297	102.654	1752	173	105	48	3922	264	49	215	215	117	215	117	1161	251	13	87	681	47	681	47	4.96	13.34	1.04	12.8269	0.23	58	4.52174	11.32	1.93	2.33	-0.0835868	0.0262277	0.0259975	-0.00591654	-0.152083	0.0408021	0.128063	-0.0171286	-0.0506903	-0.00751018	-0.0499286	-0.000423884	0.00159063	0.000387839
D8l6809.NK14D	NK14	14NK	Non-karst	23.5293	102.655	1731	173	105	48	3922	264	49	215	215	117	215	117	1161	251	13	87	681	47	681	47	5.09	18.92	1.34	14.1194	0.3	63.0667	4.46667	7.88	1.69	1.2	-0.083588	0.0262282	0.0260025	-0.00591663	-0.152082	0.0407997	0.12806	-0.0171256	-0.0506935	-0.00751985	-0.0498812	-0.000420862	0.00159311	0.000372294
D8l6810.NK14E	NK14	14NK	Non-karst	23.5287	102.654	1717	173	105	48	3922	264	49	215	215	117	215	117	1161	251	13	87	681	47	681	47	5.05	17.32	1.25	13.856	0.23	75.3043	5.43478	5.83	1.27	7.23	-0.083587	0.0262278	0.0260036	-0.0059177	-0.152084	0.0407946	0.128058	-0.0171222	-0.0506892	-0.00752077	-0.0498753	-0.00042034	0.00159517	0.000366975
D8l6811.NK15A	NK15	15NK	Non-karst	23.2272	103.35	1755	170	94	46	3989	258	55	203	214	114	214	114	1227	270	12	84	698	52	698	52	4.27	43.15	2.96	14.5777	0.64	67.4219	4.625	2.91	1.56	0.92	-0.0868056	0.0265814	0.0901032	0.0066039	-0.0024906	0.0312057	0.00299766	-0.00342914	0.0683589	0.00847621	0.0542006	0.00110305	-0.00744199	0.00389326
D8l6812.NK15B	NK15	15NK	Non-karst	23.2268	103.35	1713	170	94	46	3989	258	55	203	214	114	214	114	1227	270	12	84	698	52	698	52	4.52	34.78	2.19	15.8813	0.33	105.394	6.63636	2.73	1.35	2.27	-0.086805	0.0265812	0.0901036	0.00660301	-0.0024935	0.0312023	0.00299742	-0.00342698	0.0683573	0.00847388	0.0542084	0.00110389	-0.00744069	0.00388825
D8l6813.NK15C	NK15	15NK	Non-karst	23.2268	103.351	1710	170	94	46	3989	258	55	203	214	114	214	114	1227	270	12	84	698	52	698	52	4.59	34.34	2.41	14.249	0.57	60.2456	4.22807	3.97	1.77	1.33	-0.0868051	0.0265812	0.0901049	0.0066028	-0.00248969	0.0312008	0.00299263	-0.00342675	0.0683469	0.00847166	0.0542097	0.00110369	-0.00744143	0.00388603
D8l6814.NK15D	NK15	15NK	Non-karst	23.2272	103.351	1737	170	94	46	3989	258	55	203	214	114	214	114	1227	270	12	84	698	52	698	52	4.45	36.4	2.58	14.1085	0.51	71.3725	5.05882	3.82	1.92	2.41	-0.0868056	0.0265814	0.0901044	0.00660375	-0.00248699	0.0312045	0.0029933	-0.00342904	0.0683495	0.00847429	0.0542014	0.00110284	-0.00744272	0.00389146
D8l6815.NK15E	NK15	15NK	Non-karst	23.2277	103.35	1734	170	94	46	3989	258	55	203	214	114	214	114	1227	270	12	84	698	52	698	52	4.39	33.8	2.32	14.569	0.53	63.7736	4.37736	2.42	1.36	0.77	-0.0868062	0.0265817	0.0901031	0.00660491	-0.00248649	0.0312095	0.00299708	-0.00343165	0.0683588	0.00847855	0.0541916	0.00110203	-0.00744365	0.00389874
D8l6816.NK16A	NK16	16NK	Non-karst	22.8134	103.484	796	206	90	46	3901	290	97	193	247	149	247	149	1381	292	12	82	782	59	782	59	4.51	29.27	2.37	12.3502	0.28	104.536	8.46429	14.46	0.92	0.67	-0.0732393	0.0210641	0.0933935	-0.0175715	-0.0769828	-0.0741551	-0.0388207	0.0717246	0.159507	0.0188154	-0.0294687	-0.000899949	0.0185058	-0.00649597
D8l6817.NK16B	NK16	16NK	Non-karst	22.8134	103.483	910	197	87	45	3954	281	89	192	239	140	239	140	1413	294	13	83	804	59	804	59	4.86	28.07	2.29	12.2576	0.27	103.963	8.48148	13.61	0.65	0.45	-0.0732397	0.0210643	0.0933921	-0.017571	-0.076988	-0.0741518	-0.0388134	0.0717238	0.159522	0.0188183	-0.029469	-0.000899491	0.0185066	-0.00649338
D8l6818.NK16C	NK16	16NK	Non-karst	22.8127	103.483	929	197	87	45	3954	281	89	192	239	140	239	140	1413	294	13	83	804	59	804	59	4.83	33.79	2.55	13.251	0.27	125.148	9.44444	11.06	0.79	0.8	-0.0732383	0.0210637	0.0933919	-0.0175717	-0.0769872	-0.0741543	-0.0388138	0.0717238	0.159508	0.0188126	-0.0294503	-0.000898214	0.0185076	-0.00650208
D8l6819.NK16D	NK16	16NK	Non-karst	22.8131	103.483	896	206	90	46	3901	290	97	193	247	149	247	149	1381	292	12	82	782	59	782	59	4.2	18.43	1.8	10.2389	0.22	83.7727	8.18182	21.95	1.03	0.61	-0.0732388	0.0210639	0.0933926	-0.0175716	-0.0769852	-0.0741545	-0.038817	0.0717242	0.159508	0.0188142	-0.0294598	-0.000899082	0.0185067	-0.00649879
D8l6820.NK16E	NK16	16NK	Non-karst	22.8127	103.484	893	206	90	46	3901	290	97	193	247	149	247	149	1381	292	12	82	782	59	782	59	3.93	25.88	2.36	10.9661	0.32	80.875	7.375	20.31	0.87	0.81	-0.0732379	0.0210635	0.0933929	-0.0175721	-0.0769833	-0.0741569	-0.0388192	0.0717244	0.159496	0.0188101	-0.0294488	-0.000898469	0.018507	-0.00650457
D8l6821.NK17A	NK17	17NK	Non-karst	23.7152	105.989	1052	181	85	37	5043	281	57	224	237	108	237	108	1328	271	14	84	754	53	754	53	3.62	39.95	3.27	12.2171	0.32	124.844	10.2188	9.27	1.19	1.11	0.0012427	-0.0126532	-0.00458953	-0.0290774	0.0812347	-0.200482	0.122145	-0.175612	0.0382999	-0.00605798	-0.00582148	-0.0800229	-0.000540785	-0.000297704
D8l6822.NK17B	NK17	17NK	Non-karst	23.7154	105.989	1048	181	85	37	5043	281	57	224	237	108	237	108	1328	271	14	84	754	53	754	53	3.82	24.3	2.24	10.8482	0.36	67.5	6.22222	11.36	1.37	1.05	0.0012427	-0.0126532	-0.00458953	-0.0290774	0.0812347	-0.200482	0.122145	-0.175612	0.0382999	-0.00605797	-0.00582142	-0.0800236	-0.000540772	-0.000297664
D8l6823.NK17C	NK17	17NK	Non-karst	23.7157	105.989	1072	181	85	37	5043	281	57	224	237	108	237	108	1328	271	14	84	754	53	754	53	4.06	46.4	3.44	13.4884	0.43	107.907	8	15.57	1.66	0.62	0.0012427	-0.0126532	-0.00458953	-0.0290774	0.0812347	-0.200482	0.122145	-0.175612	0.0382999	-0.00605797	-0.00582143	-0.0800236	-0.000540773	-0.000297667
D8l6824.NK17D	NK17	17NK	Non-karst	23.7155	105.99	1052	181	85	37	5043	281	57	224	237	108	237	108	1328	271	14	84	754	53	754	53	3.97	47.55	3.3	14.4091	0.38	125.132	8.68421	12.6	1.67	3.41	0.0012427	-0.0126532	-0.00458953	-0.0290773	0.0812346	-0.200482	0.122145	-0.175611	0.0382998	-0.00605796	-0.00582137	-0.0800243	-0.000540761	-0.000297627
D8l6825.NK17E	NK17	17NK	Non-karst	23.715	105.989	1027	181	85	37	5043	281	57	224	237	108	237	108	1328	271	14	84	754	53	754	53	3.69	42.87	3.58	11.9749	0.48	89.3125	7.45833	15.93	1.81	0.24	0.0012427	-0.0126532	-0.00458953	-0.0290774	0.0812347	-0.200482	0.122145	-0.175612	0.0382999	-0.00605797	-0.00582143	-0.0800235	-0.000540775	-0.000297672
D8l6826.NK18A	NK18	18NK	Non-karst	23.7076	105.916	848	196	86	38	5084	298	73	225	253	123	253	123	1284	260	13	83	724	48	724	48	4.41	32.17	2.38	13.5168	0.4	80.425	5.95	11.17	1.78	0.26	0.0012427	-0.0126532	-0.00458952	-0.0290774	0.0812348	-0.200482	0.122145	-0.175612	0.0382997	-0.00605779	-0.00582399	-0.0799083	-0.000540571	-0.000296854
D8l6827.NK18B	NK18	18NK	Non-karst	23.7079	105.916	853	196	86	38	5084	298	73	225	253	123	253	123	1284	260	13	83	724	48	724	48	4.43	28.5	2.25	12.6667	0.32	89.0625	7.03125	11.23	1.11	0.23	0.0012427	-0.0126532	-0.00458952	-0.0290774	0.0812348	-0.200482	0.122145	-0.175612	0.0382998	-0.00605781	-0.005824	-0.0799089	-0.000540583	-0.000296896
D8l6828.NK18C	NK18	18NK	Non-karst	23.7072	105.916	835	196	86	38	5084	298	73	225	253	123	253	123	1284	260	13	83	724	48	724	48	4.41	32.34	2.42	13.3636	0.39	82.9231	6.20513	12.25	1.67	1.02	0.0012427	-0.0126532	-0.00458952	-0.0290774	0.0812348	-0.200482	0.122145	-0.175612	0.0382997	-0.0060578	-0.00582399	-0.0799083	-0.000540572	-0.000296857
D8l6829.NK18D	NK18	18NK	Non-karst	23.7082	105.916	848	196	86	38	5084	298	73	225	253	123	253	123	1284	260	13	83	724	48	724	48	4.25	31.86	2.32	13.7328	0.37	86.1081	6.27027	9.29	1.27	0.46	0.0012427	-0.0126532	-0.00458952	-0.0290774	0.0812348	-0.200482	0.122145	-0.175612	0.0382997	-0.00605779	-0.00582398	-0.079908	-0.000540566	-0.000296837
D8l6830.NK18E	NK18	18NK	Non-karst	23.7075	105.915	828	196	86	38	5084	298	73	225	253	123	253	123	1284	260	13	83	724	48	724	48	4.27	27.56	2.25	12.2489	0.37	74.4865	6.08108	13.26	1.44	4.37	0.000235907	-0.0122786	-0.00213362	-0.0289551	0.0902286	-0.202178	0.111848	-0.17707	0.0326745	-0.000859826	-0.0521377	0.665114	-5.64e-05	1.63e-05
D8l6831.NK19A	NK19	19NK	Non-karst	23.8366	104.277	1556	168	95	43	4584	261	42	219	218	102	218	102	1020	197	14	76	546	47	546	47	4.93	31.58	1.96	16.1122	0.74	42.6757	2.64865	7.95	3.2	3.7	-0.0659221	0.0175034	0.0927124	0.00398841	0.130734	-0.0101648	-0.133974	-0.000967492	-0.0357077	0.021734	-0.0965269	-0.0769922	0.000327785	0.000233314
D8l6832.NK19B	NK19	19NK	Non-karst	23.8363	104.276	1577	168	95	43	4584	261	42	219	218	102	218	102	1020	197	14	76	546	47	546	47	4.9	23.34	1.62	14.4074	0.44	53.0455	3.68182	5.6	2.25	2.14	-0.0659232	0.0175038	0.0927142	0.00398827	0.130732	-0.0101659	-0.133976	-0.000965374	-0.035701	0.0217341	-0.0965233	-0.076993	0.000328765	0.000228952
D8l6833.NK19C	NK19	19NK	Non-karst	23.8368	104.276	1561	168	95	43	4584	261	42	219	218	102	218	102	1020	197	14	76	546	47	546	47	4.95	29.18	2.16	13.5093	0.78	37.4103	2.76923	7.82	2.32	1.9	-0.0659229	0.0175037	0.0927123	0.00398933	0.130736	-0.0101614	-0.133974	-0.000968876	-0.0356987	0.0217384	-0.0965421	-0.076996	0.000328587	0.000237441
D8l6834.NK19D	NK19	19NK	Non-karst	23.8365	104.277	1571	168	95	43	4584	261	42	219	218	102	218	102	1020	197	14	76	546	47	546	47	4.88	25.67	1.78	14.4213	0.68	37.75	2.61765	7.69	2.37	1.44	-0.0659212	0.017503	0.0927118	0.0039879	0.130733	-0.0101665	-0.133974	-0.00096734	-0.0357153	0.0217313	-0.0965189	-0.0769896	0.000326984	0.000232232
D8l6835.NK19E	NK19	19NK	Non-karst	23.837	104.277	1537	168	95	43	4584	261	42	219	218	102	218	102	1020	197	14	76	546	47	546	47	4.94	22.79	1.75	13.0229	0.48	47.4792	3.64583	7.15	2.83	1.47	-0.0659213	0.017503	0.0927104	0.00398897	0.130736	-0.0101621	-0.133973	-0.000970328	-0.0357107	0.0217359	-0.0965374	-0.0769929	0.00032711	0.000239719
D8l6836.NK20A	NK20	20NK	Non-karst	24.4555	103.762	1831	148	104	45	4534	244	13	231	198	83	198	83	1028	206	15	81	574	50	574	50	6.24	17.88	1.37	13.0511	0.21	85.1429	6.52381	8.82	3.14	2.75	-0.0826857	0.0235683	-0.0106161	0.0473954	0.11105	0.145553	0.048247	-0.0822567	-0.0517715	-0.00568748	0.023401	0.000255779	-0.000745363	-0.000166177
D8l6837.NK20B	NK20	20NK	Non-karst	24.4554	103.763	1842	148	104	45	4534	244	13	231	198	83	198	83	1028	206	15	81	574	50	574	50	5.11	13.07	1.09	11.9908	0.16	81.6875	6.8125	4.02	1.18	2.43	-0.0826846	0.0235679	-0.0106134	0.0473944	0.111054	0.145551	0.0482422	-0.0822571	-0.05177	-0.00568287	0.0233931	0.000254428	-0.000761801	-0.000134791
D8l6838.NK20C	NK20	20NK	Non-karst	24.4551	103.762	1848	148	104	45	4534	244	13	231	198	83	198	83	1028	206	15	81	574	50	574	50	5.41	10.88	0.89	12.2247	0.15	72.5333	5.93333	7.73	2.22	2.29	-0.0826862	0.0235685	-0.0106129	0.0473949	0.11105	0.145554	0.0482465	-0.0822573	-0.0517637	-0.00568215	0.0233883	0.000254861	-0.000752928	-0.000144753
D8l6839.NK20D	NK20	20NK	Non-karst	24.4559	103.762	1848	148	104	45	4534	244	13	231	198	83	198	83	1028	206	15	81	574	50	574	50	6.19	20.42	1.35	15.1259	0.2	102.1	6.75	11.22	3.91	2.98	-0.0826846	0.0235678	-0.0106177	0.0473953	0.111053	0.145551	0.0482447	-0.0822562	-0.0517784	-0.00569007	0.023409	0.000255896	-0.00074754	-0.000168986
D8l6840.NK20E	NK20	20NK	Non-karst	24.4557	103.762	1829	148	104	45	4534	244	13	231	198	83	198	83	1028	206	15	81	574	50	574	50	5.93	14.37	1.01	14.2277	0.17	84.5294	5.94118	6.33	2.1	1.67	-0.0826862	0.0235684	-0.0106186	0.0473962	0.111049	0.145554	0.0482501	-0.0822562	-0.0517749	-0.00569189	0.0234096	0.000256874	-0.000733135	-0.000191641
D8l6841.NK21A	NK21	21NK	Non-karst	25.354	102.373	2380	134	109	47	4243	227	-2	229	182	74	182	74	1006	231	10	93	611	34	611	34	4.67	27.84	1.38	20.1739	0.31	89.8065	4.45161	6.31	2.58	1.04	-0.0346449	0.00253968	-0.136428	0.00427446	-0.00286294	-0.101852	-0.0836495	0.0859223	0.0410813	-0.0197539	0.0189545	0.000533564	0.0125178	-0.00242758
D8l6842.NK21B	NK21	21NK	Non-karst	25.3545	102.373	2357	134	109	47	4243	227	-2	229	182	74	182	74	1006	231	10	93	611	34	611	34	4.62	27.75	1.46	19.0068	0.31	89.5161	4.70968	8.24	3.03	0.81	-0.0346445	0.00253949	-0.136427	0.00427446	-0.00286121	-0.101852	-0.0836499	0.0859223	0.0410773	-0.0197567	0.0189683	0.000534318	0.012515	-0.00242528
D8l6843.NK21C	NK21	21NK	Non-karst	25.3541	102.373	2399	134	109	47	4243	227	-2	229	182	74	182	74	1006	231	10	93	611	34	611	34	4.95	29.72	2.17	13.6959	0.49	60.6531	4.42857	12.13	5.79	1.48	-0.0346449	0.00253967	-0.136428	0.00427474	-0.00286187	-0.101851	-0.0836499	0.0859226	0.0410824	-0.0197549	0.0189615	0.00053386	0.0125165	-0.00242729
D8l6844.NK21D	NK21	21NK	Non-karst	25.3535	102.373	2383	134	109	47	4243	227	-2	229	182	74	182	74	1006	231	10	93	611	34	611	34	5.62	46.45	3.3	14.0758	0.74	62.7703	4.45946	14.94	6.53	2.98	-0.0346455	0.00253992	-0.136429	0.0042747	-0.00286425	-0.101851	-0.0836493	0.0859227	0.0410874	-0.0197511	0.0189427	0.000532843	0.0125202	-0.00243031
D8l6845.NK21E	NK21	21NK	Non-karst	25.354	102.372	2360	134	109	47	4243	227	-2	229	182	74	182	74	1006	231	10	93	611	34	611	34	4.75	35.37	2.21	16.0045	0.45	78.6	4.91111	8.06	3.24	1.74	-0.0346448	0.00253966	-0.136428	0.00427416	-0.00286381	-0.101852	-0.0836491	0.085922	0.0410793	-0.0197533	0.0189492	0.000533374	0.0125188	-0.00242747
D8l6846.NK22A	NK22	22NK	Non-karst	25.4207	102.726	2507	125	107	46	4344	217	-12	229	174	64	174	64	1030	240	10	92	623	37	623	37	4.35	88.63	4.22	21.0024	1.01	87.7525	4.17822	30.86	4.06	1.91	-0.0473734	0.00769546	-0.138857	0.0278902	0.0723965	0.000882747	-0.0432239	0.01172	-0.0576965	-0.0344813	0.118804	0.00352552	-0.0136982	0.00229559
D8l6847.NK22B	NK22	22NK	Non-karst	25.4204	102.726	2535	125	107	46	4344	217	-12	229	174	64	174	64	1030	240	10	92	623	37	623	37	4.43	69.1	3.59	19.2479	0.73	94.6575	4.91781	29.94	4.09	10.2	-0.0473739	0.00769568	-0.138859	0.02789	0.0723939	0.000881865	-0.0432246	0.0117213	-0.057693	-0.0344789	0.118789	0.00352492	-0.0136953	0.00229332
D8l6848.NK22C	NK22	22NK	Non-karst	25.4202	102.727	2507	125	107	46	4344	217	-12	229	174	64	174	64	1030	240	10	92	623	37	623	37	4.39	61	3.22	18.9441	0.59	103.39	5.45763	31.19	4.68	1.05	-0.0473743	0.00769585	-0.138858	0.0278912	0.072398	0.000887021	-0.0432223	0.0117177	-0.0576935	-0.0344792	0.118797	0.00352493	-0.013697	0.00229317
D8l6849.NK22D	NK22	22NK	Non-karst	25.4209	102.727	2482	125	107	46	4344	217	-12	229	174	64	174	64	1030	240	10	92	623	37	623	37	4.73	64.38	3.73	17.2601	0.87	74	4.28736	30.4	8.71	0.96	-0.0473732	0.00769538	-0.138855	0.0278907	0.0723996	0.000884963	-0.0432228	0.011718	-0.0576988	-0.034483	0.118816	0.00352591	-0.0137007	0.00229699
D8l6850.NK22E	NK22	22NK	Non-karst	25.421	102.726	2512	125	107	46	4344	217	-12	229	174	64	174	64	1030	240	10	92	623	37	623	37	4.45	56.04	3.44	16.2907	1.07	52.3738	3.21495	27.62	5.54	1.4	-0.0473728	0.00769519	-0.138856	0.0278892	0.0723945	0.000878758	-0.0432256	0.0117223	-0.057698	-0.0344825	0.118805	0.00352586	-0.0136985	0.00229704
D8l6851.K01A	KS01	01KS	Karst	23.1795	101.021	1496	180	117	50	3730	273	43	230	219	140	219	126	1421	308	14	87	830	53	830	58	5.46	31.51	2.32	13.5819	0.48	65.6458	4.83333	10.46	4.51	6.39	0.048044	-0.121783	0.00768675	-0.0339988	-0.0575101	0.0592094	-0.0956858	-0.11059	0.022778	-0.0228753	0.0413655	0.00119478	0.04034	0.276405
D8l6852.K01B	KS01	01KS	Karst	23.1798	101.02	1498	180	117	50	3730	273	43	230	219	140	219	126	1421	308	14	87	830	53	830	58	7.34	90.85	7.42	12.2439	1.54	58.9935	4.81818	13.32	6.76	23.06	0.0480443	-0.12178	0.00768657	-0.0339987	-0.0575127	0.0592097	-0.0956908	-0.110597	0.0227788	-0.0228796	0.0413686	0.00119464	0.0404536	0.27646
D8l6853.K01C	KS01	01KS	Karst	23.1796	101.021	1516	180	117	50	3730	273	43	230	219	140	219	126	1421	308	14	87	830	53	830	58	7.16	61.85	4.63	13.3585	1.27	48.7008	3.64567	17.1	7.46	34.14	0.0480434	-0.121782	0.00768655	-0.0340014	-0.0575086	0.059209	-0.0956842	-0.110588	0.0227767	-0.0228684	0.041368	0.00119486	0.0403678	0.276642
D8l6854.K01D	KS01	01KS	Karst	23.1795	101.02	1480	180	117	50	3730	273	43	230	219	140	219	126	1421	308	14	87	830	53	830	58	6.7	37.52	2.79	13.448	0.75	50.0267	3.72	13.89	4.16	7.81	0.0480449	-0.121782	0.0076869	-0.0339956	-0.0575133	0.05921	-0.0956905	-0.110596	0.02278	-0.022886	0.041364	0.0011946	0.0403666	0.276144
D8l6855.K01E	KS01	01KS	Karst	23.1791	101.021	1475	180	117	50	3730	273	43	230	219	140	219	126	1421	308	14	87	830	53	830	58	6.76	46.25	3.44	13.4448	0.7	66.0714	4.91429	12.21	6.21	10	0.0480437	-0.121785	0.00768698	-0.0339986	-0.0575071	0.0592089	-0.09568	-0.110582	0.022777	-0.0228707	0.0413614	0.00119493	0.0402015	0.276316
D8l6856.K02A	KS02	02KS	Karst	22.6327	100.71	1378	192	126	52	3565	290	50	240	227	153	227	139	1499	320	14	85	852	54	697	61	6	29.99	1.98	15.1465	0.42	71.4048	4.71429	6.13	3.92	13.08	0.0380814	-0.134812	0.0120769	0.0375497	-0.023496	0.0243672	-0.0189588	-0.0124434	0.0279563	-0.130439	-0.03786	-0.000720396	-0.00611422	-0.12677
D8l6857.K02B	KS02	02KS	Karst	22.6335	100.71	1336	189	126	52	3576	287	47	240	225	151	225	136	1510	323	14	86	861	54	861	61	5.38	16.01	1.1	14.5545	0.32	50.0312	3.4375	7.88	2.02	2.77	0.0380818	-0.13481	0.012077	0.0375543	-0.0234997	0.024367	-0.0189647	-0.0124516	0.0279593	-0.130455	-0.037858	-0.000720514	-0.00582961	-0.126494
D8l6858.K02C	KS02	02KS	Karst	22.6329	100.71	1344	192	126	52	3565	290	50	240	227	153	227	139	1499	320	14	85	852	54	697	61	5.48	21.45	1.69	12.6923	0.39	55	4.33333	6.3	2.46	3.03	0.0380817	-0.134811	0.012077	0.0375532	-0.0234982	0.0243668	-0.0189619	-0.0124477	0.0279579	-0.13045	-0.037861	-0.000720631	-0.00603833	-0.126883
D8l6859.K02D	KS02	02KS	Karst	22.6332	100.71	1356	192	126	52	3565	290	50	240	227	153	227	139	1499	320	14	85	852	54	697	61	5.15	23.68	1.58	14.9873	0.36	65.7778	4.38889	6.45	2.04	4.77	0.0380816	-0.134811	0.0120769	0.0375518	-0.0234979	0.0243672	-0.0189618	-0.0124475	0.0279578	-0.130447	-0.0378586	-0.000720424	-0.00595708	-0.126583
D8l6860.K02E	KS02	02KS	Karst	22.6333	100.711	1356	192	126	52	3565	290	50	240	227	153	227	139	1499	320	14	85	852	54	697	61	5	25.08	1.57	15.9745	0.57	44	2.75439	11.67	2.79	7.82	0.0380813	-0.134812	0.0120768	0.0375487	-0.0234964	0.0243677	-0.0189599	-0.012445	0.0279568	-0.130439	-0.037856	-0.000720122	-0.00593091	-0.126271
D8l6861.K03A	KS03	03KS	Karst	22.7688	99.7986	1635	175	125	52	3498	269	31	238	210	135	210	123	1514	321	13	86	853	42	853	49	7.29	106.24	6.82	15.5777	1.71	62.1287	3.9883	3.53	35.8	60.83	0.0660764	-0.0390177	0.0168771	0.188948	-0.0625412	-0.0194944	-0.0466732	-0.0548755	-0.0142083	0.0581807	0.00971088	0.000105194	-0.00436488	0.019965
D8l6862.K03B	KS03	03KS	Karst	22.7693	99.7991	1631	175	125	52	3498	269	31	238	210	135	210	123	1514	321	13	86	853	42	853	49	7.33	108.8	5.44	20	0.97	112.165	5.60825	2.72	49.31	92.51	0.0660772	-0.039019	0.0168774	0.188949	-0.0625426	-0.0194928	-0.0466752	-0.0548775	-0.0142074	0.0581836	0.0097159	0.000105889	-0.00421269	0.0200787
D8l6863.K03C	KS03	03KS	Karst	22.7686	99.7992	1638	175	125	52	3498	269	31	238	210	135	210	123	1514	321	13	86	853	42	853	49	7.17	88.62	7.04	12.5881	1.41	62.8511	4.99291	5.21	15.71	20.97	0.0660757	-0.0390207	0.0168771	0.188946	-0.0625428	-0.0194927	-0.0466769	-0.0548803	-0.0142063	0.0581742	0.00971589	0.00010547	-0.00405427	0.0194343
D8l6864.K03D	KS03	03KS	Karst	22.7685	99.7988	1629	175	125	52	3498	269	31	238	210	135	210	123	1514	321	13	86	853	42	853	49	7.49	99.53	5.43	18.3297	1.11	89.6667	4.89189	4.32	41.42	75.47	0.0660758	-0.039019	0.016877	0.188946	-0.0625416	-0.0194939	-0.0466747	-0.0548776	-0.0142074	0.0581762	0.00971218	0.000105141	-0.00423656	0.0196345
D8l6865.K03E	KS03	03KS	Karst	22.7689	99.7989	1634	175	125	52	3498	269	31	238	210	135	210	123	1514	321	13	86	853	42	853	49	7.43	125.79	9.89	12.7189	2.62	48.0115	3.77481	4.61	30.69	50.15	0.0660765	-0.0390188	0.0168772	0.188947	-0.062542	-0.0194935	-0.0466747	-0.0548772	-0.0142076	0.0581802	0.00971358	0.000105475	-0.00424762	0.0198828
D8l6866.K04A	KS04	04KS	Karst	24.6624	100.403	1341	195	114	49	4033	289	57	232	237	137	237	137	983	190	14	81	542	47	542	47	5.11	24.12	1.57	15.3631	0.56	43.0714	2.80357	11.88	2	12.05	0.0676236	0.0530081	-0.0158265	-0.145046	-0.0510794	0.0507435	-0.0912839	-0.107981	-0.00269181	0.0438679	0.0190534	0.00018424	-0.00157928	-0.0436112
D8l6867.K04B	KS04	04KS	Karst	24.6624	100.404	1342	195	114	49	4033	289	57	232	237	137	237	137	983	190	14	81	542	47	542	47	5.03	17.65	1.5	11.7667	0.49	36.0204	3.06122	11.68	1.76	0.79	0.0676207	0.0530047	-0.0158283	-0.145047	-0.0510851	0.0507403	-0.0912885	-0.107987	-0.00269861	0.0438777	0.0190307	0.000181818	-0.001598	-0.0413125
D8l6868.K04C	KS04	04KS	Karst	24.6623	100.404	1340	195	114	49	4033	289	57	232	237	137	237	137	983	190	14	81	542	47	542	47	5.46	25.94	2.18	11.8991	0.84	30.881	2.59524	27.82	4.4	2.94	0.0676222	0.0530063	-0.0158275	-0.145046	-0.0510829	0.0507422	-0.0912871	-0.107985	-0.00269507	0.0438725	0.0190421	0.000183061	-0.00161266	-0.0421595
D8l6869.K04D	KS04	04KS	Karst	24.662	100.404	1371	195	114	49	4033	289	57	232	237	137	237	137	983	190	14	81	542	47	542	47	5.6	22.73	1.84	12.3533	0.66	34.4394	2.78788	16.62	4.36	1.83	0.0676223	0.0530059	-0.0158276	-0.145046	-0.0510841	0.0507425	-0.0912888	-0.107987	-0.00269497	0.0438724	0.0190418	0.000183068	-0.00165602	-0.0415704
D8l6870.K04E	KS04	04KS	Karst	24.6628	100.404	1322	195	114	49	4033	289	57	232	237	137	237	137	983	190	14	81	542	47	542	47	5.4	26.1	2.23	11.704	1.16	22.5	1.92241	23.5	2.41	8.73	0.067622	0.0530069	-0.0158273	-0.145047	-0.0510805	0.0507414	-0.091284	-0.107981	-0.00269545	0.0438732	0.0190421	0.000182986	-0.00152825	-0.0432533
D8l6871.K05A	KS05	05KS	Karst	24.7706	99.3821	1129	190	116	48	4276	284	45	239	235	128	235	128	1136	220	16	78	620	59	620	59	4.75	23.07	1.6	14.4187	0.32	72.0938	5	7.98	1.49	22.58	0.0806834	0.0784827	0.00495104	-0.0661268	0.0355014	0.0229437	0.0356607	0.049104	0.0137052	-0.0414571	-0.0043095	0.000240442	0.109734	-0.1011
D8l6872.K05B	KS05	05KS	Karst	24.7706	99.3826	1124	190	116	48	4276	284	45	239	235	128	235	128	1136	220	16	78	620	59	620	59	4.63	29.28	2	14.64	0.45	65.0667	4.44444	7.14	1.54	1.54	0.0806834	0.0784827	0.00495088	-0.0661292	0.0355002	0.0229448	0.0356578	0.0491002	0.0137055	-0.0414558	-0.00430586	0.000240554	0.109738	-0.101373
D8l6873.K05C	KS05	05KS	Karst	24.7711	99.3827	1103	190	116	48	4276	284	45	239	235	128	235	128	1136	220	16	78	620	59	620	59	4.65	24.29	1.57	15.4713	0.28	86.75	5.60714	8.07	1.9	3.1	0.0806823	0.0784817	0.00495063	-0.0661311	0.0355003	0.0229445	0.035657	0.0490986	0.0137048	-0.0414535	-0.00430301	0.000240419	0.109844	-0.101645
D8l6874.K05D	KS05	05KS	Karst	24.7707	99.3831	1121	190	116	48	4276	284	45	239	235	128	235	128	1136	220	16	78	620	59	620	59	4.66	24.63	1.69	14.574	0.31	79.4516	5.45161	7.62	1.52	0.76	0.0806831	0.0784824	0.00495065	-0.066132	0.0354992	0.0229458	0.035655	0.0490963	0.0137055	-0.041454	-0.00430172	0.000240611	0.109775	-0.101701
D8l6875.K05E	KS05	05KS	Karst	24.7702	99.3826	1149	190	116	48	4276	284	45	239	235	128	235	128	1136	220	16	78	620	59	620	59	4.76	16.8	1.24	13.5484	0.22	76.3636	5.63636	6.11	1.2	0.77	0.0806842	0.0784835	0.00495104	-0.066128	0.0355002	0.0229451	0.0356583	0.0491012	0.013706	-0.0414573	-0.0043077	0.00024065	0.109665	-0.101194
D8l6876.K06A	KS06	06KS	Karst	24.5817	99.3126	1553	175	116	49	4214	266	30	236	220	114	220	114	1153	228	16	80	635	56	635	56	6.85	32.06	2.96	10.8311	1.16	27.6379	2.55172	24.82	8.09	9.94	0.0810199	0.0787839	0.00505243	-0.0651128	0.035602	0.022881	0.0362374	0.0500173	0.0138895	-0.0423763	-0.00569102	0.000264501	0.0699328	0.027281
D8l6877.K06B	KS06	06KS	Karst	24.5819	99.3123	1559	175	116	49	4214	266	30	236	220	114	220	114	1153	228	16	80	635	56	635	56	6.71	27.4	2.57	10.6615	0.86	31.8605	2.98837	23.91	7.24	14.16	0.0810195	0.0787835	0.00505246	-0.0651118	0.0356029	0.0228801	0.0362392	0.0500195	0.013889	-0.0423764	-0.0056926	0.000264379	0.0699695	0.0273756
D8l6878.K06C	KS06	06KS	Karst	24.5813	99.3128	1545	175	116	49	4214	266	30	236	220	114	220	114	1153	228	16	80	635	56	635	56	6.54	21.68	1.95	11.1179	1.11	19.5315	1.75676	16.42	2.5	1.61	0.0810206	0.0787846	0.00505254	-0.0651122	0.0356013	0.0228817	0.0362366	0.0500166	0.0138901	-0.0423775	-0.00569153	0.000264627	0.069841	0.0273815
D8l6879.K06D	KS06	06KS	Karst	24.5818	99.3131	1566	175	116	49	4214	266	30	236	220	114	220	114	1153	228	16	80	635	56	635	56	6.38	25.08	2.21	11.3484	0.86	29.1628	2.56977	22.92	7.54	7.2	0.0810199	0.0787839	0.00505227	-0.0651154	0.035601	0.0228821	0.0362348	0.0500139	0.0138897	-0.042375	-0.00568747	0.000264608	0.069955	0.0269982
D8l6880.K06E	KS06	06KS	Karst	24.5813	99.3122	1567	175	116	49	4214	266	30	236	220	114	220	114	1153	228	16	80	635	56	635	56	7.64	24.8	1.72	14.4186	0.57	43.5088	3.01754	22.37	11.26	13.23	0.0810204	0.0787843	0.00505272	-0.0651091	0.0356028	0.0228801	0.0362401	0.0500211	0.0138896	-0.0423789	-0.00569584	0.000264458	0.0698381	0.0277093
D8l6881.K07A	KS07	07KS	Karst	23.9775	99.2667	1703	165	118	50	3957	254	19	235	206	107	206	107	1310	280	13	85	746	49	746	49	5.25	44	3.23	13.6223	1.22	36.0656	2.64754	5.44	3.4	6.77	0.0915088	0.0701004	0.00978405	0.0318014	-0.00669991	0.00842892	-0.00247146	0.00121583	-0.0133812	0.100271	0.0310134	0.00116322	-0.082318	-0.118421
D8l6882.K07B	KS07	07KS	Karst	23.9778	99.2664	1699	165	118	50	3957	254	19	235	206	107	206	107	1310	280	13	85	746	49	746	49	5.1	33.03	2.28	14.4868	1.25	26.424	1.824	12.14	2.68	8.76	0.0915086	0.0701007	0.00978401	0.0317997	-0.00669811	0.00842883	-0.00246892	0.00121915	-0.0133807	0.100267	0.0310111	0.00116317	-0.0822723	-0.118349
D8l6883.K07C	KS07	07KS	Karst	23.9774	99.2663	1713	165	118	50	3957	254	19	235	206	107	206	107	1310	280	13	85	746	49	746	49	5.06	17.53	1.11	15.7928	0.47	37.2979	2.3617	15.93	3.76	18.38	0.0915085	0.0701	0.00978417	0.0318039	-0.00669901	0.00842764	-0.00246913	0.00121881	-0.0133815	0.100269	0.0310101	0.00116306	-0.0823479	-0.118147
D8l6884.K07D	KS07	07KS	Karst	23.9781	99.2666	1678	165	118	50	3957	254	19	235	206	107	206	107	1310	280	13	85	746	49	746	49	4.96	28.95	2.14	13.528	0.57	50.7895	3.75439	13.61	2.76	5.43	0.0915089	0.0701014	0.00978383	0.0317954	-0.00669789	0.00843034	-0.00246991	0.00121793	-0.01338	0.100267	0.0310133	0.00116332	-0.0822017	-0.118631
D8l6885.K07E	KS07	07KS	Karst	23.9781	99.2661	1699	165	118	50	3957	254	19	235	206	107	206	107	1310	280	13	85	746	49	746	49	4.92	32.77	2.48	13.2137	1.08	30.3426	2.2963	14.64	2.68	2.02	0.0915085	0.0701012	0.00978392	0.031797	-0.00669619	0.0084291	-0.00246653	0.00122228	-0.0133801	0.100264	0.0310092	0.00116315	-0.0822075	-0.118343
D8l6886.K08A	KS08	08KS	Karst	23.7984	98.8808	1258	193	123	50	3900	287	45	242	232	136	232	136	1456	326	12	89	862	45	862	45	5.64	39.19	3.29	11.9119	1.09	35.9541	3.01835	15.35	4.86	5.79	0.0805634	0.0579149	0.0140168	0.10454	0.0275382	-0.0280375	0.0743855	0.0988178	-0.00882882	-0.00765098	-0.04671	-0.000920238	-0.010531	0.158934
D8l6887.K08B	KS08	08KS	Karst	23.7985	98.8804	1279	193	123	50	3900	287	45	242	232	136	232	136	1456	326	12	89	862	45	862	45	6.21	48.74	3.94	12.3706	1.13	43.1327	3.48673	14.6	4.82	16.79	0.0805628	0.0579148	0.0140166	0.104538	0.0275395	-0.0280375	0.0743869	0.0988194	-0.00882884	-0.00765241	-0.0467113	-0.000920391	-0.0105031	0.159097
D8l6888.K08C	KS08	08KS	Karst	23.7987	98.8812	1258	193	123	50	3900	287	45	242	232	136	232	136	1456	326	12	89	862	45	862	45	5.96	36.04	2.87	12.5575	1	36.04	2.87	12.19	4.15	9.61	0.0805642	0.0579158	0.0140169	0.10454	0.027539	-0.0280366	0.0743865	0.0988194	-0.00882766	-0.00765418	-0.0467098	-0.000919965	-0.0104633	0.158582
D8l6889.K08D	KS08	08KS	Karst	23.7981	98.8804	1260	193	123	50	3900	287	45	242	232	136	232	136	1456	326	12	89	862	45	862	45	5.96	36.85	3.01	12.2425	1	36.85	3.01	11.51	4.64	5.26	0.0805626	0.057914	0.0140166	0.104541	0.0275375	-0.0280383	0.0743846	0.0988163	-0.00882994	-0.0076479	-0.0467101	-0.000920499	-0.0105963	0.159271
D8l6890.K08E	KS08	08KS	Karst	23.7982	98.8812	1240	193	123	50	3900	287	45	242	232	136	232	136	1456	326	12	89	862	45	862	45	6.39	44.34	3.65	12.1479	1.19	37.2605	3.06723	13.69	4.89	6.51	0.0805639	0.0579148	0.0140169	0.104543	0.0275367	-0.0280375	0.0743839	0.0988159	-0.00882895	-0.00764904	-0.0467086	-0.000920104	-0.0105697	0.158799
D8l6891.K09A	KS09	09KS	Karst	23.4949	99.5045	1289	191	123	51	3737	285	46	239	229	149	229	136	1374	296	12	87	788	43	788	44	6.41	34.56	2.61	13.2414	0.75	46.08	3.48	13.34	5.42	8.42	0.100556	0.025847	0.0141105	0.0461966	-0.0435023	0.0449419	-0.0602659	-0.0625188	0.0604072	-0.245533	-0.0372539	-0.000384453	-0.013334	0.00294285
D8l6892.K09B	KS09	09KS	Karst	23.4954	99.5038	1248	191	123	51	3737	285	46	239	229	149	229	136	1374	296	12	87	788	43	788	44	6.96	66.32	5.82	11.3952	1.38	48.058	4.21739	10.6	6.15	20.29	0.100557	0.025852	0.0141104	0.0461929	-0.0434967	0.0449406	-0.0602572	-0.0625075	0.0604039	-0.245516	-0.0372543	-0.000384126	-0.0132376	0.00320178
D8l6893.K09C	KS09	09KS	Karst	23.4954	99.5044	1263	191	123	51	3737	285	46	239	229	149	229	136	1374	296	12	87	788	43	788	44	6.67	36.18	2.64	13.7045	0.75	48.24	3.52	11.6	3.82	10.36	0.100557	0.0258498	0.0141104	0.0461915	-0.0435001	0.0449431	-0.0602636	-0.0625156	0.0604068	-0.245527	-0.0372512	-0.000384046	-0.0132273	0.00310343
D8l6894.K09D	KS09	09KS	Karst	23.4951	99.5041	1273	191	123	51	3737	285	46	239	229	149	229	136	1374	296	12	87	788	43	788	44	5.8	30.23	2.29	13.2009	0.85	35.5647	2.69412	11.63	3.97	6.22	0.100556	0.0258495	0.0141105	0.0461948	-0.0434994	0.0449411	-0.0602614	-0.062513	0.0604055	-0.245525	-0.0372542	-0.000384296	-0.0132873	0.00307303
D8l6895.K09E	KS09	09KS	Karst	23.4948	99.5037	1273	191	123	51	3737	285	46	239	229	149	229	136	1374	296	12	87	788	43	788	44	5.42	27.01	2.21	12.2217	0.64	42.2031	3.45312	15.39	5.24	11.81	0.100556	0.0258493	0.0141106	0.0461993	-0.0434982	0.0449384	-0.060258	-0.0625088	0.0604035	-0.245521	-0.0372583	-0.000384629	-0.0133664	0.0030423
D8l6896.K10A	KS10	10KS	Karst	21.7321	101.388	826	206	118	54	3228	297	81	216	234	171	238	158	1607	292	19	75	837	72	646	80	7.08	24.75	2.37	10.443	0.52	47.5962	4.55769	10.59	4.85	5.65	0.0194961	-0.128155	0.00539917	-0.072263	0.0367981	0.0219742	0.0508081	0.0721703	-0.00365781	0.0325126	-0.00650562	0.000274954	-0.11287	3.53e-05
D8l6897.K10B	KS10	10KS	Karst	21.7321	101.388	760	206	118	54	3228	297	81	216	234	171	238	158	1607	292	19	75	837	72	646	80	7.25	55.57	3.83	14.5091	1.33	41.782	2.8797	8.84	3.94	9.65	0.0194962	-0.128155	0.00539921	-0.0722629	0.0367979	0.0219745	0.0508078	0.07217	-0.00365742	0.0325111	-0.00650589	0.000274985	-0.112845	-2.99e-05
D8l6898.K10C	KS10	10KS	Karst	21.7326	101.388	764	206	118	54	3228	297	81	216	234	171	238	158	1607	292	19	75	837	72	646	80	6.94	67.62	5.82	11.6186	1.12	60.375	5.19643	8.02	4.01	22.55	0.0194964	-0.128156	0.00539929	-0.0722629	0.0367973	0.0219753	0.0508068	0.0721689	-0.00365728	0.0325141	-0.00650261	0.000275339	-0.112716	0.000380931
D8l6899.K10D	KS10	10KS	Karst	21.7328	101.388	771	206	118	54	3228	297	81	216	234	171	238	158	1607	292	19	75	837	72	646	80	7.3	91.05	8.79	10.3584	2.57	35.428	3.42023	10.27	5.42	21.52	0.0194966	-0.128157	0.0053994	-0.0722628	0.0367966	0.0219761	0.0508059	0.0721681	-0.00365638	0.0325116	-0.00650238	0.000275496	-0.112628	0.000341418
D8l6900.K10E	KS10	10KS	Karst	21.7327	101.388	779	206	118	54	3228	297	81	216	234	171	238	158	1607	292	19	75	837	72	646	80	7.22	73.18	6.34	11.5426	1.64	44.622	3.86585	9.22	4.17	15.66	0.0194965	-0.128157	0.00539935	-0.0722628	0.0367969	0.0219757	0.0508063	0.0721685	-0.00365661	0.0325115	-0.00650322	0.000275378	-0.112678	0.00025155
D8l6901.K11A	KS11	11KS	Karst	21.9116	101.283	671	228	119	54	3283	324	104	220	256	193	260	179	1386	252	20	72	690	69	582	69	6.54	47.72	4.91	9.71894	0.91	52.4396	5.3956	6.36	3.7	31.1	0.0196359	-0.128828	0.00546302	-0.0721134	0.0363385	0.0224717	0.0501279	0.0714569	-0.00316025	0.0314603	-0.0059307	0.000392836	-0.0469113	0.0272284
D8l6902.K11B	KS11	11KS	Karst	21.912	101.283	672	228	119	54	3283	324	104	220	256	193	260	179	1386	252	20	72	690	69	582	69	7.02	50.27	5.88	8.54932	1.02	49.2843	5.76471	11.35	3.11	35.48	0.0196362	-0.128829	0.00546314	-0.0721129	0.0363375	0.0224726	0.0501264	0.0714552	-0.00315924	0.0314578	-0.00592951	0.000393043	-0.0467734	0.0272681
D8l6903.K11C	KS11	11KS	Karst	21.9113	101.283	660	228	119	54	3283	324	104	220	256	193	260	179	1386	252	20	72	690	69	582	69	4.98	30.93	1.42	21.7817	0.3	103.1	4.73333	8.87	2.31	0.73	0.0196359	-0.128827	0.005463	-0.0721133	0.0363387	0.0224715	0.0501282	0.0714573	-0.00315997	0.031457	-0.00593315	0.00039263	-0.0469731	0.0268923
D8l6904.K11D	KS11	11KS	Karst	21.9118	101.284	699	222	119	54	3285	317	97	220	251	186	254	173	1428	259	20	72	716	70	591	72	7.04	48.01	5.31	9.04143	0.83	57.8434	6.39759	5.71	6.13	14.3	0.019636	-0.128828	0.00546304	-0.0721134	0.0363383	0.0224719	0.0501275	0.0714565	-0.00316039	0.0314627	-0.00592875	0.000393007	-0.0468544	0.0274884
D8l6905.K11E	KS11	11KS	Karst	21.9111	101.283	681	222	119	54	3285	317	97	220	251	186	254	173	1428	259	20	72	716	70	591	72	6.85	59.54	6.52	9.1319	1.05	56.7048	6.20952	6.87	3.68	9.54	0.0196356	-0.128826	0.00546288	-0.0721138	0.0363396	0.0224706	0.0501296	0.0714589	-0.00316128	0.0314621	-0.00593272	0.000392546	-0.0470818	0.0270884
D8l6906.K12A	KS12	12KS	Karst	24.5798	102.166	1981	163	108	48	4115	255	32	223	209	106	209	106	985	205	13	86	571	41	571	41	6.53	31.67	2.38	13.3067	0.45	70.3778	5.28889	14.18	6.9	19.49	-0.0607482	0.0137337	-0.131777	0.0243001	-0.0352532	0.0301691	0.0672306	-0.00387943	-0.149022	-0.0479013	-0.110549	-0.00217621	0.0448185	-0.0116278
D8l6907.K12B	KS12	12KS	Karst	24.5797	102.165	1985	163	108	48	4115	255	32	223	209	106	209	106	985	205	13	86	571	41	571	41	6.92	31.04	2.48	12.5161	0.4	77.6	6.2	15.35	9.7	6.93	-0.0607476	0.0137335	-0.131776	0.0242991	-0.035256	0.030167	0.0672308	-0.00387852	-0.14902	-0.0478994	-0.110559	-0.0021768	0.0448208	-0.0116282
D8l6908.K12C	KS12	12KS	Karst	24.5795	102.166	2000	163	108	48	4115	255	32	223	209	106	209	106	985	205	13	86	571	41	571	41	6.73	28.02	2.17	12.9124	0.4	70.05	5.425	11.49	5.44	4.73	-0.060749	0.0137341	-0.131777	0.0243009	-0.0352534	0.0301739	0.0672349	-0.00388228	-0.149023	-0.0479007	-0.110554	-0.00217663	0.0448198	-0.0116293
D8l6909.K12D	KS12	12KS	Karst	24.5801	102.166	1986	163	108	48	4115	255	32	223	209	106	209	106	985	205	13	86	571	41	571	41	6.98	22.55	1.86	12.1237	0.34	66.3235	5.47059	13.03	7.3	4.87	-0.0607489	0.013734	-0.131779	0.0243015	-0.0352486	0.0301717	0.0672294	-0.00388036	-0.149025	-0.0479046	-0.110532	-0.00217518	0.0448147	-0.0116269
D8l6910.K12E	KS12	12KS	Karst	24.5803	102.165	1976	163	108	48	4115	255	32	223	209	106	209	106	985	205	13	86	571	41	571	41	7.08	35.68	2.78	12.8345	0.45	79.2889	6.17778	11.68	7.67	16.61	-0.0607476	0.0137335	-0.131778	0.0242999	-0.0352506	0.0301654	0.0672253	-0.00387683	-0.149023	-0.0479036	-0.110535	-0.00217524	0.0448152	-0.0116257
D8l6911.K13A	KS13	13KS	Karst	24.1567	102.571	1912	167	106	47	4118	261	39	222	213	109	213	109	1023	212	14	84	586	45	586	45	5.68	40.06	2.07	19.3527	0.27	148.37	7.66667	7.49	2.35	5.03	-0.0871094	0.0251053	-0.0812009	0.0253248	-0.0640084	0.0413992	0.0596486	0.0204845	0.194596	0.00503255	0.168357	0.0143857	-0.00409021	0.000221068
D8l6912.K13B	KS13	13KS	Karst	24.1567	102.571	1932	167	106	47	4118	261	39	222	213	109	213	109	1023	212	14	84	586	45	586	45	4.99	22.7	1.35	16.8148	0.31	73.2258	4.35484	9.99	2.43	0.77	-0.0871101	0.0251056	-0.0811998	0.0253255	-0.0640065	0.0414021	0.0596496	0.0204831	0.194601	0.00503275	0.168367	0.0143862	-0.00409173	0.000219794
D8l6913.K13C	KS13	13KS	Karst	24.1571	102.571	1914	167	106	47	4118	261	39	222	213	109	213	109	1023	212	14	84	586	45	586	45	6.73	56.45	5.84	9.6661	1.05	53.7619	5.5619	8.37	4.66	7.74	-0.0871098	0.0251054	-0.0812032	0.0253259	-0.0640037	0.0414004	0.0596463	0.0204842	0.19459	0.00502883	0.168373	0.0143868	-0.0040953	0.000226428
D8l6914.K13D	KS13	13KS	Karst	24.1563	102.571	1946	167	106	47	4118	261	39	222	213	109	213	109	1023	212	14	84	586	45	586	45	5.17	27.35	1.47	18.6054	0.35	78.1429	4.2	10.47	3.63	13.84	-0.0871105	0.0251058	-0.0811961	0.0253251	-0.0640097	0.041404	0.0596533	0.020482	0.194613	0.00503717	0.16836	0.0143854	-0.00408764	0.00021236
D8l6915.K13E	KS13	13KS	Karst	24.1567	102.572	1937	167	106	47	4118	261	39	222	213	109	213	109	1023	212	14	84	586	45	586	45	5.09	29.66	1.52	19.5132	0.28	105.929	5.42857	8.95	2.71	8.95	-0.087111	0.0251059	-0.0811983	0.0253264	-0.0640045	0.0414056	0.059651	0.0204815	0.194607	0.00503327	0.168379	0.0143866	-0.00409318	0.000217834
D8l6916.K14A	KS14	14KS	Karst	23.497	102.676	1835	169	104	48	3901	259	46	213	212	114	212	114	1184	257	13	87	694	48	694	48	4.81	100.04	5.82	17.189	0.53	188.755	10.9811	6.29	3.62	19	-0.0836163	0.0262377	0.0262636	-0.00594993	-0.152106	0.0405481	0.127891	-0.0168923	-0.0507275	-0.00799484	-0.0475093	-0.000266498	0.00176483	-0.000493564
D8l6917.K14B	KS14	14KS	Karst	23.4972	102.676	1823	169	104	48	3901	259	46	213	212	114	212	114	1184	257	13	87	694	48	694	48	5.33	95.04	6.08	15.6316	0.53	179.321	11.4717	7.27	4.51	6.4	-0.0836156	0.0262374	0.0262604	-0.00594992	-0.152107	0.0405495	0.127893	-0.0168942	-0.0507253	-0.00798856	-0.0475402	-0.000268444	0.00176328	-0.000483641
D8l6918.K14C	KS14	14KS	Karst	23.4974	102.676	1825	169	104	48	3901	259	46	213	212	114	212	114	1184	257	13	87	694	48	694	48	5.12	84.65	5.5	15.3909	0.63	134.365	8.73016	4.42	4.03	22.12	-0.0836166	0.0262378	0.0262615	-0.00594927	-0.152105	0.0405518	0.127893	-0.0168952	-0.0507291	-0.00799138	-0.0475272	-0.00026771	0.00176286	-0.000485767
D8l6919.K14D	KS14	14KS	Karst	23.4976	102.676	1834	169	104	48	3901	259	46	213	212	114	212	114	1184	257	13	87	694	48	694	48	5.01	62.05	4.06	15.2833	0.57	108.86	7.12281	3.47	2.95	4.26	-0.083615	0.0262372	0.026257	-0.00594964	-0.152107	0.0405521	0.127895	-0.0168968	-0.0507241	-0.0079822	-0.0475718	-0.000270469	0.00176126	-0.000472672
D8l6920.K14E	KS14	14KS	Karst	23.4971	102.675	1860	169	104	48	3901	259	46	213	212	114	212	114	1184	257	13	87	694	48	694	48	4.99	66.81	4.57	14.6193	0.61	109.525	7.4918	5.76	4.21	2.97	-0.0836145	0.0262369	0.0262583	-0.00595037	-0.152108	0.0405483	0.127893	-0.0168941	-0.0507216	-0.00798394	-0.0475623	-0.000269773	0.00176296	-0.000478035
D8l6921.K15A	KS15	15KS	Karst	23.2064	103.424	1924	147	89	44	4015	233	33	200	191	90	191	90	1401	309	13	86	800	57	800	57	4.01	48.29	2.11	22.8863	0.22	219.5	9.59091	2.91	1.47	15.96	-0.0867767	0.0265659	0.0903113	0.00652983	-0.00202127	0.0308036	0.00224281	-0.00330045	0.0666666	0.00802812	0.054748	0.0011073	-0.0074971	0.00333598
D8l6922.K15B	KS15	15KS	Karst	23.2066	103.424	1929	147	89	44	4015	233	33	200	191	90	191	90	1401	309	13	86	800	57	800	57	5.07	69.99	5.09	13.7505	0.4	174.975	12.725	2.18	1.64	21.84	-0.0867769	0.0265659	0.0903122	0.00653004	-0.00201642	0.0308037	0.00223863	-0.00330129	0.0666579	0.00802723	0.0547455	0.00110671	-0.00749835	0.00333644
D8l6923.K15C	KS15	15KS	Karst	23.2071	103.424	1917	147	89	44	4015	233	33	200	191	90	191	90	1401	309	13	86	800	57	800	57	4.63	44.33	2.39	18.5481	0.27	164.185	8.85185	2.34	1.76	5.9	-0.0867778	0.0265663	0.0903103	0.00653158	-0.00201705	0.0308105	0.00224474	-0.00330456	0.0666729	0.00803316	0.054733	0.00110582	-0.00749931	0.00334597
D8l6924.K15D	KS15	15KS	Karst	23.2062	103.424	1954	147	89	44	4015	233	33	200	191	90	191	90	1401	309	13	86	800	57	800	57	4.37	66.79	3.42	19.5292	0.35	190.829	9.77143	3.17	1.76	9.1	-0.0867764	0.0265657	0.090311	0.00652933	-0.00202506	0.030802	0.00224487	-0.00329907	0.0666704	0.00802756	0.0547528	0.00110798	-0.00749588	0.00333354
D8l6925.K15E	KS15	15KS	Karst	23.2066	103.423	1917	147	89	44	4015	233	33	200	191	90	191	90	1401	309	13	86	800	57	800	57	4.61	46.85	2.34	20.0214	0.29	161.552	8.06897	2.07	1.24	2.9	-0.0867771	0.0265661	0.0903098	0.00653056	-0.00202421	0.0308072	0.00224838	-0.00330178	0.0666794	0.00803183	0.0547426	0.00110714	-0.00749695	0.00334092
D8l6926.K16A	KS16	16KS	Karst	22.9054	103.421	627	223	96	48	3892	309	112	197	264	167	264	167	1325	274	12	81	738	58	738	58	4.95	20.82	1.58	13.1772	0.53	39.283	2.98113	21.67	1.85	9.86	-0.0861241	0.026296	0.0904861	0.00574048	-0.00395234	0.0276813	0.00163452	-0.00154526	0.0641729	0.00594158	0.0611692	0.00172391	-0.00646438	-0.000778491
D8l6927.K16B	KS16	16KS	Karst	22.9055	103.42	663	223	96	48	3892	309	112	197	264	167	264	167	1325	274	12	81	738	58	738	58	5.27	19.35	1.8	10.75	0.35	55.2857	5.14286	21.12	1	8.51	-0.0861245	0.0262962	0.0904847	0.00574102	-0.00395662	0.0276844	0.00164062	-0.00154601	0.0641868	0.00594492	0.0611658	0.00172404	-0.00646382	-0.000774755
D8l6928.K16C	KS16	16KS	Karst	22.9058	103.421	630	223	96	48	3892	309	112	197	264	167	264	167	1325	274	12	81	738	58	738	58	5.4	21.25	1.85	11.4865	0.53	40.0943	3.49057	25.84	2.27	6.24	-0.0861253	0.0262965	0.0904858	0.00574173	-0.00395108	0.0276866	0.00163702	-0.00154777	0.0641804	0.00594528	0.0611598	0.00172318	-0.00646564	-0.000772162
D8l6929.K16D	KS16	16KS	Karst	22.905	103.42	634	223	96	48	3892	309	112	197	264	167	264	167	1325	274	12	81	738	58	738	58	5.09	23.55	2.22	10.6081	0.62	37.9839	3.58065	32.21	1.82	9.73	-0.0861231	0.0262956	0.090485	0.00573953	-0.00395859	0.0276782	0.00163813	-0.00154298	0.0641789	0.00594068	0.061177	0.00172495	-0.00646221	-0.000782214
D8l6930.K16E	KS16	16KS	Karst	22.9053	103.421	590	223	96	48	3892	309	112	197	264	167	264	167	1325	274	12	81	738	58	738	58	5.3	15.15	1.47	10.3061	0.7	21.6429	2.1	34.91	2.37	20.83	-0.0861238	0.0262958	0.0904867	0.00574008	-0.00395079	0.0276794	0.00163171	-0.0015446	0.0641662	0.0059397	0.0611719	0.00172397	-0.00646443	-0.000780903
D8l6931.K17A	KS17	17KS	Karst	22.7327	103.996	561	215	82	42	4139	301	110	191	260	155	260	155	1535	348	16	79	795	74	795	74	6.01	58.41	6.13	9.52855	0.96	60.8438	6.38542	19.56	18.7	7.46	-0.0585813	0.0149227	0.111354	-0.030514	-0.0598609	-0.102213	-0.04709	0.0553596	-0.152416	-0.0603829	0.0818574	0.00271956	-0.00102244	-0.00018296
D8l6932.K17B	KS17	17KS	Karst	22.7332	103.996	586	215	82	42	4139	301	110	191	260	155	260	155	1535	348	16	79	795	74	795	74	6.15	52.52	6.25	8.4032	1.12	46.8929	5.58036	30.34	24.92	6.65	-0.0585819	0.0149229	0.111355	-0.030514	-0.0598606	-0.102213	-0.0470909	0.0553594	-0.152417	-0.0603817	0.0818478	0.00271869	-0.00102359	-0.000177488
D8l6933.K17C	KS17	17KS	Karst	22.7326	103.996	566	215	82	42	4139	301	110	191	260	155	260	155	1535	348	16	79	795	74	795	74	6.42	61.23	6.25	9.7968	0.8	76.5375	7.8125	19.33	22.65	9.29	-0.0585804	0.0149222	0.111353	-0.0305139	-0.0598562	-0.102215	-0.0470944	0.0553598	-0.152418	-0.0603828	0.0818589	0.00271953	-0.00102257	-0.000185585
D8l6934.K17D	KS17	17KS	Karst	22.7323	103.995	574	215	82	42	4139	301	110	191	260	155	260	155	1535	348	16	79	795	74	795	74	7.13	71.11	7.27	9.78129	1.61	44.1677	4.51553	19.93	19.06	16.32	-0.0585808	0.0149224	0.111353	-0.030514	-0.059862	-0.102214	-0.0470884	0.0553599	-0.152414	-0.0603842	0.081868	0.00272054	-0.00102112	-0.000188762
D8l6935.K17E	KS17	17KS	Karst	22.7325	103.995	586	215	82	42	4139	301	110	191	260	155	260	155	1535	348	16	79	795	74	795	74	6.25	36.53	4.07	8.97543	0.57	64.0877	7.14035	21.7	10.6	5.7	-0.0585816	0.0149228	0.111354	-0.0305141	-0.0598643	-0.102213	-0.0470865	0.0553597	-0.152414	-0.0603837	0.0818627	0.00272014	-0.0010216	-0.000184821
D8l6936.K18A	KS18	18KS	Karst	22.7339	103.989	592	209	82	42	4152	296	104	192	254	149	254	149	1519	354	16	80	798	73	798	73	6.44	26.52	2.9	9.14483	0.48	55.25	6.04167	31.77	8.3	4.14	-0.0585929	0.0149277	0.111367	-0.0305152	-0.0599195	-0.102196	-0.0470353	0.055357	-0.152392	-0.0603839	0.0818399	0.00271999	-0.00102065	-0.000151212
D8l6937.K18B	KS18	18KS	Karst	22.7334	103.989	618	209	82	42	4152	296	104	192	254	149	254	149	1519	354	16	80	798	73	798	73	6.43	49.44	5.22	9.47126	1.06	46.6415	4.92453	19.07	43.89	5.79	-0.0585918	0.0149273	0.111365	-0.0305152	-0.059918	-0.102198	-0.0470361	0.0553574	-0.152391	-0.0603852	0.0818519	0.00272101	-0.00101934	-0.000158809
D8l6938.K18C	KS18	18KS	Karst	22.7342	103.989	621	209	82	42	4152	296	104	192	254	149	254	149	1519	354	16	80	798	73	798	73	6.06	26.94	2.71	9.94096	0.53	50.8302	5.11321	32.3	12.16	5.3	-0.0585928	0.0149277	0.111367	-0.0305151	-0.0599165	-0.102197	-0.0470386	0.0553569	-0.152394	-0.0603829	0.0818333	0.00271929	-0.00102162	-0.000148474
D8l6939.K18D	KS18	18KS	Karst	22.7337	103.988	562	209	82	42	4152	296	104	192	254	149	254	149	1519	354	16	80	798	73	798	73	6.06	39.86	4.32	9.22685	0.57	69.9298	7.57895	51.78	8.74	3.54	-0.058593	0.0149278	0.111367	-0.0305153	-0.0599222	-0.102196	-0.0470325	0.055357	-0.15239	-0.0603846	0.0818446	0.0027205	-0.00101991	-0.000152975
D8l6940.K18E	KS18	18KS	Karst	22.7343	103.988	588	209	82	42	4152	296	104	192	254	149	254	149	1519	354	16	80	798	73	798	73	5.89	31.4	3.4	9.23529	0.64	49.0625	5.3125	41.65	11.41	4.73	-0.0585941	0.0149283	0.111369	-0.0305153	-0.0599231	-0.102195	-0.0470324	0.0553566	-0.152392	-0.0603829	0.0818304	0.00271926	-0.00102152	-0.000144369
D8l6941.K19A	KS19	19KS	Karst	23.8016	104.288	1544	166	94	42	4597	259	40	219	216	100	216	100	1039	203	14	77	558	48	558	48	7.47	47.59	3.27	14.5535	0.38	125.237	8.60526	11.2	8.61	30.32	-0.0659308	0.0175065	0.0928195	0.00391833	0.130516	-0.0104584	-0.134088	-0.00075139	-0.0359125	0.0214452	-0.0953025	-0.0767884	0.000332347	-0.000295329
D8l6942.K19B	KS19	19KS	Karst	23.8022	104.288	1549	166	94	42	4597	259	40	219	216	100	216	100	1039	203	14	77	558	48	558	48	7.49	62.56	4.22	14.8246	0.38	164.632	11.1053	10.84	9.17	15.21	-0.0659302	0.0175062	0.0928175	0.00391917	0.130519	-0.0104546	-0.134086	-0.000754797	-0.0359137	0.0214484	-0.0953176	-0.0767902	0.000331799	-0.000287424
D8l6943.K19C	KS19	19KS	Karst	23.8023	104.289	1559	166	94	42	4597	259	40	219	216	100	216	100	1039	203	14	77	558	48	558	48	6.67	44.8	2.91	15.3952	0.32	140	9.09375	11.68	7.94	10.47	-0.0659255	0.0172389	0.0927597	0.00250803	0.136466	-0.0244695	-0.124862	-0.0164541	-0.0297424	0.021236	-0.11611	0.666587	0.000159453	1.68e-05
D8l6944.K19D	KS19	19KS	Karst	23.8026	104.289	1573	166	94	42	4597	259	40	219	216	100	216	100	1039	203	14	77	558	48	558	48	7.73	44.39	2.48	17.8992	0.31	143.194	8	12.36	8.96	20.47	-0.0659295	0.0175059	0.0928155	0.00391985	0.130522	-0.0104515	-0.134084	-0.00075786	-0.035916	0.0214507	-0.09533	-0.0767914	0.000331163	-0.000280443
D8l6945.K19E	KS19	19KS	Karst	23.8025	104.288	1538	166	94	42	4597	259	40	219	216	100	216	100	1039	203	14	77	558	48	558	48	7.26	55.21	3.8	14.5289	0.37	149.216	10.2703	11.18	7.83	17.03	-0.0659307	0.0175065	0.092817	0.0039201	0.130521	-0.010451	-0.134085	-0.000756763	-0.0359073	0.0214525	-0.0953332	-0.0767936	0.000332243	-0.0002822
D8l6946.K20A	KS20	20KS	Karst	24.4484	103.766	1929	153	105	45	4557	250	18	232	202	87	202	87	1006	199	15	80	560	50	560	50	6	60.6	4.46	13.5874	0.68	89.1176	6.55882	5.3	5.47	7.12	-0.0826911	0.0235715	-0.0105636	0.0473863	0.111047	0.145559	0.0482309	-0.0822675	-0.0516513	-0.00559917	0.0231965	0.000239575	-0.000887821	0.000211048
D8l6947.K20B	KS20	20KS	Karst	24.4488	103.766	1938	153	105	45	4557	250	18	232	202	87	202	87	1006	199	15	80	560	50	560	50	5.12	37.62	2.27	16.5727	0.5	75.24	4.54	6.51	4.49	7.69	-0.0826902	0.0235711	-0.0105655	0.0473864	0.111049	0.145557	0.0482294	-0.082267	-0.0516581	-0.00560239	0.0232054	0.000239904	-0.000887306	0.000203363
D8l6948.K20C	KS20	20KS	Karst	24.4485	103.766	1949	153	105	45	4557	250	18	232	202	87	202	87	1006	199	15	80	560	50	560	50	6.22	54.02	3.99	13.5388	0.65	83.1077	6.13846	11.75	8.13	9.31	-0.0826919	0.0235718	-0.010566	0.0473872	0.111045	0.14556	0.0482349	-0.0822671	-0.0516532	-0.00560339	0.023204	0.000240761	-0.000873722	0.000183541
D8l6949.K20D	KS20	20KS	Karst	24.4481	103.766	1937	153	105	45	4557	250	18	232	202	87	202	87	1006	199	15	80	560	50	560	50	5.31	35.02	2.27	15.4273	0.51	68.6667	4.45098	6.55	3.81	9.02	-0.0826925	0.0235721	-0.0105633	0.0473869	0.111043	0.145561	0.0482351	-0.0822677	-0.0516458	-0.00559886	0.0231927	0.000240067	-0.000878537	0.000199674
D8l6950.K20E	KS20	20KS	Karst	24.4482	103.767	1920	153	105	45	4557	250	18	232	202	87	202	87	1006	199	15	80	560	50	560	50	5.29	42.99	2.77	15.5199	0.45	95.5333	6.15556	4.14	2.98	10.43	-0.0826904	0.0235712	-0.0105609	0.0473855	0.11105	0.145557	0.0482273	-0.082268	-0.0516482	-0.0055945	0.0231876	0.00023837	-0.000901516	0.000239009
D8l6951.K21A	KS21	21KS	Karst	25.3344	102.372	2370	129	109	47	4234	221	-7	228	176	69	176	69	1024	237	10	93	624	34	624	34	4.9	176.48	12.52	14.0958	1.4	126.057	8.94286	23.12	3.34	14.73	-0.0346668	0.00254924	-0.136472	0.0042815	-0.00292291	-0.101821	-0.0836363	0.0859321	0.0413117	-0.0196346	0.0184328	0.000502627	0.0126238	-0.00253722
D8l6952.K21B	KS21	21KS	Karst	25.3345	102.373	2352	129	109	47	4234	221	-7	228	176	69	176	69	1024	237	10	93	624	34	624	34	5.34	223.65	16.71	13.3842	1.95	114.692	8.56923	19.98	3.52	13.05	-0.0346668	0.00254923	-0.136472	0.00428187	-0.00292157	-0.101821	-0.0836368	0.0859325	0.0413133	-0.0196358	0.0184415	0.000502987	0.0126221	-0.00253694
D8l6953.K21C	KS21	21KS	Karst	25.3348	102.372	2370	129	109	47	4234	221	-7	228	176	69	176	69	1024	237	10	93	624	34	624	34	5.24	122.6	9.62	12.7443	1.93	63.5233	4.98446	17.82	5.13	9.23	-0.0346663	0.00254904	-0.136471	0.00428124	-0.00292201	-0.101822	-0.0836364	0.0859318	0.0413062	-0.0196368	0.0184416	0.000503198	0.012622	-0.00253491
D8l6954.K21D	KS21	21KS	Karst	25.3339	102.372	2376	129	109	47	4234	221	-7	228	176	69	176	69	1024	237	10	93	624	34	624	34	4.86	97.03	8.26	11.747	1.65	58.8061	5.00606	20.17	6.53	16.75	-0.0346673	0.00254948	-0.136473	0.00428174	-0.00292419	-0.10182	-0.083636	0.0859324	0.0413178	-0.0196318	0.0184211	0.000501903	0.0126262	-0.00253994
D8l6955.K21E	KS21	21KS	Karst	25.3343	102.372	2394	129	109	47	4234	221	-7	228	176	69	176	69	1024	237	10	93	624	34	624	34	5.19	174.59	12.72	13.7256	1.54	113.37	8.25974	12.33	5	10.21	-0.0346668	0.00254927	-0.136472	0.00428122	-0.00292414	-0.101821	-0.0836358	0.0859319	0.0413109	-0.0196333	0.0184244	0.000502256	0.0126254	-0.00253771
D8l6956.K22A	KS22	22KS	Karst	25.4101	102.726	2544	120	107	46	4301	212	-16	228	168	60	168	60	1043	245	10	93	633	37	633	37	5.91	81.56	6.61	12.3389	0.7	116.514	9.44286	17.52	8.08	9.1	-0.0473927	0.00770357	-0.138888	0.0279051	0.0723954	0.000943156	-0.0432028	0.0116957	-0.0576172	-0.034424	0.118556	0.00351061	-0.0136513	0.00223625
D8l6957.K22B	KS22	22KS	Karst	25.4106	102.726	2535	120	107	46	4301	212	-16	228	168	60	168	60	1043	245	10	93	633	37	633	37	5.37	64.2	4.44	14.4595	0.5	128.4	8.88	19.65	7.9	3.8	-0.047392	0.00770327	-0.138887	0.0279049	0.0723974	0.000942762	-0.0432027	0.0116952	-0.0576211	-0.0344268	0.118572	0.00351131	-0.0136543	0.00223893
D8l6958.K22C	KS22	22KS	Karst	25.4103	102.726	2540	120	107	46	4301	212	-16	228	168	60	168	60	1043	245	10	93	633	37	633	37	6.2	58.03	4.05	14.3284	0.51	113.784	7.94118	17.26	14.58	14.94	-0.0473926	0.00770354	-0.138887	0.0279056	0.0723979	0.00094529	-0.0432018	0.011694	-0.0576188	-0.0344251	0.118565	0.00351087	-0.0136531	0.00223715
D8l6959.K22D	KS22	22KS	Karst	25.4098	102.725	2533	120	107	46	4301	212	-16	228	168	60	168	60	1043	245	10	93	633	37	633	37	5.19	77.42	5.18	14.9459	0.5	154.84	10.36	20.22	7.43	5.91	-0.0473932	0.00770377	-0.13889	0.027905	0.0723933	0.000942666	-0.0432032	0.0116967	-0.0576142	-0.0344217	0.118543	0.00351007	-0.0136488	0.00223422
D8l6960.K22E	KS22	22KS	Karst	25.4103	102.725	2532	120	107	46	4301	212	-16	228	168	60	168	60	1043	245	10	93	633	37	633	37	5.24	73.61	5.46	13.4817	0.77	95.5974	7.09091	17.56	12.04	8.85	-0.0473922	0.00770338	-0.138889	0.0279041	0.0723926	0.000939136	-0.0432045	0.0116983	-0.0576176	-0.0344243	0.118553	0.00351074	-0.0136506	0.00223689
[truncated: 13 more columns]
